# Supplementary material for: Distinct regulation of hippocampal neuroplasticity and ciliary genes by corticosteroid receptors
Source: Nat Commun. 2021 Aug 6;12:4737. doi: 10.1038/s41467-021-24967-z (PMC8346558; doi:10.1038/s41467-021-24967-z)
Supplement: Supplementary file 3 — Supplementary Data 1 [file 41467_2021_24967_MOESM3_ESM.xlsx]

## Sheet: Legend
LEGEND
DATA:	MR ChIP-Seq results
EXPERIMENTAL GROUP	SAMPLES		INFORMATION RE EXPERIMENTAL GROUP
Baseline AM (BLAM)	A, D, G, P		Rats killed under baseline (non-stress) conditions in the early morning (AM)
FS30	B, E, K, Q		Rats killed 30 min after forced swimming (FS)
Baseline PM (BLPM)	C, F, I, R		Rats killed under baseline conditions in the early evening (PM)

## Sheet: A-MR-BLAM_peaks
#Chr	Start	End	FoldEnrichment	-LOG10(pvalue)	-LOG10(qvalue)	Gene(-5Kb+5Kb)	ClosestGene:Distance
13	33504886	33505208	1.90138	141.525	133.16	N/A	ENSRNOG00000053423:643595
20	8097192	8097654	13.0583	115.612	107.849	N/A	Armc12:11981
12	28811140	28811569	16.5808	106.112	98.7356	Wbscr17	Wbscr17:0
3	150581588	150581952	18.666	90.812	83.8255	Asip	Asip:1719
13	33503774	33504539	2.00996	65.8739	59.1816	N/A	ENSRNOG00000053423:644264
6	29375677	29376020	13.9764	48.635	42.0833	Klhl29	Klhl29:0
3	41627	41891	1.64155	44.5525	38.0436	N/A	AABR07051177.1:31377
10	55683550	55683872	9.84087	44.0543	37.551	Per1|Vamp2	Per1:3178
3	9484966	9485356	7.24353	42.5196	36.0652	N/A	AC142138.2:13646
6	8346429	8346886	6.14096	39.7244	33.3411	Prepl|AC111831.2|U6	AC111831.2:0
4	58006875	58007155	8.53128	38.755	32.3899	Cep41	Cep41:37
8	50309950	50310240	6.9264	38.2284	31.8757	Sik3	Sik3:165
9	93461513	93461839	6.88131	36.6279	30.3203	N/A	LOC501180:15094
4	81376894	81377235	7.55578	35.8999	29.6158	Snx10	Snx10:2737
1	220475952	220476239	6.88655	34.3141	28.0673	Cnih2|LOC100363782|Yif1a	Cnih2:0
5	160352959	160353274	6.78192	33.4317	27.2111	Dnajc16|Casp9	Dnajc16:33
10	54221548	54221902	8.3108	32.1319	25.9519	Gas7	Gas7:0
4	147756555	147756965	7.54306	30.8541	24.7232	Mbd4|Ift122	Ift122:0
19	37453982	37454272	6.32293	30.6819	24.5569	N/A	Zdhhc1:13512
1	124775969	124776381	6.19318	30.5771	24.4572	Klf13	Klf13:0
8	130475145	130475447	5.4968	28.6883	22.6426	Ccdc13	Ccdc13:0
19	10024645	10024960	5.49978	27.1567	21.1577	Cfap20	Cfap20:0
20	10680462	10680713	5.93303	26.576	20.5988	Sik1|AABR07044569.1	AABR07044569.1:0
10	96663481	96663876	7.45274	25.6278	19.6915	AABR07030630.1|Cep112	Cep112:0
14	46655583	46655809	2.05745	25.581	19.6497	AABR07015081.2|AABR07015081.1|AABR07015080.2|AABR07015079.1|AABR07015080.1	AABR07015081.2:0
1	222495321	222495553	5.01055	24.885	18.9705	Naa40	Naa40:0
19	25181410	25181772	4.64515	24.4011	18.5017	Rfx1|AABR07043169.1	Rfx1:0
3	147872783	147873068	5.85878	24.2423	18.3605	N/A	Zcchc3:5868
12	2534042	2534358	5.85878	24.2423	18.3605	Snapc2|Timm44|Ctxn1	Ctxn1:0
5	19471450	19471688	5.73206	24.1782	18.3	Sdcbp	Sdcbp:0
1	181014525	181015023	1.89722	23.8251	17.9672	N/A	Ythdc2:1070876
11	79118033	79118369	7.14198	23.8219	17.9642	N/A	AABR07034573.1:15453
1	181286633	181286951	1.64704	23.4204	17.5751	N/A	Ythdc2:798948
11	31103445	31103860	5.04296	22.5466	16.737	Synj1|RGD1306954	RGD1306954:0
18	56200818	56201054	7.0334	22.1171	16.3183	Camk2a	Camk2a:0
19	41379439	41379736	6.75946	21.865	16.0738	Hydin	Hydin:0
4	147719023	147719336	5.80684	21.6233	15.8456	Efcab12|Rpl32|Cand2|SNORA7	Rpl32:0
9	67199635	67199905	5.52064	20.6633	14.9296	N/A	5S_rRNA:6925
13	51113847	51114164	6.97552	20.5692	14.8404	N/A	Myog:12295
8	25669522	25669749	4.18517	20.3967	14.6768	Dpy19l1	Dpy19l1:129
3	59152989	59153306	7.43824	20.2074	14.5033	Cdca7	Cdca7:0
10	45279269	45279557	4.3486	20.0304	14.335	Rnf187	Rnf187:0
14	46645028	46645271	1.57707	19.9365	14.2446	AABR07015078.2|AABR07015078.1|Rn5-8s	Rn5-8s:895
13	33485719	33486005	2.45749	19.8334	14.1469	N/A	ENSRNOG00000053423:662798
13	33528659	33529182	1.90627	19.8097	14.1238	N/A	ENSRNOG00000053423:619621
10	58776419	58776682	4.49738	19.797	14.1113	RGD1304728|Med31|Txndc17	Txndc17:110
12	48286310	48286549	5.4765	19.3603	13.7004	Usp30	Usp30:0
10	105290104	105290441	6.10024	18.7862	13.1608	Rnf157	Rnf157:3049
10	75149646	75149930	4.87356	18.7113	13.0914	Mks1	Mks1:0
18	14807606	14807839	3.97934	18.4545	12.8509	LOC100911918	LOC100911918:0
1	59129723	59130013	5.55056	18.4341	12.832	Riok2	Riok2:0
19	57903158	57903436	6.06618	18.2771	12.6821	Disc1	Disc1:0
5	164844477	164844749	4.66286	18.2361	12.6439	Mthfr|Clcn6	Clcn6:0
14	84393022	84393247	4.55435	18.1263	12.5435	Ccdc157|Sf3a1	Ccdc157:0|Sf3a1:0
8	5429504	5429768	5.68925	18.0576	12.4792	Dync2h1	Dync2h1:0
1	180719426	180719658	1.66003	18.0266	12.4496	N/A	Ythdc2:1366241
1	13582563	13582916	6.63955	17.9548	12.3822	U6	U6:140
6	12157918	12158187	3.88163	17.9386	12.3686	N/A	Foxn2:21040
1	180692861	180693088	1.78099	17.9262	12.3589	N/A	Ythdc2:1392811
1	205842400	205842668	5.03719	17.8994	12.3353	Dhx32|Fank1	Fank1:0|Dhx32:0
14	9093922	9094209	7.7323	17.8843	12.3232	N/A	AABR07014317.1:6033
9	41076482	41076740	7.01553	17.8741	12.3133	N/A	Prss40:6554
2	235831603	235831983	6.35438	17.7265	12.1731	Ostc	Ostc:0
1	226630495	226630734	5.85112	17.705	12.1552	Tmem138|Cyb561a3	Tmem138:0
2	49370638	49370957	2.82845	17.3839	11.8505	N/A	LOC100910954:11458
1	85323576	85323873	4.58922	17.2961	11.7678	N/A	Gmfg:5609
7	12723422	12723646	5.12875	17.1268	11.6158	Hmha1|Palm	Hmha1:0|Palm:0
3	80349051	80349308	7.28639	17.027	11.5232	RGD1309540	RGD1309540:0
1	56024218	56024671	1.73158	16.9648	11.4639	N/A	Vom2r9:128583
20	40913665	40913917	1.6923	16.5982	11.1189	N/A	AABR07072837.1:107815
11	73078801	73079024	4.62974	16.4707	10.9995	Acap2	Acap2:0
4	64570640	64570891	5.54054	16.4694	10.9995	Dgki	Dgki:0
1	56949426	56949743	4.71	16.4257	10.9587	Phf10|LOC100125364	LOC100125364:0
1	240831524	240831773	4.99725	16.3534	10.8977	N/A	RGD1561453:54158
10	81910495	81910791	4.99725	16.3534	10.8977	Tob1	Tob1:2898
19	37795582	37795801	5.11241	16.3553	10.8977	Tsnaxip1|Ranbp10	Tsnaxip1:0|Ranbp10:0
3	82289189	82289436	5.97902	15.9896	10.554	5S_rRNA	5S_rRNA:2699
13	99136601	99136973	4.32539	15.9603	10.526	Sde2	Sde2:0
6	123655980	123656277	3.95995	15.8728	10.4452	N/A	Foxn3:78286
15	32888085	32888313	5.73777	15.8076	10.3853	Dad1	Dad1:0
18	15921663	15921949	4.51951	15.7521	10.3323	Zfp191	Zfp191:0
3	160047134	160047392	3.75682	15.7159	10.2999	Pkig|AABR07054554.1	Pkig:0|AABR07054554.1:0
13	46693567	46693809	5.37758	15.6465	10.2425	Thsd7b	Thsd7b:0
1	89649809	89650051	5.09433	15.5835	10.1892	AABR07002928.1|RGD1563307	AABR07002928.1:0
7	117846271	117846575	5.30307	15.4441	10.06	Arhgap39	Arhgap39:0
1	80231899	80232143	4.17482	15.3658	9.98569	N/A	Fosb:10190
1	198243770	198244002	4.17482	15.3658	9.98569	AABR07005779.3	AABR07005779.3:255
16	21858757	21859069	1.9078	15.3614	9.98313	N/A	AABR07024908.1:51232
10	102329971	102330198	5.71367	15.3525	9.97441	Sdk2	Sdk2:0
13	72727214	72727439	3.87914	15.236	9.86325	N/A	U6:6993
16	19303500	19303738	4.34467	15.1183	9.75242	Fam32a|Ap1m1	Ap1m1:0
X	358749	359258	2.49846	15.0172	9.6603	N/A	AABR07036679.1:98454
10	97210049	97210352	4.47571	14.9639	9.61155	Axin2	Axin2:2080
6	99817254	99817473	4.73423	14.8403	9.49487	U6|Churc1	Churc1:0
8	21668636	21668869	4.52797	14.8247	9.48309	Ubl5|LOC364561	LOC364561:367
3	5970758	5970993	5.49503	14.8148	9.47407	Vav2	Vav2:0
12	1510243	1510748	1.51994	14.539	9.21672	Rn5s|AABR07034940.2|AABR07034940.1|5S_rRNA	Rn5s:0|AABR07034940.2:0
6	135304446	135304682	3.8311	14.4891	9.17099	Cinp	Cinp:25
20	7753363	7753583	3.8311	14.4891	9.17099	N/A	Scube3:7033
3	161498854	161499081	4.23788	14.4261	9.11079	Ncoa5	Ncoa5:0
12	47073934	47074216	3.66198	14.2429	8.94157	Coq5|Dynll1	Dynll1:0
1	99056430	99056764	1.48528	14.192	8.89437	Vom2r37	Vom2r37:0
3	161288521	161288755	4.51632	14.1492	8.85257	Spata25|Zswim1|Zswim3	Zswim3:855
10	42812736	42812957	6.07147	14.1439	8.8499	N/A	Gria1:52537
10	52754097	52754380	4.80322	14.0404	8.75796	Shisa6	Shisa6:0
20	8103090	8103338	3.78004	13.7437	8.48322	N/A	Armc12:6297
1	165122270	165122520	3.81436	13.6248	8.37079	Pold3	Pold3:0
16	19225197	19225428	4.25049	13.5769	8.32689	Klf2	Klf2:161
12	1512113	1512419	1.90079	13.5071	8.26167	Rn5s|AABR07034940.2|AABR07034940.1|5S_rRNA	AABR07034940.2:0
1	72464519	72464770	4.39087	13.4334	8.19086	Nat14|Zfp628|Ssc5d	Nat14:28
8	53055288	53055523	5.36151	13.3622	8.12605	Zbtb16	Zbtb16:0
1	116751083	116751429	1.85495	13.292	8.06081	SNORD115	SNORD115:0
20	21564507	21564895	5.02626	13.2671	8.03945	Arid5b	Arid5b:80
12	19328559	19328836	4.88871	13.2561	8.03306	Taf6|Cnpy4	Taf6:0
14	4949068	4949423	1.80226	12.8519	7.65651	N/A	Zfp326:49116
5	159734824	159735045	4.26542	12.7297	7.54333	Rsg1	Rsg1:0
1	78890301	78890532	5.57868	12.7147	7.53001	Pnmal1	Pnmal1:2739
12	6371636	6371878	5.57868	12.7147	7.53001	N/A	SNORA67:17332
16	22073743	22074229	2.12807	12.7101	7.52659	AABR07024932.1	AABR07024932.1:0
10	84976150	84976369	4.33971	12.6597	7.47819	Mrpl10|Lrrc46	Lrrc46:0
17	78817406	78817661	3.58125	12.6457	7.46571	Meig1	Meig1:0
6	144123580	144123821	3.92004	12.4233	7.26685	Wdr60	Wdr60:0
4	146547350	146547600	1.6644	12.353	7.2019	N/A	Atg7:50813
1	124650367	124650613	4.54295	11.9984	6.87255	Otud7a	Otud7a:0
1	222459960	222460196	4.21675	11.9839	6.85836	Otub1	Otub1:9
14	47988120	47989126	1.63649	11.8567	6.74205	N/A	AABR07015165.1:180604
1	281101742	281101980	4.08693	11.5854	6.49918	Rab11fip2	Rab11fip2:305
1	246110557	246110793	3.95779	11.4568	6.37893	Rfx3	Rfx3:340
1	55702776	55703086	1.63204	11.0652	6.0153	AABR07001734.1	AABR07001734.1:4312
1	180883909	180884314	2.22179	11.0538	6.0044	N/A	Ythdc2:1201585
18	13951457	13951680	4.30538	11.0458	5.99757	Nol4	Nol4:0
6	97390830	97391052	5.11379	11.0047	5.96216	AABR07064835.1	AABR07064835.1:0
2	226556683	226556903	4.76579	10.9271	5.89492	N/A	Bcar3:6147
7	532304	532667	1.88191	10.8431	5.82139	N/A	AABR07055191.1:78194
1	55654785	55655132	1.72868	10.5402	5.5409	N/A	Y_RNA:30826
12	3357010	3357404	1.79469	10.4977	5.50349	N/A	AABR07035008.1:36830
13	110511291	110511563	3.63765	10.3977	5.40966	Nek2	Nek2:105
1	179579682	179579997	2.3845	10.2334	5.25919	N/A	Rras2:569426
6	109281638	109281881	3.7636	10.0426	5.08942	N/A	Fos:18552
16	37749356	37749683	1.81955	9.98438	5.03715	Glra3	Glra3:0
8	132790714	132791064	3.49625	9.91389	4.97213	Lztfl1	Lztfl1:0
18	56193676	56193901	4.07392	9.55991	4.64944	Camk2a	Camk2a:77
19	25307919	25308144	3.59799	9.52714	4.6197	N/A	Mir23a:10438
9	8837149	8837389	2.31437	9.44566	4.54825	AABR07066435.1	AABR07066435.1:0
20	1647949	1648174	4.82822	9.4064	4.51155	Olr1730	Olr1730:0
5	155277016	155277434	4.65724	9.38791	4.497	N/A	C1qa:12874
17	89459079	89459314	2.181	9.37763	4.4878	N/A	LOC688970:5042
16	83283914	83284133	2.88159	9.30515	4.42403	Cars2	Cars2:4531
2	246462024	246462339	5.05573	9.16912	4.30025	N/A	Pdha2:274120
3	170709328	170709579	5.05573	9.16912	4.30025	N/A	AABR07054822.1:62913
11	69764435	69764790	4.51367	9.09106	4.23033	Kalrn	Kalrn:0
8	129927640	129928188	3.44634	9.04418	4.18827	N/A	Ulk4:8521
1	73733396	73733641	3.47806	8.91123	4.06856	Leng8|Ttyh1	Leng8:0
12	3352728	3353115	1.62733	8.882	4.0433	N/A	AABR07035008.1:32548
14	72851593	72851816	4.72158	8.8757	4.03865	N/A	Rab5a:37222
X	18215965	18216199	2.49849	8.86962	4.03331	N/A	LOC367746:51901
2	92261315	92261539	4.35447	8.16082	3.40959	N/A	tGap1:287940
16	21828074	21828318	2.82277	8.15947	3.40868	N/A	AABR07024908.1:20549
13	33502616	33502930	1.63934	8.12519	3.37744	N/A	ENSRNOG00000053423:645873
16	22101593	22101876	2.44039	8.11728	3.36975	AABR07024932.1	AABR07024932.1:0
X	361571	361793	2.352	8.10967	3.36283	N/A	AABR07036679.1:101276
10	82192704	82192973	3.81303	8.09568	3.34994	Cacna1g	Cacna1g:0
1	55710653	55711006	1.53484	8.03843	3.29766	AABR07001734.1	AABR07001734.1:0
20	32211299	32211521	3.19672	8.01563	3.27854	Ddx21|LOC606294	LOC606294:0
1	181198908	181199289	1.92562	7.99999	3.26711	N/A	Ythdc2:886610
18	78761451	78761675	4.42199	7.99456	3.2628	N/A	5S_rRNA:57170
1	147905563	147905796	4.48025	7.80455	3.09924	N/A	Cyp2c6v1:17557
20	4676395	4676636	4.03207	7.78612	3.0835	RT1-CE2|RT1-CE6|Rn60_20_0047.3|RT1-CE4	RT1-CE6:0|Rn60_20_0047.3:0|RT1-CE2:0|RT1-CE4:0
2	224799228	224799585	4.38166	7.62325	2.93973	Tmem56	Tmem56:0
14	79286394	79286662	4.19408	7.55613	2.87878	LOC680039|SNORA17|Tbc1d14	Tbc1d14:0|LOC680039:0
7	22082932	22083218	3.63971	7.42674	2.77936	N/A	5_8S_rRNA:370647
7	145727618	145728296	1.76772	7.33936	2.70384	AABR07058976.1	AABR07058976.1:0
1	55736716	55736972	1.45196	7.22533	2.60477	AABR07001734.1	AABR07001734.1:0
12	3351375	3352041	1.26456	7.19042	2.57332	N/A	AABR07035008.1:31195
19	56789309	56789663	4.11033	7.11614	2.51369	Taf5l	Taf5l:0
13	33527996	33528219	1.78723	6.80959	2.26042	N/A	ENSRNOG00000053423:620584
2	35121263	35121510	4.16354	6.66566	2.1378	N/A	Rgs7bp:16301
3	120369926	120370166	3.20215	6.56359	2.07885	Nphp1|Bub1	Nphp1:0
2	251514927	251515169	3.64104	6.44962	1.9861	N/A	Cyr61:14185
8	41121023	41121354	2.02483	6.40476	1.95296	N/A	AABR07069837.1:24903
4	106370176	106370428	3.71912	6.3616	1.91929	N/A	AABR07061136.1:8074
4	6878868	6879568	1.28085	6.34808	1.91286	U6	U6:1062
17	89436488	89436817	1.66949	5.96509	1.6091	N/A	LOC688970:15997
12	466210	466531	1.46485	5.91202	1.56426	N/A	Zar1l:24476
3	106254861	106255088	3.86615	5.88729	1.54865	N/A	Dph6:118247
9	106262992	106263239	2.49139	5.59974	1.39286	N/A	AABR07068455.1:316662

## Sheet: D-MR-BLAM_peaks
#Chr	Start	End	FoldEnrichment	-LOG10(pvalue)	-LOG10(qvalue)	Gene(-5Kb+5Kb)	ClosestGene:Distance
20	8097158	8097683	18.8562	214.477	205.033	N/A	Armc12:11952
12	28811078	28811566	27.9529	204.365	196.097	Wbscr17	Wbscr17:0
3	150581521	150581990	27.6875	160.78	153.684	Asip	Asip:1652
13	33504889	33505212	1.81892	143.315	136.411	N/A	ENSRNOG00000053423:643591
10	55683460	55683896	11.4689	77.1647	70.5978	Per1|Vamp2	Per1:3154
3	9484903	9485460	8.02495	76.9205	70.3553	N/A	AC142138.2:13542
9	93461507	93461928	8.81851	71.6158	65.1248	N/A	LOC501180:15088
8	130475087	130475493	11.9441	68.9593	62.4954	Ccdc13	Ccdc13:0
11	31103356	31103942	9.39129	66.5954	60.158	Synj1|RGD1306954	RGD1306954:0
8	50309904	50310247	8.75181	66.2156	59.7928	Sik3	Sik3:158
13	33503799	33504531	1.92256	65.9553	59.5359	N/A	ENSRNOG00000053423:644272
14	46643648	46643998	2.48604	63.311	56.9548	Rn5-8s	Rn5-8s:2168
10	54221447	54221882	12.9715	63.3011	56.9456	Gas7	Gas7:0
6	29375604	29376065	13.747	59.7215	53.4527	Klhl29	Klhl29:0
1	59129616	59130044	11.4081	59.1078	52.849	Riok2	Riok2:0
6	8346410	8346999	7.32399	57.6008	51.374	Prepl|AC111831.2|U6	AC111831.2:0
10	45279220	45279619	7.7504	56.0325	49.8475	Rnf187	Rnf187:0
19	25181338	25181772	7.77727	55.1516	48.9955	Rfx1|AABR07043169.1	Rfx1:0
1	141973371	141973806	8.98664	54.9605	48.8091	N/A	AABR07004421.1:8795
1	124775904	124776383	9.21801	54.7846	48.6367	Klf13	Klf13:0
10	52754059	52754404	9.7572	54.5555	48.412	Shisa6	Shisa6:0
14	46655427	46655864	2.35538	52.1418	46.0639	AABR07015081.2|AABR07015081.1|AABR07015080.2|AABR07015079.1|AABR07015080.1	AABR07015081.2:0
14	46644892	46645295	1.8571	50.8392	44.7888	AABR07015078.2|AABR07015078.1|Rn5-8s	Rn5-8s:871
1	80231787	80232270	9.57022	50.2995	44.2632	N/A	Fosb:10078
3	41614	41898	1.61833	48.8738	42.869	N/A	AABR07051177.1:31364
1	222495198	222495676	7.93072	48.6748	42.6758	Naa40	Naa40:0
3	59152965	59153401	9.26294	48.6046	42.6071	Cdca7	Cdca7:0
20	21564468	21564951	12.5478	48.1842	42.1973	Arid5b	Arid5b:24
13	51113795	51114194	12.7518	47.9835	42.0015	N/A	Myog:12265
10	105553122	105553451	8.68407	47.5558	41.5828	U6|Ube2o	Ube2o:137
19	10024559	10025009	8.68407	47.5558	41.5828	Cfap20	Cfap20:0
19	37453911	37454354	7.16057	47.4412	41.4703	N/A	Zdhhc1:13441
4	147718961	147719376	7.10387	45.2302	39.3341	Efcab12|Rpl32|Cand2|SNORA7	Rpl32:0
20	10680424	10680738	6.92188	44.7808	38.905	Sik1|AABR07044569.1	AABR07044569.1:0
5	19471413	19471861	8.49863	44.6435	38.7692	Sdcbp	Sdcbp:0
5	160352864	160353388	7.02127	44.3405	38.4755	Dnajc16|Casp9	Dnajc16:0
11	79118070	79118414	7.24471	43.4975	37.6569	N/A	AABR07034573.1:15408
9	67199534	67199915	7.23734	42.9772	37.1568	N/A	5S_rRNA:6824
4	64570603	64570937	9.61386	42.7641	36.9486	Dgki	Dgki:0
13	72727096	72727568	6.95677	42.132	36.3363	N/A	U6:6864
3	147872782	147873120	10.4434	42.1285	36.3333	N/A	Zcchc3:5816
1	220475886	220476253	7.41097	41.7945	36.0095	Cnih2|LOC100363782|Yif1a	Cnih2:0
6	123655939	123656345	6.60364	41.3031	35.5337	N/A	Foxn3:78245
17	78817341	78817760	7.45483	40.4944	34.7469	Meig1	Meig1:0
10	75149565	75149923	7.09099	40.3821	34.6401	Mks1	Mks1:0
10	97210020	97210459	8.17537	40.2159	34.481	Axin2	Axin2:1973
20	8102996	8103399	6.36914	40.0876	34.3557	N/A	Armc12:6236
1	198243660	198244013	6.60825	39.9693	34.2398	AABR07005779.3	AABR07005779.3:145
16	49485030	49485411	9.59661	37.9968	32.3271	RGD1564308|Ufsp2	RGD1564308:0
2	235831622	235832025	8.29038	37.9528	32.2843	Ostc	Ostc:0
13	33528938	33529245	2.01587	37.7287	32.0676	N/A	ENSRNOG00000053423:619558
1	181014501	181015054	1.92028	36.7261	31.0877	N/A	Ythdc2:1070845
6	128541328	128541739	8.69825	36.5375	30.9046	Clmn	Clmn:0
5	78324121	78324499	6.82589	36.3907	30.7617	Wdr31	Wdr31:0
8	132790700	132791183	9.40947	36.3151	30.6887	Lztfl1	Lztfl1:0
2	120316428	120316771	9.56675	36.1541	30.5301	Ccdc39	Ccdc39:0
6	7900809	7901277	8.54565	35.5254	29.916	U6|Dync2li1	Dync2li1:0
1	240831442	240831830	8.12453	34.7532	29.1629	N/A	RGD1561453:54076
17	88095231	88095621	8.12453	34.7532	29.1629	Enkur|Thnsl1	Enkur:0
1	180972321	180972992	2.02611	34.6242	29.0392	N/A	Ythdc2:1112907
4	81376893	81377227	7.10515	34.2216	28.6465	Snx10	Snx10:2736
1	196883777	196884168	7.75552	34.0686	28.4983	Nsmce1	Nsmce1:0
15	60766701	60767073	5.47856	33.6082	28.0482	Akap11	Akap11:123
8	25669446	25669755	5.3754	33.4048	27.851	Dpy19l1	Dpy19l1:53
5	144771553	144771835	8.54593	32.8004	27.2649	Ncdn	Ncdn:0
16	19225113	19225512	6.01203	32.735	27.2008	Klf2	Klf2:77
3	161498800	161499116	6.75307	32.3965	26.8712	Ncoa5	Ncoa5:0
20	7753315	7753624	5.31228	31.5434	26.0404	N/A	Scube3:6985
6	99817181	99817616	7.85702	31.3187	25.8201	U6|Churc1	Churc1:0
6	135304337	135304849	5.9031	30.5729	25.0999	Cinp	Cinp:0
7	125833297	125833624	5.4483	30.3728	24.9036	Npap60	Npap60:0
1	89649749	89650117	7.22065	30.3028	24.8363	AABR07002928.1|RGD1563307	AABR07002928.1:0
10	106971198	106971553	5.23032	29.9811	24.5268	Socs3	Socs3:3625
18	14807596	14807888	4.85531	29.9668	24.5129	LOC100911918	LOC100911918:0
5	159734782	159735175	8.71286	29.9638	24.51	Rsg1	Rsg1:0
10	55653796	55654123	7.55482	29.3923	23.9551	Tmem107|U8	Tmem107:0
13	82607560	82607832	6.66345	29.3168	23.8829	Blzf1	Blzf1:182
10	58776313	58776709	6.13973	29.0756	23.6481	RGD1304728|Med31|Txndc17	Txndc17:83
3	127569053	127569349	5.72421	28.9536	23.5302	Tmx4	Tmx4:0
1	72464439	72464810	6.7515	28.7143	23.2995	Nat14|Zfp628|Ssc5d	Nat14:0
6	144123541	144123849	7.47745	28.6627	23.25	Wdr60	Wdr60:0
3	5970662	5971019	7.40373	28.4419	23.0351	Vav2	Vav2:0
4	58006829	58007181	4.99312	28.3294	22.9262	Cep41	Cep41:0
3	160047050	160047378	5.33065	28.2651	22.863	Pkig|AABR07054554.1	Pkig:0|AABR07054554.1:0
10	109811392	109811658	5.85077	27.8856	22.4974	Mafg	Mafg:70
1	180719330	180719705	1.67073	27.8372	22.4516	N/A	Ythdc2:1366194
1	131455703	131456135	7.18958	27.7917	22.4075	Nr2f2	Nr2f2:0
12	19328555	19328924	8.20868	27.6085	22.2295	Taf6|Cnpy4	Taf6:0
3	161211931	161212229	5.25108	27.501	22.1253	Dnttip1|Wfdc3	Dnttip1:0|Wfdc3:0
13	46693531	46693818	7.55301	27.3915	22.0194	Thsd7b	Thsd7b:0
12	2533979	2534400	5.54533	27.3611	21.9908	Snapc2|Timm44|Ctxn1	Ctxn1:0
1	280103544	280103874	5.75325	27.0725	21.7136	Eno4	Eno4:0
10	96663513	96663824	6.00243	26.8461	21.4935	AABR07030630.1|Cep112	Cep112:0
4	62298516	62298872	5.06462	26.5741	21.2284	Agbl3	Agbl3:172
9	10995308	10995613	6.14562	26.5457	21.202	Hdgfrp2|Ubxn6	Ubxn6:0
11	73078764	73079054	5.32494	26.3613	21.0211	Acap2	Acap2:0
4	157612227	157612559	6.07744	26.2926	20.956	AC115415.1|Chd4	Chd4:0
8	81863187	81863525	5.204	26.1677	20.8366	Fam214a	Fam214a:94
7	143929402	143929703	6.74999	25.9565	20.6306	Myg1|Pfdn5	Myg1:0
8	118737688	118738103	6.2988	25.8051	20.4841	N/A	Kif9:6126
3	113251872	113252116	5.06687	25.5119	20.1999	Map1a	Map1a:0
5	140712379	140712775	5.12139	25.4125	20.1053	Trit1	Trit1:0
10	86251161	86251544	6.69917	25.3406	20.0362	N/A	LOC257650:14276
10	86268093	86268482	6.69917	25.3406	20.0362	N/A	AC142182.1:12410
4	174298913	174299196	8.50329	25.1215	19.8237	AABR07062395.2	AABR07062395.2:4955
1	85323518	85323818	4.81683	24.9654	19.6721	N/A	Gmfg:5551
10	108425326	108425670	5.34235	24.9365	19.6441	Eif4a3	Eif4a3:121
14	9093929	9094190	8.91693	24.9329	19.6409	N/A	AABR07014317.1:6052
8	89277011	89277297	8.91693	24.9329	19.6409	N/A	AABR07070873.1:39966
13	99136589	99136934	5.57189	24.7432	19.4591	Sde2	Sde2:0
6	97390682	97391110	7.89049	24.7411	19.4573	AABR07064835.1	AABR07064835.1:0
1	65521302	65521615	6.95917	24.7323	19.4493	Mzf1	Mzf1:503
9	41076476	41076779	8.31493	24.6973	19.4152	N/A	Prss40:6548
13	95521334	95521644	8.11715	24.2457	18.9789	N/A	Zfp238:68024
5	73487777	73488136	7.55114	23.9066	18.6522	Actl7b	Actl7b:4508
8	21668653	21668908	5.3632	23.8941	18.6402	Ubl5|LOC364561	LOC364561:328
14	46329554	46329778	2.17989	23.7338	18.4865	AABR07015042.1	AABR07015042.1:218
2	127458804	127459085	7.86895	23.6699	18.424	Intu	Intu:4
1	55746077	55746341	2.21375	23.5552	18.3156	AABR07001734.1	AABR07001734.1:0
5	155276941	155277476	8.0368	23.5447	18.3052	N/A	C1qa:12799
4	84599225	84599539	7.52314	23.3427	18.1076	Wipf3	Wipf3:0
1	281377126	281377399	4.98139	23.337	18.1023	Fam204a	Fam204a:293
11	87548718	87549129	5.41241	23.335	18.1011	Smpd4|Ccdc74a|U6|Med15	Ccdc74a:0
10	13826656	13826921	5.26569	23.1185	17.8935	E4f1	E4f1:0
1	212547336	212547562	5.00869	22.7529	17.5427	Caly	Caly:0
10	84976044	84976404	5.00869	22.7529	17.5427	Mrpl10|Lrrc46	Mrpl10:0|Lrrc46:0
14	80355477	80355714	6.27156	22.6862	17.4807	Acox3	Acox3:58
10	42812746	42813024	7.65627	22.6688	17.4654	N/A	Gria1:52547
3	148302982	148303302	6.69338	22.595	17.3953	Bcl2l1	Bcl2l1:0
1	181078726	181078940	2.20415	22.5908	17.3912	N/A	Ythdc2:1006959
6	33653998	33654342	7.21346	22.5736	17.3743	N/A	Rhob:34785
4	169035397	169035691	5.71153	22.504	17.3085	Gsg1	Gsg1:0
3	110020970	110021315	6.93021	22.3175	17.1288	Fsip1	Fsip1:0
12	37425493	37425795	6.01721	22.3092	17.1216	Gtf2h3|Atp6v0a2	Atp6v0a2:0
6	109281533	109281998	4.6042	22.231	17.0463	N/A	Fos:18435
7	117733830	117734160	4.91925	22.0108	16.8331	Ppp1r16a|Foxh1|Kifc2	Ppp1r16a:0
2	242165199	242165480	6.63692	21.9862	16.8117	Ppp3ca	Ppp3ca:0
20	10981855	10982082	5.7925	21.9797	16.8057	Rrp1|AABR07044574.1	Rrp1:0
9	17114295	17114664	4.30032	21.9105	16.7387	Yipf3|Lrrc73|Tjap1	Lrrc73:119
12	1510243	1510726	1.55911	21.8856	16.7142	Rn5s|AABR07034940.2|AABR07034940.1|5S_rRNA	Rn5s:0|AABR07034940.2:0
MT	15430	15912	1.21948	21.7678	16.6025	AY172581.23|AY172581.2|AY172581.20|Mt-nd4|Mt-nd5|Mt-nd6|AY172581.8|Mt-cytb|AY172581.11|AY172581.17	AY172581.2:16
15	11491370	11491639	8.15262	21.7338	16.5695	N/A	Nek10:141120
11	70967170	70967555	6.38514	21.7212	16.5579	Iqcg	Iqcg:0
1	100413483	100413746	5.59254	21.6907	16.5277	N/A	Syt3:5401
7	144837536	144837819	7.4436	21.6796	16.5183	Cbx5	Cbx5:0
5	173098987	173099285	5.76843	21.4962	16.3423	Mib2	Mib2:172
19	57903202	57903536	5.8835	21.4659	16.3127	Disc1	Disc1:0
8	49186129	49186383	4.44631	21.4445	16.2931	N/A	U6atac:15473
14	46527092	46527344	6.25664	21.349	16.2032	AABR07015056.1|AABR07015055.1|AABR07015057.1|AABR07015055.2	AABR07015057.1:0
1	82120804	82121112	4.82981	21.2765	16.1322	Erf	Erf:0
20	48504043	48504295	4.72374	21.1456	16.0077	Wasf1|Cdc40	Cdc40:0
5	164898358	164898636	5.10605	21.0145	15.8811	Agtrap	Agtrap:0
6	135259423	135259736	4.53503	20.9283	15.7971	Mok|AC121220.1	Mok:0|AC121220.1:0
10	11290776	11291045	6.40364	20.8984	15.769	N/A	Srl:6445
8	65587461	65587798	5.47355	20.8864	15.7581	Lrrc49	Lrrc49:0
10	97940826	97941150	4.45072	20.8391	15.7136	AABR07030657.1|Prkar1a	Prkar1a:0
3	82289182	82289438	7.41602	20.6433	15.5271	5S_rRNA	5S_rRNA:2697
18	73360040	73360327	6.10404	20.4791	15.3679	Katnal2	Katnal2:0
5	64790819	64791092	6.10404	20.4791	15.3679	Mrpl50|Zfp189	Zfp189:0
19	10443137	10443422	5.8255	20.4681	15.3585	Adgrg1	Adgrg1:0
1	87259110	87259391	5.54065	20.3433	15.2371	Sipa1l3|Dpf1	Dpf1:1041
9	82718823	82719078	5.54065	20.3433	15.2371	Stk11ip	Stk11ip:0
19	52225421	52225761	4.37399	20.1541	15.054	Dnaaf1	Dnaaf1:0
13	110511271	110511558	4.43359	20.1302	15.0314	Nek2	Nek2:110
10	56154026	56154301	5.84396	20.1192	15.0209	Dnah2	Dnah2:0
7	109315850	109316210	4.87564	20.0969	14.9999	N/A	Mir30d:29307
14	107302992	107303322	3.42866	20.0397	14.9478	Tmem17	Tmem17:0
5	150322789	150323186	5.67045	19.9814	14.8917	Oprd1	Oprd1:0
5	152198054	152198386	4.16093	19.9761	14.8866	Dhdds|Hmgn2	Hmgn2:0
1	199216522	199216823	6.07367	19.9714	14.8822	Fbxl19|Orai3	Fbxl19:132
1	226630462	226630748	4.75843	19.9556	14.8669	Tmem138|Cyb561a3	Tmem138:0
4	147756534	147756978	4.75843	19.9556	14.8669	Mbd4|Ift122	Ift122:0
20	12128660	12128880	4.09875	19.9344	14.8465	Pofut2	Pofut2:0
10	21170358	21170605	7.10142	19.9297	14.8422	Tenm2	Tenm2:0
13	33570847	33571180	1.57982	19.911	14.8238	N/A	ENSRNOG00000053423:577623
1	181286625	181286958	1.53411	19.8743	14.7876	N/A	Ythdc2:798941
1	101774474	101774759	5.51205	19.8614	14.7764	Sult2b1	Sult2b1:967
12	47073842	47074129	3.63913	19.8541	14.7692	Coq5|Dynll1	Dynll1:71
3	161813029	161813489	5.59598	19.7445	14.6627	Cdh22|Slc35c2|Elmo2	Elmo2:0|Cdh22:0
5	58390063	58390379	5.59598	19.7445	14.6627	Dnajb5	Dnajb5:2854
4	66165532	66165833	4.69758	19.7003	14.6211	Ubn2	Ubn2:12
8	26888286	26888572	7.64308	19.6668	14.589	N/A	Eepd1:129962
1	240903325	240903622	5.95144	19.6199	14.5446	Klf9	Klf9:4861
2	209358432	209358686	6.39712	19.5699	14.4957	Lrif1|AABR07072775.1	AABR07072775.1:0
4	61419883	61420189	6.39712	19.5699	14.4957	Lrguk	Lrguk:0
1	222459882	222460186	4.9018	19.5099	14.4404	Otub1	Otub1:0
1	164226473	164226783	4.09158	19.3237	14.2607	Map6	Map6:0
1	78249499	78249836	3.97514	19.2625	14.2046	N/A	Ccdc9:25181
X	36469564	36469951	1.66804	19.2506	14.1931	N/A	AABR07037960.1:189104
14	84150642	84150869	4.66513	19.2337	14.1763	RGD1308775|Dusp18	RGD1308775:36
8	28818450	28818727	6.58305	19.158	14.103	N/A	Spata19:358616
5	74507840	74508116	7.39725	19.153	14.0995	N/A	Ptpn3:139655
8	90343151	90343464	4.56148	19.1215	14.0691	Irak1bp1	Irak1bp1:0
1	124650345	124650679	5.18193	19.1193	14.0684	Otud7a	Otud7a:0
15	32888042	32888299	4.46608	19.0241	13.9763	Dad1	Dad1:0
1	219345377	219345631	4.85846	18.9976	13.9508	Pitpnm1|Cdk2ap2	Cdk2ap2:287
11	34590022	34590238	5.79884	18.7716	13.7331	Pigp	Pigp:1883
1	13582579	13583000	5.28881	18.7456	13.7108	U6	U6:156
2	27793391	27793675	7.18763	18.7078	13.6749	N/A	AABR07007775.1:8935
7	132477216	132477474	5.64074	18.7055	13.673	Slc2a13	Slc2a13:0
8	36607177	36607539	6.96656	18.6922	13.6602	N/A	Cdon:18194
12	48286226	48286555	4.95461	18.665	13.6352	Usp30	Usp30:0
2	183810958	183811247	4.68061	18.6367	13.6101	AABR07012047.1	AABR07012047.1:0
12	24101965	24102254	3.90998	18.6318	13.6065	Rhbdd2	Rhbdd2:0
16	83283887	83284153	3.85878	18.6182	13.5938	Cars2	Cars2:4511
20	5608966	5609286	5.55889	18.4593	13.4411	Bak1	Bak1:343
12	47551658	47551932	4.47204	18.4196	13.4031	RGD1560398|SNORA26	RGD1560398:3
18	38416630	38417330	2.42294	18.4086	13.3937	N/A	RGD1563060:86851
1	65844993	65845344	5.18724	18.4072	13.3924	AABR07002068.1	AABR07002068.1:0
19	41379472	41379760	5.65741	18.3608	13.3466	Hydin	Hydin:0
10	55685816	55686081	5.06416	18.3485	13.3348	Per1	Per1:969
Y	1850085	1850323	2.42761	18.2115	13.2047	N/A	AC241722.1:99069
1	56024210	56024637	1.6881	18.1488	13.1455	N/A	Vom2r9:128575
5	147148539	147148816	4.14378	18.1445	13.1413	Azin2	Azin2:249
15	4092242	4092538	4.0123	18.0673	13.0669	Usp54	Usp54:0
20	29532131	29532396	4.69756	18.0408	13.0413	N/A	Anapc16:12233
6	97215584	97216160	4.69756	18.0408	13.0413	N/A	AABR07064829.1:8878
3	120404625	120404913	5.64623	17.9345	12.9402	Bub1	Bub1:0
10	105290094	105290469	4.47852	17.8155	12.8274	Rnf157	Rnf157:3021
2	157453257	157453551	4.47852	17.8155	12.8274	Lekr1	Lekr1:0
4	119997060	119997290	5.19311	17.6959	12.7164	Rpn1	Rpn1:0
1	265298845	265299072	5.41635	17.6456	12.6691	Poll|Dpcd	Dpcd:0
12	38783263	38783592	5.41635	17.6456	12.6691	Psmd9|Wdr66	Wdr66:1254
20	4411673	4411914	5.41635	17.6456	12.6691	Fkbpl|Atf6b|C4a	Fkbpl:0|C4a:0
5	141430677	141430918	5.06374	17.633	12.6577	Akirin1	Akirin1:19
1	260945032	260945430	5.80731	17.5869	12.6135	Slit1	Slit1:0
7	12723366	12723660	4.21276	17.5866	12.6135	Hmha1|Palm	Hmha1:0|Palm:0
1	205842388	205842647	4.13722	17.5335	12.5631	Dhx32|Fank1	Fank1:0|Dhx32:0
19	49518552	49518835	4.13722	17.5335	12.5631	LOC687399|U1|Gcsh	LOC687399:0
15	4139932	4140275	6.81921	17.4545	12.4876	Usp54	Usp54:0
18	15921696	15921918	3.77965	17.3918	12.4306	Zfp191	Zfp191:0
9	27214680	27214923	6.19581	17.3436	12.3836	AABR07067034.1	AABR07067034.1:1509
8	52776149	52776364	5.71386	17.3332	12.3745	N/A	Nxpe1:12552
20	40913658	40913908	1.63176	17.213	12.2578	N/A	AABR07072837.1:107824
13	82574863	82575143	4.48559	17.2118	12.2566	Ccdc181	Ccdc181:0
7	12819875	12820490	4.83415	17.1969	12.2434	Rnf126	Rnf126:350
1	165122274	165122488	4.38522	17.1196	12.169	Pold3	Pold3:0
14	79445320	79445679	4.38522	17.1196	12.169	Ccdc96|Tada2b	Ccdc96:0
9	81615051	81615306	4.38522	17.1196	12.169	Pnkd	Pnkd:0
2	33841474	33841773	4.29316	17.0417	12.0958	Srek1	Srek1:0
7	116872449	116872734	4.20842	16.9763	12.0344	Zc3h3	Zc3h3:0
8	53067904	53068199	5.43947	16.9536	12.0134	Zbtb16	Zbtb16:0
10	41659743	41660018	5.86403	16.9286	11.9888	N/A	RGD1561017:113398
15	45590752	45590987	5.86403	16.9286	11.9888	N/A	Gucy1b2:40468
5	25537593	25537955	6.38023	16.9233	11.9845	N/A	7SK:8155
3	161288509	161288758	4.73677	16.8534	11.918	Spata25|Zswim1|Zswim3	Zswim3:843
6	12157978	12158234	3.54726	16.8344	11.9031	N/A	Foxn2:20993
14	84392973	84393243	4.60901	16.7213	11.7945	Ccdc157|Sf3a1	Ccdc157:0|Sf3a1:0
3	31865073	31865337	6.87877	16.6737	11.7482	N/A	7SK:5763
X	15112796	15113147	6.87877	16.6737	11.7482	Wdr13	Wdr13:731
1	181074793	181075130	1.83174	16.6463	11.7227	N/A	Ythdc2:1010769
3	8614498	8614791	5.0812	16.6175	11.6948	Wdr34	Wdr34:0
7	139472083	139472298	5.0812	16.6175	11.6948	Col2a1	Col2a1:0
7	66326758	66326978	5.88723	16.582	11.6621	N/A	Fam19a2:154399
20	27474012	27474225	2.0695	16.5082	11.5916	N/A	Tet1:36586
3	124360157	124360411	6.00219	16.4561	11.5419	N/A	LOC103691893:100319
12	39545254	39545498	4.29192	16.4328	11.5198	N/A	Atp2a2:8405
10	108340715	108340957	4.91103	16.4257	11.5142	AABR07030897.1	AABR07030897.1:0
3	81300842	81301103	3.91357	16.2059	11.3063	AC129036.1|Mapk8ip1	Mapk8ip1:0
16	3901454	3901743	5.06277	16.2033	11.3047	Anxa11	Anxa11:0
10	89338842	89339069	3.60574	16.1932	11.295	ENSRNOG00000050347|Rundc1	Rundc1:0
16	19303427	19303739	3.64931	16.181	11.2836	Fam32a|Ap1m1	Ap1m1:0
1	281101703	281101978	3.69559	16.174	11.2774	Rab11fip2	Rab11fip2:266
2	181331240	181331557	4.44497	16.1103	11.2169	Map9	Map9:0
7	71388355	71388633	5.68633	16.0734	11.1806	N/A	Rn60_7_0716.1:9527
9	62344884	62345160	5.68633	16.0734	11.1806	Plcl1	Plcl1:0
18	62121610	62121978	6.16755	16.0126	11.1228	N/A	Pmaip1:52692
1	214182594	214182912	4.9954	15.9957	11.1082	Hras|Lrrc56	Lrrc56:0
3	67537935	67538153	4.9954	15.9957	11.1082	Dnajc10	Dnajc10:136
8	27685049	27685290	6.54616	15.9835	11.0968	N/A	B3gat1:91889
7	70366732	70366953	5.06249	15.8462	10.9659	Agap2	Agap2:0
5	169657033	169657323	5.295	15.7927	10.9155	Nphp4|Kcnab2	Kcnab2:0
10	11305524	11305745	6.20985	15.6873	10.8179	AABR07029172.2	AABR07029172.2:810
3	80349050	80349267	4.78511	15.6737	10.8046	RGD1309540	RGD1309540:0
3	81351364	81351655	4.78511	15.6737	10.8046	N/A	Cry2:7255
5	167774799	167775080	5.83681	15.6503	10.7839	N/A	Slc45a1:78452
3	117615963	117616188	6.37849	15.6287	10.763	Fbn1	Fbn1:0
5	25395163	25395379	6.36902	15.6085	10.7442	Cdh17	Cdh17:0
11	71601610	71601843	3.89853	15.5937	10.7305	Tctex1d2|Tm4sf19	Tctex1d2:0
6	2969196	2969490	3.58415	15.587	10.7248	Morn2	Morn2:0
5	57028285	57028505	3.83683	15.5761	10.7155	Dnaja1|Mir207	Dnaja1:0
5	148780926	148781237	3.83683	15.5761	10.7155	Pum1	Pum1:0
4	120124776	120125034	4.55231	15.5482	10.692	AABR07061382.2	AABR07061382.2:4160
16	20486713	20486988	3.87939	15.5061	10.6514	Jund	Jund:7
1	71292707	71292972	5.18843	15.4932	10.6385	Zfp667	Zfp667:2371
1	116751067	116751451	1.66965	15.3871	10.5368	SNORD115	SNORD115:0
16	20400337	20400599	3.78151	15.3154	10.4674	Mast3	Mast3:0
1	56949514	56949768	4.39463	15.301	10.4533	Phf10|LOC100125364	LOC100125364:0
16	7492192	7492451	4.39463	15.301	10.4533	Sh3bp5	Sh3bp5:0
9	98621326	98621562	3.25504	15.2926	10.4463	Traf3ip1	Traf3ip1:0
18	76830642	76830916	4.98874	15.2727	10.4268	Kcng2	Kcng2:0
1	49124923	49125147	5.50863	15.2314	10.3882	N/A	AABR07001518.1:7221
11	36603129	36603413	5.95488	15.1166	10.2798	N/A	AC142178.3:13518
11	84595656	84595934	4.81377	15.0878	10.2523	N/A	Yeats2:12115
8	5429580	5429793	3.95076	15.0066	10.1769	Dync2h1	Dync2h1:0
5	164844473	164844765	3.56121	14.981	10.1538	Mthfr|Clcn6	Clcn6:0
7	116782111	116782410	3.88235	14.9811	10.1538	Mafa	Mafa:346
10	15228166	15228447	3.65406	14.9564	10.1314	Fam195a|Wdr90	Wdr90:0
10	102329877	102330144	5.25427	14.9428	10.1202	Sdk2	Sdk2:0
1	194917386	194917619	2.09861	14.9274	10.1069	SNORD116	SNORD116:18
6	2886296	2886753	4.21283	14.9258	10.1053	Srsf7|Ttc39d	Srsf7:0
1	55701164	55701380	1.85503	14.887	10.0672	N/A	AABR07001734.1:6018
5	76150596	76150998	3.15428	14.8631	10.0442	Dnajc25	Dnajc25:0
1	98210947	98211168	4.73438	14.8408	10.0227	N/A	Zfp788:17405
1	180896391	180897045	2.60536	14.7851	9.9693	N/A	Ythdc2:1188854
6	35397406	35397685	6.36923	14.7558	9.94061	N/A	AABR07063565.1:53565
15	70010022	70010381	5.61495	14.7226	9.90915	N/A	Diaph3:29043
3	131872774	131873052	5.03583	14.7038	9.89181	N/A	AABR07053879.1:179560
5	144067278	144067551	4.39843	14.6955	9.88472	Mrps15|Oscp1	Oscp1:0
5	138462742	138463005	4.28745	14.6063	9.80109	Ccdc30|AABR07049792.1|Ppcs	Ccdc30:0
1	85162245	85162558	4.18696	14.5333	9.73022	N/A	Papl:9036
2	188541255	188541493	4.18696	14.5333	9.73022	Muc1|Thbs3|Mir92b	Mir92b:140
6	105885555	105885769	4.18696	14.5333	9.73022	N/A	5S_rRNA:17994
10	46328019	46328245	5.22914	14.5095	9.70849	Med9|Rasd1	Med9:0
11	64421192	64421426	4.09554	14.4746	9.67572	Igsf11	Igsf11:0
16	20585236	20585467	4.01201	14.4284	9.63153	Ssbp4|Isyna1	Ssbp4:0
6	11963666	11963907	5.81025	14.3884	9.59704	N/A	AABR07062860.1:30874
6	127562204	127562488	5.81025	14.3884	9.59704	Serpina1f	Serpina1f:2323
3	101156123	101156385	3.86487	14.3682	9.57773	Lgr4|Ccdc34	Ccdc34:0
7	120744580	120744842	3.86487	14.3682	9.57773	Kdelr3|Kcnj4	Kcnj4:0
2	197348285	197348949	1.70698	14.3578	9.56885	N/A	5_8S_rRNA:138251
7	117846315	117846586	4.68005	14.3405	9.5547	Arhgap39	Arhgap39:0
10	86654363	86654640	5.25258	14.204	9.42435	Thra	Thra:2645
16	21676150	21676423	2.31002	14.1944	9.41616	N/A	AABR07024907.1:91506
1	56025308	56025891	2.14125	14.1901	9.4119	N/A	Vom2r9:129673
12	49518346	49518598	5.09007	14.1419	9.36465	2900026A02Rik	2900026A02Rik:0
1	55702615	55703084	1.64716	14.0909	9.31614	AABR07001734.1	AABR07001734.1:4314
X	150478411	150478916	3.2565	14.0144	9.24256	N/A	AABR07042226.1:181827
16	20576156	20576370	4.28565	13.9975	9.22632	Ssbp4	Ssbp4:1761
8	53069000	53069271	4.88323	13.9273	9.15882	Zbtb16	Zbtb16:0
18	56200847	56201065	5.28736	13.9239	9.15654	Camk2a	Camk2a:0
10	38918777	38918996	4.18026	13.9221	9.15494	Kif3a	Kif3a:0
20	29528017	29528255	4.18026	13.9221	9.15494	N/A	Anapc16:16374
2	187522186	187522409	5.12004	13.8632	9.0998	Mef2d	Mef2d:0
6	109110387	109110636	4.08484	13.8619	9.09859	Zc2hc1c	Zc2hc1c:0
5	171262035	171262308	3.42682	13.8199	9.0604	Dffb|Cep104	Dffb:0|Cep104:0
6	127319379	127319600	3.99802	13.815	9.05597	LOC100909476	LOC100909476:18
1	87356833	87357082	4.83509	13.7923	9.03458	Sipa1l3	Sipa1l3:0
7	22438245	22438476	4.05228	13.7403	8.99052	N/A	5_8S_rRNA:15389
16	74022931	74023158	3.65985	13.7318	8.98431	Kat6a	Kat6a:0
6	30587612	30587908	2.56803	13.5503	8.81231	N/A	5_8S_rRNA:42994
1	55734790	55735076	1.90234	13.5355	8.7976	AABR07001734.1	AABR07001734.1:0
16	37749229	37750003	1.95206	13.4878	8.75091	Glra3	Glra3:0
1	220278032	220278341	5.24647	13.4566	8.72138	N/A	Npas4:12261
1	180558140	180558464	1.71554	13.449	8.71442	N/A	Ythdc2:1527435
17	76804397	76804686	4.28365	13.3889	8.65606	Camk1d	Camk1d:0
6	107632998	107633228	3.25736	13.375	8.64408	Pnma1|Elmsan1	Pnma1:0
14	38815031	38815296	5.86082	13.304	8.57765	Gabrb1	Gabrb1:0
11	53731684	53731985	3.32348	13.2894	8.5635	Ift57	Ift57:0
12	14021454	14021734	4.89759	13.2797	8.55416	Mmd2	Mmd2:0
20	46206429	46206661	4.89759	13.2797	8.55416	Mical1	Mical1:0
7	144113856	144114125	4.07308	13.2488	8.5245	Map3k12	Map3k12:4741
18	40123485	40123749	3.99083	13.231	8.50844	AABR07031949.1|Trim36	Trim36:0
1	70210599	70210844	4.41414	13.1973	8.47737	MIMT1_1	MIMT1_1:0
1	144601121	144601409	3.90051	13.1656	8.44731	Saxo2|Eftud1	Saxo2:0
6	59950701	59950955	3.76602	13.1649	8.44731	Arl4a	Arl4a:116
1	219532732	219533010	3.48294	13.1635	8.44704	Ankrd13d|Adrbk1	Ankrd13d:124
17	16729247	16729480	3.58028	13.1293	8.41583	N/A	Id4:34122
1	72860944	72861216	3.75652	13.1262	8.41364	Syt5|Ptprh	Syt5:0
1	78967981	78968224	3.75652	13.1262	8.41364	Ppp5c	Ppp5c:0
1	185143195	185143435	3.63454	13.1211	8.41013	Nucb2	Nucb2:0
4	119889043	119889276	3.6931	13.1198	8.40974	H1fx|AC111943.1	H1fx:95
19	41952210	41952578	5.22772	13.0472	8.33985	Zfp821	Zfp821:0
8	53071585	53071811	5.04162	12.9537	8.25085	Zbtb16	Zbtb16:0
14	47988085	47988687	1.60678	12.9231	8.22082	N/A	AABR07015165.1:181043
4	77452754	77453004	1.45154	12.9101	8.20834	N/A	AABR07060519.1:6131
3	51337117	51337336	5.8597	12.9054	8.20389	N/A	Slc38a11:34587
12	49966380	49966658	5.66135	12.8889	8.18915	Myo18b|U6	Myo18b:0
5	72885814	72886115	5.15429	12.8725	8.17521	N/A	AABR07048321.1:6223
1	72546129	72546372	4.49999	12.83	8.13493	Shisa7|Isoc2b	Shisa7:0
6	104079944	104080256	4.97554	12.7891	8.09488	Galnt16	Galnt16:0
16	21770250	21770557	2.40852	12.7628	8.07162	AABR07024907.1	AABR07024907.1:1984
7	116738833	116739052	4.09708	12.7616	8.07046	Rhpn1	Rhpn1:10
6	48796023	48796292	5.09675	12.7347	8.04425	Myt1l	Myt1l:0
9	15507038	15507256	4.16466	12.6991	8.00986	N/A	RGD1562299:5807
1	219349499	219349773	4.06009	12.6353	7.95056	Pitpnm1|Cdk2ap2	Pitpnm1:0
10	107317088	107317303	5.04048	12.599	7.91625	Usp36	Usp36:0
19	38422111	38422366	4.76168	12.5815	7.90098	Nqo1	Nqo1:0
8	53055298	53055573	4.76168	12.5815	7.90098	Zbtb16	Zbtb16:0
1	11907325	11907553	2.41511	12.5649	7.88661	5_8S_rRNA	5_8S_rRNA:733
19	25307979	25308286	3.45315	12.558	7.88003	N/A	Mir23a:10296
9	92435697	92435959	3.45315	12.558	7.88003	Trip12|Fbxo36	Fbxo36:0
9	16543506	16543783	3.803	12.5268	7.85251	Ptcra|Cnpy3	Cnpy3:0
7	34484911	34485182	3.7321	12.5128	7.84112	Snrpf|AABR07056643.2	AABR07056643.2:0|Snrpf:0
9	8353740	8353985	3.7321	12.5128	7.84112	LOC100360856	LOC100360856:0
1	180802362	180802686	1.88601	12.4354	7.77002	N/A	Ythdc2:1283213
18	80347120	80347453	4.57803	12.4143	7.74922	N/A	AABR07032759.1:46061
8	22059662	22060035	4.57803	12.4143	7.74922	AC118115.1|Icam5	Icam5:2454
1	246416344	246416613	5.05857	12.2903	7.63068	Glis3	Glis3:0
10	109596855	109597104	5.0341	12.2327	7.57637	Nploc4	Nploc4:0
12	6371640	6371876	5.0341	12.2327	7.57637	N/A	SNORA67:17334
10	59135994	59136229	4.27891	12.1723	7.51876	N/A	Metazoa_SRP:15455
8	117589898	117590123	5.16093	12.1713	7.51876	SNORA28|Ip6k2	Ip6k2:0
1	117144729	117145474	1.79242	12.0281	7.38344	SNORD116	SNORD116:447
17	89459063	89459436	2.06738	12.0225	7.37784	N/A	LOC688970:5026
8	23014438	23014688	3.87949	12.0089	7.36653	Prkcsh|Ccdc151	Ccdc151:0
13	109042132	109042619	4.79784	12.0044	7.36341	N/A	Ptpn14:200622
8	66116169	66116397	4.79784	12.0044	7.36341	N/A	AABR07070335.1:49954
4	122373715	122374011	4.51632	11.9263	7.29424	Klf15	Klf15:0
8	44143933	44144181	5.55978	11.9169	7.28506	Scn3b	Scn3b:0
18	13951470	13951695	3.52133	11.9108	7.28044	Nol4	Nol4:0
5	140162684	140162917	3.6388	11.895	7.26817	Rlf	Rlf:43
1	56028008	56028387	1.92994	11.8682	7.24299	N/A	Dact2:131039
10	82192663	82193054	4.59748	11.8229	7.19929	Cacna1g	Cacna1g:0
5	105367006	105367225	5.29783	11.7486	7.12858	Slc24a2	Slc24a2:0
7	20282592	20282831	5.28583	11.7233	7.10409	LOC300308	LOC300308:0
5	142574663	142575007	5.09977	11.679	7.06244	N/A	AABR07049886.1:15266
11	69764594	69764832	4.42543	11.6786	7.06213	Kalrn	Kalrn:0
3	140476519	140476744	4.18533	11.5953	6.9826	Ralgapa2	Ralgapa2:0
6	7421488	7421711	3.91336	11.5843	6.97231	LOC100911319|Thada	LOC100911319:33
12	7808083	7808349	4.27607	11.5646	6.95322	N/A	AC123253.1:30790
1	5149466	5149749	4.84048	11.4343	6.83013	Grm1	Grm1:0
16	3493008	3493356	4.84048	11.4343	6.83013	Erc2	Erc2:0
3	80816139	80816394	4.84048	11.4343	6.83013	Ambra1	Ambra1:0
2	49455064	49455325	3.43544	11.3216	6.72661	N/A	LOC100910954:70964
6	109939234	109939498	3.83453	11.3199	6.72577	Ift43|Tgfb3	Ift43:0
19	25925462	25925762	3.75152	11.2967	6.70508	Dand5	Dand5:4839
20	45342872	45343101	3.5455	11.288	6.69776	SNORA9|Rpf2|Gtf3c6	Rpf2:0
12	46697899	46698152	3.67635	11.2845	6.69522	Ccdc64	Ccdc64:0
11	36546591	36546840	3.01152	11.2501	6.66402	N/A	Sh3bgr:8576
4	150904813	150905053	4.62014	11.2352	6.64958	N/A	Cacna1c:74901
13	80395402	80395641	5.18957	11.1623	6.58126	Rn60_13_0853.1	Rn60_13_0853.1:2376
11	15045993	15046247	5.35016	11.1282	6.54885	N/A	AABR07033279.1:35527
12	37714232	37714479	5.17319	11.1283	6.54885	Mphosph9	Mphosph9:0
3	132390557	132390925	5.35016	11.1282	6.54885	N/A	LOC100361388:107679
5	140108559	140108781	5.35016	11.1282	6.54885	Rlf	Rlf:0
6	112123874	112124144	5.35016	11.1282	6.54885	N/A	AABR07065160.1:7194
1	181215227	181215729	1.7143	11.091	6.51499	N/A	Ythdc2:870170
1	181198948	181199720	1.83069	11.021	6.44937	N/A	Ythdc2:886179
12	36791714	36791994	4.27283	10.9574	6.38814	N/A	AABR07036301.1:20584
2	195724868	195725103	4.27283	10.9574	6.38814	Celf3	Celf3:0
13	33579699	33580023	3.15252	10.9555	6.38773	N/A	ENSRNOG00000053423:568780
16	21732002	21732357	2.88803	10.9554	6.38773	N/A	AABR07024907.1:35572
3	8450022	8450238	2.88803	10.9554	6.38773	Odf2	Odf2:37
5	136406227	136406473	3.15252	10.9555	6.38773	Eri3	Eri3:0
14	47988927	47989145	1.80727	10.897	6.33235	N/A	AABR07015165.1:180585
1	55658343	55658563	1.54792	10.884	6.3195	N/A	Y_RNA:34384
15	70357731	70357961	4.89151	10.874	6.31052	Diaph3	Diaph3:0
1	182012629	182012846	1.81355	10.8719	6.30977	N/A	Ythdc2:73053
8	94921522	94921749	4.01147	10.792	6.23563	Cep162	Cep162:0
9	8626023	8626307	2.00916	10.7453	6.19184	AABR07066416.1	AABR07066416.1:2909
1	101164507	101164760	3.81294	10.7203	6.16972	Slc17a7	Slc17a7:0
X	358583	359768	2.07382	10.7002	6.15301	N/A	AABR07036679.1:98288
3	148137438	148137698	3.72175	10.6806	6.13486	N/A	AABR07072936.1:5021
3	55886555	55886823	3.51046	10.6765	6.13185	Bbs5	Bbs5:0
7	12917860	12918143	3.51046	10.6765	6.13185	Tpgs1|Madcam1	Tpgs1:0
10	81910500	81910736	3.57423	10.6686	6.12651	Tob1	Tob1:2953
12	48723284	48723527	4.51748	10.6651	6.12374	7SK	7SK:788
17	85483140	85483494	4.51748	10.6651	6.12374	N/A	AABR07028768.1:16619
17	89390456	89390740	2.18202	10.6575	6.11659	N/A	LOC688970:62074
1	109028371	109028685	4.64686	10.6527	6.11213	N/A	AABR07003398.1:109184
11	82641994	82642224	4.64686	10.6527	6.11213	Senp2	Senp2:0
14	59516825	59517127	4.2704	10.6525	6.11213	Tbc1d19	Tbc1d19:0
2	195712308	195712591	4.64686	10.6527	6.11213	Riiad1	Riiad1:0
7	35962633	35962864	4.64686	10.6527	6.11213	Plxnc1	Plxnc1:0
1	55764510	55764895	1.95431	10.6313	6.09306	N/A	AABR07001734.1:10154
16	20325341	20325764	3.02367	10.5414	6.00583	Ccdc124	Ccdc124:2077
14	56903578	56903837	4.44244	10.4822	5.94862	N/A	U4:43957
14	85413879	85414106	4.44244	10.4822	5.94862	N/A	Emid1:15348
19	31154684	31154941	4.83687	10.4189	5.88978	N/A	Frem3:122868
1	55731189	55731482	1.60656	10.3077	5.78584	AABR07001734.1	AABR07001734.1:0
10	86294006	86294259	4.49697	10.3018	5.78025	N/A	Ppp1r1b:9468
13	33489682	33490017	2.73003	10.2322	5.71854	N/A	ENSRNOG00000053423:658786
3	3593995	3594312	2.99305	10.2021	5.69047	RGD1564379	RGD1564379:0
13	33693878	33694236	1.82876	10.1885	5.67745	N/A	ENSRNOG00000053423:454567
1	78875999	78876229	3.991	10.1766	5.66615	Pnmal2	Pnmal2:0
1	55710031	55710266	1.68493	10.1507	5.64334	AABR07001734.1	AABR07001734.1:0
8	106021974	106022226	4.56238	10.1384	5.63176	N/A	Nmnat3:294898
10	57184768	57185030	3.87776	10.1227	5.61735	Mink1	Mink1:317
1	55708012	55708365	1.73625	10.1122	5.60832	AABR07001734.1	AABR07001734.1:0
13	95050956	95051181	4.40743	10.0893	5.58802	Sdccag8	Sdccag8:0
1	38392000	38392249	4.67883	10.0773	5.57904	N/A	pRNA:36137
2	114622257	114622573	4.67883	10.0773	5.57904	N/A	Slc2a2:176863
10	68614911	68615260	3.6887	10.0639	5.56803	N/A	AABR07030122.1:25791
14	89252879	89253097	3.6887	10.0639	5.56803	LOC688553	LOC688553:276
5	150910851	150911079	3.47211	10.0648	5.56803	Eya3	Eya3:0
1	11947447	11947726	3.60897	10.0541	5.56055	N/A	pRNA:15024
10	1550101	1550350	3.60897	10.0541	5.56055	N/A	AABR07028981.1:13040
10	83456140	83456373	3.53714	10.0549	5.56055	N/A	Phb:19734
2	197334120	197334413	1.85024	10.0272	5.53635	N/A	5_8S_rRNA:124086
12	39679487	39679887	3.37714	9.9506	5.46328	Fam216a|Gpn3	Fam216a:0|Gpn3:0
13	33485735	33485997	1.79252	9.89654	5.41203	N/A	ENSRNOG00000053423:662806
1	266679529	266679845	4.45324	9.88858	5.4045	Nt5c2	Nt5c2:0
5	85068585	85068812	4.45324	9.88858	5.4045	Brinp1	Brinp1:0
3	155205519	155205764	4.40727	9.78246	5.3045	Ppp1r16b	Ppp1r16b:0
4	6879048	6879583	1.31709	9.72381	5.25192	U6	U6:1047
1	182011869	182012100	1.60948	9.68204	5.21201	N/A	Ythdc2:73799
12	31530503	31530787	3.13892	9.66661	5.19744	Rimbp2	Rimbp2:0
1	55704297	55704768	1.45104	9.64763	5.17986	AABR07001734.1	AABR07001734.1:2630
10	64103291	64103568	4.61702	9.62301	5.15747	Rph3al	Rph3al:0
1	55736847	55737217	1.51142	9.60692	5.1435	AABR07001734.1	AABR07001734.1:0
8	27852988	27853249	3.96762	9.56047	5.09996	Glb1l2	Glb1l2:0
14	101992375	101992613	2.88928	9.52136	5.06461	N/A	Etaa1l1:297805
1	20092935	20093156	4.71779	9.51185	5.05573	L3mbtl3	L3mbtl3:0
1	71749367	71749664	4.71779	9.51185	5.05573	N/A	RGD1564651:13977
18	49195089	49195339	4.71779	9.51185	5.05573	N/A	AABR07032141.1:28475
4	83042450	83042735	4.71779	9.51185	5.05573	Jazf1	Jazf1:0
16	19276215	19276461	3.84846	9.50473	5.05021	N/A	Ap1m1:11894
1	115408661	115408893	4.84062	9.43065	4.98674	N/A	SNORA17:74550
14	28722311	28722535	4.84062	9.43065	4.98674	Adgrl3	Adgrl3:0
18	1658827	1659063	4.84062	9.43065	4.98674	N/A	Greb1l:64502
3	77553403	77553713	4.84062	9.43065	4.98674	N/A	Olr663:27886
1	194916367	194917044	1.64307	9.40533	4.96635	SNORD116	SNORD116:233
8	47143980	47144224	4.34702	9.34106	4.90568	N/A	Grik4:49629
1	1621158	1621486	4.46616	9.29961	4.8665	LOC679782	LOC679782:1525
1	55650637	55651212	1.54462	9.29722	4.86544	N/A	Y_RNA:26678
16	26798510	26798777	4.75425	9.2611	4.83128	Klhl2	Klhl2:0
7	120295482	120295733	2.99273	9.24872	4.81942	AC096473.3|Ankrd54	AC096473.3:0|Ankrd54:0
3	79728863	79729083	3.74496	9.2132	4.7858	Ndufs3|Kbtbd4	Kbtbd4:0|Ndufs3:0
10	34165807	34166063	3.49259	9.1926	4.76655	Trim41	Trim41:0
5	71798185	71798456	4.71934	9.19217	4.76651	Zfp462	Zfp462:0
16	20697438	20697701	4.41605	9.19103	4.76549	Tmem59l	Tmem59l:1738
19	27818504	27818737	2.54457	9.14445	4.72196	N/A	AABR07043365.1:14044
1	185853812	185854088	4.25962	9.14258	4.72017	Sox6	Sox6:0
12	24733237	24733512	4.25962	9.14258	4.72017	N/A	Abhd11:8241
14	46648974	46649319	1.47912	9.11716	4.69789	AABR07015081.2|AABR07015080.2|AABR07015078.2|AABR07015078.1|AABR07015079.1|Rn5-8s	AABR07015078.1:652
12	22810891	22811127	3.0919	9.07255	4.65502	Ift22	Ift22:0
13	50859098	50859410	4.08705	9.02709	4.61293	N/A	Fmod:14195
1	86810814	86811055	1.75078	9.02156	4.60949	N/A	AABR07002845.1:7201
14	28847354	28847619	4.61759	8.99004	4.58105	Adgrl3	Adgrl3:0
19	309382	309675	2.15616	8.85155	4.45674	N/A	LOC102553939:11231
2	178210175	178210410	3.70592	8.84838	4.4538	AC121415.1|LOC499643	LOC499643:0
1	39022065	39022284	3.38341	8.84059	4.44783	AABR07001233.1	AABR07001233.1:0
8	127001081	127001391	3.61033	8.82769	4.43622	N/A	AABR07071701.1:24232
18	56193570	56193876	3.45072	8.8258	4.43599	Camk2a	Camk2a:102
14	44810536	44810752	4.53076	8.81599	4.42933	Klhl5	Klhl5:0
3	133986249	133986486	4.4819	8.7174	4.3353	N/A	AABR07053968.1:91681
5	27383723	27383963	4.4819	8.7174	4.3353	Runx1t1	Runx1t1:0
15	23525297	23525524	4.46776	8.68877	4.31073	N/A	Cdkn3:27604
Y	1852499	1852856	1.72199	8.649	4.27388	N/A	AC241722.1:96536
3	145005978	145006211	4.58585	8.61421	4.24071	N/A	Syndig1:25989
5	138010460	138010757	4.58585	8.61421	4.24071	Lao1	Lao1:1003
16	21331313	21331528	4.27668	8.59133	4.22405	Pbx4	Pbx4:0
15	40583358	40583573	4.41657	8.58484	4.21798	Mtmr6	Mtmr6:0
10	64106752	64107007	4.25349	8.54175	4.17705	Rph3al	Rph3al:0
17	73035293	73035510	4.25349	8.54175	4.17705	N/A	AABR07028511.1:29147
8	128622315	128622528	2.61683	8.5021	4.14177	Gorasp1|Ttc21a	Gorasp1:0|Ttc21a:0
19	29139976	29140338	3.97538	8.48286	4.12345	AABR07043525.1	AABR07043525.1:0
4	117866839	117867093	3.97538	8.48286	4.12345	Add2	Add2:0
17	44391241	44391492	2.36945	8.47148	4.11399	N/A	AABR07027799.1:27480
1	79981142	79981364	3.07898	8.425	4.07045	Dmwd|Rsph6a	Dmwd:0
10	62014989	62015220	3.07898	8.425	4.07045	Mir212|Ovca2|Mir132|Dph1	Mir132:0
1	196083945	196084253	4.066	8.41549	4.06289	N/A	AC110387.1:10961
10	40762430	40762672	4.066	8.41549	4.06289	Sparc	Sparc:0
18	22873705	22873932	4.066	8.41549	4.06289	N/A	Pik3c3:90278
1	55714805	55715043	1.60746	8.34623	4.0009	AABR07001734.1	AABR07001734.1:0
1	55710758	55711068	1.47919	8.33538	3.99029	AABR07001734.1	AABR07001734.1:0
4	170429269	170429520	3.16575	8.32855	3.98367	N/A	AABR07062350.1:43417
10	343615	343852	2.64276	8.32451	3.98239	N/A	AABR07028945.1:18640
10	5925164	5925429	3.90935	8.32633	3.98239	Grin2a	Grin2a:4869
10	66522825	66523046	3.90935	8.32633	3.98239	N/A	RGD1565317:13327
4	14490317	14490587	3.90935	8.32633	3.98239	Sema3c	Sema3c:0
6	16560002	16560235	3.90935	8.32633	3.98239	N/A	AABR07062925.1:1136045
10	87250095	87250357	3.77651	8.26578	3.92956	Krt26	Krt26:1464
5	105518239	105518477	3.77651	8.26578	3.92956	Slc24a2	Slc24a2:0
X	63520675	63520963	3.77651	8.26578	3.92956	Apoo|Rn60_X_0641.4|Rn60_X_0645.1	Rn60_X_0645.1:0
7	2201664	2201888	2.31758	8.25966	3.92547	N/A	5_8S_rRNA:19912
16	21923903	21924159	3.33173	8.22813	3.89741	N/A	AABR07024932.1:31009
18	31330978	31331216	3.56339	8.20805	3.88212	Pcdh1	Pcdh1:0
1	180705256	180705514	2.38271	8.17155	3.84992	N/A	Ythdc2:1380385
13	22520755	22521116	2.86423	8.1558	3.83514	Cntnap5b	Cntnap5b:0
9	12212479	12212861	2.15564	8.12331	3.80537	N/A	AABR07066648.1:95642
1	179594463	179594762	2.27425	8.09184	3.77591	N/A	Rras2:584207
1	56004156	56004427	1.88793	7.99293	3.68382	N/A	Vom2r9:108521
19	61048205	61048426	4.24601	7.94479	3.63911	N/A	AABR07044167.1:87258
20	48702931	48703162	3.84954	7.91988	3.6172	Mettl24	Mettl24:0
3	20501860	20502241	4.0887	7.90582	3.605	N/A	AABR07051735.1:15553
6	140266228	140266513	4.0887	7.90582	3.605	AABR07065753.1	AABR07065753.1:0
2	160886070	160886455	1.6283	7.90091	3.60067	N/A	AABR07011278.1:593833
1	55729337	55729676	1.61943	7.84783	3.5519	AABR07001734.1	AABR07001734.1:0
15	26631621	26631985	4.33108	7.8208	3.52676	RGD1310110	RGD1310110:0
4	39534981	39535196	4.33108	7.8208	3.52676	Tmem106b	Tmem106b:0
5	46486940	46487190	4.33108	7.8208	3.52676	N/A	AABR07047761.1:172252
5	105687797	105688049	4.33108	7.8208	3.52676	N/A	Slc24a2:105423
9	106197360	106197583	4.33108	7.8208	3.52676	N/A	AABR07068455.1:251030
16	22123006	22123246	2.15538	7.81068	3.52603	N/A	AABR07024932.1:6173
14	39048726	39048998	4.04081	7.80464	3.52034	Gabrb1	Gabrb1:0
4	78981728	78981952	3.06363	7.77617	3.4959	Ccdc126	Ccdc126:35
1	49143900	49144333	4.13673	7.72471	3.45016	N/A	AABR07001518.1:9836
9	62689589	62689811	3.87238	7.70818	3.4353	N/A	AABR07067767.1:103455
9	84678835	84679053	3.87238	7.70818	3.4353	N/A	Kcne4:10097
9	114439344	114439662	3.87238	7.70818	3.4353	N/A	Mtcl1:51757
8	132204395	132204648	2.60665	7.68911	3.41965	Exosc7	Exosc7:0
12	480069	480313	1.71808	7.65439	3.3891	N/A	Zar1l:10694
1	73727346	73727591	3.73165	7.64443	3.38037	Leng9|Leng8	Leng8:0
2	194788574	194788807	3.27402	7.61543	3.35571	N/A	LOC100911679:70281
1	195699787	195700018	3.61231	7.60587	3.34784	N/A	AABR07005752.1:164373
1	279982767	279982996	3.61231	7.60587	3.34784	Hspa12a	Hspa12a:0
16	1271155	1271373	3.61231	7.60587	3.34784	N/A	AABR07024491.1:183812
7	25126731	25127109	3.61231	7.60587	3.34784	N/A	Nuak1:13068
3	150239330	150239613	3.94639	7.60355	3.3474	N/A	AABR07054370.1:11926
1	232068400	232068625	3.81799	7.58617	3.33387	N/A	U12:167223
12	13131833	13132064	3.50982	7.58715	3.33387	Daglb	Daglb:0
19	49016724	49016983	3.50982	7.58715	3.33387	Dynlrb2	Dynlrb2:0
9	8745390	8745605	3.42085	7.58434	3.33349	N/A	AABR07066435.1:71396
1	78725862	78726125	4.14145	7.45353	3.21455	Slc1a5	Slc1a5:1069
7	23035081	23035305	3.47959	7.27488	3.05056	N/A	LOC100361411:17658
1	243326203	243326497	4.03487	7.24411	3.02248	Kank1	Kank1:0
5	34375035	34375250	3.8735	7.18405	2.97137	Nkain3	Nkain3:0
1	129780307	129780520	3.00121	7.17937	2.96745	Arrdc4	Arrdc4:0
2	669655	669901	3.82814	7.08929	2.88606	N/A	5_8S_rRNA:118859
3	157355972	157356186	3.82814	7.08929	2.88606	N/A	Ptprt:188397
9	1411052	1411377	2.45016	7.08702	2.88606	Tbc1d5	Tbc1d5:0
1	55732132	55732359	1.53502	7.07429	2.87746	AABR07001734.1	AABR07001734.1:0
10	42751979	42752232	4.07631	7.05168	2.85683	Gria1	Gria1:0
13	106327370	106327599	4.07631	7.05168	2.85683	N/A	Esrrg:135769
3	142988211	142988464	4.07631	7.05168	2.85683	N/A	Nxt1:5194
8	50449530	50449859	4.07631	7.05168	2.85683	Sik3	Sik3:0
10	63000392	63000692	3.67876	7.02154	2.84526	Efcab5	Efcab5:0
14	95094313	95094697	3.20918	7.0025	2.83163	N/A	AABR07016166.1:317272
14	39963542	39963780	3.55395	6.98223	2.81551	Gabrg1	Gabrg1:808
20	10256545	10256833	3.27832	6.9779	2.81407	Wdr4	Wdr4:0
17	76870873	76871099	3.44811	6.96477	2.80393	Camk1d	Camk1d:0
2	147497301	147497574	3.44811	6.96477	2.80393	Tm4sf4	Tm4sf4:0
2	161101343	161101571	3.44811	6.96477	2.80393	N/A	5_8S_rRNA:451711
2	198589979	198590198	2.37282	6.96397	2.80393	AABR07012587.1	AABR07012587.1:1209
4	143702839	143703148	3.35722	6.96447	2.80393	N/A	7SK:166473
17	21110229	21110609	3.76179	6.94983	2.79476	N/A	AABR07027244.1:60695
17	89428076	89428344	2.00202	6.94524	2.79023	N/A	LOC688970:24470
1	55682201	55682497	1.8695	6.86355	2.71505	N/A	AABR07001734.1:24901
13	33691550	33691781	1.90008	6.8404	2.69509	N/A	ENSRNOG00000053423:457022
1	181322506	181323142	1.68579	6.71342	2.57963	N/A	Ythdc2:762757
2	205553061	205553277	3.73758	6.64753	2.52008	Nras|Csde1	Nras:0
8	15595978	15596346	1.99492	6.63207	2.50711	N/A	5S_rRNA:134298
1	99056447	99056767	1.29189	6.60479	2.48365	Vom2r37	Vom2r37:0
5	165142009	165142259	3.71344	6.59824	2.47748	N/A	AABR07050445.1:44842
11	39098278	39098605	2.40383	6.467	2.36238	N/A	5_8S_rRNA:95908
16	21819681	21820026	1.6569	6.46566	2.36238	N/A	AABR07024908.1:12156
17	6909036	6909361	2.40383	6.467	2.36238	Hnrnpa0	Hnrnpa0:367
2	183582804	183583025	2.68323	6.44199	2.34492	Arfip1	Arfip1:252
10	8643641	8643892	3.07546	6.42769	2.33259	Rbfox1	Rbfox1:0
13	48925742	48925977	3.07546	6.42769	2.33259	Cdk18	Cdk18:0
15	65211212	65211479	3.07546	6.42769	2.33259	N/A	AABR07018574.1:15959
14	2819523	2819741	3.61546	6.39682	2.30616	Fam69a	Fam69a:0
17	66390693	66391080	3.61546	6.39682	2.30616	Actn2	Actn2:0
10	5839573	5839850	3.61233	6.39035	2.30592	N/A	Grin2a:90448
6	55955470	55955818	3.48514	6.35658	2.27902	Ispd	Ispd:0
6	101245397	101245664	3.48514	6.35658	2.27902	N/A	SNORA17:7551
7	18949848	18950104	3.28392	6.3433	2.27081	N/A	Vom2r56:124086
10	29222584	29222797	3.37626	6.34064	2.27071	N/A	Rn60_10_0291.1:23105
16	21769544	21769836	1.74207	6.28967	2.24483	AABR07024907.1	AABR07024907.1:1278
3	133466426	133466682	3.82154	6.30824	2.24483	N/A	AABR07053924.1:14825
4	183863480	183863728	3.82154	6.30824	2.24483	N/A	RGD1309621:32575
8	13846881	13847158	3.82154	6.30824	2.24483	RGD1309534	RGD1309534:0
9	60046362	60046602	3.82154	6.30824	2.24483	Slc39a10	Slc39a10:0
14	77492684	77492916	2.41893	6.27028	2.24268	Stx18	Stx18:0
9	117399059	117399372	2.33064	6.25336	2.22722	N/A	AABR07068746.1:39776
19	5836808	5837024	2.5607	6.14426	2.13214	N/A	AABR07042731.1:14657
1	180914176	180914391	1.79009	6.14122	2.12988	N/A	Ythdc2:1171508
6	105437749	105438031	3.72579	6.12793	2.11848	N/A	Map3k9:21675
1	179201204	179201492	1.98156	6.10923	2.10275	N/A	Rras2:190948
12	3351342	3351575	1.29277	6.07287	2.0703	N/A	AABR07035008.1:31162
1	197403067	197403299	2.85577	5.9912	1.99784	N/A	Xpo6:97215
12	3352864	3353100	1.55792	5.97689	1.98576	N/A	AABR07035008.1:32684
7	122159097	122159314	3.31157	5.97413	1.98365	Adsl|LOC100362980	Adsl:0
11	35677474	35677701	2.89625	5.92833	1.94383	Erg	Erg:0
8	119556941	119557156	3.61946	5.92566	1.94304	N/A	Trank1:9353
2	49370724	49370943	1.92708	5.8946	1.91525	N/A	LOC100910954:11472
1	99067247	99067508	2.45557	5.88202	1.90392	Vom2r37	Vom2r37:0
3	147873358	147873585	2.94175	5.87077	1.89473	N/A	Zcchc3:5351
18	41911004	41911242	2.35174	5.84958	1.87681	N/A	AABR07031983.1:6971
13	33502633	33502959	1.46668	5.82544	1.85497	N/A	ENSRNOG00000053423:645844
2	52678954	52679279	3.15254	5.82002	1.84992	N/A	AABR07008300.1:20174
18	70938849	70939136	2.99325	5.81958	1.84982	N/A	Lipg:14142
19	26287786	26288003	2.63284	5.79326	1.82816	N/A	Zfp791:44564
1	78671255	78671504	3.11972	5.74236	1.79908	Ap2s1	Ap2s1:0
15	47988916	47989140	3.40279	5.72845	1.78925	N/A	AABR07018226.1:24031
5	114722190	114722552	3.40279	5.72845	1.78925	Fggy	Fggy:0
7	102655747	102656031	3.40279	5.72845	1.78925	N/A	Myc:64511
7	126293361	126293591	3.40279	5.72845	1.78925	Atxn10	Atxn10:0
1	22262613	22263063	3.19856	5.72064	1.78922	Stx7	Stx7:0
4	32739267	32739488	3.19856	5.72064	1.78922	N/A	Sdhaf3:180470
2	78197719	78198020	3.29152	5.7144	1.78748	Fam134b	Fam134b:0
1	39469727	39470023	2.10542	5.67028	1.75489	N/A	AABR07001348.1:238694
16	19999808	20000049	2.67965	5.62815	1.71739	Nxnl1|Slc27a1	Slc27a1:0
20	4902272	4902511	2.28082	5.54341	1.68768	RT1-CE2|Rn60_20_0049.10|AABR07044408.1|RT1-CE4	AABR07044408.1:0|RT1-CE2:0|RT1-CE4:0
7	145727625	145728293	1.53338	5.57355	1.68768	AABR07058976.1	AABR07058976.1:0
8	41100040	41100327	2.20977	5.56659	1.68768	N/A	AABR07069837.1:45930
9	41621272	41621523	3.56677	5.59205	1.68768	SNORA17	SNORA17:1480
1	195715041	195715294	2.50434	5.50398	1.67328	N/A	AABR07005752.1:149097
1	195805724	195806077	2.50434	5.50398	1.67328	N/A	AABR07005752.1:58314
17	89453995	89454211	1.78852	5.49181	1.66262	LOC688970	LOC688970:0
2	49363990	49364327	1.53135	5.43897	1.6209	N/A	LOC100910954:18088
14	95682773	95683036	1.70443	5.42224	1.60556	N/A	LOC302228:617560
16	21771872	21772276	1.65694	5.33808	1.53584	AABR07024907.1	AABR07024907.1:3606
1	180904572	180904879	1.76701	5.31999	1.52145	N/A	Ythdc2:1181020
8	113973538	113973810	1.57395	5.30948	1.51196	Atp2c1	Atp2c1:0
1	179062803	179063031	2.85071	5.26925	1.4775	N/A	Rras2:52547
14	4949116	4949385	1.4338	5.26694	1.47713	N/A	Zfp326:49154
7	22022512	22022739	1.85717	5.1867	1.41227	N/A	5_8S_rRNA:431126
20	42105086	42105329	2.95553	5.16292	1.39085	N/A	AABR07045307.1:46089
8	70293594	70294073	2.57247	5.14309	1.37814	N/A	AC107597.1:23286
2	49293336	49293554	1.41965	5.11796	1.36223	N/A	LOC100910954:88861
9	12179648	12179876	2.55914	5.10236	1.34857	N/A	AABR07066648.1:62811
1	126829132	126829363	3.09791	5.0962	1.34374	Pcsk6	Pcsk6:0
15	5830897	5831142	3.19011	5.08554	1.34374	Cd99l2	Cd99l2:0
2	29625225	29625438	3.09791	5.0962	1.34374	Mrps27	Mrps27:0
8	30322260	30322473	3.19011	5.08554	1.34374	N/A	Ntm:100225
9	69219876	69220092	3.30245	5.0972	1.34374	Pard3b	Pard3b:0

## Sheet: G-MR-BLAM_peaks
#Chr	Start	End	FoldEnrichment	-LOG10(pvalue)	-LOG10(qvalue)	Gene(-5Kb+5Kb)	ClosestGene:Distance
20	8097210	8097674	21.6593	201.771	192.804	N/A	Armc12:11961
13	33504882	33505212	2.0523	185.284	177.512	N/A	ENSRNOG00000053423:643591
12	28811161	28811562	18.8279	127.259	120.176	Wbscr17	Wbscr17:0
3	150581578	150581944	18.8229	108.343	101.439	Asip	Asip:1709
13	33503768	33504543	2.03682	68.8773	62.2485	N/A	ENSRNOG00000053423:644260
6	29375691	29376025	13.9115	54.3059	47.7732	Klhl29	Klhl29:0
8	50309869	50310250	9.69082	47.1598	40.6945	Sik3	Sik3:155
14	46644894	46645258	1.96376	44.1682	37.7524	AABR07015078.2|AABR07015078.1|Rn5-8s	Rn5-8s:908
14	46655446	46655805	2.35116	41.8072	35.4254	AABR07015081.2|AABR07015081.1|AABR07015080.2|AABR07015079.1|AABR07015080.1	AABR07015081.2:0
14	46643654	46643974	2.47362	41.6319	35.2524	Rn5-8s	Rn5-8s:2192
10	55683511	55683894	7.74423	40.6641	34.3019	Per1|Vamp2	Per1:3156
8	49186140	49186423	10.0573	40.4606	34.1016	N/A	U6atac:15433
19	25181373	25181728	7.43262	40.4016	34.0461	Rfx1|AABR07043169.1	Rfx1:0
1	124775895	124776279	7.53368	40.3218	33.9691	Klf13	Klf13:0
3	9485016	9485298	5.73238	37.8158	31.5364	N/A	AC142138.2:13704
3	41622	41893	1.54892	37.5202	31.2538	N/A	AABR07051177.1:31372
6	8346473	8346870	6.0238	37.3981	31.1376	Prepl|AC111831.2|U6	AC111831.2:0
10	75149608	75149918	7.30793	36.9417	30.6951	Mks1	Mks1:0
9	93461496	93461857	7.74879	36.0866	29.8823	N/A	LOC501180:15077
4	147718993	147719309	6.59197	32.2148	26.1724	Efcab12|Rpl32|Cand2|SNORA7	Rpl32:0
1	80231864	80232242	6.48734	31.3468	25.3336	N/A	Fosb:10155
11	31103451	31103868	5.9109	30.6082	24.6179	Synj1|RGD1306954	RGD1306954:0
5	144771539	144771858	8.72306	29.9896	24.0151	Ncdn	Ncdn:0
10	54221589	54221826	7.09379	29.8805	23.9104	Gas7	Gas7:0
6	12157937	12158266	6.10635	29.3636	23.4095	N/A	Foxn2:20961
4	58006906	58007154	6.49265	29.1406	23.1914	Cep41	Cep41:68
1	220475933	220476215	6.03255	28.6389	22.7057	Cnih2|LOC100363782|Yif1a	Cnih2:0
1	212547313	212547580	8.88861	28.1836	22.2653	Caly	Caly:0
1	11909549	11910207	2.75023	28.1599	22.2431	5_8S_rRNA	5_8S_rRNA:2957
12	1510242	1510672	1.52784	27.5158	21.6166	Rn5s|AABR07034940.2|AABR07034940.1|5S_rRNA	Rn5s:0|AABR07034940.2:0
12	19328550	19328896	7.55429	26.8968	21.0157	Taf6|Cnpy4	Taf6:0
1	180692850	180693081	1.85084	26.7114	20.8402	N/A	Ythdc2:1392818
1	59129683	59130010	6.56833	26.277	20.4177	Riok2	Riok2:0
5	160353004	160353247	5.30348	25.8888	20.0447	Dnajc16|Casp9	Dnajc16:78
5	19471420	19471816	6.03702	25.7226	19.8856	Sdcbp	Sdcbp:0
19	37453989	37454255	5.30914	25.1664	19.3575	N/A	Zdhhc1:13519
8	130475124	130475424	6.20559	25.0517	19.2486	Ccdc13	Ccdc13:0
8	53067901	53068181	8.14917	24.8406	19.0449	Zbtb16	Zbtb16:0
1	141973476	141973709	5.7809	24.7648	18.972	N/A	AABR07004421.1:8900
3	59153006	59153336	6.50669	24.7362	18.9467	Cdca7	Cdca7:0
9	67199619	67199913	6.30559	24.526	18.7449	N/A	5S_rRNA:6909
6	97390693	97391128	9.47937	24.394	18.6211	AABR07064835.1	AABR07064835.1:0
10	45279281	45279556	4.69802	24.3501	18.5781	Rnf187	Rnf187:0
1	240831479	240831838	5.80921	24.0614	18.3012	N/A	RGD1561453:54113
11	79118098	79118378	5.4293	23.7837	18.0349	N/A	AABR07034573.1:15444
3	140476522	140476786	8.3481	23.7156	17.9705	Ralgapa2	Ralgapa2:0
10	105553160	105553377	6.02014	23.571	17.8332	U6|Ube2o	Ube2o:175
20	21564483	21564992	7.99889	23.4586	17.7243	Arid5b	Arid5b:0
1	11910818	11911216	2.54415	23.1075	17.3927	5_8S_rRNA|pRNA	5_8S_rRNA:4226
1	181014507	181014901	1.77785	22.1328	16.4593	N/A	Ythdc2:1070998
13	33528746	33529185	1.79968	22.0685	16.399	N/A	ENSRNOG00000053423:619618
15	4092261	4092477	5.7491	21.8333	16.1689	Usp54	Usp54:0
10	58776407	58776657	5.1193	21.789	16.1268	RGD1304728|Med31|Txndc17	Txndc17:135
13	51113883	51114149	7.15808	21.0074	15.3777	N/A	Myog:12310
13	46693574	46693824	7.78273	20.9529	15.3244	Thsd7b	Thsd7b:0
8	89277028	89277265	8.43898	20.7521	15.1329	N/A	AABR07070873.1:39983
18	73360023	73360289	6.95449	20.5183	14.9119	Katnal2	Katnal2:0
10	97210028	97210392	5.26956	20.1651	14.5663	Axin2	Axin2:2040
6	144123628	144123858	5.12646	20.0097	14.4187	Wdr60	Wdr60:0
1	180972494	180972982	1.80665	19.5821	14.0136	N/A	Ythdc2:1112917
6	128541401	128541656	6.2113	19.5083	13.9418	Clmn	Clmn:0
16	49485127	49485371	5.51739	19.4924	13.9275	RGD1564308|Ufsp2	RGD1564308:0
4	64570638	64570893	5.51739	19.4924	13.9275	Dgki	Dgki:0
8	118737847	118738128	5.51739	19.4924	13.9275	N/A	Kif9:6101
20	40884691	40884914	2.18105	19.4739	13.9114	N/A	Smpdl3a:83824
3	127569073	127569336	5.07422	19.4571	13.895	Tmx4	Tmx4:0
1	180719426	180719663	1.6074	19.3336	13.7768	N/A	Ythdc2:1366236
10	109811380	109811614	5.12577	19.2842	13.7285	Mafg	Mafg:58
6	123655987	123656381	4.82604	19.2137	13.6668	N/A	Foxn3:78293
13	72727182	72727460	4.21207	18.766	13.237	N/A	U6:6972
1	181286618	181286953	1.5605	18.608	13.0859	N/A	Ythdc2:798946
3	147872810	147873054	6.17556	18.5633	13.043	N/A	Zcchc3:5882
8	66116177	66116424	6.17556	18.5633	13.043	N/A	AABR07070335.1:49962
4	62298562	62298923	5.01187	18.52	13.0035	Agbl3	Agbl3:121
12	2534075	2534321	4.90831	18.4952	12.9821	Snapc2|Timm44|Ctxn1	Ctxn1:0
1	222495325	222495611	4.64441	18.4913	12.9792	Naa40	Naa40:0
1	205842389	205842662	4.81319	18.483	12.9721	Dhx32|Fank1	Fank1:0|Dhx32:0
X	36469560	36469949	1.65012	18.4133	12.9064	N/A	AABR07037960.1:189100
3	148303009	148303307	5.94407	18.3645	12.8602	Bcl2l1	Bcl2l1:0
8	28818434	28818750	7.0531	17.9537	12.4664	N/A	Spata19:358600
5	140712449	140712755	5.25466	17.8932	12.4073	Trit1	Trit1:0
10	21170376	21170632	7.70199	17.8267	12.346	Tenm2	Tenm2:0
10	86268128	86268375	5.99912	17.6865	12.2196	N/A	AC142182.1:12517
8	52776068	52776394	6.66574	17.5678	12.1059	N/A	Nxpe1:12471
6	135259357	135259673	5.12329	17.1095	11.6694	Mok|AC121220.1	Mok:0|AC121220.1:0
18	14807610	14807827	4.52441	17.0463	11.6123	LOC100911918	LOC100911918:0
3	80349027	80349268	6.80989	16.9826	11.5577	RGD1309540	RGD1309540:0
3	113251874	113252126	3.90297	16.9685	11.5457	Map1a	Map1a:0
10	105290164	105290436	5.43068	16.9283	11.5071	Rnf157	Rnf157:3054
1	226353612	226353847	4.12082	16.5919	11.186	Dagla	Dagla:2
16	22072559	22072803	2.36283	16.5654	11.1607	AABR07024932.1	AABR07024932.1:0
8	25669466	25669728	3.76363	16.5274	11.1248	Dpy19l1	Dpy19l1:73
7	136808243	136808517	6.98416	16.4321	11.033	Nell2	Nell2:0
20	29532177	29532403	4.67015	16.2862	10.9055	N/A	Anapc16:12226
19	57903185	57903412	5.87284	16.141	10.767	Disc1	Disc1:0
5	155276963	155277482	6.54489	15.9809	10.6133	N/A	C1qa:12821
1	261802769	261803021	7.10953	15.7621	10.405	R3hcc1l	R3hcc1l:0
20	7753378	7753601	3.75841	15.7238	10.3713	N/A	Scube3:7048
8	53055296	53055567	6.22136	15.7128	10.3613	Zbtb16	Zbtb16:0
8	132790798	132791172	5.86312	15.7134	10.3613	Lztfl1	Lztfl1:0
12	1512146	1512498	1.67683	15.7071	10.358	Rn5s|AABR07034940.2|AABR07034940.1|5S_rRNA	AABR07034940.2:17
4	174298911	174299139	5.93098	15.4686	10.1354	AABR07062395.2	AABR07062395.2:4953
5	64790850	64791129	5.44879	15.4583	10.1272	Mrpl50|Zfp189	Zfp189:0
7	70366765	70366984	5.58195	15.4173	10.0885	Agap2	Agap2:0
1	11907307	11907557	2.61292	15.1592	9.84205	5_8S_rRNA	5_8S_rRNA:715
1	11966746	11966991	2.84951	15.1316	9.81754	LOC100909555|5_8S_rRNA|pRNA	LOC100909555:0
10	64036875	64037140	5.46979	15.1324	9.81754	Rph3al	Rph3al:0
1	179596967	179597200	2.36168	15.0557	9.74623	N/A	Rras2:586711
1	13582564	13582797	6.07477	14.9734	9.66828	U6	U6:141
13	99136660	99136939	4.29001	14.9171	9.61521	Sde2	Sde2:0
6	109044416	109044684	4.29001	14.9171	9.61521	Eif2b2	Eif2b2:0
10	96663550	96663865	4.44234	14.8483	9.55268	AABR07030630.1|Cep112	Cep112:0
14	107302942	107303158	3.78885	14.8271	9.5354	Tmem17	Tmem17:0
18	56200818	56201064	5.6307	14.7603	9.47549	Camk2a	Camk2a:0
1	82573975	82574199	5.04203	14.7213	9.43816	Axl	Axl:0
1	55701159	55701381	1.9526	14.6972	9.41565	N/A	AABR07001734.1:6017
2	197348275	197348835	1.50958	14.6566	9.37603	N/A	5_8S_rRNA:138241
12	47073885	47074191	3.91241	14.57	9.29427	Coq5|Dynll1	Dynll1:9
1	55702632	55703008	1.7669	14.5305	9.25702	AABR07001734.1	AABR07001734.1:4390
1	72464510	72464764	4.00972	14.4192	9.15377	Nat14|Zfp628|Ssc5d	Nat14:19
2	197334172	197334474	1.79448	14.3259	9.06498	N/A	5_8S_rRNA:124138
20	48747626	48747863	6.54889	14.255	9.00049	LOC100911156	LOC100911156:0
11	69764538	69764829	5.4016	14.2055	8.95592	Kalrn	Kalrn:0
1	226630447	226630730	4.82853	14.1135	8.87334	Tmem138|Cyb561a3	Tmem138:0
16	20325532	20325762	4.40827	14.1092	8.87097	Ccdc124	Ccdc124:2268
10	52754088	52754328	4.59783	14.086	8.85191	Shisa6	Shisa6:0
16	22016218	22016435	2.12614	14.0741	8.84151	AABR07024932.1	AABR07024932.1:0
12	5553268	5553515	2.02482	14.0245	8.794	N/A	Fry:20214
1	55732582	55732964	1.63824	13.9236	8.69892	AABR07001734.1	AABR07001734.1:0
12	19221383	19221617	6.51707	13.7678	8.5548	N/A	AABR07035541.2:7001
3	161813243	161813466	4.37675	13.6959	8.48877	Cdh22|Slc35c2|Elmo2	Elmo2:0|Cdh22:0
16	20486689	20486936	3.66456	13.5018	8.30889	Jund	Jund:0
9	92756853	92757094	4.95339	13.4274	8.24108	RGD1563917	RGD1563917:0
1	165122285	165122505	4.29072	13.4123	8.2269	Pold3	Pold3:0
19	41379493	41379725	4.56853	13.3515	8.17745	Hydin	Hydin:0
7	143929457	143929711	4.56853	13.3515	8.17745	Myg1|Pfdn5	Myg1:0
7	145727617	145728307	2.08228	13.3493	8.1763	AABR07058976.1	AABR07058976.1:0
2	235831696	235831943	4.65045	13.2671	8.09852	Ostc	Ostc:27
15	11491383	11491637	6.2492	13.2627	8.09445	N/A	Nek10:141122
12	49518387	49518608	5.2768	13.1633	8.00259	2900026A02Rik	2900026A02Rik:0
12	254284	254504	3.87034	13.0499	7.89661	N/A	5_8S_rRNA:92458
6	97835038	97835256	6.22084	12.7989	7.66373	N/A	Kcnh5:37575
11	53731740	53731968	3.65158	12.6948	7.57225	Ift57	Ift57:0
10	64106820	64107044	4.43009	12.6241	7.50977	Rph3al	Rph3al:0
10	41659679	41659937	5.90968	12.6088	7.49833	N/A	RGD1561017:113334
19	10024695	10024950	3.44624	12.5266	7.42326	Cfap20	Cfap20:0
1	180896390	180896907	2.62378	12.5197	7.41682	N/A	Ythdc2:1188992
1	281101751	281101985	3.72997	12.5044	7.40236	Rab11fip2	Rab11fip2:314
3	131872778	131873017	6.0518	12.4829	7.38271	N/A	AABR07053879.1:179595
X	358603	359768	2.22156	12.3703	7.27595	N/A	AABR07036679.1:98308
1	11905606	11905833	2.4879	12.2783	7.19043	5_8S_rRNA	5_8S_rRNA:608
17	89390475	89390806	2.3607	12.1757	7.09482	N/A	LOC688970:62008
15	22207706	22207961	1.94366	12.0782	7.00544	N/A	Rn60_15_0251.2:1018053
13	33485718	33485998	1.93637	12.045	6.97518	N/A	ENSRNOG00000053423:662805
10	59259959	59260283	4.12436	11.9892	6.92273	Ankfy1	Ankfy1:0
4	6878856	6879589	1.39398	11.9411	6.88072	U6	U6:1041
8	53069035	53069257	4.38958	11.8878	6.83328	Zbtb16	Zbtb16:0
1	99056429	99056788	1.43337	11.76	6.71845	Vom2r37	Vom2r37:0
1	220477651	220477884	4.88593	11.5404	6.51353	Cnih2|LOC100363782|Yif1a	Cnih2:0
12	24101979	24102195	3.27219	11.5085	6.48376	Rhbdd2	Rhbdd2:0
20	48504053	48504269	3.79056	11.4328	6.41753	Wasf1|Cdc40	Cdc40:0
1	82473713	82473946	3.93316	11.377	6.36689	B9d2	B9d2:0
20	4879896	4880238	5.1104	11.3495	6.34311	Hspa1b|RT1-CE4|RT1-CE7|AABR07044408.1|RT1-CE2	AABR07044408.1:0|RT1-CE7:0|RT1-CE2:0|RT1-CE4:0
4	143702811	143703108	4.9084	11.2514	6.2523	N/A	7SK:166513
12	39545280	39545519	4.45805	11.1433	6.15736	N/A	Atp2a2:8384
8	65587518	65587761	4.45805	11.1433	6.15736	Lrrc49	Lrrc49:0
4	59236581	59236835	5.62838	10.9221	5.94882	N/A	AABR07060151.1:33556
5	123499534	123499806	5.62838	10.9221	5.94882	N/A	AABR07049491.1:163572
14	83068019	83068305	4.87964	10.8479	5.88483	N/A	Ywhah:5596
3	124360162	124360379	4.58481	10.8277	5.86591	N/A	LOC103691893:100351
1	180805612	180806037	2.38633	10.7597	5.80461	N/A	Ythdc2:1279862
3	165206118	165206373	4.69049	10.7538	5.79923	N/A	Nfatc2:38865
10	46486606	46486847	3.81397	10.7236	5.7705	AC128154.1	AC128154.1:0
13	110511313	110511538	3.45022	10.6845	5.73552	Nek2	Nek2:130
1	199216545	199216787	3.941	10.5816	5.64162	Fbxl19|Orai3	Fbxl19:155
11	71601609	71601840	3.51899	10.4695	5.54329	Tctex1d2|Tm4sf19	Tctex1d2:0
6	127562206	127562430	5.18604	10.447	5.52326	Serpina1f	Serpina1f:2381
1	179425116	179425407	4.18902	10.436	5.51302	N/A	Rras2:414860
17	76870880	76871117	4.64768	10.3315	5.42035	Camk1d	Camk1d:0
1	180852345	180852719	2.09695	10.1915	5.2888	N/A	Ythdc2:1233180
18	13951351	13951617	3.64499	10.1732	5.27133	Nol4	Nol4:0
1	187821438	187821700	5.33215	10.0161	5.12728	Smg1	Smg1:0
16	21858734	21859043	1.67141	9.79438	4.93165	N/A	AABR07024908.1:51209
2	49370661	49370946	2.04662	9.75436	4.89728	N/A	LOC100910954:11469
1	196083964	196084259	4.03388	9.73685	4.88114	N/A	AC110387.1:10955
3	165160276	165160577	4.66602	9.72698	4.8734	N/A	Nfatc2:84661
10	82192806	82193030	4.51459	9.7162	4.86399	Cacna1g	Cacna1g:0
7	117846321	117846580	4.35727	9.66636	4.82106	Arhgap39	Arhgap39:0
18	78761522	78761751	4.82169	9.39361	4.57415	N/A	5S_rRNA:57094
12	3351365	3351728	1.42271	9.37548	4.55771	N/A	AABR07035008.1:31185
10	110110421	110110644	3.73789	9.19313	4.39237	N/A	Ccdc57:8550
1	279623046	279623331	5.03592	9.13327	4.33876	N/A	Ccdc172:10340
2	148150676	148150969	5.03592	9.13327	4.33876	N/A	Pfn2:100239
12	3357097	3357406	1.86584	9.11421	4.32903	N/A	AABR07035008.1:36917
2	178209943	178210318	4.83519	9.0922	4.30859	AC121415.1|LOC499643	LOC499643:0
1	274472242	274472507	4.6245	9.00383	4.2288	Rbm20	Rbm20:0
1	99095463	99095874	2.13614	8.98705	4.21656	Vom2r37	Vom2r37:0
1	181000886	181001168	1.99716	8.9718	4.20191	N/A	Ythdc2:1084731
6	30520644	30520895	4.1563	8.90535	4.14948	N/A	5_8S_rRNA:110007
12	466197	466462	1.58499	8.88758	4.13276	N/A	Zar1l:24545
5	71479828	71480057	4.86375	8.81958	4.07093	N/A	AABR07048303.1:11640
14	47988287	47988685	1.49708	8.635	3.90325	N/A	AABR07015165.1:181045
9	8628462	8628691	2.14842	8.47892	3.76048	AABR07066416.1	AABR07066416.1:525
8	1932995	1933273	3.27221	8.4762	3.75819	Gria4	Gria4:0
1	55707987	55708210	1.65746	8.37118	3.66471	AABR07001734.1	AABR07001734.1:0
13	19373263	19373540	2.22716	8.33333	3.63158	N/A	U6:234885
X	107051331	107051559	2.40576	8.31137	3.612	N/A	5S_rRNA:220551
13	19383622	19383845	4.73969	8.27482	3.5796	N/A	U6:245244
1	213709601	213709832	3.33722	8.24515	3.5678	N/A	Nlrp6:17659
18	448945	449177	4.37779	8.20697	3.53613	N/A	Mtcp1:37097
8	62902643	62902942	4.12663	7.98559	3.34318	N/A	Ccdc33:9557
1	180703549	180703788	1.55175	7.85271	3.22485	N/A	Ythdc2:1382111
1	55734569	55735007	1.61246	7.69107	3.08167	AABR07001734.1	AABR07001734.1:0
4	159365522	159365772	4.33783	7.54216	2.95267	N/A	Ndufa9:5487
3	160426919	160427169	3.88581	7.47339	2.89447	Pabpc1l	Pabpc1l:0
8	23986722	23986989	3.99945	7.44464	2.87473	Bbs9	Bbs9:0
X	174032	174268	2.76878	7.4243	2.87473	N/A	AABR07036679.1:85031
13	72938618	72938905	3.36534	7.2092	2.69685	Xpr1	Xpr1:0
15	23332491	23332727	3.36534	7.2092	2.69685	N/A	AABR07017491.1:49030
8	90343236	90343535	2.68377	7.08571	2.59187	Irak1bp1	Irak1bp1:0
1	55714770	55715114	1.59844	7.04151	2.55155	AABR07001734.1	AABR07001734.1:0
14	15435953	15436245	2.5619	7.03658	2.54681	N/A	RGD1561699:9252
1	55711667	55711955	1.63848	6.94548	2.46799	AABR07001734.1	AABR07001734.1:0
4	77877272	77877507	3.52889	6.92387	2.45058	N/A	Zfp746:130203
1	180705275	180705527	2.22689	6.88089	2.41309	N/A	Ythdc2:1380372
2	194791171	194791439	2.79748	6.85062	2.38516	N/A	LOC100911679:72878
1	99055092	99055418	1.39711	6.76042	2.31303	Vom2r37	Vom2r37:0
1	54791669	54791907	4.14723	6.637	2.22176	N/A	LOC100911027:42907
1	116751098	116751432	1.56843	6.51495	2.15598	SNORD115	SNORD115:0
14	4949115	4949410	1.49531	6.49046	2.13928	N/A	Zfp326:49129
4	150457369	150457629	4.03454	6.43814	2.09172	Bms1	Bms1:0
15	20962792	20963053	2.35012	6.21986	1.90989	N/A	Bmp4:140053
11	30571684	30571920	3.70394	6.08653	1.80193	Hunk	Hunk:0
4	77449544	77449855	1.39862	6.02227	1.75033	AABR07060519.1	AABR07060519.1:2921
1	56030165	56030398	1.519	5.83387	1.63913	N/A	Dact2:129028
2	195270145	195270376	3.13715	5.78364	1.63913	N/A	RGD1559714:7271
1	56024240	56024681	1.34989	5.73201	1.60585	N/A	Vom2r9:128605
1	56025427	56025865	1.57093	5.63528	1.52691	N/A	Vom2r9:129792
10	40179247	40179490	3.27226	5.46055	1.3846	Lyrm7	Lyrm7:3588

## Sheet: P-MR-BLAM_peaks
#Chr	Start	End	FoldEnrichment	-LOG10(pvalue)	-LOG10(qvalue)	Gene(-5Kb+5Kb)	ClosestGene:Distance
20	8097163	8097721	34.029	341.112	332.57	N/A	Armc12:11914
12	28811145	28811592	25.2078	167.544	160.409	Wbscr17	Wbscr17:0
3	150581568	150582003	35.3018	163.051	155.986	Asip	Asip:1699
10	55683465	55683881	13.0522	87.0288	80.4027	Per1|Vamp2	Per1:3169
9	93461490	93461949	15.1957	81.8416	75.282	N/A	LOC501180:15071
1	124775945	124776361	12.9063	80.7843	74.2354	Klf13	Klf13:0
3	9484927	9485378	10.7009	80.2131	73.6751	N/A	AC142138.2:13624
10	75149572	75149991	13.0053	64.8185	58.4669	Mks1	Mks1:0
19	25181379	25181820	9.68444	64.4129	58.0683	Rfx1|AABR07043169.1	Rfx1:0
10	54221523	54221903	16.1731	64.1609	57.817	Gas7	Gas7:0
8	50309920	50310249	8.30493	61.6407	55.3416	Sik3	Sik3:156
11	31103347	31103885	8.59733	56.5745	50.3689	Synj1|RGD1306954	RGD1306954:0
11	79118050	79118421	12.6189	55.9821	49.7889	N/A	AABR07034573.1:15401
10	52754014	52754421	15.8793	55.7037	49.5171	Shisa6	Shisa6:0
6	8346437	8346866	8.29227	55.6638	49.4778	Prepl|AC111831.2|U6	AC111831.2:0
13	33503833	33504517	2.13475	55.5706	49.3884	N/A	ENSRNOG00000053423:644286
20	8102970	8103375	9.18297	54.6406	48.4741	N/A	Armc12:6260
3	147872767	147873117	11.0946	52.8901	46.7521	N/A	Zcchc3:5819
19	37453972	37454359	8.05831	49.7785	43.6999	N/A	Zdhhc1:13502
20	10680422	10680739	8.17783	48.7241	42.6699	Sik1|AABR07044569.1	AABR07044569.1:0
1	80231806	80232216	8.41421	48.6586	42.6073	N/A	Fosb:10097
5	160352891	160353382	8.32874	46.6854	40.6766	Dnajc16|Casp9	Dnajc16:0
8	130475135	130475460	8.7127	46.0022	40.0059	Ccdc13	Ccdc13:0
10	105553136	105553419	9.28964	45.8063	39.8163	U6|Ube2o	Ube2o:151
15	4092218	4092536	8.39071	43.6918	37.7484	Usp54	Usp54:0
17	78817355	78817729	10.2232	43.3656	37.4298	Meig1	Meig1:0
12	2534017	2534344	9.95469	43.193	37.2593	Snapc2|Timm44|Ctxn1	Ctxn1:0
17	88095235	88095701	10.3949	40.1416	34.272	Enkur|Thnsl1	Enkur:0
1	59129668	59130034	9.72043	40.1176	34.2493	Riok2	Riok2:0
5	144771552	144771893	9.24551	39.8908	34.029	Ncdn	Ncdn:0
1	240903265	240903657	9.81526	39.1926	33.3447	Klf9	Klf9:4826
18	73360021	73360354	9.63999	38.1163	32.2958	Katnal2	Katnal2:0
3	160047091	160047469	7.35961	37.1444	31.3491	Pkig|AABR07054554.1	Pkig:0|AABR07054554.1:0
6	104079936	104080300	10.9132	37.0378	31.2464	Galnt16	Galnt16:0
9	67199576	67199914	7.81822	36.8445	31.0571	N/A	5S_rRNA:6866
14	84150559	84150912	8.09525	36.7643	30.9807	RGD1308775|Dusp18	Dusp18:0|RGD1308775:0
1	240831448	240831808	9.05006	35.8912	30.1249	N/A	RGD1561453:54082
8	118737779	118738183	9.37402	35.6397	29.8837	N/A	Kif9:6046
1	141973424	141973745	7.34187	35.1125	29.3622	N/A	AABR07004421.1:8848
8	53067794	53068191	10.8776	35.0668	29.3178	Zbtb16	Zbtb16:0
16	19225148	19225511	6.7759	34.7914	29.0566	Klf2	Klf2:112
13	46693558	46693850	11.6211	34.7282	28.9998	Thsd7b	Thsd7b:0
18	14807496	14807862	6.46539	34.3682	28.6465	LOC100911918	LOC100911918:0
3	127569029	127569323	7.22533	34.1919	28.473	Tmx4	Tmx4:0
20	7753204	7753636	5.54349	33.5812	27.8859	N/A	Scube3:6874
8	28818455	28818731	11.9837	33.4952	27.8019	N/A	Spata19:358621
10	11290734	11291062	11.5415	33.2776	27.5875	N/A	Srl:6403
10	96663520	96663841	7.21196	33.1747	27.4878	AABR07030630.1|Cep112	Cep112:0
4	58006840	58007162	7.32182	33.0805	27.3956	Cep41	Cep41:2
11	87064151	87064498	8.22485	32.9459	27.2679	Prodh	Prodh:0
20	29532149	29532540	8.76363	32.8548	27.1801	N/A	Anapc16:12089
6	29375749	29376036	8.81706	31.8896	26.2381	Klhl29	Klhl29:0
12	24101900	24102290	7.70058	31.8555	26.2066	Rhbdd2	Rhbdd2:0
10	42812721	42813028	12.4162	31.6884	26.048	N/A	Gria1:52522
5	140712415	140712785	7.18254	31.14	25.5077	Trit1	Trit1:0
9	41076486	41076816	10.7265	30.3929	24.7866	N/A	Prss40:6558
16	20394278	20394526	9.08576	30.3306	24.7267	Mast3	Mast3:1319
7	117733832	117734159	7.41538	29.955	24.3606	Ppp1r16a|Foxh1|Kifc2	Ppp1r16a:0
4	147756552	147756981	7.55439	29.8904	24.2986	Mbd4|Ift122	Ift122:0
2	235831605	235831988	8.73776	28.9268	23.3731	Ostc	Ostc:0
1	124650332	124650619	8.48998	28.8553	23.3068	Otud7a	Otud7a:0
4	64570612	64570919	8.266	28.814	23.2697	Dgki	Dgki:0
8	90343194	90343470	5.96718	28.7851	23.2442	Irak1bp1	Irak1bp1:0
1	222495329	222495616	5.50952	28.7488	23.209	Naa40	Naa40:0
15	32888025	32888386	9.57244	28.5885	23.052	Dad1	Dad1:0
5	138462628	138462988	8.79874	27.9728	22.4505	Ccdc30|AABR07049792.1|Ppcs	Ccdc30:0
6	99817213	99817509	7.54629	27.8707	22.3578	U6|Churc1	Churc1:0
8	53068977	53069354	8.08231	27.8075	22.2983	Zbtb16	Zbtb16:0
14	107302920	107303244	5.49909	27.54	22.0369	Tmem17	Tmem17:0
5	19471450	19471764	5.76324	27.5171	22.0153	Sdcbp	Sdcbp:0
10	58776328	58776671	6.93247	27.4617	21.9609	RGD1304728|Med31|Txndc17	Txndc17:121
3	148302960	148303304	8.12691	27.4	21.9006	Bcl2l1	Bcl2l1:0
10	97210036	97210426	6.87145	27.2662	21.7726	Axin2	Axin2:2006
3	5970665	5971001	8.92692	27.163	21.6723	Vav2	Vav2:0
1	226630488	226630776	7.24232	26.9856	21.5004	Tmem138|Cyb561a3	Tmem138:0
16	83283861	83284140	5.19913	26.8782	21.3984	Cars2	Cars2:4524
1	220475898	220476216	5.97961	26.7575	21.2847	Cnih2|LOC100363782|Yif1a	Cnih2:0
3	31865113	31865420	10.9545	26.5491	21.0832	N/A	7SK:5803
3	8449997	8450296	5.25909	26.4279	20.9654	Odf2	Odf2:0
1	72464426	72464768	6.10698	26.4025	20.9407	Nat14|Zfp628|Ssc5d	Nat14:0
3	140476503	140476801	8.77521	26.2715	20.8132	Ralgapa2	Ralgapa2:0
3	59152987	59153348	8.04091	26.1406	20.6892	Cdca7	Cdca7:0
12	39545262	39545553	6.59897	25.4776	20.0519	N/A	Atp2a2:8350
1	198243720	198244014	6.05995	25.3866	19.9642	AABR07005779.3	AABR07005779.3:205
6	97215480	97215767	6.05995	25.3866	19.9642	N/A	AABR07064829.1:8774
10	105290168	105290482	7.06462	25.0341	19.627	Rnf157	Rnf157:3008
8	132790675	132791122	7.36145	24.892	19.4911	Lztfl1	Lztfl1:0
1	164226509	164226860	5.56231	24.7047	19.3149	Map6	Map6:0
7	125833336	125833612	4.81698	24.6256	19.2376	Npap60	Npap60:0
12	19328584	19328940	9.24827	24.5021	19.1184	Taf6|Cnpy4	Taf6:0
17	23857481	23857812	8.92012	24.3905	19.0104	Gfod1	Gfod1:0
1	281101716	281102008	5.18087	24.2302	18.8533	Rab11fip2	Rab11fip2:279
4	169035377	169035653	6.78004	24.2125	18.8367	Gsg1	Gsg1:0
3	161288525	161288795	7.08081	24.1315	18.759	Spata25|Zswim1|Zswim3	Zswim3:859
6	33654011	33654309	7.34755	23.881	18.5212	N/A	Rhob:34818
6	109939215	109939477	7.94033	23.8366	18.4807	Ift43|Tgfb3	Ift43:0
4	147718971	147719369	6.32401	23.7166	18.366	Efcab12|Rpl32|Cand2|SNORA7	Rpl32:0
12	47073856	47074195	5.06265	23.7037	18.3538	Coq5|Dynll1	Dynll1:5
19	10024559	10024982	5.5056	23.7027	18.3532	Cfap20	Cfap20:0
6	135304370	135304718	5.28297	23.5617	18.2183	Cinp	Cinp:0
12	28785316	28785602	9.24628	23.3851	18.0506	Wbscr17	Wbscr17:0
13	72727160	72727491	4.7992	23.1785	17.8516	N/A	U6:6941
5	147148531	147148810	4.97536	22.958	17.6389	Azin2	Azin2:241
19	44015751	44016055	7.51854	22.8382	17.5271	Cfdp1	Cfdp1:0
12	49477620	49477905	7.72573	22.8306	17.5211	2900026A02Rik	2900026A02Rik:0
5	25537558	25537921	7.72573	22.8306	17.5211	N/A	7SK:8189
7	123193148	123193518	5.54152	22.2884	16.9994	Pmm1	Pmm1:0
3	67537925	67538212	6.74363	22.2787	16.9914	Dnajc10	Dnajc10:77
3	131872777	131873077	8.90289	22.1776	16.8932	N/A	AABR07053879.1:179535
1	81412999	81413352	6.70375	22.1697	16.8858	Xrcc1|Pinlyp	Xrcc1:1
7	12723327	12723640	5.5938	22.0869	16.8048	Hmha1|Palm	Hmha1:0|Palm:0
20	21564500	21564967	8.57749	22.0764	16.7953	Arid5b	Arid5b:8
4	174298821	174299216	7.97692	21.8744	16.6033	AABR07062395.2	AABR07062395.2:4863
13	51113843	51114164	7.31534	21.862	16.592	N/A	Myog:12295
18	76830601	76830857	7.73018	21.8387	16.5718	Kcng2	Kcng2:0
8	53055250	53055591	8.09612	21.6157	16.3577	Zbtb16	Zbtb16:0
20	48504003	48504377	6.57504	21.3681	16.1216	Wasf1|Cdc40	Cdc40:0
16	49485093	49485413	5.19396	21.3575	16.1117	RGD1564308|Ufsp2	RGD1564308:0
10	45279089	45279595	4.69369	21.0106	15.7803	Rnf187	Rnf187:0
9	62344860	62345134	6.94635	20.9631	15.7355	Plcl1	Plcl1:0
5	74507847	74508097	9.10254	20.9314	15.7058	N/A	Ptpn3:139662
16	20486699	20486957	4.34495	20.93	15.7046	Jund	Jund:0
12	31530485	31530888	7.50282	20.8372	15.6184	Rimbp2	Rimbp2:0
10	84976128	84976400	5.64342	20.6845	15.4728	Mrpl10|Lrrc46	Mrpl10:0|Lrrc46:0
1	13582561	13582898	8.13026	20.6604	15.4498	U6	U6:138
19	41379506	41379778	6.9515	20.5111	15.3069	Hydin	Hydin:0
3	161813157	161813478	5.36073	20.4897	15.2873	Cdh22|Slc35c2|Elmo2	Elmo2:0|Cdh22:0
12	17584362	17584657	5.16271	20.1439	14.9533	Dnaaf5	Dnaaf5:0
16	58731563	58731835	6.6128	20.1254	14.9378	LOC688765	LOC688765:0
13	99136591	99136956	4.62622	20.0517	14.8691	Sde2	Sde2:0
8	49186145	49186405	4.62622	20.0517	14.8691	N/A	U6atac:15451
7	129844649	129844936	7.08192	19.8849	14.7098	AABR07058656.1	AABR07058656.1:0
2	85108231	85108486	7.74089	19.8688	14.6962	N/A	U6:99361
3	80349007	80349319	7.74089	19.8688	14.6962	RGD1309540	RGD1309540:0
8	128622273	128622534	4.9862	19.8364	14.6687	Gorasp1|Ttc21a	Gorasp1:0|Ttc21a:0
7	120891546	120891792	5.62353	19.8324	14.6654	Cby1	Cby1:148
19	57903216	57903509	6.00958	19.7877	14.6235	Disc1	Disc1:0
5	144067265	144067537	6.00958	19.7877	14.6235	Mrps15|Oscp1	Oscp1:0
6	109281617	109281958	5.68463	19.6295	14.4707	N/A	Fos:18475
6	107632993	107633262	5.28877	19.4895	14.3368	Pnma1|Elmsan1	Pnma1:0
7	116872488	116872765	5.70413	19.2922	14.1486	Zc3h3	Zc3h3:0
8	23014437	23014702	5.64625	19.116	13.9788	Prkcsh|Ccdc151	Ccdc151:0
6	123655959	123656295	4.55559	19.0962	13.961	N/A	Foxn3:78265
17	85141355	85141602	5.3869	19.0686	13.936	Dnajc1	Dnajc1:146
6	12157973	12158315	4.04293	19.0682	13.936	N/A	Foxn2:20912
1	139719322	139719615	8.87058	18.9379	13.8096	N/A	U1:114780
1	196883810	196884113	5.85549	18.9344	13.8075	Nsmce1	Nsmce1:0
1	131455807	131456118	5.12765	18.9294	13.8037	Nr2f2	Nr2f2:0
6	135259405	135259757	5.12765	18.9294	13.8037	Mok|AC121220.1	Mok:0|AC121220.1:0
10	15228208	15228488	4.91182	18.855	13.7347	Fam195a|Wdr90	Wdr90:0
11	71601579	71601835	4.91182	18.855	13.7347	Tctex1d2|Tm4sf19	Tctex1d2:0
11	87548809	87549110	4.91182	18.855	13.7347	Smpd4|Ccdc74a|U6|Med15	Ccdc74a:0
3	148137471	148137721	7.24946	18.8398	13.7247	N/A	AABR07072936.1:5054
9	118810014	118810311	7.47026	18.8231	13.7092	Dlgap1	Dlgap1:0
8	65587421	65587821	5.9407	18.7662	13.6536	Lrrc49	Lrrc49:0
1	56949504	56949760	5.49914	18.6631	13.5536	Phf10|LOC100125364	LOC100125364:0
2	157453287	157453618	5.49914	18.6631	13.5536	Lekr1	Lekr1:0
16	20400272	20400611	4.59136	18.601	13.4947	Mast3	Mast3:0
16	20585164	20585451	6.13454	18.4563	13.3559	Ssbp4|Isyna1	Ssbp4:0
2	235616673	235616926	8.02073	18.4271	13.3282	Col25a1	Col25a1:0
6	76269739	76270131	4.97606	18.3921	13.2946	Nfkbia	Nfkbia:0
10	102329881	102330158	6.24542	18.3172	13.2238	Sdk2	Sdk2:0
3	113251878	113252155	4.63082	18.1094	13.0247	Map1a	Map1a:0
1	89649797	89650110	5.78014	17.9145	12.8416	AABR07002928.1|RGD1563307	AABR07002928.1:0
2	183810994	183811241	4.86297	17.6411	12.5853	AABR07012047.1	AABR07012047.1:0
7	109315938	109316235	4.86297	17.6411	12.5853	N/A	Mir30d:29395
1	100413453	100413724	5.92398	17.491	12.442	N/A	Syt3:5371
1	85323516	85323769	4.39013	17.449	12.4012	N/A	Gmfg:5549
1	220868603	220868866	4.89458	17.4079	12.3621	Mus81|Cfl1	Mus81:789
19	52225391	52225703	4.53229	17.3966	12.3525	Dnaaf1	Dnaaf1:0
1	87356836	87357109	6.19798	17.3489	12.3074	Sipa1l3	Sipa1l3:0
7	11963711	11964013	6.01838	17.3222	12.2818	Csnk1g2	Csnk1g2:444
3	120369925	120370183	6.17453	17.2918	12.2523	Nphp1|Bub1	Nphp1:0
15	60766693	60767001	4.55098	17.1489	12.1187	Akap11	Akap11:115
11	53731727	53731980	4.72333	17.1392	12.1099	Ift57	Ift57:0
1	246416369	246416618	6.87252	17.1143	12.0866	Glis3	Glis3:0
4	119997059	119997305	5.73209	16.9849	11.9632	Rpn1	Rpn1:0
13	95521371	95521640	6.59339	16.9637	11.9435	N/A	Zfp238:68028
18	40123476	40123736	4.74988	16.8999	11.884	AABR07031949.1|Trim36	Trim36:0
2	181331227	181331527	5.69818	16.8944	11.8803	Map9	Map9:0
4	66090047	66090327	6.7683	16.8948	11.8803	Ttc26|AABR07060287.1	Ttc26:0
12	19221359	19221613	7.45668	16.8822	11.8711	N/A	AABR07035541.2:7005
6	97390772	97391031	6.9668	16.8536	11.8438	AABR07064835.1	AABR07064835.1:0
10	108425284	108425626	4.29867	16.7626	11.7561	Eif4a3	Eif4a3:79
3	9499155	9499400	6.11041	16.7168	11.7128	AC142138.2	AC142138.2:0
11	69764522	69764802	6.89817	16.7135	11.7096	Kalrn	Kalrn:0
13	47916678	47916938	8.13136	16.657	11.6554	Dyrk3	Dyrk3:0
10	106971270	106971516	4.32243	16.2529	11.2708	Socs3	Socs3:3662
8	14522924	14523200	7.75163	15.9968	11.0295	Fat3	Fat3:0
5	155276979	155277458	6.99371	15.9958	11.0288	N/A	C1qa:12837
20	10981891	10982143	4.87386	15.9603	10.9942	Rrp1|AABR07044574.1	Rrp1:0
17	30181384	30181650	6.70877	15.8791	10.9211	N/A	SNORA17:70750
16	19303557	19303838	4.21656	15.8279	10.8752	Fam32a|Ap1m1	Ap1m1:0
10	54512002	54512272	5.69435	15.6995	10.752	Stx8|Cfap52	Cfap52:0
2	33841481	33841733	4.01097	15.5433	10.6037	Srek1	Srek1:0
7	109205027	109205318	3.87092	15.199	10.2798	Zfat	Zfat:0
4	143702792	143703290	6.13867	15.1127	10.1957	N/A	7SK:166331
13	82607566	82607816	5.43345	15.0394	10.1266	Blzf1	Blzf1:188
18	80347090	80347347	5.43345	15.0394	10.1266	N/A	AABR07032759.1:46031
2	30340174	30340434	5.43345	15.0394	10.1266	Bdp1	Bdp1:0
4	6879211	6879469	1.6375	14.9102	10.0067	U6	U6:1161
11	70967273	70967570	5.97013	14.7437	9.84963	Iqcg	Iqcg:0
18	13951429	13951686	4.88813	14.2847	9.41558	Nol4	Nol4:0
1	101164478	101164743	5.91131	14.2104	9.34695	Slc17a7	Slc17a7:0
1	144601154	144601446	4.46755	13.9918	9.1399	Saxo2|Eftud1	Eftud1:0|Saxo2:0
2	27793409	27793668	7.04694	13.8574	9.01259	N/A	AABR07007775.1:8942
7	66326721	66326971	6.52879	13.7897	8.95038	N/A	Fam19a2:154362
10	42747449	42747731	6.60885	13.5116	8.68709	Gria1	Gria1:0
9	16543532	16543802	4.05129	13.4537	8.63249	Ptcra|Cnpy3	Cnpy3:0
6	105885522	105885806	4.18442	13.3505	8.53346	N/A	5S_rRNA:17961
5	105366996	105367386	6.50398	13.3207	8.50661	Slc24a2	Slc24a2:0
10	82192648	82193038	5.86308	13.3086	8.49522	Cacna1g	Cacna1g:0
3	165206085	165206337	5.8014	13.181	8.37541	N/A	Nfatc2:38901
15	42862917	42863212	5.44081	13.1707	8.36643	Ptk2b	Ptk2b:0
13	33528868	33529171	1.83454	13.0335	8.23507	N/A	ENSRNOG00000053423:619632
4	62298635	62298904	3.66961	13.0209	8.22374	Agbl3	Agbl3:140
1	5149403	5149754	6.26361	12.8784	8.0899	Grm1	Grm1:0
17	73035329	73035575	6.71407	12.8523	8.06435	N/A	AABR07028511.1:29082
12	37910274	37910526	4.3794	12.7812	7.9994	Arl6ip4|U6|Ogfod2	Ogfod2:0
3	160908968	160909245	4.70231	12.7548	7.97621	Sys1	Sys1:0
13	33485728	33485998	2.50118	12.672	7.89691	N/A	ENSRNOG00000053423:662805
15	12835223	12835522	6.1044	12.5816	7.81167	SNORA17|Fezf2	Fezf2:3728
9	97298577	97298838	4.62276	12.5374	7.76918	N/A	Iqca1:7939
7	12819939	12820523	4.05965	12.3504	7.59537	Rnf126	Rnf126:317
5	140162678	140162923	4.23257	12.3285	7.57504	Rlf	Rlf:37
20	29839739	29840003	5.54077	12.2558	7.50958	Psap	Psap:0
2	49476741	49477018	6.36427	12.243	7.49711	N/A	LOC100910954:92641
12	15361024	15361278	6.59526	12.2347	7.48921	N/A	Rn60_12_0174.1:13644
7	75597320	75597581	3.37814	11.9895	7.25922	Ywhaz	Ywhaz:45
13	74024079	74024497	4.85518	11.8072	7.08768	N/A	Soat1:10583
1	180852513	180852799	2.55463	11.5395	6.83865	N/A	Ythdc2:1233100
8	129927718	129928081	3.88592	11.4926	6.79388	N/A	Ulk4:8599
16	7492227	7492496	3.84514	11.3557	6.66393	Sh3bp5	Sh3bp5:0
6	144123549	144123822	3.97116	11.2239	6.54371	Wdr60	Wdr60:0
1	72330706	72330953	4.55709	11.0791	6.4091	U2af2|Ccdc106	Ccdc106:538
10	83456119	83456382	4.31457	11.0707	6.40247	N/A	Phb:19725
2	221372019	221372274	5.66707	10.9931	6.32814	N/A	AABR07013073.3:32302
10	87250082	87250335	5.42017	10.9004	6.24263	Krt26	Krt26:1451
13	109042169	109042459	5.00188	10.7699	6.12096	N/A	Ptpn14:200659
7	119663049	119663307	4.35744	10.5771	5.9414	Kctd17|Tmprss6	Tmprss6:0
8	23416435	23416681	3.62488	10.3544	5.73414	RGD1561444	RGD1561444:0
4	128314890	128315160	5.25717	10.2309	5.61909	N/A	Npap60:48809
4	151481472	151481754	5.34173	10.0336	5.43836	N/A	Wnt5b:19203
2	32758474	32758762	4.43795	9.85333	5.27048	N/A	Cd180:61560
20	3299903	3300173	3.27954	9.58705	5.02209	Gnl1|Prr3	Prr3:0
4	57234469	57234717	5.49605	9.25038	4.71127	Strip2	Strip2:0
3	143208729	143208977	5.23583	9.15001	4.61833	N/A	Cst3:10709
1	196083982	196084287	4.24499	9.10916	4.58226	N/A	AC110387.1:10927
7	120275012	120275294	4.03127	8.89252	4.38184	Galr3|AC096473.3	Galr3:0|AC096473.3:0
1	199216525	199216825	3.70769	8.85326	4.34673	Fbxl19|Orai3	Fbxl19:135
10	108990049	108990468	4.52135	8.79703	4.29405	Rptor	Rptor:0
5	25395136	25395415	4.64453	8.72766	4.23004	Cdh17	Cdh17:0
7	145727617	145728304	2.08414	8.4372	3.96567	AABR07058976.1	AABR07058976.1:0
11	35677426	35677737	3.85908	7.67842	3.27722	Erg	Erg:0
4	57250301	57250552	4.8049	7.4648	3.08388	Strip2	Strip2:3627
3	163183435	163183705	4.10932	7.39064	3.02515	N/A	AABR07054608.1:44302
14	4949130	4949400	1.57259	6.53604	2.27271	N/A	Zfp326:49139
1	180815914	180816325	3.61242	5.67621	1.55768	N/A	Ythdc2:1269574

## Sheet: B-MR-fs30_peaks.narro
#Chr	Start	End	FoldEnrichment	-LOG10(pvalue)	-LOG10(qvalue)	Gene(-5Kb+5Kb)	ClosestGene:Distance
20	8097051	8097757	38.284	596.317	587.475	N/A	Armc12:11878
1	124775802	124776504	32.2907	362.05	354.838	Klf13	Klf13:0
12	28811083	28811661	47.5104	350.618	343.459	Wbscr17	Wbscr17:0
3	9498982	9499501	34.424	242.764	236.054	AC142138.2	AC142138.2:0
3	150581522	150582194	41.8268	230.226	223.575	Asip	Asip:1653
10	52753880	52754558	34.8496	205.143	198.578	Shisa6	Shisa6:0
8	53055102	53055805	32.5542	187.206	180.741	Zbtb16	Zbtb16:0
10	102329772	102330224	26.0897	171.248	164.853	Sdk2	Sdk2:0
3	161812984	161813637	22.7012	161.288	154.958	Cdh22|Slc35c2|Elmo2	Elmo2:0|Cdh22:0
20	8102834	8103437	14.6457	138.607	132.406	N/A	Armc12:6198
6	76269577	76270391	18.3616	136.678	130.488	Nfkbia	Nfkbia:0
20	6352138	6352708	16.3659	134.31	128.137	Cdkn1a	Cdkn1a:0
8	53068785	53069443	25.5653	131.34	125.185	Zbtb16	Zbtb16:0
10	59884763	59885396	30.3287	130.079	123.931	Aspa	Aspa:0
1	240831335	240831895	20.3301	129.653	123.51	N/A	RGD1561453:53969
10	84894207	84894677	20.2448	125.824	119.704	Sp2	Sp2:0
12	24733072	24733601	18.9891	125.227	119.111	N/A	Abhd11:8076
9	93461420	93462017	18.8463	123.882	117.773	N/A	LOC501180:15001
16	60785723	60786216	24.7989	121.682	115.598	N/A	AABR07026044.1:6364
7	125544500	125545030	23.0314	117.287	111.252	N/A	Prr5:31297
5	144771478	144771916	16.7627	113.241	107.24	Ncdn	Ncdn:0
10	55683419	55683951	13.9708	112.765	106.771	Per1|Vamp2	Per1:3099
3	164579772	164580200	20.7517	106.781	100.842	N/A	AABR07054619.1:45741
20	29527905	29528535	16.53	106.743	100.803	N/A	Anapc16:16094
18	76830506	76830963	16.9902	106.697	100.761	Kcng2	Kcng2:0
1	240903209	240903719	15.9769	105.58	99.6514	Klf9	Klf9:4764
8	53067746	53068250	19.7466	104.944	99.0257	Zbtb16	Zbtb16:0
4	64570493	64570937	21.1312	104.177	98.2685	Dgki	Dgki:0
3	9484881	9485371	13.4178	103.665	97.7613	N/A	AC142138.2:13631
9	41076400	41076878	25.2865	103.503	97.6	N/A	Prss40:6472
20	29532031	29532605	15.715	103.054	97.1539	N/A	Anapc16:12024
5	125767708	125768247	16.2764	100.247	94.3894	N/A	AABR07049524.1:94325
6	33653893	33654371	16.7922	96.2748	90.4696	N/A	Rhob:34756
16	19225010	19225648	13.5955	95.697	89.8953	Klf2	Klf2:0
10	54221482	54221994	15.8492	92.48	86.7165	Gas7	Gas7:0
2	183263622	183264132	15.5414	89.9144	84.1744	N/A	AABR07012039.1:12695
7	123193080	123193682	12.0646	85.0673	79.3738	Pmm1	Pmm1:0
10	86268012	86268577	16.9784	84.626	78.9377	N/A	AC142182.1:12315
11	79117965	79118448	13.3299	83.7856	78.1055	N/A	AABR07034573.1:15374
18	5582850	5583357	18.0516	83.3287	77.6549	AABR07031247.1	AABR07031247.1:1968
1	85382677	85383056	16.2164	82.4968	76.8321	Plekhg2|Zfp36	Zfp36:71
14	78814371	78814791	16.0278	81.9589	76.2999	Ppp2r2c	Ppp2r2c:0
7	129844579	129845014	12.1348	80.5765	74.9367	AABR07058656.1	AABR07058656.1:0
5	167774612	167775155	19.6014	78.4878	72.8674	N/A	Slc45a1:78265
3	124084840	124085273	14.8613	77.0001	71.3983	Smox	Smox:0
3	148302871	148303346	14.3659	73.2626	67.6939	Bcl2l1	Bcl2l1:0
1	78999388	78999822	11.8529	72.6789	67.1169	Hif3a	Hif3a:1520
2	187404598	187404948	16.3917	72.6106	67.0498	Hapln2	Hapln2:2813
20	7998822	7999314	18.3636	71.5216	65.9731	Fkbp5	Fkbp5:0
8	52775964	52776508	14.9336	70.3493	64.8109	N/A	Nxpe1:12367
10	55685740	55686193	12.2412	70.009	64.4755	Per1	Per1:857
11	35170127	35170617	17.3076	69.1626	63.6381	N/A	7SK:11749
6	27802107	27802643	18.7782	69.0577	63.535	Kif3c	Kif3c:0
8	102737140	102737546	19.928	68.8446	63.3247	Slc9a9	Slc9a9:0
13	95521261	95521690	17.3148	68.365	62.8504	N/A	Zfp238:67978
4	157761377	157761846	17.0673	67.8047	62.2976	N/A	AABR07062033.1:5520
12	39545201	39545698	13.5403	67.1332	61.6349	N/A	Atp2a2:8205
5	72885763	72886201	13.9904	66.9756	61.4798	N/A	AABR07048321.1:6137
10	59135878	59136472	16.8269	66.4528	60.9628	N/A	Metazoa_SRP:15212
20	46453653	46454069	14.8786	66.3997	60.911	Foxo3	Foxo3:0
10	37371744	37372184	12.5598	65.5439	60.0633	N/A	U6:46769
8	53071485	53071923	14.1961	65.33	59.8515	Zbtb16	Zbtb16:0
6	8346404	8347026	11.5243	64.7887	59.3164	Prepl|AC111831.2|U6	AC111831.2:0
3	7098966	7099347	13.21	64.7179	59.2463	N/A	Ralgds:10573
11	79895803	79896258	18.6304	64.5726	59.1023	N/A	U7:80444
7	123070406	123070780	9.35529	64.0888	58.6254	N/A	Tob2:8757
1	87258997	87259574	16.2566	63.5641	58.1086	Sipa1l3|Dpf1	Dpf1:928
1	124650125	124650736	14.0548	63.4686	58.0144	Otud7a	Otud7a:0
5	64790761	64791212	11.612	63.1003	57.65	Mrpl50|Zfp189	Zfp189:0
19	25181318	25181875	10.1492	62.7658	57.3203	Rfx1|AABR07043169.1	Rfx1:0
11	87064097	87064618	12.5152	62.6251	57.1813	Prodh	Prodh:0
13	33503826	33504522	2.04171	62.4539	57.0133	N/A	ENSRNOG00000053423:644281
13	70445026	70445556	15.2657	62.0287	56.5943	Nmnat2	Nmnat2:0
12	7808057	7808650	17.5719	60.7912	55.3733	N/A	AC123253.1:30489
5	150910808	150911184	13.8622	60.7537	55.3366	Eya3	Eya3:0
5	161321161	161321577	16.7064	60.5952	55.1805	N/A	AABR07050336.1:201365
19	44015598	44016093	13.2743	59.1824	53.7886	Cfdp1	Cfdp1:0
10	11290654	11291061	14.1903	58.6536	53.268	N/A	Srl:6323
16	3625747	3626111	15.3846	58.4741	53.0934	Erc2	Erc2:0
5	140655198	140655642	9.65709	58.3394	52.9603	Mfsd2a	Mfsd2a:0
13	90674409	90674858	10.9289	57.5067	52.1397	Atp1a2	Atp1a2:0
19	57903132	57903585	12.9056	56.7646	51.41	Disc1	Disc1:0
15	2813526	2814050	10.4767	55.947	50.6047	Kat6b	Kat6b:0
2	141793017	141793504	12.906	55.3595	50.0267	N/A	AABR07010589.1:70334
3	81777022	81777429	13.1166	55.2056	49.876	N/A	AABR07052894.1:22884
8	45406694	45407138	13.5642	54.911	49.5846	N/A	Ubash3b:31260
1	266679508	266680037	15.0884	53.2569	47.9567	Nt5c2	Nt5c2:0
12	13723164	13723619	13.717	53.1165	47.8185	Actb	Actb:4324
16	7492045	7492602	10.5654	52.4861	47.1949	Sh3bp5	Sh3bp5:0
4	147718932	147719374	11.8467	52.4691	47.1781	Efcab12|Rpl32|Cand2|SNORA7	Rpl32:0
3	5970673	5971094	8.39692	52.3773	47.0881	Vav2	Vav2:0
10	57332128	57332532	13.6282	52.1841	46.8971	U6|Kif1c	Kif1c:0
4	174298742	174299262	13.6282	52.1841	46.8971	AABR07062395.2	AABR07062395.2:4784
1	221209197	221209569	9.95282	51.6533	46.374	Frmd8	Frmd8:3739
15	11491299	11491713	15.3469	51.5312	46.2545	N/A	Nek10:141046
11	64641012	64641453	9.68307	51.2981	46.0245	Arhgap31	Arhgap31:0
1	201515752	201516154	13.8659	50.5655	45.306	Htra1	Htra1:0
10	42747407	42747811	14.1067	50.376	45.1198	Gria1	Gria1:0
14	9093872	9094294	16.0304	49.8433	44.5942	N/A	AABR07014317.1:5948
15	4139916	4140367	13.1814	49.7019	44.4536	Usp54	Usp54:0
15	28314493	28314913	11.7994	49.6619	44.4154	Ndrg2|Tppp2	Ndrg2:35
6	97390764	97391210	15.7079	49.2178	43.9795	AABR07064835.1	AABR07064835.1:0
3	148264386	148264917	12.5273	48.8229	43.5892	Bcl2l1	Bcl2l1:0
8	64991261	64991627	14.3393	47.9504	42.7303	Rn60_8_0647.2	Rn60_8_0647.2:0
4	11405298	11405656	12.3122	47.6072	42.3922	Magi2	Magi2:0
8	50309894	50310261	7.78063	47.4734	42.2615	Sik3	Sik3:144
15	42862861	42863288	11.4306	47.347	42.1367	Ptk2b	Ptk2b:0
5	73487695	73488153	14.6597	47.1385	41.9326	Actl7b	Actl7b:4491
4	159131448	159131890	9.85148	47.0894	41.8838	N/A	Kcna5:52446
1	94551826	94552293	8.28785	47.055	41.8514	N/A	U7:9609
2	116945086	116945649	15.2553	46.8306	41.6306	N/A	Egfem1:24695
10	97209973	97210452	9.50332	46.5324	41.3366	Axin2	Axin2:1980
10	42812698	42813025	13.8168	46.1275	40.9397	N/A	Gria1:52499
1	87356723	87357179	10.5044	46.0352	40.8482	Sipa1l3	Sipa1l3:0
19	59655940	59656352	10.2891	46.019	40.8341	AABR07044148.1	AABR07044148.1:0
7	77434277	77434640	9.4262	45.6874	40.5077	N/A	Azin1:61880
7	32012318	32012739	14.6198	45.5875	40.4102	AABR07056605.1	AABR07056605.1:0
7	72772341	72772816	8.07803	45.1261	39.9555	Mtdh	Mtdh:0
14	11066349	11066876	12.2877	44.826	39.6608	N/A	Tmem150c:28287
8	48415850	48416261	7.94838	44.5887	39.4273	Usp2	Usp2:0
1	240902352	240902947	9.03612	44.3604	39.2023	N/A	Klf9:5536
1	141917765	141918194	11.6861	44.0521	38.9002	N/A	Idh2:24061
1	196083855	196084359	11.6861	44.0521	38.9002	N/A	AC110387.1:10855
3	140476288	140476988	11.6861	44.0521	38.9002	Ralgapa2	Ralgapa2:0
13	52169427	52169802	11.6195	43.8882	38.7405	Lmod1	Lmod1:0
9	118809937	118810342	12.0643	43.6262	38.4818	Dlgap1	Dlgap1:0
8	105567398	105567729	11.778	43.6132	38.4705	N/A	AABR07071223.1:40640
3	81351230	81351706	13.2066	43.4196	38.2797	N/A	Cry2:7121
10	41659644	41660084	10.4529	43.3969	38.257	N/A	RGD1561017:113299
7	132477125	132477558	11.1589	43.3829	38.2438	Slc2a13	Slc2a13:0
1	165839754	165840214	8.02949	43.3524	38.2146	Fam168a	Fam168a:0
8	101098424	101098851	12.5	43.2685	38.132	N/A	AABR07071117.1:346215
19	53630899	53631360	7.71728	43.1048	37.9722	Map1lc3b	Map1lc3b:0
7	117846236	117846585	8.46635	42.8889	37.7596	Arhgap39	Arhgap39:0
8	130475141	130475505	9.28038	42.8837	37.7548	Ccdc13	Ccdc13:0
3	126206510	126206945	14.3332	42.8433	37.7165	N/A	AABR07053787.2:25114
4	139245341	139245792	13.6054	42.8355	37.7087	N/A	7SK:79600
19	57393604	57393909	9.73004	42.5237	37.4016	RGD1559896	RGD1559896:2697
4	179304865	179305262	11.8409	42.4344	37.3137	Bcat1	Bcat1:0
2	85108176	85108608	10.9632	42.2401	37.1234	N/A	U6:99306
6	124343841	124344189	9.25325	42.2194	37.1035	Ttc7b	Ttc7b:0
17	88095260	88095738	10.7817	41.7731	36.6653	Enkur|Thnsl1	Enkur:0
8	47143840	47144234	11.2688	41.7202	36.6135	N/A	Grik4:49489
1	49124743	49125230	13.2531	41.4168	36.3168	N/A	AABR07001518.1:7138
17	12230247	12230644	10.7674	41.105	36.0108	N/A	SNORA17:28078
18	56200751	56201128	11.5237	41.0306	35.9381	Camk2a	Camk2a:0
2	140706188	140706572	10.4795	40.9835	35.8919	Mgst2	Mgst2:1825
1	98210886	98211292	8.22445	40.9263	35.8355	N/A	Zfp788:17281
10	45279278	45279663	8.5268	40.9243	35.8338	Rnf187	Rnf187:0
9	62344769	62345199	12.0192	40.8433	35.7535	Plcl1	Plcl1:0
1	260945052	260945540	11.1706	40.8355	35.7463	Slit1	Slit1:0
7	119662864	119663397	10.3245	40.5724	35.4865	Kctd17|Tmprss6	Tmprss6:0
1	59129637	59130006	8.74314	40.5578	35.4746	Riok2	Riok2:0
1	220475891	220476291	7.55348	40.4027	35.3222	Cnih2|LOC100363782|Yif1a	Cnih2:0
5	160352937	160353385	8.47965	40.2162	35.1385	Dnajc16|Casp9	Dnajc16:11
10	75149583	75149965	9.12078	40.0814	35.006	Mks1	Mks1:0
13	109042113	109042727	11.2833	39.8156	34.7448	N/A	Ptpn14:200603
16	20394206	20394581	10.7302	39.7515	34.682	Mast3	Mast3:1264
20	48702807	48703178	11.2275	39.6843	34.6161	Mettl24	Mettl24:0
8	62851938	62852364	10.1401	39.4694	34.4048	Ccdc33|AABR07073414.1	Ccdc33:0
6	29375678	29376073	7.98256	38.9891	33.9335	Klhl29	Klhl29:0
3	150210347	150210642	10.9214	38.9564	33.9012	AABR07054370.1	AABR07054370.1:0
7	137545492	137546010	11.1707	38.908	33.8539	AABR07058788.3	AABR07058788.3:1932
7	12723214	12723694	7.80519	38.8511	33.7987	Hmha1|Palm	Hmha1:0|Palm:0
13	67105935	67106269	12.1983	38.5563	33.508	Pla2g4a	Pla2g4a:0
17	76622599	76622984	9.95572	38.3742	33.3301	Camk1d	Camk1d:0
4	151481405	151481770	9.95572	38.3742	33.3301	N/A	Wnt5b:19187
12	30775860	30776182	10.8818	38.2287	33.1896	Sfswap	Sfswap:0
10	46327947	46328346	10.5166	37.9737	32.9372	Med9|Rasd1	Med9:0
2	124545347	124545740	12.4716	37.7752	32.7426	N/A	SNORA17:46340
6	41361602	41361904	12.4716	37.7752	32.7426	N/A	AABR07063674.1:85596
20	21564401	21564962	11.298	37.2701	32.2508	Arid5b	Arid5b:13
3	108794036	108794394	7.92251	37.2136	32.1953	Spred1	Spred1:841
18	56048712	56049128	10.434	37.1529	32.1354	Rps14	Rps14:1397
12	13742288	13742686	9.81351	36.8028	31.7922	Fbxl18	Fbxl18:0
3	31865030	31865370	12.8872	36.56	31.5557	N/A	7SK:5720
4	84599296	84599618	10.6905	36.5221	31.5198	Wipf3	Wipf3:0
5	166906706	166907018	8.5227	36.0005	31.0079	N/A	AABR07050484.1:5593
8	128699710	128700123	5.99629	35.9988	31.0068	Xirp1	Xirp1:2010
11	31001552	31001932	7.30335	35.9462	30.9548	Eva1c	Eva1c:519
17	22792877	22793240	10.8995	35.7447	30.758	N/A	AABR07027283.1:18014
18	1658664	1659116	11.4464	35.6585	30.6727	N/A	Greb1l:64449
20	5608881	5609255	8.06008	35.5961	30.6119	Bak1	Bak1:374
1	82573883	82574362	9.33836	35.5437	30.5613	Axl	Axl:0
11	64699845	64700192	10.5004	35.4589	30.4775	Arhgap31	Arhgap31:0
13	68464895	68465234	10.5004	35.4589	30.4775	N/A	U4:23781
8	106021968	106022359	11.0549	35.4564	30.4762	N/A	Nmnat3:294765
2	70593382	70593736	12.5728	35.2854	30.3083	N/A	AABR07008681.1:95653
8	89276865	89277305	12.5728	35.2854	30.3083	N/A	AABR07070873.1:39820
8	21668631	21668943	7.49877	35.1934	30.2185	Ubl5|LOC364561	LOC364561:293
20	9259056	9259514	9.40263	35.1368	30.1625	N/A	Btbd9:9237
3	82289130	82289496	8.37318	34.9988	30.0275	5S_rRNA	5S_rRNA:2639
1	124832219	124832557	7.92347	34.6251	29.6626	N/A	Klf13:28857
19	55046223	55046613	7.92347	34.6251	29.6626	N/A	Zfpm1:47972
5	19471385	19471741	7.54525	34.3603	29.4039	Sdcbp	Sdcbp:0
8	28818442	28818779	10.277	34.3271	29.3714	N/A	Spata19:358608
3	164598042	164598416	7.37782	34.2615	29.3074	N/A	AABR07054619.1:27525
6	128541359	128541764	7.37782	34.2615	29.3074	Clmn	Clmn:0
3	131872767	131873095	11.6213	34.0815	29.1312	N/A	AABR07053879.1:179517
7	141366948	141367279	6.94442	34.0747	29.1252	Gpd1|Smarcd1	Smarcd1:217
1	32205934	32206244	10.3861	33.9667	29.0215	Slc6a19	Slc6a19:0
19	11290568	11291036	10.5769	33.7791	28.8368	N/A	Mt1:11089
10	39446737	39447328	7.81791	33.7633	28.8225	P4ha2	P4ha2:0
12	2534038	2534481	7.78686	33.6615	28.7226	Snapc2|Timm44|Ctxn1	Ctxn1:0
20	8094788	8095196	9.73691	33.6444	28.7063	N/A	Armc12:14439
3	147605286	147605715	7.59558	33.5308	28.5942	Srxn1	Srxn1:3380
9	15506936	15507290	7.59558	33.5308	28.5942	N/A	RGD1562299:5773
8	47634121	47634551	9.397	33.3857	28.4518	N/A	Trim29:39770
8	119556824	119557181	9.397	33.3857	28.4518	N/A	Trank1:9328
20	46206388	46206797	9.16959	33.3758	28.4427	Mical1	Mical1:0
15	45590718	45591097	9.37669	33.3344	28.4022	N/A	Gucy1b2:40434
2	235831564	235831945	9.85069	33.3259	28.3941	Ostc	Ostc:0
11	31103444	31103836	6.20948	33.2234	28.294	Synj1|RGD1306954	RGD1306954:0
12	37167315	37167738	10.2439	33.0356	28.1119	N/A	Zfp664:17025
1	219345317	219345695	8.4312	33.0155	28.0935	Pitpnm1|Cdk2ap2	Cdk2ap2:223
10	21170289	21170732	11.6884	32.9232	28.002	Tenm2	Tenm2:0
7	75227870	75228316	10.7532	32.922	28.001	AABR07057510.3	AABR07057510.3:0
18	13951381	13951743	8.58168	32.901	27.9802	Nol4	Nol4:0
1	141973426	141973785	6.11949	32.3884	27.4804	N/A	AABR07004421.1:8850
5	62588108	62588532	6.98973	32.3623	27.455	Gabbr2	Gabbr2:0
15	70357649	70358041	11.046	32.2812	27.3773	Diaph3	Diaph3:0
1	46551485	46551848	9.89866	32.2497	27.3462	Zdhhc14	Zdhhc14:0
7	136777349	136777688	9.83018	32.0918	27.1912	Nell2	Nell2:0
9	87005937	87006307	11.2345	32.0302	27.1314	Nyap2	Nyap2:0
1	212547314	212547609	8.53656	31.6863	26.7927	Caly	Caly:0
16	16694378	16694735	9.39062	31.6382	26.7471	N/A	AABR07024790.1:65723
7	59260964	59261436	9.39062	31.6382	26.7471	Ptprr	Ptprr:0
6	25811002	25811319	10.1315	31.578	26.6883	Bre	Bre:0
15	59735893	59736196	9.33706	31.5087	26.6216	Enox1	Enox1:0
13	46693518	46693876	10.0961	31.5	26.6138	Thsd7b	Thsd7b:0
1	226630424	226630820	8.25625	31.4432	26.5586	Tmem138|Cyb561a3	Tmem138:0
1	246416316	246416634	8.25625	31.4432	26.5586	Glis3	Glis3:0
3	147872774	147873068	8.25625	31.4432	26.5586	N/A	Zcchc3:5868
15	24881158	24881535	9.72284	31.2553	26.3752	AABR07017513.1	AABR07017513.1:0
5	169826453	169826781	8.00374	31.2394	26.3595	N/A	AABR07050561.1:71521
6	104079919	104080302	8.00374	31.2394	26.3595	Galnt16	Galnt16:0
16	35647567	35647916	9.4224	31.1376	26.2597	Galntl6	Galntl6:0
6	99817176	99817515	7.77069	31.0563	26.1798	U6|Churc1	Churc1:0
8	71740913	71741204	9.60676	30.9886	26.1126	Snx1	Snx1:4692
10	29222470	29222812	8.66517	30.9387	26.0648	N/A	Rn60_10_0291.1:23090
3	59152941	59153413	8.66517	30.9387	26.0648	Cdca7	Cdca7:0
12	16455427	16455826	7.56708	30.9299	26.0571	Mad1l1	Mad1l1:0
10	68863422	68863786	11.2149	30.7319	25.8623	N/A	Phb-ps1:61639
3	8831766	8832116	6.89403	30.6055	25.7389	Phyhd1|Lrrc8a	Phyhd1:624
1	196883803	196884162	6.62919	30.5517	25.6879	Nsmce1	Nsmce1:0
10	86654247	86654659	7.84681	30.261	25.4037	Thra	Thra:2626
5	150233901	150234182	8.60818	30.2432	25.3867	N/A	Oprd1:53944
16	3901445	3901881	8.79065	30.1601	25.3058	Anxa11	Anxa11:0
4	67311877	67312183	8.79065	30.1601	25.3058	N/A	Dennd2a:10776
16	19276144	19276495	8.98987	30.0973	25.244	N/A	Ap1m1:11860
1	165723782	165724141	7.5369	29.8368	24.99	Fam168a	Fam168a:310
3	165160277	165160609	8.97326	29.4975	24.6581	N/A	Nfatc2:84629
7	71388375	71388660	7.926	29.4597	24.6219	N/A	Rn60_7_0716.1:9500
8	67483524	67483862	7.926	29.4597	24.6219	Coro2b|U6	Coro2b:0
9	31963147	31963480	10.8379	29.382	24.5459	Adgrb3	Adgrb3:0
2	235616650	235616931	9.14071	29.3326	24.4973	Col25a1	Col25a1:0
3	81588226	81588556	7.47605	29.1541	24.3243	N/A	Chst1:75420
4	128314914	128315232	11.0012	29.0784	24.2504	N/A	Npap60:48833
2	254382236	254382590	8.29644	28.8936	24.0708	N/A	U6:41982
10	58776378	58776714	6.18966	28.8489	24.0282	RGD1304728|Med31|Txndc17	Txndc17:78
17	78817385	78817741	6.40447	28.8104	23.992	Meig1	Meig1:0
11	29757848	29758271	9.88551	28.6715	23.8549	N/A	Krtap11-1:47000
10	94456848	94457284	8.01391	28.6672	23.851	Smarcd2	Smarcd2:0
10	107317053	107317349	8.01391	28.6672	23.851	Usp36	Usp36:0
13	51113830	51114238	8.01391	28.6672	23.851	N/A	Myog:12221
7	125833343	125833633	6.59516	28.6188	23.8042	Npap60	Npap60:0
3	91717979	91718284	9.07092	28.6073	23.7931	Ldlrad3	Ldlrad3:0
18	73359983	73360343	7.53293	28.33	23.5208	Katnal2	Katnal2:0
14	7617537	7617987	9.6919	28.2642	23.4566	Slc10a6|1700016H13Rik	1700016H13Rik:0
12	50792388	50792714	8.92307	28.2641	23.4566	N/A	AABR07036627.1:140568
15	32887920	32888314	7.32653	28.209	23.4022	Dad1	Dad1:0
1	224869051	224869420	7.32238	28.1964	23.3902	N/A	Chrm1:13019
12	38960447	38960711	9.37497	28.1584	23.3526	Morn3	Morn3:4352
6	14701331	14701728	9.37497	28.1584	23.3526	N/A	AABR07062915.1:95135
1	186554171	186554523	10.2041	28.1377	23.3331	N/A	SNORA17:56371
2	29737980	29738317	8.41814	28.1366	23.3329	Map1b	Map1b:0
16	61740458	61740845	7.8397	27.6792	22.8875	Saraf	Saraf:0
1	246370115	246370463	7.59575	27.5119	22.724	U6	U6:1514
12	47138674	47139142	7.59575	27.5119	22.724	Rnf10|Pop5	Pop5:0
16	3492982	3493400	8.5559	27.3966	22.6109	Erc2	Erc2:0
3	2251789	2252109	8.5559	27.3966	22.6109	LOC100911867	LOC100911867:0
3	162579588	162579923	7.376	27.3778	22.5934	Zmynd8	Zmynd8:0
10	109811355	109811690	5.80478	27.287	22.5039	Mafg	Mafg:33
2	242165205	242165502	7.66871	27.2127	22.4314	Ppp3ca	Ppp3ca:0
4	122373559	122374031	6.99598	27.1925	22.4117	Klf15	Klf15:0
14	38815022	38815327	9.72024	27.1618	22.3819	Gabrb1	Gabrb1:0
4	58006893	58007175	6.83058	27.1346	22.3551	Cep41	Cep41:55
5	105518225	105518566	9.13459	27.0661	22.2913	Slc24a2	Slc24a2:0
1	222734176	222734483	6.78809	26.9972	22.2242	Rtn3	Rtn3:0
1	247110558	247110996	7.92771	26.8864	22.1147	Cdc37l1	Cdc37l1:0
2	32758492	32758821	7.92771	26.8864	22.1147	N/A	Cd180:61501
20	32199930	32200256	7.92771	26.8864	22.1147	LOC606294	LOC606294:0
17	70655741	70656122	8.77382	26.8161	22.0465	AC141172.1|U6	AC141172.1:0
7	122569192	122569545	8.77382	26.8161	22.0465	Slc25a17	Slc25a17:0
13	33528791	33529188	2.04134	26.7137	21.9455	N/A	ENSRNOG00000053423:619615
15	15972217	15972511	8.71311	26.6776	21.9114	N/A	Cadps:304440
3	11448652	11448949	8.44394	26.5918	21.8274	Slc25a25	Slc25a25:0
19	37453951	37454307	5.62975	26.5529	21.7892	N/A	Zdhhc1:13481
1	134655501	134655827	7.43062	26.5518	21.7882	N/A	Rgma:43472
3	176644066	176644440	6.09227	26.3479	21.5907	Kcnq2	Kcnq2:0
9	19527546	19528005	8.29961	26.2478	21.4933	Rcan2	Rcan2:0
3	124227018	124227347	9.83664	26.2349	21.4809	N/A	Adra1d:81453
10	84976066	84976423	6.41346	26.2001	21.4479	Mrpl10|Lrrc46	Mrpl10:0|Lrrc46:0
5	155276975	155277462	8.99036	26.1941	21.4426	N/A	C1qa:12833
6	51171963	51172240	8.89421	25.985	21.2374	Cog5	Cog5:0
8	116933034	116933449	8.89421	25.985	21.2374	Bsn	Bsn:0
17	76804353	76804714	7.74334	25.8977	21.1521	Camk1d	Camk1d:0
10	109596819	109597109	9.63716	25.8411	21.0971	Nploc4	Nploc4:0
3	34602373	34602746	9.63716	25.8411	21.0971	N/A	7SK:19720
10	57369137	57369509	8.76701	25.7065	20.9652	N/A	Zfp3:16719
2	62772715	62772997	9.00971	25.6811	20.9404	N/A	U1:81531
6	127562098	127562444	7.64535	25.6427	20.9031	Serpina1f	Serpina1f:2367
20	19252493	19252965	8.4897	25.6266	20.8874	N/A	RNaseP_nuc:60779
11	71601521	71601874	7.2655	25.6012	20.8632	Tctex1d2|Tm4sf19	Tctex1d2:0
4	124675582	124675948	7.2655	25.6012	20.8632	Adamts9	Adamts9:0
5	144067265	144067589	7.2655	25.6012	20.8632	Mrps15|Oscp1	Oscp1:0
20	10680438	10680693	5.58181	25.566	20.8294	Sik1|AABR07044569.1	AABR07044569.1:0
2	85384895	85385212	9.48718	25.5423	20.806	Sema5a	Sema5a:0
17	46727829	46728168	9.75877	25.505	20.7693	Elmo1	Elmo1:0
3	11974493	11974802	5.85936	25.4697	20.7357	Lrsam1|Fam129b	Lrsam1:0
7	23550543	23550891	7.96541	25.4371	20.7037	Timp3|Syn3	Syn3:0|Timp3:0
10	83494866	83495203	9.42807	25.424	20.6913	N/A	Phb:5989
3	122725915	122726248	9.42807	25.424	20.6913	Tmc2	Tmc2:0
12	47073831	47074216	5.19412	25.388	20.6563	Coq5|Dynll1	Dynll1:0
19	37795427	37795827	6.71043	25.3755	20.6441	Tsnaxip1|Ranbp10	Tsnaxip1:0|Ranbp10:0
5	140712400	140712723	6.71043	25.3755	20.6441	Trit1	Trit1:0
19	49518523	49518892	6.16834	25.3497	20.6196	LOC687399|U1|Gcsh	LOC687399:0
1	200754021	200754323	9.38908	25.3456	20.6161	N/A	AABR07005808.1:13214
10	75966815	75967233	8.13854	25.3374	20.6085	Msi2	Msi2:0
7	48650361	48650706	9.96262	25.3176	20.5918	AABR07056953.1	AABR07056953.1:3871
1	11910798	11911135	2.79646	25.208	20.4837	5_8S_rRNA|pRNA	5_8S_rRNA:4206
5	58398032	58398361	7.85991	25.1768	20.4529	Dnajb5	Dnajb5:0
20	13456372	13456681	9.87874	25.1588	20.4351	Slc5a4	Slc5a4:0
2	208230012	208230338	7.83083	25.1047	20.3818	AABR07012775.1	AABR07012775.1:4125
9	84477422	84477736	7.83083	25.1047	20.3818	N/A	Mogat1:58832
1	80231859	80232235	5.37234	25.066	20.3443	N/A	Fosb:10150
9	44860091	44860456	7.81391	25.0627	20.3411	Aff3	Aff3:0
6	131994784	131995118	7.0485	24.9882	20.2678	N/A	LOC100910833:28827
2	188683420	188683714	7.31705	24.7729	20.058	Dcst1	Dcst1:0
4	112734565	112734875	7.31705	24.7729	20.058	N/A	Mrpl19:27296
12	45996028	45996319	8.32388	24.7175	20.0045	N/A	Ccdc60:46094
12	48458350	48458701	7.46332	24.6708	19.9586	N/A	Ssh1:11374
2	29334579	29334957	7.8482	24.6384	19.9279	N/A	Zfp366:75622
7	120332358	120332689	7.8482	24.6384	19.9279	Eif3l|AC096473.3	AC096473.3:0
19	10024599	10024996	5.10897	24.6324	19.9223	Cfap20	Cfap20:0
13	72727148	72727451	5.84268	24.591	19.8818	N/A	U6:6981
5	152795116	152795456	6.90519	24.5766	19.869	Man1c1	Man1c1:0
18	15921597	15921907	6.04739	24.5022	19.797	Zfp191	Zfp191:0
17	66219404	66219800	6.28599	24.4613	19.7586	Mtr	Mtr:0
3	160047000	160047412	4.84316	24.4156	19.7138	Pkig|AABR07054554.1	Pkig:0|AABR07054554.1:0
2	25351728	25352085	7.92986	24.324	19.6237	N/A	AABR07007715.1:7582
3	143208637	143209017	9.42132	24.2815	19.5832	N/A	Cst3:10669
10	64106738	64107107	7.88463	24.2164	19.5199	Rph3al	Rph3al:0
8	66116179	66116495	9.05674	24.1188	19.4237	N/A	AABR07070335.1:49964
1	139719275	139719596	7.63506	24.1151	19.4201	N/A	U1:114733
1	265677188	265677715	7.63506	24.1151	19.4201	RGD1564887	RGD1564887:0
12	17584352	17584650	5.41124	24.0915	19.3976	Dnaaf5	Dnaaf5:0
16	7784945	7785268	8.47356	23.9879	19.2958	Btd	Btd:0
2	197991609	197991955	5.5602	23.9161	19.2262	Ciart	Ciart:36
7	11677720	11678043	6.08358	23.7859	19.101	Lmnb2|Tmprss9|Timm13	Timm13:0
14	83721166	83721464	5.73032	23.7712	19.0864	Pla2g3	Pla2g3:3469
1	240104699	240104997	6.93525	23.7294	19.045	N/A	SNORA17:164706
10	108340676	108340972	6.93525	23.7294	19.045	AABR07030897.1	AABR07030897.1:0
3	163183389	163183771	6.93525	23.7294	19.045	N/A	AABR07054608.1:44256
6	99923294	99923649	6.93525	23.7294	19.045	Fntb	Fntb:0
16	20357891	20358209	6.74825	23.6619	18.9802	AABR07024875.1|Arrdc2	Arrdc2:1280
5	159734780	159735096	6.0362	23.6256	18.9457	Rsg1	Rsg1:0
12	51485389	51485676	6.57893	23.6181	18.9387	Ttc28	Ttc28:0
16	801494	801817	6.57893	23.6181	18.9387	N/A	Rps24:39420
4	146260169	146260466	6.28413	23.5898	18.9141	N/A	Slc6a1:16396
6	97215520	97215820	6.28413	23.5898	18.9141	N/A	AABR07064829.1:8814
15	74710847	74711117	9.33268	23.5509	18.8775	N/A	SNORA17:13048
12	40898505	40898879	7.18335	23.4539	18.7816	Ptpn11	Ptpn11:0
13	95050963	95051311	7.77378	23.4462	18.7743	Sdccag8	Sdccag8:0
4	81376886	81377182	5.24807	23.416	18.7444	Snx10	Snx10:2729
8	117589887	117590189	8.41454	23.3306	18.6603	SNORA28|Ip6k2	Ip6k2:0
14	44774177	44774516	7.72118	23.3219	18.6517	N/A	Wdr19:7058
10	18728938	18729178	8.39897	23.2974	18.629	Kcnip1	Kcnip1:0
3	156806191	156806545	8.14852	23.2776	18.6094	N/A	Zhx3:28193
18	57766743	57767164	9.42963	23.177	18.5104	Htr4	Htr4:0
6	47478406	47478727	9.42963	23.177	18.5104	N/A	SNORA17:108101
4	104198030	104198442	8.58478	23.1563	18.4905	N/A	AABR07061096.1:92102
6	124701382	124701827	8.58478	23.1563	18.4905	Rps6ka5	Rps6ka5:0
1	198104027	198104327	7.43929	23.1364	18.4717	Ccdc101|Sult1a1	Sult1a1:0
13	82574827	82575206	7.43929	23.1364	18.4717	Ccdc181	Ccdc181:0
3	6136723	6137055	7.43929	23.1364	18.4717	N/A	U6atac:52689
1	247514135	247514607	5.53384	23.0367	18.374	Plgrkt	Plgrkt:0
17	85864563	85864885	7.19024	22.9933	18.332	N/A	Armc3:49525
2	210468226	210468534	8.72847	22.9132	18.2548	Ahcyl1	Ahcyl1:0
7	25264035	25264356	6.96862	22.8858	18.2281	N/A	Nuak1:150372
8	54262535	54262900	7.09925	22.7586	18.1073	N/A	AABR07070131.2:358727
19	57778033	57778398	6.02408	22.7489	18.0991	Tsnax	Tsnax:0
6	135259482	135259786	6.42941	22.7282	18.0787	Mok|AC121220.1	Mok:0|AC121220.1:0
10	16778364	16778682	6.2821	22.7187	18.0708	Atp6v0e1	Atp6v0e1:0
1	72464433	72464801	5.15265	22.6509	18.0043	Nat14|Zfp628|Ssc5d	Nat14:0
1	240343148	240343459	9.13461	22.6204	17.9742	AABR07006566.1	AABR07006566.1:1516
11	33093369	33093675	8.8347	22.5853	17.9395	AABR07033645.1	AABR07033645.1:0
13	71607188	71607662	7.81946	22.542	17.897	AABR07021433.1	AABR07021433.1:0
9	10964378	10964724	7.81946	22.542	17.897	Plin4|Plin5	Plin4:0
1	281101703	281102038	5.21447	22.5398	17.8961	Rab11fip2	Rab11fip2:266
17	13391615	13391917	5.21447	22.5398	17.8961	Gadd45g	Gadd45g:0
1	240989747	240990163	8.78683	22.4911	17.8486	Smc5	Smc5:0
4	100372965	100373286	5.28024	22.4343	17.7929	Sh2d6	Sh2d6:810
12	8512507	8512795	8.72299	22.3652	17.7257	N/A	Mtus2:93542
12	49843964	49844314	7.5125	22.3313	17.6924	Myo18b	Myo18b:0
1	281377107	281377406	5.88597	22.2926	17.6552	Fam204a	Fam204a:274
3	155251966	155252414	7.46965	22.2299	17.5939	Ppp1r16b	Ppp1r16b:0
12	50127379	50127712	7.24352	22.1689	17.5335	Sez6l	Sez6l:0
19	11309666	11310099	7.24352	22.1689	17.5335	Mt2A	Mt2A:927
9	21191911	21192241	7.24352	22.1689	17.5335	Ptchd4	Ptchd4:0
17	16729206	16729467	5.5056	22.1568	17.5228	N/A	Id4:34081
11	64159657	64159978	8.32464	22.0905	17.4577	N/A	AABR07034310.1:35238
1	128676685	128676998	7.00588	22.0467	17.4162	Ttc23	Ttc23:0
1	274472238	274472577	7.00588	22.0467	17.4162	Rbm20	Rbm20:0
10	84869122	84869463	7.00588	22.0467	17.4162	Prr15l	Prr15l:2217
9	81475814	81476145	9.11531	22.0376	17.4087	N/A	Cxcr1:6541
3	121275772	121276164	6.82031	22.027	17.3989	Mertk	Mertk:0
3	67537911	67538246	6.7944	21.9581	17.331	Dnajc10	Dnajc10:43
8	66359171	66359541	6.7944	21.9581	17.331	AABR07070341.1|AABR07070341.2	AABR07070341.2:786
12	44152012	44152318	6.605	21.8982	17.2737	Tesc	Tesc:0
7	28967626	28967896	6.605	21.8982	17.2737	Gnptab	Gnptab:0
8	88666482	88666759	9.02862	21.8752	17.2519	N/A	AABR07070858.1:324350
2	29356884	29357180	6.27988	21.8482	17.2282	N/A	Zfp366:53399
16	3524178	3524558	7.93267	21.7791	17.1614	Erc2	Erc2:0
6	25712162	25712515	7.24449	21.6916	17.076	Bre	Bre:0
12	49477541	49477875	5.1787	21.6634	17.0483	2900026A02Rik	2900026A02Rik:0
10	96310545	96310802	7.59605	21.5377	16.9244	Prkca	Prkca:0
9	49795772	49796078	6.92397	21.3717	16.7623	AABR07067506.1	AABR07067506.1:0
11	42858548	42858891	5.39324	21.3626	16.7536	Arl6	Arl6:0
11	73312506	73312869	7.10529	21.3537	16.7452	Xxylt1	Xxylt1:0
14	105084019	105084353	7.30382	21.3525	16.744	AABR07016578.2	AABR07016578.2:0
4	144770395	144770687	7.30382	21.3525	16.744	Srgap3	Srgap3:0
6	9740394	9740720	7.68289	21.2353	16.6306	N/A	Prkce:49702
11	73078766	73079058	4.96182	21.1444	16.543	Acap2	Acap2:0
3	81507423	81507848	5.65894	21.1312	16.53	Chst1	Chst1:0
2	235756732	235757068	8.63325	21.1259	16.5252	Etnppl	Etnppl:0
5	136903070	136903439	8.35358	21.1058	16.5071	St3gal3|AABR07049764.1	St3gal3:0
2	235257682	235258007	5.64973	21.1002	16.5018	Gar1	Gar1:0
12	19328464	19328930	6.62019	21.0414	16.444	Taf6|Cnpy4	Taf6:0
2	29921004	29921308	6.62019	21.0414	16.444	N/A	SNORA17:9397
14	13587350	13587749	8.06449	21.038	16.4423	N/A	AABR07014387.1:62348
10	34304559	34304945	8.06052	21.0298	16.4353	Olr1383	Olr1383:3363
16	71688908	71689289	8.06052	21.0298	16.4353	N/A	Tacc1:7783
18	80347055	80347386	6.43987	20.9984	16.4051	N/A	AABR07032759.1:45996
4	62873660	62873955	6.43987	20.9984	16.4051	N/A	Fam180a:13215
8	117826176	117826448	5.99655	20.9956	16.4034	Ccdc51	Ccdc51:0
1	222459837	222460158	6.27744	20.9784	16.3873	Otub1	Otub1:0
1	279231934	279232221	6.27744	20.9784	16.3873	Gfra1	Gfra1:0
10	64458390	64458656	6.27744	20.9784	16.3873	Nxn	Nxn:0
16	4978071	4978416	6.27744	20.9784	16.3873	Cacna2d3|5S_rRNA	Cacna2d3:0
17	20976880	20977163	8.26738	20.9346	16.3457	N/A	AABR07027243.1:20820
3	165428716	165429082	6.93112	20.9254	16.3366	Atp9a	Atp9a:0
8	118083039	118083337	8.80099	20.9127	16.3243	Map4	Map4:0
X	10936675	10936969	8.80099	20.9127	16.3243	AABR07037054.1	AABR07037054.1:3908
1	199216526	199216864	6.55952	20.88	16.2939	Fbxl19|Orai3	Fbxl19:136
3	117615888	117616221	7.70534	20.787	16.2022	Fbn1	Fbn1:0
2	249033159	249033611	7.69229	20.7589	16.1745	N/A	AABR07013672.1:108519
3	52290783	52291071	7.69229	20.7589	16.1745	Ttc21b	Ttc21b:0
4	140126276	140126820	7.69229	20.7589	16.1745	N/A	Sumf1:12183
5	105367013	105367304	7.69229	20.7589	16.1745	Slc24a2	Slc24a2:0
2	21450740	21451020	7.4491	20.7173	16.1351	N/A	Ckmt2:13548
13	99136558	99136937	5.20832	20.6789	16.0974	Sde2	Sde2:0
9	89769400	89769765	8.37193	20.6222	16.0421	N/A	AABR07068198.3:46853
9	81578016	81578393	7.18871	20.6045	16.0248	Pnkd|Tmbim1	Tmbim1:0|Pnkd:0
11	69612983	69613277	7.37263	20.5459	15.9676	Kalrn	Kalrn:0
2	106394230	106394523	7.37263	20.5459	15.9676	N/A	AABR07009634.1:175996
2	139469260	139469529	7.37263	20.5459	15.9676	Slc7a11	Slc7a11:0
3	38797336	38797672	7.37263	20.5459	15.9676	N/A	RNaseP_nuc:19543
3	117858457	117858797	7.37263	20.5459	15.9676	LOC679683	LOC679683:3977
1	173780858	173781282	7.77293	20.4326	15.8573	N/A	Lmo1:16609
9	17114353	17114872	4.8664	20.4034	15.8285	Yipf3|Lrrc73|Tjap1	Lrrc73:177
17	85141333	85141628	4.91931	20.273	15.7027	Dnajc1	Dnajc1:124
1	222495324	222495577	4.59808	20.2524	15.6839	Naa40	Naa40:0
1	153588421	153588710	5.6312	20.2504	15.6821	Fzd4	Fzd4:761
3	2703097	2703453	6.64373	20.2041	15.6373	N/A	Lcn12:13081
20	7753262	7753560	4.3819	20.1926	15.6272	N/A	Scube3:6932
7	66326731	66327031	6.63715	20.1874	15.6221	N/A	Fam19a2:154372
7	12819831	12820215	5.86436	20.1813	15.6175	Rnf126	Rnf126:625
10	102984790	102985082	6.44597	20.1358	15.5738	N/A	AC118434.2:120540
18	50784531	50784895	6.27475	20.1095	15.5498	AABR07032171.1	AABR07032171.1:0
1	142470042	142470399	6.12051	20.1049	15.5464	Crtc3	Crtc3:0
17	30181314	30181680	6.12051	20.1049	15.5464	N/A	SNORA17:70720
4	169035382	169035733	6.12051	20.1049	15.5464	Gsg1	Gsg1:0
3	172988069	172988389	8.09201	20.0742	15.5171	N/A	Edn3:107620
6	129808918	129809511	7.80435	19.9992	15.4435	N/A	Vrk1:26408
3	157165428	157165777	7.8005	19.9913	15.4365	N/A	Chd6:66123
15	4092217	4092531	4.67961	19.9551	15.4013	Usp54	Usp54:0
20	8091815	8092161	7.0668	19.8501	15.2978	N/A	Armc12:17474
16	81832260	81832590	7.26019	19.8146	15.2625	F7	F7:0
6	135304379	135304658	4.72396	19.8112	15.2592	Cinp	Cinp:0
9	67199616	67199894	4.72396	19.8112	15.2592	N/A	5S_rRNA:6906
5	68651581	68651907	8.48667	19.8031	15.2519	N/A	Olr848:31427
5	99242352	99242871	8.48667	19.8031	15.2519	N/A	RGD1306186:62387
X	36932872	36933154	8.48667	19.8031	15.2519	Adgrg2	Adgrg2:0
X	123005857	123006166	8.48667	19.8031	15.2519	N/A	Gzmbl1:9314
3	127569028	127569378	5.16852	19.801	15.2516	Tmx4	Tmx4:0
5	141559982	141560236	5.16852	19.801	15.2516	Mycbp	Mycbp:0
5	139328351	139328605	6.6428	19.7526	15.2042	N/A	Scmh1:56824
5	150199169	150199493	7.4519	19.7521	15.2038	N/A	Epb4.1:32093
10	96663459	96663846	5.24229	19.6981	15.1516	AABR07030630.1|Cep112	Cep112:0
1	89649743	89650037	5.32171	19.6026	15.0581	AABR07002928.1|RGD1563307	AABR07002928.1:0
5	126259885	126260126	6.95526	19.592	15.0482	Ttc4|Pars2	Pars2:686
12	13853367	13853677	7.15084	19.5706	15.0274	Tnrc18	Tnrc18:0
5	169657025	169657342	6.74044	19.5412	14.9996	Nphp4|Kcnab2	Kcnab2:0
19	31154714	31155006	8.31596	19.4844	14.9448	N/A	Frem3:122898
7	91181054	91181423	6.88646	19.4317	14.893	N/A	Utp23:202764
3	130941780	130942272	8.27777	19.4128	14.8755	N/A	AABR07053850.1:19531
10	108740835	108741139	7.07974	19.4109	14.8737	N/A	Rptor:9481
12	48286342	48286589	4.55021	19.3943	14.8575	Usp30	Usp30:0
10	42751777	42752172	5.60108	19.3692	14.8329	Gria1	Gria1:0
6	144123515	144123842	5.60108	19.3692	14.8329	Wdr60	Wdr60:0
10	66522822	66523146	6.65621	19.3367	14.8016	N/A	RGD1565317:13324
3	111694408	111694650	6.65621	19.3367	14.8016	Mga	Mga:4371
5	136855630	136856007	6.65621	19.3367	14.8016	St3gal3	St3gal3:0
8	129115156	129115476	6.65621	19.3367	14.8016	Myrip	Myrip:0
1	143175277	143175598	6.45278	19.2752	14.743	Cpeb1	Cpeb1:0
5	56987267	56987541	6.45278	19.2752	14.743	Aptx	Aptx:368
2	33060168	33060464	5.83132	19.2701	14.7399	N/A	Mast4:34898
2	211090652	211090961	5.83132	19.2701	14.7399	Sort1	Sort1:0
5	145929123	145929389	7.93649	19.2648	14.7356	N/A	LOC682102:94307
16	19303443	19303785	4.58962	19.242	14.7143	Fam32a|Ap1m1	Ap1m1:0
3	12973286	12973649	6.27176	19.2417	14.7143	N/A	Mvb12b:28793
5	156645787	156646117	6.10962	19.2319	14.7066	Kif17	Kif17:0
1	73760404	73760750	7.89547	19.1846	14.6607	N/A	Ttyh1:7277
4	66165571	66165840	4.80621	19.1357	14.6129	Ubn2	Ubn2:5
11	33939598	33940027	7.14254	19.081	14.5591	Dopey2	Dopey2:0
14	3644057	3644313	6.54606	19.0671	14.5459	Tgfbr3	Tgfbr3:0
1	56949467	56949736	5.05616	19.034	14.5133	Phf10|LOC100125364	LOC100125364:0
3	91758721	91758962	6.71159	19.0198	14.4998	Ldlrad3	Ldlrad3:0
3	30785360	30785675	7.5442	18.9746	14.455	N/A	AABR07051982.2:107022
1	87337313	87337672	6.88579	18.9706	14.4524	Sipa1l3	Sipa1l3:0
11	79424931	79425186	7.7643	18.9268	14.4097	Lpp	Lpp:0
5	151301024	151301425	6.28544	18.8477	14.3324	N/A	Ahdc1:23860
3	55324449	55324742	7.94924	18.7902	14.2772	Cers6	Cers6:0
2	179627105	179627390	7.21152	18.7588	14.246	Gria2	Gria2:0
2	235527109	235527406	7.21152	18.7588	14.246	N/A	Col25a1:68717
4	56930293	56930634	7.21152	18.7588	14.246	N/A	Tnpo3:32956
4	147756567	147756974	4.08425	18.7143	14.2031	Mbd4|Ift122	Ift122:0
10	74706171	74706435	8.17235	18.7091	14.1979	Rad51c	Rad51c:0
12	15360968	15361532	8.17235	18.7091	14.1979	N/A	Rn60_12_0174.1:13588
5	152041325	152041562	7.39645	18.6712	14.1619	N/A	AABR07050116.1:29063
8	121793087	121793376	7.39645	18.6712	14.1619	N/A	AABR07071552.1:62511
1	94445219	94445562	5.36929	18.6338	14.1256	N/A	AABR07003040.1:5706
2	143563579	143563932	6.92581	18.6014	14.0944	Trpc4	Trpc4:0
8	108758053	108758422	6.92581	18.6014	14.0944	Il20rb	Il20rb:0
11	34589969	34590219	6.67778	18.4904	13.9883	Pigp	Pigp:1902
15	6202779	6203055	6.67778	18.4904	13.9883	Zfp385d	Zfp385d:0
3	161288473	161288718	5.56823	18.4875	13.9868	Spata25|Zswim1|Zswim3	Zswim3:807
10	108425320	108425647	5.6818	18.4321	13.9325	Eif4a3	Eif4a3:115
15	71642966	71643372	6.46043	18.4172	13.9188	N/A	Pcdh20:129405
5	25537534	25537877	6.46043	18.4172	13.9188	N/A	7SK:8233
16	26859014	26859283	5.80664	18.3908	13.8951	Msmo1	Msmo1:114
2	124117267	124117563	7.25782	18.3836	13.889	Fgf2	Fgf2:0
20	10727488	10727861	6.09754	18.3594	13.8683	AABR07044570.1	AABR07044570.1:0
6	48391668	48391973	6.09754	18.3594	13.8683	N/A	Myt1l:60396
10	37330905	37331217	7.46956	18.3398	13.8499	N/A	Jade2:19281
5	147148529	147148812	4.31176	18.3335	13.8438	Azin2	Azin2:239
4	84647005	84647435	6.98444	18.2695	13.7804	Wipf3	Wipf3:0
17	73035310	73035639	7.65304	18.2189	13.7307	N/A	AABR07028511.1:29018
2	227167467	227167736	7.65304	18.2189	13.7307	N/A	Usp53:7089
4	118631369	118631664	6.04166	18.2125	13.7253	N/A	Aak1:24064
8	132790720	132791058	5.0093	18.1574	13.6717	Lztfl1	Lztfl1:0
2	219610597	219610887	7.86287	18.1311	13.6463	Lrrc39|Trmt13	Lrrc39:0
11	69764490	69764946	6.90022	18.0858	13.6014	Kalrn	Kalrn:0
1	145716124	145716459	7.82741	18.0642	13.5805	Tmc3	Tmc3:0
7	109205029	109205576	3.34261	18.0575	13.5741	Zfat	Zfat:0
3	90971487	90971836	7.56556	18.0482	13.5649	AABR07053091.1	AABR07053091.1:0
6	59930345	59930690	6.86475	18.008	13.5258	N/A	Arl4a:17887
1	273023294	273023538	7.28406	17.9645	13.483	N/A	AABR07006957.1:35754
2	221372016	221372298	7.28406	17.9645	13.483	N/A	AABR07013073.3:32299
8	14522876	14523192	7.28406	17.9645	13.483	Fat3	Fat3:0
14	91939977	91940280	6.10585	17.9617	13.4812	Ddc	Ddc:0
6	126091806	126092072	6.10585	17.9617	13.4812	Slc24a4	Slc24a4:0
10	108655332	108655614	5.23833	17.841	13.3641	N/A	Endov:8656
12	1510243	1510698	1.51629	17.834	13.3578	Rn5s|AABR07034940.2|AABR07034940.1|5S_rRNA	Rn5s:0|AABR07034940.2:0
14	13508733	13509131	7.45603	17.8332	13.3571	N/A	AABR07014387.1:11774
1	177287182	177287444	6.78338	17.8289	13.3532	Parva	Parva:0
2	200433269	200433590	6.97114	17.7798	13.3052	N/A	Hmgcs2:19034
16	4180130	4180403	7.42532	17.7726	13.2994	N/A	AABR07024542.1:258699
20	48503992	48504287	5.09958	17.7524	13.2796	Wasf1|Cdc40	Cdc40:0
10	89352577	89352824	5.32785	17.752	13.2792	Rpl27|Rundc1	Rpl27:11
10	20182350	20182734	6.53372	17.7118	13.2402	N/A	Slit3:138144
8	117266334	117266645	5.42545	17.673	13.2024	Lamb2	Lamb2:1692
10	55734488	55734821	6.70239	17.6494	13.1806	Aloxe3	Aloxe3:0
16	56386936	56387294	6.70239	17.6494	13.1806	Tusc3	Tusc3:0
19	42011220	42011498	6.70239	17.6494	13.1806	Pkd1l3	Pkd1l3:0
8	131643814	131644099	6.90822	17.6455	13.1784	N/A	AABR07071811.1:39909
16	77353501	77353771	7.85803	17.6314	13.1646	N/A	AABR07026447.1:214862
18	76782677	76782992	6.88366	17.5929	13.1297	Pqlc1	Pqlc1:0
10	66511825	66512188	7.10071	17.5889	13.1256	RGD1565317	RGD1565317:2327
8	85325077	85325378	6.87144	17.5667	13.1038	N/A	SNORA17:7664
1	220477570	220477917	6.4691	17.5624	13.0999	Cnih2|LOC100363782|Yif1a	Cnih2:0
15	59502454	59502728	6.4691	17.5624	13.0999	N/A	Enox1:175437
5	141202965	141203228	6.4691	17.5624	13.0999	Macf1	Macf1:0
5	148228962	148229300	5.6497	17.5508	13.0899	Adgrb2	Adgrb2:0
7	104963889	104964187	5.94591	17.5482	13.0885	N/A	AABR07058210.1:137820
10	65502827	65503100	6.26466	17.5106	13.0532	Supt6h|Sdf2	Supt6h:0
12	10363266	10363582	6.26466	17.5106	13.0532	N/A	Wasf3:27768
12	8303890	8304155	5.92333	17.4893	13.0343	Mtus2	Mtus2:0
5	158416011	158416323	6.08405	17.4878	13.0341	N/A	Klhdc7a:20434
1	71292655	71292927	6.62628	17.4796	13.0274	Zfp667	Zfp667:2319
3	11770962	11771351	7.02071	17.4234	12.9721	U6|Sh2d3c	Sh2d3c:0
13	107701427	107701675	7.00755	17.3961	12.9453	Kcnk2	Kcnk2:0
7	103725201	103725514	7.71777	17.3715	12.9212	N/A	AABR07058174.1:54816
10	15228190	15228520	4.2877	17.32	12.8705	Fam195a|Wdr90	Wdr90:0
14	84445907	84446516	4.95886	17.2807	12.8322	Gatsl3|Tbc1d10a	Tbc1d10a:874
1	165122178	165122478	4.56944	17.2201	12.7731	Pold3	Pold3:0
7	116872494	116872732	4.56944	17.2201	12.7731	Zc3h3	Zc3h3:0
1	131216052	131216360	7.3696	17.1887	12.7421	N/A	AABR07004227.1:74536
10	20492732	20492979	5.03017	17.1661	12.721	Slit3	Slit3:0
10	82761874	82762301	6.8534	17.0742	12.6314	Col1a1	Col1a1:0
14	37284301	37284573	4.69265	17.0276	12.5865	Dcun1d4	Dcun1d4:0
7	31864159	31864457	7.28535	17.025	12.5838	Tmpo	Tmpo:0
11	34659541	34659816	7.02391	16.9697	12.5297	U1|Ttc3	Ttc3:0
17	74991295	74991563	7.02391	16.9697	12.5297	N/A	U6:189663
7	143929455	143929761	5.28268	16.8696	12.4335	Myg1|Pfdn5	Myg1:0
1	45403739	45403977	6.75435	16.8653	12.4299	N/A	AABR07001452.1:5219
1	125646055	125646330	6.73075	16.8153	12.3813	Fam189a1	Fam189a1:0
9	50422155	50422400	6.73075	16.8153	12.3813	N/A	AABR07067508.1:19678
10	20451487	20451789	5.38276	16.7901	12.3585	Slit3	Slit3:0
2	177970752	177971007	5.38276	16.7901	12.3585	U6|Rapgef2	Rapgef2:0
1	102165822	102166157	6.70589	16.7626	12.3321	Abcc8	Abcc8:0
4	143702829	143703255	5.49276	16.7226	12.2925	N/A	7SK:166366
7	70366713	70367019	5.49276	16.7226	12.2925	Agap2	Agap2:0
1	5136405	5136781	6.47898	16.7115	12.2823	Grm1	Grm1:0
17	5921240	5921495	6.47898	16.7115	12.2823	N/A	Ntrk2:12234
X	15112742	15113073	6.88635	16.6893	12.2621	Wdr13	Wdr13:805
11	79738118	79738560	5.61425	16.669	12.2425	N/A	Lpp:34383
12	24028221	24028504	5.61425	16.669	12.2425	Por	Por:0
3	164963330	164963591	5.61425	16.669	12.2425	Adnp|Dpm1	Adnp:0
13	83248262	83248575	6.26042	16.648	12.2235	N/A	Xcl1:45399
16	20697439	20697698	6.26042	16.648	12.2235	Tmem59l	Tmem59l:1739
9	44262370	44262729	6.26042	16.648	12.2235	N/A	RGD1310819:25254
6	132222048	132222379	5.74911	16.6316	12.2091	Hhipl1	Hhipl1:0
6	44511161	44511457	6.06889	16.6171	12.1962	N/A	AABR07063740.1:72242
2	187510323	187510606	5.88926	16.587	12.169	Mef2d	Mef2d:1558
14	39497781	39498174	7.5437	16.5707	12.1532	N/A	Cox7b2:129013
8	57339839	57340118	7.5437	16.5707	12.1532	N/A	U6:16368
10	57311757	57312072	6.61103	16.5603	12.145	Inca1|Camta2	Inca1:0
1	100413476	100413744	4.83791	16.5272	12.1124	N/A	Syt3:5394
2	211970083	211970436	6.76997	16.4499	12.0368	Slc25a24	Slc25a24:2579
15	48203689	48203961	6.15772	16.4097	11.9977	Hmbox1	Hmbox1:0
3	152474125	152474456	5.51271	16.3937	11.9823	N/A	Cnbd2:8898
8	65031796	65032052	6.73204	16.3714	11.9604	N/A	Rn60_8_0647.2:28501
11	61293711	61294193	4.51111	16.3582	11.9477	Spice1	Spice1:0
11	69875486	69875888	6.31144	16.3379	11.928	Kalrn	Kalrn:0
1	8737003	8737263	7.39197	16.2903	11.8812	Adgrg6	Adgrg6:0
11	62146314	62146653	7.39197	16.2903	11.8812	Zbtb20	Zbtb20:0
5	78324207	78324464	4.97641	16.2874	11.8786	Wdr31	Wdr31:0
5	167009081	167009369	4.97641	16.2874	11.8786	H6pd	H6pd:0
14	3607985	3608435	6.8947	16.2536	11.8454	Tgfbr3	Tgfbr3:0
18	40123510	40123761	4.85082	16.2283	11.8205	AABR07031949.1|Trim36	Trim36:0
20	29484143	29484479	5.05463	16.1783	11.7718	N/A	Dnajb12:20406
8	71335318	71335587	7.06445	16.1329	11.7289	Zfp609	Zfp609:0
4	58573092	58573349	6.60864	16.1145	11.7111	N/A	AABR07060133.1:87646
1	11909858	11910107	2.30095	16.0938	11.691	5_8S_rRNA	5_8S_rRNA:3266
7	23959649	23959970	5.02319	16.0815	11.6788	Prdm4	Prdm4:408
10	88533246	88533576	5.1399	16.0776	11.6751	Nkiras2|Dnajc7	Dnajc7:0
2	26320584	26320826	7.27451	16.0717	11.6699	Iqgap2	Iqgap2:0
10	55139809	55140072	6.76377	15.9904	11.5899	Pik3r6|Mfsd6l	Mfsd6l:0
19	58803849	58804129	6.76377	15.9904	11.5899	N/A	Kcnk1:19685
2	148150689	148150932	6.76377	15.9904	11.5899	N/A	Pfn2:100252
6	136656060	136656314	6.54862	15.9887	11.5894	N/A	Tdrd9:6202
14	107302914	107303255	3.8123	15.9877	11.5884	Tmem17	Tmem17:0
15	42941277	42941635	5.44912	15.8392	11.4471	Ptk2b	Ptk2b:0
15	58884689	58885013	5.44912	15.8392	11.4471	N/A	AABR07018459.1:49598
15	69427072	69427332	5.44912	15.8392	11.4471	N/A	U6:148796
15	13512136	13512409	6.4664	15.8153	11.4247	N/A	Ptprg:283530
7	117733836	117734158	4.36635	15.8125	11.4219	Ppp1r16a|Foxh1|Kifc2	Ppp1r16a:0
16	49485067	49485332	4.13966	15.805	11.4149	RGD1564308|Ufsp2	RGD1564308:0
17	62439895	62440193	6.88948	15.7926	11.4027	Ccny	Ccny:0
4	152391755	152392126	6.25557	15.7883	11.3986	N/A	Erc1:11572
7	143811413	143811692	5.5749	15.7868	11.3986	Znf740	Znf740:0
2	210748856	210749102	5.71532	15.7517	11.3656	Gstm6l|Gstm7	Gstm6l:0|Gstm7:0
7	126660146	126660402	5.71532	15.7517	11.3656	Ppara	Ppara:0
1	224913463	224913733	6.05174	15.7478	11.3631	Slc3a2	Slc3a2:0
14	82263396	82263702	6.05174	15.7478	11.3631	Letm1	Letm1:0
6	123025738	123026040	6.05174	15.7478	11.3631	N/A	Cpg1:8264
10	67681046	67681439	6.23611	15.7454	11.3624	Rhbdl3	Rhbdl3:0
10	40299197	40299476	5.87312	15.7374	11.3546	Tnip1	Tnip1:2728
2	120316433	120316701	5.87312	15.7374	11.3546	Ccdc39	Ccdc39:0
5	25395128	25395415	5.87312	15.7374	11.3546	Cdh17	Cdh17:0
5	164902285	164902588	5.87312	15.7374	11.3546	Agtrap	Agtrap:3866
8	14523982	14524313	6.6313	15.7216	11.3406	Fat3	Fat3:0
19	55955074	55955346	6.21537	15.6995	11.319	Sult5a1	Sult5a1:0
16	20212423	20212687	6.39755	15.6693	11.2893	N/A	5S_rRNA:6419
4	89503137	89503582	6.39755	15.6693	11.2893	N/A	Tigd2:33065
12	31530435	31530904	6.01721	15.6683	11.2886	Rimbp2	Rimbp2:0
17	8691715	8692003	6.38621	15.6452	11.2671	AABR07026989.1	AABR07026989.1:2247
X	111111287	111111559	6.76385	15.5457	11.1691	N/A	Ripply1:8824
4	74769830	74770123	7.22938	15.5275	11.1511	N/A	LOC100364190:555528
5	86920210	86920508	7.22938	15.5275	11.1511	N/A	AABR07048653.1:49825
5	92246360	92246736	7.22938	15.5275	11.1511	N/A	Tmem261:207215
X	15872836	15873164	7.22938	15.5275	11.1511	N/A	AABR07037203.1:75689
12	24101967	24102237	4.44877	15.4975	11.1236	Rhbdd2	Rhbdd2:0
15	42983407	42983761	6.50701	15.4669	11.094	N/A	Trim35:6616
2	93675027	93675266	4.19846	15.46	11.0876	Impa1|Slc10a5	Impa1:0
4	59236545	59236820	6.286	15.431	11.0592	N/A	AABR07060151.1:33520
11	70967226	70967536	6.09381	15.4292	11.0577	Iqcg	Iqcg:0
6	123656037	123656347	3.86069	15.4203	11.0492	N/A	Foxn3:78343
1	82473626	82473988	4.91802	15.4085	11.0375	B9d2	B9d2:0
10	55653748	55654116	4.91802	15.4085	11.0375	Tmem107|U8	Tmem107:0
5	141978534	141978840	4.91802	15.4085	11.0375	N/A	AABR07049866.1:224621
17	40485713	40486045	6.91355	15.3902	11.0203	N/A	AABR07027672.1:313288
5	154903523	154903769	4.99713	15.2975	10.9295	Luzp1	Luzp1:0
4	5578474	5578747	6.8544	15.2771	10.9105	N/A	AABR07059158.1:48204
10	76040459	76040798	5.08372	15.1952	10.8309	Msi2	Msi2:496
11	47537617	47538020	5.08372	15.1952	10.8309	N/A	U6:218060
13	82974894	82975191	6.8027	15.1778	10.8147	N/A	U6:14478
7	121552286	121552584	5.9769	15.1664	10.8039	Cacna1i	Cacna1i:0
7	121230810	121231049	4.4378	15.1452	10.7828	Pdgfb	Pdgfb:0
15	108120281	108120548	5.17889	15.1029	10.7417	Dock9	Dock9:0
7	128530996	128531345	5.7492	15.0423	10.6832	Fam19a5	Fam19a5:0
1	155478955	155479227	6.50362	15.0274	10.6689	N/A	AABR07004765.1:197602
14	14081641	14081962	6.50042	15.021	10.6649	N/A	U6:19076
1	11907403	11907640	2.7727	15.0124	10.6568	5_8S_rRNA	5_8S_rRNA:811
3	154677654	154677908	5.42127	15.0081	10.6525	RGD1563354	RGD1563354:4374
9	10995312	10995596	4.30129	14.9587	10.6045	Hdgfrp2|Ubxn6	Ubxn6:0
19	22271754	22272063	5.40068	14.9552	10.6014	Phkb	Phkb:0
6	38700534	38700797	6.46266	14.945	10.5924	Nbas	Nbas:0
2	240828471	240828776	6.24932	14.9309	10.5799	Nfkb1	Nfkb1:0
3	165205960	165206282	5.53644	14.9176	10.567	N/A	Nfatc2:38956
12	6371640	6371913	5.53096	14.904	10.5542	N/A	SNORA67:17297
16	32093387	32093682	5.53096	14.904	10.5542	Sh3rf1	Sh3rf1:0
2	28627177	28627503	5.53096	14.904	10.5542	N/A	U6:20368
4	145339138	145339383	5.53096	14.904	10.5542	Ttll3|Arpc4	Arpc4:0
3	155205456	155205797	5.10272	14.8913	10.543	Ppp1r16b	Ppp1r16b:0
3	80349050	80349301	5.67735	14.8717	10.5249	RGD1309540	RGD1309540:0
3	148137388	148137690	5.67735	14.8717	10.5249	AABR07072936.1	AABR07072936.1:4971
8	22059628	22059978	5.67735	14.8717	10.5249	AC118115.1|Icam5	Icam5:2420
17	4516430	4516739	6.42534	14.8696	10.5244	N/A	AABR07026912.2:50881
13	98661297	98661548	5.66509	14.8424	10.4993	Itpkb	Itpkb:0
6	109397810	109398096	5.66509	14.8424	10.4993	N/A	Jdp2:67964
4	2053495	2053889	4.10304	14.7908	10.4489	AABR07059024.1|Rnf32	AABR07059024.1:0|Rnf32:0
14	80355475	80355743	4.7145	14.7785	10.4372	Acox3	Acox3:56
9	81615056	81615306	4.7145	14.7785	10.4372	Pnkd	Pnkd:0
16	48141314	48141628	5.97353	14.7512	10.4111	Stox2	Stox2:0
1	94606276	94606521	5.04431	14.7277	10.3889	Plekhf1	Plekhf1:2856
10	83456111	83456420	4.78141	14.6505	10.3125	N/A	Phb:19687
8	68000705	68001002	4.38201	14.6381	10.3013	N/A	U6:23815
10	89338853	89339118	4.13222	14.6165	10.2801	ENSRNOG00000050347|Rundc1	Rundc1:0
5	140162663	140162915	4.36311	14.5718	10.2364	Rlf	Rlf:22
6	2886522	2886805	4.86313	14.5552	10.22	Srsf7|Ttc39d	Ttc39d:0
4	168750268	168750552	5.87617	14.5355	10.2008	Apold1	Apold1:1581
11	64975363	64975688	6.05318	14.5154	10.1821	Maats1	Maats1:0
1	10673901	10674238	6.91506	14.5026	10.1697	N/A	AABR07000356.1:101401
16	17834002	17834267	6.91506	14.5026	10.1697	N/A	AABR07024814.2:106970
4	47271627	47271874	6.91506	14.5026	10.1697	N/A	AABR07059974.1:24239
5	170641828	170642084	5.21632	14.4758	10.1451	Ajap1	Ajap1:0
10	11305578	11305826	5.50404	14.4551	10.1247	AABR07029172.2	AABR07029172.2:729
8	90343167	90343456	4.16327	14.4443	10.1142	Irak1bp1	Irak1bp1:0
3	81300798	81301077	3.81425	14.4154	10.0866	AC129036.1|Mapk8ip1	Mapk8ip1:0
3	153559538	153559799	4.9342	14.4162	10.0866	N/A	Src:21062
4	5779988	5780247	6.19865	14.407	10.0787	N/A	AABR07059159.1:6688
8	101683287	101683668	6.8493	14.3824	10.0545	N/A	U1:231836
16	74072523	74072836	4.47507	14.3312	10.0047	Ap3m2|AABR07026361.2	AABR07026361.2:0
10	16942622	16942868	5.02196	14.3121	9.98667	N/A	AC111369.1:5792
10	64422270	64422541	5.02196	14.3121	9.98667	Nxn	Nxn:0
3	132735114	132735389	4.19638	14.2743	9.95117	N/A	Sptlc3:42378
5	164898377	164898636	4.19638	14.2743	9.95117	Agtrap	Agtrap:0
1	280103575	280103819	4.65696	14.2693	9.94675	Eno4	Eno4:0
13	41742719	41742962	6.11911	14.2427	9.92104	Actr3	Actr3:4062
7	98149772	98150042	6.31418	14.2224	9.90096	N/A	AABR07058011.1:17570
1	116105126	116105364	5.11888	14.2185	9.89724	Atp10a	Atp10a:0
1	226345540	226345828	5.11888	14.2185	9.89724	Dagla	Dagla:0
3	58772674	58772951	6.51926	14.1984	9.87814	Rapgef4	Rapgef4:0
9	904242	904509	6.51926	14.1984	9.87814	N/A	AABR07066059.2:50002
12	608027	608469	6.74485	14.1905	9.87116	N/A	N4bp2l2:20019
10	82192610	82192965	6.07457	14.1503	9.8321	Cacna1g	Cacna1g:0
1	87001093	87001382	5.22646	14.1372	9.81908	Hnrnpl	Hnrnpl:0
13	26156870	26157141	5.22646	14.1372	9.81908	N/A	Phlpp1:15102
4	132630153	132630432	5.22646	14.1372	9.81908	N/A	Rybp:59099
4	125226271	125226611	6.48556	14.1338	9.81693	N/A	AABR07061448.2:21587
1	198243707	198244006	4.00762	14.1314	9.81491	AABR07005779.3	AABR07005779.3:192
15	37409672	37410004	6.25258	14.0995	9.78439	Gjb6	Gjb6:0
18	52310028	52310295	6.25258	14.0995	9.78439	Megf10	Megf10:0
14	112756114	112756361	6.24348	14.0813	9.76645	Ccdc85a	Ccdc85a:0
2	121834479	121834775	6.24348	14.0813	9.76645	N/A	AABR07010040.2:7537
9	27214596	27214990	6.24348	14.0813	9.76645	AABR07067034.1	AABR07067034.1:1425
16	83931715	83932038	5.84921	14.0758	9.76227	N/A	AABR07026565.2:69019
17	74817934	74818181	5.84921	14.0758	9.76227	N/A	U6:16302
10	68614999	68615288	5.34659	14.0703	9.75756	N/A	AABR07030122.1:25879
2	42630447	42630711	5.34659	14.0703	9.75756	N/A	AABR07008097.1:96098
3	122189367	122189636	5.34659	14.0703	9.75756	Pdyn	Pdyn:4693
5	123499531	123499881	6.44473	14.0554	9.74454	N/A	AABR07049491.1:163497
12	39420076	39420432	4.58354	14.0415	9.73105	Ift81	Ift81:3164
1	64320251	64320519	5.48158	14.0206	9.71129	Cacng6	Cacng6:0
1	23377617	23377866	6.0096	14.0148	9.70713	N/A	Eya4:31542
12	19221215	19221590	6.0096	14.0148	9.70713	N/A	AABR07035541.2:7028
14	48730991	48731314	6.0096	14.0148	9.70713	Arap2	Arap2:0
6	35397397	35397663	6.0096	14.0148	9.70713	N/A	AABR07063565.1:53587
7	75540930	75541216	6.0096	14.0148	9.70713	LOC362901	LOC362901:3336
10	14966616	14966868	5.63437	13.9915	9.686	Lmf1	Lmf1:0
10	54511996	54512328	5.63437	13.9915	9.686	Stx8|Cfap52	Cfap52:0
12	5968118	5968373	5.63437	13.9915	9.686	N/A	AABR07035175.1:25779
2	242580518	242580790	5.63437	13.9915	9.686	N/A	Emcn:53609
11	64122023	64122348	5.80874	13.9876	9.68401	N/A	AABR07034310.1:72868
2	31133189	31133498	5.80874	13.9876	9.68401	N/A	LOC100364827:245245
20	48701232	48701554	5.80874	13.9876	9.68401	Mettl24	Mettl24:0
4	126643542	126643828	5.80874	13.9876	9.68401	Lrig1	Lrig1:0
5	85068548	85068854	5.80874	13.9876	9.68401	Brinp1	Brinp1:0
7	106958616	106958980	5.80874	13.9876	9.68401	Kcnq3	Kcnq3:0
15	60766701	60766994	4.03383	13.9526	9.65121	Akap11	Akap11:123
7	116782157	116782410	4.03383	13.9526	9.65121	Mafa	Mafa:392
1	101164434	101164726	4.64479	13.9046	9.60467	Slc17a7	Slc17a7:0
19	53858052	53858392	4.64479	13.9046	9.60467	AABR07044049.1	AABR07044049.1:0
9	66715813	66716078	4.64479	13.9046	9.60467	Fam117b|AABR07073485.1	Fam117b:891
3	53222759	53223054	6.35143	13.8753	9.57703	N/A	AABR07052431.1:92972
2	189195001	189195267	5.75229	13.8641	9.56599	She	She:4002
5	161806400	161806662	5.75229	13.8641	9.56599	Prdm2	Prdm2:0
15	38703669	38703940	3.80629	13.8545	9.55719	Phf11d	Phf11d:0
6	109281604	109281942	3.73133	13.7935	9.49796	N/A	Fos:18491
16	20325349	20325774	4.06173	13.7756	9.48052	Ccdc124	Ccdc124:2085
2	206453832	206454125	4.71158	13.7738	9.47918	Phtf1|Rsbn1	Phtf1:83
2	210656916	210657236	6.08632	13.7649	9.47134	N/A	Eps8l3:11167
8	51916869	51917136	5.51651	13.7218	9.42862	N/A	AABR07070098.1:128119
16	59574208	59574533	5.65853	13.6575	9.36545	Lonrf1	Lonrf1:0
1	164508413	164508706	4.78467	13.6501	9.35867	Arrb1	Arrb1:0
17	23135867	23136135	4.78467	13.6501	9.35867	Nedd9	Nedd9:0
3	92483163	92483472	6.00647	13.6027	9.31403	Pamr1	Pamr1:0
6	8169454	8169715	6.00647	13.6027	9.31403	N/A	AC111831.1:5871
4	145451181	145451436	4.00518	13.5633	9.27607	Creld1|Prrt3	Prrt3:0
11	35167517	35167756	4.86502	13.5345	9.24771	N/A	7SK:9139
11	63374745	63375071	6.60074	13.4969	9.21193	N/A	LOC498084:149760
3	49032851	49033131	6.60074	13.4969	9.21193	N/A	Kcnh7:201385
5	86659759	86660044	6.60074	13.4969	9.21193	Megf9	Megf9:0
18	56193614	56193888	4.40139	13.467	9.18473	Camk2a	Camk2a:90
4	150289574	150289830	5.56778	13.4558	9.17404	N/A	Rn60_4_2163.2:12024
13	108687153	108687399	5.92868	13.4436	9.16243	Smyd2	Smyd2:864
13	74024156	74024412	5.23976	13.4404	9.15923	N/A	Soat1:10668
8	12102935	12103198	5.70108	13.3612	9.08462	Maml2	Maml2:0
15	18399323	18399625	5.3527	13.3416	9.06532	Fam107a	Fam107a:0
20	44716755	44717031	5.3527	13.3416	9.06532	Traf3ip2	Traf3ip2:0
5	166744474	166744725	5.05225	13.3333	9.0573	N/A	Slc25a33:17681
10	86251208	86251491	4.45258	13.3166	9.04223	N/A	LOC257650:14323
2	23441736	23442117	5.85289	13.2876	9.01438	Arsb	Arsb:0
3	147074144	147074523	6.05109	13.2872	9.01405	Sdcbp2	Sdcbp2:0
8	62902652	62903117	6.05109	13.2872	9.01405	N/A	Ccdc33:9566
16	59785024	59785279	4.15729	13.2569	8.98463	N/A	Pragmin:63798
9	27469001	27469293	6.46797	13.2548	8.98292	N/A	LOC501110:5980
5	78296999	78297336	5.16223	13.2512	8.97949	N/A	Wdr31:8190
14	81823840	81824103	5.31326	13.2491	8.97914	Mxd4	Mxd4:0
5	26371137	26371420	6.23581	13.2372	8.96748	N/A	Triqk:121792
16	16501146	16501392	6.43827	13.2004	8.93229	N/A	AABR07024786.1:27840
4	117866778	117867086	4.86415	13.1907	8.92316	Add2	Add2:0
10	64036536	64037111	5.28581	13.1845	8.91719	Rph3al	Rph3al:0
3	124524920	124525310	5.28581	13.1845	8.91719	Prnp	Prnp:0
9	105032523	105032824	5.28581	13.1845	8.91719	N/A	Slco6d1:162142
4	182124184	182124430	6.20358	13.1758	8.91014	N/A	Ccdc91:80592
13	98649633	98649954	4.50818	13.171	8.90571	Itpkb	Itpkb:0
4	31780020	31780332	4.50818	13.171	8.90571	N/A	Slc25a13:49635
2	189205854	189206148	5.78944	13.1562	8.89209	Il6r	Il6r:0
10	19998568	19998807	5.98333	13.1527	8.88893	N/A	SNORA17:14314
5	49651593	49651847	5.98333	13.1527	8.88893	N/A	AABR07047833.1:85503
1	49381602	49381994	5.98038	13.1469	8.88428	AABR07001519.1	AABR07001519.1:0
8	62496850	62497112	5.98038	13.1469	8.88428	Edc3	Edc3:0
3	148438715	148438966	5.42569	13.1365	8.87442	Ttll9	Ttll9:0
4	149518617	149518892	5.42569	13.1365	8.87442	N/A	AABR07061848.1:124067
8	44143902	44144151	5.42569	13.1365	8.87442	Scn3b	Scn3b:0
X	10215713	10216063	5.42569	13.1365	8.87442	Nyx	Nyx:0
3	165066177	165066429	5.76922	13.1142	8.85499	N/A	Kcng1:26471
8	53113435	53113701	5.76922	13.1142	8.85499	Zbtb16	Zbtb16:0
14	19983512	19983793	5.58533	13.1113	8.85385	Adamts3	Adamts3:0
17	90476074	90476401	5.58533	13.1113	8.85385	Lyst	Lyst:0
2	115769214	115769458	5.58533	13.1113	8.85385	Slc7a14	Slc7a14:0
5	74507831	74508114	5.58533	13.1113	8.85385	N/A	Ptpn3:139646
8	106594260	106594530	5.58533	13.1113	8.85385	Copb2	Copb2:0
16	7277594	7277874	5.74791	13.0699	8.81535	Nisch	Nisch:0
9	92435683	92436006	4.27368	13.0558	8.80167	Trip12|Fbxo36	Fbxo36:0
7	120744552	120744850	3.79769	13.0313	8.7778	Kdelr3|Kcnj4	Kcnj4:0
10	36608850	36609200	5.53105	12.9932	8.74093	AC141334.3	AC141334.3:3505
11	30857330	30857628	5.68671	12.942	8.69114	N/A	Mis18a:22259
3	164750727	164751011	5.68671	12.942	8.69114	N/A	Fam65c:22390
1	144601153	144601430	3.98656	12.9375	8.68701	Saxo2|Eftud1	Eftud1:0|Saxo2:0
1	180755904	180756350	2.20447	12.9335	8.68329	N/A	Ythdc2:1329549
12	39738323	39738572	4.23317	12.9239	8.67396	Pptc7	Pptc7:0
15	106543350	106543669	4.23317	12.9239	8.67396	Farp1	Farp1:0
4	157612250	157612542	4.23317	12.9239	8.67396	AC115415.1|Chd4	Chd4:0
8	65587440	65587777	4.23317	12.9239	8.67396	Lrrc49	Lrrc49:0
20	7895246	7895484	4.63515	12.8971	8.64825	Fance	Fance:0
3	162817644	162817887	4.63515	12.8971	8.64825	Sulf2	Sulf2:0
1	221167772	221168056	4.87978	12.8901	8.64211	N/A	Scyl1:38128
1	267985587	267985951	5.84383	12.8735	8.62652	N/A	Ccdc147:187529
1	101774411	101774703	4.3092	12.8683	8.62136	Sult2b1	Sult2b1:904
1	65521315	65521583	3.81678	12.8431	8.59641	Mzf1	Mzf1:535
10	105290134	105290470	3.81678	12.8431	8.59641	Rnf157	Rnf157:3020
12	13131817	13132105	5.82167	12.8289	8.58258	Daglb	Daglb:0
9	99876888	99877241	5.12445	12.8011	8.55502	N/A	Otos:54935
1	72927073	72927382	5.4409	12.7957	8.55	Eps8l1|Ppp1r12c	Eps8l1:0
12	39659848	39660211	5.43204	12.7762	8.53117	Arpc3|SNORA67	Arpc3:0
4	4465673	4465933	5.98859	12.7622	8.51848	Dpp6	Dpp6:0
6	76175998	76176295	4.96162	12.7542	8.51143	Psma6|RGD1305089	Psma6:0
5	172581543	172581803	4.81905	12.7319	8.48998	Ski	Ski:0
19	10305168	10305454	4.69319	12.73	8.48817	N/A	Kifc3:15150
10	5925093	5925431	5.94015	12.6682	8.42775	Grin2a	Grin2a:4867
1	265298833	265299105	4.78862	12.6523	8.4123	Poll|Dpcd	Dpcd:0
3	80816062	80816399	4.78862	12.6523	8.4123	Ambra1	Ambra1:0
16	78833215	78833490	6.12869	12.6271	8.38887	Csmd1	Csmd1:0
4	180799649	180800000	3.89249	12.5947	8.35816	N/A	AABR07062513.3:8039
20	4879950	4880245	4.87803	12.5439	8.30862	Hspa1b|RT1-CE4|RT1-CE7|AABR07044408.1|RT1-CE2	AABR07044408.1:0|RT1-CE7:0|RT1-CE2:0|RT1-CE4:0
20	34746463	34746709	4.87803	12.5439	8.30862	N/A	Cep85l:62046
13	12273574	12273959	6.28642	12.5112	8.27795	N/A	AABR07020058.1:388298
4	17998283	17998601	6.28642	12.5112	8.27795	N/A	7SK:87662
1	85162226	85162580	4.37157	12.4503	8.22152	N/A	Papl:9017
1	131455863	131456130	4.37157	12.4503	8.22152	Nr2f2	Nr2f2:0
18	74269851	74270111	4.97786	12.4471	8.21905	Pstpip2	Pstpip2:0
13	112266192	112266538	6.02336	12.4293	8.20323	N/A	Mir205:32803
3	113251834	113252080	4.07734	12.4095	8.18408	Map1a	Map1a:0
2	212219004	212219273	6.01045	12.405	8.18012	N/A	Vav3:28178
6	60150705	60150976	3.57628	12.3809	8.15699	AABR07064011.1|Ifrd1	Ifrd1:0
3	10642685	10643044	5.09004	12.3641	8.14073	Gpr107	Gpr107:0
4	147150267	147150533	4.42603	12.3013	8.08074	Syn2	Syn2:0
7	83605202	83605462	4.42603	12.3013	8.08074	Sybu	Sybu:0
12	3351367	3351707	1.50491	12.2992	8.07949	N/A	AABR07035008.1:31187
3	44823070	44823322	5.21701	12.2977	8.07807	Upp2	Upp2:0
3	162595634	162595920	5.21701	12.2977	8.07807	N/A	AABR07054586.1:11791
4	66090057	66090344	5.21701	12.2977	8.07807	Ttc26|AABR07060287.1	Ttc26:0
1	257137697	257137935	5.95237	12.2952	8.07797	N/A	7SK:10196
3	125157385	125157669	5.95237	12.2952	8.07797	N/A	Gpcpd1:11466
9	10585710	10585955	3.88165	12.2857	8.06975	N/A	Ptprs:17858
4	148956021	148956273	5.94672	12.2845	8.06885	Akr1b1-ps2	Akr1b1-ps2:3461
3	11377147	11377434	4.77164	12.2732	8.05806	Dnm1	Dnm1:0
1	261598885	261599138	5.36192	12.2518	8.03717	Crtac1	Crtac1:0
10	90454743	90455011	5.36192	12.2518	8.03717	Gpatch8	Gpatch8:0
2	103394148	103394498	5.36192	12.2518	8.03717	N/A	AABR07009572.1:356289
2	115867056	115867320	5.36192	12.2518	8.03717	Skil	Skil:0
2	220260983	220261522	5.36192	12.2518	8.03717	N/A	Lppr4:36723
20	13928692	13928938	5.36192	12.2518	8.03717	Cabin1	Cabin1:0
1	155628325	155628607	5.72319	12.2424	8.03002	N/A	AABR07004776.1:326225
17	90107313	90107562	5.72319	12.2424	8.03002	Apbb1ip	Apbb1ip:0
1	187821462	187821732	5.9216	12.2369	8.02615	Smg1	Smg1:0
6	130247829	130248066	5.9216	12.2369	8.02615	N/A	AABR07065476.1:43523
7	37936530	37936784	5.52883	12.2311	8.02092	N/A	Btg1:121443
1	170571343	170571602	5.70925	12.2149	8.00688	Rrp8	Rrp8:2747
1	78249549	78249827	3.58767	12.1841	7.97692	N/A	Ccdc9:25231
1	221205402	221206066	4.48563	12.1577	7.95129	N/A	Frmd8:7242
10	11115986	11116305	4.48563	12.1577	7.95129	Vasn|Coro7	Coro7:0
5	121739885	121740166	4.48563	12.1577	7.95129	N/A	Pde4b:212811
7	136808214	136808527	4.48563	12.1577	7.95129	Nell2	Nell2:0
3	162862235	162862510	4.84876	12.1305	7.92573	Sulf2	Sulf2:0
20	46215252	46215497	4.25779	12.1085	7.90444	Mical1|Ppil6|Smpd2	Ppil6:0
4	151364008	151364395	5.64344	12.0841	7.88091	Cacna2d4	Cacna2d4:0
18	28737012	28737292	4.14989	12.0697	7.86672	N/A	Psd2:44057
1	176820071	176820332	5.44976	12.0671	7.8646	N/A	Usp47:34321
7	73141781	73142201	5.44976	12.0671	7.8646	Matn2	Matn2:0
11	31462781	31463071	4.55115	12.0205	7.81966	N/A	Olig1:32265
3	110697011	110697281	4.55115	12.0205	7.81966	N/A	Ivd:6839
7	41474936	41475183	4.55115	12.0205	7.81966	Dusp6	Dusp6:0
20	10904048	10904342	4.93465	11.9972	7.79827	RGD1566085	RGD1566085:0
5	124713476	124713738	4.93465	11.9972	7.79827	Ppap2b	Ppap2b:0
17	31375674	31375946	5.22326	11.9507	7.75317	Slc22a23	Slc22a23:0
5	34374956	34375391	4.19066	11.9044	7.70839	Nkain3	Nkain3:0
6	33628014	33628255	5.0309	11.8752	7.68132	N/A	AC142360.1:53853
1	164226504	164226756	3.91561	11.8636	7.67051	Map6	Map6:0
16	83283884	83284159	3.29911	11.8504	7.65734	Cars2	Cars2:4505
8	55179536	55179773	5.51627	11.8295	7.63724	Cryab|Hspb2	Cryab:0
2	197794482	197794744	5.50593	11.8086	7.61695	N/A	Adamtsl4:8840
14	14945827	14946170	4.70382	11.7695	7.57947	N/A	Mrpl1:5325
7	127136341	127136595	4.70382	11.7695	7.57947	Tbc1d22a	Tbc1d22a:0
8	67683279	67683516	5.47514	11.7465	7.55838	Itga11	Itga11:0
12	28785311	28785609	4.23496	11.7427	7.55462	Wbscr17	Wbscr17:0
12	38783291	38783584	4.23496	11.7427	7.55462	Psmd9|Wdr66	Wdr66:1282
10	110468057	110468311	4.9562	11.7034	7.5168	Narf|Foxk2	Foxk2:979
1	181199032	181199374	1.92921	11.7016	7.5152	N/A	Ythdc2:886525
1	21224901	21225154	5.63595	11.6889	7.50258	Akap7	Akap7:0
18	31547682	31547982	5.63595	11.6889	7.50258	N/A	Ndfip1:26839
1	55708021	55708365	1.93242	11.672	7.48633	AABR07001734.1	AABR07001734.1:0
1	243095609	243095860	4.7935	11.6586	7.4736	Dock8	Dock8:0
13	47422913	47423169	4.7935	11.6586	7.4736	Pfkfb2	Pfkfb2:0
20	31083156	31083419	4.7935	11.6586	7.4736	N/A	Eif4ebp2:10688
5	149649800	149650137	4.7935	11.6586	7.4736	N/A	AABR07050061.1:16430
9	18204071	18204339	4.7935	11.6586	7.4736	AABR07066829.1	AABR07066829.1:2464
6	39361510	39361858	3.77674	11.6452	7.46204	Fam84a	Fam84a:0
1	181014557	181014896	1.61961	11.6179	7.43533	N/A	Ythdc2:1071003
11	69769673	69770031	5.05837	11.5872	7.40571	Kalrn	Kalrn:0
18	48009621	48009986	4.89427	11.5598	7.38055	N/A	AABR07032123.2:50328
10	42172285	42172627	5.9721	11.5464	7.36926	AABR07029636.1	AABR07029636.1:0
14	19676242	19676563	5.9721	11.5464	7.36926	N/A	SNORA17:118781
2	96785854	96786137	5.76129	11.5464	7.36926	N/A	Pkia:117633
2	123546971	123547242	5.76129	11.5464	7.36926	N/A	RGD1307100:8431
5	56317440	56317720	5.9721	11.5464	7.36926	N/A	U7:54806
8	100241340	100241640	5.9721	11.5464	7.36926	N/A	AABR07071101.1:18409
3	154598158	154598471	4.88369	11.5352	7.36064	Tgm2	Tgm2:0
7	140489830	140490124	4.73283	11.5114	7.33748	Prkag1	Prkag1:0
13	87330496	87330858	5.00833	11.4758	7.30331	AABR07021714.1	AABR07021714.1:2354
16	17604242	17604550	5.00833	11.4758	7.30331	N/A	Sh2d4b:6565
10	15170992	15171234	4.33611	11.4324	7.26339	AABR07029217.3|Metrn	AABR07029217.3:0
3	155242178	155242462	4.33611	11.4324	7.26339	Ppp1r16b	Ppp1r16b:0
1	114283054	114283401	5.1385	11.4098	7.24256	Cyfip1	Cyfip1:0
13	109389593	109389845	5.1385	11.4098	7.24256	Rps6kc1	Rps6kc1:0
1	3420833	3421092	5.66892	11.3731	7.20958	N/A	Samd5:292658
2	218510408	218510698	5.66892	11.3731	7.20958	N/A	S1pr1:143856
10	8263227	8263487	5.28845	11.3663	7.20421	N/A	Rbfox1:49474
14	23717765	23718027	5.28845	11.3663	7.20421	N/A	Cenpc:47291
2	42372556	42372918	5.28845	11.3663	7.20421	N/A	AABR07008097.1:353891
2	80550956	80551254	5.28845	11.3663	7.20421	Trio	Trio:0
8	71988700	71988950	5.28845	11.3663	7.20421	N/A	Herc1:40539
1	240687909	240688209	4.54324	11.3625	7.20255	Trpm3	Trpm3:0
1	5170595	5170949	5.46304	11.3512	7.19175	AABR07000220.1|Grm1	AABR07000220.1:2480
10	36245332	36245794	5.46304	11.3512	7.19175	Adamts2	Adamts2:0
4	64427643	64427996	5.46304	11.3512	7.19175	Dgki	Dgki:0
7	129969880	129970140	5.46304	11.3512	7.19175	Mov10l1|Mlc1	Mlc1:0
15	43451894	43452135	4.39421	11.2851	7.12945	N/A	Dpysl2:25494
15	106447377	106447637	4.39421	11.2851	7.12945	Farp1	Farp1:0
1	104618504	104618850	4.74486	11.2095	7.05803	Nav2	Nav2:0
12	95134	95532	3.15302	11.1632	7.01336	N/A	AABR07034833.2:36135
2	219260879	219261123	4.45837	11.1442	6.99453	Gpr88	Gpr88:0
19	47024479	47024798	5.54593	11.1405	6.99231	N/A	Wwox:253002
15	87861224	87861521	5.35605	11.1399	6.99168	N/A	AABR07019093.1:13830
10	57367785	57368040	5.34584	11.1196	6.9724	N/A	Kif1c:16433
1	18966914	18967215	5.52299	11.0969	6.94999	Lama2	Lama2:0
4	152647285	152647541	5.32553	11.0792	6.93336	Ninj2	Ninj2:0
3	147117334	147117583	4.43155	11.0747	6.92896	Snph	Snph:0
9	44275121	44275372	4.43155	11.0747	6.92896	N/A	RGD1310819:38005
3	66394645	66394910	4.82966	11.0729	6.92731	Cerkl	Cerkl:0
X	358759	359262	2.45682	11.0631	6.91784	N/A	AABR07036679.1:98464
1	84306643	84306914	5.13985	11.059	6.91388	Prx	Prx:0
15	13358477	13358741	5.12192	11.0216	6.87834	N/A	Ptprg:129871
19	17048890	17049157	4.5296	11.0107	6.86831	Fto	Fto:0
14	47988245	47988678	1.61812	11.0086	6.86782	N/A	AABR07015165.1:181052
7	123346967	123347254	5.11301	11.003	6.86227	Mei1	Mei1:0
16	19068680	19068933	4.07285	10.9737	6.83355	AABR07072500.1|Cherp	Cherp:0
5	138093396	138094076	4.92535	10.9482	6.80844	N/A	Slc2a1:60597
7	139471965	139472289	4.75796	10.9091	6.77077	Col2a1	Col2a1:0
19	25307898	25308230	3.87033	10.9042	6.76647	N/A	Mir23a:10352
1	240405677	240406268	4.60913	10.8862	6.74938	Mir204|Trpm3	Trpm3:0
18	62121559	62121840	4.60913	10.8862	6.74938	N/A	Pmaip1:52830
3	111536170	111536539	4.60913	10.8862	6.74938	Rtf1	Rtf1:0
4	171860560	171860821	4.60913	10.8862	6.74938	N/A	Dera:34152
4	180527268	180527537	4.60913	10.8862	6.74938	N/A	AABR07062513.1:10852
8	62753917	62754317	4.60913	10.8862	6.74938	N/A	Sema7a:8050
11	82147819	82148059	5.41108	10.883	6.7481	Dgkg	Dgkg:0
1	201485711	201485997	5.03415	10.8378	6.70481	Plekha1	Plekha1:4835
8	130241495	130241732	5.03415	10.8378	6.70481	AABR07071765.2	AABR07071765.2:1310
3	165426818	165427090	5.1876	10.8032	6.67157	Atp9a	Atp9a:0
13	50446078	50446325	5.01695	10.8016	6.67011	Sox13	Sox13:0
1	225990631	225990972	4.6985	10.7723	6.64215	N/A	Incenp:38116
6	9826461	9826733	4.6985	10.7723	6.64215	Prkce	Prkce:0
7	53414844	53415115	4.6985	10.7723	6.64215	N/A	E2f7:98364
7	66962975	66963386	4.6985	10.7723	6.64215	Ppm1h	Ppm1h:0
12	39379528	39379781	4.99988	10.7656	6.63748	P2rx7	P2rx7:0
5	150322928	150323217	4.5508	10.7457	6.61822	Oprd1	Oprd1:0
7	124718328	124718721	5.15897	10.7454	6.61815	Mpped1	Mpped1:0
14	80731102	80731413	3.89838	10.7234	6.59685	Adra2c	Adra2c:0
7	50395458	50395861	5.30361	10.6758	6.55113	Syt1	Syt1:0
10	63000314	63000696	4.79965	10.6712	6.54684	Efcab5	Efcab5:0
2	226947712	226947960	4.79965	10.6712	6.54684	Pde5a	Pde5a:0
6	71773894	71774170	5.48506	10.6575	6.53565	N/A	AABR07064264.1:61129
20	7146821	7147082	4.76487	10.594	6.47827	AC095263.1	AC095263.1:4609
14	7044407	7044656	4.62075	10.592	6.47637	Nudt9	Nudt9:0
14	42827930	42828194	4.91509	10.586	6.4708	Limch1	Limch1:0
6	44681229	44681527	4.91509	10.586	6.4708	N/A	AABR07063740.2:49672
17	78141532	78141780	4.23728	10.5646	6.45182	N/A	AABR07028622.1:130712
12	29250235	29250516	5.06576	10.5565	6.44498	Wbscr17	Wbscr17:0
5	167968852	167969170	3.92875	10.5448	6.43388	Errfi1	Errfi1:2844
11	66950444	66950782	5.04806	10.5204	6.41073	Slc15a2	Slc15a2:0
8	36701891	36702136	5.04806	10.5204	6.41073	Cdon	Cdon:0
9	85126480	85126790	5.04806	10.5204	6.41073	N/A	Scg2:110668
3	27514230	27514471	5.60397	10.5075	6.39997	N/A	SNORA17:12924
7	57183767	57184016	5.60397	10.5075	6.39997	N/A	Trhde:69007
5	58848508	58848783	4.32053	10.483	6.37674	N/A	Rusc2:6990
2	84709693	84709949	5.2029	10.4799	6.37382	N/A	Fam173b:15706
3	79315693	79315995	5.2029	10.4799	6.37382	Ptprj	Ptprj:0
6	8124096	8124414	5.2029	10.4799	6.37382	N/A	AC111831.1:51172
11	79426511	79426760	5.20033	10.4749	6.37026	Lpp	Lpp:0
2	140121684	140121952	5.38547	10.4719	6.36785	N/A	AABR07010554.1:85746
2	184370377	184370668	5.38547	10.4719	6.36785	N/A	Fbxw7:60714
6	92819307	92819635	5.38547	10.4719	6.36785	N/A	Tmx1:44488
16	49266564	49266805	3.72785	10.4448	6.34261	Slc25a4	Slc25a4:98
2	9601308	9601630	5.36898	10.4411	6.33943	Mblac2	Mblac2:0
16	67213835	67214074	5.35764	10.4198	6.31876	N/A	snoR12:76198
1	99528648	99528938	4.29325	10.4131	6.3126	Zfp819	Zfp819:3630
13	82607571	82607855	4.29325	10.4131	6.3126	Blzf1	Blzf1:193
2	80523859	80524342	4.29325	10.4131	6.3126	Trio	Trio:0
3	129789912	129790167	5.54397	10.3998	6.30059	Snap25	Snap25:1513
13	82757700	82757969	3.4351	10.3953	6.29675	Atp1b1	Atp1b1:0
10	30715913	30716188	4.97587	10.3727	6.27483	N/A	SNORA17:26401
1	72860908	72861186	3.96174	10.3687	6.27125	Syt5|Ptprh	Syt5:0
1	55731218	55731535	1.73099	10.358	6.26138	AABR07001734.1	AABR07001734.1:0
2	218959457	218959722	5.32391	10.3566	6.26001	Extl2	Extl2:0
1	84066202	84066468	4.6565	10.3514	6.25516	Adck4|Numbl	Adck4:0
10	42635785	42636081	5.49329	10.3085	6.21375	Gria1	Gria1:0
1	261802827	261803073	4.62843	10.2881	6.19408	R3hcc1l	R3hcc1l:0
5	142574602	142574961	4.62843	10.2881	6.19408	N/A	AABR07049886.1:15205
10	45846462	45846715	4.93211	10.2827	6.18914	Zfp496	Zfp496:0
10	86689812	86690101	3.58072	10.2041	6.11503	Nr1d1|Thra	Nr1d1:0
2	181331136	181331544	3.44352	10.1948	6.10695	Map9	Map9:0
19	30936293	30936669	3.89746	10.1806	6.09367	Smarca5	Smarca5:34
16	79708475	79708729	4.42477	10.1306	6.04549	N/A	Kbtbd11:7484
2	248908401	248908665	5.00539	10.0909	6.00804	N/A	AABR07013672.1:14226
6	135922577	135922843	4.03707	10.0256	5.9451	N/A	Diras3:16092
11	82286159	82286446	4.80532	10.0197	5.94021	N/A	Etv5:34021
8	74102739	74102977	4.80532	10.0197	5.94021	N/A	AABR07070527.1:49252
1	140508014	140508317	4.50273	10.0022	5.92431	N/A	Det1:11385
1	55702799	55703051	1.60937	9.98229	5.90781	AABR07001734.1	AABR07001734.1:4347
10	87250115	87250387	5.27622	9.91388	5.84106	Krt26	Krt26:1484
1	174058644	174058905	4.59097	9.88492	5.81368	N/A	Trim66:8006
19	53501032	53501293	4.59097	9.88492	5.81368	Fbxo31	Fbxo31:0
1	265241789	265242065	4.08034	9.85965	5.79051	Btrc	Btrc:0
6	7900882	7901142	3.61136	9.81557	5.74974	U6|Dync2li1	Dync2li1:0
6	76187971	76188330	3.61136	9.81557	5.74974	Psma6	Psma6:0
15	7818638	7818877	4.69168	9.7812	5.71685	N/A	Ube2e2:52620
3	67610510	67610842	4.69168	9.7812	5.71685	N/A	Frzb:24765
1	215040473	215040748	4.82454	9.72858	5.66732	N/A	Dusp8:7014
17	77636207	77636444	4.82454	9.72858	5.66732	Prpf18	Prpf18:0
4	59359024	59359302	5.174	9.72592	5.66503	N/A	LOC100365321:6097
17	76777435	76777742	4.12812	9.69822	5.63877	Camk1d	Camk1d:0
1	139682024	139682268	4.96935	9.68096	5.6288	N/A	U1:77482
16	25559310	25559594	5.34346	9.68407	5.6288	N/A	5S_rRNA:18706
20	38239041	38239278	5.34346	9.68407	5.6288	N/A	AABR07045217.1:98575
6	12891310	12891593	5.34346	9.68407	5.6288	Fshr	Fshr:0
1	137580274	137580536	5.1408	9.66456	5.61303	N/A	Agbl1:218649
4	80713342	80713581	4.94275	9.62948	5.57884	N/A	AABR07060560.3:35484
3	55117534	55117829	5.10203	9.59271	5.54658	Cers6	Cers6:0
14	76572440	76572679	5.07566	9.54373	5.50008	N/A	Clnk:84632
10	103339811	103340213	4.18117	9.54213	5.49888	Btbd17	Btbd17:0
11	64348678	64348986	4.18117	9.54213	5.49888	Igsf11	Igsf11:0
3	173846266	173846534	4.30409	9.54217	5.49888	Phactr3	Phactr3:0
5	152573396	152573696	4.18117	9.54213	5.49888	Extl1|Slc30a2	Extl1:62
13	53513914	53514151	5.23598	9.49289	5.4537	Zfp281	Zfp281:0
10	71679158	71679412	5.0437	9.48423	5.44546	Acaca	Acaca:0
5	121944370	121944621	4.84595	9.44108	5.40392	N/A	Pde4b:8356
5	147307198	147307438	3.88755	9.34523	5.31492	Hpca	Hpca:3853
1	93120186	93120447	5.15278	9.34394	5.31465	N/A	AABR07003017.1:121603
11	33822320	33822588	3.15015	9.30198	5.2737	LOC102556347	LOC102556347:0
5	152198095	152198392	3.15015	9.30198	5.2737	Dhdds|Hmgn2	Hmgn2:0
6	71677059	71677325	4.75512	9.26281	5.23543	N/A	AABR07064257.1:71124
3	55140411	55140700	4.30696	9.25032	5.22369	Cers6	Cers6:0
12	36791734	36791975	3.66683	9.24108	5.21631	N/A	AABR07036301.1:20603
19	59493241	59493635	3.66683	9.24108	5.21631	N/A	Irf2bp2:6241
2	78197751	78198142	3.66683	9.24108	5.21631	Fam134b	Fam134b:0
1	219078389	219078628	3.50299	9.22583	5.2024	Chka	Chka:0
10	1060960	1061206	3.9234	9.17078	5.14977	N/A	AC117889.1:57609
12	12086506	12086804	4.38229	9.11755	5.09917	N/A	AABR07035382.1:24822
15	47988849	47989273	4.38229	9.11755	5.09917	N/A	AABR07018226.1:23964
18	73962111	73962352	4.38229	9.11755	5.09917	N/A	AABR07032621.1:9058
3	18833934	18834193	4.38229	9.11755	5.09917	N/A	ENSRNOG00000047655:28217
6	30125467	30125768	4.38229	9.11755	5.09917	Itsn2	Itsn2:0
10	20413148	20413397	4.49939	9.06131	5.04761	Slit3	Slit3:0
12	3357003	3357404	2.02849	9.02717	5.01518	N/A	AABR07035008.1:36823
12	37210513	37210772	2.81803	9.0067	4.9952	Ccdc92	Ccdc92:544
9	98574946	98575208	3.963	9	4.98941	Per2	Per2:0
7	122439715	122440003	4.96132	8.99784	4.98881	N/A	Tmsb10:6483
12	45305117	45305377	4.46826	8.99627	4.9873	N/A	AABR07036505.1:14124
14	78553609	78553891	4.46826	8.99627	4.9873	AABR07015814.1	AABR07015814.1:4159
3	109135343	109135615	4.76379	8.95639	4.95063	N/A	Rasgrp1:90924
1	180896397	180897061	2.42214	8.93998	4.93461	N/A	Ythdc2:1188838
1	36210610	36210854	4.58331	8.9215	4.91661	Ube2ql1	Ube2ql1:0
8	116211885	116212143	4.58331	8.9215	4.91661	Cacna2d2	Cacna2d2:0
4	160688019	160688288	4.91832	8.91944	4.91514	N/A	Tspan9:25046
6	107828970	107829259	4.90768	8.90002	4.89683	N/A	SNORA17:75620
1	164174644	164175028	4.5673	8.8894	4.88639	N/A	Mogat2:6736
17	41590942	41591290	4.5673	8.8894	4.88639	N/A	Nrsn1:207493
4	148923148	148923426	4.5673	8.8894	4.88639	N/A	Akr1b1-ps2:28190
5	138195777	138196033	4.5673	8.8894	4.88639	N/A	Slc2a1:12881
15	86508383	86508838	3.71215	8.86562	4.86647	N/A	Lmo7:50645
1	141944313	141944631	4.68261	8.80095	4.80692	LOC102548818	LOC102548818:0
12	52149303	52149564	4.68261	8.80095	4.80692	Galnt9	Galnt9:0
3	105401877	105402160	4.68261	8.80095	4.80692	N/A	Gjd2:65320
7	61583286	61583679	4.68261	8.80095	4.80692	N/A	Dyrk2:202630
8	115632800	115633039	4.6803	8.79651	4.80448	Dock3	Dock3:0
4	82763808	82764126	5.02914	8.78892	4.79741	N/A	Tax1bp1:12620
5	45851625	45851866	5.02914	8.78892	4.79741	N/A	AABR07047750.2:117592
16	37749373	37749684	1.7778	8.7492	4.76422	Glra3	Glra3:0
13	72007748	72008497	4.81858	8.7366	4.75204	Cacna1e	Cacna1e:0
15	57200241	57200531	4.81858	8.7366	4.75204	N/A	Rn60_15_0609.1:11519
17	1541153	1541396	4.98131	8.70468	4.72179	N/A	Hsd17b3:37923
7	30991271	30991512	4.98131	8.70468	4.72179	Anks1b	Anks1b:0
12	43846323	43846577	4.06006	8.68173	4.70036	N/A	SNORA17:70249
1	214182636	214182897	3.73803	8.68088	4.69976	Hras|Lrrc56	Lrrc56:0
13	69636911	69637197	3.73803	8.68088	4.69976	N/A	AABR07021392.1:8022
8	51218248	51218500	4.05604	8.67233	4.69261	N/A	U6:133003
10	36087822	36088100	4.77352	8.65351	4.67605	N/A	Adamts2:9951
1	55734804	55735047	1.798	8.64561	4.66867	AABR07001734.1	AABR07001734.1:0
10	5623426	5623680	4.5909	8.624	4.64787	N/A	Rpl39l:89732
1	14981656	14981984	4.92798	8.61042	4.6361	N/A	AABR07000493.1:30876
1	46826814	46827053	3.37837	8.59811	4.62521	Snx9	Snx9:985
7	143706776	143707019	3.37837	8.59811	4.62521	Tns2	Tns2:218
10	8643581	8643858	4.11119	8.51735	4.54742	Rbfox1	Rbfox1:0
17	64151434	64151855	4.69454	8.50716	4.53954	N/A	Chrm3:157266
11	35234592	35234854	3.76647	8.49858	4.5314	N/A	7SK:76214
1	175419609	175419849	3.14836	8.4738	4.50885	Sbf2	Sbf2:0
1	56028151	56028520	1.89678	8.45963	4.49548	N/A	Dact2:130906
1	238842068	238842349	3.65412	8.4551	4.49168	Zfand5	Zfand5:989
14	84150580	84150839	2.98024	8.43752	4.47497	RGD1308775|Dusp18	RGD1308775:0
14	82309940	82310179	3.5519	8.41725	4.45554	N/A	U6:12381
1	185143147	185143391	2.90885	8.33799	4.3822	Nucb2	Nucb2:0
2	104937548	104937840	3.79787	8.31914	4.36408	Gyg1	Gyg1:0
8	53076411	53076735	3.79787	8.31914	4.36408	Zbtb16	Zbtb16:0
10	43512328	43512674	4.72107	8.24138	4.29122	Faxdc2	Faxdc2:42
1	226825802	226826101	4.24485	8.23213	4.28247	N/A	AABR07072028.1:13349
3	153291440	153291686	4.24485	8.23213	4.28247	Rbl1	Rbl1:0
5	80394907	80395199	4.24485	8.23213	4.28247	N/A	SNORA17:160695
5	74368230	74368568	3.39536	8.19681	4.25198	Ptpn3	Ptpn3:45
10	45417447	45417696	4.35783	8.16748	4.22446	Obscn	Obscn:0
11	89142370	89142623	3.83274	8.14311	4.20181	Spidr|5S_rRNA	Spidr:0
14	36789362	36789896	3.83274	8.14311	4.20181	N/A	Usp46:34003
15	47744207	47744693	4.32691	8.10615	4.16814	Msra	Msra:0
9	94778809	94779049	4.32691	8.10615	4.16814	Inpp5d	Inpp5d:0
1	127599558	127599795	2.83642	8.04163	4.10804	Lins|Asb7	Asb7:302
17	85483157	85483402	3.58851	8.03318	4.10048	N/A	AABR07028768.1:16711
4	120085325	120085581	3.26187	8.01071	4.07938	N/A	AABR07061382.2:43613
9	47742114	47742357	4.42246	7.99546	4.06575	N/A	Tmem182:153438
1	37238191	37238444	4.5696	7.9676	4.04327	N/A	AABR07001068.1:75603
17	5371458	5371754	4.55984	7.94986	4.02604	N/A	Golm1:10280
1	159308973	159309279	4.71482	7.91964	3.99704	N/A	AABR07004823.1:324677
10	81140273	81140661	4.71482	7.91964	3.99704	Car10	Car10:0
11	59175188	59175454	4.71482	7.91964	3.99704	N/A	Lsamp:64627
5	138010409	138010897	4.53514	7.90485	3.9874	Lao1	Lao1:863
1	65520686	65520927	3.42891	7.83611	3.92511	Mzf1	Mzf1:1191
7	75883985	75884256	4.19067	7.83363	3.9227	N/A	AABR07057519.1:25174
10	106089546	106089784	3.91542	7.80415	3.89637	7SK|Sec14l1	Sec14l1:0
20	7613297	7613538	3.41529	7.79806	3.89245	Anks1a	Anks1a:0
10	62665169	62665421	4.00454	7.72764	3.82514	Git1	Git1:704
14	83067997	83068241	4.11885	7.68845	3.78833	N/A	Ywhah:5574
13	100858762	100859004	3.63275	7.65633	3.75825	Tp53bp2	Tp53bp2:0
5	171307047	171307287	3.63275	7.65633	3.75825	Smim1|Lrrc47	Lrrc47:0
6	110914948	110915336	3.63275	7.65633	3.75825	AABR07065124.2	AABR07065124.2:560
10	68819267	68819553	3.96493	7.6432	3.74709	N/A	Phb-ps1:105872
18	60388569	60388826	3.96493	7.6432	3.74709	Nedd4l	Nedd4l:3550
2	769501	769870	3.4266	7.59991	3.70878	N/A	5_8S_rRNA:218705
1	101560317	101560628	4.17631	7.52155	3.63483	Bcat2	Bcat2:0
16	48550911	48551279	4.17631	7.52155	3.63483	N/A	Irf2:30747
13	33485718	33485996	1.87478	7.49226	3.60779	N/A	ENSRNOG00000053423:662807
18	63906107	63906538	4.02144	7.48978	3.60539	Ldlrad4	Ldlrad4:0
20	8345090	8345328	4.02144	7.48978	3.60539	Cmtr1	Cmtr1:0
10	108673694	108673940	3.65853	7.4715	3.58959	N/A	AABR07030910.1:5287
1	179595084	179595470	2.49966	7.46849	3.58838	N/A	Rras2:584828
4	85427781	85428027	3.03818	7.29924	3.43175	Fam188b	Fam188b:0
15	61503256	61503514	3.6873	7.28971	3.42313	N/A	Rgcc:48347
14	4949125	4949418	1.70037	7.26231	3.39913	N/A	Zfp326:49121
14	20151122	20151360	4.16232	7.21428	3.35394	Npffr2	Npffr2:0
18	69349528	69349768	4.16232	7.21428	3.35394	N/A	Mex3c:200169
1	180883918	180884325	1.92702	7.15294	3.30035	N/A	Ythdc2:1201574
16	7406764	7407010	3.85462	7.14467	3.2922	LOC100912267|Dnah1	Dnah1:0
8	67896780	67897020	4.26575	7.12424	3.27269	N/A	U6:8371
3	10590402	10590660	3.71964	7.11164	3.26042	Ncs1	Ncs1:0
6	93494456	93494700	4.40049	7.07784	3.23343	Arid4a	Arid4a:0
7	136305630	136305943	4.40049	7.07784	3.23343	Tmem117	Tmem117:0
9	117908065	117908333	4.40049	7.07784	3.23343	7SK	7SK:0
12	18438326	18438616	3.79378	7.01719	3.18265	N/A	AABR07035506.1:16846
5	137104058	137104337	3.46762	7.01235	3.17824	Ptprf	Ptprf:0
14	83091874	83092149	3.65809	6.97581	3.14776	Depdc5	Depdc5:0
8	40927301	40927552	2.28243	6.96974	3.14246	AABR07069821.1	AABR07069821.1:0
2	197802941	197803206	3.44676	6.96147	3.13439	Adamtsl4	Adamtsl4:378
5	171457749	171458065	2.8532	6.87015	3.05191	Tprg1l|Wrap73	Tprg1l:0
16	21903634	21903996	1.81865	6.79987	2.9874	N/A	AABR07024932.1:51172
4	100081100	100081362	2.7788	6.78428	2.97334	Atoh8	Atoh8:0
10	96464719	96464968	3.79802	6.77036	2.96098	Prkca	Prkca:0
6	60194944	60195373	4.06655	6.76228	2.95559	N/A	AABR07064011.2:6882
2	196235741	196236110	4.05831	6.74718	2.94227	Pip5k1a	Pip5k1a:0
5	149053881	149054119	3.91623	6.74546	2.94121	Laptm5	Laptm5:0
1	124803961	124804359	3.87363	6.66314	2.86218	Klf13	Klf13:599
3	122309962	122310337	2.84321	6.65961	2.85882	Stk35	Stk35:0
17	60765896	60766193	3.84614	6.60986	2.81436	N/A	SNORA17:109374
2	183886978	183887240	3.84614	6.60986	2.81436	N/A	AABR07012051.2:15663
6	35302428	35302691	3.84614	6.60986	2.81436	AABR07063558.1	AABR07063558.1:0
6	123017120	123017408	3.84614	6.60986	2.81436	N/A	Cpg1:16896
9	85636642	85636885	4.09474	6.5446	2.75878	N/A	Serpine2:10549
5	171459021	171459269	2.69977	6.5016	2.71814	Tprg1l|Wrap73	Tprg1l:0
1	265158645	265158889	4.05038	6.46621	2.68388	Btrc	Btrc:0
20	45566026	45566302	3.0181	6.46207	2.67997	Cdk19	Cdk19:0
1	202302071	202302313	3.90217	6.45881	2.6773	N/A	AABR07005828.1:46186
14	109970152	109970400	3.90217	6.45881	2.6773	N/A	AABR07016674.1:132235
3	143216374	143216720	3.90025	6.45523	2.67665	Cst3	Cst3:2966
6	3523166	3523439	3.52387	6.44081	2.66418	N/A	U1:10068
5	99312084	99312384	4.0329	6.43525	2.66127	N/A	AABR07049002.1:7548
1	519502	519935	3.3025	6.388	2.61769	N/A	Vom2r3:109827
7	24808233	24808515	3.3025	6.388	2.61769	Polr3b	Polr3b:0
17	6973709	6974113	2.91239	6.33962	2.57367	Klhl3	Klhl3:0
9	17752529	17752799	3.96824	6.32031	2.55547	AC096454.2|Capn11	Capn11:2167
6	135656621	135656906	3.81846	6.30246	2.54229	Traf3	Traf3:0
3	159217448	159217771	4.08617	6.26534	2.50751	N/A	U1:50108
5	40434925	40435175	4.08617	6.26534	2.50751	N/A	Fut9:197335
9	65403815	65404098	4.04731	6.199	2.4598	Fam126b	Fam126b:2040
9	92129615	92129964	4.04127	6.18867	2.45478	N/A	Dner:64214
1	55701115	55701355	1.53744	6.17363	2.44304	N/A	AABR07001734.1:6043
1	59701057	59701326	2.67175	6.08184	2.35857	Mir3596c|LOC688452|Mir99b|Mir125a	Mir99b:2890
15	15253578	15253926	3.57461	6.07509	2.3525	N/A	Cadps:21615
3	107339534	107339776	3.57461	6.07509	2.3525	RGD1563680	RGD1563680:0
13	73894094	73894358	3.96738	6.06197	2.34284	Tdrd5	Tdrd5:0
10	33048913	33049330	2.94298	6.05977	2.34097	N/A	U1:75782
2	123714343	123714605	3.78775	5.99615	2.28254	RGD1307100	RGD1307100:0
10	92310512	92310762	2.79589	5.81476	2.12207	Mapt	Mapt:0
7	50212422	50212727	3.79395	5.76187	2.07783	Syt1	Syt1:0
1	99056454	99056796	1.29416	5.74121	2.05791	Vom2r37	Vom2r37:0
13	68870538	68870829	3.64203	5.73061	2.0478	N/A	AC113858.2:7771
17	75231661	75231918	3.57753	5.61193	1.94404	N/A	AABR07028568.2:24242
6	25100780	25101078	3.5707	5.59931	1.93299	Ehd3	Ehd3:0
12	12856064	12856301	3.33889	5.5978	1.93254	Usp42	Usp42:3372
4	4487599	4487841	3.33889	5.5978	1.93254	N/A	AABR07059140.1:14182
12	46087235	46087472	3.6848	5.5709	1.91232	Ccdc60	Ccdc60:0
20	24407034	24407290	3.6848	5.5709	1.91232	N/A	AABR07044875.1:36083
2	153767901	153768197	3.77185	5.48418	1.83791	N/A	SNORA28:13299
2	187783954	187784242	3.49722	5.46311	1.83791	Slc25a44	Slc25a44:0
8	12935612	12935920	3.37454	5.45124	1.8295	N/A	Kdm4d:32273
20	10958731	10958972	3.3512	5.40536	1.79459	N/A	Pdxk:6341
3	132390619	132390980	3.3512	5.40536	1.79459	N/A	LOC100361388:107741
4	6879197	6879573	1.26493	5.33506	1.73966	U6	U6:1057
10	74765581	74765855	3.36538	5.21621	1.63273	U4|ACEA_U3|U3|AABR07030184.1|Tex14|Zfp146	U3:0|Tex14:0|ACEA_U3:0
1	180558157	180558443	1.45489	4.92558	1.39548	N/A	Ythdc2:1527456

## Sheet: E-MR-fs30_peaks.narro
#Chr	Start	End	FoldEnrichment	-LOG10(pvalue)	-LOG10(qvalue)	Gene(-5Kb+5Kb)	ClosestGene:Distance
20	8097032	8097762	34.0328	509.655	500.211	N/A	Armc12:11873
12	28811091	28811700	50.2328	311.512	304.303	Wbscr17	Wbscr17:0
1	124775808	124776465	30.783	287.775	280.705	Klf13	Klf13:0
3	9499010	9499533	32.8922	194.579	187.924	AC142138.2	AC142138.2:0
3	150581533	150582001	28.4672	158.766	152.226	Asip	Asip:1664
20	8102849	8103482	18.7413	157.028	150.499	N/A	Armc12:6153
8	53055128	53055744	31.2357	144.565	138.101	Zbtb16	Zbtb16:0
3	161812831	161813601	22.8005	129.768	123.405	Cdh22|Slc35c2|Elmo2	Elmo2:0|Cdh22:0
18	76830493	76831027	26.3656	129.358	123	Kcng2	Kcng2:0
6	76269589	76270325	15.8918	123.491	117.17	Nfkbia	Nfkbia:0
10	102329772	102330280	25.6334	114.906	108.655	Sdk2	Sdk2:0
10	52753924	52754489	20.7605	108.595	102.392	Shisa6	Shisa6:0
9	93461424	93461947	16.5248	108.339	102.139	N/A	LOC501180:15005
20	29527937	29528621	18.7876	98.8184	92.6988	N/A	Anapc16:16008
7	125544493	125544946	20.0704	97.9069	91.7958	N/A	Prr5:31381
12	24733144	24733627	17.5421	97.7467	91.6375	N/A	Abhd11:8148
8	53068840	53069444	20.3748	92.4919	86.4471	Zbtb16	Zbtb16:0
10	59884753	59885351	25.6668	89.8872	83.8657	Aspa	Aspa:0
10	55683451	55683951	16.5491	89.8721	83.8508	Per1|Vamp2	Per1:3099
1	240831285	240831918	15.8159	87.6444	81.6531	N/A	RGD1561453:53919
1	78999272	78999792	19.0575	85.8236	79.8536	Hif3a	Hif3a:1404
8	53067731	53068264	19.4876	85.1344	79.1717	Zbtb16	Zbtb16:0
20	29532067	29532554	13.0375	84.1208	78.1674	N/A	Anapc16:12075
4	64570479	64570962	19.0291	82.3334	76.4069	Dgki	Dgki:0
6	33653878	33654371	18.6846	80.6685	74.7652	N/A	Rhob:34756
10	54221497	54221972	18.3413	78.1711	72.3001	Gas7	Gas7:0
7	123193085	123193570	12.6193	77.6074	71.7427	Pmm1	Pmm1:0
16	60785793	60786160	11.8724	77.4804	71.6181	N/A	AABR07026044.1:6434
10	84894247	84894676	14.0847	76.8674	71.0112	Sp2	Sp2:0
3	5970666	5971088	17.04	76.6556	70.8069	Vav2	Vav2:0
16	19225014	19225566	13.6567	76.2209	70.3769	Klf2	Klf2:0
3	164579722	164580140	17.0189	74.1682	68.3596	N/A	AABR07054619.1:45801
5	144771460	144771989	12.7631	73.9167	68.1141	Ncdn	Ncdn:0
20	6352184	6352624	9.44568	69.792	64.0416	Cdkn1a	Cdkn1a:0
1	240902374	240903697	13.4435	69.012	63.27	Klf9	Klf9:4786
13	95521254	95521709	16.7364	68.6509	62.915	N/A	Zfp238:67959
7	129844579	129845087	15.3264	68.3278	62.5948	AABR07058656.1	AABR07058656.1:0
3	9484922	9485460	8.62948	68.3245	62.5918	N/A	AC142138.2:13542
5	140655189	140655632	14.0451	64.9171	59.2298	Mfsd2a	Mfsd2a:0
7	77434191	77434676	16.6601	64.4762	58.7987	N/A	Azin1:61794
11	79118006	79118464	10.626	63.4127	57.7482	N/A	AABR07034573.1:15358
14	78814349	78814841	14.6281	62.7335	57.0768	Ppp2r2c	Ppp2r2c:0
19	25181358	25181900	9.0698	61.0251	55.3936	Rfx1|AABR07043169.1	Rfx1:0
10	11290630	11291096	16.8356	60.0729	54.4551	N/A	Srl:6299
6	8346400	8347013	12.8417	59.3998	53.7928	Prepl|AC111831.2|U6	AC111831.2:0
11	87064039	87064594	10.4952	58.5175	52.9215	Prodh	Prodh:0
5	125767769	125768206	12.6682	58.208	52.6171	N/A	AABR07049524.1:94366
15	2813560	2814011	13.8154	57.7136	52.1284	Kat6b	Kat6b:0
2	141792938	141793466	14.0029	55.9871	50.4283	N/A	AABR07010589.1:70372
10	55685720	55686127	11.0795	55.4283	49.8788	Per1	Per1:923
5	167774671	167775159	16.1872	54.7907	49.2483	N/A	Slc45a1:78324
13	109042072	109042627	13.0027	52.795	47.2865	N/A	Ptpn14:200562
13	52169387	52169880	15.1867	52.711	47.2044	Lmod1	Lmod1:0
1	221209187	221209614	11.8005	52.3391	46.8363	Frmd8	Frmd8:3694
19	44015675	44016051	12.7996	51.5819	46.0922	Cfdp1	Cfdp1:0
8	50309943	50310276	10.0761	51.4711	45.9842	Sik3	Sik3:129
1	85382682	85383039	12.6464	51.1946	45.7107	Plekhg2|Zfp36	Zfp36:76
8	28818367	28818775	16.3572	50.4712	44.9982	N/A	Spata19:358533
7	132477100	132477550	16.0364	49.0892	43.6394	Slc2a13	Slc2a13:0
10	86268093	86268437	10.4499	48.9899	43.5408	N/A	AC142182.1:12455
8	53071541	53071944	12.2623	48.846	43.3989	Zbtb16	Zbtb16:0
20	7998830	7999265	14.3874	48.7849	43.34	Fkbp5	Fkbp5:0
13	90674438	90674855	13.5574	47.7169	42.2914	Atp1a2	Atp1a2:0
3	11974396	11974846	11.3091	47.0193	41.6083	Lrsam1|Fam129b	Lrsam1:0
8	128699719	128700123	8.75766	46.7281	41.3212	Xirp1	Xirp1:2010
7	123070415	123070877	8.59332	46.6503	41.2442	N/A	Tob2:8660
8	52776061	52776453	13.2301	46.2827	40.8848	N/A	Nxpe1:12464
19	53630886	53631331	9.40437	46.1976	40.8007	Map1lc3b	Map1lc3b:0
12	37167368	37167776	12.6096	45.5757	40.1865	N/A	Zfp664:16987
12	39545199	39545751	12.064	44.9706	39.5908	N/A	Atp2a2:8152
5	64790764	64791150	9.35336	44.2803	38.9113	Mrpl50|Zfp189	Zfp189:0
18	56200783	56201161	11.8486	43.7832	38.4206	Camk2a	Camk2a:0
4	147718991	147719412	11.0354	43.0651	37.7128	Efcab12|Rpl32|Cand2|SNORA7	Rpl32:0
7	117846181	117846626	12.0425	42.2337	36.8972	Arhgap39	Arhgap39:0
10	75149514	75149998	10.2387	42.1823	36.8465	Mks1	Mks1:0
9	41076419	41076868	11.9218	41.9568	36.626	N/A	Prss40:6491
10	59135853	59136276	9.92947	41.9134	36.5847	N/A	Metazoa_SRP:15408
16	3625751	3626107	12.2501	41.3555	36.0335	Erc2	Erc2:0
16	16694318	16694735	14.4455	40.8942	35.5805	N/A	AABR07024790.1:65723
12	13723236	13723633	9.23835	40.4445	35.1381	Actb	Actb:4396
20	5608917	5609296	11.7718	40.2878	34.9825	Bak1	Bak1:333
3	148302901	148303320	10.2146	40.2788	34.9741	Bcl2l1	Bcl2l1:0
16	61740490	61740834	11.2023	40.2684	34.9647	Saraf	Saraf:0
1	220475876	220476243	8.79495	40.1722	34.8704	Cnih2|LOC100363782|Yif1a	Cnih2:0
6	97390736	97391125	12.0051	40.1448	34.8434	AABR07064835.1	AABR07064835.1:0
3	124084922	124085592	8.08809	39.8982	34.6024	Smox	Smox:0
14	11066459	11066876	10.7679	39.8454	34.551	N/A	Tmem150c:28287
19	57393634	57393936	10.9667	39.7007	34.4092	RGD1559896	RGD1559896:2670
12	40898455	40898920	12.735	39.6688	34.3786	Ptpn11	Ptpn11:0
13	33503823	33504516	1.90191	39.5479	34.2609	N/A	ENSRNOG00000053423:644287
3	127569011	127569375	9.0869	39.4069	34.1218	Tmx4	Tmx4:0
3	81776965	81777411	10.0322	39.1814	33.8982	N/A	AABR07052894.1:22827
8	102737207	102737517	12.7793	39.0752	33.7964	Slc9a9	Slc9a9:0
2	183263619	183263986	8.28641	39.01	33.7319	N/A	AABR07012039.1:12692
1	124650303	124650745	9.31853	38.9549	33.6797	Otud7a	Otud7a:0
2	29356851	29357223	11.7601	38.9428	33.6679	N/A	Zfp366:53356
4	11405279	11405670	11.7601	38.9428	33.6679	Magi2	Magi2:0
11	31103363	31103875	7.96737	38.9337	33.6602	Synj1|RGD1306954	RGD1306954:0
15	4139925	4140399	10.5647	38.714	33.4442	Usp54	Usp54:0
17	30181163	30181773	13.2668	38.6614	33.3945	N/A	SNORA17:70627
8	64991253	64991709	9.84983	38.0919	32.8367	Rn60_8_0647.2	Rn60_8_0647.2:0
11	64640997	64641423	8.15693	38.0306	32.7777	Arhgap31	Arhgap31:0
3	7098957	7099303	7.84665	37.9757	32.7242	N/A	Ralgds:10617
3	31865029	31865479	13.7641	37.5129	32.2711	N/A	7SK:5719
2	187404647	187404983	10.5449	37.422	32.1818	Hapln2	Hapln2:2862
4	144770392	144770784	11.967	37.4065	32.1666	Srgap3	Srgap3:0
1	49124818	49125219	12.887	37.2401	32.0045	N/A	AABR07001518.1:7149
8	45406705	45407066	11.2525	37.1688	31.935	N/A	Ubash3b:31271
1	98210913	98211313	10.3902	37.0461	31.8165	N/A	Zfp788:17260
15	42862835	42863335	9.66742	37.0103	31.783	Ptk2b	Ptk2b:0
18	5582884	5583253	9.37097	36.7894	31.5669	AABR07031247.1	AABR07031247.1:2072
10	57332108	57332443	11.9708	36.7534	31.532	U6|Kif1c	Kif1c:0
5	150910813	150911172	10.1584	36.4761	31.2574	Eya3	Eya3:0
1	222495280	222495631	6.92447	36.3424	31.1265	Naa40	Naa40:0
11	31001562	31001949	8.23654	36.1731	30.9608	Eva1c	Eva1c:502
8	89276941	89277298	12.6498	36.1045	30.8952	N/A	AABR07070873.1:39896
8	25669412	25669831	8.36926	36.063	30.8576	Dpy19l1	Dpy19l1:19
12	7808057	7808440	10.7095	35.9414	30.7377	N/A	AC123253.1:30699
15	11491307	11491868	11.0251	35.3911	30.1963	N/A	Nek10:140891
1	134655477	134655883	9.95523	35.3699	30.176	N/A	Rgma:43416
3	108794121	108794422	8.48111	35.3292	30.1379	Spred1	Spred1:813
3	140476464	140476902	10.9589	35.2459	30.0568	Ralgapa2	Ralgapa2:0
3	148264347	148264948	10.3757	35.1681	29.9805	Bcl2l1	Bcl2l1:0
10	37371860	37372183	7.92654	35.1535	29.9665	N/A	U6:46770
16	35647531	35648041	12.4077	34.9695	29.7865	Galntl6	Galntl6:0
17	88095160	88095660	10.5462	34.9464	29.7638	Enkur|Thnsl1	Enkur:0
13	46693550	46693861	11.3115	34.7318	29.5567	Thsd7b	Thsd7b:0
9	10964292	10964691	11.3115	34.7318	29.5567	Plin4|Plin5	Plin4:0
1	266679489	266679859	10.1252	34.5777	29.4046	Nt5c2	Nt5c2:0
7	141366894	141367255	10.062	34.4275	29.2575	Gpd1|Smarcd1	Smarcd1:163
8	130475108	130475481	8.48343	34.2507	29.0877	Ccdc13	Ccdc13:0
1	246416350	246416665	11.6467	34.1326	28.9734	Glis3	Glis3:0
10	41659647	41660033	11.6434	34.1259	28.9668	N/A	RGD1561017:113302
19	59655996	59656345	9.01159	34.0887	28.9307	AABR07044148.1	AABR07044148.1:0
1	279231860	279232224	10.7154	34.0842	28.9267	Gfra1	Gfra1:0
5	62588083	62588522	11.5771	33.9926	28.8374	Gabbr2	Gabbr2:0
6	128541390	128541753	9.58105	33.848	28.6935	Clmn	Clmn:0
3	8831716	8832152	9.12021	33.8147	28.6605	Phyhd1|Lrrc8a	Phyhd1:588
5	147148465	147148859	9.12021	33.8147	28.6605	Azin2	Azin2:175
17	12230251	12230627	8.85036	33.6479	28.5006	N/A	SNORA17:28082
4	157761343	157761833	9.90975	33.4662	28.3232	N/A	AABR07062033.1:5486
4	139245449	139245773	12.9952	33.3888	28.2483	N/A	7SK:79708
1	141917789	141918115	7.81773	33.2498	28.1137	N/A	Idh2:24085
5	72885749	72886164	7.65784	33.2357	28.1008	N/A	AABR07048321.1:6174
11	42858569	42858917	9.70132	32.9688	27.8382	Arl6	Arl6:0
1	165839827	165840241	8.67683	32.6173	27.4955	Fam168a	Fam168a:0
4	81376857	81377262	8.67683	32.6173	27.4955	Snx10	Snx10:2700
2	85108219	85108562	12.1701	32.5426	27.4223	N/A	U6:99349
16	7492066	7492499	7.00613	32.4229	27.3051	Sh3bp5	Sh3bp5:0
14	9093935	9094308	10.7853	32.3684	27.2522	N/A	AABR07014317.1:5934
10	107317062	107317364	10.7819	32.3611	27.2473	Usp36	Usp36:0
4	159131543	159131825	7.67813	32.2904	27.1801	N/A	Kcna5:52541
8	101098528	101098912	11.867	31.9752	26.8715	N/A	AABR07071117.1:346319
8	119556813	119557131	10.2901	31.9251	26.8224	N/A	Trank1:9378
8	21668606	21668988	8.81123	31.8742	26.7758	Ubl5|LOC364561	LOC364561:248
13	67105938	67106295	12.158	31.8692	26.771	Pla2g4a	Pla2g4a:0
8	117589587	117590237	10.2283	31.7903	26.6937	SNORA28|Ip6k2	Ip6k2:0
1	87356645	87357217	8.50329	31.5952	26.5028	Sipa1l3	Sipa1l3:0
10	42751888	42752333	9.85844	31.5644	26.4731	Gria1	Gria1:0
4	179304859	179305237	10.3403	31.427	26.3399	Bcat1	Bcat1:0
3	82289115	82289452	7.70007	31.347	26.2639	5S_rRNA	5S_rRNA:2683
4	58006837	58007193	8.58863	31.2827	26.2012	Cep41	Cep41:0
6	104079879	104080250	9.47889	31.2713	26.1899	Galnt16	Galnt16:0
11	79895857	79896210	10.5223	31.2023	26.123	N/A	U7:80498
13	70445163	70445499	9.14255	31.0345	25.9594	Nmnat2	Nmnat2:0
10	39446750	39447211	8.84244	30.8451	25.7736	P4ha2	P4ha2:0
18	14807552	14807874	5.95386	30.8019	25.7319	LOC100911918	LOC100911918:0
5	160352912	160353295	6.5759	30.7997	25.7298	Dnajc16|Casp9	Dnajc16:0
X	10936655	10937035	12.2733	30.7833	25.7153	AABR07037054.1	AABR07037054.1:3888
13	72727183	72727644	7.20264	30.7259	25.6599	N/A	U6:6788
1	80231868	80232196	5.36506	30.7009	25.6362	N/A	Fosb:10159
5	161321208	161321554	8.573	30.6962	25.6316	N/A	AABR07050336.1:201388
8	62852019	62852319	9.72663	30.6768	25.6137	Ccdc33|AABR07073414.1	Ccdc33:0
10	42747415	42747818	10.271	30.6742	25.6111	Gria1	Gria1:0
15	59735872	59736196	10.7914	30.5227	25.463	Enox1	Enox1:0
8	48415806	48416245	6.99682	30.4986	25.4398	Usp2	Usp2:0
4	174298844	174299211	9.62917	30.4566	25.3991	AABR07062395.2	AABR07062395.2:4886
1	59129663	59130011	7.12113	30.4505	25.3951	Riok2	Riok2:0
19	37795502	37795912	9.20568	30.0518	25.0055	Tsnaxip1|Ranbp10	Tsnaxip1:0|Ranbp10:0
5	73487728	73488152	10.2592	30.0468	25.001	Actl7b	Actl7b:4492
7	59261017	59261395	10.5203	29.9774	24.9347	Ptprr	Ptprr:0
10	105290065	105290500	9.41865	29.9765	24.9345	Rnf157	Rnf157:2990
1	201515643	201516073	8.65021	29.8049	24.7675	Htra1	Htra1:0
5	145929063	145929364	11.3801	29.7903	24.7536	N/A	LOC682102:94332
1	281377072	281377411	8.39059	29.6746	24.6404	Fam204a	Fam204a:239
1	139719295	139719659	11.9123	29.4992	24.4728	N/A	U1:114753
6	135304361	135304771	6.12164	29.4266	24.4042	Cinp	Cinp:0
7	119662982	119663404	9.15769	29.3722	24.3503	Kctd17|Tmprss6	Tmprss6:0
19	52225399	52225781	7.61349	29.0666	24.0541	Dnaaf1	Dnaaf1:0
3	165160217	165160604	8.9916	28.9822	23.9702	N/A	Nfatc2:84634
4	112734480	112734854	9.1944	28.8913	23.8827	N/A	Mrpl19:27211
15	28314385	28314809	8.45799	28.7742	23.7689	Ndrg2|Tppp2	Ndrg2:0
16	20357891	20358287	8.45799	28.7742	23.7689	AABR07024875.1|Arrdc2	Arrdc2:1280
3	164598079	164598373	7.77808	28.5297	23.534	N/A	AABR07054619.1:27568
1	124832220	124832588	8.5589	28.4869	23.4929	N/A	Klf13:28858
6	27802143	27802552	9.49771	28.4263	23.4334	Kif3c	Kif3c:0
19	11290505	11290947	9.75744	28.4026	23.4102	N/A	Mt1:11178
3	91758681	91758979	9.20327	28.3455	23.3542	Ldlrad3	Ldlrad3:0
2	116945100	116945519	11.2461	28.2977	23.3069	N/A	Egfem1:24825
5	105366939	105367354	10.2235	28.1764	23.1885	Slc24a2	Slc24a2:0
7	32012336	32012695	10.5115	28.1416	23.1549	AABR07056605.1	AABR07056605.1:0
5	169826378	169826769	10.1652	28.0603	23.0754	N/A	AABR07050561.1:71533
1	141973441	141973765	6.51876	27.8978	22.917	N/A	AABR07004421.1:8865
1	247514203	247514607	6.51876	27.8978	22.917	Plgrkt	Plgrkt:0
10	45279306	45279626	6.51876	27.8978	22.917	Rnf187	Rnf187:8
19	830608	831023	8.53305	27.8821	22.9018	Cmtm3	Cmtm3:0
6	29375701	29376081	9.73311	27.769	22.7917	Klhl29	Klhl29:0
7	144837515	144837833	11.2574	27.7019	22.728	Cbx5	Cbx5:0
16	20394249	20394588	8.02579	27.6596	22.6879	Mast3	Mast3:1257
4	84599276	84599587	8.02579	27.6596	22.6879	Wipf3	Wipf3:0
10	42812711	42813052	10.4901	27.4987	22.5332	N/A	Gria1:52512
10	30715903	30716326	10.4323	27.3886	22.4262	N/A	SNORA17:26263
10	86654327	86654661	8.53249	27.3406	22.3792	Thra	Thra:2624
11	35170147	35170473	9.50067	27.2834	22.3229	N/A	7SK:11769
17	13391654	13391954	6.21885	27.2452	22.2858	Gadd45g	Gadd45g:0
5	152795127	152795551	8.94137	27.1955	22.2366	Man1c1	Man1c1:0
5	166906702	166906985	8.94137	27.1955	22.2366	N/A	AABR07050484.1:5589
1	222459835	222460238	7.30274	27.1635	22.2062	Otub1	Otub1:0
8	132790784	132791225	8.88658	27.0719	22.1163	Lztfl1	Lztfl1:0
1	56949415	56949830	8.39679	27.0137	22.0605	Phf10|LOC100125364	LOC100125364:0
10	84976057	84976458	8.39679	27.0137	22.0605	Mrpl10|Lrrc46	Mrpl10:0|Lrrc46:0
1	226630486	226630828	8.61718	26.9999	22.047	Tmem138|Cyb561a3	Tmem138:0
20	8094818	8095143	8.34851	26.8966	21.9481	N/A	Armc12:14492
1	82573846	82574199	8.07353	26.7422	21.7981	Axl	Axl:0
6	124343880	124344254	6.97365	26.6526	21.7128	Ttc7b	Ttc7b:0
8	68000644	68001097	7.2753	26.5979	21.6618	N/A	U6:23720
19	55046271	55046633	8.43593	26.5727	21.6384	N/A	Zfpm1:47952
4	122373505	122374037	7.39771	26.4594	21.5271	Klf15	Klf15:0
1	274472170	274472530	10.55	26.4139	21.4825	Rbm20	Rbm20:0
19	57903101	57903537	9.06507	26.3557	21.4247	Disc1	Disc1:0
12	30775873	30776239	8.80028	26.3275	21.3979	Sfswap	Sfswap:0
4	84647027	84647512	8.40175	25.9581	21.0395	Wipf3	Wipf3:0
18	13951394	13951745	6.58306	25.8762	20.9606	Nol4	Nol4:0
20	46453681	46454011	9.07931	25.8288	20.9157	Foxo3	Foxo3:0
10	68863459	68863805	10.8293	25.7259	20.8161	N/A	Phb-ps1:61620
16	20212176	20212776	10.8293	25.7259	20.8161	N/A	5S_rRNA:6172
3	34602381	34602697	10.8293	25.7259	20.8161	N/A	7SK:19769
3	147872794	147873093	6.96662	25.6919	20.784	N/A	Zcchc3:5843
7	12723231	12723696	6.96662	25.6919	20.784	Hmha1|Palm	Hmha1:0|Palm:0
11	69769630	69770123	9.50576	25.5795	20.6769	Kalrn	Kalrn:0
8	66116150	66116493	9.15304	25.4257	20.5274	N/A	AABR07070335.1:49935
12	50127328	50127728	8.87391	25.391	20.4939	Sez6l	Sez6l:0
20	10680450	10680852	6.15661	25.3084	20.4121	Sik1|AABR07044569.1	AABR07044569.1:0
3	156806178	156806542	8.82007	25.2752	20.3804	N/A	Zhx3:28180
15	24881184	24881510	8.5687	25.2675	20.3741	AABR07017513.1	AABR07017513.1:0
7	83605154	83605440	8.5687	25.2675	20.3741	Sybu	Sybu:0
15	71642931	71643324	9.50766	25.015	20.1301	N/A	Pcdh20:129453
1	87259091	87259420	8.18632	24.9273	20.0444	Sipa1l3|Dpf1	Dpf1:1022
20	48503993	48504331	6.81518	24.7763	19.8996	Wasf1|Cdc40	Cdc40:0
2	25351766	25352138	9.37151	24.7466	19.8719	N/A	AABR07007715.1:7620
9	67199575	67199896	5.87964	24.7278	19.855	N/A	5S_rRNA:6865
10	94457009	94457293	7.11612	24.7042	19.8327	Smarcd2	Smarcd2:0
16	49485064	49485406	7.11612	24.7042	19.8327	RGD1564308|Ufsp2	RGD1564308:0
9	81475828	81476096	9.6105	24.6467	19.7776	N/A	Cxcr1:6555
10	96310539	96310829	9.28113	24.5675	19.6997	Prkca	Prkca:0
12	16455393	16455897	8.47568	24.5256	19.6583	Mad1l1	Mad1l1:0
14	84445891	84446362	8.01413	24.5235	19.6565	Gatsl3|Tbc1d10a	Tbc1d10a:858
15	70357626	70358039	10.4684	24.496	19.6293	Diaph3	Diaph3:0
13	51113828	51114181	7.76272	24.4296	19.5664	N/A	Myog:12278
16	19276131	19276479	8.25357	24.0329	19.1775	N/A	Ap1m1:11876
10	20492657	20492985	7.72038	23.8225	18.9751	Slit3	Slit3:0
8	67483510	67483850	7.86176	23.653	18.8144	Coro2b|U6	Coro2b:0
14	83721084	83721418	6.08533	23.3704	18.5386	Pla2g3	Pla2g3:3515
9	66715744	66716115	7.94731	23.3409	18.5109	Fam117b|AABR07073485.1	Fam117b:854
2	140706187	140706793	7.68876	23.245	18.4187	Mgst2	Mgst2:1604
12	31530457	31530862	8.33006	23.1502	18.3263	Rimbp2	Rimbp2:0
15	45590754	45591076	8.33006	23.1502	18.3263	N/A	Gucy1b2:40470
6	14701422	14701752	8.33006	23.1502	18.3263	N/A	AABR07062915.1:95226
3	147605305	147605643	6.39251	23.0564	18.2355	Srxn1	Srxn1:3452
4	147150286	147150620	8.28005	23.0429	18.2233	Syn2	Syn2:0
6	127562155	127562546	8.28005	23.0429	18.2233	Serpina1f	Serpina1f:2265
18	80347002	80347357	8.02431	23.002	18.1831	N/A	AABR07032759.1:45943
4	118631395	118631723	8.02431	23.002	18.1831	N/A	Aak1:24005
6	135259437	135259778	6.51228	22.9737	18.1566	Mok|AC121220.1	Mok:0|AC121220.1:0
2	211090329	211090926	8.7396	22.9356	18.1198	Sort1	Sort1:0
5	58398024	58398321	6.78514	22.8501	18.0374	Dnajb5	Dnajb5:0
15	32888047	32888333	7.11377	22.7961	17.989	Dad1	Dad1:0
1	131455804	131456155	6.04567	22.4008	17.6028	Nr2f2	Nr2f2:0
5	115563095	115563420	9.30113	22.3834	17.5859	N/A	U7:54319
5	155276958	155277426	8.70136	22.3224	17.5262	N/A	C1qa:12816
1	261802752	261803079	8.17711	22.3022	17.5065	R3hcc1l	R3hcc1l:0
7	125833362	125833639	6.1425	22.286	17.4906	Npap60	Npap60:0
3	18833958	18834273	9.7464	22.0805	17.2933	N/A	ENSRNOG00000047655:28241
12	49477569	49477933	6.4845	22.0058	17.2211	2900026A02Rik	2900026A02Rik:0
7	117733837	117734144	6.61965	21.9386	17.1575	Ppp1r16a|Foxh1|Kifc2	Ppp1r16a:0
17	76622523	76622941	7.54003	21.9033	17.1233	Camk1d	Camk1d:0
6	25712218	25712586	7.54003	21.9033	17.1233	Bre	Bre:0
1	32205942	32206208	6.93136	21.8552	17.0811	Slc6a19	Slc6a19:0
16	3492979	3493400	6.93136	21.8552	17.0811	Erc2	Erc2:0
16	4978058	4978406	6.93136	21.8552	17.0811	Cacna2d3|5S_rRNA	Cacna2d3:0
8	105567382	105567708	6.93136	21.8552	17.0811	N/A	AABR07071223.1:40624
3	150210383	150210660	7.1124	21.8444	17.0715	AABR07054370.1	AABR07054370.1:0
3	162817587	162817907	7.1124	21.8444	17.0715	Sulf2	Sulf2:0
4	124675597	124676003	7.1124	21.8444	17.0715	Adamts9	Adamts9:0
14	84150531	84150892	6.37047	21.679	16.911	RGD1308775|Dusp18	RGD1308775:0
17	20976837	20977164	8.64333	21.6752	16.9073	N/A	AABR07027243.1:20819
8	22059550	22059927	8.11383	21.6528	16.8855	AC118115.1|Icam5	Icam5:2342
2	29334569	29335002	8.35374	21.6274	16.8607	N/A	Zfp366:75577
7	116782130	116782400	5.07574	21.612	16.8454	Mafa	Mafa:365
8	65587470	65587928	7.38144	21.5346	16.7695	Lrrc49	Lrrc49:0
13	77358833	77359190	8.25946	21.4365	16.6725	Rn60_13_0822.1	Rn60_13_0822.1:0
18	56048795	56049120	8.25946	21.4365	16.6725	Rps14	Rps14:1480
3	2251787	2252078	6.10194	21.3157	16.5553	LOC100911867	LOC100911867:0
9	89769383	89769698	8.15477	21.2231	16.4654	N/A	AABR07068198.3:46836
10	105553182	105553478	6.20938	21.2108	16.4534	U6|Ube2o	Ube2o:197
1	165723822	165724170	6.45415	21.0377	16.2849	Fam168a	Fam168a:281
2	177970695	177970990	7.81988	21.0322	16.2806	U6|Rapgef2	Rapgef2:0
7	143929442	143929839	6.74896	20.9254	16.1784	Myg1|Pfdn5	Myg1:0
10	46327965	46328327	6.92017	20.8983	16.1542	Med9|Rasd1	Med9:0
12	39659926	39660255	6.92017	20.8983	16.1542	Arpc3|SNORA67	Arpc3:0
17	76804338	76804715	6.92017	20.8983	16.1542	Camk1d	Camk1d:0
2	143563606	143563940	8.78157	20.8765	16.1367	Trpc4	Trpc4:0
1	281101732	281102040	5.26072	20.8743	16.1347	Rab11fip2	Rab11fip2:295
3	173846265	173846606	7.73977	20.8609	16.1222	Phactr3	Phactr3:0
17	22792906	22793174	8.22509	20.8503	16.1125	N/A	AABR07027283.1:18080
4	62298538	62298875	5.31429	20.6987	15.963	Agbl3	Agbl3:169
7	66326725	66327046	8.35522	20.5897	15.8566	N/A	Fam19a2:154366
3	122725972	122726279	8.57278	20.485	15.7541	Tmc2	Tmc2:0
10	58776389	58776692	5.05963	20.4747	15.7439	RGD1304728|Med31|Txndc17	Txndc17:100
8	118737761	118738101	5.05963	20.4747	15.7439	N/A	Kif9:6128
19	59493219	59493543	7.28504	20.3483	15.6212	N/A	Irf2bp2:6333
12	47073878	47074199	4.84563	20.3178	15.5916	Coq5|Dynll1	Dynll1:1
8	49186122	49186384	6.16819	20.2401	15.5155	N/A	U6atac:15472
12	48286284	48286586	6.32031	20.2342	15.5102	Usp30	Usp30:0
18	48009606	48009929	7.89171	20.1778	15.4547	N/A	AABR07032123.2:50313
3	126206552	126206838	7.89171	20.1778	15.4547	N/A	AABR07053787.2:25156
6	41361601	41361866	7.89171	20.1778	15.4547	N/A	AABR07063674.1:85595
4	44447406	44447695	8.13999	20.1688	15.4466	N/A	Tes:87002
7	125902228	125902498	7.87454	20.1428	15.422	N/A	RGD1304694:9061
19	10024624	10024958	5.15112	20.1011	15.3812	Cfap20	Cfap20:0
5	56987236	56987565	8.35604	20.0741	15.3552	Aptx	Aptx:344
9	15506942	15507298	6.42085	20.0693	15.3505	N/A	RGD1562299:5765
1	162723972	162724321	7.59506	20.0574	15.34	N/A	AC133383.1:8982
2	29737985	29738313	7.33651	19.9836	15.2688	Map1b	Map1b:0
12	13853412	13853742	7.10917	19.9475	15.2375	Tnrc18	Tnrc18:0
3	81588210	81588531	7.10917	19.9475	15.2375	N/A	Chst1:75404
1	187257326	187257719	7.99736	19.8869	15.1806	Xylt1	Xylt1:0
3	121275772	121276116	6.86395	19.8382	15.1331	Mertk	Mertk:0
11	79737915	79738603	7.96634	19.8253	15.1208	N/A	Lpp:34180
10	90454743	90454995	8.75525	19.7741	15.0712	Gpatch8	Gpatch8:0
6	131994754	131995099	7.6893	19.7625	15.0599	N/A	LOC100910833:28846
16	20400175	20400631	5.36529	19.7516	15.049	Mast3	Mast3:0
4	100372955	100373281	5.2546	19.7415	15.0396	Sh2d6	Sh2d6:815
X	36932842	36933175	9.02445	19.728	15.0265	Adgrg2	Adgrg2:0
10	108425379	108425665	4.95637	19.7214	15.0212	Eif4a3	Eif4a3:174
10	57311806	57312083	7.42186	19.6876	14.9879	Inca1|Camta2	Inca1:0
10	97940830	97941165	5.83131	19.6752	14.9763	AABR07030657.1|Prkar1a	Prkar1a:0
3	161211933	161212307	5.83131	19.6752	14.9763	Dnttip1|Wfdc3	Dnttip1:0|Wfdc3:0
16	801522	801824	8.11664	19.6146	14.917	N/A	Rps24:39448
9	17114273	17114888	4.75062	19.5872	14.8902	Yipf3|Lrrc73|Tjap1	Lrrc73:97
12	50792341	50792759	7.56609	19.5069	14.8118	N/A	AABR07036627.1:140521
3	113251814	113252094	5.37256	19.3989	14.7066	Map1a	Map1a:0
18	57766811	57767142	7.72659	19.345	14.6551	Htr4	Htr4:0
13	82607553	82607850	6.12317	19.2689	14.5808	Blzf1	Blzf1:175
18	50784645	50784909	6.12317	19.2689	14.5808	AABR07032171.1	AABR07032171.1:0
20	8091926	8092200	6.42486	19.2044	14.5182	N/A	Armc12:17435
1	260945062	260945391	6.24732	19.1773	14.4917	Slit1	Slit1:0
11	73078787	73079054	5.08815	19.1493	14.4651	Acap2	Acap2:0
10	109596828	109597120	7.62866	19.1466	14.4627	Nploc4	Nploc4:0
7	71388335	71388638	7.62866	19.1466	14.4627	N/A	Rn60_7_0716.1:9522
7	126660186	126660449	7.62866	19.1466	14.4627	Ppara	Ppara:0
14	79445379	79445639	5.50827	19.0772	14.3975	Ccdc96|Tada2b	Ccdc96:0
6	129808894	129809204	7.58395	19.0557	14.3765	N/A	Vrk1:26715
5	25537547	25537855	6.53572	19.0417	14.3642	N/A	7SK:8255
8	117826163	117826480	6.53572	19.0417	14.3642	Ccdc51	Ccdc51:0
5	166744471	166744774	7.12097	19.0337	14.3581	N/A	Slc25a33:17678
5	19471408	19471696	4.46523	19.0204	14.3449	Sdcbp	Sdcbp:0
18	1658814	1659158	7.10724	19.0035	14.3284	N/A	Greb1l:64407
4	146260167	146260498	6.70454	19.0031	14.3284	N/A	Slc6a1:16364
5	156987009	156987325	7.10724	19.0035	14.3284	N/A	Vwa5b1:15501
7	23550533	23550908	6.70454	19.0031	14.3284	Timp3|Syn3	Syn3:0|Timp3:0
19	38422059	38422356	6.89374	18.9888	14.3172	Nqo1	Nqo1:0
20	21564512	21564844	6.89374	18.9888	14.3172	Arid5b	Arid5b:131
9	44275076	44275364	6.89374	18.9888	14.3172	N/A	RGD1310819:37960
9	62344786	62345126	6.89374	18.9888	14.3172	Plcl1	Plcl1:0
8	81863201	81863462	5.60074	18.9767	14.3071	Fam214a	Fam214a:157
15	15972229	15972485	7.06369	18.9075	14.2402	N/A	Cadps:304452
2	179702882	179703174	5.66609	18.7813	14.1171	Gria2	Gria2:0
16	83283853	83284167	4.89135	18.7782	14.1146	Cars2	Cars2:4497
1	162412865	162413185	7.18245	18.6967	14.0346	N/A	Kctd14:6077
20	48702854	48703147	7.18245	18.6967	14.0346	Mettl24	Mettl24:0
10	20451541	20451824	6.95186	18.6595	13.9997	Slit3	Slit3:0
1	226353535	226353893	5.24761	18.6089	13.9508	Dagla	Dagla:0
8	57339772	57340202	8.66347	18.5769	13.9201	N/A	U6:16301
3	124226954	124227333	8.04741	18.4769	13.8233	N/A	Adra1d:81389
17	76789824	76790089	8.02181	18.4291	13.7771	Camk1d	Camk1d:0
20	8092986	8093261	6.64974	18.425	13.7738	N/A	Armc12:16374
19	41379471	41379750	5.95768	18.4015	13.7513	Hydin	Hydin:0
15	4092247	4092509	4.5349	18.3669	13.7182	Usp54	Usp54:0
4	124941632	124941947	6.24129	18.3067	13.6594	N/A	Adamts9:83383
11	29758007	29758262	6.07378	18.297	13.6499	N/A	Krtap11-1:47159
12	19328573	19328848	6.07378	18.297	13.6499	Taf6|Cnpy4	Taf6:0
6	105885478	105885752	6.07378	18.297	13.6499	N/A	5S_rRNA:17917
8	47634216	47634509	6.07378	18.297	13.6499	N/A	Trim29:39812
6	135922612	135922872	7.44616	18.2928	13.6467	N/A	Diras3:16063
15	105850786	105851209	4.7504	18.2437	13.5993	AABR07019442.3|Rap2a	Rap2a:333
16	59784998	59785292	6.20174	18.2064	13.5631	N/A	Pragmin:63772
18	56193394	56194020	6.20174	18.2064	13.5631	Camk2a	Camk2a:0
13	68464914	68465205	6.34349	18.1319	13.4912	N/A	U4:23800
2	242165228	242165504	6.34349	18.1319	13.4912	Ppp3ca	Ppp3ca:0
5	150233957	150234220	6.34349	18.1319	13.4912	N/A	Oprd1:53906
1	100413408	100413737	5.44449	18.1115	13.4739	N/A	Syt3:5326
8	71242177	71242441	7.10505	18.0634	13.4287	Zfp609	Zfp609:0
2	235756732	235757028	7.32243	18.0426	13.4102	Etnppl	Etnppl:0
7	120332350	120332662	6.67831	18.0433	13.4102	Eif3l|AC096473.3	AC096473.3:0
1	196083911	196084275	6.87798	18.037	13.4072	N/A	AC110387.1:10939
10	16942512	16942951	6.87798	18.037	13.4072	N/A	AC111369.1:5709
10	57369147	57369476	6.87798	18.037	13.4072	N/A	Zfp3:16752
8	117266326	117266630	6.87798	18.037	13.4072	Lamb2	Lamb2:1707
5	164898358	164898652	5.07015	18.0118	13.3844	Agtrap	Agtrap:0
6	12157959	12158257	5.07015	18.0118	13.3844	N/A	Foxn2:20970
12	11478021	11478307	7.2821	17.9606	13.3352	Smurf1	Smurf1:0
12	28785343	28785597	8.01822	17.926	13.3022	Wbscr17	Wbscr17:0
16	20486692	20487035	4.82233	17.8365	13.214	Jund	Jund:0
10	68902137	68902403	7.96412	17.8268	13.2051	N/A	Phb-ps1:23022
3	8449966	8450281	4.61631	17.7259	13.1067	Odf2	Odf2:0
4	147756663	147757020	5.69371	17.6741	13.0571	Mbd4|Ift122	Ift122:0
19	37453984	37454306	4.86201	17.6377	13.0221	N/A	Zdhhc1:13514
4	180527259	180527579	7.33163	17.5871	12.9726	N/A	AABR07062513.1:10810
6	97215510	97215826	5.79219	17.546	12.9324	N/A	AABR07064829.1:8804
1	198243696	198244002	5.23958	17.4766	12.8657	AABR07005779.3	AABR07005779.3:181
5	136855728	136856010	6.82763	17.4726	12.8623	St3gal3	St3gal3:0
5	68651480	68651814	8.30249	17.4433	12.8345	N/A	Olr848:31326
X	123005884	123006145	8.30249	17.4433	12.8345	N/A	Gzmbl1:9335
3	162579568	162579839	5.90024	17.4289	12.8222	Zmynd8	Zmynd8:0
20	26115251	26115546	7.49089	17.423	12.8175	Lrrtm3	Lrrtm3:0
20	12128640	12128932	4.31134	17.4217	12.8164	Pofut2	Pofut2:0
7	70366752	70367028	6.05772	17.4215	12.8162	Agap2	Agap2:0
3	130941783	130942299	7.71328	17.3631	12.7586	N/A	AABR07053850.1:19504
12	51485453	51485757	6.01934	17.3246	12.721	Ttc28	Ttc28:0
17	90511169	90511507	6.01934	17.3246	12.721	Lyst	Lyst:0
2	32758561	32758817	7.19373	17.312	12.7097	N/A	Cd180:61505
3	163183411	163183750	6.15126	17.2351	12.6363	N/A	AABR07054608.1:44278
8	129115174	129115446	6.15126	17.2351	12.6363	Myrip	Myrip:0
9	118810021	118810338	6.15126	17.2351	12.6363	Dlgap1	Dlgap1:0
3	81300766	81301128	4.49008	17.2296	12.6329	AC129036.1|Mapk8ip1	Mapk8ip1:0
2	62772756	62773067	7.38362	17.2159	12.6196	N/A	U1:81572
2	139469272	139469524	7.38362	17.2159	12.6196	Slc7a11	Slc7a11:0
5	156645833	156646107	6.70504	17.2075	12.6127	Kif17	Kif17:0
1	89649802	89650085	6.2982	17.1629	12.5687	AABR07002928.1|RGD1563307	AABR07002928.1:0
5	146832253	146832546	6.2982	17.1629	12.5687	N/A	Tlr12:36388
13	82574820	82575168	5.37552	17.1457	12.5529	Ccdc181	Ccdc181:0
18	73360021	73360330	5.37552	17.1457	12.5529	Katnal2	Katnal2:0
11	66749079	66749336	7.10254	17.1287	12.5373	Hcls1	Hcls1:0
1	265241812	265242073	6.46288	17.1115	12.5213	Btrc	Btrc:0
11	84595593	84595897	6.46288	17.1115	12.5213	N/A	Yeats2:12052
10	68614931	68615211	6.64871	17.0847	12.4991	N/A	AABR07030122.1:25811
4	119888964	119889358	6.25831	17.0688	12.4851	H1fx|AC111943.1	H1fx:13
10	109811335	109811622	4.99773	17.0594	12.4759	Mafg	Mafg:13
1	153588397	153588661	5.21756	17.0407	12.4587	Fzd4	Fzd4:810
2	235831615	235831927	5.45214	16.99	12.4097	Ostc	Ostc:0
3	11770914	11771258	7.50821	16.9794	12.4001	U6|Sh2d3c	Sh2d3c:0
10	86251172	86251428	4.74894	16.8966	12.3186	N/A	LOC257650:14287
17	74817955	74818227	6.50335	16.7655	12.1921	N/A	U6:16323
13	71607080	71607617	5.6267	16.7026	12.1313	AABR07021433.1	AABR07021433.1:0
6	107632983	107633244	5.6267	16.7026	12.1313	Pnma1|Elmsan1	Pnma1:0
13	99136584	99136886	4.78752	16.695	12.1244	Sde2	Sde2:0
17	9631615	9631926	6.08487	16.6555	12.0863	Ddx41|Mir3542|Fam193b	Ddx41:0
1	82120827	82121098	4.57234	16.5859	12.0175	Erf	Erf:0
4	59236480	59236823	6.80948	16.5314	11.9655	N/A	AABR07060151.1:33455
7	120744575	120744834	5.16529	16.5161	11.9509	Kdelr3|Kcnj4	Kcnj4:0
7	75597325	75597642	4.6419	16.5145	11.9498	Ywhaz	Ywhaz:50
1	24548590	24548946	7.26186	16.5123	11.9476	N/A	1700020N01Rik:22294
1	94551935	94552298	4.82871	16.4962	11.9318	N/A	U7:9604
2	33841478	33841755	4.82871	16.4962	11.9318	Srek1	Srek1:0
5	169657070	169657333	6.38211	16.4962	11.9318	Nphp4|Kcnab2	Kcnab2:0
5	58390013	58390349	5.83694	16.4556	11.892	Dnajb5	Dnajb5:2884
10	106971254	106971521	4.60313	16.3747	11.8134	Socs3	Socs3:3657
8	47143969	47144224	5.95904	16.3514	11.791	N/A	Grik4:49618
9	30939382	30939654	5.23023	16.345	11.7861	Lmbrd1	Lmbrd1:0
3	38797345	38797653	7.94151	16.3281	11.7702	N/A	RNaseP_nuc:19552
7	48650338	48650643	7.94151	16.3281	11.7702	AABR07056953.1	AABR07056953.1:3848
3	81507541	81507816	6.30376	16.3206	11.764	Chst1	Chst1:0
5	86920242	86920527	7.40475	16.314	11.7581	N/A	AABR07048653.1:49857
1	220477580	220477910	6.48442	16.2879	11.7346	Cnih2|LOC100363782|Yif1a	Cnih2:0
1	145390231	145390519	7.63611	16.2649	11.7122	N/A	Tmc3:325450
1	198103993	198104299	6.09504	16.2632	11.7106	Ccdc101|Sult1a1	Sult1a1:0
X	15112684	15113061	5.92078	16.2582	11.7073	Wdr13	Wdr13:817
19	32780711	32780968	7.36401	16.2384	11.6879	Lsm6	Lsm6:0
14	7617540	7617812	7.09963	16.2009	11.6508	Slc10a6|1700016H13Rik	1700016H13Rik:0
15	59502476	59502748	6.24745	16.1938	11.6448	N/A	Enox1:175417
7	136808259	136808531	6.24745	16.1938	11.6448	Nell2	Nell2:0
10	64458374	64458630	5.30069	16.18	11.6341	Nxn	Nxn:0
3	176644129	176644453	5.30069	16.18	11.6341	Kcnq2	Kcnq2:0
2	28627124	28627466	6.83949	16.1429	11.6015	N/A	U6:20315
6	70071475	70071789	6.83949	16.1429	11.6015	N/A	SNORA17:62529
10	65502827	65503085	6.61505	16.1279	11.5876	Supt6h|Sdf2	Supt6h:0
17	20620934	20621223	6.61505	16.1279	11.5876	AABR07027235.1	AABR07027235.1:609
8	106021966	106022262	6.61505	16.1279	11.5876	N/A	Nmnat3:294862
17	5921219	5921492	6.7994	16.0623	11.5256	N/A	Ntrk2:12237
11	63374780	63375033	7.7781	16.0432	11.5084	N/A	LOC498084:149795
1	196883826	196884087	5.65433	15.9915	11.458	Nsmce1	Nsmce1:0
12	10363293	10363617	5.46121	15.8717	11.3412	N/A	Wasf3:27795
17	90476075	90476376	6.92123	15.8546	11.3251	Lyst	Lyst:0
19	57778018	57778345	6.2791	15.8401	11.3111	Tsnax	Tsnax:0
9	10995275	10995583	5.58466	15.812	11.2842	Hdgfrp2|Ubxn6	Ubxn6:0
11	61293896	61294199	5.88858	15.7743	11.2476	Spice1	Spice1:0
1	78249367	78249767	5.02569	15.7355	11.2097	N/A	Ccdc9:25049
12	48458352	48458627	5.02569	15.7355	11.2097	N/A	Ssh1:11376
5	168223407	168223683	5.02569	15.7355	11.2097	Camta1	Camta1:0
3	10642733	10643047	5.55317	15.7305	11.2053	Gpr107	Gpr107:0
4	62873580	62873953	5.55317	15.7305	11.2053	N/A	Fam180a:13135
1	18966991	18967270	7.05823	15.6652	11.142	Lama2	Lama2:0
6	109281529	109281942	5.5167	15.6357	11.1132	N/A	Fos:18491
17	16729148	16729481	5.65453	15.5999	11.0781	N/A	Id4:34023
5	167589391	167589772	6.74973	15.5179	11.0002	Rere	Rere:0
1	240104680	240105015	5.76681	15.4815	10.9648	N/A	SNORA17:164687
10	29222463	29222823	5.76681	15.4815	10.9648	N/A	Rn60_10_0291.1:23079
14	44774107	44774468	5.76681	15.4815	10.9648	N/A	Wdr19:6988
5	78297038	78297334	7.42987	15.4293	10.9149	N/A	Wdr31:8192
9	43661246	43661526	5.89187	15.3775	10.8658	Vwa3b	Vwa3b:0
1	280103582	280103904	4.79058	15.3536	10.8445	Eno4	Eno4:0
10	64106774	64107048	6.03202	15.2906	10.7833	Rph3al	Rph3al:0
3	152474148	152474550	6.03202	15.2906	10.7833	N/A	Cnbd2:8921
4	67311856	67312232	6.03202	15.2906	10.7833	N/A	Dennd2a:10755
14	38815017	38815322	7.09622	15.2825	10.7781	Gabrb1	Gabrb1:0
15	6202785	6203041	7.09622	15.2825	10.7781	Zfp385d	Zfp385d:0
4	128314945	128315238	7.09622	15.2825	10.7781	N/A	Npap60:48864
15	74710772	74711068	7.58054	15.2321	10.7294	N/A	SNORA17:13097
4	46361123	46361394	7.58054	15.2321	10.7294	N/A	7SK:281247
9	21191932	21192262	7.05718	15.2104	10.7121	Ptchd4	Ptchd4:0
1	176088625	176088966	6.81565	15.2027	10.7055	N/A	RGD1566189:9501
9	73554389	73554673	6.81565	15.2027	10.7055	LOC689991	LOC689991:0
12	8303947	8304221	6.37005	15.1834	10.6877	Mtus2	Mtus2:0
14	112756087	112756345	6.77683	15.128	10.6362	Ccdc85a	Ccdc85a:0
2	249033198	249033484	6.53788	15.0962	10.6059	N/A	AABR07013672.1:108558
1	101164535	101164860	5.57933	15.0235	10.5354	Slc17a7	Slc17a7:0
5	159734842	159735133	4.88608	14.9666	10.4801	Rsg1	Rsg1:0
20	13456346	13456692	7.42455	14.9611	10.4753	Slc5a4	Slc5a4:0
12	24028274	24028538	6.64438	14.8718	10.3903	Por	Por:0
8	5429527	5429791	4.6229	14.8155	10.3352	Dync2h1	Dync2h1:0
6	123655930	123656267	3.6747	14.8058	10.3263	N/A	Foxn3:78236
1	173780888	173781168	7.07204	14.7879	10.3088	N/A	Lmo1:16639
3	161498807	161499118	4.93967	14.7792	10.3002	Ncoa5	Ncoa5:0
2	220260952	220261211	7.315	14.7698	10.2918	N/A	Lppr4:37034
11	64699880	64700176	5.47213	14.7577	10.2799	Arhgap31	Arhgap31:0
3	160047061	160047343	4.40973	14.7349	10.2584	Pkig|AABR07054554.1	Pkig:0|AABR07054554.1:0
10	19998556	19998833	6.79234	14.7164	10.2404	N/A	SNORA17:14288
3	165428784	165429065	6.12132	14.6605	10.1857	Atp9a	Atp9a:0
19	11309592	11310125	5.57458	14.6256	10.1518	Mt2A	Mt2A:853
10	45846448	45846727	6.49211	14.5742	10.105	Zfp496	Zfp496:0
6	35397383	35397669	7.19122	14.5524	10.0833	N/A	AABR07063565.1:53581
4	169035395	169035725	5.06108	14.4195	9.95586	Gsg1	Gsg1:0
9	81323188	81323480	5.81659	14.4026	9.94088	Tns1	Tns1:0
11	38281375	38281662	6.39442	14.3816	9.9219	N/A	Ripk4:7159
1	256951584	256951883	5.96091	14.3175	9.85944	Lgi1	Lgi1:3769
11	69764501	69764827	5.96091	14.3175	9.85944	Kalrn	Kalrn:0
18	39820636	39820940	6.78768	14.2693	9.81408	N/A	SNORA17:24444
20	12850413	12850689	6.12505	14.2551	9.8013	Lss	Lss:0
13	95050939	95051221	5.13022	14.2486	9.79654	Sdccag8	Sdccag8:0
20	12865883	12866189	5.13022	14.2486	9.79654	Lss	Lss:0
3	55886574	55886868	5.13022	14.2486	9.79654	Bbs5	Bbs5:0
10	5925112	5925464	6.31337	14.2208	9.7718	Grin2a	Grin2a:4834
2	195739701	195739978	6.31337	14.2208	9.7718	Snx27	Snx27:0
3	111536232	111536574	6.31337	14.2208	9.7718	Rtf1	Rtf1:0
3	131872719	131873057	6.53166	14.2221	9.7718	N/A	AABR07053879.1:179555
6	51171984	51172259	6.31337	14.2208	9.7718	Cog5	Cog5:0
7	117322582	117322916	6.53166	14.2221	9.7718	Spatc1|AC107096.1	AC107096.1:2613
3	101156157	101156430	4.74648	14.2098	9.76264	Lgr4|Ccdc34	Ccdc34:0
1	46317735	46318128	6.52045	14.2007	9.75424	RGD1307262	RGD1307262:0
1	246255373	246255630	6.75034	14.2006	9.75424	N/A	U6:116347
14	13508750	13509078	6.75034	14.2006	9.75424	N/A	AABR07014387.1:11827
18	73962092	73962372	6.08827	14.1788	9.73305	N/A	AABR07032621.1:9038
8	88666470	88666734	7.21956	14.1562	9.71139	N/A	AABR07070858.1:324338
1	240405723	240406248	6.49446	14.1509	9.70793	Mir204|Trpm3	Trpm3:0
7	75227981	75228343	6.70676	14.1202	9.67914	AABR07057510.3	AABR07057510.3:0
4	66165530	66165787	4.49795	14.09	9.64922	Ubn2	Ubn2:58
7	136777432	136777706	5.2061	14.085	9.6445	Nell2	Nell2:0
4	145339089	145339358	5.83059	14.0352	9.59689	Ttll3|Arpc4	Arpc4:0
5	165027769	165028084	5.98537	13.9641	9.52767	N/A	Ptchd2:24787
6	9740406	9740695	5.98537	13.9641	9.52767	N/A	Prkce:49727
1	187821415	187821676	7.08869	13.9298	9.49474	Smg1	Smg1:0
15	106543362	106543652	5.28972	13.9297	9.4947	Farp1	Farp1:0
3	159987941	159988196	5.28972	13.9297	9.4947	N/A	Ttpal:6868
7	11677755	11678022	4.54151	13.9102	9.47664	Lmnb2|Tmprss9|Timm13	Timm13:0
2	235257646	235257947	4.53163	13.8792	9.44671	Gar1	Gar1:0
16	83931731	83932007	6.14033	13.8741	9.44202	N/A	AABR07026565.2:69035
18	40123469	40123740	4.9806	13.8484	9.41672	AABR07031949.1|Trim36	Trim36:0
10	96663510	96663933	4.32045	13.8143	9.38456	AABR07030630.1|Cep112	Cep112:0
6	124701406	124701734	6.05287	13.6971	9.27186	Rps6ka5	Rps6ka5:0
2	29506036	29506373	6.70494	13.6856	9.2607	N/A	Zfp366:7373
2	235616659	235616911	6.47004	13.6798	9.25498	Col25a1	Col25a1:0
11	87548813	87549077	4.56784	13.6709	9.24659	Smpd4|Ccdc74a|U6|Med15	Ccdc74a:0
12	38960454	38960742	5.48553	13.6503	9.22707	Morn3	Morn3:4321
12	44152062	44152335	5.48553	13.6503	9.22707	Tesc	Tesc:0
3	22920641	22920974	6.42999	13.6046	9.18414	Psmb7	Psmb7:0
14	19983462	19983726	6.58617	13.4704	9.05557	Adamts3	Adamts3:0
2	27793397	27793662	6.58617	13.4704	9.05557	N/A	AABR07007775.1:8948
2	242580539	242580791	6.58617	13.4704	9.05557	N/A	Emcn:53608
10	81910476	81910747	4.96473	13.4573	9.04328	Tob1	Tob1:2942
8	23416437	23416803	4.96473	13.4573	9.04328	RGD1561444	RGD1561444:0
15	18399398	18399696	6.12799	13.4391	9.0262	Fam107a	Fam107a:0
13	87330549	87330893	5.73165	13.4267	9.01457	AABR07021714.1	AABR07021714.1:2407
5	140712447	140712701	4.37301	13.3763	8.96645	Trit1	Trit1:0
13	73056761	73057045	4.18359	13.3476	8.93938	Xpr1	Xpr1:0
2	3809335	3809624	6.75443	13.3458	8.93786	Mctp1	Mctp1:0
7	61583199	61583571	6.75443	13.3458	8.93786	N/A	Dyrk2:202738
5	152198048	152198305	4.45254	13.3165	8.91117	Dhdds|Hmgn2	Hmgn2:0
1	155633363	155633795	6.05031	13.2857	8.88076	N/A	AABR07004776.1:321037
1	265677157	265677545	6.05031	13.2857	8.88076	RGD1564887	RGD1564887:0
14	39497839	39498122	6.05031	13.2857	8.88076	N/A	Cox7b2:129071
1	72546051	72546312	5.03256	13.2831	8.87954	Shisa7|Isoc2b	Shisa7:0
5	78324152	78324441	4.6491	13.2632	8.86258	Wdr31	Wdr31:0
6	2886486	2886767	4.6491	13.2632	8.86258	Srsf7|Ttc39d	Ttc39d:0
14	23717765	23718036	6.24767	13.2598	8.8601	N/A	Cenpc:47291
2	56271569	56271907	6.24767	13.2598	8.8601	N/A	AABR07008399.1:53519
6	112175120	112175391	6.67137	13.1992	8.80281	N/A	Nrxn3:28288
15	58771282	58771567	6.21209	13.192	8.79613	N/A	AABR07018457.1:43781
10	88533347	88533657	4.40215	13.1599	8.76521	Nkiras2|Dnajc7	Dnajc7:0
11	69480623	69481035	5.10732	13.1162	8.72341	Kalrn	Kalrn:3258
16	59574161	59574460	5.10732	13.1162	8.72341	Lonrf1	Lonrf1:0
8	67512267	67512554	5.10732	13.1162	8.72341	N/A	Coro2b:20231
16	26745830	26746103	6.85858	13.1012	8.70967	Klhl2	Klhl2:0
8	100241323	100241602	6.85858	13.1012	8.70967	N/A	AABR07071101.1:18447
3	155252007	155252409	5.74596	13.0658	8.67733	Ppp1r16b	Ppp1r16b:0
10	63000214	63000691	6.8369	13.0639	8.67661	Efcab5	Efcab5:0
11	37462856	37463125	6.13867	13.0516	8.66442	AABR07033720.1	AABR07033720.1:0
8	66509498	66509788	5.19013	12.958	8.57378	N/A	AABR07070345.1:71500
17	74991389	74991672	6.53291	12.9534	8.57092	N/A	U6:189757
10	10808336	10808630	4.05514	12.9015	8.52025	LOC360479|Anks3	LOC360479:0
11	53731693	53732002	4.05514	12.9015	8.52025	Ift57	Ift57:0
16	1818595	1818924	5.65986	12.8857	8.50572	Zmiz1|Mir3075	Zmiz1:0
4	5779851	5780168	6.26703	12.8847	8.50475	N/A	AABR07059159.1:6551
9	82718811	82719078	4.74476	12.8699	8.49046	Stk11ip	Stk11ip:0
12	47138816	47139104	5.65045	12.866	8.48708	Rnf10|Pop5	Pop5:0
1	11909819	11910205	2.3875	12.8154	8.43741	5_8S_rRNA	5_8S_rRNA:3227
19	55955079	55955379	6.22767	12.8116	8.43366	Sult5a1	Sult5a1:0
5	154903522	154903785	5.28236	12.8099	8.43198	Luzp1	Luzp1:0
15	3051486	3051762	6.42913	12.768	8.39272	Adk	Adk:0
19	34212503	34212757	6.2017	12.7633	8.38837	Arhgap10	Arhgap10:0
9	98574926	98575204	4.94754	12.7189	8.34595	Per2	Per2:0
17	76777345	76777660	5.38573	12.674	8.30438	Camk1d	Camk1d:0
14	3644059	3644330	5.50238	12.5528	8.18758	Tgfbr3	Tgfbr3:0
2	31868618	31869046	5.50238	12.5528	8.18758	AABR07007863.1	AABR07007863.1:0
4	122365948	122366215	4.50381	12.5247	8.16216	Klf15	Klf15:0
2	254382315	254382577	4.85902	12.4958	8.1343	N/A	U6:41995
3	81351335	81351647	4.85902	12.4958	8.1343	N/A	Cry2:7226
8	74102699	74102978	4.85902	12.4958	8.1343	N/A	AABR07070527.1:49251
2	225416884	225417166	6.27255	12.4861	8.1264	N/A	Abcd3:27765
6	144123578	144123836	3.93434	12.4743	8.11604	Wdr60	Wdr60:0
15	106447340	106447632	5.63504	12.4496	8.0925	Farp1	Farp1:0
18	42626122	42626430	5.63504	12.4496	8.0925	N/A	AABR07031989.1:548426
18	62121552	62121808	5.63504	12.4496	8.0925	N/A	Pmaip1:52862
2	189195016	189195313	5.63504	12.4496	8.0925	She	She:4017
9	38068746	38069004	5.63504	12.4496	8.0925	Dst	Dst:0
1	81413049	81413312	4.08691	12.4414	8.08628	Xrcc1|Pinlyp	Xrcc1:41
4	157612254	157612514	4.08691	12.4414	8.08628	AC115415.1|Chd4	Chd4:22
18	80779953	80780216	6.24489	12.4361	8.08145	N/A	Tshz1:82156
12	15360979	15361388	5.78726	12.3689	8.0156	N/A	Rn60_12_0174.1:13599
13	52174849	52175123	5.78726	12.3689	8.0156	Lmod1	Lmod1:0
3	124524862	124525234	5.78726	12.3689	8.0156	Prnp	Prnp:0
3	143208637	143208936	5.78726	12.3689	8.0156	N/A	Cst3:10750
5	8621123	8621429	5.78726	12.3689	8.0156	N/A	AABR07046830.1:5646
1	106097059	106097337	5.96369	12.3166	7.96822	Nell1	Nell1:0
1	125417061	125417325	5.96369	12.3166	7.96822	Apba2	Apba2:0
2	26320554	26320810	5.96369	12.3166	7.96822	Iqgap2	Iqgap2:0
10	10064850	10065108	6.17062	12.3012	7.95594	N/A	5S_rRNA:355122
2	106394217	106394508	6.17062	12.3012	7.95594	N/A	AABR07009634.1:176011
2	81346437	81346711	6.38289	12.2757	7.93228	N/A	Dnah5:202991
1	247110568	247110838	5.19511	12.2484	7.90626	Cdc37l1	Cdc37l1:0
7	139762400	139762688	4.29914	12.2333	7.89267	Ccdc184	Ccdc184:0
7	109205024	109205307	4.11052	12.2326	7.89262	Zfat	Zfat:0
10	107460851	107461121	5.52522	12.2236	7.88384	C1qtnf1	C1qtnf1:0
7	60294533	60294802	3.70548	12.1535	7.81553	Yeats4	Yeats4:0
5	105518189	105518532	4.9979	12.1473	7.80955	Slc24a2	Slc24a2:0
12	1510242	1510618	1.45088	12.0952	7.76072	Rn5s|AABR07034940.2|AABR07034940.1|5S_rRNA	Rn5s:0|AABR07034940.2:0
19	17552598	17552927	4.96581	12.0713	7.73751	N/A	Chd9:58014
4	140486445	140486741	5.0792	11.9856	7.65863	Itpr1	Itpr1:0
7	25264048	25264322	5.0792	11.9856	7.65863	N/A	Nuak1:150385
3	111694355	111694608	4.63375	11.9174	7.59347	Mga	Mga:4413
19	53730021	53730325	5.04702	11.9122	7.5897	RGD1304884	RGD1304884:0
13	88901894	88902158	5.90638	11.8163	7.49818	LOC100361087	LOC100361087:0
3	174053441	174053711	6.09384	11.7644	7.44905	N/A	AABR07072963.1:6486
8	14524036	14524321	6.09384	11.7644	7.44905	Fat3	Fat3:0
10	67681019	67681290	5.45141	11.6985	7.38685	Rhbdl3	Rhbdl3:0
13	35554644	35554908	3.71312	11.6725	7.36361	Tmem185b|U6	Tmem185b:56
12	5601665	5602019	6.03915	11.6667	7.35814	Fry	Fry:0
10	82192729	82193016	5.42295	11.6408	7.3329	Cacna1g	Cacna1g:0
11	35167462	35167735	5.59512	11.6096	7.30227	N/A	7SK:9084
10	97210019	97210357	3.83594	11.5901	7.28363	Axin2	Axin2:2075
16	20325359	20325727	4.392	11.5868	7.28085	Ccdc124	Ccdc124:2095
4	2053513	2053821	4.392	11.5868	7.28085	AABR07059024.1|Rnf32	AABR07059024.1:0|Rnf32:0
19	21367993	21368266	5.39004	11.574	7.26881	AABR07043106.1|Siah1	AABR07043106.1:0
6	102285339	102285636	5.39004	11.574	7.26881	N/A	Pigh:12563
6	39361477	39361823	4.16479	11.534	7.2337	Fam84a	Fam84a:0
2	240828517	240828795	5.5242	11.4712	7.17342	Nfkb1	Nfkb1:0
X	15872852	15873155	5.5242	11.4712	7.17342	N/A	AABR07037203.1:75698
2	9777192	9777501	6.14903	11.4681	7.17271	N/A	LOC100912538:81143
9	29630285	29630560	5.90661	11.4285	7.13496	Ogfrl1	Ogfrl1:3619
7	79085474	79085734	5.86209	11.3481	7.06055	N/A	RGD1563045:53191
2	9601319	9601609	5.26713	11.3224	7.03745	Mblac2	Mblac2:0
20	46206413	46206721	4.18807	11.3107	7.02629	Mical1	Mical1:0
7	98770263	98770517	3.99818	11.3087	7.02519	Rnf139	Rnf139:323
12	2534151	2534414	3.61159	11.2955	7.01261	Snapc2|Timm44|Ctxn1	Ctxn1:0
5	149649796	149650103	5.07745	11.2785	6.99697	N/A	AABR07050061.1:16464
14	106394065	106394324	4.91519	11.2667	6.98551	Wdpcp|Mdh1	Wdpcp:0
1	72860932	72861222	4.46826	11.1697	6.8927	Syt5|Ptprh	Syt5:0
6	41813736	41814028	4.46826	11.1697	6.8927	Lpin1	Lpin1:0
2	206453672	206454084	4.43863	11.093	6.8203	Phtf1|Rsbn1	Phtf1:124
1	94445278	94445533	4.01373	11.078	6.80626	N/A	AABR07003040.1:5735
5	92246429	92246996	6.13662	11.0586	6.78807	N/A	Tmem261:207284
14	83305936	83306252	5.69416	11.0427	6.77482	Pisd	Pisd:0
17	20187538	20187921	5.29626	11.0209	6.75341	Jarid2	Jarid2:0
3	120369903	120370160	4.51195	10.9667	6.70286	Nphp1|Bub1	Nphp1:0
5	4432546	4432842	4.51195	10.9667	6.70286	Eya1	Eya1:0
2	261402931	261403192	3.86297	10.8807	6.62122	Fpgt|Lrriq3	Lrriq3:0
3	132735039	132735400	3.86297	10.8807	6.62122	N/A	Sptlc3:42303
7	11963743	11964016	3.86297	10.8807	6.62122	Csnk1g2	Csnk1g2:476
1	101774467	101774727	4.24055	10.8694	6.61055	Sult2b1	Sult2b1:960
17	66219416	66219684	4.24055	10.8694	6.61055	Mtr	Mtr:0
18	49195053	49195324	5.58776	10.8474	6.59276	N/A	AABR07032141.1:28490
2	197794397	197794721	5.58776	10.8474	6.59276	N/A	Adamtsl4:8863
20	4464313	4464574	5.20361	10.8354	6.58147	Tnxb|C4a	C4a:0|Tnxb:0
7	143706728	143706986	4.33794	10.8305	6.57716	Tns2	Tns2:251
7	12819816	12820082	4.42842	10.757	6.50785	Rnf126	Rnf126:758
1	280565361	280565623	5.14504	10.7173	6.46893	N/A	Pdzd8:49712
12	36791719	36791982	5.14504	10.7173	6.46893	N/A	AABR07036301.1:20596
18	27785857	27786120	5.14504	10.7173	6.46893	N/A	Hspa9:36623
6	76176055	76176316	5.14504	10.7173	6.46893	Psma6|RGD1305089	Psma6:0
12	17584346	17584598	3.8038	10.6908	6.44616	Dnaaf5	Dnaaf5:0
2	186140898	186141161	5.48527	10.6578	6.41381	Dclk2	Dclk2:0
11	73312580	73312845	4.27028	10.6522	6.40903	Xxylt1	Xxylt1:0
5	158416080	158416367	4.93358	10.6253	6.38455	N/A	Klhdc7a:20390
7	93341709	93342027	5.8783	10.6172	6.37741	Samd12	Samd12:0
6	60706793	60707095	5.26114	10.5934	6.35382	Dock4	Dock4:0
2	197991591	197991844	3.61534	10.5689	6.3343	Ciart	Ciart:18
4	146436204	146436504	5.42993	10.5549	6.32112	N/A	Hrh1:18828
10	55741346	55741605	4.58383	10.5059	6.27338	AABR07072133.1|Alox12b	AABR07072133.1:170
13	95749753	95750019	5.39572	10.4911	6.25918	N/A	LOC103692343:30814
12	12943589	12943932	5.35431	10.4136	6.18918	Cyth3	Cyth3:0
3	154598204	154598466	5.35431	10.4136	6.18918	Tgm2	Tgm2:0
3	148137365	148137719	3.88425	10.4106	6.18622	AABR07072936.1	AABR07072936.1:4948
5	121739909	121740227	4.67286	10.3882	6.16534	N/A	Pde4b:212750
6	99783380	99783673	4.67286	10.3882	6.16534	Sptb	Sptb:334
1	203883858	203884171	5.73823	10.3755	6.15573	N/A	Gpr26:86981
1	45403654	45403938	4.52284	10.3628	6.14334	N/A	AABR07001452.1:5258
16	17604281	17604570	5.1355	10.3479	6.12922	N/A	Sh2d4b:6545
16	22116921	22117246	2.49875	10.2739	6.05895	AABR07024932.1	AABR07024932.1:88
9	113395700	113395999	5.26013	10.2364	6.02207	Rab31	Rab31:0
12	36678730	36679016	4.73945	10.209	5.99718	N/A	Scarb1:15944
5	34374996	34375501	4.73945	10.209	5.99718	Nkain3	Nkain3:0
6	47570133	47570433	4.73945	10.209	5.99718	N/A	SNORA17:16395
16	3901566	3902021	4.40562	10.0849	5.88103	Anxa11	Anxa11:0
9	44262396	44262768	5.17915	10.0831	5.87951	N/A	RGD1310819:25280
20	44716699	44716969	5.15929	10.0453	5.84437	Traf3ip2	Traf3ip2:0
10	89146219	89146486	4.81458	10.039	5.83855	N/A	Ezh1:15881
5	8027991	8028314	5.5402	10.0307	5.83267	N/A	SNORA66:15011
2	189205885	189206166	5.30468	9.96596	5.77269	Il6r	Il6r:0
13	98649638	98649894	3.90887	9.94346	5.75118	Itpkb	Itpkb:0
1	128676692	128676954	4.42122	9.81472	5.63256	Ttc23	Ttc23:0
4	143702740	143703189	4.42122	9.81472	5.63256	N/A	7SK:166432
5	136903100	136903468	4.99809	9.73645	5.5587	St3gal3|AABR07049764.1	St3gal3:0
6	131747866	131748217	4.99809	9.73645	5.5587	N/A	Bcl11b:85880
20	19987738	19988078	4.96879	9.67988	5.50773	N/A	AABR07044767.1:44212
3	171539560	171540081	4.96879	9.67988	5.50773	N/A	U6:56141
12	22094289	22094655	5.13379	9.65159	5.48134	Agfg2	Agfg2:0
1	165037900	165038248	4.46969	9.61637	5.44658	Chrdl2	Chrdl2:1466
17	46727756	46728081	4.46969	9.61637	5.44658	Elmo1	Elmo1:0
6	972653	972917	4.46969	9.61637	5.44658	Fez2	Fez2:0
10	36245433	36245689	5.08262	9.55667	5.39242	Adamts2	Adamts2:0
9	99990095	99990348	5.08262	9.55667	5.39242	N/A	Gpc1:7927
19	52437985	52438336	4.52402	9.42425	5.26931	N/A	Tldc1:13668
10	83494885	83495176	4.1953	9.28566	5.13737	N/A	Phb:6008
17	23135823	23136094	4.1953	9.28566	5.13737	Nedd9	Nedd9:0
14	37602632	37602898	5.10558	9.25906	5.1139	Fryl	Fryl:0
12	49518363	49518730	3.95397	9.2504	5.10577	2900026A02Rik	2900026A02Rik:0
6	123017061	123017373	5.09478	9.2396	5.09604	N/A	Cpg1:16931
6	52296368	52296674	4.88775	9.19165	5.05164	N/A	U6atac:9388
1	251055553	251055881	5.2143	9.11262	4.97821	U4|Minpp1	Minpp1:0
11	33939593	33939942	4.22899	9.07255	4.94072	Dopey2	Dopey2:0
11	82147789	82148053	4.65504	9.06466	4.93546	Dgkg	Dgkg:0
16	84943333	84943616	4.65504	9.06466	4.93546	Myo16	Myo16:4011
2	27989975	27990344	4.65504	9.06466	4.93546	Hexb	Hexb:0
3	49032882	49033141	4.65504	9.06466	4.93546	N/A	Kcnh7:201416
5	138462686	138462970	4.65504	9.06466	4.93546	Ccdc30|AABR07049792.1|Ppcs	Ccdc30:0
10	69003144	69003402	5.17856	9.05043	4.92364	N/A	Mir6327:25412
1	142470121	142470387	3.77739	9.04534	4.91867	Crtc3	Crtc3:0
1	91262980	91263238	4.73503	8.90144	4.7833	N/A	Cebpg:24679
16	20697434	20697704	4.41517	8.88488	4.76897	Tmem59l	Tmem59l:1734
4	117866837	117867119	3.6274	8.87698	4.76255	Add2	Add2:0
18	75340872	75341127	4.26653	8.8635	4.75031	N/A	Setbp1:133567
10	42857525	42857863	5.225	8.79496	4.68772	N/A	Fam114a2:36704
12	36921463	36921920	3.99134	8.79562	4.68772	Ncor2	Ncor2:0
1	180492663	180492939	3.0187	8.78128	4.67519	N/A	Rras2:1482407
12	44708954	44709227	4.82775	8.75346	4.64849	Ksr2	Ksr2:0
9	87005961	87006243	4.82775	8.75346	4.64849	Nyap2	Nyap2:0
14	83091878	83092161	4.47328	8.69994	4.59985	Depdc5	Depdc5:0
5	25720835	25721109	4.62195	8.68406	4.58526	Tmem67|AABR07047262.1	Tmem67:0
19	2514898	2515151	4.9365	8.62551	4.53175	Cdh11	Cdh11:0
5	141405290	141405626	3.79581	8.57425	4.4838	Ndufs5	Ndufs5:0
3	2703139	2703412	4.01289	8.57121	4.48165	N/A	Lcn12:13122
1	131216060	131216317	5.03913	8.47906	4.3966	N/A	AABR07004227.1:74544
10	90983991	90984287	4.35605	8.46124	4.37976	Eftud2|FAM187A|Ccdc103	Ccdc103:0
4	151481496	151481766	4.35605	8.46124	4.37976	N/A	Wnt5b:19191
11	30857381	30857725	4.83601	8.44707	4.36833	N/A	Mis18a:22162
16	20585193	20585453	3.63211	8.39545	4.31831	Ssbp4|Isyna1	Ssbp4:0
11	72137001	72137300	4.03677	8.34931	4.27604	Mfi2	Mfi2:0
16	79708512	79708773	4.03677	8.34931	4.27604	N/A	Kbtbd11:7521
10	87244101	87244362	4.93381	8.29862	4.22923	Krt26	Krt26:0
11	61748583	61748841	4.01085	8.29043	4.2214	2610015P09Rik|SNORA84	2610015P09Rik:0
14	107440002	107440369	4.71527	8.23097	4.1679	N/A	LOC100361636:44618
1	72462239	72462570	3.98399	8.22923	4.16627	Nat14|Zfp628|Ssc5d	Nat14:0
2	179444286	179444556	5.05369	8.18265	4.12291	N/A	Gria2:139752
15	108002423	108002698	3.37347	8.13145	4.07719	Dock9	Dock9:0
8	54262573	54262826	4.06336	8.13042	4.07666	N/A	AABR07070131.2:358765
2	140121556	140121827	4.81093	8.08662	4.04009	N/A	AABR07010554.1:85871
5	72401794	72402056	4.62861	8.07464	4.02867	N/A	RGD1565912:80303
1	181215386	181215713	1.62865	7.95209	3.91367	N/A	Ythdc2:870186
4	104198073	104198369	4.84096	7.82721	3.8015	N/A	AABR07061096.1:92175
4	59358977	59359332	4.46449	7.77567	3.75277	N/A	LOC100365321:6067
3	104469609	104469864	4.62797	7.76783	3.74508	Ryr3	Ryr3:0
19	11908699	11909101	4.12679	7.70455	3.68883	N/A	AABR07042840.1:121922
13	50859095	50859392	4.55319	7.63639	3.62981	N/A	Fmod:14213
2	23560962	23561300	4.7281	7.63707	3.62981	N/A	Arsb:16000
3	137526908	137527172	4.7281	7.63707	3.62981	N/A	5S_rRNA:85953
4	58664291	58664662	4.50492	7.55117	3.54936	N/A	Mkln1:28722
10	33048904	33049367	3.48331	7.51836	3.51849	N/A	U1:75773
1	64286196	64286450	4.16503	7.49958	3.50153	N/A	Cacng6:18988
15	70010009	70010397	4.16503	7.49958	3.50153	N/A	Diaph3:29027
8	62754026	62754298	3.96131	7.36611	3.38168	N/A	Sema7a:8159
1	180896401	180897018	2.55112	7.28248	3.3046	N/A	Ythdc2:1188881
1	276769514	276769821	4.69271	7.28051	3.30278	N/A	Tcf7l2:39001
5	126394691	126395250	3.64808	7.19981	3.23222	Acot11	Acot11:0
19	53501094	53501380	3.87773	7.19285	3.22736	Fbxo31	Fbxo31:0
18	71423064	71423319	3.47531	7.03106	3.08025	Smad7	Smad7:0
12	3352803	3353057	1.82068	7.01965	3.07064	N/A	AABR07035008.1:32623
6	3523124	3523410	3.89752	6.97082	3.0239	N/A	U1:10026
5	136501484	136501755	3.87364	6.92289	2.98439	Eri3	Eri3:0
14	2084126	2084378	3.62886	6.91096	2.97447	Dgkq|Tmem175	Tmem175:0
16	37749388	37750002	1.75187	6.8028	2.87252	Glra3	Glra3:0
6	48796034	48796295	3.92003	6.75278	2.82964	Myt1l	Myt1l:0
3	38277632	38277961	3.01794	6.65456	2.74205	Stam2|AABR07052130.1	Stam2:193
1	180558162	180558437	1.60433	6.61216	2.70273	N/A	Ythdc2:1527462
18	15538834	15539143	4.1173	6.58436	2.67629	Ttr	Ttr:0
13	51054254	51054669	3.67837	6.5264	2.62816	Adora1	Adora1:0
18	69349532	69349883	3.76697	6.4555	2.56378	N/A	Mex3c:200054
3	144246485	144246775	4.33173	6.40989	2.52071	N/A	LOC689220:69820
9	57708125	57708410	4.33173	6.40989	2.52071	N/A	U2:204497
2	129384352	129384704	3.97579	6.33376	2.45907	N/A	AABR07010231.1:104304
4	6877739	6878013	1.826	6.33253	2.45907	Rheb|U6	U6:2617
1	65520889	65521602	2.84956	6.32682	2.45536	Mzf1	Mzf1:516
15	26211247	26211688	4.23204	6.2471	2.38731	N/A	Slc35f4:35603
3	46704533	46704830	4.02176	5.90103	2.08352	Itgb6	Itgb6:0
5	75919570	75919882	3.6828	5.80526	1.99847	N/A	Olr854:8766
5	157955603	157955864	3.55517	5.80231	1.99847	Ubr4	Ubr4:0
1	180805629	180805945	1.98809	5.63901	1.85335	N/A	Ythdc2:1279954
14	48022663	48023092	2.82131	5.3678	1.63693	N/A	AABR07015165.1:146638
16	3588636	3589069	3.43003	5.33769	1.61517	Erc2	Erc2:0
4	6879218	6879566	1.30834	5.25395	1.54751	U6	U6:1064
14	16037879	16038160	3.52911	5.07245	1.40166	N/A	LOC100363333:85797

## Sheet: K-MR-fs30_peaks.narro
#Chr	Start	End	FoldEnrichment	-LOG10(pvalue)	-LOG10(qvalue)	Gene(-5Kb+5Kb)	ClosestGene:Distance
20	8097041	8097734	49.6272	1029.64	1020.2	N/A	Armc12:11901
1	124775761	124776425	31.0303	573.45	566.304	Klf13	Klf13:0
12	28811017	28811666	43.3857	554.862	547.805	Wbscr17	Wbscr17:0
3	9498965	9499531	42.1879	362.155	355.484	AC142138.2	AC142138.2:0
8	53055116	53055913	48.6056	336.208	329.599	Zbtb16	Zbtb16:0
20	6352141	6352699	25.8825	295.682	289.191	Cdkn1a	Cdkn1a:0
6	76269579	76270156	23.3481	288.943	282.479	Nfkbia	Nfkbia:0
3	161812805	161813633	33.7347	286.939	280.481	Cdh22|Slc35c2|Elmo2	Elmo2:0|Cdh22:0
20	8102782	8103474	27.6527	282.937	276.502	N/A	Armc12:6161
3	150581548	150581985	35.9015	244.873	238.568	Asip	Asip:1679
10	59884750	59885408	44.5162	236.38	230.105	Aspa	Aspa:0
10	55683413	55683989	25.5912	227.94	221.693	Per1|Vamp2	Per1:3061
10	102329850	102330265	25.4954	205.856	199.692	Sdk2	Sdk2:0
9	93461485	93461946	16.3807	202.877	196.73	N/A	LOC501180:15066
10	52754005	52754488	23.4684	201.927	195.784	Shisa6	Shisa6:0
1	78999270	78999866	27.6941	190.273	184.197	Hif3a	Hif3a:1402
18	76830520	76830961	23.9265	188.397	182.332	Kcng2	Kcng2:0
1	240831393	240831946	23.7957	186.957	180.899	N/A	RGD1561453:54027
12	24733067	24733655	19.134	185.609	179.562	N/A	Abhd11:8071
7	125544507	125545047	29.1024	180.061	174.048	N/A	Prr5:31280
16	60785790	60786174	27.6441	171.823	165.845	N/A	AABR07026044.1:6431
8	53068833	53069394	28.0023	171.823	165.845	Zbtb16	Zbtb16:0
10	84894241	84894656	25.149	171.272	165.297	Sp2	Sp2:0
5	144771440	144771981	19.7864	165.771	159.826	Ncdn	Ncdn:0
20	29527940	29528596	18.4042	162.409	156.486	N/A	Anapc16:16033
10	37371788	37372213	23.1718	161.937	156.015	N/A	U6:46740
3	164579735	164580210	26.3876	161.19	155.272	N/A	AABR07054619.1:45731
7	123193051	123193525	18.0998	152.577	146.714	Pmm1	Pmm1:0
7	129844553	129845059	17.0585	151.257	145.404	AABR07058656.1	AABR07058656.1:0
5	125767715	125768250	21.1533	150.404	144.554	N/A	AABR07049524.1:94322
20	29532061	29532514	18.8691	148.082	142.247	N/A	Anapc16:12115
3	9484933	9485452	13.887	145.641	139.826	N/A	AC142138.2:13550
1	85382670	85383073	22.7027	144.443	138.635	Plekhg2|Zfp36	Zfp36:64
13	33504887	33505206	1.97099	144.391	138.584	N/A	ENSRNOG00000053423:643597
9	41076428	41076868	30.445	142.819	137.023	N/A	Prss40:6500
14	78814376	78814848	21.8687	140.902	135.12	Ppp2r2c	Ppp2r2c:0
8	53067701	53068260	21.094	140.225	134.447	Zbtb16	Zbtb16:0
4	64570532	64570983	26.9698	138.78	133.013	Dgki	Dgki:0
19	53630878	53631293	15.3451	134.401	128.669	Map1lc3b	Map1lc3b:0
2	183263503	183264060	19.3971	131.831	126.119	N/A	AABR07012039.1:12576
10	86268016	86268467	16.1108	128.397	122.707	N/A	AC142182.1:12425
10	54221466	54221981	21.8126	127.865	122.179	Gas7	Gas7:0
11	87064025	87064550	20.0889	126.217	120.543	Prodh	Prodh:0
5	161321145	161321567	25.6694	123.769	118.112	N/A	AABR07050336.1:201375
16	19225022	19225602	12.1746	122.607	116.957	Klf2	Klf2:0
1	165839687	165840278	16.7412	118.853	113.229	Fam168a	Fam168a:0
1	240903238	240903697	14.1887	110.768	105.196	Klf9	Klf9:4786
6	8346390	8347010	12.0303	110.141	104.572	Prepl|AC111831.2|U6	AC111831.2:0
5	167774677	167775183	26.4773	109.895	104.327	N/A	Slc45a1:78330
3	108794021	108794422	17.4554	108.249	102.691	Spred1	Spred1:813
11	79117999	79118461	16.3708	107.791	102.237	N/A	AABR07034573.1:15361
3	5970643	5971074	19.6027	107.163	101.612	Vav2	Vav2:0
7	117846151	117846628	18.5423	104.938	99.4009	Arhgap39	Arhgap39:0
20	7998803	7999262	20.4655	104.241	98.7101	Fkbp5	Fkbp5:0
5	64790738	64791202	19.217	102.598	97.0795	Mrpl50|Zfp189	Zfp189:0
6	124343771	124344247	14.6235	102.039	96.526	Ttc7b	Ttc7b:0
6	104079861	104080317	22.0238	101.839	96.3267	Galnt16	Galnt16:0
6	33653853	33654389	20.398	101.401	95.8912	N/A	Rhob:34738
10	55685613	55686174	14.0528	100.506	95.0022	Per1	Per1:876
8	50309855	50310282	10.768	98.4012	92.9134	Sik3	Sik3:123
11	64641008	64641448	14.1518	97.1814	91.7031	Arhgap31	Arhgap31:0
5	140655141	140655633	13.3182	96.7232	91.247	Mfsd2a	Mfsd2a:0
11	31001497	31001946	11.3524	94.4565	89.0007	Eva1c	Eva1c:505
16	7492067	7492520	12.3255	93.0845	87.6413	Sh3bp5	Sh3bp5:0
3	148302601	148303341	14.137	92.6542	87.2147	Bcl2l1	Bcl2l1:0
19	25181362	25181896	10.0022	92.6224	87.1832	Rfx1|AABR07043169.1	Rfx1:0
6	27802099	27802516	18.6217	92.3964	86.9583	Kif3c	Kif3c:0
7	123070382	123070818	13.2659	92.182	86.7459	N/A	Tob2:8719
18	5582893	5583270	16.2453	92.1514	86.7157	AABR07031247.1	AABR07031247.1:2055
13	95521237	95521738	22.0023	91.7548	86.3229	N/A	Zfp238:67930
8	52776041	52776465	17.2243	90.2183	84.8005	N/A	Nxpe1:12444
4	157761340	157761820	18.2338	89.6732	84.2598	N/A	AABR07062033.1:5483
18	56200759	56201186	15.9329	89.5862	84.1738	Camk2a	Camk2a:0
12	39545210	39545703	15.7767	88.3099	82.908	N/A	Atp2a2:8200
2	187404635	187404970	13.9898	86.9175	81.5277	Hapln2	Hapln2:2850
8	102737203	102737553	22.836	84.3813	79.0118	Slc9a9	Slc9a9:0
8	128699695	128700101	8.77249	83.0907	77.7318	Xirp1	Xirp1:2032
15	28314454	28314990	12.3809	80.8704	75.5288	Ndrg2|Tppp2	Ndrg2:0
19	37453915	37454312	9.50555	80.7036	75.3643	N/A	Zdhhc1:13445
15	11491325	11491710	19.9555	80.1325	74.7965	N/A	Nek10:141049
1	221209249	221209578	13.4652	79.9347	74.6009	Frmd8	Frmd8:3730
5	72885698	72886230	13.2053	79.7378	74.4057	N/A	AABR07048321.1:6108
8	48415825	48416299	10.1663	79.4481	74.1204	Usp2	Usp2:0
4	11405298	11405653	15.9762	79.4408	74.1134	Magi2	Magi2:0
3	81777067	81777465	14.0817	79.0821	73.756	N/A	AABR07052894.1:22929
8	53071494	53071946	14.0817	79.0821	73.756	Zbtb16	Zbtb16:0
10	59135833	59136268	16.2853	78.7064	73.384	N/A	Metazoa_SRP:15416
3	7098957	7099356	11.5998	78.3769	73.0585	N/A	Ralgds:10564
15	4139880	4140313	16.488	77.652	72.3405	Usp54	Usp54:0
12	13723225	13723578	17.3005	77.3081	71.9994	Actb	Actb:4385
11	31103381	31103915	10.186	77.0832	71.7773	Synj1|RGD1306954	RGD1306954:0
1	98210827	98211335	14.8672	76.256	70.9582	N/A	Zfp788:17238
7	77434262	77434693	12.029	76.0636	70.7691	N/A	Azin1:61865
8	71740831	71741206	17.6583	75.7174	70.4262	Snx1	Snx1:4690
8	45406728	45407060	13.1344	75.1963	69.9086	N/A	Ubash3b:31294
5	150910812	150911201	16.0586	74.9255	69.6429	Eya3	Eya3:0
19	59655937	59656356	9.57507	74.5822	69.3021	AABR07044148.1	AABR07044148.1:0
20	10680402	10680854	9.57507	74.5822	69.3021	Sik1|AABR07044569.1	AABR07044569.1:0
10	57332057	57332457	15.2581	74.3118	69.0345	U6|Kif1c	Kif1c:0
13	52169391	52169746	13.9022	73.3405	68.0731	Lmod1	Lmod1:0
4	112734497	112734905	18.4682	72.5886	67.3293	N/A	Mrpl19:27228
19	44015588	44016107	11.5573	71.5491	66.2998	Cfdp1	Cfdp1:0
3	82289097	82289526	14.5417	71.5246	66.2758	5S_rRNA	5S_rRNA:2609
10	11290703	11291090	17.1129	70.3385	65.1001	N/A	Srl:6372
10	94456935	94457362	13.8409	70.2151	64.9786	Smarcd2	Smarcd2:0
7	137545535	137545954	19.6234	69.9478	64.7126	AABR07058788.3	AABR07058788.3:1975
7	132477065	132477853	15.3241	69.8637	64.6291	Slc2a13	Slc2a13:0
20	5608869	5609265	13.4703	69.8172	64.5833	Bak1	Bak1:364
13	72727142	72727571	8.68867	69.7649	64.5317	N/A	U6:6861
1	87356752	87357188	12.9082	69.4694	64.2393	Sipa1l3	Sipa1l3:0
13	90674452	90674817	11.0174	69.4265	64.1968	Atp1a2	Atp1a2:0
3	164598053	164598446	11.0174	69.4265	64.1968	N/A	AABR07054619.1:27495
10	105553123	105553434	11.6568	69.2601	64.0339	U6|Ube2o	Ube2o:138
16	3625753	3626170	13.8649	68.8193	63.5966	Erc2	Erc2:0
1	82573890	82574374	15.1301	68.5844	63.3635	Axl	Axl:0
11	35170120	35170609	15.1301	68.5844	63.3635	N/A	7SK:11742
10	109811322	109811635	10.6028	68.3723	63.1552	Mafg	Mafg:0
1	222495226	222495646	9.23439	68.1472	62.933	Naa40	Naa40:0
13	33503751	33504538	2.03707	68.1046	62.8911	N/A	ENSRNOG00000053423:644265
8	25669414	25669777	8.25356	67.7916	62.5824	Dpy19l1	Dpy19l1:21
12	16455380	16455866	16.6504	67.6488	62.4404	Mad1l1	Mad1l1:0
1	220475893	220476279	8.02045	66.3934	61.199	Cnih2|LOC100363782|Yif1a	Cnih2:0
14	83721080	83721456	13.5308	66.3813	61.187	Pla2g3	Pla2g3:3477
6	97390734	97391152	13.5308	66.3813	61.187	AABR07064835.1	AABR07064835.1:0
17	13391565	13391962	10.9816	66.0592	60.869	Gadd45g	Gadd45g:0
1	247514234	247514611	8.98023	65.1464	59.967	Plgrkt	Plgrkt:0
19	57393641	57393983	14.1151	65.1088	59.9297	RGD1559896	RGD1559896:2623
13	109042077	109042728	12.3215	64.779	59.6044	N/A	Ptpn14:200567
2	197991582	197991941	9.47228	64.0448	58.8788	Ciart	Ciart:9
10	75149556	75149965	9.04447	63.7581	58.5955	Mks1	Mks1:0
5	166906688	166907070	11.3749	63.6005	58.4411	N/A	AABR07050484.1:5575
1	266679485	266679955	15.277	63.5895	58.4308	Nt5c2	Nt5c2:0
8	130475142	130475459	10.2461	63.1596	58.0056	Ccdc13	Ccdc13:0
3	11974459	11974822	10.3429	62.9286	57.7763	Lrsam1|Fam129b	Lrsam1:0
1	94551792	94552295	9.56457	62.6917	57.5428	N/A	U7:9607
3	148264357	148264907	11.6136	62.4402	57.2955	Bcl2l1	Bcl2l1:0
9	15506935	15507371	14.0062	61.8665	56.7268	N/A	RGD1562299:5692
1	281377017	281377408	15.5005	61.8165	56.6781	Fam204a	Fam204a:184
9	67199555	67199921	9.46597	61.6655	56.5282	N/A	5S_rRNA:6845
3	8831655	8832151	11.4753	61.3102	56.1802	Phyhd1|Lrrc8a	Phyhd1:589
4	159131450	159131842	10.118	60.7996	55.6735	N/A	Kcna5:52448
16	61740522	61740863	10.378	60.5778	55.4545	Saraf	Saraf:0
19	57903132	57903580	12.184	60.2309	55.1126	Disc1	Disc1:0
16	19276116	19276534	12.3979	60.1938	55.0766	N/A	Ap1m1:11821
1	59129640	59130094	12.0533	59.8283	54.7148	Riok2	Riok2:0
18	56048695	56049163	14.9761	59.8139	54.7005	Rps14	Rps14:1380
5	160352937	160353383	8.3872	58.2887	53.1933	Dnajc16|Casp9	Dnajc16:11
4	147718945	147719375	9.78892	58.2744	53.1799	Efcab12|Rpl32|Cand2|SNORA7	Rpl32:0
7	12723222	12723759	9.3563	58.2629	53.1685	Hmha1|Palm	Hmha1:0|Palm:0
16	20357825	20358212	10.5588	58.1198	53.0271	AABR07024875.1|Arrdc2	Arrdc2:1214
4	139245388	139245767	17.4275	58.0789	52.9864	N/A	7SK:79647
8	64991248	64991701	11.8716	57.9166	52.8267	Rn60_8_0647.2	Rn60_8_0647.2:0
15	45590742	45591110	13.3196	57.8737	52.7853	N/A	Gucy1b2:40458
6	131994714	131995120	13.9978	57.44	52.3564	N/A	LOC100910833:28825
2	141792941	141793378	11.9094	57.3583	52.276	N/A	AABR07010589.1:70460
5	19471403	19471873	7.99382	57.3332	52.2518	Sdcbp	Sdcbp:0
7	119662939	119663403	12.6723	56.8254	51.7513	Kctd17|Tmprss6	Tmprss6:0
1	87259078	87259494	11.7154	56.7679	51.6945	Sipa1l3|Dpf1	Dpf1:1009
14	3644023	3644398	13.9248	56.5275	51.4569	Tgfbr3	Tgfbr3:0
14	46644909	46645279	2.13435	56.3371	51.2685	AABR07015078.2|AABR07015078.1|Rn5-8s	Rn5-8s:887
18	14807544	14807892	6.95533	56.2665	51.1987	LOC100911918	LOC100911918:0
3	162579524	162579897	11.6382	55.8662	50.8036	Zmynd8	Zmynd8:0
9	62344769	62345184	14.5691	55.8513	50.7888	Plcl1	Plcl1:0
14	11066370	11066902	12.0274	55.6816	50.6215	N/A	Tmem150c:28261
10	96663447	96663910	9.55591	55.5618	50.5036	AABR07030630.1|Cep112	Cep112:0
6	123655931	123656357	8.47562	55.4563	50.3987	N/A	Foxn3:78237
1	11910818	11911336	2.67216	54.6158	49.5688	5_8S_rRNA|pRNA	pRNA:4201
12	51485314	51485818	13.5028	54.04	49.0023	Ttc28	Ttc28:0
10	107316956	107317361	13.1274	53.8164	48.7811	Usp36	Usp36:0
12	48458201	48458680	12.5415	53.6922	48.6583	N/A	Ssh1:11225
1	141917755	141918187	10.5075	53.5492	48.5164	N/A	Idh2:24051
5	73487781	73488117	15.8766	53.382	48.3525	Actl7b	Actl7b:4527
3	165160202	165160683	11.2467	53.3566	48.3278	N/A	Nfatc2:84555
3	160047036	160047469	8.43033	53.0705	48.0452	Pkig|AABR07054554.1	Pkig:0|AABR07054554.1:0
8	22059573	22060082	12.5129	52.2345	47.2191	AC118115.1|Icam5	Icam5:2365
5	150233854	150234247	11.5263	52.2199	47.2057	N/A	Oprd1:53879
2	116945106	116945491	15.6316	52.1146	47.1028	N/A	Egfem1:24853
4	174298856	174299224	13.8753	52.0382	47.0272	AABR07062395.2	AABR07062395.2:4898
8	119556831	119557150	13.8753	52.0382	47.0272	N/A	Trank1:9359
18	13951328	13951884	10.5713	51.8774	46.8676	Nol4	Nol4:0
1	134655496	134655855	9.67267	51.8554	46.8459	N/A	Rgma:43444
6	29375702	29376060	9.67267	51.8554	46.8459	Klhl29	Klhl29:0
15	42862891	42863316	11.5975	51.7634	46.7554	Ptk2b	Ptk2b:0
4	84647032	84647461	13.0809	51.5793	46.5728	Wipf3	Wipf3:0
6	14701328	14701706	13.0809	51.5793	46.5728	N/A	AABR07062915.1:95132
1	124832236	124832583	10.2029	51.2876	46.285	N/A	Klf13:28874
7	141366900	141367273	10.9343	51.1121	46.1136	Gpd1|Smarcd1	Smarcd1:169
7	72772329	72772729	6.47348	50.8682	45.8723	Mtdh	Mtdh:0
14	84150548	84150935	8.53377	50.2503	45.2621	RGD1308775|Dusp18	Dusp18:0|RGD1308775:0
1	85323456	85323834	7.81512	50.204	45.2166	N/A	Gmfg:5489
1	124650321	124650715	7.81512	50.204	45.2166	Otud7a	Otud7a:0
4	99937372	99937712	6.79699	50.1506	45.1641	St3gal5	St3gal5:0
12	40898437	40898882	11.668	49.9708	44.9876	Ptpn11	Ptpn11:0
17	76804326	76804719	11.1922	49.9431	44.9609	Camk1d	Camk1d:0
15	2813571	2814000	8.69981	49.8361	44.8548	Kat6b	Kat6b:0
13	67105948	67106267	15.6246	49.8143	44.8337	Pla2g4a	Pla2g4a:0
10	39446696	39447366	8.28272	49.7153	44.7363	P4ha2	P4ha2:0
16	20394263	20394552	11.8072	49.6829	44.705	Mast3	Mast3:1293
12	30775851	30776344	13.5566	49.1458	44.1743	Sfswap	Sfswap:0
5	62588036	62588504	12.6589	49.1463	44.1743	Gabbr2	Gabbr2:0
17	88095252	88095632	9.09232	49.1221	44.1512	Enkur|Thnsl1	Enkur:0
16	16694345	16694730	12.0265	48.9197	43.9513	N/A	AABR07024790.1:65728
3	147872790	147873114	8.59241	48.8466	43.8796	N/A	Zcchc3:5822
1	281101610	281102048	7.95671	48.2718	43.3139	Rab11fip2	Rab11fip2:173
5	152795111	152795496	9.49646	48.2711	43.3138	Man1c1	Man1c1:0
2	124545411	124546016	11.8325	47.7454	42.7956	N/A	SNORA17:46064
3	81885566	81885937	10.8581	47.692	42.7437	LOC102547078|Prdm11	LOC102547078:0|Prdm11:0
10	105290063	105290514	9.41369	47.3972	42.4532	Rnf157	Rnf157:2976
1	205842330	205842673	7.37057	47.0382	42.0986	Dhx32|Fank1	Fank1:0|Dhx32:0
3	124084910	124085227	7.6554	46.8972	41.9587	Smox	Smox:0
20	46453670	46454055	9.97451	46.8812	41.9434	Foxo3	Foxo3:0
8	105567371	105567740	14.4948	46.8045	41.8682	N/A	AABR07071223.1:40613
1	201515723	201516055	10.3377	46.7829	41.8467	Htra1	Htra1:0
11	79895837	79896199	12.237	46.7421	41.8064	N/A	U7:80478
6	99923308	99923678	10.9063	46.5541	41.6223	Fntb	Fntb:0
10	42747461	42747866	13.6789	46.5512	41.6196	Gria1	Gria1:0
10	42812721	42813003	13.5595	46.2942	41.3669	N/A	Gria1:52522
4	100372882	100373266	5.90202	46.2079	41.2813	Sh2d6	Sh2d6:830
6	128541338	128541766	7.56426	45.9711	41.0463	Clmn	Clmn:0
10	89338834	89339162	8.27019	45.9108	40.9867	ENSRNOG00000050347|Rundc1	Rundc1:0
4	122373531	122374082	9.3167	45.8989	40.9751	Klf15	Klf15:0
3	147605361	147605697	10.897	45.8904	40.967	Srxn1	Srxn1:3398
4	146260176	146260478	9.82782	45.8129	40.8904	N/A	Slc6a1:16384
17	12230286	12230672	10.524	45.4674	40.5502	N/A	SNORA17:28117
1	49124816	49125183	10.95	45.3978	40.4836	N/A	AABR07001518.1:7185
4	84599279	84599613	10.95	45.3978	40.4836	Wipf3	Wipf3:0
2	183810925	183811252	9.48924	45.3114	40.3989	AABR07012047.1	AABR07012047.1:0
10	106971168	106971577	7.20113	45.2299	40.3178	Socs3	Socs3:3601
8	62851997	62852335	10.4356	45.2123	40.3003	Ccdc33|AABR07073414.1	Ccdc33:0
19	55046247	55046594	8.60901	45.0598	40.1489	N/A	Zfpm1:47991
1	260945019	260945428	9.40148	45.0213	40.1127	Slit1	Slit1:0
11	42858472	42858965	9.40148	45.0213	40.1127	Arl6	Arl6:0
19	830563	830919	12.3417	44.9526	40.0446	Cmtm3	Cmtm3:0
10	58776323	58776712	7.7897	44.9484	40.0404	RGD1304728|Med31|Txndc17	Txndc17:80
7	120744536	120744880	9.18361	44.867	39.9603	Kdelr3|Kcnj4	Kcnj4:0
17	22792890	22793276	13.8683	44.7985	39.8923	N/A	AABR07027283.1:17978
1	11909535	11910435	3.02161	44.7777	39.8718	5_8S_rRNA	5_8S_rRNA:2943
6	144123528	144123907	8.80461	44.6703	39.7659	Wdr60	Wdr60:0
3	140476443	140476797	9.99711	44.529	39.6267	Ralgapa2	Ralgapa2:0
14	9093905	9094193	14.4227	44.4679	39.5673	N/A	AABR07014317.1:6049
8	28818433	28818752	14.4227	44.4679	39.5673	N/A	Spata19:358599
9	21191911	21192211	14.4227	44.4679	39.5673	Ptchd4	Ptchd4:0
9	17114292	17114881	7.91687	44.4571	39.557	Yipf3|Lrrc73|Tjap1	Lrrc73:116
14	44774160	44774479	14.0274	44.4039	39.5044	N/A	Wdr19:7041
10	41659650	41660063	10.3569	44.3653	39.4669	N/A	RGD1561017:113305
11	29757961	29758253	11.2506	44.2653	39.3702	N/A	Krtap11-1:47113
9	118810004	118810364	8.05538	43.9814	39.0909	Dlgap1	Dlgap1:0
4	59236484	59236876	13.0479	43.7803	38.8914	N/A	AABR07060151.1:33459
3	41615	41891	1.66206	43.5047	38.621	N/A	AABR07051177.1:31365
13	51113799	51114188	9.8409	43.4548	38.5715	N/A	Myog:12271
15	59735781	59736207	12.5226	43.3192	38.4375	Enox1	Enox1:0
17	30181250	30181720	8.89071	43.293	38.4113	N/A	SNORA17:70680
4	62873670	62873990	12.818	43.2827	38.4016	N/A	Fam180a:13225
2	29737953	29738372	10.1899	43.27	38.3891	Map1b	Map1b:0
3	126206545	126206846	11.604	43.1915	38.3115	N/A	AABR07053787.2:25149
4	179304899	179305176	10.5909	43.1532	38.2742	Bcat1	Bcat1:0
9	50422140	50422429	14.1222	43.1532	38.2742	N/A	AABR07067508.1:19663
17	90476032	90476417	13.7411	43.11	38.2335	Lyst	Lyst:0
8	67483499	67483866	10.0465	42.8565	37.9842	Coro2b|U6	Coro2b:0
19	57777976	57778401	11.408	42.7116	37.8405	Tsnax	Tsnax:0
15	60766703	60767148	6.94697	42.5556	37.6876	Akap11	Akap11:125
13	46693513	46693833	12.792	42.5359	37.6683	Thsd7b	Thsd7b:0
4	58006735	58007186	7.19972	42.3189	37.4537	Cep41	Cep41:0
1	265677140	265677749	12.6773	42.2886	37.4237	RGD1564887	RGD1564887:0
8	21668570	21668967	8.88704	42.1566	37.2946	Ubl5|LOC364561	LOC364561:269
20	48702851	48703219	10.2138	42.113	37.2518	Mettl24	Mettl24:0
8	117589903	117590200	10.6696	42.11	37.2489	SNORA28|Ip6k2	Ip6k2:0
2	219610541	219610878	13.2497	42.109	37.2481	Lrrc39|Trmt13	Lrrc39:0
7	71388343	71388642	10.4114	42.0417	37.1824	N/A	Rn60_7_0716.1:9518
3	163183451	163183810	11.393	42.0235	37.1648	N/A	AABR07054608.1:44318
3	59152984	59153424	9.93868	41.9399	37.0831	Cdca7	Cdca7:0
20	46206388	46206786	8.61856	41.792	36.9381	Mical1	Mical1:0
1	141973425	141973820	7.38407	41.6775	36.8256	N/A	AABR07004421.1:8849
2	140706172	140706572	9.2394	41.5992	36.7487	Mgst2	Mgst2:1825
6	135259375	135259822	7.982	41.596	36.7455	Mok|AC121220.1	Mok:0|AC121220.1:0
17	66219406	66219750	9.79773	41.5315	36.6818	Mtr	Mtr:0
14	84445904	84446510	9.77002	41.4507	36.6018	Gatsl3|Tbc1d10a	Tbc1d10a:871
1	198103997	198104369	10.6557	41.4456	36.5971	Ccdc101|Sult1a1	Sult1a1:0
5	76150563	76150931	7.39529	41.2325	36.3871	Dnajc25	Dnajc25:0
12	49477617	49477927	8.13728	41.1354	36.2908	2900026A02Rik	2900026A02Rik:0
19	37795504	37795859	7.73317	41.1305	36.2864	Tsnaxip1|Ranbp10	Tsnaxip1:0|Ranbp10:0
16	3492954	3493420	13.0676	41.0387	36.1965	Erc2	Erc2:0
7	125833275	125833594	6.43664	40.8837	36.0451	Npap60	Npap60:0
10	86654292	86654724	8.30857	40.696	35.8612	Thra	Thra:2561
1	11905602	11906405	3.1041	40.6286	35.7953	5_8S_rRNA	5_8S_rRNA:36
14	46643791	46644024	2.41135	40.4475	35.6176	Rn5-8s	Rn5-8s:2142
15	105850899	105851217	5.76478	40.4244	35.5945	AABR07019442.3|Rap2a	Rap2a:325
1	240104674	240105042	8.49847	40.2809	35.4526	N/A	SNORA17:164681
1	196083861	196084402	9.37229	40.2734	35.4459	N/A	AC110387.1:10812
5	148380403	148380769	11.1888	40.2361	35.4096	Tinagl1	Tinagl1:1937
7	34484809	34485219	11.1888	40.2361	35.4096	Snrpf|AABR07056643.2	AABR07056643.2:0|Snrpf:0
14	46655444	46655779	2.33701	39.9783	35.1556	AABR07015081.2|AABR07015081.1|AABR07015080.2|AABR07015079.1|AABR07015080.1	AABR07015081.2:0
1	222734175	222734457	7.53397	39.8225	35.0033	Rtn3	Rtn3:0
10	16778320	16778624	7.40278	39.7825	34.9643	Atp6v0e1	Atp6v0e1:0
17	74991306	74991624	12.1435	39.7785	34.9605	N/A	U6:189674
6	124701350	124701819	10.9711	39.7113	34.8948	Rps6ka5	Rps6ka5:0
3	156806159	156806555	11.4884	39.6428	34.828	N/A	Zhx3:28161
12	7808043	7808478	9.24127	39.3026	34.4916	N/A	AC123253.1:30661
11	34659513	34659826	12.8823	39.2826	34.4724	U1|Ttc3	Ttc3:0
2	70593356	70593688	13.2208	39.2647	34.4549	N/A	AABR07008681.1:95627
2	96785852	96786150	13.2208	39.2647	34.4549	N/A	Pkia:117631
12	37167362	37167773	7.90142	39.2103	34.403	N/A	Zfp664:16990
7	116872456	116872746	7.90142	39.2103	34.403	Zc3h3	Zc3h3:0
11	79424842	79425215	12.8211	39.1595	34.353	Lpp	Lpp:0
1	246416333	246416686	9.5217	38.9608	34.1561	Glis3	Glis3:0
12	13853329	13853759	8.57193	38.8888	34.0853	Tnrc18	Tnrc18:0
3	161498740	161499116	7.29997	38.8652	34.0622	Ncoa5	Ncoa5:0
12	19221361	19221649	12.0245	38.855	34.0527	N/A	AABR07035541.2:6969
19	10024614	10024955	6.46522	38.8115	34.01	Cfap20	Cfap20:0
5	140712381	140712715	6.83518	38.7539	33.9535	Trit1	Trit1:0
14	105084013	105084352	9.87291	38.7523	33.9521	AABR07016578.2	AABR07016578.2:0
3	161211874	161212301	7.64473	38.7505	33.9514	Dnttip1|Wfdc3	Dnttip1:0|Wfdc3:0
10	29222422	29222902	10.2807	38.615	33.8184	N/A	Rn60_10_0291.1:23000
1	32205923	32206247	10.7601	38.5675	33.772	Slc6a19	Slc6a19:0
20	12850343	12850784	10.7601	38.5675	33.772	Lss	Lss:0
10	64106721	64107109	8.80103	38.5195	33.725	Rph3al	Rph3al:0
10	57311763	57312215	10.9011	38.2743	33.4843	Inca1|Camta2	Inca1:0
7	59260961	59261404	12.0341	38.2106	33.4216	Ptprr	Ptprr:0
9	98621283	98621732	6.52338	38.2042	33.4153	Traf3ip1	Traf3ip1:0
7	23550592	23550933	10.0848	38.1095	33.3229	Timp3|Syn3	Syn3:0|Timp3:0
9	82197863	82198170	12.596	38.0256	33.2395	Ccdc108	Ccdc108:2142
15	74710816	74711114	12.9203	37.9877	33.2022	N/A	SNORA17:13051
4	144770387	144770702	11.3226	37.9693	33.1845	Srgap3	Srgap3:0
1	80231857	80232195	5.49635	37.9567	33.1725	N/A	Fosb:10148
10	20451504	20451853	7.19715	37.9539	33.1698	Slit3	Slit3:0
8	106021946	106022277	11.8989	37.924	33.1404	N/A	Nmnat3:294847
14	46329542	46329759	3.10735	37.9049	33.1215	AABR07015042.1	AABR07015042.1:237
5	58398029	58398352	9.2761	37.6776	32.8987	Dnajb5	Dnajb5:0
17	76622607	76622963	9.6934	37.6712	32.8925	Camk1d	Camk1d:0
10	42751861	42752194	10.0868	37.5087	32.7331	Gria1	Gria1:0
13	68464912	68465235	11.1003	37.4661	32.6924	N/A	U4:23798
8	39500832	39501163	10.0608	37.4422	32.6693	5S_rRNA|Pknox2	Pknox2:0
20	29484054	29484492	9.38033	37.395	32.6234	N/A	Dnajb12:20317
3	11448629	11449017	8.10623	37.3283	32.5581	Slc25a25	Slc25a25:0
17	16729170	16729469	7.66556	37.3108	32.5412	N/A	Id4:34045
6	11963597	11963935	11.612	37.3095	32.5402	N/A	AABR07062860.1:30805
5	170641870	170642152	10.2105	37.2143	32.4467	Ajap1	Ajap1:0
1	274472205	274472530	10.9415	37.1029	32.3374	Rbm20	Rbm20:0
3	176644055	176644478	7.09434	37.0488	32.2835	Kcnq2	Kcnq2:0
3	2251797	2252108	8.61585	36.8353	32.0736	LOC100911867	LOC100911867:0
17	78817393	78817717	6.49797	36.7426	31.9825	Meig1	Meig1:0
15	71642914	71643331	12.6199	36.7207	31.961	N/A	Pcdh20:129446
3	124227022	124227358	12.6199	36.7207	31.961	N/A	Adra1d:81457
18	50784585	50784949	9.5139	36.5981	31.8414	AABR07032171.1	AABR07032171.1:0
6	127562161	127562517	9.45957	36.4511	31.6976	Serpina1f	Serpina1f:2294
8	89276969	89277375	11.5128	36.4463	31.6928	N/A	AABR07070873.1:39924
8	117266341	117266644	8.74747	36.1323	31.3852	Lamb2	Lamb2:1693
9	19527564	19527897	10.0102	36.1075	31.3614	Rcan2	Rcan2:0
16	58731538	58731901	8.15716	35.9147	31.171	LOC688765	LOC688765:0
1	153588372	153588721	7.68853	35.8732	31.1305	Fzd4	Fzd4:750
5	74507827	74508150	12.1773	35.8481	31.1062	N/A	Ptpn3:139642
11	71601555	71601909	6.80366	35.8323	31.0907	Tctex1d2|Tm4sf19	Tctex1d2:0
15	4092209	4092567	5.86671	35.7302	30.9907	Usp54	Usp54:0
8	68000703	68001052	5.86671	35.7302	30.9907	N/A	U6:23765
10	67681023	67681391	10.4852	35.4236	30.6914	Rhbdl3	Rhbdl3:0
10	10064815	10065143	11.257	35.2562	30.5269	N/A	5S_rRNA:355087
5	145929126	145929390	12.1318	35.0962	30.3704	N/A	LOC682102:94306
11	73078762	73079071	5.90025	35.0858	30.3602	Acap2	Acap2:0
6	7900832	7901194	7.19504	35.0455	30.3201	U6|Dync2li1	Dync2li1:0
1	198243568	198244006	6.32235	35.0412	30.3166	AABR07005779.3	AABR07005779.3:53
1	72464464	72464809	7.18866	35.0211	30.2967	Nat14|Zfp628|Ssc5d	Nat14:0
12	50792253	50792730	10.3055	35.0037	30.2797	N/A	AABR07036627.1:140433
12	19328514	19328913	8.01891	34.9376	30.2142	Taf6|Cnpy4	Taf6:0
12	44152008	44152384	9.7255	34.7977	30.0778	Tesc	Tesc:0
13	71607359	71607675	8.85351	34.7721	30.0527	AABR07021433.1	AABR07021433.1:0
4	147756488	147756972	6.53587	34.6777	29.9598	Mbd4|Ift122	Ift122:0
10	108665082	108665464	5.50556	34.533	29.8169	AABR07030910.1	AABR07030910.1:2342
4	169035326	169035664	7.31176	34.5114	29.7957	Gsg1	Gsg1:0
1	221205451	221206084	8.2143	34.5069	29.7919	N/A	Frmd8:7224
2	104937559	104937932	8.2143	34.5069	29.7919	Gyg1	Gyg1:0
13	70445179	70445546	8.2128	34.5022	29.7877	Nmnat2	Nmnat2:0
16	3901496	3901947	8.38659	34.5013	29.7869	Anxa11	Anxa11:0
2	29356858	29357167	9.15488	34.4762	29.762	N/A	Zfp366:53412
5	25537506	25537873	9.15488	34.4762	29.762	N/A	7SK:8237
4	81376869	81377211	6.78589	34.3711	29.6592	Snx10	Snx10:2712
6	132222038	132222416	9.31392	34.3257	29.6152	Hhipl1	Hhipl1:0
1	73760415	73760792	9.50483	34.2397	29.531	N/A	Ttyh1:7288
20	21564416	21564851	9.50483	34.2397	29.531	Arid5b	Arid5b:124
10	46327979	46328283	8.43506	34.1072	29.4024	Med9|Rasd1	Med9:0
2	139469204	139469555	8.43506	34.1072	29.4024	Slc7a11	Slc7a11:0
10	57369088	57369485	9.92746	34.1053	29.4014	N/A	Zfp3:16743
11	35167476	35167786	9.91615	34.0781	29.3749	N/A	7SK:9098
11	79737901	79738675	9.91615	34.0781	29.3749	N/A	Lpp:34166
2	106394165	106394560	10.4065	34.013	29.3114	N/A	AABR07009634.1:175959
10	20492685	20493007	7.44051	33.9918	29.2909	Slit3	Slit3:0
2	242165219	242165535	7.44051	33.9918	29.2909	Ppp3ca	Ppp3ca:0
2	32758476	32758863	9.60984	33.9198	29.2208	N/A	Cd180:61459
12	24028268	24028531	9.06462	33.6667	28.9718	Por	Por:0
6	107632953	107633257	7.19383	33.5919	28.8978	Pnma1|Elmsan1	Pnma1:0
2	179702868	179703194	7.30981	33.5267	28.8335	Gria2	Gria2:0
8	49186131	49186610	7.58325	33.489	28.7978	N/A	U6atac:15246
10	96310449	96310837	8.92412	33.29	28.6026	Prkca	Prkca:0
7	109315885	109316302	6.9702	33.2328	28.5458	N/A	Mir30d:29342
1	128676676	128677120	10.0586	33.2162	28.5297	Ttc23	Ttc23:0
10	45279266	45279613	4.87896	33.2135	28.5277	Rnf187	Rnf187:0
5	169656977	169657286	8.49137	33.1888	28.5032	Nphp4|Kcnab2	Kcnab2:0
10	108740785	108741133	9.2869	33.1064	28.4229	N/A	Rptor:9487
16	59784944	59785294	9.2869	33.1064	28.4229	N/A	Pragmin:63718
20	12128592	12128896	5.45574	33.0965	28.4144	Pofut2	Pofut2:0
3	150210379	150210650	7.3165	33.0617	28.3799	AABR07054370.1	AABR07054370.1:0
7	83605188	83605526	10.2323	33.0095	28.3285	Sybu	Sybu:0
20	9259139	9259492	7.74239	33.0059	28.3249	N/A	Btbd9:9320
3	34602393	34602709	11.7185	32.9817	28.3022	N/A	7SK:19757
8	66359199	66359488	9.70516	32.9781	28.2994	AABR07070341.1|AABR07070341.2	AABR07070341.2:814
1	222459783	222460155	6.76652	32.9095	28.232	Otub1	Otub1:0
14	38815013	38815333	10.1753	32.8807	28.2043	Gabrb1	Gabrb1:0
2	21450718	21451058	10.1753	32.8807	28.2043	N/A	Ckmt2:13526
10	66522768	66523122	9.40964	32.8393	28.1638	N/A	RGD1565317:13270
1	94445183	94445593	7.0759	32.6795	28.0065	N/A	AABR07003040.1:5675
12	8303870	8304197	10.6256	32.6498	27.9776	Mtus2	Mtus2:0
18	15921564	15921968	5.00297	32.6247	27.9529	Zfp191	Zfp191:0
2	85108214	85108577	7.45251	32.5474	27.8769	N/A	U6:99344
9	10964350	10964698	7.92093	32.5461	27.8764	Plin4|Plin5	Plin4:0
1	87001070	87001391	9.029	32.4436	27.776	Hnrnpl	Hnrnpl:0
7	98149816	98150244	9.24883	32.4372	27.7697	N/A	AABR07058011.1:17614
14	7617576	7617859	8.79587	32.388	27.7208	Slc10a6|1700016H13Rik	1700016H13Rik:0
8	132790598	132791187	6.85777	32.3367	27.6715	Lztfl1	Lztfl1:0
14	107302906	107303307	5.38579	32.327	27.6625	Tmem17	Tmem17:0
18	76782757	76783041	8.74564	32.2532	27.589	Pqlc1	Pqlc1:0
15	24881249	24881536	9.64658	32.2508	27.5869	AABR07017513.1	AABR07017513.1:0
18	56193325	56193893	8.14485	32.1795	27.5168	Camk2a	Camk2a:85
7	11677764	11678040	6.2517	32.1182	27.457	Lmnb2|Tmprss9|Timm13	Timm13:0
6	51171980	51172271	9.11688	32.1039	27.4438	Cog5	Cog5:0
20	7753280	7753631	5.07551	32.0055	27.3486	N/A	Scube3:6950
1	11912891	11913107	2.24631	31.9703	27.3137	pRNA	pRNA:2430
2	62772729	62773114	10.8337	31.8471	27.1933	N/A	U1:81545
5	92246409	92246751	10.8337	31.8471	27.1933	N/A	Tmem261:207264
8	106594179	106594604	9.944	31.7581	27.1057	Copb2	Copb2:0
1	139719306	139719649	11.418	31.757	27.1052	N/A	U1:114764
10	63000268	63000763	11.418	31.757	27.1052	Efcab5	Efcab5:0
3	38797362	38797670	11.418	31.757	27.1052	N/A	RNaseP_nuc:19569
5	86920250	86920559	11.418	31.757	27.1052	N/A	AABR07048653.1:49865
2	143563550	143563915	10.4894	31.7449	27.0952	Trpc4	Trpc4:0
3	80348979	80349327	10.4894	31.7449	27.0952	RGD1309540	RGD1309540:0
1	265241785	265242110	8.35237	31.715	27.0659	Btrc	Btrc:0
2	189194948	189195325	8.35237	31.715	27.0659	She	She:3949
16	83283819	83284149	5.40294	31.6614	27.0141	Cars2	Cars2:4515
18	80347037	80347413	10.1569	31.6338	26.9868	N/A	AABR07032759.1:45978
10	16942418	16942920	7.32176	31.6132	26.9664	N/A	AC111369.1:5740
3	91717924	91718263	7.32176	31.6132	26.9664	Ldlrad3	Ldlrad3:0
3	127568991	127569349	6.74535	31.4477	26.8046	Tmx4	Tmx4:0
8	81863199	81863494	5.15603	31.3983	26.7562	Fam214a	Fam214a:125
5	139088187	139088540	5.72867	31.3789	26.7371	N/A	Hivep3:10811
1	142469931	142470415	8.61636	31.3569	26.7156	Crtc3	Crtc3:0
3	161288498	161288770	7.20357	31.2119	26.574	Spata25|Zswim1|Zswim3	Zswim3:832
5	156987024	156987379	7.96644	31.1294	26.4933	N/A	Vwa5b1:15447
1	164226509	164226838	5.51712	31.1104	26.4752	Map6	Map6:0
6	12157804	12158282	4.76702	31.1092	26.4743	N/A	Foxn2:20945
9	81475832	81476119	8.9229	31.0495	26.4161	N/A	Cxcr1:6559
2	235831561	235831990	7.57975	30.9699	26.3382	Ostc	Ostc:0
1	143175259	143175583	10.063	30.8289	26.1995	Cpeb1	Cpeb1:0
7	136777398	136777673	9.76718	30.7681	26.1394	Nell2	Nell2:0
16	4978088	4978371	8.18532	30.7129	26.0849	Cacna2d3|5S_rRNA	Cacna2d3:0
10	84976124	84976391	6.21204	30.6562	26.0308	Mrpl10|Lrrc46	Mrpl10:0|Lrrc46:0
4	124675614	124676006	7.62756	30.6169	25.9925	Adamts9	Adamts9:0
3	172988059	172988406	10.2336	30.5951	25.9717	N/A	Edn3:107610
4	58802177	58802477	10.2336	30.5951	25.9717	Mkln1	Mkln1:0
5	155276995	155277478	10.2336	30.5951	25.9717	N/A	C1qa:12853
6	3473478	3473839	10.2336	30.5951	25.9717	N/A	Map4k3:28960
3	132735054	132735533	6.63293	30.5658	25.944	N/A	Sptlc3:42318
12	15360997	15361445	11.1175	30.5435	25.9228	N/A	Rn60_12_0174.1:13617
19	11309710	11310103	8.30955	30.5267	25.9076	Mt2A	Mt2A:971
10	108425322	108425672	6.87161	30.5253	25.9064	Eif4a3	Eif4a3:117
2	33841469	33841756	5.54027	30.4508	25.8327	Srek1	Srek1:0
9	44262408	44262815	8.43685	30.3347	25.7178	N/A	RGD1310819:25292
8	14522876	14523125	9.57382	30.331	25.7154	Fat3	Fat3:0
1	101164377	101164847	6.94448	30.3157	25.7006	Slc17a7	Slc17a7:0
7	32012326	32012639	7.81024	30.1534	25.542	AABR07056605.1	AABR07056605.1:0
1	81413016	81413362	5.79548	30.0828	25.4726	Xrcc1|Pinlyp	Xrcc1:0
1	240902423	240902841	5.17596	30.0524	25.4424	N/A	Klf9:5642
2	235756738	235757071	10.5399	30.0171	25.408	Etnppl	Etnppl:0
10	63884066	63884406	5.09774	29.9802	25.3729	Ywhae	Ywhae:0
1	177287195	177287472	8.70647	29.9476	25.3406	Parva	Parva:0
5	140162663	140162947	6.11344	29.8168	25.2117	Rlf	Rlf:22
17	76144609	76144929	9.59275	29.7926	25.1879	Proser2	Proser2:4208
13	99136594	99136951	4.82457	29.779	25.1745	Sde2	Sde2:0
6	44681257	44681630	10.111	29.7366	25.1332	N/A	AABR07063740.2:49569
11	69764518	69764922	8.01827	29.7195	25.117	Kalrn	Kalrn:0
6	126397060	126397348	10.3897	29.7123	25.1109	N/A	Golga5:18451
1	165122230	165122529	6.52051	29.6912	25.0901	Pold3	Pold3:0
20	48503990	48504321	7.02478	29.6486	25.0496	Wasf1|Cdc40	Cdc40:0
4	149167093	149167400	9.97777	29.4559	24.8598	N/A	AABR07061847.1:16530
1	72860918	72861217	6.3369	29.4285	24.8342	Syt5|Ptprh	Syt5:0
7	117733813	117734209	6.3369	29.4285	24.8342	Ppp1r16a|Foxh1|Kifc2	Ppp1r16a:0
12	37210541	37211001	5.31983	29.3362	24.7452	Ccdc92	Ccdc92:315
17	20976889	20977203	8.25734	29.3217	24.7307	N/A	AABR07027243.1:20780
20	32199856	32200226	8.25734	29.3217	24.7307	LOC606294	LOC606294:0
20	8091870	8092204	7.18936	29.2355	24.6469	N/A	Armc12:17431
1	279231883	279232208	7.65403	29.186	24.599	Gfra1	Gfra1:0
3	81351303	81351688	7.65403	29.186	24.599	N/A	Cry2:7194
5	147148441	147148825	5.59146	29.1359	24.5504	Azin2	Azin2:151
8	47143860	47144262	6.60417	29.1024	24.5171	N/A	Grik4:49509
10	110110248	110110656	6.01483	28.9842	24.401	N/A	Ccdc57:8377
10	66511908	66512241	8.53495	28.9688	24.3862	RGD1565317	RGD1565317:2410
2	188683396	188683722	8.51299	28.9134	24.3316	Dcst1|AC098750.6	Dcst1:0
14	80731023	80731455	6.54547	28.8888	24.3075	Adra2c	Adra2c:0
10	91709401	91709894	9.16445	28.8226	24.243	Rprml	Rprml:601
2	208230041	208230407	10.2378	28.8026	24.2233	AABR07012775.1	AABR07012775.1:4154
9	27214576	27214972	9.63376	28.721	24.1442	AABR07067034.1	AABR07067034.1:1405
12	16934557	16934843	5.19835	28.7082	24.1323	Mafk	Mafk:0
3	120404580	120404928	7.47169	28.6455	24.071	Bub1	Bub1:0
10	86251125	86251482	6.2295	28.5761	24.0023	N/A	LOC257650:14240
7	121230785	121231070	6.2295	28.5761	24.0023	Pdgfb	Pdgfb:0
17	46727854	46728141	9.25023	28.4511	23.8804	Elmo1	Elmo1:0
7	24808130	24808553	9.25023	28.4511	23.8804	Polr3b	Polr3b:0
X	111111199	111111588	9.72193	28.3277	23.7598	N/A	Ripply1:8736
4	44447193	44447677	9.95091	28.2184	23.6556	N/A	Tes:86789
3	122725879	122726230	10.2316	28.1926	23.6305	Tmc2	Tmc2:0
10	10808306	10808591	5.91623	28.1587	23.5969	LOC360479|Anks3	LOC360479:0
15	59502410	59502740	5.91623	28.1587	23.5969	N/A	Enox1:175425
7	128371340	128371639	9.11793	28.1528	23.5915	N/A	Fam19a5:128372
18	51587727	51588195	10.5166	28.1514	23.5905	Gramd3	Gramd3:0
7	143706644	143707041	7.27891	28.0645	23.5052	Tns2	Tns2:196
1	78249522	78249868	5.21061	28.0369	23.4778	N/A	Ccdc9:25204
2	187522151	187522477	8.34757	27.9596	23.4019	Mef2d	Mef2d:0
7	66326748	66327058	8.34098	27.943	23.3862	N/A	Fam19a2:154389
1	240405652	240406309	9.25647	27.8978	23.3426	Mir204|Trpm3	Trpm3:0
3	31865072	31865433	9.25647	27.8978	23.3426	N/A	7SK:5762
13	83248251	83248584	9.74604	27.7958	23.242	N/A	Xcl1:45388
2	42630392	42630738	7.68418	27.7596	23.207	N/A	AABR07008097.1:96071
3	162817570	162817890	7.68418	27.7596	23.207	Sulf2	Sulf2:0
19	52225403	52225740	4.82551	27.7386	23.1874	Dnaaf1	Dnaaf1:0
9	81578066	81578380	7.3192	27.6992	23.1489	Pnkd|Tmbim1	Tmbim1:0|Pnkd:0
11	73312587	73312855	7.83734	27.6728	23.123	Xxylt1	Xxylt1:0
12	47073850	47074391	4.53342	27.6388	23.0901	Coq5|Dynll1	Dynll1:0
18	33585232	33585635	8.40861	27.5772	23.03	N/A	AABR07031768.1:61322
1	226353554	226353870	5.42203	27.568	23.0211	Dagla	Dagla:0
5	105518247	105518505	8.18204	27.5407	22.9942	Slc24a2	Slc24a2:0
8	54262574	54262827	8.18204	27.5407	22.9942	N/A	AABR07070131.2:358766
1	82120794	82121076	5.96335	27.5241	22.9781	Erf	Erf:0
6	76226964	76227280	8.36498	27.4697	22.9245	N/A	Psma6:21539
9	70182634	70182954	9.57089	27.4308	22.886	Adam23	Adam23:0
16	26859035	26859287	5.22368	27.3662	22.8231	Msmo1	Msmo1:110
1	165723803	165724119	7.36169	27.3361	22.7945	Fam168a	Fam168a:332
10	68863417	68863787	7.89833	27.3236	22.7822	N/A	Phb-ps1:61638
10	102984707	102985028	7.89833	27.3236	22.7822	N/A	AC118434.2:120457
3	162630609	162630966	9.20894	27.2283	22.69	N/A	AABR07054586.1:22806
2	249033197	249033526	9.75028	27.2231	22.6851	N/A	AABR07013672.1:108557
18	57766799	57767156	10.0196	27.1796	22.6435	Htr4	Htr4:0
16	35647577	35647951	8.88998	27.0796	22.5451	Galntl6	Galntl6:0
7	70366735	70367019	7.2629	27.0463	22.513	Agap2	Agap2:0
6	135304380	135304998	4.63689	26.9771	22.4447	Cinp	Cinp:0
4	151481376	151481754	8.147	26.9271	22.3964	N/A	Wnt5b:19203
7	109024337	109024907	8.147	26.9271	22.3964	N/A	Zfat:12881
10	83456117	83456384	8.35365	26.9091	22.3794	N/A	Phb:19723
8	118737796	118738086	5.44424	26.906	22.3765	N/A	Kif9:6143
13	82607568	82607891	7.92028	26.8671	22.3388	Blzf1	Blzf1:190
8	66126202	66126486	7.04083	26.8587	22.3305	N/A	AABR07070335.1:59987
12	49843964	49844264	7.51713	26.7935	22.2669	Myo18b	Myo18b:0
17	5921190	5921526	8.98209	26.7311	22.2067	N/A	Ntrk2:12203
11	64975400	64975664	6.95101	26.5828	22.0603	Maats1	Maats1:0
4	128314899	128315266	9.15936	26.5586	22.0371	N/A	Npap60:48818
7	28967506	28967883	7.99176	26.5351	22.0146	Gnptab	Gnptab:0
4	118631344	118631704	5.71902	26.5292	22.009	N/A	Aak1:24024
5	144067292	144067621	5.71902	26.5292	22.009	Mrps15|Oscp1	Oscp1:0
12	50127374	50127739	6.77459	26.4935	21.9745	Sez6l	Sez6l:0
1	212547339	212547598	5.58864	26.3782	21.8607	Caly	Caly:0
1	5136441	5136811	7.71882	26.3391	21.8223	Grm1	Grm1:0
16	21331280	21331577	7.71882	26.3391	21.8223	Pbx4	Pbx4:0
2	235616645	235616927	7.71882	26.3391	21.8223	Col25a1	Col25a1:0
5	166744492	166744825	7.71882	26.3391	21.8223	N/A	Slc25a33:17699
15	42941262	42941745	7.18542	26.3367	21.8211	Ptk2b	Ptk2b:0
15	42983436	42983768	7.18542	26.3367	21.8211	N/A	Trim35:6645
12	17584303	17584642	4.57423	26.2814	21.7691	Dnaaf5	Dnaaf5:0
3	91758677	91758955	8.53516	26.2683	21.7565	Ldlrad3	Ldlrad3:0
X	10936692	10936957	9.7333	26.0314	21.524	AABR07037054.1	AABR07037054.1:3925
3	2703093	2703458	6.89414	25.941	21.4351	N/A	Lcn12:13076
3	165428683	165429084	6.89414	25.941	21.4351	Atp9a	Atp9a:0
1	126489721	126490012	7.95302	25.9213	21.4169	N/A	Tarsl2:33157
10	68614865	68615237	7.95302	25.9213	21.4169	N/A	AABR07030122.1:25745
4	168750215	168750573	7.95302	25.9213	21.4169	Apold1	Apold1:1560
5	169826498	169826780	7.95302	25.9213	21.4169	N/A	AABR07050561.1:71522
1	214182538	214182907	6.32444	25.8938	21.391	Hras|Lrrc56	Lrrc56:0
18	73360039	73360414	6.32444	25.8938	21.391	Katnal2	Katnal2:0
2	177970722	177970999	6.32444	25.8938	21.391	U6|Rapgef2	Rapgef2:0
1	15603971	15604279	9.66318	25.8927	21.3905	Map3k5	Map3k5:0
3	117615954	117616231	8.1499	25.8872	21.3852	Fbn1	Fbn1:0
3	101156149	101156390	5.75772	25.8838	21.382	Lgr4|Ccdc34	Ccdc34:0
4	31780054	31780454	7.35008	25.8369	21.3362	N/A	Slc25a13:49669
2	242066796	242067148	9.34752	25.8266	21.327	Ppp3ca	Ppp3ca:0
5	68651507	68651855	9.91562	25.8081	21.3086	N/A	Olr848:31353
9	31994198	31994505	9.91562	25.8081	21.3086	Adgrb3	Adgrb3:0
X	123005854	123006188	9.91562	25.8081	21.3086	N/A	Gzmbl1:9292
20	10727529	10727857	8.54364	25.7494	21.2511	AABR07044570.1	AABR07044570.1:0
12	24101991	24102252	4.9013	25.7431	21.2448	Rhbdd2	Rhbdd2:0
10	21170325	21170622	8.78178	25.7389	21.2409	Tenm2	Tenm2:0
11	87548739	87549116	5.62042	25.7254	21.2277	Smpd4|Ccdc74a|U6|Med15	Ccdc74a:0
2	33060067	33060425	8.49389	25.6362	21.1399	N/A	Mast4:34797
1	49229827	49230099	8.22829	25.5504	21.0568	N/A	AABR07001519.1:60013
2	242580471	242580803	8.22829	25.5504	21.0568	N/A	Emcn:53596
2	25351730	25352090	8.0082	25.542	21.0493	N/A	AABR07007715.1:7584
11	53731661	53732022	5.95839	25.4316	20.94	Ift57	Ift57:0
2	210748832	210749118	7.53931	25.3644	20.875	Gstm6l|Gstm7	Gstm6l:0|Gstm7:0
3	80816049	80816422	7.53931	25.3644	20.875	Ambra1	Ambra1:0
3	173846245	173846609	7.53931	25.3644	20.875	Phactr3	Phactr3:0
5	86659812	86660124	8.55646	25.2403	20.7546	Megf9	Megf9:0
6	129808927	129809412	8.55646	25.2403	20.7546	N/A	Vrk1:26507
2	157453280	157453621	5.07397	25.1878	20.7037	Lekr1	Lekr1:0
4	179408541	179408841	8.03142	25.0813	20.5982	Lrmp	Lrmp:0
12	17299848	17300246	6.74746	25.0324	20.551	LOC498154	LOC498154:0
16	20212102	20212853	6.74746	25.0324	20.551	N/A	5S_rRNA:6098
17	23135839	23136117	6.74746	25.0324	20.551	Nedd9	Nedd9:0
20	4442446	4442794	7.60052	25.0263	20.5459	Tnxb|C4a	C4a:0|Tnxb:0
4	62298571	62298906	4.82704	25.0177	20.5374	Agbl3	Agbl3:138
13	87330372	87330931	8.95441	25.0115	20.5313	AABR07021714.1	AABR07021714.1:2230
7	116782109	116782445	4.75458	24.9804	20.5015	Mafa	Mafa:344
17	85864592	85864854	7.38184	24.9465	20.4684	N/A	Armc3:49556
5	171261952	171262287	5.52181	24.9291	20.4514	Dffb|Cep104	Dffb:0|Cep104:0
11	38281399	38281753	7.75905	24.926	20.4486	N/A	Ripk4:7183
12	38960396	38960745	7.75905	24.926	20.4486	Morn3	Morn3:4318
2	29921007	29921311	7.75905	24.926	20.4486	N/A	SNORA17:9394
5	56987196	56987590	7.75905	24.926	20.4486	Aptx	Aptx:319
13	98661311	98661567	6.86175	24.9142	20.4385	Itpkb	Itpkb:0
6	109044442	109044787	6.01451	24.8043	20.3316	Eif2b2	Eif2b2:0
1	220477632	220477940	7.12272	24.7226	20.2512	Cnih2|LOC100363782|Yif1a	Cnih2:0
10	96275283	96275821	7.12272	24.7226	20.2512	Prkca	Prkca:0
5	156645823	156646115	6.49808	24.7089	20.2379	Kif17	Kif17:0
4	89503330	89503646	8.01731	24.531	20.0648	N/A	Tigd2:33001
3	111694356	111694637	6.87301	24.4834	20.0185	Mga	Mga:4384
3	154677623	154677940	6.87301	24.4834	20.0185	RGD1563354	RGD1563354:4342
8	101098538	101098898	6.87301	24.4834	20.0185	N/A	AABR07071117.1:346329
3	52025737	52026120	6.27579	24.4276	19.9644	Csrnp3	Csrnp3:0
3	153559556	153559842	6.27579	24.4276	19.9644	N/A	Src:21019
6	97215550	97215816	5.69247	24.4275	19.9644	N/A	AABR07064829.1:8844
6	48391648	48392150	7.35981	24.3999	19.9377	N/A	Myt1l:60219
12	48286160	48286565	4.9071	24.3855	19.9247	Usp30	Usp30:0
5	152197982	152198304	4.9071	24.3855	19.9247	Dhdds|Hmgn2	Hmgn2:0
4	2053584	2053938	4.82748	24.3375	19.8773	AABR07059024.1|Rnf32	AABR07059024.1:0|Rnf32:0
10	97210028	97210430	4.75278	24.299	19.8391	Axin2	Axin2:2002
12	1510242	1510728	1.69698	24.2699	19.811	Rn5s|AABR07034940.2|AABR07034940.1|5S_rRNA	Rn5s:0|AABR07034940.2:0
16	20325310	20325794	6.09873	24.2592	19.8006	Ccdc124	Ccdc124:2046
1	170571360	170571698	9.10917	24.2241	19.7665	Rrp8	Rrp8:2651
4	147150270	147150594	7.88188	24.2098	19.7526	Syn2	Syn2:0
18	1658742	1659135	8.32521	24.1926	19.7356	N/A	Greb1l:64430
3	121275796	121276106	6.07642	24.1826	19.7263	Mertk	Mertk:0
13	33528983	33529242	1.9518	24.1527	19.697	N/A	ENSRNOG00000053423:619561
3	81507491	81507839	6.60078	24.133	19.6777	Chst1	Chst1:0
8	129115151	129115424	6.60078	24.133	19.6777	Myrip	Myrip:0
5	172690043	172690367	7.41514	24.0552	19.6016	Prkcz	Prkcz:0
16	7784970	7785315	6.4192	24.0174	19.5645	Btd	Btd:0
16	79708424	79708760	6.70927	24.0047	19.5519	N/A	Kbtbd11:7433
1	219345404	219345691	5.89658	23.9691	19.5168	Pitpnm1|Cdk2ap2	Cdk2ap2:227
1	219349420	219349746	5.89658	23.9691	19.5168	Pitpnm1|Cdk2ap2	Pitpnm1:0
2	188541237	188541537	5.89658	23.9691	19.5168	Muc1|Thbs3|Mir92b	Mir92b:122
8	108758106	108758342	7.01599	23.9531	19.5014	Il20rb	Il20rb:0
8	116933144	116933409	7.01599	23.9531	19.5014	Bsn	Bsn:0
10	64458349	64458703	7.56507	23.9413	19.4912	Nxn	Nxn:0
3	92857895	92858187	8.69857	23.9301	19.4812	N/A	Pdhx:51538
8	44143905	44144183	8.69857	23.9301	19.4812	Scn3b	Scn3b:0
1	46826777	46827038	6.35982	23.8301	19.3838	Snx9	Snx9:948
13	98649676	98649893	6.35982	23.8301	19.3838	Itpkb	Itpkb:0
2	254382238	254382545	6.95707	23.79	19.3443	N/A	U6:42027
6	99817228	99817610	5.73355	23.7831	19.3377	U6|Churc1	Churc1:0
1	176088684	176089094	9.16075	23.7729	19.3282	N/A	RGD1566189:9560
10	36087878	36088179	9.16075	23.7729	19.3282	N/A	Adamts2:9872
6	25811057	25811363	8.60164	23.7267	19.2831	Bre	Bre:0
3	100365929	100366230	5.58507	23.6213	19.1798	Kif18a|Mettl15	Kif18a:0
19	58505716	58506050	4.75085	23.6176	19.1765	Map10	Map10:0
3	152273119	152273484	4.27494	23.5738	19.1336	N/A	Rbm39:13964
2	120316397	120316695	6.71681	23.5711	19.1309	Ccdc39	Ccdc39:0
3	6136761	6137048	6.71681	23.5711	19.1309	N/A	U6atac:52727
6	28452390	28452673	7.80633	23.5229	19.0857	Efr3b	Efr3b:0
5	99242409	99242825	9.31467	23.5164	19.0803	N/A	RGD1306186:62444
6	47478461	47478766	9.31467	23.5164	19.0803	N/A	SNORA17:108062
6	51036965	51037274	9.31467	23.5164	19.0803	Cog5	Cog5:0
20	7613277	7613622	6.68967	23.4925	19.0579	Anks1a	Anks1a:0
1	280103475	280103895	5.44927	23.481	19.0465	Eno4	Eno4:0
5	78324161	78324422	5.44927	23.481	19.0465	Wdr31	Wdr31:0
1	116105027	116105385	8.73236	23.4601	19.0261	Atp10a	Atp10a:0
19	42011192	42011534	7.1803	23.4459	19.012	Pkd1l3	Pkd1l3:0
7	136808207	136808537	7.1803	23.4459	19.012	Nell2	Nell2:0
8	47634104	47634657	7.1803	23.4459	19.012	N/A	Trim29:39664
1	106096938	106097322	9.26806	23.427	18.9945	Nell1	Nell1:0
1	11911657	11911893	3.2127	23.425	18.9927	pRNA	pRNA:3644
16	20415626	20415933	6.35668	23.3836	18.9518	Mast3|Pik3r2	Pik3r2:499
6	43493958	43494279	5.72789	23.3619	18.9303	Ywhaq	Ywhaq:143
1	49381587	49381938	8.39866	23.2967	18.8668	AABR07001519.1	AABR07001519.1:0
2	197802860	197803150	6.76251	23.2451	18.8159	Adamtsl4	Adamtsl4:434
19	11290602	11291009	6.45409	23.2431	18.814	N/A	Mt1:11116
14	77082042	77082296	7.47778	23.2313	18.8031	Slc2a9	Slc2a9:0
5	140108444	140108858	7.89361	23.218	18.79	Rlf	Rlf:0
6	11211989	11212220	8.09395	23.1568	18.7298	Msh2	Msh2:3719
3	111523759	111524064	9.1259	23.153	18.7268	Rtf1	Rtf1:0
5	154903545	154903781	5.77865	23.1426	18.7166	Luzp1	Luzp1:0
11	69612988	69613219	7.03032	23.0502	18.6255	Kalrn	Kalrn:0
15	108120281	108120606	6.84894	23.0263	18.6021	Dock9	Dock9:0
10	109596804	109597160	7.3711	22.9676	18.546	Nploc4	Nploc4:0
3	11770971	11771317	7.3711	22.9676	18.546	U6|Sh2d3c	Sh2d3c:0
5	149649762	149650107	7.3711	22.9676	18.546	N/A	AABR07050061.1:16460
6	9740377	9740697	6.22157	22.9606	18.5401	N/A	Prkce:49725
1	196883792	196884120	4.7488	22.9361	18.5166	Nsmce1	Nsmce1:0
8	23014424	23014745	4.7488	22.9361	18.5166	Prkcsh|Ccdc151	Ccdc151:0
10	83494878	83495176	7.97819	22.899	18.4805	N/A	Phb:6001
3	67537914	67538184	5.47766	22.8234	18.4074	Dnajc10	Dnajc10:105
5	144106643	144106989	5.47766	22.8234	18.4074	Lsm10	Lsm10:0
17	90511193	90511512	8.66692	22.7891	18.3738	Lyst	Lyst:0
7	75597316	75597624	4.51939	22.7676	18.3526	Ywhaz	Ywhaz:41
12	13742281	13742567	6.0143	22.7169	18.3023	Fbxl18	Fbxl18:0
2	211090626	211090905	6.0143	22.7169	18.3023	Sort1	Sort1:0
16	49485123	49485375	5.34646	22.6959	18.2822	RGD1564308|Ufsp2	RGD1564308:0
16	20697399	20697786	6.5606	22.6688	18.2556	Tmem59l	Tmem59l:1699
19	24827335	24827617	6.5606	22.6688	18.2556	Pkn1	Pkn1:0
6	44511150	44511596	6.5606	22.6688	18.2556	N/A	AABR07063740.1:72103
X	10215716	10216001	8.87448	22.6634	18.2514	Nyx	Nyx:0
18	49195033	49195339	8.83235	22.5807	18.1705	N/A	AABR07032141.1:28475
X	29064286	29064599	9.0142	22.391	17.9854	N/A	AABR07037729.1:92871
3	58772607	58772954	8.46775	22.3843	17.9796	Rapgef4	Rapgef4:0
2	27793391	27793681	8.72441	22.368	17.9637	N/A	AABR07007775.1:8929
14	7044371	7044681	6.30741	22.363	17.9588	Nudt9	Nudt9:0
3	9485793	9486078	6.30625	22.3595	17.9561	N/A	AC142138.2:12924
10	76040377	76040732	5.66072	22.3247	17.9219	Msi2	Msi2:414
20	8094757	8095461	5.66072	22.3247	17.9219	N/A	Armc12:14174
5	78297081	78297348	5.66072	22.3247	17.9219	N/A	Wdr31:8178
7	11919490	11919818	5.66072	22.3247	17.9219	Mknk2	Mknk2:335
13	110511303	110511560	4.74662	22.2545	17.8535	Nek2	Nek2:108
8	55408543	55408818	4.24616	22.2102	17.8104	U4|Sik2	Sik2:80
19	25307881	25308172	4.52999	22.1833	17.7841	N/A	Mir23a:10410
15	34270587	34270941	5.5087	22.1682	17.7697	Psme2|Rnf31	Rnf31:0
7	109204935	109205599	5.03419	22.1533	17.7555	Zfat	Zfat:0
19	41379486	41379752	6.68189	22.1098	17.7132	Hydin	Hydin:0
19	58905543	58905921	6.68189	22.1098	17.7132	AABR07044123.1	AABR07044123.1:1051
1	141116389	141116698	6.08331	22.1006	17.7054	Rlbp1|Fanci	Fanci:3468
7	143929474	143929718	6.08331	22.1006	17.7054	Myg1|Pfdn5	Myg1:0
2	29334634	29334921	6.99931	22.0299	17.6365	N/A	Zfp366:75658
20	19252597	19252831	7.17712	22.005	17.6119	N/A	RNaseP_nuc:60883
1	224869087	224869585	5.24364	21.9191	17.5282	N/A	Chrm1:12854
19	34292619	34292906	7.99723	21.9181	17.5276	Arhgap10	Arhgap10:0
6	33676396	33676705	8.2405	21.9165	17.5261	N/A	Rhob:12422
7	66962946	66963327	7.54503	21.9148	17.5245	Ppm1h	Ppm1h:0
7	29157706	29157947	7.33491	21.909	17.5187	Mybpc1	Mybpc1:0
1	261802817	261803094	8.18689	21.8051	17.4169	R3hcc1l	R3hcc1l:0
5	109592301	109592588	8.18689	21.8051	17.4169	Elavl2	Elavl2:0
7	104963879	104964124	5.02031	21.74	17.3542	N/A	AABR07058210.1:137883
10	59580951	59581234	6.53182	21.6952	17.3101	P2rx1|Camkk1|Itgae	P2rx1:0|Itgae:0
5	171457686	171458068	6.53182	21.6952	17.3101	Tprg1l|Wrap73	Tprg1l:0
10	86655434	86655719	5.70439	21.6817	17.2968	Thra	Thra:1566
15	15972248	15972496	5.70439	21.6817	17.2968	N/A	Cadps:304471
3	117858518	117858753	7.04036	21.6646	17.2807	LOC679683	LOC679683:4038
5	160498537	160498750	7.04036	21.6646	17.2807	Fhad1	Fhad1:0
12	47138739	47139113	6.33572	21.5786	17.196	Rnf10|Pop5	Pop5:0
11	64699854	64700108	8.07791	21.5776	17.195	Arhgap31	Arhgap31:0
6	8124080	8124410	6.82128	21.5699	17.1878	N/A	AC111831.1:51176
13	104730408	104730769	8.58821	21.5676	17.1866	N/A	AABR07022055.1:56920
17	40485747	40486084	8.58821	21.5676	17.1866	N/A	AABR07027672.1:313322
2	235527125	235527408	8.58821	21.5676	17.1866	N/A	Col25a1:68715
13	48795517	48795823	7.59979	21.5462	17.166	Elk4	Elk4:0
17	75213302	75213574	7.38436	21.5414	17.1615	N/A	AABR07028568.2:5883
18	4621953	4622227	7.38436	21.5414	17.1615	N/A	AABR07031221.1:14961
6	131747777	131748071	7.38436	21.5414	17.1615	N/A	Bcl11b:86026
12	2534047	2534319	4.66478	21.5393	17.1604	Snapc2|Timm44|Ctxn1	Ctxn1:0
19	49518566	49518867	4.66478	21.5393	17.1604	LOC687399|U1|Gcsh	LOC687399:0
9	65916963	65917290	4.66478	21.5393	17.1604	Tmem237|U6|Mpp4	Tmem237:0
5	167589411	167589682	7.81628	21.5269	17.1482	Rere	Rere:0
3	113251844	113252138	4.45573	21.4919	17.1156	Map1a	Map1a:0
12	16184428	16184726	6.44049	21.4399	17.0646	N/A	Grifin:12300
1	188407045	188407345	6.00055	21.4235	17.0484	Gde1	Gde1:0
7	122569245	122569553	8.24101	21.399	17.024	Slc25a17	Slc25a17:0
2	124111468	124111878	7.99033	21.3935	17.0186	Fgf2	Fgf2:0
7	139762416	139762722	5.39628	21.3737	16.999	Ccdc184	Ccdc184:0
1	145390243	145390592	8.71372	21.2797	16.9063	N/A	Tmc3:325377
11	66950560	66950904	8.71372	21.2797	16.9063	Slc15a2	Slc15a2:0
15	32888028	32888325	5.94505	21.2503	16.8787	Dad1	Dad1:0
16	71689003	71689318	7.92161	21.2484	16.8775	N/A	Tacc1:7878
7	125902222	125902502	7.45507	21.2181	16.8477	N/A	RGD1304694:9055
3	165066178	165066417	6.51485	21.2041	16.8339	N/A	Kcng1:26472
19	57346600	57346895	7.64334	21.1483	16.78	Capn9	Capn9:0
10	103624512	103624846	8.10994	21.1313	16.7631	N/A	Cd300e:5430
1	214293529	214293885	6.98314	21.054	16.6877	Deaf1	Deaf1:0
15	108002469	108002766	6.46014	21.0541	16.6877	Dock9	Dock9:0
3	130941772	130942355	6.98314	21.054	16.6877	N/A	AABR07053850.1:19448
5	105366988	105367407	6.98314	21.054	16.6877	Slc24a2	Slc24a2:0
3	136403112	136403443	8.32096	21.0411	16.6774	7SK	7SK:435
1	140631761	140632020	8.58101	21.0258	16.6623	N/A	Isg20:22816
1	260950386	260950694	7.58233	21.0136	16.6502	Slit1	Slit1:0
11	69875446	69875855	6.96518	21.0097	16.6463	Kalrn	Kalrn:0
8	90343166	90343534	4.03066	20.9714	16.6087	Irak1bp1	Irak1bp1:0
6	33627982	33628287	6.94185	20.952	16.5894	N/A	AC142360.1:53821
19	47024527	47024819	8.53713	20.9415	16.5793	N/A	Wwox:253050
8	5429503	5429770	4.83019	20.9367	16.5747	Dync2h1	Dync2h1:0
5	164844484	164844810	4.11749	20.8994	16.5379	Mthfr|Clcn6	Clcn6:0
5	171459004	171459280	4.11749	20.8994	16.5379	Tprg1l|Wrap73	Tprg1l:0
11	35677455	35677781	7.31577	20.8988	16.5374	Erg	Erg:0
10	75966849	75967106	6.24819	20.8948	16.5336	Msi2	Msi2:0
2	148156696	148157018	6.24819	20.8948	16.5336	N/A	AABR07010705.1:105092
3	81588168	81588514	6.24819	20.8948	16.5336	N/A	Chst1:75362
3	110021076	110021322	6.24819	20.8948	16.5336	Fsip1	Fsip1:0
3	111536102	111536491	6.24819	20.8948	16.5336	Rtf1	Rtf1:0
18	32223251	32223512	7.75489	20.8933	16.5334	N/A	Arhgap26:15451
3	159987948	159988203	7.52229	20.8805	16.521	N/A	Ttpal:6861
7	41474918	41475183	5.58038	20.8664	16.5071	Dusp6	Dusp6:0
18	40123463	40123712	5.15202	20.831	16.4732	AABR07031949.1|Trim36	Trim36:0
5	131162465	131162880	8.45071	20.7748	16.4186	N/A	Bend5:94247
15	69427092	69427312	7.93105	20.7624	16.4064	N/A	U6:148816
19	53858076	53858379	5.42486	20.7158	16.3613	AABR07044049.1	AABR07044049.1:0
4	119889042	119889502	5.42486	20.7158	16.3613	H1fx|AC111943.1	H1fx:0
1	180692857	180693198	1.88209	20.6594	16.3059	N/A	Ythdc2:1392701
9	84477435	84477707	6.64178	20.6486	16.2954	N/A	Mogat1:58845
9	81323257	81323539	6.01404	20.6326	16.2806	Tns1	Tns1:0
1	164174651	164174968	7.18157	20.5878	16.2374	N/A	Mogat2:6796
7	12819836	12820623	5.28386	20.5881	16.2374	Rnf126	Rnf126:217
18	48009636	48009912	7.17338	20.5688	16.219	N/A	AABR07032123.2:50343
6	46662162	46662402	7.17338	20.5688	16.219	N/A	Sox11:30180
9	18204098	18204345	7.37627	20.5541	16.2056	AABR07066829.1	AABR07066829.1:2458
2	80523841	80524177	6.27947	20.5532	16.2049	Trio	Trio:0
5	166999132	166999459	6.27947	20.5532	16.2049	H6pd	H6pd:0
10	19998509	19998792	8.0683	20.5358	16.1882	N/A	SNORA17:14329
4	120124825	120125088	4.9841	20.5324	16.1849	AABR07061382.2	AABR07061382.2:4106
13	33570882	33571151	1.73574	20.4554	16.1094	N/A	ENSRNOG00000053423:577652
5	141978459	141978805	7.99362	20.3849	16.0401	N/A	AABR07049866.1:224546
5	58390069	58390329	5.53625	20.3286	15.985	Dnajb5	Dnajb5:2904
9	10995307	10995543	4.93019	20.3167	15.9732	Hdgfrp2|Ubxn6	Ubxn6:0
12	27870238	27870516	7.48702	20.3141	15.9709	N/A	AABR07035926.2:153711
11	33093407	33093669	7.9568	20.3102	15.9671	AABR07033645.1	AABR07033645.1:0
16	3524243	3524500	6.3478	20.3092	15.9662	Erc2	Erc2:0
4	99203241	99203465	6.3478	20.3092	15.9662	Cd8b	Cd8b:1219
6	126091859	126092107	6.3478	20.3092	15.9662	Slc24a4	Slc24a4:0
4	152647261	152647520	7.93851	20.2731	15.9319	Ninj2	Ninj2:0
3	10642699	10642979	5.62207	20.2207	15.8808	Gpr107	Gpr107:0
14	83306066	83306377	7.44166	20.2148	15.8757	Pisd	Pisd:0
2	124117181	124117538	7.44166	20.2148	15.8757	Fgf2	Fgf2:0
10	85094352	85094808	8.41325	20.183	15.8445	Kpnb1	Kpnb1:0
10	90454706	90454995	8.41325	20.183	15.8445	Gpatch8	Gpatch8:0
14	48731037	48731339	8.41325	20.183	15.8445	Arap2	Arap2:0
16	26710522	26710753	8.41325	20.183	15.8445	N/A	Klhl2:28636
3	143208673	143209045	8.41325	20.183	15.8445	N/A	Cst3:10641
1	164508372	164508841	5.86358	20.1789	15.8421	Arrb1	Arrb1:0
12	8512518	8512763	8.14165	20.1721	15.8355	N/A	Mtus2:93553
5	141559953	141560274	4.57483	20.1478	15.8121	Mycbp	Mycbp:0
3	8449952	8450317	4.25031	20.1442	15.8086	Odf2	Odf2:0
20	13456381	13456658	7.40018	20.1239	15.789	Slc5a4	Slc5a4:0
1	256951617	256951891	6.78917	20.1148	15.7811	Lgi1	Lgi1:3761
10	30715832	30716246	6.78917	20.1148	15.7811	N/A	SNORA17:26343
7	27264518	27264801	6.78917	20.1148	15.7811	LOC362863	LOC362863:0
7	75227990	75228326	6.78917	20.1148	15.7811	AABR07057510.3	AABR07057510.3:0
8	45565182	45565586	6.78917	20.1148	15.7811	RGD1565368	RGD1565368:2609
8	51214522	51214877	6.7717	20.0718	15.7396	N/A	U6:136626
10	59259987	59260302	5.45638	20.0605	15.7287	Ankfy1	Ankfy1:0
12	39738275	39738587	5.45638	20.0605	15.7287	Pptc7	Pptc7:0
19	31154692	31154966	6.09199	20.0237	15.6929	N/A	Frem3:122876
20	12758149	12758426	6.09199	20.0237	15.6929	N/A	Col6a2:15001
9	74017648	74017927	7.33792	19.9867	15.6577	Lancl1	Lancl1:0
8	88666541	88666763	8.04359	19.9786	15.6496	N/A	AABR07070858.1:324409
5	14829459	14829765	5.30692	19.9252	15.597	N/A	AABR07047008.1:48453
19	11908822	11909112	7.29434	19.8903	15.5638	N/A	AABR07042840.1:122045
1	246552384	246552665	7.51255	19.8818	15.5556	Glis3	Glis3:0
15	70357744	70358010	7.51255	19.8818	15.5556	Diaph3	Diaph3:0
3	148438764	148439007	7.51255	19.8818	15.5556	Ttll9	Ttll9:0
20	19825498	19825893	5.17144	19.8116	15.4861	Ccdc6	Ccdc6:349
6	105885487	105885765	5.17144	19.8116	15.4861	N/A	5S_rRNA:17926
12	49549857	49550217	5.86736	19.7828	15.4582	2900026A02Rik	2900026A02Rik:0
18	81285783	81286030	8.20081	19.7769	15.4533	Zfp407	Zfp407:0
1	186554242	186554527	6.46227	19.7388	15.4156	N/A	SNORA17:56442
6	128583139	128583390	6.46227	19.7388	15.4156	N/A	Clmn:15942
14	36789032	36790108	7.67521	19.7333	15.4117	N/A	Usp46:33673
6	102285420	102285662	7.67521	19.7333	15.4117	N/A	Pigh:12644
10	88533262	88533683	5.04804	19.7171	15.3965	Nkiras2|Dnajc7	Dnajc7:0
12	31530481	31530800	5.04804	19.7171	15.3965	Rimbp2	Rimbp2:0
5	115563122	115563393	8.15931	19.697	15.377	N/A	U7:54346
16	20486698	20486979	3.94762	19.66	15.3405	Jund	Jund:0
1	100413518	100413739	4.93519	19.6395	15.3204	N/A	Syt3:5436
1	131455826	131456117	4.93519	19.6395	15.3204	Nr2f2	Nr2f2:0
5	173099011	173099264	4.93519	19.6395	15.3204	Mib2	Mib2:196
1	220096315	220096537	5.11694	19.6134	15.295	LOC100911631|Ccs	LOC100911631:0|Ccs:0
6	37577648	37577897	5.94685	19.6066	15.2895	Fam49a	Fam49a:0
7	121552266	121552579	5.66854	19.5796	15.2628	Cacna1i	Cacna1i:0
5	159734868	159735090	4.83159	19.5769	15.2608	Rsg1	Rsg1:0
1	220797529	220797800	7.58968	19.556	15.2405	N/A	Drap1:5996
1	265298767	265299121	6.2183	19.5272	15.2128	Poll|Dpcd	Dpcd:0|Poll:0
1	129244321	129244550	6.55154	19.5244	15.2101	N/A	Fam169b:10846
6	132246156	132246489	4.12678	19.5073	15.1932	Cyp46a1	Cyp46a1:0
6	136041078	136041337	4.50343	19.5068	15.1927	Mark3	Mark3:440
9	85528744	85529034	4.35307	19.4393	15.1266	Wdfy1	Wdfy1:0
7	120891540	120891764	5.06798	19.4342	15.1219	Cby1	Cby1:176
2	259742764	259743063	6.18075	19.4256	15.1133	St6galnac3	St6galnac3:0
5	151301019	151301407	6.18075	19.4256	15.1133	N/A	Ahdc1:23855
3	30785417	30785656	8.01566	19.419	15.1081	N/A	AABR07051982.2:107041
13	26156885	26157190	5.49132	19.4082	15.0981	N/A	Phlpp1:15053
7	121639333	121639700	5.49132	19.4082	15.0981	N/A	Cacna1i:20140
7	143811347	143811641	6.32729	19.3876	15.0782	Znf740	Znf740:0
20	45342913	45343196	5.86913	19.3807	15.0715	SNORA9|Rpf2|Gtf3c6	Rpf2:0
4	146436249	146436573	7.05685	19.3593	15.0503	N/A	Hrh1:18759
19	21367981	21368327	7.26782	19.3546	15.0456	AABR07043106.1|Siah1	AABR07043106.1:0
15	40793588	40793854	5.72056	19.342	15.0332	AABR07018119.2|AABR07018119.1	AABR07018119.2:0|AABR07018119.1:0
16	1818568	1818845	6.47782	19.3386	15.0299	Zmiz1|Mir3075	Zmiz1:0
10	5925039	5925489	6.84479	19.3341	15.0255	Grin2a	Grin2a:4809
1	3094326	3094566	7.44251	19.2483	14.9419	N/A	SNORA36:207974
14	85067498	85067866	7.6739	19.2384	14.9321	Nf2	Nf2:0
3	55324510	55324752	7.6739	19.2384	14.9321	Cers6	Cers6:0
2	212219001	212219225	7.20911	19.2267	14.9208	N/A	Vav3:28226
3	164683574	164683856	6.79582	19.219	14.9132	Ptpn1	Ptpn1:0
4	87267602	87267880	7.42651	19.2147	14.9089	Nt5c3a	Nt5c3a:0
11	15046009	15046315	6.59519	19.1877	14.8825	N/A	AABR07033279.1:35459
7	126660132	126660497	6.59519	19.1877	14.8825	Ppara	Ppara:0
18	73961908	73962338	5.93578	19.1634	14.8598	N/A	AABR07032621.1:9072
19	59590418	59590684	5.93578	19.1634	14.8598	N/A	AABR07044148.1:65545
3	155205500	155205829	5.18899	19.144	14.842	Ppp1r16b	Ppp1r16b:0
14	19983465	19983802	7.16893	19.1389	14.8375	Adamts3	Adamts3:0
4	149084323	149084565	7.16893	19.1389	14.8375	N/A	AABR07061847.1:99365
8	14524071	14524329	7.16893	19.1389	14.8375	Fat3	Fat3:0
1	64320249	64320552	6.23216	19.1373	14.8368	Cacng6	Cacng6:0
20	40882553	40882764	1.5644	19.1336	14.8332	N/A	Smpdl3a:81686
15	15605388	15605615	8.11278	19.1015	14.8016	Cadps	Cadps:0
2	179627130	179627366	8.11278	19.1015	14.8016	Gria2	Gria2:0
3	53222775	53223050	8.11278	19.1015	14.8016	N/A	AABR07052431.1:92976
8	118083069	118083348	8.11278	19.1015	14.8016	Map4	Map4:0
X	128829066	128829317	8.11278	19.1015	14.8016	N/A	AABR07041403.1:53049
9	113395650	113396086	6.34524	19.0013	14.7052	Rab31	Rab31:0
6	39361491	39361782	4.68177	18.972	14.6765	Fam84a	Fam84a:0
1	277394872	277395108	6.88543	18.9698	14.6743	Nhlrc2	Nhlrc2:0
18	16002093	16002334	6.88543	18.9698	14.6743	Ino80c	Ino80c:0
14	80355475	80355710	4.94064	18.9627	14.6675	Acox3	Acox3:56
6	59930351	59930685	5.72067	18.9437	14.6491	N/A	Arl4a:17892
14	87360013	87360307	5.71963	18.9406	14.647	Adcy1	Adcy1:0
3	112456133	112456502	7.76622	18.9306	14.6373	LOC691920	LOC691920:0
1	263270132	263270397	5.58191	18.9189	14.6259	Got1	Got1:371
3	155252121	155252419	5.45693	18.9142	14.6213	Ppp1r16b	Ppp1r16b:0
1	12915627	12915859	7.50151	18.8872	14.5955	Txlnb	Txlnb:0
16	7082070	7082376	4.05683	18.8581	14.5671	Spcs1|Glt8d1	Spcs1:0
8	50960353	50960632	7.48469	18.8527	14.5618	N/A	SNORA17:88138
5	170694413	170694745	7.03853	18.8519	14.561	N/A	Ajap1:15099
8	48404332	48404586	5.0057	18.8513	14.5604	Usp2|AC107174.1	Usp2:1674
11	87573635	87573882	6.28276	18.8409	14.5505	Med15	Med15:0
15	48203706	48203991	6.28276	18.8409	14.5505	Hmbox1	Hmbox1:0
16	801504	801878	6.28276	18.8409	14.5505	N/A	Rps24:39430
7	144837569	144837824	6.28276	18.8409	14.5505	Cbx5	Cbx5:0
9	82718884	82719119	5.95745	18.8128	14.5243	Stk11ip	Stk11ip:0
11	69431467	69431702	6.43761	18.799	14.5109	N/A	Kalrn:52591
5	147307234	147307496	6.60677	18.77	14.4827	Hpca	Hpca:3889
19	10305215	10305483	4.47833	18.7624	14.4756	N/A	Kifc3:15121
8	28208427	28208682	4.47833	18.7624	14.4756	Jam3	Jam3:0
8	71241965	71242414	5.53028	18.7597	14.4731	Zfp609	Zfp609:0
20	37700953	37701195	4.4054	18.7544	14.4687	Tbc1d32	Tbc1d32:17
10	92310385	92310809	6.24688	18.7483	14.4629	Mapt	Mapt:0
2	197794460	197794767	6.24688	18.7483	14.4629	N/A	Adamtsl4:8817
4	78981730	78981981	5.28461	18.7317	14.4467	Ccdc126	Ccdc126:6
1	261598912	261599180	7.41937	18.7184	14.4337	Crtac1	Crtac1:0
11	31222829	31223100	7.41937	18.7184	14.4337	RGD1562726	RGD1562726:0
14	39497850	39498084	7.41937	18.7184	14.4337	N/A	Cox7b2:129082
20	48747588	48747861	7.41937	18.7184	14.4337	LOC100911156	LOC100911156:0
5	121944333	121944736	7.41937	18.7184	14.4337	N/A	Pde4b:8241
14	3608075	3608379	6.75912	18.6792	14.3959	Tgfbr3	Tgfbr3:0
10	47740977	47741377	6.75142	18.6613	14.3784	N/A	Rnf112:15806
12	1918375	1918623	6.75142	18.6613	14.3784	Arhgef18|A430078G23Rik	Arhgef18:0|A430078G23Rik:0
16	71597060	71597410	6.05024	18.6519	14.3698	Rps28	Rps28:3866
10	84869104	84869367	5.36057	18.6058	14.3245	Prr15l	Prr15l:2313
3	164511734	164511963	5.36057	18.6058	14.3245	N/A	Cebpb:85825
1	55731154	55731417	1.99719	18.5787	14.2985	AABR07001734.1	AABR07001734.1:0
4	171860525	171860781	7.12036	18.5634	14.2834	N/A	Dera:34117
9	31963135	31963418	7.12036	18.5634	14.2834	Adgrb3	Adgrb3:0
10	11115986	11116344	6.01371	18.5534	14.2736	Vasn|Coro7	Coro7:0
15	106543364	106543665	6.01371	18.5534	14.2736	Farp1	Farp1:0
19	58803854	58804116	6.01371	18.5534	14.2736	N/A	Kcnk1:19698
2	115867042	115867287	6.01371	18.5534	14.2736	Skil	Skil:0
20	12865939	12866251	6.01371	18.5534	14.2736	Lss	Lss:0
9	89769398	89769679	7.33669	18.5476	14.2693	N/A	AABR07068198.3:46851
10	33048764	33049370	5.20836	18.4779	14.2012	N/A	U1:75633
10	55686478	55686722	5.20836	18.4779	14.2012	Per1	Per1:328
2	211352478	211352737	5.20836	18.4779	14.2012	Tmem167b	Tmem167b:0
4	25538339	25538673	5.20836	18.4779	14.2012	LOC100910867	LOC100910867:0
7	140489909	140490172	5.20836	18.4779	14.2012	Prkag1	Prkag1:0
10	15228180	15228462	3.78637	18.4725	14.1964	Fam195a|Wdr90	Wdr90:0
1	162412910	162413175	6.63737	18.3961	14.1209	N/A	Kctd14:6087
12	28785367	28785606	6.63737	18.3961	14.1209	Wbscr17	Wbscr17:0
12	38783263	38783561	5.07106	18.3724	14.0979	Psmd9|Wdr66	Wdr66:1254
1	8736967	8737214	7.72938	18.3671	14.0933	Adgrg6	Adgrg6:0
X	111865191	111865463	7.72938	18.3671	14.0933	N/A	Tsc22d3:18832
15	58884654	58885042	5.77958	18.3144	14.0418	N/A	AABR07018459.1:49563
4	124483259	124483559	5.77958	18.3144	14.0418	N/A	Prickle2:145084
5	152041239	152041608	5.77958	18.3144	14.0418	N/A	AABR07050116.1:29017
6	134784369	134784674	5.77958	18.3144	14.0418	N/A	Ppp2r5c:19467
7	141370670	141370960	5.50913	18.3086	14.0375	Gpd1|Smarcd1	Gpd1:0
10	108655386	108655676	4.94659	18.2865	14.0157	N/A	Endov:8710
2	235257688	235257970	4.94659	18.2865	14.0157	Gar1	Gar1:0
10	54512025	54512277	6.40121	18.2731	14.0029	Stx8|Cfap52	Cfap52:0
11	47537697	47537977	6.40121	18.2731	14.0029	N/A	U6:218140
15	34196241	34196490	6.40121	18.2731	14.0029	Cpne6|Nrl	Nrl:703
16	61216636	61216871	6.40121	18.2731	14.0029	AABR07026048.1|AABR07026049.1	AABR07026048.1:783
3	131872806	131873063	6.40121	18.2731	14.0029	N/A	AABR07053879.1:179549
10	74706162	74706413	7.6737	18.2591	13.9904	Rad51c	Rad51c:0
2	62320234	62320506	7.6737	18.2591	13.9904	N/A	Mtmr12:16316
9	83221653	83221973	7.6737	18.2591	13.9904	Epha4	Epha4:0
7	23635033	23635316	7.19443	18.2512	13.9831	Syn3	Syn3:0
11	64348676	64348952	6.96249	18.2217	13.954	Igsf11	Igsf11:0
7	11737012	11737293	4.83323	18.2176	13.9506	Lingo3	Lingo3:0
10	8643467	8643964	7.39229	18.1841	13.9181	Rbfox1	Rbfox1:0
2	137715818	137716079	6.93767	18.1676	13.9019	N/A	AABR07010502.1:241979
3	115491433	115491724	6.93767	18.1676	13.9019	N/A	AABR07053596.1:129757
3	174053479	174053738	6.93767	18.1676	13.9019	N/A	AABR07072963.1:6524
4	134140375	134140659	6.93767	18.1676	13.9019	N/A	AABR07061573.1:38717
5	64806089	64806372	6.93767	18.1676	13.9019	Aldob	Aldob:0
5	131827559	131827879	6.93767	18.1676	13.9019	N/A	Slc5a9:9055
19	10443174	10443464	4.72956	18.1639	13.8996	Adgrg1	Adgrg1:0
5	167968850	167969175	4.72956	18.1639	13.8996	Errfi1	Errfi1:2842
10	4974475	4974701	6.93454	18.1608	13.897	N/A	Socs1:16015
1	144601175	144601427	4.08442	18.1441	13.8806	Saxo2|Eftud1	Eftud1:0|Saxo2:0
6	2886469	2886723	4.13784	18.116	13.8535	Srsf7|Ttc39d	Srsf7:5
5	153119439	153119739	5.57399	18.1155	13.8532	Tmem57	Tmem57:3042
9	44274971	44275363	5.57399	18.1155	13.8532	N/A	RGD1310819:37855
9	106214505	106214866	4.26124	18.1041	13.8434	N/A	AABR07068455.1:268175
20	13835889	13836221	4.54669	18.0951	13.8346	Cabin1	Cabin1:0
10	13826628	13826903	4.25559	18.0783	13.8183	E4f1	E4f1:0
3	52077891	52078131	4.32068	18.0698	13.8103	Csrnp3	Csrnp3:0
1	89649807	89650061	4.39052	18.0692	13.81	AABR07002928.1|RGD1563307	AABR07002928.1:0
7	12412588	12412813	4.39052	18.0692	13.81	Midn	Midn:1920
1	97382731	97382968	7.8123	18.0357	13.7769	N/A	AABR07003167.3:247742
10	47573630	47573874	7.8123	18.0357	13.7769	N/A	SNORA44:12536
10	51375715	51375950	7.8123	18.0357	13.7769	N/A	Elac2:102428
19	22271711	22272031	7.8123	18.0357	13.7769	Phkb	Phkb:0
4	47271683	47271918	7.8123	18.0357	13.7769	N/A	AABR07059974.1:24195
5	29443848	29444088	7.8123	18.0357	13.7769	N/A	SNORA15:50749
X	11834508	11834754	7.8123	18.0357	13.7769	N/A	SNORA62:31365
14	91939990	91940298	6.67026	18.0249	13.7676	Ddc	Ddc:0
9	44456675	44456942	3.66161	18.0003	13.7433	Tsga10	Tsga10:122
10	55653833	55654078	5.06329	17.9885	13.7316	Tmem107|U8	Tmem107:0
5	136855694	136855972	6.27924	17.9739	13.7171	St3gal3	St3gal3:0
2	78197730	78198103	6.10325	17.955	13.6986	Fam134b	Fam134b:0
3	162050967	162051238	6.10325	17.955	13.6986	N/A	Zfp334:6244
9	92901734	92902021	6.10325	17.955	13.6986	N/A	Cab39:5957
2	148150682	148150942	6.83845	17.9502	13.6956	N/A	Pfn2:100245
5	158416022	158416382	5.39202	17.9504	13.6956	N/A	Klhdc7a:20375
10	57367794	57368035	6.82494	17.9205	13.6673	N/A	Kif1c:16442
20	34746436	34746693	7.25914	17.9138	13.6607	N/A	Cep85l:62019
2	109401031	109401371	7.02787	17.9003	13.6475	N/A	AABR07009715.1:82908
9	62313447	62313735	7.48886	17.8978	13.6452	Plcl1	Plcl1:0
10	42746174	42746515	7.24283	17.8805	13.6283	Gria1	Gria1:0
8	70485049	70485358	7.01311	17.869	13.6171	Hacd3	Hacd3:0
8	55179545	55179843	6.99842	17.8378	13.5867	Cryab|Hspb2	Cryab:0
8	48423255	48423518	5.22983	17.8138	13.5629	Usp2	Usp2:0
10	63763698	63764006	6.5479	17.7445	13.4951	Pitpna	Pitpna:0
13	109389622	109389850	6.54044	17.7273	13.4784	Rps6kc1	Rps6kc1:0
4	150077476	150077738	6.54044	17.7273	13.4784	N/A	AABR07061868.1:46943
5	164902330	164902575	6.17716	17.7208	13.4731	Agtrap	Agtrap:3911
1	240989753	240990121	7.16353	17.7181	13.4705	Smc5	Smc5:0
13	12273604	12273932	7.16353	17.7181	13.4705	N/A	AABR07020058.1:388325
20	4464266	4464535	5.31357	17.7076	13.4616	Tnxb|C4a	C4a:0|Tnxb:0
12	36791699	36791961	5.08435	17.7017	13.4559	N/A	AABR07036301.1:20617
13	70694181	70694543	5.08435	17.7017	13.4559	Lamc1	Lamc1:0
10	40179220	40179457	5.84666	17.693	13.4479	Lyrm7	Lyrm7:3621
3	171539706	171540091	5.84666	17.693	13.4479	N/A	U6:56131
10	81910508	81910756	4.95313	17.6108	13.3677	Tob1	Tob1:2933
5	149053810	149054069	6.67977	17.599	13.3565	Laptm5	Laptm5:0
12	25639478	25639748	6.29708	17.5888	13.3466	Gatsl2	Gatsl2:682
7	25366599	25366846	7.32995	17.5838	13.3421	N/A	AABR07056438.1:207497
9	16543517	16543789	3.54834	17.5626	13.3212	Ptcra|Cnpy3	Cnpy3:0
1	11907374	11907652	2.41834	17.5618	13.3204	5_8S_rRNA	5_8S_rRNA:782
8	23015163	23015431	5.36787	17.4994	13.26	Prkcsh|Ccdc151	Prkcsh:0
10	31039944	31040156	5.62337	17.4768	13.2384	Thg1l|Lsm11	Lsm11:0
11	63374692	63374981	5.62337	17.4768	13.2384	N/A	LOC498084:149707
5	140616780	140617056	5.62337	17.4768	13.2384	N/A	Mfsd2a:25829
5	150199201	150199535	5.62337	17.4768	13.2384	N/A	Epb4.1:32125
14	13587351	13587650	6.42995	17.4714	13.2344	N/A	AABR07014387.1:62349
1	185143180	185143478	4.62674	17.4398	13.2035	Nucb2	Nucb2:0
1	226502075	226502334	4.62674	17.4398	13.2035	Lrrc10b	Lrrc10b:156
4	149518568	149518839	6.60315	17.4278	13.1922	N/A	AABR07061848.1:124018
19	30936218	30936722	4.53577	17.4103	13.1748	Smarca5	Smarca5:0
7	125261033	125261439	6.04932	17.4003	13.1656	Parvb	Parvb:0
10	46486661	46486909	4.23596	17.3936	13.1589	AC128154.1	AC128154.1:0
5	152033014	152033421	4.23596	17.3936	13.1589	N/A	AABR07050116.1:37204
8	22173594	22174025	4.45197	17.392	13.1575	Cdc37	Cdc37:0
10	95607238	95607496	6.57801	17.3714	13.1379	N/A	SNORA8:23310
3	122189358	122189658	6.20724	17.3714	13.1379	Pdyn	Pdyn:4671
2	9601322	9601635	6.99154	17.3628	13.1308	Mblac2	Mblac2:0
16	58956682	58956988	7.44311	17.331	13.0996	N/A	SNORA2:16301
4	168439265	168439550	7.44311	17.331	13.0996	Loh12cr1	Loh12cr1:0
10	11305544	11305804	5.4273	17.2985	13.0681	AABR07029172.2	AABR07029172.2:751
13	47422949	47423183	5.4273	17.2985	13.0681	Pfkfb2	Pfkfb2:0
16	19303422	19303811	3.66423	17.2638	13.0351	Fam32a|Ap1m1	Ap1m1:0
17	74817946	74818191	6.93141	17.2375	13.0091	N/A	U6:16314
4	86111969	86112228	7.38949	17.2273	12.9994	N/A	Ccdc129:13088
8	58053578	58053850	7.38949	17.2273	12.9994	Atm	Atm:0
1	140901942	140902207	7.14466	17.2135	12.986	N/A	Mfge8:41049
10	5845665	5845927	6.70642	17.2105	12.9832	N/A	Grin2a:84371
15	60403122	60403396	6.70642	17.2105	12.9832	N/A	Tnfsf11:79131
X	15872918	15873173	6.70642	17.2105	12.9832	N/A	AABR07037203.1:75680
10	64422242	64422567	6.67658	17.1455	12.9214	Nxn	Nxn:0
6	122603161	122603428	4.81143	17.1171	12.8934	Spata7	Spata7:0
9	10300781	10301001	5.35807	17.094	12.8705	Nrtn	Nrtn:4469
6	30125531	30125817	6.45509	17.0938	12.8703	Itsn2	Itsn2:0
10	37330910	37331184	6.08896	17.0825	12.8594	N/A	Jade2:19286
10	64036537	64037125	5.92375	17.0816	12.8589	Rph3al	Rph3al:0
7	128540368	128540662	5.92375	17.0816	12.8589	Fam19a5	Fam19a5:0
4	66165551	66165828	3.76787	17.0684	12.8472	Ubn2	Ubn2:17
4	122365946	122366341	5.09908	17.0324	12.8115	Klf15	Klf15:0
3	164817366	164817588	6.4072	16.9848	12.767	Pard6b	Pard6b:4523
9	29226682	29226931	7.51183	16.9862	12.767	N/A	RGD1309049:109359
16	20400368	20400659	3.847	16.9552	12.7381	Mast3	Mast3:0
1	8367890	8368204	6.20636	16.9457	12.7287	N/A	Hivep2:34006
16	20859194	20859470	4.96034	16.9359	12.7193	Gdf1|Cope	Gdf1:0
1	127118383	127118632	6.78553	16.9312	12.7153	N/A	Chsy1:46814
17	32860767	32861071	6.78553	16.9312	12.7153	N/A	U2:36748
15	38703640	38703878	3.89011	16.9045	12.6892	Phf11d	Phf11d:0
20	10981879	10982127	3.89011	16.9045	12.6892	Rrp1|AABR07044574.1	Rrp1:0
5	164898361	164898604	3.51851	16.9033	12.6882	Agtrap	Agtrap:0
6	109298743	109299059	5.41766	16.8908	12.6759	Fos	Fos:1374
8	74102648	74102995	6.98416	16.8889	12.6741	N/A	AABR07070527.1:49234
13	82574838	82575153	4.8352	16.8593	12.6451	Ccdc181	Ccdc181:0
14	46633192	46633561	4.8352	16.8593	12.6451	pRNA	pRNA:60
1	56949420	56949750	3.93589	16.8583	12.6447	Phf10|LOC100125364	LOC100125364:0
15	108524048	108524343	5.67961	16.8447	12.6315	Tm9sf2	Tm9sf2:1671
16	32093440	32093652	5.67961	16.8447	12.6315	Sh3rf1	Sh3rf1:0
18	56978503	56978713	6.33668	16.8235	12.6121	N/A	Mir143:7127
10	9215768	9216069	6.32946	16.807	12.5962	N/A	Rbfox1:560877
10	34304613	34304902	6.32946	16.807	12.5962	Olr1383	Olr1383:3417
13	42747873	42748186	6.32946	16.807	12.5962	Nckap5	Nckap5:0
14	17140177	17140546	6.32946	16.807	12.5962	Art3|Nup54	Nup54:0
15	48963115	48963373	6.32946	16.807	12.5962	Elp3	Elp3:0
19	53501034	53501367	6.32946	16.807	12.5962	Fbxo31	Fbxo31:0
9	49795762	49796087	6.32946	16.807	12.5962	AABR07067506.1	AABR07067506.1:0
12	39420009	39420386	4.72175	16.8	12.5906	Ift81	Ift81:3210
14	81823833	81824069	4.72175	16.8	12.5906	Mxd4	Mxd4:0
20	13753433	13753703	4.72175	16.8	12.5906	N/A	Gstt2:7107
16	49266541	49266786	4.54333	16.7988	12.59	Slc25a4	Slc25a4:117
2	181331171	181331697	4.03648	16.7806	12.5719	Map9	Map9:0
4	180799594	180799939	4.03648	16.7806	12.5719	N/A	AABR07062513.3:8100
3	60101768	60102044	6.50744	16.7745	12.566	Gpr155	Gpr155:0
1	87337301	87337599	5.80002	16.7636	12.5552	Sipa1l3	Sipa1l3:0
5	138462663	138462999	4.09191	16.7501	12.5424	Ccdc30|AABR07049792.1|Ppcs	Ccdc30:0
12	5968161	5968548	6.90769	16.7329	12.5256	N/A	AABR07035175.1:25822
9	87005917	87006340	6.90769	16.7329	12.5256	Nyap2	Nyap2:0
1	219508197	219508465	5.11678	16.7286	12.5226	Ssh3	Ssh3:3445
4	85427683	85427971	4.43717	16.7063	12.5017	Fam188b	Fam188b:0
19	56316237	56316454	4.35725	16.698	12.494	Gas8|Dbndd1	Gas8:0
16	17604273	17604586	5.46717	16.651	12.4481	N/A	Sh2d4b:6529
5	161806420	161806685	5.46717	16.651	12.4481	Prdm2	Prdm2:0
7	120332387	120332667	5.46717	16.651	12.4481	Eif3l|AC096473.3	AC096473.3:0
1	140998102	140998326	4.87321	16.6456	12.4439	Abhd2	Abhd2:0
8	28236286	28236560	6.64567	16.6343	12.4327	N/A	Jam3:27821
1	116751071	116751448	1.82218	16.6004	12.3993	SNORD115	SNORD115:0
8	122232877	122233114	6.22253	16.5604	12.3601	Ubp1	Ubp1:0
15	52818357	52818608	7.28509	16.5566	12.3567	N/A	RGD1563483:32898
20	13741375	13741651	6.60483	16.547	12.3473	N/A	Mif:8517
19	40091355	40091631	7.04187	16.5466	12.3469	N/A	AABR07043776.1:420447
9	73554399	73554787	7.04187	16.5466	12.3469	LOC689991	LOC689991:0
11	79830419	79830650	6.2002	16.5085	12.3098	N/A	U7:15060
13	35554635	35554958	3.41424	16.5028	12.304	Tmem185b|U6	Tmem185b:6
16	74072527	74072859	5.28062	16.4929	12.2944	Ap3m2|AABR07026361.2	AABR07026361.2:0
5	141202923	141203241	5.28062	16.4929	12.2944	Macf1	Macf1:0
1	226345559	226345854	6.01326	16.4829	12.2856	Dagla	Dagla:0
11	37462895	37463107	6.01326	16.4829	12.2856	AABR07033720.1	AABR07033720.1:0
14	82263387	82263640	6.01326	16.4829	12.2856	Letm1	Letm1:0
17	20187500	20187844	6.01326	16.4829	12.2856	Jarid2	Jarid2:0
6	60190274	60190540	6.01326	16.4829	12.2856	AABR07064011.2	AABR07064011.2:2212
8	66116177	66116457	6.01326	16.4829	12.2856	N/A	AABR07070335.1:49962
7	124718407	124718691	6.75649	16.422	12.2271	Mpped1	Mpped1:0
6	125001684	125001923	5.80136	16.3659	12.1717	Ccdc88c	Ccdc88c:0
6	107596679	107596894	5.11551	16.3647	12.1707	Dnal1	Dnal1:0
19	25925445	25925660	4.99985	16.3616	12.1686	Dand5	Dand5:4941
1	249606715	249606946	7.15684	16.3111	12.1188	N/A	Cstf2t:28196
1	199216609	199216874	4.77222	16.3052	12.1137	Fbxl19|Orai3	Orai3:142
4	30512898	30513194	5.47441	16.289	12.0979	N/A	Asb4:11570
4	59358907	59359404	6.68386	16.2714	12.0808	N/A	LOC100365321:5995
8	95895631	95895840	6.47516	16.2679	12.0777	N/A	SNORA17:11965
16	20585175	20585493	4.96834	16.2618	12.0731	Ssbp4|Isyna1	Ssbp4:0
6	48795991	48796284	4.96834	16.2618	12.0731	Myt1l	Myt1l:0
9	92435763	92435981	4.48025	16.2428	12.0549	Trip12|Fbxo36	Fbxo36:0
13	70174491	70174958	3.86163	16.2273	12.0395	Rgl1|Arpc5	Rgl1:0
1	174179888	174180121	6.88004	16.2243	12.0367	St5	St5:0
1	100308069	100308317	5.74424	16.2211	12.034	Shank1	Shank1:0
1	274133389	274133609	5.74424	16.2211	12.034	AC115255.1	AC115255.1:0
12	6371613	6371871	5.74424	16.2211	12.034	N/A	SNORA67:17339
12	31508553	31508888	5.74424	16.2211	12.034	N/A	Rimbp2:21811
17	80021686	80021945	5.74424	16.2211	12.034	N/A	AABR07028670.1:36184
3	100771959	100772234	5.74424	16.2211	12.034	Bdnf	Bdnf:0
20	32211256	32211540	4.83633	16.1806	11.996	Ddx21|LOC606294	LOC606294:0
10	110468090	110468337	5.54606	16.0981	11.9164	Narf|Foxk2	Foxk2:953
5	151436103	151436407	5.26717	16.0841	11.9026	Map3k6	Map3k6:57
1	55722775	55723026	1.90654	16.0833	11.902	AABR07001734.1	AABR07001734.1:0
6	76187976	76188419	4.60932	16.0718	11.8908	Psma6	Psma6:0
2	93675045	93675405	4.06652	16.0669	11.8865	Impa1|Slc10a5	Impa1:0
13	72007793	72008081	6.00615	16.0539	11.8742	Cacna1e	Cacna1e:0
2	26199520	26199752	7.01866	16.0442	11.8648	Iqgap2	Iqgap2:0
4	120085307	120085584	4.12709	16.0416	11.8621	N/A	AABR07061382.2:43610
8	114300091	114300317	4.51101	16.0398	11.8605	Pik3r4	Pik3r4:0
15	13512146	13512400	6.78647	16.0362	11.8575	N/A	Ptprg:283540
20	4390413	4390643	4.19224	16.0234	11.8448	Ppt2|Prrt1|C4a	C4a:0|Ppt2:0
1	219078451	219078681	4.42111	16.0202	11.8418	Chka	Chka:0
1	155628355	155628618	5.51256	16.0089	11.8317	N/A	AABR07004776.1:326214
15	59122451	59122714	5.51256	16.0089	11.8317	N/A	Lacc1:87115
17	76777301	76777651	5.51256	16.0089	11.8317	Camk1d	Camk1d:0
18	40572080	40572309	5.51256	16.0089	11.8317	Ticam2	Ticam2:0
3	162595623	162595884	5.51256	16.0089	11.8317	N/A	AABR07054586.1:11827
5	152573375	152573629	5.51256	16.0089	11.8317	Extl1|Slc30a2	Extl1:129
6	124488230	124488548	5.51256	16.0089	11.8317	N/A	Ttc7b:58530
8	62753758	62754242	5.51256	16.0089	11.8317	N/A	Sema7a:7891
20	8020238	8020518	6.75584	15.9744	11.7993	Fkbp5|7SK	Fkbp5:1219
1	134097383	134097622	7.21136	15.9535	11.7788	N/A	AABR07004254.1:66936
1	168729294	168729540	7.21136	15.9535	11.7788	Olr115	Olr115:3639
17	73035231	73035562	7.21136	15.9535	11.7788	N/A	AABR07028511.1:29095
3	17997314	17997610	7.21136	15.9535	11.7788	N/A	AABR07051611.1:106613
3	49449207	49449497	7.21136	15.9535	11.7788	N/A	Fign:542900
6	60736504	60736730	7.21136	15.9535	11.7788	Dock4	Dock4:0
7	48650401	48650630	7.21136	15.9535	11.7788	AABR07056953.1	AABR07056953.1:3911
8	57339827	57340091	7.21136	15.9535	11.7788	N/A	U6:16356
8	78954918	78955218	7.21136	15.9535	11.7788	N/A	Zfp280d:5472
4	45163223	45163478	6.9677	15.9452	11.7723	ST7	ST7:0
10	82761965	82762284	6.13671	15.9424	11.7696	Col1a1	Col1a1:0
10	86229418	86229710	6.72549	15.913	11.7408	LOC257650|5S_rRNA	LOC257650:0
6	35397381	35397673	6.72549	15.913	11.7408	N/A	AABR07063565.1:53577
2	12313986	12314197	6.11847	15.9007	11.7291	AABR07007399.1	AABR07007399.1:1700
2	83328198	83328476	6.11847	15.9007	11.7291	N/A	Ctnnd2:64806
2	115769178	115769414	6.11847	15.9007	11.7291	Slc7a14	Slc7a14:0
2	240828486	240828756	6.11847	15.9007	11.7291	Nfkb1	Nfkb1:0
14	3583813	3584038	5.31096	15.8373	11.6681	Tgfbr3	Tgfbr3:0
14	14945760	14946238	5.31096	15.8373	11.6681	N/A	Mrpl1:5257
1	104875279	104875548	5.90351	15.81	11.6423	Nav2	Nav2:0
14	89252875	89253118	6.25865	15.7951	11.6276	LOC688553	LOC688553:255
5	167730595	167730891	6.85161	15.7184	11.5535	N/A	Slc45a1:34248
10	108340748	108340958	5.13394	15.6991	11.5343	AABR07030897.1	AABR07030897.1:0
8	71988506	71988970	5.13394	15.6991	11.5343	N/A	Herc1:40519
15	18399390	18399638	5.133	15.6964	11.5324	Fam107a	Fam107a:0
9	98574996	98575232	5.25401	15.6779	11.5145	Per2	Per2:0
17	76892160	76892387	6.01511	15.6634	11.5003	Camk1d	Camk1d:0
20	40829954	40830308	2.58812	15.6615	11.4986	N/A	Smpdl3a:29087
10	57184751	57185017	4.58231	15.6528	11.49	Mink1	Mink1:330
8	56631606	56631860	6.38201	15.6363	11.4737	Mir6329	Mir6329:1922
14	85568571	85568798	5.81929	15.6081	11.446	N/A	Kremen1:84297
2	107222661	107222956	5.81929	15.6081	11.446	N/A	Tbl1xr1:10098
2	211322880	211323111	5.81929	15.6081	11.446	5330417C22Rik|RGD1309139	RGD1309139:0
20	48701247	48701529	5.81929	15.6081	11.446	Mettl24	Mettl24:0
3	110696971	110697213	5.81929	15.6081	11.446	N/A	Ivd:6799
5	142574584	142574993	5.81929	15.6081	11.446	N/A	AABR07049886.1:15187
6	41361601	41361878	5.81929	15.6081	11.446	N/A	AABR07063674.1:85595
X	45522283	45522561	5.81929	15.6081	11.446	RGD1562200	RGD1562200:0
8	117826205	117826499	4.97725	15.5889	11.4289	Ccdc51	Ccdc51:0
11	61293607	61294212	3.83133	15.5503	11.3914	Spice1	Spice1:0
8	36607219	36607562	6.13947	15.5311	11.3727	N/A	Cdon:18171
1	56024220	56024603	1.70708	15.5303	11.3721	N/A	Vom2r9:128585
6	135608120	135608441	5.62007	15.5133	11.3552	Traf3	Traf3:2302
3	154598081	154598473	6.1278	15.5051	11.3472	Tgm2	Tgm2:0
1	226630529	226630768	4.83759	15.5025	11.3447	Tmem138|Cyb561a3	Tmem138:0
4	123117839	123118125	4.83759	15.5025	11.3447	Tmem43|Chchd4	Chchd4:0
6	123025756	123025981	4.83759	15.5025	11.3447	N/A	Cpg1:8323
7	128530973	128531350	4.83759	15.5025	11.3447	Fam19a5	Fam19a5:0
8	111567113	111567359	4.83759	15.5025	11.3447	Slco2a1	Slco2a1:0
2	30340144	30340376	4.71232	15.4363	11.2804	Bdp1	Bdp1:0
6	25712252	25712461	4.71232	15.4363	11.2804	Bre	Bre:0
2	189205845	189206083	5.90868	15.4167	11.2617	Il6r	Il6r:0
17	55617809	55618056	6.2789	15.4157	11.2613	N/A	RGD1562037:52275
1	94606237	94606630	4.59933	15.3875	11.2335	Plekhf1	Plekhf1:2747
12	49417843	49418089	4.59933	15.3875	11.2335	2900026A02Rik	2900026A02Rik:1493
13	73056747	73057028	4.59933	15.3875	11.2335	Xpr1	Xpr1:0
20	13699486	13699847	4.59933	15.3875	11.2335	Derl3|Smarcb1	Smarcb1:0
16	59574193	59574525	5.56473	15.3738	11.2208	Lonrf1	Lonrf1:0
3	124360124	124360379	5.56473	15.3738	11.2208	N/A	LOC103691893:100351
4	117866634	117867109	5.56473	15.3738	11.2208	Add2	Add2:0
5	58791636	58791899	5.56473	15.3738	11.2208	LOC684238	LOC684238:0
5	171371542	171371863	5.56473	15.3738	11.2208	Tp73	Tp73:0
13	100740260	100740557	4.4969	15.354	11.203	Fbxo28	Fbxo28:0
8	66509431	66509778	4.4969	15.354	11.203	N/A	AABR07070345.1:71433
12	45995886	45996275	6.24391	15.3404	11.1901	N/A	Ccdc60:46138
13	77358844	77359188	6.24391	15.3404	11.1901	Rn60_13_0822.1	Rn60_13_0822.1:0
18	3613104	3613369	6.24391	15.3404	11.1901	RGD1311805|Npc1|AABR07031184.1	RGD1311805:0
5	125696283	125696522	6.24391	15.3404	11.1901	N/A	AABR07049520.1:124798
5	128985234	128985491	6.24391	15.3404	11.1901	Eps15	Eps15:0
6	50822371	50822594	6.24391	15.3404	11.1901	Slc26a4	Slc26a4:0
8	64375713	64375959	5.7084	15.3397	11.1901	Celf6	Celf6:0
9	81489182	81489458	6.24391	15.3404	11.1901	N/A	AABR07068074.1:5778
7	31824009	31824238	4.1678	15.3378	11.1892	Slc25a3	Slc25a3:0
12	37910278	37910553	4.40361	15.3337	11.1854	Arl6ip4|U6|Ogfod2	Ogfod2:0
13	89958818	89959282	4.40361	15.3337	11.1854	N/A	Cd244:15985
10	89352566	89352797	4.23996	15.3269	11.1792	Rpl27|Rundc1	Rpl27:38
1	65845031	65845360	4.31829	15.3251	11.1777	AABR07002068.1	AABR07002068.1:0
10	61744995	61745345	4.31829	15.3251	11.1777	Tsr1|Sgsm2	Sgsm2:0
2	262913076	262913323	4.31829	15.3251	11.1777	Negr1|AABR07013918.1	Negr1:1004
11	69769683	69769965	5.86715	15.3197	11.1731	Kalrn	Kalrn:0
1	109028336	109028610	6.87056	15.308	11.1615	N/A	AABR07003398.1:109149
15	6202761	6203027	6.87056	15.308	11.1615	Zfp385d	Zfp385d:0
1	182012618	182012863	2.82673	15.2938	11.1483	N/A	Ythdc2:73036
3	157165501	157165712	5.53295	15.2932	11.1477	N/A	Chd6:66196
17	32903380	32903600	5.24013	15.2718	11.1271	Serpinb1a	Serpinb1a:519
13	88901918	88902226	6.01351	15.249	11.1052	LOC100361087	LOC100361087:0
2	206453829	206454103	4.44951	15.1867	11.0436	Phtf1|Rsbn1	Phtf1:105
1	57382702	57382971	5.34552	15.186	11.0429	Fam120b	Fam120b:0
1	194422957	194423285	5.34552	15.186	11.0429	N/A	SNORA30:304490
5	157547718	157547950	5.34552	15.186	11.0429	Minos1	Minos1:0
1	140508036	140508275	5.80595	15.1761	11.0344	N/A	Det1:11427
9	118098183	118098490	6.1546	15.1473	11.0061	N/A	7SK:190058
1	46551563	46551806	5.6156	15.1128	10.9723	Zdhhc14	Zdhhc14:0
10	85783377	85783625	5.30063	15.0666	10.9272	Lasp1	Lasp1:0
18	79617438	79617672	6.10625	15.0421	10.9032	N/A	AC127118.1:26091
16	84943413	84943648	6.30085	15.039	10.9001	Myo16	Myo16:4091
12	48105981	48106311	5.15476	15.0361	10.8975	Foxn4	Foxn4:0
4	58573124	58573392	5.15476	15.0361	10.8975	N/A	AABR07060133.1:87678
5	139328362	139328628	5.15476	15.0361	10.8975	N/A	Scmh1:56801
6	12315600	12315888	5.15476	15.0361	10.8975	Ppp1r21	Ppp1r21:0
6	109110326	109110556	5.15476	15.0361	10.8975	Zc2hc1c	Zc2hc1c:0
8	71533098	71533526	5.15476	15.0361	10.8975	Trip4	Trip4:0
11	36603081	36603371	5.90749	15.0091	10.8722	N/A	AC142178.3:13470
12	6820316	6820879	5.90749	15.0091	10.8722	N/A	Alox5ap:34041
13	43133361	43133719	5.90749	15.0091	10.8722	N/A	Nckap5:247922
18	14508782	14509009	5.90749	15.0091	10.8722	Dtna	Dtna:0
19	24216807	24217118	5.90749	15.0091	10.8722	Rnf150	Rnf150:0
8	67512263	67512505	5.9034	14.9998	10.8644	N/A	Coro2b:20227
2	210468280	210468525	6.46681	14.9533	10.8185	Ahcyl1	Ahcyl1:0
2	184480879	184481342	5.70673	14.9416	10.8071	N/A	AABR07012061.1:115762
1	187821385	187821722	6.91088	14.9385	10.8043	Smg1	Smg1:0
16	22503870	22504084	6.91088	14.9385	10.8043	N/A	SNORA70:5967
16	68334721	68335014	6.91088	14.9385	10.8043	N/A	uc_338:56015
16	77353525	77353750	6.91088	14.9385	10.8043	N/A	AABR07026447.1:214886
2	85384917	85385156	6.91088	14.9385	10.8043	Sema5a	Sema5a:0
20	28058173	28058410	6.91088	14.9385	10.8043	Ranbp2	Ranbp2:0
4	148923143	148923387	6.91088	14.9385	10.8043	N/A	Akr1b1-ps2:28229
5	56317427	56317666	6.91088	14.9385	10.8043	N/A	U7:54793
8	111439112	111439369	6.91088	14.9385	10.8043	N/A	Ryk:41246
9	118535347	118535581	6.91088	14.9385	10.8043	N/A	Dlgap1:50598
1	226517232	226517456	4.98725	14.9174	10.7863	Ppp1r32	Ppp1r32:950
11	69480689	69481074	4.98725	14.9174	10.7863	Kalrn	Kalrn:3219
14	82309910	82310182	4.98725	14.9174	10.7863	N/A	U6:12378
4	170429261	170429484	4.98725	14.9174	10.7863	N/A	AABR07062350.1:43453
11	30857240	30857587	6.89421	14.9073	10.7772	N/A	Mis18a:22300
7	53414856	53415101	6.65676	14.8958	10.7658	N/A	E2f7:98376
10	62665204	62665448	5.52577	14.8911	10.7613	Git1	Git1:739
17	15641755	15642006	5.22546	14.8654	10.7367	Ippk	Ippk:0
4	150289591	150289885	4.83899	14.8249	10.6967	N/A	Rn60_4_2163.2:11969
9	97298637	97298861	4.83899	14.8249	10.6967	N/A	Iqca1:7999
7	60294513	60294834	3.8464	14.822	10.6947	Yeats4	Yeats4:0
15	40050849	40051272	6.396	14.8102	10.6831	Atp8a2	Atp8a2:0
3	53830243	53830502	6.396	14.8102	10.6831	N/A	Xirp2:172112
3	55117548	55117919	6.396	14.8102	10.6831	Cers6	Cers6:0
13	33485726	33486001	2.05986	14.7741	10.649	N/A	ENSRNOG00000053423:662802
1	226606239	226606459	4.70685	14.7545	10.6299	5S_rRNA|Tmem216	Tmem216:0
10	56154067	56154326	4.70685	14.7545	10.6299	Dnah2	Dnah2:0
3	165206083	165206356	4.70685	14.7545	10.6299	N/A	Nfatc2:38882
1	136692873	136693215	5.62531	14.7474	10.6236	Sv2b	Sv2b:0
11	69596367	69596655	5.62531	14.7474	10.6236	Kalrn	Kalrn:0
18	47802160	47802432	5.62531	14.7474	10.6236	Sncaip	Sncaip:0
18	56852215	56852465	5.62531	14.7474	10.6236	Arhgef37	Arhgef37:0
19	21749098	21749349	5.62531	14.7474	10.6236	N/A	AABR07043108.1:125647
8	131643814	131644084	5.62531	14.7474	10.6236	N/A	AABR07071811.1:39909
9	904270	904491	5.62531	14.7474	10.6236	N/A	AABR07066059.2:50020
6	25082744	25083008	5.78685	14.7332	10.6115	Ehd3	Ehd3:0
10	55741395	55741617	5.61084	14.7127	10.5912	AABR07072133.1|Alox12b	AABR07072133.1:219
16	81832312	81832582	5.77648	14.7093	10.5883	F7	F7:0
10	17519386	17519612	5.60143	14.6901	10.57	Stk10	Stk10:0
10	97940866	97941144	3.50346	14.6817	10.5617	AABR07030657.1|Prkar1a	Prkar1a:0
4	157612282	157612515	3.50346	14.6817	10.5617	AC115415.1|Chd4	Chd4:21
20	4411684	4411895	4.07308	14.6721	10.5525	Fkbpl|Atf6b|C4a	Fkbpl:0|C4a:0
1	240687906	240688284	4.4814	14.6678	10.5487	Trpm3	Trpm3:0
3	3825875	3826127	4.4814	14.6678	10.5487	Sdccag3|Snapc4	Sdccag3:1371
1	18966902	18967168	6.32473	14.6653	10.5468	Lama2	Lama2:0
11	14589617	14589883	6.32473	14.6653	10.5468	N/A	AABR07033271.1:12966
1	88859468	88859731	5.2871	14.661	10.5429	AABR07002908.1	AABR07002908.1:2772
20	46743789	46744023	5.2871	14.661	10.5429	Sesn1	Sesn1:0
4	67311921	67312165	4.38448	14.6467	10.5292	N/A	Dennd2a:10820
6	76661664	76662005	4.38448	14.6467	10.5292	Mir3593|AABR07064349.1	Mir3593:0|AABR07064349.1:0
5	141430633	141430898	3.53443	14.6029	10.4875	Akirin1	Akirin1:0
10	7854784	7855002	6.50019	14.5901	10.4749	N/A	AABR07029111.2:16829
10	20182442	20182734	5.70493	14.544	10.4297	N/A	Slit3:138144
7	73141732	73142221	5.38522	14.5401	10.4261	Matn2	Matn2:0
8	85325062	85325326	5.38522	14.5401	10.4261	N/A	SNORA17:7649
12	48268181	48268516	5.69486	14.5207	10.4085	Usp30	Usp30:0
9	62689616	62689852	5.51812	14.4893	10.3775	N/A	AABR07067767.1:103482
20	44716781	44717125	5.08134	14.4749	10.3634	Traf3ip2	Traf3ip2:0
2	197334636	197334891	2.65218	14.4512	10.3405	N/A	5_8S_rRNA:124602
3	5992194	5992470	4.71283	14.4412	10.3306	Brd3	Brd3:4845
11	34988886	34989144	4.50772	14.439	10.3284	N/A	Dyrk1a:32351
16	67213782	67214035	6.01265	14.4286	10.3181	N/A	snoR12:76145
9	10241128	10241350	5.6549	14.4278	10.3181	Rfx2	Rfx2:0
6	25388449	25388705	5.82046	14.4113	10.3023	N/A	Plb1:8832
11	35048409	35048655	6.18876	14.3867	10.278	Kcnj6	Kcnj6:0
8	13242119	13242571	6.18876	14.3867	10.278	Piwil4	Piwil4:0
10	56629903	56630140	4.80283	14.3773	10.2692	Dlg4	Dlg4:0
3	22920707	22920937	6.36544	14.3242	10.2183	Psmb7	Psmb7:0
4	5590412	5590627	6.58429	14.3226	10.2167	N/A	AABR07059158.1:36324
4	104198100	104198378	6.58429	14.3226	10.2167	N/A	AABR07061096.1:92166
7	109479812	109480057	6.58429	14.3226	10.2167	N/A	AABR07058301.1:67928
17	9631719	9631957	4.20573	14.3086	10.204	Ddx41|Mir3542|Fam193b	Ddx41:0
1	93120181	93120421	6.35081	14.2952	10.1907	N/A	AABR07003017.1:121629
2	250958876	250959101	6.35081	14.2952	10.1907	Clca2|7SK	Clca2:0
11	72613516	72613761	4.04652	14.2838	10.1798	Bdh1	Bdh1:0
10	52755027	52755269	6.13599	14.2777	10.1739	Shisa6	Shisa6:0
13	50446070	50446389	4.99855	14.2477	10.1449	Sox13	Sox13:0
4	124941666	124941930	4.99855	14.2477	10.1449	N/A	Adamts9:83417
2	178210109	178210381	5.92665	14.2436	10.1419	AC121415.1|LOC499643	LOC499643:0
1	194916323	194916596	1.84073	14.2378	10.1365	SNORD116	SNORD116:681
10	91704143	91704375	6.53686	14.232	10.1308	Lyzl6	Lyzl6:4720
6	55556139	55556379	6.53686	14.232	10.1308	N/A	Bzw2:29967
7	98770281	98770518	4.08696	14.1556	10.0556	Rnf139	Rnf139:322
12	16928362	16928629	4.84057	14.1482	10.0483	Mafk	Mafk:0
3	148214213	148214488	4.84057	14.1482	10.0483	Id1	Id1:1052
5	34374962	34375312	5.70301	14.1472	10.0481	Nkain3	Nkain3:0
3	90971526	90971837	6.48881	14.14	10.0417	AABR07053091.1	AABR07053091.1:0
1	257137661	257137891	5.69651	14.1325	10.0342	N/A	7SK:10240
12	39379529	39379812	5.69651	14.1325	10.0342	P2rx7	P2rx7:0
14	5136986	5137248	5.69651	14.1325	10.0342	N/A	Lrrc8d:35810
14	23717775	23718008	5.69651	14.1325	10.0342	N/A	Cenpc:47301
3	58693377	58693619	5.69651	14.1325	10.0342	Rapgef4	Rapgef4:0
4	91016696	91017093	5.69651	14.1325	10.0342	Mmrn1	Mmrn1:0
9	105032522	105032752	5.69651	14.1325	10.0342	N/A	Slco6d1:162141
17	20685454	20685682	6.05851	14.1169	10.0204	N/A	AABR07027235.2:16552
19	57424795	57425047	5.35873	14.1002	10.0042	RGD1559896|Ttc13	RGD1559896:2703
5	79318003	79318234	4.94495	14.0993	10.0034	Dfnb31	Dfnb31:798
6	51356512	51356772	3.86366	14.0952	9.99944	Prkar2b	Prkar2b:130
9	66715824	66716075	3.86366	14.0952	9.99944	Fam117b|AABR07073485.1	Fam117b:894
19	60577084	60577399	5.85708	14.0929	9.99729	Pard3	Pard3:0
7	100303782	100304029	2.6625	14.0739	9.97871	N/A	AABR07058102.1:26295
6	106609180	106609459	4.70074	14.073	9.97779	N/A	Rgs6:7042
3	80100220	80100441	5.06216	14.0674	9.97309	RGD1309540	RGD1309540:0
17	9701981	9702297	3.91883	14.0525	9.95894	Grk6	Grk6:1156
18	73675242	73675491	4.5761	14.0183	9.92553	Loxhd1	Loxhd1:0
19	57142773	57143008	4.5761	14.0183	9.92553	Pgbd5	Pgbd5:0
5	146515142	146515366	4.5761	14.0183	9.92553	Csmd2	Csmd2:0
19	9780135	9780428	5.32455	14.0159	9.92424	Ndrg4	Ndrg4:0
8	65587535	65587761	4.04276	13.9868	9.89597	Lrrc49	Lrrc49:0
10	36245380	36245840	4.46431	13.9812	9.8908	Adamts2	Adamts2:0
8	70584709	70584982	4.46431	13.9812	9.8908	N/A	Dpp8:11286
1	221167745	221167995	4.36347	13.9592	9.8702	N/A	Scyl1:38101
7	25264062	25264311	4.36347	13.9592	9.8702	N/A	Nuak1:150399
14	79445348	79445640	4.1888	13.9528	9.86456	Ccdc96|Tada2b	Ccdc96:0
18	55877721	55877994	4.1888	13.9528	9.86456	Synpo	Synpo:0
11	34589945	34590196	4.27206	13.9503	9.86243	Pigp	Pigp:1925
17	507297	507587	4.27206	13.9503	9.86243	Npepo	Npepo:0
20	4329651	4329973	4.27206	13.9503	9.86243	Notch4|C4a	Notch4:0|C4a:0
2	130774952	130775167	6.61041	13.9418	9.85446	N/A	Pabpc4l:116751
9	28366880	28367134	6.61041	13.9418	9.85446	N/A	U1:5134
9	43661215	43661579	6.3794	13.9294	9.8444	Vwa3b	Vwa3b:0
15	51833738	51833992	3.82334	13.9263	9.84152	Ccar2|RGD1308117	Ccar2:0
10	40299165	40299444	5.60028	13.9138	9.82926	Tnip1	Tnip1:2696
12	45305055	45305343	5.43133	13.9012	9.81718	N/A	AABR07036505.1:14158
5	157657824	157658245	5.43133	13.9012	9.81718	Capzb	Capzb:0
2	265155139	265155371	6.57733	13.8802	9.79822	Lrrc7	Lrrc7:0
11	81954044	81954317	6.14016	13.8738	9.79212	N/A	AABR07034636.1:14995
17	9458107	9458406	6.14016	13.8738	9.79212	RGD1566359	RGD1566359:0
18	42626134	42626436	6.14016	13.8738	9.79212	N/A	AABR07031989.1:548438
3	55926109	55926359	6.14016	13.8738	9.79212	Klhl41|Fastkd1	Fastkd1:0
3	92228948	92229163	6.14016	13.8738	9.79212	Trim44	Trim44:0
8	14317079	14317303	6.14016	13.8738	9.79212	N/A	AABR07069238.1:24382
X	70433822	70434109	6.14016	13.8738	9.79212	Arr3	Arr3:4508
10	68819294	68819588	6.13919	13.8718	9.7916	N/A	Phb-ps1:105837
3	165287138	165287358	5.11655	13.8541	9.77488	Nfatc2	Nfatc2:0
9	19333978	19334200	6.5603	13.8485	9.76958	Clic5	Clic5:0
4	176636448	176636719	6.54336	13.8169	9.73832	Spx|Gys2	Spx:0
16	47718906	47719147	3.7947	13.8056	9.72715	Ing2	Ing2:0
10	89954472	89954692	5.90927	13.8042	9.72571	Mpp3	Mpp3:0
1	47149050	47149333	4.71947	13.7968	9.71846	N/A	Tmem181:13061
12	24093744	24094004	5.71182	13.7751	9.69707	Rhbdd2|AABR07035832.1	Rhbdd2:0
20	40830649	40830872	2.62573	13.7572	9.67934	N/A	Smpdl3a:29782
2	211661504	211661739	6.28851	13.7532	9.6753	Fndc7	Fndc7:0
13	99463491	99463701	6.07174	13.7354	9.65794	Nvl|U6	Nvl:0
1	125035689	125035933	5.20572	13.7205	9.64356	Trpm1	Trpm1:0
11	86990034	86990312	5.20572	13.7205	9.64356	Rtn4r	Rtn4r:2087
2	119632878	119633174	5.20572	13.7205	9.64356	N/A	AABR07009986.1:21647
20	4958937	4959243	5.20572	13.7205	9.64356	Rn60_20_0050.5|AABR07044408.1|AABR07044412.1|Hspa1l	AABR07044408.1:0
3	161889855	161890069	5.20572	13.7205	9.64356	Cdh22|Elmo2	Elmo2:0|Cdh22:0
3	165426798	165427024	5.20572	13.7205	9.64356	Atp9a	Atp9a:0
4	64427771	64428020	5.20572	13.7205	9.64356	Dgki	Dgki:0
4	66090127	66090428	5.20572	13.7205	9.64356	Ttc26|AABR07060287.1	Ttc26:0
5	85068495	85068826	5.20572	13.7205	9.64356	Brinp1	Brinp1:0
7	37936493	37936824	5.20572	13.7205	9.64356	N/A	Btg1:121406
7	121634355	121634648	5.20572	13.7205	9.64356	N/A	Cacna1i:15162
18	24718485	24718755	5.66856	13.6797	9.60534	Lims2	Lims2:0
12	39659878	39660251	5.65784	13.656	9.58199	Arpc3|SNORA67	Arpc3:0
8	12935548	12935909	5.32784	13.6534	9.5795	N/A	Kdm4d:32284
9	43945431	43945791	5.32784	13.6534	9.5795	Inpp4a	Inpp4a:0
16	2018825	2019120	4.18659	13.6514	9.57786	Zcchc24	Zcchc24:0
14	83968510	83968763	5.17599	13.646	9.57257	Osbp2	Osbp2:0
1	145716109	145716410	6.22935	13.6378	9.56479	Tmc3	Tmc3:0
13	82974911	82975240	6.22935	13.6378	9.56479	N/A	U6:14495
4	145451211	145451524	3.68272	13.5814	9.50943	Creld1|Prrt3	Prrt3:0
1	141033007	141033263	5.01142	13.5801	9.50848	Abhd2	Abhd2:0
16	20390805	20391064	5.01142	13.5801	9.50848	Mast3	Mast3:4781
3	120369917	120370190	5.01142	13.5801	9.50848	Nphp1|Bub1	Nphp1:0
3	2262909	2263184	4.33997	13.5751	9.50521	Nsmf|AABR07051238.1|LOC100911867	Nsmf:0
4	123314836	123315182	5.45294	13.575	9.50514	Iqsec1	Iqsec1:0
1	176937181	176937405	5.78139	13.533	9.46388	Usp47|Dkk3	Usp47:0
1	187543892	187544134	6.17129	13.5242	9.45627	N/A	Rps15a:215767
17	1541182	1541520	6.17129	13.5242	9.45627	N/A	Hsd17b3:37799
10	3921166	3921409	5.59441	13.5152	9.44768	Snx29	Snx29:0
1	24548530	24548911	4.84235	13.4724	9.40565	N/A	1700020N01Rik:22329
5	148229025	148229261	4.84235	13.4724	9.40565	Adgrb2	Adgrb2:0
17	6973633	6974038	5.40554	13.4649	9.40021	Klhl3	Klhl3:0
1	181074756	181075143	1.78396	13.408	9.34476	N/A	Ythdc2:1010756
8	12137187	12137476	5.72136	13.4047	9.34149	Maml2	Maml2:0
7	73216460	73216702	4.19688	13.3934	9.33024	SNORA28|SNORA72|Rpl30	Rpl30:210
1	141944290	141944542	4.69389	13.3917	9.32864	LOC102548818	LOC102548818:0
12	48843718	48844021	4.69389	13.3917	9.32864	Wscd2	Wscd2:0
13	108687087	108687380	4.69389	13.3917	9.32864	Smyd2	Smyd2:798
15	13358455	13358747	4.69389	13.3917	9.32864	N/A	Ptprg:129849
14	16300181	16300410	6.10021	13.3843	9.32238	N/A	Ccng2:24114
10	71679156	71679372	6.29929	13.3579	9.29666	Acaca	Acaca:0
1	264283859	264284088	6.08619	13.3567	9.29553	Sec31b	Sec31b:0
18	31547813	31548026	5.6987	13.3561	9.29524	N/A	Ndfip1:26795
2	31133234	31133471	6.29802	13.3554	9.29495	N/A	LOC100364827:245272
5	20202437	20202675	6.29802	13.3554	9.29495	N/A	Tox:12717
5	146787263	146787473	4.56248	13.3335	9.27386	Tlr12|Zscan20	Zscan20:0
1	175419477	175419735	3.94415	13.3322	9.27328	Sbf2	Sbf2:0
8	74480286	74480528	6.28367	13.3282	9.26984	N/A	AABR07070532.1:207723
1	60716922	60717222	4.00984	13.3013	9.24317	Ppp2r1a	Ppp2r1a:164
9	44861395	44861633	4.44535	13.2942	9.23654	Aff3	Aff3:0
14	83091716	83092071	4.89887	13.283	9.22647	Depdc5	Depdc5:0
17	85141372	85141598	3.45788	13.2787	9.22232	Dnajc1	Dnajc1:163
10	64002378	64002592	5.48553	13.2715	9.21576	Rph3al	Rph3al:0
3	123045408	123045636	5.48553	13.2715	9.21576	Ptpra	Ptpra:0
3	177166428	177166733	4.3403	13.2712	9.21576	RGD1561282|U6|Prpf6	RGD1561282:0
5	137087847	137088119	4.3403	13.2712	9.21576	Ptprf	Ptprf:0
8	22100042	22100251	5.48553	13.2715	9.21576	Raver1	Raver1:0
6	7421423	7421683	4.15963	13.265	9.21199	LOC100911319|Thada	LOC100911319:0
2	27500683	27500939	3.23674	13.2632	9.2108	Hmgcr	Hmgcr:30
9	97877492	97877791	5.84076	13.2625	9.21017	N/A	Col6a3:48996
2	31868636	31868898	4.24554	13.2621	9.20974	AABR07007863.1	AABR07007863.1:0
3	3780840	3781065	5.02035	13.252	9.20039	Gpsm1	Gpsm1:0
6	7454633	7454927	5.31316	13.2489	9.19746	Thada	Thada:0
1	278092587	278092804	5.81617	13.2117	9.16105	N/A	Ablim1:50276
6	124507116	124507354	5.45179	13.1955	9.14525	N/A	Rps6ka5:50559
1	180719432	180719662	1.51248	13.1872	9.13695	N/A	Ythdc2:1366237
2	21510705	21510977	5.97632	13.1388	9.08915	N/A	ENSRNOG00000056151:48391
6	95119436	95119729	6.17642	13.1239	9.07456	N/A	Rtn1:58263
11	36546568	36546924	3.52483	13.1204	9.07119	N/A	Sh3bgr:8492
19	52488136	52488412	5.10028	13.0989	9.05041	Cotl1	Cotl1:0
3	22483218	22483444	5.94947	13.0853	9.03685	Dennd1a	Dennd1a:0
3	52290815	52291066	5.94947	13.0853	9.03685	Ttc21b	Ttc21b:0
1	191948823	191949116	5.23736	13.0701	9.02214	Gga2|Cog7	Cog7:0
10	89146257	89146490	5.23736	13.0701	9.02214	N/A	Ezh1:15919
14	81405944	81406207	5.23736	13.0701	9.02214	Add1	Add1:0
4	108237033	108237414	5.23736	13.0701	9.02214	N/A	LRRTM1:63715
10	62014872	62015104	3.5616	13.046	9.00077	Mir212|Ovca2|Mir132|Dph1	Mir132:0
5	126259852	126260094	5.07619	13.0394	8.99436	Ttc4|Pars2	Pars2:653
9	96938716	96938935	5.73173	13.0361	8.99148	Agap1	Agap1:0
2	126604369	126604600	6.10203	12.9813	8.93722	N/A	U1:53357
1	107150345	107150598	6.30994	12.9641	8.92111	AABR07003354.1	AABR07003354.1:0
1	239209444	239209787	6.30994	12.9641	8.92111	RGD1359158	RGD1359158:0
17	22022888	22023114	5.69629	12.9621	8.92111	AABR07027267.1	AABR07027267.1:0
2	68120126	68120379	6.30994	12.9641	8.92111	N/A	7SK:131438
7	40354503	40354733	6.30994	12.9641	8.92111	1700017N19Rik	1700017N19Rik:4030
7	50477901	50478144	6.30994	12.9641	8.92111	Syt1	Syt1:0
8	24803051	24803363	6.30994	12.9641	8.92111	N/A	Bmper:187573
9	47158851	47159127	6.30994	12.9641	8.92111	Il1rl1	Il1rl1:0
X	23584180	23584424	6.30994	12.9641	8.92111	Shroom2	Shroom2:0
X	61587371	61587620	6.30994	12.9641	8.92111	N/A	Rn60_X_0625.1:251793
1	11151286	11151516	5.88432	12.9549	8.91437	N/A	AABR07000356.1:375522
11	89142358	89142704	5.88432	12.9549	8.91437	Spidr|5S_rRNA	Spidr:0
12	5601691	5601980	5.88432	12.9549	8.91437	Fry	Fry:0
16	5396220	5396597	5.88432	12.9549	8.91437	Cacna2d3	Cacna2d3:0
2	38546276	38546485	5.88432	12.9549	8.91437	N/A	U6:187346
7	92513981	92514286	5.88432	12.9549	8.91437	N/A	Ext1:91442
9	45294055	45294274	5.88432	12.9549	8.91437	Aff3	Aff3:2009
11	35234556	35234867	5.02621	12.9154	8.8772	N/A	7SK:76178
16	11411825	11412130	5.02621	12.9154	8.8772	N/A	AABR07024669.1:7040
17	76870792	76871043	5.02621	12.9154	8.8772	Camk1d	Camk1d:0
2	88366292	88366558	5.02621	12.9154	8.8772	E2f5	E2f5:178
4	67106819	67107160	5.02621	12.9154	8.8772	AABR07060318.1	AABR07060318.1:2467
5	123499530	123499807	5.02621	12.9154	8.8772	N/A	AABR07049491.1:163571
7	142843835	142844068	5.02621	12.9154	8.8772	Acvr1b	Acvr1b:0
6	128539132	128539370	4.88808	12.9116	8.87505	Clmn	Clmn:0
2	113967169	113967406	5.85736	12.9008	8.86468	N/A	AABR07009824.1:10361
8	84774494	84774742	5.85736	12.9008	8.86468	Lrrc1	Lrrc1:0
14	7302372	7302591	5.48167	12.8852	8.84933	Aff1	Aff1:0
14	99979797	99980030	5.48167	12.8852	8.84933	Egfr	Egfr:0
20	11424164	11424453	3.33052	12.8827	8.84712	RGD1309594	RGD1309594:0
1	155478935	155479224	5.83157	12.8488	8.81375	N/A	AABR07004765.1:197582
3	165128023	165128374	5.29744	12.8445	8.80981	N/A	Kcng1:88317
19	58798406	58798694	6.02942	12.8413	8.80709	N/A	RGD1306091:21472
6	109281536	109281940	3.35738	12.7924	8.76098	N/A	Fos:18493
7	92234681	92234957	3.73656	12.7875	8.75621	Med30	Med30:0
2	183254870	183255104	5.7933	12.7716	8.74065	AABR07012039.1	AABR07012039.1:3943
12	18752320	18752589	3.78891	12.7348	8.70438	N/A	Cyp3a9:42924
20	18585172	18585382	4.68614	12.7108	8.68117	Ube2d1	Ube2d1:4882
3	125319804	125320038	4.68614	12.7108	8.68117	1110034G24Rik	1110034G24Rik:642
8	52578682	52578920	5.95851	12.7039	8.67581	N/A	Nxpe4:150083
13	50027080	50027350	4.80369	12.6918	8.66429	N/A	AABR07020979.1:56223
5	152332934	152333174	3.84555	12.6881	8.6608	Ubxn11	Ubxn11:0
8	129925998	129926319	5.2235	12.6744	8.64734	N/A	Ulk4:6879
5	106493901	106494133	6.15061	12.6681	8.64111	Focad	Focad:0
10	2736253	2736491	5.55014	12.6543	8.62767	N/A	AABR07029023.1:250874
10	68902169	68902396	5.55014	12.6543	8.62767	N/A	Phb-ps1:23029
13	55499698	55499966	5.55014	12.6543	8.62767	Nek7	Nek7:0
13	110448368	110448708	5.55014	12.6543	8.62767	Lpgat1	Lpgat1:0
15	45228554	45228834	5.55014	12.6543	8.62767	AABR07018183.1	AABR07018183.1:759
2	186140940	186141182	5.55014	12.6543	8.62767	Dclk2	Dclk2:0
5	25395178	25395397	5.55014	12.6543	8.62767	Cdh17	Cdh17:0
5	72401780	72402111	5.55014	12.6543	8.62767	N/A	RGD1565912:80289
6	106080515	106080905	5.55014	12.6543	8.62767	Sipa1l1	Sipa1l1:0
9	95563662	95563898	5.55014	12.6543	8.62767	N/A	Spp2:57298
10	92036635	92036851	5.93061	12.6496	8.62459	Arf2	Arf2:0
10	71791007	71791266	4.5472	12.6484	8.62346	Aatf	Aatf:0
16	1768670	1768910	4.5472	12.6484	8.62346	Zmiz1	Zmiz1:0
2	80243389	80243744	4.5472	12.6484	8.62346	Ankh	Ankh:0
20	10942803	10943055	4.5472	12.6484	8.62346	Pdxk	Pdxk:0
4	132571050	132571305	4.5472	12.6484	8.62346	N/A	Rybp:118226
1	180852313	180852832	2.56359	12.6328	8.60943	N/A	Ythdc2:1233067
17	22804332	22804583	5.05404	12.6318	8.6086	N/A	AABR07027283.1:6671
8	68525827	68526067	3.41606	12.6186	8.5958	Aagab|Iqch	Iqch:0
20	50505945	50506267	6.11948	12.6098	8.58774	Lin28b	Lin28b:0
15	28400442	28400716	4.42422	12.6067	8.58484	Zfp219|Arhgef40	Arhgef40:0
4	143702711	143703210	4.42422	12.6067	8.58484	N/A	7SK:166411
1	46317662	46317966	5.70593	12.5944	8.57336	RGD1307262	RGD1307262:0
8	55164286	55164502	4.31461	12.5825	8.56221	LOC689959|Dixdc1	LOC689959:234
4	57715744	57715989	4.04362	12.5789	8.55929	Klhdc10	Klhdc10:0
1	162724040	162724293	4.12761	12.5767	8.55719	N/A	AC133383.1:9010
12	17865187	17865424	4.12761	12.5767	8.55719	LOC498155	LOC498155:0
10	15195799	15196072	3.96267	12.5752	8.55652	Stub1|Wdr24|Jmjd8|AABR07029217.1	Jmjd8:0|Wdr24:0
1	13582632	13582915	4.21629	12.5732	8.5547	U6	U6:209
9	20390551	20390769	4.21629	12.5732	8.5547	N/A	AABR07066870.1:49470
17	77636173	77636544	5.69366	12.5694	8.55179	Prpf18	Prpf18:0
2	80570205	80570415	5.69366	12.5694	8.55179	Trio	Trio:0
10	45846510	45846719	5.4925	12.5318	8.51495	Zfp496	Zfp496:0
7	127136364	127136599	5.3196	12.5273	8.51052	Tbc1d22a	Tbc1d22a:0
12	47551709	47551926	3.21679	12.5213	8.50463	RGD1560398|SNORA26	RGD1560398:9
3	66728041	66728250	5.86199	12.5156	8.49909	Ppp1r1c	Ppp1r1c:0
1	200754072	200754286	4.73557	12.5127	8.49625	N/A	AABR07005808.1:13251
10	110006328	110006643	3.44261	12.5101	8.49378	Fasn|Ccdc57	Fasn:428
8	40091594	40091836	5.30978	12.5054	8.4891	Siae	Siae:0
12	37831005	37831235	4.86186	12.503	8.48668	Pitpnm2	Pitpnm2:0
3	57769682	57769929	5.84846	12.4891	8.47288	AC107446.2	AC107446.2:1019
1	55713445	55713888	1.91575	12.4886	8.47246	AABR07001734.1	AABR07001734.1:0
6	60150672	60150956	3.48246	12.4554	8.44037	AABR07064011.1|Ifrd1	Ifrd1:0
4	101247855	101248108	5.82158	12.4364	8.42207	N/A	Suclg1:37110
1	174058697	174058953	5.27455	12.4268	8.41314	N/A	Trim66:7958
14	78553617	78553967	5.27455	12.4268	8.41314	AABR07015814.1	AABR07015814.1:4167
15	7971055	7971444	5.27455	12.4268	8.41314	N/A	Metazoa_SRP:16703
4	57250199	57250567	5.27455	12.4268	8.41314	Strip2	Strip2:3525
2	146352844	146353092	6.01174	12.4074	8.396	N/A	U3:113791|ACEA_U3:113791
7	126570014	126570225	4.5745	12.4046	8.39424	N/A	Mirlet7c-2:19987
3	81300823	81301046	3.51904	12.3784	8.3684	AC129036.1|Mapk8ip1	Mapk8ip1:0
1	181286648	181286909	1.43086	12.3706	8.36089	N/A	Ythdc2:798990
3	175459788	175460040	5.07303	12.3242	8.3156	Mtg2	Mtg2:0
20	19603758	19603992	5.55047	12.2758	8.26819	AABR07044754.1	AABR07044754.1:0
6	109959714	109959923	5.04737	12.2639	8.25644	Ift43|5S_rRNA	Ift43:0
14	37602522	37602731	5.36456	12.2575	8.25006	Fryl	Fryl:0
1	176385245	176385475	5.04338	12.2546	8.24753	Galnt18	Galnt18:0
10	53205832	53206155	5.04338	12.2546	8.24753	N/A	Shisa6:168017
10	94149775	94150013	5.04338	12.2546	8.24753	Cyb561	Cyb561:2220
17	10778058	10778283	5.04338	12.2546	8.24753	Cplx2	Cplx2:0
2	172368773	172369008	5.04338	12.2546	8.24753	Schip1	Schip1:0
4	173843863	173844151	5.04338	12.2546	8.24753	Pik3c2g	Pik3c2g:0
5	74995397	74995637	5.04338	12.2546	8.24753	LOC685849	LOC685849:2206
7	124502690	124502921	5.04338	12.2546	8.24753	Scube1	Scube1:0
18	70125228	70125496	5.18544	12.2266	8.22239	N/A	U7:21974
3	92483234	92483477	5.70361	12.2037	8.20008	Pamr1	Pamr1:0
10	5946719	5947024	5.6908	12.1783	8.17509	Grin2a	Grin2a:0
15	47988794	47989326	5.6908	12.1783	8.17509	N/A	AABR07018226.1:23909
3	164696103	164696456	4.60496	12.1653	8.16277	Ptpn1	Ptpn1:0
11	33939600	33939972	5.00518	12.1645	8.16209	Dopey2	Dopey2:0
16	20905330	20905578	5.67804	12.1529	8.15066	Sugp2	Sugp2:4599
3	161377802	161378040	5.14835	12.1428	8.1406	Zfp335	Zfp335:1684
10	89279491	89279741	4.8467	12.1254	8.12349	U1|Rn60_10_0892.1	Rn60_10_0892.1:0
12	15569793	15570061	4.8467	12.1254	8.12349	N/A	Rn60_12_0174.1:222413
15	89926184	89926488	4.8467	12.1254	8.12349	N/A	AABR07019120.1:69296
17	9799785	9800068	4.8467	12.1254	8.12349	Lman2	Lman2:0
4	131610551	131610765	4.8467	12.1254	8.12349	Foxp1	Foxp1:0
6	41813710	41813988	4.8467	12.1254	8.12349	Lpin1	Lpin1:0
10	86689686	86690035	3.69419	12.1099	8.10973	Nr1d1|Thra	Nr1d1:0
5	168223422	168223664	3.69419	12.1099	8.10973	Camta1	Camta1:0
5	138195799	138196009	5.45894	12.0862	8.08664	N/A	Slc2a1:12903
5	164801257	164801588	5.45894	12.0862	8.08664	Nppb	Nppb:3727
6	108398225	108398474	5.83873	12.0791	8.07982	Syndig1l	Syndig1l:0
7	12917979	12918190	4.45647	12.0761	8.07696	Tpgs1|Madcam1	Tpgs1:0
19	60376866	60377089	5.62848	12.0543	8.05581	Pard3	Pard3:0
X	14167457	14167768	5.62848	12.0543	8.05581	Srpx	Srpx:0
5	100627177	100627424	5.82467	12.0522	8.05534	Nfib	Nfib:0
8	128622305	128622538	3.3418	12.0482	8.05175	Gorasp1|Ttc21a	Gorasp1:0|Ttc21a:0
1	278018915	278019194	5.26241	12.0361	8.03992	Ablim1	Ablim1:0
10	16236217	16236467	4.67733	12.0305	8.03455	AABR07029221.1	AABR07029221.1:0
14	39048654	39048873	4.67733	12.0305	8.03455	Gabrb1	Gabrb1:0
16	18943928	18944222	4.67733	12.0305	8.03455	N/A	Nwd1:6367
6	73553041	73553283	4.67733	12.0305	8.03455	Akap6	Akap6:0
7	31864222	31864469	4.67733	12.0305	8.03455	Tmpo	Tmpo:0
2	148177617	148177867	5.81067	12.0254	8.0315	N/A	AABR07010705.1:84243
8	70461359	70461590	5.81067	12.0254	8.0315	Vwa9	Vwa9:0
1	280565287	280565507	5.09369	12.0187	8.02482	N/A	Pdzd8:49638
1	116089500	116089742	6.00946	12.0065	8.01305	Atp10a	Atp10a:0
13	78044983	78045297	6.00946	12.0065	8.01305	Rabgap1l	Rabgap1l:0
16	78792079	78792411	6.00946	12.0065	8.01305	Csmd1	Csmd1:0
2	212524251	212524548	6.00946	12.0065	8.01305	Vav3	Vav3:0
2	221371982	221372257	6.00946	12.0065	8.01305	N/A	AABR07013073.3:32265
2	229349076	229349311	6.00946	12.0065	8.01305	Ndst4	Ndst4:0
3	148137416	148137704	3.80421	12.0058	8.01305	AABR07072936.1	AABR07072936.1:4999
5	100384155	100384401	6.00946	12.0065	8.01305	N/A	Nfib:54681
X	36932879	36933131	6.00946	12.0065	8.01305	Adgrg2	Adgrg2:0
1	70210596	70211065	4.52994	11.9632	7.97399	MIMT1_1	MIMT1_1:0
10	1060982	1061270	4.52994	11.9632	7.97399	N/A	AC117889.1:57631
12	48848565	48848805	4.52994	11.9632	7.97399	Wscd2	Wscd2:0
14	7863735	7864000	3.86658	11.9635	7.97399	Ptpn13	Ptpn13:72
15	48938331	48938713	4.52994	11.9632	7.97399	Elp3	Elp3:4158
17	70655783	70656046	4.52994	11.9632	7.97399	AC141172.1|U6	AC141172.1:0
17	76789831	76790091	4.52994	11.9632	7.97399	Camk1d	Camk1d:0
3	150239414	150239698	4.52994	11.9632	7.97399	N/A	AABR07054370.1:12010
15	94573989	94574309	5.9794	11.9512	7.96361	N/A	SNORA17:127550
11	9708094	9708312	5.56577	11.9289	7.94197	Robo1	Robo1:0
16	6754599	6754840	3.93479	11.929	7.94197	N/A	Rft1:7904
3	5781473	5782005	4.63805	11.9286	7.94197	Sardh	Sardh:0
14	77061372	77061635	4.40052	11.9187	7.93309	N/A	Slc2a9:5868
2	257613850	257614066	4.40052	11.9187	7.93309	N/A	Usp33:11041
5	67869123	67869348	4.40052	11.9187	7.93309	Lppr1	Lppr1:0
15	86508568	86509015	4.28597	11.8932	7.9096	N/A	Lmo7:50830
6	99968627	99968851	4.28597	11.8932	7.9096	Fntb	Fntb:1640
6	105796880	105797165	4.28597	11.8932	7.9096	N/A	AABR07065049.2:26324
4	132630112	132630425	4.09228	11.8876	7.90492	N/A	Rybp:59106
14	7223738	7224029	4.18386	11.8836	7.90164	Aff1	Aff1:2557
16	79759237	79759494	4.18386	11.8836	7.90164	Arhgef10	Arhgef10:0
5	131719908	131720195	4.18386	11.8836	7.90164	Spata6	Spata6:0
9	30939410	30939665	3.17294	11.8795	7.89824	Lmbrd1	Lmbrd1:0
12	11478083	11478303	4.74547	11.8739	7.89302	Smurf1	Smurf1:0
7	25126814	25127050	4.74547	11.8739	7.89302	N/A	Nuak1:13151
2	120413646	120413880	5.34869	11.8557	7.87523	N/A	Dnajc19:90250
7	125192642	125192908	4.86686	11.8352	7.85508	Parvb	Parvb:0
20	46472120	46472408	5.51728	11.8315	7.8515	Foxo3	Foxo3:0
1	180703472	180703891	1.81559	11.8186	7.83913	N/A	Ythdc2:1382008
14	42827679	42828259	5.00513	11.8161	7.83657	Limch1	Limch1:0
16	80559594	80559851	5.31888	11.793	7.81383	N/A	AABR07026517.1:10111
17	33311800	33312021	5.31888	11.793	7.81383	N/A	Gmds:96701
2	211323599	211323830	5.31888	11.793	7.81383	5330417C22Rik|RGD1309139	RGD1309139:0
4	26286361	26286803	5.31888	11.793	7.81383	Cdk14	Cdk14:0
4	87231835	87232074	5.31888	11.793	7.81383	Fkbp9	Fkbp9:0
6	135922603	135922886	5.31888	11.793	7.81383	N/A	Diras3:16049
8	60941917	60942197	5.31888	11.793	7.81383	Peak1	Peak1:0
17	54271078	54271370	5.88767	11.7817	7.80507	N/A	Arhgap12:9481
6	80762320	80762717	5.88767	11.7817	7.80507	N/A	U6:35689
1	246110557	246110782	3.47349	11.7119	7.73642	Rfx3	Rfx3:340
1	48798150	48798449	5.27413	11.6985	7.72342	Agpat4	Agpat4:0
2	49365172	49365823	2.63317	11.6707	7.6968	N/A	LOC100910954:16592
5	140721566	140721959	5.24281	11.6322	7.65945	Trit1	Trit1:0
1	205786469	205786710	5.06934	11.6116	7.63944	Bccip|Dhx32	Bccip:0
1	15967906	15968157	5.06356	11.5988	7.62706	Pde7b	Pde7b:0
1	57116589	57116835	5.06356	11.5988	7.62706	N/A	Ermard:114925
1	164831143	164831357	5.06356	11.5988	7.62706	Spcs2	Spcs2:0
10	62063068	62063287	5.06356	11.5988	7.62706	Rtn4rl1	Rtn4rl1:0
12	29250225	29250456	5.06356	11.5988	7.62706	Wbscr17	Wbscr17:0
2	29966814	29967134	5.06356	11.5988	7.62706	N/A	SNORA17:35997
13	100858765	100859115	4.50834	11.5887	7.61887	Tp53bp2	Tp53bp2:0
1	80087493	80087742	3.55429	11.5636	7.59433	Eml2|Mir330	Eml2:0
1	266333038	266333257	3.07037	11.5576	7.58872	Arl3|Sfxn2	Arl3:0
16	2971620	2972191	5.20162	11.5446	7.5759	Arhgef3	Arhgef3:0
18	3718806	3719033	5.55696	11.5352	7.56657	N/A	Ankrd29:42619
2	27990059	27990283	5.55696	11.5352	7.56657	Hexb	Hexb:0
8	51916764	51917183	5.55696	11.5352	7.56657	N/A	AABR07070098.1:128014
17	44229504	44229887	2.46028	11.4977	7.53012	N/A	AABR07027799.1:189085
1	65521322	65521566	3.59947	11.4957	7.52809	Mzf1	Mzf1:552
4	111323521	111323803	5.72547	11.4793	7.51233	N/A	AABR07061237.1:78808
19	56073919	56074134	5.00507	11.4685	7.50265	Fanca	Fanca:0
2	45716830	45717048	4.7136	11.4645	7.49872	Arl15	Arl15:0
10	9808432	9808666	4.84941	11.4552	7.4897	N/A	5S_rRNA:611564
17	9672439	9672677	4.84941	11.4552	7.4897	Pdlim7	Pdlim7:3728
2	211965142	211965455	4.84941	11.4552	7.4897	Slc25a24	Slc25a24:0
3	164963319	164963571	4.84941	11.4552	7.4897	Adnp|Dpm1	Adnp:0
4	5779947	5780255	4.84941	11.4552	7.4897	N/A	AABR07059159.1:6647
7	73302260	73302565	4.84941	11.4552	7.4897	Pop1|U6	U6:3423
8	27685124	27685377	5.69829	11.4283	7.46574	N/A	B3gat1:91802
1	181014515	181014894	1.57806	11.4257	7.46333	N/A	Ythdc2:1071005
8	111269402	111269663	4.44617	11.4238	7.46148	N/A	Gm5627:27942
9	15523676	15523937	4.97803	11.408	7.44621	RGD1562299	RGD1562299:0
19	55955084	55955301	5.12115	11.3726	7.41245	Sult5a1	Sult5a1:0
2	44856899	44857205	4.30792	11.3541	7.39415	Ccno	Ccno:8
10	14966622	14966850	4.66719	11.351	7.39114	Lmf1	Lmf1:0
11	84595649	84595900	4.66719	11.351	7.39114	N/A	Yeats2:12108
14	65696036	65696320	4.66719	11.351	7.39114	N/A	SCARNA6:36618
5	86464214	86464533	4.66719	11.351	7.39114	Cdk5rap2	Cdk5rap2:0
9	16475768	16475995	4.66719	11.351	7.39114	Gltscr1l	Gltscr1l:0
1	124985358	124985591	4.53768	11.3482	7.39018	Trpm1	Trpm1:0
16	20576145	20576428	3.75918	11.3235	7.36584	Ssbp4	Ssbp4:1703
5	19285201	19285466	3.75918	11.3235	7.36584	Ubxn2b	Ubxn2b:0
1	194917389	194917604	1.93872	11.294	7.33732	SNORD116	SNORD116:21
1	45403750	45403975	4.51028	11.278	7.32256	N/A	AABR07001452.1:5221
2	202550237	202550456	4.51028	11.278	7.32256	N/A	Gdap2:23389
3	169387836	169388055	4.51028	11.278	7.32256	N/A	AABR07054801.1:242587
7	116690466	116690682	4.51028	11.278	7.32256	Top1mt	Top1mt:0
11	30874656	30874887	4.38569	11.2622	7.30869	Mis18a	Mis18a:5000
20	19987888	19988185	5.06242	11.2461	7.29284	N/A	AABR07044767.1:44105
15	12835307	12835530	5.60127	11.2454	7.2922	SNORA17|Fezf2	Fezf2:3812
5	131257319	131257536	4.37373	11.2302	7.27776	Bend5	Bend5:0
1	216346945	216347243	3.96827	11.2148	7.26437	Kcnq1	Kcnq1:0
8	23416443	23416658	3.35537	11.2147	7.26437	RGD1561444	RGD1561444:0
20	3558593	3558823	4.88994	11.2097	7.2601	Ddr1	Ddr1:0
20	13928682	13928921	5.04314	11.2044	7.25528	Cabin1	Cabin1:0
12	10363348	10363561	4.25383	11.2031	7.25411	N/A	Wasf3:27850
5	138093414	138094127	4.25383	11.2031	7.25411	N/A	Slc2a1:60546
1	264189554	264189789	4.05312	11.1978	7.25007	N/A	5S_rRNA:13598
11	31424548	31424776	4.05312	11.1978	7.25007	Olig1	Olig1:3582
11	31462825	31463035	4.05312	11.1978	7.25007	N/A	Olig1:32309
19	53730057	53730331	4.05312	11.1978	7.25007	RGD1304884	RGD1304884:0
5	172888100	172888333	4.05312	11.1978	7.25007	Tmem52|AC130035.1|AC130035.2	Tmem52:0
1	173780867	173781127	5.57416	11.1941	7.24721	N/A	Lmo1:16618
3	9582411	9582654	4.14771	11.1932	7.24635	N/A	AC142138.1:41362
19	56616390	56616679	5.20016	11.1842	7.23824	Ccsap|Rab4a	Ccsap:720
1	34372378	34372659	5.37264	11.1728	7.22711	N/A	AABR07001025.1:100459
1	52756147	52756387	5.37264	11.1728	7.22711	N/A	T:130680
10	106747671	106747969	5.37264	11.1728	7.22711	Tnrc6c	Tnrc6c:0
13	47916725	47916940	5.37264	11.1728	7.22711	Dyrk3	Dyrk3:0
16	84671063	84671350	5.37264	11.1728	7.22711	Myo16	Myo16:0
19	41952218	41952430	5.37264	11.1728	7.22711	Zfp821	Zfp821:0
2	24209364	24209619	5.37264	11.1728	7.22711	Ap3b1	Ap3b1:0
4	26214962	26215185	5.37264	11.1728	7.22711	Cdk14	Cdk14:0
4	41102266	41102521	5.37264	11.1728	7.22711	N/A	Ppp1r3a:68965
4	158450547	158450759	5.37264	11.1728	7.22711	LOC100361584	LOC100361584:0
6	81388008	81388271	5.37264	11.1728	7.22711	N/A	U6:152334
2	27324534	27324773	5.5473	11.1431	7.19947	AABR07007758.1|Polk	Polk:0|AABR07007758.1:0
16	7277652	7277915	4.98617	11.0809	7.13889	Nisch	Nisch:0
1	101770730	101770984	4.5558	11.076	7.13403	Sult2b1	Sult2b1:0
11	64122133	64122426	5.5075	11.0674	7.12794	N/A	AABR07034310.1:72790
13	109402376	109402673	5.70899	11.0698	7.12794	Rps6kc1	Rps6kc1:0
19	3608021	3608239	5.70899	11.0698	7.12794	LOC688424	LOC688424:654
2	80426491	80427355	2.36285	11.0689	7.12794	N/A	Fam105a:17820
2	140040254	140040475	5.70899	11.0698	7.12794	N/A	AABR07010550.1:94859
2	264963215	264963450	5.70899	11.0698	7.12794	Lrrc7	Lrrc7:0
4	45535211	45535436	5.70899	11.0698	7.12794	N/A	Lsm8:19641
6	92368329	92368577	5.70899	11.0698	7.12794	Atl1	Atl1:0
X	35968679	35968894	5.70899	11.0698	7.12794	AABR07037943.1	AABR07037943.1:2803
12	22094383	22094632	4.67967	11.0548	7.11643	Agfg2	Agfg2:0
2	60737092	60737409	5.31278	11.0538	7.11564	N/A	Rai14:53642
2	262913767	262914089	3.4246	11.0467	7.10912	Negr1|AABR07013918.1	Negr1:238
1	99056437	99056778	1.45182	11.039	7.10182	Vom2r37	Vom2r37:0
1	255106443	255106725	4.40898	11.0161	7.07973	N/A	Pcgf5:20237
3	56893603	56893869	5.11614	11.0096	7.07345	Gad1	Gad1:0
4	121524174	121524445	5.11614	11.0096	7.07345	Chchd6	Chchd6:0
7	52951238	52951483	5.11614	11.0096	7.07345	N/A	E2f7:324193
1	65520649	65520948	3.98769	10.9985	7.06304	Mzf1	Mzf1:1170
15	61072982	61073219	5.27799	10.9845	7.04925	Vwa8	Vwa8:0
4	100080958	100081259	3.46316	10.9678	7.03275	Atoh8	Atoh8:0
1	37532063	37532318	5.08763	10.95	7.01534	Adcy2	Adcy2:0
12	28939488	28939731	5.08763	10.95	7.01534	Wbscr17	Wbscr17:0
15	106229205	106229450	5.08763	10.95	7.01534	N/A	Ipo5:28200
2	74046590	74046828	5.08763	10.95	7.01534	N/A	AABR07008788.1:89605
9	27036066	27036287	5.08763	10.95	7.01534	Paqr8|SNORA17	Paqr8:0
6	2969192	2969501	3.19327	10.9358	7.00362	Morn2	Morn2:0
8	114888247	114888492	4.61959	10.9113	6.97953	Ppm1m|Wdr82	Ppm1m:254
12	28381052	28381299	4.14741	10.9028	6.97113	Wbscr17	Wbscr17:683
1	78890302	78890545	5.05489	10.8814	6.95068	Pnmal1	Pnmal1:2726
3	152665255	152665557	4.60481	10.8758	6.9452	N/A	Aar2:15647
1	40496230	40496487	4.03956	10.8753	6.94494	Plekhg1	Plekhg1:0
19	29262407	29262619	2.72775	10.8742	6.94391	AABR07043564.1	AABR07043564.1:0
10	94906188	94906415	5.22101	10.8703	6.94004	N/A	Milr1:38021
6	124357870	124358083	5.04482	10.8603	6.93025	Ttc7b	Ttc7b:0
8	47917537	47917752	5.19856	10.8252	6.89643	N/A	AABR07070077.1:164932
10	106089497	106089820	3.54974	10.8218	6.89339	7SK|Sec14l1	Sec14l1:0
1	46007845	46008072	4.85812	10.8005	6.87285	Arid1b	Arid1b:0
13	113405625	113405873	4.85812	10.8005	6.87285	Plxna2	Plxna2:0
19	10906673	10906909	4.85258	10.7883	6.86148	Nlrc5	Nlrc5:0
7	97739171	97739567	4.85258	10.7883	6.86148	Derl1	Derl1:0
8	100241282	100241621	4.85258	10.7883	6.86148	N/A	AABR07071101.1:18428
10	57307934	57308158	4.69074	10.7544	6.83047	Inca1|Camta2	Camta2:0
8	44435957	44436183	5.53667	10.7531	6.82917	N/A	LOC682646:61377
10	90984109	90984339	3.74317	10.7522	6.82843	Eftud2|FAM187A|Ccdc103	Ccdc103:0
1	7101548	7101757	3.99287	10.7367	6.81325	Sf3b5	Sf3b5:0
1	142140941	142141218	4.81397	10.703	6.78003	Man2a2|Hddc3	Hddc3:2205
10	35975895	35976104	4.65543	10.6726	6.75098	N/A	AC115159.2:10107
12	10164708	10164928	4.65543	10.6726	6.75098	N/A	AABR07035309.1:27545
2	80566879	80567121	4.65543	10.6726	6.75098	Trio	Trio:0
4	59366013	59366244	4.65543	10.6726	6.75098	LOC100365321	LOC100365321:0
6	9826483	9826775	4.65543	10.6726	6.75098	Prkce	Prkce:0
3	163400515	163400777	4.15937	10.6465	6.72795	Prex1	Prex1:0
1	205028934	205029164	4.64345	10.6448	6.72633	Ctbp2	Ctbp2:0
12	31544027	31544289	4.64345	10.6448	6.72633	Rimbp2	Rimbp2:0
2	187572915	187573146	4.64345	10.6448	6.72633	N/A	AABR07072748.1:9221
7	59736701	59736924	5.26813	10.6069	6.6899	N/A	RGD1564883:25578
3	176404810	176405019	3.77381	10.594	6.67791	Mir124-3	Mir124-3:1186
5	160554981	160555215	3.77381	10.594	6.67791	Fhad1	Fhad1:0
1	233503666	233503958	4.48769	10.5927	6.67717	Gnaq	Gnaq:0
12	24446597	24446809	4.48769	10.5927	6.67717	AABR07035835.1	AABR07035835.1:0
12	52116490	52116715	4.48769	10.5927	6.67717	Galnt9	Galnt9:0
13	69636896	69637212	4.48769	10.5927	6.67717	N/A	AABR07021392.1:8007
17	16819066	16819365	4.48769	10.5927	6.67717	N/A	Id4:123941
2	249462400	249462661	4.48769	10.5927	6.67717	N/A	AABR07013676.1:51866
3	96065744	96065992	4.48769	10.5927	6.67717	Dnajc24	Dnajc24:34
3	170137996	170138212	4.48769	10.5927	6.67717	N/A	Cbln4:97044
4	56252324	56252565	4.48769	10.5927	6.67717	N/A	Mir129-1:49161
5	138010400	138010813	4.48769	10.5927	6.67717	Lao1	Lao1:947
6	134798801	134799020	4.48769	10.5927	6.67717	N/A	Ppp2r5c:5121
7	122439717	122439946	4.48769	10.5927	6.67717	N/A	Tmsb10:6485
17	4516503	4516766	5.07846	10.5823	6.66913	N/A	AABR07026912.2:50854
2	21450183	21450459	5.07846	10.5823	6.66913	N/A	Ckmt2:12991
10	89304143	89304364	5.4392	10.5722	6.65908	Rn60_10_0892.1	Rn60_10_0892.1:0
1	79981103	79981322	3.30405	10.5569	6.64486	Dmwd|Rsph6a	Dmwd:33
12	47218277	47218526	3.30405	10.5569	6.64486	Mlec	Mlec:443
1	72906111	72906326	3.84426	10.5551	6.64327	Ppp1r12c	Ppp1r12c:0
20	7895213	7895452	3.84426	10.5551	6.64327	Fance	Fance:0
4	150898703	150898933	3.84426	10.5551	6.64327	N/A	Cacna1c:68791
1	5149423	5149635	4.34323	10.541	6.63035	Grm1	Grm1:0
10	102738475	102738705	4.34323	10.541	6.63035	N/A	AC118434.1:7299
15	48448944	48449162	4.34323	10.541	6.63035	Extl3	Extl3:3353
20	46790470	46790728	4.34323	10.541	6.63035	Armc2	Armc2:0
3	123891027	123891268	4.34323	10.541	6.63035	N/A	Rnf24:41240
4	157877198	157877443	4.34323	10.541	6.63035	Plekhg6|Tnfrsf1a	Tnfrsf1a:0
6	50389422	50389673	4.34323	10.541	6.63035	N/A	AABR07063811.1:23216
12	49332685	49332904	4.46206	10.5302	6.6213	Sgsm1	Sgsm1:0
1	1477097	1477536	3.92237	10.5256	6.61693	Raet1d	Raet1d:2252
3	12973383	12973633	3.92237	10.5256	6.61693	N/A	Mvb12b:28890
8	73685036	73685261	5.22036	10.514	6.60607	Vps13c	Vps13c:0
1	76561874	76562213	4.21753	10.5121	6.60415	Sult2a1	Sult2a1:0
1	84066201	84066475	4.00945	10.5072	6.60072	Adck4|Numbl	Adck4:0
16	6321343	6321623	4.00945	10.5072	6.60072	Cacna1d	Cacna1d:0
17	46747868	46748080	4.00945	10.5072	6.60072	Elmo1	Elmo1:0
5	165341583	165341863	4.10715	10.5019	6.5962	Mtor	Mtor:0
6	3523082	3523470	4.10715	10.5019	6.5962	N/A	U1:9984
7	123027279	123027505	4.10715	10.5019	6.5962	Zc3h7b	Zc3h7b:130
2	120732658	120732971	5.40001	10.4991	6.59468	N/A	SNORD52:50189
18	74269885	74270097	5.38672	10.4743	6.57053	Pstpip2	Pstpip2:0
11	64421139	64421387	3.33679	10.4684	6.5649	Igsf11	Igsf11:0
14	1469397	1469717	3.33679	10.4684	6.5649	Ppp2r3b|Csf2ra	Ppp2r3b:31
3	23301413	23301666	3.33679	10.4684	6.5649	Arpc5l|Rpl35	Arpc5l:0
9	81614963	81615242	3.33679	10.4684	6.5649	Pnkd	Pnkd:0
17	6882043	6882259	4.56672	10.4658	6.5627	Ubqln1|Idnk	Idnk:2962
2	94223613	94223857	4.6862	10.4181	6.5162	N/A	Pag1:42356
7	18627691	18627946	5.16186	10.3996	6.49828	Angptl4	Angptl4:0
3	161924539	161924763	4.66967	10.381	6.48083	Elmo2	Elmo2:0
8	12297301	12297535	5.33418	10.3758	6.4758	Mtmr2	Mtmr2:0
10	82192664	82193058	4.52189	10.3605	6.46086	Cacna1g	Cacna1g:0
15	70010114	70010327	5.1168	10.3111	6.41236	N/A	Diaph3:29097
3	55140401	55140657	5.1168	10.3111	6.41236	Cers6	Cers6:0
9	54824112	54824323	5.1168	10.3111	6.41236	N/A	Myo1b:58059
17	9101269	9101496	5.28266	10.2789	6.38349	N/A	Cxcl14:8235
11	83927011	83927249	3.45893	10.2512	6.35651	Eif4g1	Eif4g1:488
2	54857835	54858130	3.45113	10.2227	6.32878	Prkaa1	Prkaa1:0
3	162862110	162862474	3.73719	10.2182	6.32465	Sulf2	Sulf2:0
1	217340435	217340738	4.59672	10.2164	6.3229	Shank2	Shank2:0
2	197348325	197348829	1.66216	10.2065	6.3132	N/A	5_8S_rRNA:138291
19	52429268	52429497	3.81642	10.2045	6.3112	Tldc1	Tldc1:4951
10	8498247	8498540	5.05979	10.1987	6.30568	Rbfox1	Rbfox1:0
16	72374677	72374960	5.05979	10.1987	6.30568	N/A	LOC684871:13920
16	73344769	73345021	5.05979	10.1987	6.30568	N/A	Sfrp1:26986
1	246370151	246370371	4.73373	10.1966	6.30407	U6	U6:1606
12	31335206	31335445	3.16587	10.1909	6.29866	Stx2	Stx2:0
1	55674331	55674543	2.27303	10.1739	6.28242	N/A	AABR07001734.1:32855
1	14981613	14981842	5.40852	10.1551	6.2639	N/A	AABR07000493.1:30833
16	14519	14787	5.40852	10.1551	6.2639	N/A	LOC316935:29027
4	169456870	169457169	5.40852	10.1551	6.2639	N/A	SNORA36:53228
8	70994371	70994639	3.49576	10.1487	6.26049	Spg21	Spg21:0
1	203883786	203884048	4.85637	10.126	6.23852	N/A	Gpr26:87104
12	37503223	37503436	4.85637	10.126	6.23852	Rilpl1	Rilpl1:0
19	4462569	4462828	4.85637	10.126	6.23852	AABR07042699.1	AABR07042699.1:0
3	49032856	49033120	4.85637	10.126	6.23852	N/A	Kcnh7:201390
7	141410910	141411123	5.19486	10.1129	6.22771	Cers5	Cers5:0
10	43569403	43569698	5.38146	10.1059	6.22085	Gemin5	Gemin5:0
7	120295428	120295651	3.19169	10.0921	6.20747	AC096473.3|Ankrd54	AC096473.3:0|Ankrd54:0
1	203296183	203296463	3.54437	10.0797	6.19561	N/A	AABR07005844.1:67866
13	95050907	95051241	3.54437	10.0797	6.19561	Sdccag8	Sdccag8:0
19	53452553	53452792	4.52602	10.0555	6.17224	N/A	LOC687560:15262
10	94855465	94855771	4.98315	10.0466	6.16372	N/A	Tex2:47967
X	18215958	18216204	2.69665	10.0386	6.15607	N/A	LOC367746:51894
1	193911168	193911420	5.14598	10.02	6.1378	N/A	AC123018.1:66222
4	34453351	34453618	4.6469	10.0076	6.12632	Glcci1	Glcci1:0
1	131215980	131216226	4.6416	9.99599	6.11518	N/A	AABR07004227.1:74464
2	42372567	42372834	4.6416	9.99599	6.11518	N/A	AABR07008097.1:353975
5	59605502	59605843	4.6416	9.99599	6.11518	Rnf38	Rnf38:1633
2	200433331	200433557	4.78691	9.98127	6.10364	N/A	Hmgcs2:19067
8	47896212	47896433	4.78691	9.98127	6.10364	N/A	AABR07070077.1:143607
9	86393602	86393847	4.78691	9.98127	6.10364	Dock10	Dock10:0
20	45566013	45566495	3.65588	9.95885	6.08189	Cdk19	Cdk19:0
18	61848669	61848891	5.29891	9.9554	6.07902	N/A	Ccbe1:59807
10	34165753	34166010	3.5017	9.93275	6.05711	Trim41	Trim41:0
13	51054269	51054591	4.22004	9.9306	6.05502	Adora1	Adora1:0
12	3371654	3371924	3.01293	9.91255	6.03717	N/A	AABR07035008.1:51474
1	115408597	115408806	4.46145	9.90749	6.03292	N/A	SNORA17:74486
13	97152492	97152733	4.46145	9.90749	6.03292	Kif26b	Kif26b:0
3	83264932	83265204	4.46145	9.90749	6.03292	Ttc17	Ttc17:0
5	128934656	128934871	4.46145	9.90749	6.03292	Eps15	Eps15:0
6	132842965	132843233	4.46145	9.90749	6.03292	Wdr25	Wdr25:0
15	37691278	37691509	3.24898	9.90113	6.02894	Ift88	Ift88:0
14	94369005	94369232	2.32547	9.89512	6.02332	N/A	LOC690700:221533
3	146366415	146366639	5.07437	9.88312	6.01153	Cst7	Cst7:0
10	38827133	38827590	4.44998	9.88107	6.00959	Shroom1|AC114017.2	AC114017.2:0
15	87883081	87883319	3.79163	9.86734	5.99638	Slain1	Slain1:3464
8	118801952	118802215	3.04475	9.86251	5.99232	Setd2	Setd2:860
6	7564882	7565161	4.88796	9.85632	5.98658	Thada	Thada:0
1	225990491	225990911	4.30818	9.85109	5.98143	N/A	Incenp:37976
16	20921630	20921841	4.30818	9.85109	5.98143	Sugp2	Sugp2:0
5	99977572	99977792	4.30818	9.85109	5.98143	N/A	U4:58786
6	6328810	6329026	4.30818	9.85109	5.98143	N/A	AABR07062756.1:56797
6	114358941	114359275	4.30818	9.85109	5.98143	N/A	5S_rRNA:25968
9	81612887	81613151	4.30818	9.85109	5.98143	Pnkd	Pnkd:0
9	112308071	112308282	4.30818	9.85109	5.98143	Man2a1	Man2a1:0
12	30721927	30722202	4.57143	9.84187	5.97433	Mmp17	Mmp17:0
5	149295388	149295628	3.8712	9.83567	5.96824	N/A	AABR07050052.1:15051
7	122346954	122347206	3.8712	9.83567	5.96824	SNORA31|Mkl1	Mkl1:0
12	24259465	24259692	3.69399	9.82742	5.96115	Hip1	Hip1:0
5	160688682	160688892	4.2969	9.82383	5.95767	Kazn	Kazn:0
1	211625749	211625981	4.17618	9.82006	5.95421	N/A	Pwwp2b:25061
12	37212840	37213062	4.17618	9.82006	5.95421	Ccdc92	Ccdc92:0
17	31435380	31435645	4.17618	9.82006	5.95421	N/A	Tubb2b:5985
3	125320373	125320593	4.17618	9.82006	5.95421	1110034G24Rik	1110034G24Rik:87
12	13131848	13132090	3.96047	9.81564	5.95141	Daglb	Daglb:0
13	71435457	71435721	3.96047	9.81564	5.95141	N/A	AABR07021430.1:5280
2	257643427	257643683	3.96047	9.81564	5.95141	Zzz3	Zzz3:0
5	126555138	126555362	3.96047	9.81564	5.95141	Ssbp3	Ssbp3:0
1	72546063	72546307	3.28088	9.80951	5.94664	Shisa7|Isoc2b	Shisa7:0
1	78967923	78968265	3.28088	9.80951	5.94664	Ppp5c	Ppp5c:0
12	12086470	12086794	4.06132	9.80949	5.94664	N/A	AABR07035382.1:24832
1	162000722	162000940	5.02772	9.79355	5.93269	Nars2	Nars2:0
16	21273647	21273866	2.79928	9.77497	5.91523	Tssk6|Ndufa13	Tssk6:0
14	8593017	8593257	4.84681	9.77353	5.91383	N/A	AABR07014304.1:5372
1	251771522	251771751	5.1927	9.76042	5.90129	N/A	AC123495.2:52326
20	2501436	2501674	3.06507	9.7557	5.89663	Trim39	Trim39:0
14	61547639	61547922	5.17973	9.73649	5.87771	N/A	AABR07015522.1:103015
3	94035131	94035341	4.66681	9.72865	5.8703	RGD1563222	RGD1563222:564
1	55704309	55704816	1.53271	9.69696	5.83966	AABR07001734.1	AABR07001734.1:2582
12	3357010	3357339	2.01598	9.6919	5.83468	N/A	AABR07035008.1:36830
18	60011853	60012086	4.80635	9.69181	5.8346	Atp8b1	Atp8b1:1296
1	253810425	253810635	5.15292	9.68699	5.82985	N/A	SNORA17:56139
18	39820671	39820888	5.15292	9.68699	5.82985	N/A	SNORA17:24479
8	35740641	35740969	5.15292	9.68699	5.82985	N/A	AABR07069633.1:204045
1	21224940	21225203	4.95934	9.6616	5.80618	Akap7	Akap7:0
17	4392017	4392250	4.63106	9.65286	5.79758	Dapk1	Dapk1:0
1	78618215	78618457	4.48245	9.64478	5.78971	Ceacam15	Ceacam15:4133
10	109172011	109172241	3.35253	9.63554	5.781	Baiap2	Baiap2:0
5	58476486	58476731	3.35253	9.63554	5.781	Fam214b|Stoml2	Stoml2:236
13	71590273	71590589	5.1158	9.61827	5.76442	N/A	AABR07021433.1:8936
5	57821640	57821900	5.1158	9.61827	5.76442	Kif24	Kif24:0
7	107231367	107231583	5.1158	9.61827	5.76442	N/A	Lrrc6:8321
5	76616989	76617256	4.6046	9.5966	5.74355	Susd1	Susd1:0
19	57649324	57649548	2.90376	9.59027	5.73759	Exoc8|Sprtn	Exoc8:0
[truncated: 545 more rows]

## Sheet: Q-MR-fs30_peaks.narro
#Chr	Start	End	FoldEnrichment	-LOG10(pvalue)	-LOG10(qvalue)	Gene(-5Kb+5Kb)	ClosestGene:Distance
20	8097106	8097750	54.8655	863.919	854.474	N/A	Armc12:11885
12	28811014	28811645	43.5645	429.658	422.612	Wbscr17	Wbscr17:0
1	124775856	124776432	23.8031	367.333	360.448	Klf13	Klf13:0
3	9498944	9499507	38.277	336.917	330.117	AC142138.2	AC142138.2:0
8	53055158	53055769	34.8405	255.142	248.558	Zbtb16	Zbtb16:0
13	33504867	33505224	2.09686	237.992	231.478	N/A	ENSRNOG00000053423:643579
3	150581535	150582074	30.9376	234.006	227.512	Asip	Asip:1666
10	52753962	52754527	26.8407	207.699	201.292	Shisa6	Shisa6:0
10	102329772	102330269	25.4126	206.534	200.13	Sdk2	Sdk2:0
5	144771449	144771933	27.2979	197.13	190.774	Ncdn	Ncdn:0
20	8102822	8103447	14.0962	176.689	170.419	N/A	Armc12:6188
3	161812923	161813585	17.7974	174.762	168.507	Cdh22|Slc35c2|Elmo2	Elmo2:0|Cdh22:0
16	60785786	60786168	27.9445	171.66	165.419	N/A	AABR07026044.1:6427
10	84894253	84894665	24.0284	152.293	146.156	Sp2	Sp2:0
20	6352164	6352640	12.2515	152.025	145.89	Cdkn1a	Cdkn1a:0
3	164579721	164580169	23.3655	146.473	140.37	N/A	AABR07054619.1:45772
10	55683484	55683913	15.6292	144.397	138.304	Per1|Vamp2	Per1:3137
8	53068883	53069385	22.537	139.267	133.21	Zbtb16	Zbtb16:0
6	76269574	76270306	12.8369	137.115	131.075	Nfkbia	Nfkbia:0
12	24733121	24733621	17.3244	135.923	129.89	N/A	Abhd11:8125
18	76830528	76830957	18.0124	135.33	129.3	Kcng2	Kcng2:0
20	29532040	29532614	15.9795	134.989	128.961	N/A	Anapc16:12015
9	41076375	41076818	24.0731	130.403	124.421	N/A	Prss40:6447
7	125544542	125544999	18.1238	129	123.029	N/A	Prr5:31328
10	59884753	59885345	24.2079	127.888	121.927	Aspa	Aspa:0
1	78999354	78999811	16.3696	124.67	118.736	Hif3a	Hif3a:1486
1	85382683	85383058	18.3003	121.162	115.249	Plekhg2|Zfp36	Zfp36:77
10	37371768	37372213	19.8071	120.917	115.005	N/A	U6:46740
1	240903249	240903707	14.3715	115.332	109.465	Klf9	Klf9:4776
10	86268039	86268476	12.2253	109.143	103.324	N/A	AC142182.1:12416
20	7998803	7999281	21.2805	106.363	100.565	Fkbp5	Fkbp5:0
16	19225054	19225596	10.544	105.288	99.4973	Klf2	Klf2:18
6	33653906	33654444	17.2887	103.574	97.7958	N/A	Rhob:34683
14	78814331	78814749	19.3603	102.999	97.2251	Ppp2r2c	Ppp2r2c:0
20	29527916	29528518	13.266	102.263	96.4944	N/A	Anapc16:16111
7	123193079	123193570	11.9535	100.885	95.1312	Pmm1	Pmm1:0
9	93461472	93461926	8.4918	97.6063	91.8775	N/A	LOC501180:15053
1	240831400	240831859	10.2597	97.2638	91.5367	N/A	RGD1561453:54034
8	53067804	53068255	18.068	96.7846	91.0615	Zbtb16	Zbtb16:0
3	148302674	148303348	17.3999	96.4937	90.7719	Bcl2l1	Bcl2l1:0
6	8346400	8347004	13.2453	96.4142	90.6954	Prepl|AC111831.2|U6	AC111831.2:0
5	64790766	64791311	19.6663	95.9924	90.2769	Mrpl50|Zfp189	Zfp189:0
7	129844575	129845027	14.023	93.7085	88.0174	AABR07058656.1	AABR07058656.1:0
5	140655242	140655671	11.2655	92.0398	86.366	Mfsd2a	Mfsd2a:0
8	50309910	50310282	12.2134	91.8873	86.2158	Sik3	Sik3:123
10	54221444	54221988	15.0979	91.5455	85.8787	Gas7	Gas7:0
5	125767753	125768212	13.248	91.3904	85.7253	N/A	AABR07049524.1:94360
3	5970588	5971068	13.7813	91.3061	85.6425	Vav2	Vav2:0
19	25181347	25181815	10.8305	90.4347	84.7797	Rfx1|AABR07043169.1	Rfx1:0
1	165839720	165840274	14.9581	90.3009	84.6473	Fam168a	Fam168a:0
11	79118008	79118484	13.4902	85.8262	80.2195	N/A	AABR07034573.1:15338
13	33503743	33504550	1.98741	85.1215	79.5235	N/A	ENSRNOG00000053423:644253
16	3625764	3626184	20.1921	84.1493	78.5596	Erc2	Erc2:0
7	123070401	123070785	12.0329	83.5692	77.9848	N/A	Tob2:8752
11	35170158	35170516	14.7105	81.8586	76.2932	N/A	7SK:11780
3	9484961	9485394	9.61927	81.3496	75.7904	N/A	AC142138.2:13608
8	102737195	102737540	19.6996	81.2983	75.7397	Slc9a9	Slc9a9:0
5	161321129	161321572	18.8245	80.999	75.4435	N/A	AABR07050336.1:201370
16	7492084	7492675	10.3195	80.225	74.6803	Sh3bp5	Sh3bp5:0
12	13723242	13723574	15.4055	80.1503	74.607	Actb	Actb:4402
10	11290715	11291107	14.4072	79.3844	73.8532	N/A	Srl:6384
5	72885780	72886188	13.2806	75.6923	70.2072	N/A	AABR07048321.1:6150
4	64570552	64570962	9.88954	74.9963	69.5174	Dgki	Dgki:0
13	95521267	95521689	15.3421	73.7727	68.3063	N/A	Zfp238:67979
4	157761362	157761816	18.2221	72.877	67.4208	N/A	AABR07062033.1:5505
8	52775941	52776490	14.0371	72.278	66.8263	N/A	Nxpe1:12344
6	27802096	27802517	14.0856	70.9436	65.5091	Kif3c	Kif3c:0
11	87064077	87064505	11.6621	70.6157	65.1852	Prodh	Prodh:0
19	59655928	59656408	11.6053	70.4015	64.9728	AABR07044148.1	AABR07044148.1:0
3	124084864	124085411	13.3641	69.4885	64.0674	Smox	Smox:0
8	53071482	53071921	14.085	69.4618	64.041	Zbtb16	Zbtb16:0
5	167774802	167775161	13.6404	68.1561	62.7491	N/A	Slc45a1:78455
6	104079877	104080303	13.5885	67.2757	61.8769	Galnt16	Galnt16:0
10	42812663	42813027	15.9713	66.8285	61.4335	N/A	Gria1:52464
1	49124823	49125258	16.9028	66.6252	61.2318	N/A	AABR07001518.1:7110
7	141366895	141367292	13.1823	66.0639	60.6755	Gpd1|Smarcd1	Smarcd1:164
10	59135876	59136247	11.8266	65.846	60.4612	N/A	Metazoa_SRP:15437
14	46644893	46645276	2.01041	65.826	60.4414	AABR07015078.2|AABR07015078.1|Rn5-8s	Rn5-8s:890
18	56200748	56201201	12.9935	65.4912	60.1097	Camk2a	Camk2a:0
3	7098955	7099340	11.995	65.0694	59.6911	N/A	Ralgds:10580
14	46643667	46644027	2.55223	64.7253	59.3521	Rn5-8s	Rn5-8s:2139
8	64991267	64991643	14.7329	63.7532	58.3882	Rn60_8_0647.2	Rn60_8_0647.2:0
20	5608914	5609289	12.0712	63.2836	57.9247	Bak1	Bak1:340
17	13391569	13391962	11.3849	62.978	57.6222	Gadd45g	Gadd45g:0
4	174298820	174299271	13.0612	62.8565	57.5024	AABR07062395.2	AABR07062395.2:4862
2	183263635	183263986	9.55404	62.645	57.2939	N/A	AABR07012039.1:12708
15	4139909	4140309	13.9784	62.5278	57.178	Usp54	Usp54:0
7	59261005	59261417	15.0179	62.1925	56.8463	Ptprr	Ptprr:0
8	128699695	128700103	6.9172	61.6546	56.3169	Xirp1	Xirp1:2030
12	2534007	2534423	10.1908	61.0881	55.7582	Snapc2|Timm44|Ctxn1	Ctxn1:0
19	57393602	57393953	11.3267	60.806	55.4811	RGD1559896	RGD1559896:2653
1	134655439	134655879	13.2434	60.5266	55.2052	N/A	Rgma:43420
4	159131418	159131881	11.9807	60.28	54.9608	N/A	Kcna5:52416
3	147605349	147605717	12.6788	59.6336	54.3243	Srxn1	Srxn1:3378
2	85108195	85108593	15.1503	59.464	54.1569	N/A	U6:99325
10	55685743	55686170	10.3964	59.4019	54.0953	Per1	Per1:880
12	39545246	39545630	9.96435	58.9712	53.6709	N/A	Atp2a2:8273
4	147718896	147719345	8.94415	58.1731	52.8844	Efcab12|Rpl32|Cand2|SNORA7	Rpl32:0
7	117846237	117846597	8.67283	58.0348	52.7474	Arhgap39	Arhgap39:0
14	11066411	11066874	10.1546	57.2604	51.983	N/A	Tmem150c:28289
13	90674468	90674873	11.1606	56.9879	51.7137	Atp1a2	Atp1a2:0
3	81777091	81777435	10.5022	56.6628	51.3925	N/A	AABR07052894.1:22953
8	45406713	45407109	10.5022	56.6628	51.3925	N/A	Ubash3b:31279
18	5582918	5583238	8.75385	56.1868	50.9218	AABR07031247.1	AABR07031247.1:2087
2	141793016	141793394	8.94448	55.3459	50.0921	N/A	AABR07010589.1:70444
1	98210811	98211280	10.8422	55.296	50.0435	N/A	Zfp788:17293
10	57332120	57332430	12.424	54.7541	49.5081	U6|Kif1c	Kif1c:0
1	82573899	82574239	11.9477	54.1003	48.8622	Axl	Axl:0
1	59129657	59130033	8.96975	53.7551	48.5213	Riok2	Riok2:0
19	44015697	44016080	9.05134	53.5258	48.2936	Cfdp1	Cfdp1:0
1	260945012	260945424	11.4556	53.331	48.1027	Slit1	Slit1:0
10	39446706	39447100	9.57694	53.2792	48.0512	P4ha2	P4ha2:0
19	57903132	57903633	10.4847	52.8472	47.6258	Disc1	Disc1:0
3	2251776	2252109	11.5039	52.8149	47.5943	LOC100911867	LOC100911867:0
9	118809940	118810353	14.0288	52.3914	47.1773	Dlgap1	Dlgap1:0
17	78817397	78817761	9.98353	52.3671	47.1531	Meig1	Meig1:0
2	187404618	187404930	9.98353	52.3671	47.1531	Hapln2	Hapln2:2833
3	41615	41966	1.61595	51.7502	46.5448	N/A	AABR07051177.1:31365
6	29375668	29376085	9.17173	51.7195	46.5142	Klhl29	Klhl29:0
4	146260170	146260515	11.3396	51.6756	46.4714	N/A	Slc6a1:16347
3	165160232	165160622	12.816	51.6231	46.4198	N/A	Nfatc2:84616
10	41659618	41660029	14.2822	51.4974	46.2964	N/A	RGD1561017:113273
1	220475864	220476381	8.54248	51.3831	46.1829	Cnih2|LOC100363782|Yif1a	Cnih2:0
16	19276149	19276528	8.2781	51.3038	46.1061	N/A	Ap1m1:11827
8	48415877	48416261	7.82564	51.2849	46.0877	Usp2	Usp2:0
5	150233885	150234323	10.8969	50.9979	45.8043	N/A	Oprd1:53803
11	79895864	79896240	12.8049	50.8972	45.7052	N/A	U7:80505
19	37453913	37454313	8.44198	50.4049	45.221	N/A	Zdhhc1:13443
15	2813549	2813980	8.18295	50.3419	45.1595	Kat6b	Kat6b:0
6	97390772	97391202	9.72422	50.2525	45.0714	AABR07064835.1	AABR07064835.1:0
7	132477078	132477512	12.9985	49.971	44.7932	Slc2a13	Slc2a13:0
19	53630916	53631325	6.45819	49.8805	44.7046	Map1lc3b	Map1lc3b:0
17	76804360	76804740	9.18752	48.9045	43.7428	Camk1d	Camk1d:0
3	81351269	81351662	11.967	48.7651	43.6065	N/A	Cry2:7160
10	75149574	75149961	7.56765	48.4997	43.3448	Mks1	Mks1:0
6	124343840	124344207	7.99265	48.433	43.2802	Ttc7b	Ttc7b:0
4	179304832	179305206	11.7871	48.2943	43.1435	Bcat1	Bcat1:0
14	9093898	9094192	11.5066	48.2085	43.0585	N/A	AABR07014317.1:6050
3	126206487	126206879	11.5066	48.2085	43.0585	N/A	AABR07053787.2:25091
10	86654269	86654664	10.5976	48.1901	43.0415	Thra	Thra:2621
9	15506909	15507300	10.3125	47.9425	42.7981	N/A	RGD1562299:5763
16	59784914	59785301	12.3001	47.5775	42.4396	N/A	Pragmin:63688
1	240902328	240902940	8.41242	47.5669	42.4292	N/A	Klf9:5543
3	11974451	11974870	7.89749	47.4863	42.3504	Lrsam1|Fam129b	Lrsam1:0
8	89276930	89277331	13.2087	46.9401	41.8119	N/A	AABR07070873.1:39885
6	14701329	14701770	12.8548	46.8346	41.7102	N/A	AABR07062915.1:95133
13	109042080	109042614	11.2321	46.8107	41.687	N/A	Ptpn14:200570
11	31001535	31001969	7.39566	46.6673	41.5455	Eva1c	Eva1c:482
8	62851989	62852354	10.6056	46.3295	41.215	Ccdc33|AABR07073414.1	Ccdc33:0
15	11491360	11491684	11.1413	45.9173	40.8075	N/A	Nek10:141075
14	46655423	46655835	2.27304	45.6489	40.5451	AABR07015081.2|AABR07015081.1|AABR07015080.2|AABR07015079.1|AABR07015080.1	AABR07015081.2:0
8	54262522	54262965	9.50609	45.3669	40.2683	N/A	AABR07070131.2:358714
1	266679469	266679890	12.4965	45.3138	40.2164	Nt5c2	Nt5c2:0
1	201515727	201516117	9.94361	44.9708	39.8789	Htra1	Htra1:0
14	83721104	83721424	8.09296	44.6601	39.5733	Pla2g3	Pla2g3:3509
8	68000653	68001069	8.09296	44.6601	39.5733	N/A	U6:23748
12	30775844	30776204	9.36629	44.3229	39.2415	Sfswap	Sfswap:0
15	42862879	42863306	9.28641	44.0596	38.9816	Ptk2b	Ptk2b:0
1	221209201	221209612	7.98647	43.7024	38.6311	Frmd8	Frmd8:3696
13	33528638	33529265	2.06483	43.3684	38.3017	N/A	ENSRNOG00000053423:619538
2	124545432	124545730	11.002	42.9787	37.9177	N/A	SNORA17:46350
10	89338849	89339139	7.22736	42.931	37.8703	ENSRNOG00000050347|Rundc1	Rundc1:0
3	108794066	108794422	7.87999	42.7505	37.6939	Spred1	Spred1:813
13	67105911	67106268	12.5585	42.7147	37.6595	Pla2g4a	Pla2g4a:0
6	51171937	51172286	12.5585	42.7147	37.6595	Cog5	Cog5:0
4	11405331	11405656	9.47389	42.3325	37.2817	Magi2	Magi2:0
12	40898471	40898900	9.0867	42.2542	37.2049	Ptpn11	Ptpn11:0
8	71740870	71741215	12.0311	42.2078	37.1599	Snx1	Snx1:4681
12	7808048	7808405	8.07111	41.94	36.8956	N/A	AC123253.1:30734
12	49477608	49477887	8.3413	41.8895	36.846	2900026A02Rik	2900026A02Rik:0
5	166906656	166907033	8.3413	41.8895	36.846	N/A	AABR07050484.1:5543
20	32199884	32200251	12.0841	41.658	36.6193	LOC606294	LOC606294:0
3	8831783	8832106	8.73728	41.6488	36.6102	Phyhd1|Lrrc8a	Phyhd1:634
20	48702831	48703202	10.0315	41.6007	36.5627	Mettl24	Mettl24:0
3	34602341	34602724	12.3123	41.4924	36.4561	N/A	7SK:19742
1	32205944	32206262	10.4107	41.4205	36.3856	Slc6a19	Slc6a19:0
16	16694360	16694730	10.4107	41.4205	36.3856	N/A	AABR07024790.1:65728
11	64641082	64641459	6.27433	41.3213	36.2876	Arhgap31	Arhgap31:0
1	124832216	124832616	9.32351	41.2845	36.2515	N/A	Klf13:28854
3	148264422	148264898	7.04667	41.1347	36.1047	Bcl2l1	Bcl2l1:0
5	160352956	160353296	6.20222	40.4904	35.4713	Dnajc16|Casp9	Dnajc16:30
15	71642945	71643310	12.066	40.2788	35.2636	N/A	Pcdh20:129467
20	21564446	21565024	12.066	40.2788	35.2636	Arid5b	Arid5b:0
10	16778329	16778693	9.97902	40.2448	35.2311	Atp6v0e1	Atp6v0e1:0
3	150210344	150210654	8.09952	39.94	34.9325	AABR07054370.1	AABR07054370.1:0
15	24881222	24881577	10.7702	39.8511	34.8461	AABR07017513.1	AABR07017513.1:0
8	106021946	106022394	9.94162	39.5395	34.5386	N/A	Nmnat3:294730
5	19471402	19471732	5.87262	39.45	34.4503	Sdcbp	Sdcbp:0
4	84599280	84599623	10.3552	39.4213	34.4225	Wipf3	Wipf3:0
1	180948970	180949222	2.16552	39.3946	34.3961	N/A	Ythdc2:1136677
1	124650330	124650668	7.25311	39.1573	34.1643	Otud7a	Otud7a:0
1	87259091	87259429	7.23598	39.0851	34.0931	Sipa1l3|Dpf1	Dpf1:1022
1	196083830	196084344	7.23598	39.0851	34.0931	N/A	AC110387.1:10870
13	46693536	46693854	11.8198	39.0739	34.0827	Thsd7b	Thsd7b:0
4	139245415	139245735	11.8198	39.0739	34.0827	N/A	7SK:79674
7	32012335	32012702	11.8198	39.0739	34.0827	AABR07056605.1	AABR07056605.1:0
1	181014503	181015037	1.89212	38.7049	33.7215	N/A	Ythdc2:1070862
7	71388339	71388706	10.4947	38.5396	33.5576	N/A	Rn60_7_0716.1:9454
3	31865067	31865439	11.2479	38.4441	33.4636	N/A	7SK:5757
7	77434239	77434603	7.34756	38.0794	33.1075	N/A	Azin1:61842
6	131994786	131995116	9.82303	38.0202	33.0517	N/A	LOC100910833:28829
14	3644041	3644369	11.3127	37.9471	32.9798	Tgfbr3	Tgfbr3:0
7	104963849	104964214	9.78281	37.9122	32.9452	N/A	AABR07058210.1:137793
1	247514263	247514604	6.5357	37.8152	32.8516	Plgrkt	Plgrkt:0
10	57311793	57312117	10.17	37.7211	32.7585	Inca1|Camta2	Inca1:0
3	82289118	82289444	6.68531	37.6088	32.6477	5S_rRNA	5S_rRNA:2691
1	180692845	180693095	1.8561	37.3776	32.4209	N/A	Ythdc2:1392804
19	55046246	55046622	8.38772	37.1999	32.2467	N/A	Zfpm1:47963
1	87356691	87357161	7.24107	37.1635	32.2115	Sipa1l3	Sipa1l3:0
13	33570765	33571222	1.74889	37.0837	32.1351	N/A	ENSRNOG00000053423:577581
1	141973451	141973790	6.59496	36.7417	31.7978	N/A	AABR07004421.1:8875
4	59236463	59236885	11.3273	36.691	31.7481	N/A	AABR07060151.1:33438
8	101098512	101098827	11.3273	36.691	31.7481	N/A	AABR07071117.1:346303
10	42747476	42747874	9.11422	36.6416	31.7022	Gria1	Gria1:0
1	222734174	222734474	6.93449	36.3844	31.449	Rtn3	Rtn3:0
20	46453719	46454011	6.23572	36.3615	31.4277	Foxo3	Foxo3:0
4	122373480	122374022	8.4492	36.3151	31.3822	Klf15	Klf15:0
6	128541340	128541679	7.13458	36.2539	31.3221	Clmn	Clmn:0
5	58398027	58398361	7.36003	36.1629	31.2334	Dnajb5	Dnajb5:0
1	141917777	141918116	7.90903	36.1304	31.2021	N/A	Idh2:24073
10	16942618	16942951	7.90903	36.1304	31.2021	N/A	AC111369.1:5709
18	13951307	13951737	6.79618	35.8004	30.8788	Nol4	Nol4:0
10	106971219	106971534	6.66054	35.6745	30.7543	Socs3	Socs3:3644
10	29222474	29222873	8.94851	35.6024	30.683	N/A	Rn60_10_0291.1:23029
13	70445118	70445476	8.94851	35.6024	30.683	Nmnat2	Nmnat2:0
16	61740523	61740853	8.94851	35.6024	30.683	Saraf	Saraf:0
18	1658769	1659181	11.081	35.5135	30.5965	N/A	Greb1l:64384
2	242165233	242165490	8.49267	35.3644	30.4517	Ppp3ca	Ppp3ca:0
14	107302948	107303320	6.38143	35.3151	30.4046	Tmem17	Tmem17:0
3	164598083	164598429	5.86174	35.2945	30.3845	N/A	AABR07054619.1:27512
9	62344786	62345170	8.10813	35.2275	30.3198	Plcl1	Plcl1:0
1	240104630	240105053	7.77937	35.1711	30.2652	N/A	SNORA17:164637
7	11677741	11678083	6.22085	34.9967	30.0933	Lmnb2|Tmprss9|Timm13	Timm13:0
10	96663515	96663869	7.42976	34.9432	30.0406	AABR07030630.1|Cep112	Cep112:0
14	46329545	46329899	2.71201	34.8945	29.993	AABR07015042.1	AABR07015042.1:97
17	85864503	85864918	10.4786	34.7916	29.8918	N/A	Armc3:49492
3	147872754	147873054	6.07163	34.7012	29.8024	N/A	Zcchc3:5882
12	13742318	13742619	7.91502	34.5973	29.7001	Fbxl18	Fbxl18:0
3	59152966	59153322	6.92161	34.454	29.5594	Cdca7	Cdca7:0
11	79737733	79738616	8.71012	34.3635	29.4708	N/A	Lpp:33998
3	162579579	162579868	8.51095	34.3321	29.4426	Zmynd8	Zmynd8:0
8	105567364	105567729	7.96834	34.2523	29.365	N/A	AABR07071223.1:40606
13	52169388	52169724	7.37419	34.2484	29.3629	Lmod1	Lmod1:0
8	132790718	132791132	7.64972	34.2189	29.3341	Lztfl1	Lztfl1:0
8	119556871	119557154	9.70693	33.5713	28.6987	N/A	Trank1:9355
20	9258953	9259478	8.61708	33.548	28.6763	N/A	Btbd9:9134
3	156806177	156806568	8.61708	33.548	28.6763	N/A	Zhx3:28179
8	28818418	28818728	10.1983	33.5381	28.6676	N/A	Spata19:358584
17	30181303	30181638	7.2533	33.3238	28.457	N/A	SNORA17:70762
5	150910856	150911155	7.2533	33.3238	28.457	Eya3	Eya3:0
18	14807544	14807871	5.15413	33.206	28.3437	LOC100911918	LOC100911918:0
16	56386928	56387280	10.5885	33.1872	28.325	Tusc3	Tusc3:0
10	97209920	97210472	6.37509	33.0896	28.2299	Axin2	Axin2:1960
11	29757944	29758272	9.26481	33.0501	28.1917	N/A	Krtap11-1:47096
6	48391680	48392100	9.26481	33.0501	28.1917	N/A	Myt1l:60269
7	72772327	72772739	4.33901	32.7988	27.9438	Mtdh	Mtdh:0
1	180972120	180973021	1.92516	32.7813	27.9276	N/A	Ythdc2:1112878
2	188683401	188683756	7.98479	32.7437	27.8908	Dcst1|AC098750.6	Dcst1:0
11	87573581	87573915	9.10593	32.6425	27.7915	Med15	Med15:0
11	73078740	73079026	5.72674	32.5719	27.7216	Acap2	Acap2:0
2	25351521	25352101	10.023	32.5346	27.6849	N/A	AABR07007715.1:7375
17	76777307	76777750	8.45137	32.5331	27.6837	Camk1d	Camk1d:0
7	137545527	137545849	8.45137	32.5331	27.6837	AABR07058788.3	AABR07058788.3:1967
10	75966813	75967184	8.8408	32.5082	27.6609	Msi2	Msi2:0
1	224868995	224869481	8.03771	32.384	27.5387	N/A	Chrm1:12958
3	131872616	131873063	9.35769	32.134	27.2949	N/A	AABR07053879.1:179549
1	246370140	246370440	10.3423	32.0388	27.2015	U6	U6:1537
2	116945140	116945624	10.3423	32.0388	27.2015	N/A	Egfem1:24720
16	3901440	3901862	8.09482	32.0314	27.1963	Anxa11	Anxa11:0
3	176644091	176644408	6.33172	32.0276	27.1928	Kcnq2	Kcnq2:0
13	33593269	33593483	1.80741	31.8188	26.9873	N/A	ENSRNOG00000053423:555320
4	124675617	124675944	8.76691	31.7572	26.9272	Adamts9	Adamts9:0
8	130475151	130475468	5.40891	31.6936	26.8649	Ccdc13	Ccdc13:0
4	99937386	99937762	4.47064	31.6512	26.8233	St3gal5	St3gal5:0
6	135259419	135259730	6.79387	31.6312	26.8036	Mok|AC121220.1	Mok:0|AC121220.1:0
2	42630382	42630712	9.87065	31.5921	26.7658	N/A	AABR07008097.1:96097
5	74507845	74508142	9.87065	31.5921	26.7658	N/A	Ptpn3:139660
7	144837536	144837881	9.87065	31.5921	26.7658	Cbx5	Cbx5:0
5	105367027	105367347	8.69583	31.5688	26.744	Slc24a2	Slc24a2:0
16	20357863	20358218	5.74343	31.4507	26.6283	AABR07024875.1|Arrdc2	Arrdc2:1252
4	118631388	118631727	7.26075	31.4066	26.5851	N/A	Aak1:24001
17	88095281	88095631	7.11982	31.4034	26.5843	Enkur|Thnsl1	Enkur:0
12	16455376	16455834	7.54895	31.3724	26.5539	Mad1l1	Mad1l1:0
4	169035369	169035658	7.39164	31.3561	26.5389	Gsg1	Gsg1:0
1	274472142	274472566	8.36338	31.2097	26.394	Rbm20	Rbm20:0
7	12723409	12723666	5.84773	31.1379	26.3235	Hmha1|Palm	Hmha1:0|Palm:0
4	62873643	62873947	8.52139	31.102	26.288	N/A	Fam180a:13198
4	100372922	100373273	4.96784	30.9984	26.186	Sh2d6	Sh2d6:823
1	240405672	240406320	9.54938	30.856	26.0478	Mir204|Trpm3	Trpm3:0
5	155276941	155277446	9.26022	30.7511	25.9445	N/A	C1qa:12799
17	12230257	12230590	8.58426	30.7259	25.9201	N/A	SNORA17:28088
12	1510243	1510733	1.61458	30.6935	25.8887	Rn5s|AABR07034940.2|AABR07034940.1|5S_rRNA	Rn5s:0|AABR07034940.2:0
1	281377094	281377409	6.76715	30.6094	25.8053	Fam204a	Fam204a:261
1	153588395	153588691	6.08963	30.5623	25.7592	Fzd4	Fzd4:780
1	181072461	181072796	2.2061	30.5572	25.7546	N/A	Ythdc2:1013103
19	41379434	41379817	7.7344	30.4372	25.6386	Hydin	Hydin:0
3	140476468	140476866	7.40916	30.4281	25.6309	Ralgapa2	Ralgapa2:0
1	165122089	165122571	7.25725	30.4237	25.6278	Pold3	Pold3:0
10	107317050	107317382	7.5627	30.4159	25.6201	Usp36	Usp36:0
8	47143885	47144262	6.83059	30.378	25.5828	N/A	Grik4:49534
16	83283846	83284179	5.36126	30.3032	25.5098	Cars2	Cars2:4485
14	84445946	84446498	6.53899	30.2089	25.416	Gatsl3|Tbc1d10a	Tbc1d10a:913
13	99136641	99136975	5.12984	29.7981	25.0126	Sde2	Sde2:0
1	246416351	246416673	8.03768	29.7738	24.9889	Glis3	Glis3:0
2	27793402	27793722	9.8498	29.7729	24.9883	N/A	AABR07007775.1:8888
1	181286603	181286961	1.66153	29.759	24.9767	N/A	Ythdc2:798938
9	81475831	81476163	8.40162	29.7037	24.9227	N/A	Cxcr1:6558
10	20492629	20492989	6.76975	29.698	24.9179	Slit3	Slit3:0
17	90476074	90476364	8.17977	29.6418	24.8626	Lyst	Lyst:0
11	31103415	31103881	4.49723	29.6293	24.8503	Synj1|RGD1306954	RGD1306954:0
18	50784566	50784968	7.00144	29.5698	24.7912	AABR07032171.1	AABR07032171.1:0
5	156987049	156987347	7.00144	29.5698	24.7912	N/A	Vwa5b1:15479
5	73487735	73488100	7.95423	29.5394	24.7621	Actl7b	Actl7b:4544
3	159987929	159988229	7.26936	29.4919	24.7167	N/A	Ttpal:6835
7	136808222	136808594	7.26936	29.4919	24.7167	Nell2	Nell2:0
8	49186112	49186417	6.13049	29.463	24.6899	N/A	U6atac:15439
13	72727148	72727532	5.00507	29.4559	24.6831	N/A	U6:6900
1	165723826	165724143	6.30221	29.2928	24.5223	Fam168a	Fam168a:308
5	141202909	141203213	9.33959	29.2224	24.4527	Macf1	Macf1:0
20	10680412	10680705	4.88929	29.1368	24.3692	Sik1|AABR07044569.1	AABR07044569.1:0
12	43739890	43740217	9.29176	29.1137	24.3462	N/A	AABR07036452.1:80901
4	81376888	81377166	6.45418	28.997	24.2321	Snx10	Snx10:2731
3	38797383	38797671	8.74741	28.9503	24.1864	N/A	RNaseP_nuc:19590
16	20212426	20212733	9.10522	28.6864	23.9284	N/A	5S_rRNA:6422
12	47138719	47139132	6.87178	28.6632	23.9053	Rnf10|Pop5	Pop5:0
12	50127287	50127691	6.87178	28.6632	23.9053	Sez6l	Sez6l:0
6	135304405	135305023	5.33449	28.6598	23.903	Cinp	Cinp:0
1	139719262	139719625	9.60355	28.6558	23.8992	N/A	U1:114720
18	80347020	80347472	8.59983	28.588	23.835	N/A	AABR07032759.1:45961
5	152795148	152795493	6.98846	28.5827	23.8298	Man1c1	Man1c1:0
15	43451835	43452201	7.78851	28.5591	23.8079	N/A	Dpysl2:25428
15	86508441	86509036	7.43109	28.524	23.7744	N/A	Lmo7:50703
16	4978087	4978390	7.43109	28.524	23.7744	Cacna2d3|5S_rRNA	Cacna2d3:0
16	35647601	35647876	7.43109	28.524	23.7744	Galntl6	Galntl6:0
5	169656983	169657361	7.2599	28.4914	23.7435	Nphp4|Kcnab2	Kcnab2:0
3	161498768	161499108	5.78479	28.4166	23.6693	Ncoa5	Ncoa5:0
12	19328564	19328910	6.17621	28.368	23.6218	Taf6|Cnpy4	Taf6:0
6	99817204	99817597	7.85133	28.2228	23.4798	U6|Churc1	Churc1:0
9	81578035	81578430	6.23919	28.1828	23.4403	Pnkd|Tmbim1	Tmbim1:0|Pnkd:0
6	107633002	107633262	5.80418	28.0953	23.3554	Pnma1|Elmsan1	Pnma1:0
2	21450724	21451033	8.57423	27.9823	23.2446	N/A	Ckmt2:13532
19	49518510	49518901	6.41713	27.9759	23.2385	LOC687399|U1|Gcsh	LOC687399:0
9	19527606	19527896	7.24546	27.9626	23.2253	Rcan2	Rcan2:0
8	67483505	67483877	6.78246	27.9	23.1654	Coro2b|U6	Coro2b:0
15	28314541	28314839	5.25604	27.8959	23.1614	Ndrg2|Tppp2	Ndrg2:83
8	66359202	66359474	8.29972	27.8391	23.1052	AABR07070341.1|AABR07070341.2	AABR07070341.2:817
19	830643	830930	7.89379	27.8254	23.0917	Cmtm3	Cmtm3:0
15	13358495	13358795	8.03633	27.6873	22.9563	N/A	Ptprg:129889
5	105518228	105518536	8.03633	27.6873	22.9563	Slc24a2	Slc24a2:0
6	11963552	11963895	7.8317	27.6575	22.9282	N/A	AABR07062860.1:30760
10	10064654	10065130	8.88314	27.6171	22.8894	N/A	5S_rRNA:355100
1	128676676	128676983	7.6228	27.5879	22.8615	Ttc23	Ttc23:0
2	144505531	144505835	9.35731	27.5497	22.8263	N/A	Spg20:16237
3	111536240	111536582	8.77306	27.363	22.6442	Rtf1	Rtf1:0
12	48286275	48286573	5.81122	27.3137	22.5954	Usp30	Usp30:0
19	37795499	37795812	5.70903	27.2869	22.5688	Tsnaxip1|Ranbp10	Tsnaxip1:0|Ranbp10:0
5	56987220	56987630	8.70832	27.2127	22.4974	Aptx	Aptx:279
4	58006924	58007196	4.9762	27.1814	22.4663	Cep41	Cep41:86
1	49381601	49381877	8.884	27.0661	22.3528	AABR07001519.1	AABR07001519.1:0
3	162817552	162817920	6.40708	27.0586	22.3458	Sulf2	Sulf2:0
13	110511232	110511560	5.74726	27.0475	22.3355	Nek2	Nek2:108
10	58776365	58776724	5.94507	27.0368	22.3248	RGD1304728|Med31|Txndc17	Txndc17:68
5	78297047	78297369	8.34055	26.8772	22.1682	N/A	Wdr31:8157
2	140706218	140706802	6.61247	26.8743	22.1663	Mgst2	Mgst2:1595
7	119662941	119663326	6.61247	26.8743	22.1663	Kctd17|Tmprss6	Tmprss6:0
5	62588147	62588511	5.51086	26.8194	22.113	Gabbr2	Gabbr2:0
1	180573239	180573447	2.19762	26.8045	22.0987	N/A	Ythdc2:1512452
6	76227001	76227289	7.6879	26.7611	22.0564	N/A	Psma6:21576
14	7617557	7617849	6.84998	26.7333	22.0291	Slc10a6|1700016H13Rik	1700016H13Rik:0
2	177970690	177971036	5.96323	26.6938	21.9916	U6|Rapgef2	Rapgef2:0
6	41361642	41361933	7.12778	26.6458	21.9457	N/A	AABR07063674.1:85636
3	163183390	163183770	7.45709	26.6259	21.9279	N/A	AABR07054608.1:44257
13	68464932	68465176	8.66106	26.5584	21.8625	N/A	U4:23818
1	181074891	181075150	2.0902	26.5391	21.8435	N/A	Ythdc2:1010749
10	102738443	102738971	8.8849	26.516	21.8208	N/A	AC118434.1:7033
1	181076061	181076746	2.34089	26.5114	21.8165	N/A	Ythdc2:1009153
5	159734821	159735082	5.61388	26.4856	21.7909	Rsg1	Rsg1:0
5	140712402	140712694	5.33175	26.3927	21.7021	Trit1	Trit1:0
20	12850295	12850743	7.93367	26.3872	21.697	Lss	Lss:0
1	94551861	94552238	4.63196	26.2937	21.6042	N/A	U7:9664
11	69764485	69764876	7.1608	26.2648	21.5758	Kalrn	Kalrn:0
5	139088196	139088516	5.72849	26.1676	21.4809	N/A	Hivep3:10820
10	109596839	109597090	8.7229	26.1542	21.4684	Nploc4	Nploc4:0
5	158416016	158416338	7.63375	26.1134	21.4283	N/A	Klhdc7a:20419
17	74817919	74818215	8.44904	26.0684	21.3842	N/A	U6:16287
3	160047069	160047449	4.53315	26.0381	21.3544	Pkig|AABR07054554.1	Pkig:0|AABR07054554.1:0
12	37167316	37167755	5.42052	26.0357	21.352	N/A	Zfp664:17008
1	11912879	11913107	3.08096	26.0337	21.3504	pRNA	pRNA:2430
9	31963126	31963442	8.65621	26.0042	21.3211	Adgrb3	Adgrb3:0
1	180719329	180719701	1.6228	26.0011	21.3187	N/A	Ythdc2:1366198
12	48458362	48458664	6.48281	25.9924	21.3101	N/A	Ssh1:11386
8	117266323	117266652	6.75881	25.9842	21.3029	Lamb2	Lamb2:1685
8	81863187	81863486	5.23307	25.9362	21.2558	Fam214a	Fam214a:133
8	14524018	14524308	8.13712	25.8562	21.1775	Fat3	Fat3:0
10	74558649	74558921	8.58987	25.8543	21.1764	Ppm1e|Trim37	Trim37:0|Ppm1e:0
1	221205789	221206063	6.85806	25.8307	21.1533	N/A	Frmd8:7245
14	38814884	38815311	6.71018	25.8309	21.1533	Gabrb1	Gabrb1:0
17	90511236	90511531	7.91369	25.8227	21.1467	Lyst	Lyst:0
15	42941298	42941649	8.79044	25.7579	21.0834	Ptk2b	Ptk2b:0
1	265241784	265242100	6.97612	25.7202	21.0462	Btrc	Btrc:0
12	8303882	8304197	6.97612	25.7202	21.0462	Mtus2	Mtus2:0
2	139469224	139469567	6.97612	25.7202	21.0462	Slc7a11	Slc7a11:0
1	186554207	186554664	7.67104	25.7097	21.0381	N/A	SNORA17:56407
16	3493081	3493426	7.67104	25.7097	21.0381	Erc2	Erc2:0
8	44143891	44144170	8.07282	25.6999	21.0294	Scn3b	Scn3b:0
1	265677134	265677501	7.29138	25.6735	21.0043	RGD1564887	RGD1564887:0
3	53983003	53983289	7.29138	25.6735	21.0043	N/A	U2:157582
20	8094803	8095101	5.80488	25.6661	20.9986	N/A	Armc12:14534
2	197991583	197991952	4.17977	25.6397	20.9727	Ciart	Ciart:10
5	171261981	171262293	5.24576	25.6253	20.9584	Dffb|Cep104	Dffb:0|Cep104:0
6	124701315	124701829	8.46021	25.5593	20.8937	Rps6ka5	Rps6ka5:0
2	32758540	32758820	6.91744	25.5451	20.8798	N/A	Cd180:61502
1	116105112	116105454	8.43898	25.5107	20.8459	Atp10a	Atp10a:0
1	55731117	55731649	2.06894	25.4565	20.7924	AABR07001734.1	AABR07001734.1:0
10	57369128	57369390	8.16907	25.41	20.7469	N/A	Zfp3:16838
3	170137883	170138290	8.86482	25.3714	20.7091	N/A	Cbln4:96931
5	86920235	86920535	8.86482	25.3714	20.7091	N/A	AABR07048653.1:49850
1	181078550	181078939	2.40467	25.3569	20.6971	N/A	Ythdc2:1006960
20	10727563	10727851	7.33929	25.3196	20.6611	AABR07044570.1	AABR07044570.1:0
13	70694178	70694481	8.35512	25.3182	20.66	Lamc1	Lamc1:0
5	99242301	99242825	8.05468	25.1371	20.4814	N/A	RGD1306186:62336
10	64106742	64107085	6.35316	25.119	20.4644	Rph3al	Rph3al:0
4	144770407	144770692	6.35316	25.119	20.4644	Srgap3	Srgap3:0
16	71688947	71689277	7.58292	24.9809	20.33	N/A	Tacc1:7822
10	64458282	64458660	6.57038	24.9375	20.2876	Nxn	Nxn:0
10	66522757	66523089	6.57038	24.9375	20.2876	N/A	RGD1565317:13259
16	20394253	20394555	6.57038	24.9375	20.2876	Mast3	Mast3:1290
16	49485066	49485460	6.57038	24.9375	20.2876	RGD1564308|Ufsp2	RGD1564308:0
16	20697455	20697748	7.36754	24.9083	20.2598	Tmem59l	Tmem59l:1755
4	84647077	84647411	7.72067	24.83	20.1848	Wipf3	Wipf3:0
2	235831631	235831994	6.51435	24.7605	20.1175	Ostc	Ostc:0
14	81823788	81824093	6.80174	24.7364	20.0947	Mxd4	Mxd4:0
15	59502463	59502772	7.4884	24.7361	20.0945	N/A	Enox1:175393
17	22792916	22793293	7.4884	24.7361	20.0945	N/A	AABR07027283.1:17961
2	29921011	29921325	7.4884	24.7361	20.0945	N/A	SNORA17:9380
4	128314906	128315258	7.4884	24.7361	20.0945	N/A	Npap60:48825
1	279231860	279232213	7.12566	24.7308	20.0904	Gfra1	Gfra1:0
7	75227913	75228301	7.12566	24.7308	20.0904	AABR07057510.3	AABR07057510.3:0
2	188541221	188541538	5.63217	24.5899	19.9533	Muc1|Thbs3|Mir92b	Mir92b:106
9	106214546	106214811	4.28263	24.5221	19.887	N/A	AABR07068455.1:268216
14	46546154	46546400	2.73698	24.517	19.8819	N/A	AABR07015057.1:16780
19	57777982	57778385	6.04442	24.4917	19.8572	Tsnax	Tsnax:0
1	212547315	212547592	5.39563	24.4071	19.7753	Caly	Caly:0
9	89769427	89769679	8.41728	24.3968	19.765	N/A	AABR07068198.3:46880
4	112734553	112734858	7.16861	24.3714	19.7403	N/A	Mrpl19:27284
10	45279290	45279582	4.07396	24.3526	19.7218	Rnf187	Rnf187:0
3	30785380	30785671	8.61857	24.2999	19.6698	N/A	AABR07051982.2:107026
17	76622660	76622934	6.93787	24.2036	19.5786	Camk1d	Camk1d:0
20	48503963	48504291	5.50247	24.0768	19.4542	Wasf1|Cdc40	Cdc40:0
6	35397356	35397727	8.2638	24.0558	19.4337	N/A	AABR07063565.1:53523
12	50792426	50792759	6.43059	24.0532	19.4321	N/A	AABR07036627.1:140606
1	11910825	11911325	2.55409	23.9878	19.3706	5_8S_rRNA|pRNA	pRNA:4212
6	33676338	33676716	8.45141	23.94	19.3232	N/A	Rhob:12411
8	118737726	118738104	5.77479	23.9351	19.3185	N/A	Kif9:6125
12	24028238	24028573	6.67281	23.897	19.2814	Por	Por:0
6	99923359	99923697	7.54411	23.8891	19.2747	Fntb	Fntb:0
12	39738261	39738566	6.37574	23.8805	19.2662	Pptc7	Pptc7:0
13	95050919	95051271	6.81364	23.8498	19.2362	Sdccag8	Sdccag8:0
18	56048680	56049167	7.73027	23.8464	19.233	Rps14	Rps14:1365
3	122725910	122726264	7.73027	23.8464	19.233	Tmc2	Tmc2:0
1	198103954	198104335	6.95995	23.798	19.1863	Ccdc101|Sult1a1	Sult1a1:0
10	94456958	94457280	5.42699	23.7744	19.1651	Smarcd2	Smarcd2:0
6	48796031	48796316	5.42699	23.7744	19.1651	Myt1l	Myt1l:0
10	42751790	42752236	7.30576	23.7729	19.1641	Gria1	Gria1:0
1	222495304	222495625	3.83194	23.7617	19.1543	Naa40	Naa40:0
1	72464457	72464796	5.22497	23.6877	19.0817	Nat14|Zfp628|Ssc5d	Nat14:0
8	21668616	21668912	5.22497	23.6877	19.0817	Ubl5|LOC364561	LOC364561:324
12	10363300	10363589	6.90236	23.6378	19.0329	N/A	Wasf3:27802
14	105083965	105084312	7.23172	23.5803	18.9766	AABR07016578.2	AABR07016578.2:0
3	124360162	124360442	8.27087	23.5468	18.9436	N/A	LOC103691893:100288
13	98661304	98661561	6.69379	23.5045	18.9017	Itpkb	Itpkb:0
15	70357684	70358001	8.18346	23.3547	18.7561	Diaph3	Diaph3:0
5	152573402	152573685	6.77652	23.2846	18.6877	Extl1|Slc30a2	Extl1:73
10	74706145	74706436	8.37233	23.2406	18.6443	Rad51c	Rad51c:0
13	107701288	107701713	8.37233	23.2406	18.6443	Kcnk2	Kcnk2:0
17	76789760	76790117	8.37233	23.2406	18.6443	Camk1d	Camk1d:0
2	70593350	70593708	8.37233	23.2406	18.6443	N/A	AABR07008681.1:95621
2	242580456	242580786	8.37233	23.2406	18.6443	N/A	Emcn:53613
15	4092245	4092512	5.58244	23.22	18.6264	Usp54	Usp54:0
18	76782784	76783060	6.29079	23.1781	18.5849	Pqlc1	Pqlc1:0
6	25712168	25712572	6.29079	23.1781	18.5849	Bre	Bre:0
7	28967601	28967886	6.29079	23.1781	18.5849	Gnptab	Gnptab:0
10	15228119	15228460	4.65933	23.16	18.5683	Fam195a|Wdr90	Wdr90:0
8	25669494	25669738	4.20093	23.1318	18.5407	Dpy19l1	Dpy19l1:101
13	51113827	51114201	5.66156	23.1199	18.5291	N/A	Myog:12258
18	73360019	73360367	5.66156	23.1199	18.5291	Katnal2	Katnal2:0
7	140489909	140490232	5.66156	23.1199	18.5291	Prkag1	Prkag1:0
13	82974894	82975198	8.03425	23.0241	18.4357	N/A	U6:14478
X	10215658	10216064	8.03425	23.0241	18.4357	Nyx	Nyx:0
7	126660145	126660469	6.52116	22.9999	18.4132	Ppara	Ppara:0
3	11448653	11448912	5.32649	22.9923	18.4069	Slc25a25	Slc25a25:0
3	91718019	91718259	6.79424	22.8753	18.2923	Ldlrad3	Ldlrad3:0
11	35167514	35167766	7.52684	22.8581	18.2775	N/A	7SK:9136
14	13587210	13587636	7.52684	22.8581	18.2775	N/A	AABR07014387.1:62208
2	249033220	249033530	7.52684	22.8581	18.2775	N/A	AABR07013672.1:108580
10	20182461	20182729	6.4663	22.8378	18.2582	N/A	Slit3:138149
2	157453264	157453557	5.80264	22.823	18.2438	Lekr1	Lekr1:0
1	13582577	13583080	7.12311	22.8203	18.242	U6	U6:154
14	39497782	39498124	7.12311	22.8203	18.242	N/A	Cox7b2:129014
10	46327968	46328278	6.29574	22.7606	18.1839	Med9|Rasd1	Med9:0
1	87001062	87001370	6.5612	22.6705	18.0954	Hnrnpl	Hnrnpl:0
2	93675038	93675389	4.90177	22.6273	18.0534	Impa1|Slc10a5	Impa1:0
7	143706676	143707005	5.13813	22.5903	18.0172	Tns2	Tns2:232
3	6136755	6137127	7.17808	22.4845	17.9136	N/A	U6atac:52721
4	6467322	6467599	6.151	22.3125	17.7454	N/A	AABR07059171.1:9681
5	154903506	154903846	5.54833	22.3132	17.7454	Luzp1	Luzp1:0
7	125833282	125833572	4.06448	22.3036	17.7385	Npap60	Npap60:0
18	49195042	49195313	8.12608	22.1937	17.6308	N/A	AABR07032141.1:28501
3	143208748	143209055	8.12608	22.1937	17.6308	N/A	Cst3:10631
2	29356845	29357180	6.36951	22.1127	17.5531	N/A	Zfp366:53399
12	17584294	17584674	4.3673	21.9666	17.4118	Dnaaf5	Dnaaf5:0
4	58573068	58573386	6.31592	21.9549	17.4017	N/A	AABR07060133.1:87622
5	161806398	161806814	7.34934	21.9435	17.3908	Prdm2	Prdm2:0
17	23135778	23136165	7.54553	21.916	17.364	Nedd9	Nedd9:0
5	147148539	147148823	4.81578	21.8962	17.3444	Azin2	Azin2:249
11	69612980	69613304	6.94047	21.8787	17.3285	Kalrn	Kalrn:0
2	45716796	45717097	6.94047	21.8787	17.3285	Arl15	Arl15:0
6	135922612	135922857	6.94047	21.8787	17.3285	N/A	Diras3:16078
9	21191910	21192285	6.94047	21.8787	17.3285	Ptchd4	Ptchd4:0
3	124227015	124227292	7.74503	21.8719	17.3233	N/A	Adra1d:81450
10	109811348	109811629	5.32432	21.8591	17.3106	Mafg	Mafg:26
17	66219403	66219690	5.32432	21.8591	17.3106	Mtr	Mtr:0
9	81615031	81615315	5.32432	21.8591	17.3106	Pnkd	Pnkd:0
10	108655389	108655689	6.0045	21.8519	17.3042	N/A	Endov:8713
3	164511637	164511951	5.52753	21.8495	17.3019	N/A	Cebpb:85728
10	11305451	11305821	7.72514	21.8275	17.2808	AABR07029172.2	AABR07029172.2:734
9	67199585	67199913	4.50903	21.7591	17.2135	N/A	5S_rRNA:6875
12	51485406	51485650	5.83453	21.7145	17.1701	Ttc28	Ttc28:0
5	167968857	167969180	5.83453	21.7145	17.1701	Errfi1	Errfi1:2849
12	31530443	31530836	5.55699	21.5658	17.0242	Rimbp2	Rimbp2:0
3	112456133	112456523	6.98919	21.5362	16.9949	LOC691920	LOC691920:0
4	157612299	157612585	5.4351	21.5152	16.9747	AC115415.1|Chd4	Chd4:0
7	136777435	136777657	6.0112	21.4566	16.9179	Nell2	Nell2:0
7	128371380	128371634	7.10354	21.3495	16.8138	N/A	Fam19a5:128377
3	127569052	127569286	4.29797	21.2934	16.7589	Tmx4	Tmx4:0
9	10964362	10964630	5.56086	21.1898	16.6584	Plin4|Plin5	Plin4:0
12	24101894	24102278	4.72978	21.1727	16.6423	Rhbdd2	Rhbdd2:0
17	73035266	73035637	7.87984	21.1598	16.6299	N/A	AABR07028511.1:29020
2	85384880	85385188	7.87984	21.1598	16.6299	Sema5a	Sema5a:0
7	27264446	27264784	7.87984	21.1598	16.6299	LOC362863	LOC362863:0
7	109877231	109877474	7.87984	21.1598	16.6299	N/A	5S_rRNA:47016
9	82197908	82198173	7.87984	21.1598	16.6299	Ccdc108	Ccdc108:2187
X	111111254	111111580	7.87984	21.1598	16.6299	N/A	Ripply1:8791
5	170694416	170694725	6.81464	21.0937	16.5672	N/A	Ajap1:15102
20	46206355	46206688	5.31986	21.0932	16.5667	Mical1	Mical1:0
18	15921708	15921968	4.20426	21.0878	16.5614	Zfp191	Zfp191:0
3	113251798	113252119	4.94783	21.0865	16.5602	Map1a	Map1a:0
13	71607368	71607624	6.46281	21.0615	16.5372	AABR07021433.1	AABR07021433.1:0
2	62772741	62773235	6.46281	21.0615	16.5372	N/A	U1:81557
6	3473522	3473874	6.46281	21.0615	16.5372	N/A	Map4k3:29004
16	5396275	5396600	7.57515	20.9977	16.4759	Cacna2d3	Cacna2d3:0
X	10936682	10937004	7.57515	20.9977	16.4759	AABR07037054.1	AABR07037054.1:3915
15	6202777	6203067	6.75782	20.9482	16.4281	Zfp385d	Zfp385d:0
2	143563533	143563863	6.75782	20.9482	16.4281	Trpc4	Trpc4:0
2	211090590	211090910	6.75782	20.9482	16.4281	Sort1	Sort1:0
3	165206066	165206383	6.75782	20.9482	16.4281	N/A	Nfatc2:38855
5	145929096	145929401	6.75782	20.9482	16.4281	N/A	LOC682102:94295
10	5925039	5925402	7.11998	20.9165	16.3981	Grin2a	Grin2a:4896
1	100413429	100413740	5.70487	20.8865	16.3702	N/A	Syt3:5347
9	44262408	44262749	6.70304	20.8072	16.2929	N/A	RGD1310819:25292
12	3351287	3352058	1.65216	20.8027	16.2887	N/A	AABR07035008.1:31107
1	198243755	198244011	4.78812	20.7562	16.2431	AABR07005779.3	AABR07005779.3:240
6	97215481	97215813	5.02499	20.6949	16.1839	N/A	AABR07064829.1:8775
3	152273076	152273455	4.07913	20.6836	16.1733	N/A	Rbm39:13921
10	96310484	96310800	5.87141	20.6107	16.1014	Prkca	Prkca:0
2	34610321	34610599	5.87141	20.6107	16.1014	N/A	Adamts6:23567
1	226353592	226353853	4.91388	20.5984	16.0907	Dagla	Dagla:0
3	81588259	81588515	6.11914	20.523	16.0161	N/A	Chst1:75453
11	33939471	33939984	6.58178	20.4925	15.9862	Dopey2	Dopey2:0
3	91758700	91758989	6.56857	20.458	15.9522	Ldlrad3	Ldlrad3:0
8	129115179	129115455	6.56857	20.458	15.9522	Myrip	Myrip:0
5	148780951	148781258	4.64378	20.457	15.9517	Pum1	Pum1:0
1	114282993	114283312	7.32859	20.4468	15.9421	Cyfip1	Cyfip1:0
4	44447401	44447672	7.31025	20.4053	15.9015	N/A	Tes:86997
5	169826443	169826771	7.52177	20.3898	15.8864	N/A	AABR07050561.1:71531
11	42858530	42858952	4.35873	20.3867	15.8835	Arl6	Arl6:0
5	136855635	136855964	6.0662	20.369	15.8665	St3gal3	St3gal3:0
11	79830400	79830662	6.17982	20.273	15.7736	N/A	U7:15041
1	281101738	281102023	4.05296	20.2528	15.7537	Rab11fip2	Rab11fip2:301
17	76144659	76144911	6.65817	20.2408	15.7418	Proser2	Proser2:4258
5	139328367	139328687	6.01517	20.2197	15.7212	N/A	Scmh1:56742
3	117615973	117616229	7.00568	20.1752	15.6778	Fbn1	Fbn1:0
14	19983410	19983758	6.2971	20.1708	15.6737	Adamts3	Adamts3:0
1	97382710	97383051	7.63359	20.1391	15.6437	N/A	AABR07003167.3:247721
15	74710780	74711060	7.63359	20.1391	15.6437	N/A	SNORA17:13105
8	106594177	106594570	7.63359	20.1391	15.6437	Copb2	Copb2:0
X	29064315	29064590	7.63359	20.1391	15.6437	N/A	AABR07037729.1:92880
15	45590705	45591153	6.4394	20.1184	15.6262	N/A	Gucy1b2:40421
7	127136285	127136608	6.4394	20.1184	15.6262	Tbc1d22a	Tbc1d22a:0
1	14716645	14716943	7.61012	20.0894	15.5976	N/A	Olig3:80823
10	55741380	55741690	6.75559	20.0321	15.5424	AABR07072133.1|Alox12b	AABR07072133.1:204
15	69427089	69427402	7.3456	20.0036	15.5165	N/A	U6:148726
11	15045972	15046332	6.91655	19.9637	15.4781	N/A	AABR07033279.1:35442
11	79424930	79425205	6.91655	19.9637	15.4781	Lpp	Lpp:0
17	5921202	5921480	6.91655	19.9637	15.4781	N/A	Ntrk2:12249
6	126397052	126397352	6.91655	19.9637	15.4781	N/A	Golga5:18443
9	84477428	84477683	6.91655	19.9637	15.4781	N/A	Mogat1:58838
9	92901719	92902048	6.91655	19.9637	15.4781	N/A	Cab39:5942
18	40123385	40123752	5.20864	19.9461	15.4623	AABR07031949.1|Trim36	Trim36:0
19	53452454	53452863	7.30825	19.9211	15.4389	N/A	LOC687560:15191
1	180702110	180702318	1.78893	19.8924	15.4108	N/A	Ythdc2:1383581
3	173846334	173846568	5.89496	19.865	15.384	Phactr3	Phactr3:0
1	220477613	220478015	5.73161	19.7748	15.2954	Cnih2|LOC100363782|Yif1a	Cnih2:0
5	140616750	140617003	7.44491	19.737	15.2591	N/A	Mfsd2a:25882
1	81413055	81413295	4.28358	19.7115	15.2341	Xrcc1|Pinlyp	Xrcc1:58
5	152198042	152198332	4.28358	19.7115	15.2341	Dhdds|Hmgn2	Hmgn2:0
4	66165552	66165830	4.60881	19.6495	15.1736	Ubn2	Ubn2:15
10	108665090	108665377	4.75753	19.6156	15.1405	AABR07030910.1	AABR07030910.1:2429
10	68863466	68863748	5.91454	19.5129	15.0414	N/A	Phb-ps1:61677
4	150289612	150289882	5.91454	19.5129	15.0414	N/A	Rn60_4_2163.2:11972
10	31039955	31040222	6.52779	19.4647	14.9958	Thg1l|Lsm11	Lsm11:0
17	20976925	20977210	6.7089	19.4648	14.9958	N/A	AABR07027243.1:20773
14	82263393	82263661	6.69397	19.4286	14.9603	Letm1	Letm1:0
2	160885638	160886144	1.93091	19.4019	14.934	N/A	AABR07011278.1:593401
1	101164497	101164794	5.37109	19.394	14.9261	Slc17a7	Slc17a7:0
15	59735932	59736198	5.5951	19.3505	14.8833	Enox1	Enox1:0
8	117589904	117590226	5.5951	19.3505	14.8833	SNORA28|Ip6k2	Ip6k2:0
10	105553158	105553417	4.09001	19.3154	14.8493	U6|Ube2o	Ube2o:173
12	95119	95538	4.09001	19.3154	14.8493	N/A	AABR07034833.2:36120
18	48009592	48009891	6.13138	19.2913	14.8258	N/A	AABR07032123.2:50299
4	124941669	124941978	6.13138	19.2913	14.8258	N/A	Adamts9:83420
8	71988583	71989001	6.13138	19.2913	14.8258	N/A	Herc1:40488
11	73312528	73312870	5.44556	19.2599	14.7961	Xxylt1	Xxylt1:0
15	108002474	108002717	5.44556	19.2599	14.7961	Dock9	Dock9:0
18	33585289	33585681	5.44556	19.2599	14.7961	N/A	AABR07031768.1:61379
2	254382265	254382546	5.44556	19.2599	14.7961	N/A	U6:42026
1	280103538	280103779	4.51831	19.2544	14.7917	Eno4	Eno4:0
1	86755806	86756101	3.26605	19.2331	14.7707	N/A	Vom2r11:6079
5	164902291	164902655	6.6058	19.2137	14.7519	Agtrap	Agtrap:3872
13	55499682	55499947	7.38735	19.1321	14.6726	Nek7	Nek7:0
Y	1852499	1852906	2.21428	19.1312	14.6726	N/A	AC241722.1:96486
10	30715975	30716307	6.39254	19.1221	14.6654	N/A	SNORA17:26282
11	34659538	34659830	6.39254	19.1221	14.6654	U1|Ttc3	Ttc3:0
16	61216599	61216932	6.39254	19.1221	14.6654	AABR07026048.1|AABR07026049.1	AABR07026048.1:722
3	11771031	11771294	6.39254	19.1221	14.6654	U6|Sh2d3c	Sh2d3c:0
5	152041262	152041604	6.39254	19.1221	14.6654	N/A	AABR07050116.1:29021
1	80231878	80232200	3.71167	19.0603	14.6063	N/A	Fosb:10169
10	20451509	20451906	4.47179	19.0494	14.5955	Slit3	Slit3:0
6	8169455	8169780	6.71313	19.0235	14.5704	N/A	AC111831.1:5806
7	66326751	66327019	7.11605	19.0228	14.5704	N/A	Fam19a2:154392
3	162630626	162630897	5.59182	18.9493	14.4995	N/A	AABR07054586.1:22823
16	21729307	21729555	3.03767	18.9441	14.4957	N/A	AABR07024907.1:38374
11	64122105	64122415	7.06164	18.9029	14.455	N/A	AABR07034310.1:72801
8	116933129	116933406	5.81319	18.8129	14.3671	Bsn	Bsn:0
8	22059530	22059980	5.1982	18.8099	14.3642	AC118115.1|Icam5	Icam5:2322
13	82574854	82575232	4.89837	18.8045	14.3596	Ccdc181	Ccdc181:0
7	24808247	24808496	5.67202	18.799	14.3549	Polr3b	Polr3b:0
2	197334127	197334868	2.2384	18.7889	14.3451	N/A	5_8S_rRNA:124093
10	66511905	66512195	6.4225	18.7614	14.3178	RGD1565317	RGD1565317:2407
20	4442498	4442748	5.52681	18.7489	14.3056	Tnxb|C4a	C4a:0|Tnxb:0
13	95464393	95464645	6.98967	18.7436	14.3005	N/A	AABR07021846.1:47805
20	12128636	12128887	3.78084	18.7013	14.2587	Pofut2	Pofut2:0
[truncated: 2,048 more rows]

## Sheet: C-MR-baselinePM_peaks
#Chr	Start	End	FoldEnrichment	-LOG10(pvalue)	-LOG10(qvalue)	Gene(-5Kb+5Kb)	ClosestGene:Distance
[truncated: 2,589 more rows]

[truncated: 3 more sheets: F-MR-baselinePM_peaks, I-MR-baselinePM_peaks, R-MR-baselinePM_peaks]
