# Supplementary material for: Distinct regulation of hippocampal neuroplasticity and ciliary genes by corticosteroid receptors
Source: Nat Commun. 2021 Aug 6;12:4737. doi: 10.1038/s41467-021-24967-z (PMC8346558; doi:10.1038/s41467-021-24967-z)
Supplement: Supplementary file 4 — Supplementary Data 2 [file 41467_2021_24967_MOESM4_ESM.xlsx]

## Sheet: Sheet1
LEGEND
DATA:	GR ChIP-Seq results
EXPERIMENTAL GROUP	SAMPLES		INFORMATION RE EXPERIMENTAL GROUP
Baseline AM (BLAM)	A, D, G, P		Rats killed under baseline (non-stress) conditions in the early morning (AM)
FS30	B, E, K, Q		Rats killed 30 min after forced swimming (FS)
Baseline PM (BLPM)	C, F, I, R		Rats killed under baseline conditions in the early evening (PM)

## Sheet: A-GR-BLAM_peaks
#Chr	Start	End	FoldEnrichment	-LOG10(pvalue)	-LOG10(qvalue)	Gene(-5Kb+5Kb)	ClosestGene:Distance
13	33504878	33505214	2.12946	203.402	194.134	N/A	ENSRNOG00000053423:643589
13	33503665	33504537	2.23108	90.7602	83.1547	N/A	ENSRNOG00000053423:644266
4	77447801	77448039	2.15583	81.1861	73.7987	AABR07060519.1	AABR07060519.1:1178
10	55683565	55683922	12.0258	61.7783	54.7637	Per1|Vamp2	Per1:3128
20	8097265	8097583	8.4243	56.8444	49.9453	N/A	Armc12:12052
3	41608	41914	1.74331	56.1381	49.2476	N/A	AABR07051177.1:31358
8	49186110	49186414	7.98554	52.0604	45.2434	N/A	U6atac:15442
14	46655516	46655824	2.4937	44.4582	37.8711	AABR07015081.2|AABR07015081.1|AABR07015080.2|AABR07015079.1|AABR07015080.1	AABR07015081.2:0
1	181286619	181286962	1.74716	29.1026	22.7771	N/A	Ythdc2:798937
12	3351281	3351735	1.57958	26.1135	19.8516	N/A	AABR07035008.1:31101
11	79118109	79118425	7.70739	25.8044	19.5517	N/A	AABR07034573.1:15397
13	33528584	33529182	2.01418	23.4514	17.2726	N/A	ENSRNOG00000053423:619621
16	22102378	22102634	2.77028	20.6692	14.5788	AABR07024932.1	AABR07024932.1:0
1	180719415	180719654	1.70295	19.5674	13.5292	N/A	Ythdc2:1366245
12	1510243	1510731	1.62117	19.3268	13.3004	Rn5s|AABR07034940.2|AABR07034940.1|5S_rRNA	Rn5s:0|AABR07034940.2:0
10	54221598	54221840	6.18364	18.5843	12.5924	Gas7	Gas7:0
18	38416622	38417277	2.69064	18.1321	12.1595	N/A	RGD1563060:86843
1	179596952	179597199	2.85831	18.0174	12.0501	N/A	Rras2:586696
1	180972749	180972963	1.82821	17.483	11.5493	N/A	Ythdc2:1112936
1	180904680	180904951	2.76564	16.9533	11.0555	N/A	Ythdc2:1180948
9	12352489	12352974	2.33103	16.8689	10.9763	N/A	AABR07066677.1:5481
1	55702765	55703066	1.81667	16.5241	10.6559	AABR07001734.1	AABR07001734.1:4332
16	22014469	22015147	2.31253	16.4908	10.625	AABR07024932.1	AABR07024932.1:0
1	11939217	11939465	3.79134	15.3619	9.57153	N/A	pRNA:23285
1	180692861	180693186	1.70826	14.8717	9.11487	N/A	Ythdc2:1392713
1	181014130	181015018	1.68233	14.5133	8.78271	N/A	Ythdc2:1070881
20	27471764	27472037	2.16482	14.3186	8.60011	N/A	Tet1:34338
1	55714639	55714986	2.00037	14.1409	8.43865	AABR07001734.1	AABR07001734.1:0
X	358618	359741	2.45238	14.1257	8.42424	N/A	AABR07036679.1:98323
13	33668109	33668406	2.29214	13.8646	8.18332	N/A	ENSRNOG00000053423:480397
1	55654797	55655086	1.87196	13.8333	8.15681	N/A	Y_RNA:30838
2	197348332	197348902	1.70573	13.5813	7.92579	N/A	5_8S_rRNA:138298
1	55731116	55731557	1.85415	13.4151	7.77666	AABR07001734.1	AABR07001734.1:0
13	33485728	33486199	2.15612	13.2749	7.64619	N/A	ENSRNOG00000053423:662604
1	180883907	180884322	2.31694	13.197	7.57713	N/A	Ythdc2:1201577
3	150581634	150581902	5.25979	12.758	7.17998	Asip	Asip:1765
12	1512169	1512496	1.86919	12.7153	7.14562	Rn5s|AABR07034940.2|AABR07034940.1|5S_rRNA	AABR07034940.2:40
3	72447409	72447624	4.54757	12.0109	6.50784	Ssrp1|P2rx3	Ssrp1:0|P2rx3:0
14	47988076	47988303	1.70167	12.0029	6.50119	N/A	AABR07015165.1:181427
1	56024234	56024702	1.60674	11.9818	6.4819	N/A	Vom2r9:128599
16	21858784	21859068	1.81255	11.7639	6.28945	N/A	AABR07024908.1:51259
17	89418260	89418553	2.95961	11.537	6.08373	N/A	LOC688970:34261
1	99054760	99055114	1.60535	11.5187	6.06693	Vom2r37	Vom2r37:0
8	4318347	4318632	5.69917	11.43	5.98648	Vom2r18	Vom2r18:1598
17	89459099	89459373	2.34974	11.3276	5.89607	N/A	LOC688970:5062
14	4949060	4949423	1.75132	11.1891	5.77467	N/A	Zfp326:49116
7	145727618	145728304	2.00552	11.0453	5.64792	AABR07058976.1	AABR07058976.1:0
19	54163318	54163544	4.08798	10.7333	5.36918	Gins2|5S_rRNA	Gins2:0
4	6878236	6878484	1.94522	10.6711	5.31304	Rheb|U6	U6:2146
2	49365744	49366040	2.62127	10.6686	5.31104	N/A	LOC100910954:16375
1	180703547	180703790	1.71957	10.5926	5.24647	N/A	Ythdc2:1382109
1	55710665	55711052	1.61223	9.95715	4.687	AABR07001734.1	AABR07001734.1:0
9	8682473	8682737	2.44326	9.88274	4.62211	N/A	Rn60_9_0077.1:20533
X	36466631	36466965	1.9204	9.80088	4.54782	N/A	AABR07037960.1:186171
7	1012948	1013194	2.16507	9.65581	4.42092	N/A	AABR07055280.1:32056
16	37749390	37749867	1.87279	9.63249	4.40319	Glra3	Glra3:0
1	55732659	55732983	1.55537	9.43117	4.23403	AABR07001734.1	AABR07001734.1:0
11	33158752	33158985	5.06696	9.1894	4.02128	N/A	AABR07033645.1:65147
1	147223683	147223902	4.88476	9.18599	4.01859	N/A	AABR07004539.1:36928
20	40829830	40830241	1.97475	9.15685	3.99447	N/A	Smpdl3a:28963
16	22011400	22011764	2.34541	9.06205	3.90981	AABR07024932.1	AABR07024932.1:0
2	49370642	49370951	2.21784	9.03712	3.88826	N/A	LOC100910954:11464
2	806977	807275	2.96193	8.9283	3.79415	N/A	5_8S_rRNA:256181
6	65023702	65023991	4.84429	8.78387	3.67176	N/A	Stxbp6:65327
1	55701125	55701387	1.67976	8.73326	3.63114	N/A	AABR07001734.1:6011
16	22020311	22020560	1.76301	8.72538	3.62509	AABR07024932.1	AABR07024932.1:0
16	21946170	21946482	2.0514	8.70521	3.60617	N/A	AABR07024932.1:8686
16	22045534	22045785	2.25236	8.51593	3.44927	AABR07024932.1	AABR07024932.1:0
1	180896403	180896916	2.42619	8.43497	3.37967	N/A	Ythdc2:1188983
11	39000178	39000465	3.82151	8.37798	3.33085	N/A	AABR07033759.1:97297
1	180755980	180756337	1.76884	8.14139	3.13299	N/A	Ythdc2:1329562
1	181198907	181199152	1.93804	8.1241	3.11684	N/A	Ythdc2:886747
2	160885622	160886160	1.69077	8.07997	3.08037	N/A	AABR07011278.1:593385
17	11792568	11792810	2.02804	7.95152	2.9741	N/A	AABR07027039.1:54533
16	21771871	21772096	1.87659	7.8009	2.8506	AABR07024907.1	AABR07024907.1:3605
1	55734796	55735049	1.66535	7.75836	2.82805	AABR07001734.1	AABR07001734.1:0
12	3352857	3353115	1.59099	7.76308	2.82805	N/A	AABR07035008.1:32677
4	6878871	6879577	1.31842	7.63424	2.72452	U6	U6:1053
5	152233125	152233346	4.54357	7.61942	2.71191	Lin28a	Lin28a:0
1	38788785	38789019	2.04436	7.54527	2.65055	N/A	AABR07001207.1:25624
4	33179839	33180144	2.90298	7.40403	2.5327	LOC103694645	LOC103694645:1614
1	55704513	55705123	1.41149	7.339	2.48041	AABR07001734.1	AABR07001734.1:2275
5	152795155	152795372	3.92611	7.29334	2.44162	Man1c1	Man1c1:0
2	160702608	160702827	4.02251	7.21966	2.38112	N/A	AABR07011278.1:410371
16	22129229	22129602	2.72246	6.9118	2.16621	N/A	AABR07024932.1:12396
2	957644	957967	3.22265	6.82845	2.11746	N/A	5_8S_rRNA:406848
1	55685238	55685567	1.87972	6.81016	2.10206	N/A	AABR07001734.1:21831
9	13295956	13296230	3.06021	6.77931	2.07893	Kif6	Kif6:0
1	99056460	99056759	1.31589	6.67935	1.99842	Vom2r37	Vom2r37:0
6	44638233	44638471	4.16327	6.66517	1.98623	N/A	AABR07063740.1:21294
1	55713563	55713885	1.54399	6.49203	1.84743	AABR07001734.1	AABR07001734.1:0
4	33799086	33799357	3.98942	6.35802	1.75143	N/A	Asns:37924
1	55764550	55764869	1.69723	6.26564	1.69813	N/A	AABR07001734.1:10194
6	30593817	30594040	1.86349	6.23623	1.67288	N/A	5_8S_rRNA:36862
13	37826055	37826283	4.01449	6.14282	1.5976	N/A	LOC679195:128487
14	2347101	2347319	3.61967	5.68955	1.33891	Pde6b	Pde6b:0
16	22079088	22079324	1.81025	5.66574	1.33571	AABR07024932.1	AABR07024932.1:0

## Sheet: D-GR-BLAM_peaks
#Chr	Start	End	FoldEnrichment	-LOG10(pvalue)	-LOG10(qvalue)	Gene(-5Kb+5Kb)	ClosestGene:Distance
13	33504885	33505166	1.99169	147.783	139.117	N/A	ENSRNOG00000053423:643637
13	33503777	33504526	2.33042	87.8459	80.1869	N/A	ENSRNOG00000053423:644277
20	8097203	8097622	10.2492	70.5905	63.1992	N/A	Armc12:12013
8	49186107	49186467	7.0529	41.6398	34.9334	N/A	U6atac:15389
10	55683555	55683855	7.24672	35.7284	29.1365	Per1|Vamp2	Per1:3195
3	41618	41872	1.58541	33.0595	26.5342	N/A	AABR07051177.1:31368
1	181014147	181014904	1.9732	30.7874	24.312	N/A	Ythdc2:1070995
3	148302996	148303285	7.92979	24.8363	18.5002	Bcl2l1	Bcl2l1:0
1	180972433	180972989	1.92561	22.9427	16.6895	N/A	Ythdc2:1112910
5	168753909	168754188	6.39289	20.8687	14.6969	N/A	Camta1:19614
1	181286652	181286902	1.62881	20.5936	14.4305	N/A	Ythdc2:798997
11	79118074	79118320	5.27939	19.0857	12.9844	N/A	AABR07034573.1:15502
X	155857579	155858046	6.91709	19.0421	12.9443	Dkc1	Dkc1:0
20	29532181	29532432	5.0408	17.9118	11.8636	N/A	Anapc16:12197
1	240831489	240831794	5.29652	15.797	9.84595	N/A	RGD1561453:54123
1	180852305	180852648	2.67203	15.4142	9.48344	N/A	Ythdc2:1233251
1	240903401	240903657	5.63744	14.7764	8.87785	Klf9	Klf9:4826
10	102329863	102330122	5.80263	14.7694	8.87372	Sdk2	Sdk2:0
2	160885641	160885902	1.90521	14.4857	8.60152	N/A	AABR07011278.1:593404
14	47988102	47988638	1.7387	14.0159	8.15979	N/A	AABR07015165.1:181092
12	1510254	1510626	1.45763	12.3823	6.62814	Rn5s|AABR07034940.2|AABR07034940.1|5S_rRNA	Rn5s:0|AABR07034940.2:0
4	6879030	6879583	1.43769	12.1882	6.45152	U6	U6:1047
20	27471849	27472274	2.05082	11.0779	5.42278	N/A	Tet1:34423
17	89390493	89390749	2.40701	11.0588	5.4054	N/A	LOC688970:62065
9	12352589	12352946	1.99093	9.92651	4.40585	N/A	AABR07066677.1:5581
1	180927585	180927965	2.05797	9.5057	4.03724	N/A	Ythdc2:1157934
X	358583	359249	2.14516	9.16777	3.74095	N/A	AABR07036679.1:98288
1	179594358	179594723	2.56549	8.97377	3.56967	N/A	Rras2:584102
1	180031777	180032071	2.35869	8.77928	3.40711	N/A	Rras2:1021521
1	55309305	55309569	4.29817	8.04897	2.79316	AABR07001700.1	AABR07001700.1:0
1	55991085	55991366	1.88457	8.03098	2.78059	N/A	Vom2r9:95450
8	15596048	15596339	2.32574	7.82428	2.60872	N/A	5S_rRNA:134368
1	180739288	180739537	1.79366	7.76514	2.56144	N/A	Ythdc2:1346362
1	180558144	180558448	1.57255	7.72873	2.53194	N/A	Ythdc2:1527451
X	36466650	36466934	1.93023	7.33866	2.23033	N/A	AABR07037960.1:186190
13	33485748	33486142	1.78845	7.32648	2.2269	N/A	ENSRNOG00000053423:662661
1	181199273	181199593	1.76096	7.20161	2.13047	N/A	Ythdc2:886306
17	44246825	44247106	2.01378	6.85941	1.86498	N/A	AABR07027799.1:171866
17	44388552	44388819	2.10053	6.72446	1.75544	N/A	AABR07027799.1:30153
1	181322857	181323131	1.77671	6.70179	1.73985	N/A	Ythdc2:762768
16	22040850	22041110	2.69101	6.63128	1.67912	AABR07024932.1	AABR07024932.1:0
2	197348363	197348807	1.4815	6.06909	1.34788	N/A	5_8S_rRNA:138329

## Sheet: G-GR-BLAM_peaks
#Chr	Start	End	FoldEnrichment	-LOG10(pvalue)	-LOG10(qvalue)	Gene(-5Kb+5Kb)	ClosestGene:Distance
13	33504887	33505214	1.984	171.154	162.409	N/A	ENSRNOG00000053423:643589
13	33503758	33504531	2.14578	85.8259	78.2204	N/A	ENSRNOG00000053423:644272
20	8097233	8097612	8.87527	52.795	45.7622	N/A	Armc12:12023
4	77447818	77448049	1.72602	44.8511	38.0807	AABR07060519.1	AABR07060519.1:1195
10	55683571	55683902	7.7437	40.6621	34.0052	Per1|Vamp2	Per1:3148
13	33528972	33529198	2.01927	35.2042	28.7063	N/A	ENSRNOG00000053423:619605
12	1510242	1510721	1.59973	34.7583	28.2711	Rn5s|AABR07034940.2|AABR07034940.1|5S_rRNA	Rn5s:0|AABR07034940.2:0
14	46655451	46655807	2.14046	32.4993	26.0669	AABR07015081.2|AABR07015081.1|AABR07015080.2|AABR07015079.1|AABR07015080.1	AABR07015081.2:0
1	180692853	180693093	1.84309	27.2742	20.972	N/A	Ythdc2:1392806
1	181014516	181015045	1.79979	24.209	17.986	N/A	Ythdc2:1070854
8	49186151	49186369	7.0202	23.0233	16.8301	N/A	U6atac:15487
14	4949058	4949418	2.13307	22.0378	15.8776	N/A	Zfp326:49121
1	55722714	55722948	2.03264	22.0302	15.8705	AABR07001734.1	AABR07001734.1:0
1	11910949	11911271	2.40798	20.5233	14.4218	5_8S_rRNA|pRNA	pRNA:4266
1	181286612	181286928	1.58228	20.269	14.1774	N/A	Ythdc2:798971
1	55732606	55732964	1.73627	18.287	12.2884	AABR07001734.1	AABR07001734.1:0
1	180719423	180719690	1.57816	18.2111	12.2176	N/A	Ythdc2:1366209
4	6879017	6879589	1.48504	17.3666	11.4122	U6	U6:1041
2	197348285	197348814	1.55044	17.0742	11.1347	N/A	5_8S_rRNA:138251
1	99056428	99056822	1.5297	16.9724	11.0384	Vom2r37	Vom2r37:0
1	180972747	180972969	1.70209	15.9121	10.0355	N/A	Ythdc2:1112930
20	40913646	40913901	1.59512	14.8687	9.06874	N/A	AABR07072837.1:107831
1	180805613	180806047	2.70009	14.7162	8.92626	N/A	Ythdc2:1279852
18	38416961	38417200	2.46281	14.3687	8.60525	N/A	RGD1563060:87182
1	181074799	181075136	1.72535	13.6335	7.92701	N/A	Ythdc2:1010763
12	480070	480326	1.84569	13.5919	7.88849	N/A	Zar1l:10681
20	27471804	27472062	2.08304	13.5491	7.85026	N/A	Tet1:34378
15	22207705	22207922	1.99032	13.2982	7.61739	N/A	Rn60_15_0251.2:1018052
1	11909541	11910123	2.07812	13.2899	7.61009	5_8S_rRNA	5_8S_rRNA:2949
16	21858675	21859062	1.79935	13.1732	7.50162	N/A	AABR07024908.1:51150
1	56024220	56024443	1.59831	13.0146	7.35595	N/A	Vom2r9:128585
1	181199025	181199296	1.9707	12.7387	7.1038	N/A	Ythdc2:886603
13	33485749	33486000	1.94025	12.6566	7.02822	N/A	ENSRNOG00000053423:662803
1	55658335	55658549	1.60048	12.4898	6.87772	N/A	Y_RNA:34376
2	189865618	189865831	5.56645	12.3087	6.71203	Ilf2	Ilf2:0
17	57840095	57840378	3.9953	12.1341	6.55281	AABR07028143.1	AABR07028143.1:782
12	28811279	28811496	4.15438	12.0838	6.5077	Wbscr17	Wbscr17:0
1	55714642	55714985	1.857	11.7299	6.18963	AABR07001734.1	AABR07001734.1:0
20	40843224	40843506	4.11414	11.3822	5.87888	N/A	Smpdl3a:42357
X	358593	359247	2.11496	11.0688	5.59845	N/A	AABR07036679.1:98298
1	181215484	181215719	1.67064	10.6737	5.24808	N/A	Ythdc2:870180
1	181170484	181170752	2.00826	10.6476	5.22467	N/A	Ythdc2:915147
2	197334143	197334422	1.65517	10.5949	5.17711	N/A	5_8S_rRNA:124109
1	55686563	55686796	1.8936	10.2779	4.89561	N/A	AABR07001734.1:20602
17	11775143	11775381	2.82625	10.2634	4.88224	N/A	AABR07027039.1:71962
1	55704297	55704738	1.51596	10.2285	4.85173	AABR07001734.1	AABR07001734.1:2660
12	5553296	5553509	1.82161	10.2132	4.83785	N/A	Fry:20220
18	38413755	38414052	2.61415	10.1652	4.79567	N/A	RGD1563060:83976
17	44246300	44246604	2.13877	10.1238	4.75885	N/A	AABR07027799.1:172368
18	38414333	38414606	2.86595	9.94386	4.60164	N/A	RGD1563060:84554
16	37749219	37749437	1.7402	9.89466	4.55776	Glra3	Glra3:0
16	21946183	21946408	2.12566	9.59484	4.2921	N/A	AABR07024932.1:8760
7	6730808	6731041	4.92348	9.59209	4.2896	N/A	Olr956:22370
12	3351335	3351744	1.41056	9.46771	4.18133	N/A	AABR07035008.1:31155
14	46649001	46649298	1.57835	9.35611	4.08666	AABR07015081.2|AABR07015080.2|AABR07015078.2|AABR07015078.1|AABR07015079.1|Rn5-8s	AABR07015078.1:673
1	253813	254029	4.49108	9.35339	4.08435	N/A	Vom2r3:142671
9	8336467	8336680	3.2711	9.33877	4.07129	N/A	LOC100360856:12353
1	169721322	169721705	2.71089	9.30979	4.04671	RGD1565607	RGD1565607:0
2	629579	629850	3.87013	9.2981	4.03665	N/A	5_8S_rRNA:78783
14	47988586	47989123	1.57119	9.24211	3.99136	N/A	AABR07015165.1:180607
16	22101598	22101875	2.63969	9.24088	3.99099	AABR07024932.1	AABR07024932.1:0
16	22116444	22117076	1.97637	9.1745	3.9312	AABR07024932.1	AABR07024932.1:0
1	180896402	180896910	2.29153	9.15342	3.91306	N/A	Ythdc2:1188989
7	145727617	145728304	1.82335	9.11235	3.87864	AABR07058976.1	AABR07058976.1:0
1	55702804	55703045	1.53632	8.78498	3.59397	AABR07001734.1	AABR07001734.1:4353
3	165038510	165038860	3.72128	8.63602	3.46979	Kcng1	Kcng1:0
1	55736054	55736280	1.45865	8.52772	3.37907	AABR07001734.1	AABR07001734.1:0
8	119629838	119630074	4.50306	8.14831	3.04755	Trank1	Trank1:0
2	49370673	49370945	1.90866	8.13513	3.03552	N/A	LOC100910954:11470
7	500860	501173	1.97432	8.06979	2.98074	N/A	AABR07055191.1:46750
12	1512157	1512405	1.42989	8.05246	2.9665	Rn5s|AABR07034940.2|AABR07034940.1|5S_rRNA	AABR07034940.2:28
15	38688333	38688588	3.19006	7.99397	2.91623	Phf11d	Phf11d:0
9	70320964	70321342	4.58496	7.99552	2.91623	Dytn|AABR07067878.1	Dytn:0
5	77635651	77635864	4.54169	7.9168	2.87761	LOC100912565	LOC100912565:0
16	606947	607162	4.21793	7.88847	2.8578	N/A	AABR07024473.1:11433
9	12404578	12405037	1.63654	7.6626	2.67074	Rn60_9_0114.1	Rn60_9_0114.1:1306
14	4892361	4892663	2.25878	7.52823	2.55971	N/A	Zfp326:105876
4	6878234	6878488	1.79284	7.31179	2.3757	Rheb|U6	U6:2142
12	466217	466455	1.49537	7.1309	2.26886	N/A	Zar1l:24552
8	102766164	102766381	4.2984	7.183	2.26886	Slc9a9	Slc9a9:0
X	155857613	155857989	3.64112	7.18381	2.26886	Dkc1	Dkc1:0
1	8282029	8282243	4.10572	7.10742	2.26763	N/A	Hivep2:28334
1	37553416	37553665	2.06147	7.02878	2.20266	Adcy2	Adcy2:0
6	2667669	2667926	3.67089	7.00413	2.18118	N/A	AABR07062672.1:6683
1	181322824	181323113	1.71877	6.72216	1.95418	N/A	Ythdc2:762786
16	21770353	21770569	1.93184	6.72115	1.95319	AABR07024907.1	AABR07024907.1:2087
16	21733963	21734226	2.19402	6.47111	1.75611	N/A	AABR07024907.1:33703
1	180558153	180558395	1.43752	6.43898	1.73166	N/A	Ythdc2:1527504
1	172329878	172330109	3.88696	6.43048	1.73	N/A	RGD1562400:7084
2	155479843	155480084	3.74927	6.42083	1.73	SNORA17	SNORA17:4589
X	150548468	150548690	2.41739	6.13065	1.60556	N/A	AABR07042226.1:112053
9	8702229	8702526	2.87361	6.04349	1.53624	N/A	Rn60_9_0077.1:40289
8	113973551	113973823	1.77734	6.02562	1.52341	Atp2c1	Atp2c1:0
15	25032078	25032299	3.39873	5.94315	1.46108	Peli2	Peli2:0
20	40869702	40870107	1.72177	5.86078	1.39684	N/A	Smpdl3a:68835
1	180972301	180972523	1.46401	5.83987	1.37984	N/A	Ythdc2:1113376
2	256657773	256657999	3.34358	5.82584	1.37052	Adgrl4	Adgrl4:0
19	17455451	17455718	2.91971	5.81097	1.36338	Chd9	Chd9:0

## Sheet: P-GR-BLAM_peaks
#Chr	Start	End	FoldEnrichment	-LOG10(pvalue)	-LOG10(qvalue)	Gene(-5Kb+5Kb)	ClosestGene:Distance
13	33504865	33505217	2.10449	200.696	192.366	N/A	ENSRNOG00000053423:643586
20	8097171	8097639	12.6983	102.486	94.8546	N/A	Armc12:11996
10	55683488	55683909	11.7133	93.6082	86.1595	Per1|Vamp2	Per1:3141
13	33503808	33504548	2.06223	71.9004	64.9888	N/A	ENSRNOG00000053423:644255
11	79118019	79118469	10.6539	57.196	50.5076	N/A	AABR07034573.1:15353
13	33528660	33529194	2.35409	39.2116	32.745	N/A	ENSRNOG00000053423:619609
1	124775985	124776269	7.229	37.6001	31.1657	Klf13	Klf13:0
3	148302957	148303265	8.69675	36.5329	30.1204	Bcl2l1	Bcl2l1:0
1	240831443	240831800	7.25792	32.3685	26.048	N/A	RGD1561453:54077
13	90674479	90674796	8.70132	32.1338	25.8181	Atp1a2	Atp1a2:0
10	102329852	102330192	8.07748	31.9799	25.6722	Sdk2	Sdk2:0
1	181286622	181286979	1.6394	28.7067	22.4819	N/A	Ythdc2:798920
5	158747115	158747370	8.15561	27.4733	21.2952	N/A	AABR07050265.1:11854
12	28811246	28811498	6.38196	26.092	19.9662	Wbscr17	Wbscr17:0
20	8103062	8103297	5.13711	25.8493	19.7349	N/A	Armc12:6338
8	49186131	49186458	4.44181	24.5528	18.4897	N/A	U6atac:15398
1	180692853	180693187	1.84888	23.6352	17.6142	N/A	Ythdc2:1392712
20	29532146	29532432	6.00655	23.5249	17.5065	N/A	Anapc16:12197
16	19276171	19276501	6.23747	23.0108	17.0123	N/A	Ap1m1:11854
12	3351310	3351709	1.57648	22.1869	16.2313	N/A	AABR07035008.1:31130
1	181078600	181078956	2.56404	21.9712	16.029	N/A	Ythdc2:1006943
8	52776122	52776375	6.61239	21.9185	15.9779	N/A	Nxpe1:12525
3	5970724	5970952	6.88375	21.7322	15.8067	Vav2	Vav2:0
13	33570832	33571218	1.77608	21.102	15.207	N/A	ENSRNOG00000053423:577585
1	180719420	180719665	1.68715	21.0647	15.1698	N/A	Ythdc2:1366234
12	1510242	1510671	1.5314	21.0175	15.126	Rn5s|AABR07034940.2|AABR07034940.1|5S_rRNA	Rn5s:0|AABR07034940.2:0
1	181014199	181014904	1.90473	19.9908	14.1553	N/A	Ythdc2:1070995
1	180972752	180972994	2.00891	19.3584	13.5546	N/A	Ythdc2:1112905
8	53055335	53055583	6.57882	18.703	12.9315	Zbtb16	Zbtb16:0
1	180557997	180558477	2.18579	17.8802	12.1464	N/A	Ythdc2:1527422
12	36620238	36620488	6.47806	17.5831	11.8608	N/A	Dhx37:6029
7	129844692	129844924	5.87713	17.3684	11.6572	AABR07058656.1	AABR07058656.1:0
12	3352853	3353222	2.21458	17.2937	11.586	N/A	AABR07035008.1:32673
1	55674307	55674542	2.58511	17.2599	11.5544	N/A	AABR07001734.1:32856
7	123070474	123070694	4.45663	17.0967	11.399	N/A	Tob2:8843
14	46549183	46549463	3.175	16.6504	10.9749	N/A	pRNA:17312
20	29528068	29528333	4.95759	16.2277	10.572	N/A	Anapc16:16296
1	55731137	55731382	1.80145	16.0691	10.4218	AABR07001734.1	AABR07001734.1:0
3	143208789	143209056	6.70993	15.4391	9.8327	N/A	Cst3:10630
8	64991311	64991607	6.6793	15.3784	9.77428	Rn60_8_0647.2	Rn60_8_0647.2:0
2	189865627	189865857	5.68996	15.2948	9.69444	Ilf2	Ilf2:0
1	180852354	180852823	2.58673	15.2021	9.60687	N/A	Ythdc2:1233076
3	9499091	9499328	5.12857	14.9633	9.37796	AC142138.2	AC142138.2:0
2	197348282	197348988	1.71607	14.4915	8.92873	N/A	5_8S_rRNA:138248
X	155857570	155857884	5.08112	14.4743	8.91236	Dkc1	Dkc1:0
1	180804143	180804709	2.39335	14.4116	8.85908	N/A	Ythdc2:1281190
1	55702646	55703101	1.77349	14.389	8.83774	AABR07001734.1	AABR07001734.1:4297
1	180755901	180756336	2.20831	14.2777	8.73709	N/A	Ythdc2:1329563
1	181215370	181215702	1.86542	14.2686	8.72808	N/A	Ythdc2:870197
1	181072563	181073124	1.90942	14.2674	8.72707	N/A	Ythdc2:1012775
10	54221551	54221773	5.41258	14.2324	8.69332	Gas7	Gas7:0
13	33485705	33485998	2.29692	13.8032	8.28949	N/A	ENSRNOG00000053423:662805
12	3356859	3357419	2.0746	13.7073	8.19922	N/A	AABR07035008.1:36679
1	181198995	181199299	2.19734	13.704	8.19633	N/A	Ythdc2:886600
10	52754104	52754355	5.593	13.512	8.01722	Shisa6	Shisa6:0
16	37749219	37750012	1.87181	12.4775	7.05964	Glra3	Glra3:0
1	55228987	55229223	1.84253	12.2364	6.83524	N/A	LOC685793:7379
2	33135579	33135808	5.3293	12.1813	6.78342	N/A	Mast4:110309
8	88666543	88666767	5.85164	12.1037	6.71173	N/A	AABR07070858.1:324411
Y	1851984	1852229	2.13163	11.356	6.02503	N/A	AC241722.1:97163
4	32784993	32785403	3.20204	10.9756	5.68256	N/A	Sdhaf3:226196
X	123903	124145	2.5297	10.9205	5.63244	N/A	AABR07036679.1:135154
X	36469556	36469928	1.48028	10.8046	5.52458	N/A	AABR07037960.1:189096
20	40829941	40830285	2.00459	10.344	5.10875	N/A	Smpdl3a:29074
1	55690190	55690429	2.59366	10.3362	5.10198	N/A	AABR07001734.1:16969
6	26856044	26856542	3.68223	10.2956	5.06785	Agbl5	Agbl5:387
1	55639995	55640218	2.32956	10.2935	5.0661	N/A	Y_RNA:16036
1	179595866	179596244	2.44043	10.2645	5.03837	N/A	Rras2:585610
X	132958427	132958708	3.36559	9.90786	4.71357	N/A	U6:37631
1	55732101	55732868	1.51151	9.84199	4.65431	AABR07001734.1	AABR07001734.1:0
1	180738897	180739130	2.00474	9.74158	4.56548	N/A	Ythdc2:1346769
12	480055	480317	1.86873	9.72143	4.54704	N/A	Zar1l:10690
1	180897839	180898230	2.01186	9.64673	4.48446	N/A	Ythdc2:1187669
X	358594	359774	1.97178	9.62134	4.46088	N/A	AABR07036679.1:98299
13	33694033	33694256	1.90165	9.48982	4.34067	N/A	ENSRNOG00000053423:454547
7	145727617	145728305	1.93704	9.37941	4.24603	AABR07058976.1	AABR07058976.1:0
12	466205	466526	1.65929	9.27612	4.15357	N/A	Zar1l:24481
16	21770341	21770580	2.08949	9.05954	3.96552	AABR07024907.1	AABR07024907.1:2075
7	21780554	21780841	3.4215	8.96406	3.88362	N/A	AABR07056200.1:575822
1	55701165	55701385	1.70787	8.92323	3.85176	N/A	AABR07001734.1:6013
14	4949092	4949397	1.60159	8.92278	3.85137	N/A	Zfp326:49142
1	180703499	180703789	1.62219	8.92198	3.85062	N/A	Ythdc2:1382110
1	54041611	54041971	2.45747	8.89578	3.82669	N/A	AABR07001592.3:5544
16	22014651	22015076	1.81008	8.73968	3.68552	AABR07024932.1	AABR07024932.1:0
7	22393982	22394357	1.88153	8.72865	3.67613	N/A	5_8S_rRNA:59508
14	47988103	47988408	1.55298	8.66471	3.61839	N/A	AABR07015165.1:181322
X	149761988	149762465	2.49603	8.57443	3.54326	N/A	U6:167296
14	47988897	47989120	1.7643	8.50347	3.48084	N/A	AABR07015165.1:180610
9	12352620	12352999	1.77748	8.31446	3.31764	N/A	AABR07066677.1:5612
6	140156167	140156522	3.34142	8.25812	3.27217	N/A	AABR07065750.3:5439
1	55684936	55685253	1.94955	8.23908	3.25593	N/A	AABR07001734.1:22145
12	21108048	21108346	3.98297	8.22692	3.24449	N/A	LOC100912655:30510
2	159023899	159024129	2.43817	7.70151	2.80712	N/A	AABR07011145.1:45652
16	22116452	22116714	1.77184	7.63106	2.74814	AABR07024932.1	AABR07024932.1:0
2	160887371	160887602	2.20436	7.62276	2.74231	N/A	AABR07011278.1:595134
17	89390419	89390692	1.89825	7.50146	2.63901	N/A	LOC688970:62122
2	160873535	160873755	2.38517	7.28525	2.46373	N/A	AABR07011278.1:581298
2	159999530	159999787	3.12841	6.97904	2.20383	N/A	AABR07011278.1:291663
6	30589966	30590300	1.87333	6.97097	2.19736	N/A	5_8S_rRNA:40602
16	22072517	22072747	1.75164	6.91843	2.18304	AABR07024932.1	AABR07024932.1:0
1	99056450	99056734	1.30981	6.88617	2.15406	Vom2r37	Vom2r37:0
13	33579761	33580033	2.70307	6.51344	1.86273	N/A	ENSRNOG00000053423:568770
4	6879036	6879566	1.26529	6.49385	1.84809	U6	U6:1064
1	55734798	55735023	1.54753	6.47188	1.82895	AABR07001734.1	AABR07001734.1:0
1	55764617	55764882	1.69278	6.37567	1.75016	N/A	AABR07001734.1:10261
1	97905410	97905761	2.85125	6.15502	1.60262	N/A	LOC499136:119921
20	40913531	40913866	1.3184	5.82623	1.41154	N/A	AABR07072837.1:107866
17	89438310	89438660	1.83757	5.81573	1.4022	N/A	LOC688970:14154

## Sheet: B-GR-fs30_peaks.narro
#Chr	Start	End	FoldEnrichment	-LOG10(pvalue)	-LOG10(qvalue)	Gene(-5Kb+5Kb)	ClosestGene:Distance
20	8097048	8097791	80.3873	1638.06	1629.73	N/A	Armc12:11844
1	124775779	124776495	55.5533	820.237	813.055	Klf13	Klf13:0
10	55683402	55684047	51.39	690.467	683.507	Per1|Vamp2	Per1:3003
10	102329747	102330336	60.6601	516.815	510.088	Sdk2	Sdk2:0
10	59884630	59885409	74.2352	509.374	502.661	Aspa	Aspa:0
3	9498970	9499544	55.9901	478.443	471.817	AC142138.2	AC142138.2:0
20	6352099	6352760	38.757	457.145	450.596	Cdkn1a	Cdkn1a:0
20	29531925	29532627	45.8856	444.39	437.878	N/A	Anapc16:12002
3	164579713	164580221	46.2977	363.138	356.815	N/A	AABR07054619.1:45720
1	240831350	240832054	40.549	358.912	352.599	N/A	RGD1561453:53984
11	79117909	79118511	35.9802	336.509	330.254	N/A	AABR07034573.1:15311
8	53055074	53055876	43.9789	299.038	292.858	Zbtb16	Zbtb16:0
12	28811100	28811654	40.2101	287.233	281.074	Wbscr17	Wbscr17:0
20	8102838	8103444	23.8067	285.756	279.601	N/A	Armc12:6191
6	76269555	76270330	29.819	282.84	276.695	Nfkbia	Nfkbia:0
10	55685716	55686216	31.2866	275.831	269.711	Per1	Per1:834
7	125544481	125545132	41.6502	270.016	263.92	N/A	Prr5:31195
1	85382656	85383060	36.5228	263.64	257.572	Plekhg2|Zfp36	Zfp36:50
5	125767696	125768261	29.8342	260.81	254.758	N/A	AABR07049524.1:94311
10	37371776	37372239	28.0893	250.976	244.965	N/A	U6:46714
13	90674377	90674836	29.3345	243.244	237.26	Atp1a2	Atp1a2:0
8	53068811	53069417	38.652	241.044	235.071	Zbtb16	Zbtb16:0
2	187404496	187405083	38.4486	239.358	233.391	Hapln2	Hapln2:2711
10	52753972	52754525	36.8105	236.125	230.168	Shisa6	Shisa6:0
3	148302705	148303444	29.6635	223.466	217.554	Bcl2l1	Bcl2l1:0
5	140655093	140655682	22.2227	220.064	214.168	Mfsd2a	Mfsd2a:0
7	129844560	129845024	24.9853	213.735	207.861	AABR07058656.1	AABR07058656.1:0
1	240902417	240903736	25.6087	211.212	205.347	Klf9	Klf9:4747
5	161321124	161321927	40.5379	208.516	202.66	N/A	AABR07050336.1:201015
7	123070345	123070882	19.0631	201.752	195.924	N/A	Tob2:8655
3	150581549	150582096	35.1879	192.673	186.88	Asip	Asip:1680
1	78999383	78999858	23.0821	190.911	185.125	Hif3a	Hif3a:1515
20	29527857	29528623	23.3785	182.56	176.801	N/A	Anapc16:16006
16	60785791	60786173	32.4637	172.963	167.243	N/A	AABR07026044.1:6432
8	102737167	102737582	38.199	171.343	165.628	Slc9a9	Slc9a9:0
11	87064014	87064551	23.5354	170.758	165.047	Prodh	Prodh:0
15	28314473	28314984	28.4797	167.001	161.304	Ndrg2|Tppp2	Ndrg2:15
3	124084797	124085297	25.9533	166.869	161.172	Smox	Smox:0
3	161812874	161813602	22.0682	163.729	158.047	Cdh22|Slc35c2|Elmo2	Elmo2:0|Cdh22:0
20	7998768	7999291	32.3121	159.722	154.059	Fkbp5	Fkbp5:0
12	24733104	24733614	19.7846	153.42	147.786	N/A	Abhd11:8108
18	5582835	5583322	26.1548	148.624	143.008	AABR07031247.1	AABR07031247.1:2003
18	76830516	76830964	20.4534	147.029	141.419	Kcng2	Kcng2:0
11	79895813	79896239	32.9479	143.968	138.374	N/A	U7:80454
3	7098943	7099379	23.3178	143.491	137.899	N/A	Ralgds:10541
8	64991224	64991672	31.21	142.403	136.816	Rn60_8_0647.2	Rn60_8_0647.2:0
10	84894257	84894632	22.0756	140.631	135.056	Sp2	Sp2:0
7	123192969	123193610	15.7772	138.809	133.242	Pmm1	Pmm1:0
5	72885665	72886310	22.5828	137.54	131.98	N/A	AABR07048321.1:6028
16	19276112	19276505	23.4661	136.351	130.797	N/A	Ap1m1:11850
11	64640970	64641468	17.6268	135.487	129.937	Arhgap31	Arhgap31:0
13	33504896	33505206	1.85817	134.996	129.447	N/A	ENSRNOG00000053423:643597
19	59655907	59656381	19.6949	133.733	128.19	AABR07044148.1	AABR07044148.1:0
4	179304808	179305252	26.3342	130.272	124.748	Bcat1	Bcat1:0
9	93461514	93461970	18.9287	130.195	124.672	N/A	LOC501180:15095
12	40898441	40898965	21.1179	122.194	116.711	Ptpn11	Ptpn11:0
20	46453606	46454087	21.6611	121.935	116.453	Foxo3	Foxo3:0
3	164598022	164598462	16.226	120.079	114.605	N/A	AABR07054619.1:27479
9	41076411	41076853	25.8283	117.295	111.834	N/A	Prss40:6483
16	19225048	19225673	14.286	115.697	110.244	Klf2	Klf2:12
5	144771463	144771893	16.5176	113.156	107.716	Ncdn	Ncdn:0
7	59260920	59261423	23.61	112.138	106.703	Ptprr	Ptprr:0
7	141366894	141367282	15.4089	111.295	105.865	Gpd1|Smarcd1	Smarcd1:163
19	44015639	44016066	20.217	110.66	105.233	Cfdp1	Cfdp1:0
2	124545280	124545863	24.5865	109.657	104.236	N/A	SNORA17:46217
19	55046187	55046654	16.1335	109.333	103.915	N/A	Zfpm1:47931
6	33653895	33654345	17.1553	108.895	103.479	N/A	Rhob:34782
8	53067763	53068302	20.1323	108.654	103.239	Zbtb16	Zbtb16:0
11	31001555	31001973	14.2656	107.361	101.954	Eva1c	Eva1c:478
1	221209195	221209609	14.9419	106.347	100.945	Frmd8	Frmd8:3699
5	167774727	167775152	23.8796	106.156	100.756	N/A	Slc45a1:78380
1	201515603	201516194	22.8727	105.701	100.303	Htra1	Htra1:0
10	54221498	54221976	16.0129	103.326	97.9448	Gas7	Gas7:0
10	64106701	64107121	19.1339	102.365	96.9898	Rph3al	Rph3al:0
8	52776016	52776483	18.2487	101.523	96.1529	N/A	Nxpe1:12419
5	166906664	166907046	15.2372	100.535	95.1716	N/A	AABR07050484.1:5551
2	141792944	141793461	18.6817	100.229	94.8681	N/A	AABR07010589.1:70377
4	159131451	159131888	15.6092	99.5349	94.1783	N/A	Kcna5:52449
7	77434235	77434655	17.3111	99.5232	94.1671	N/A	Azin1:61838
19	53630883	53631292	12.3657	99.4983	94.1427	Map1lc3b	Map1lc3b:0
8	53071418	53071919	18.686	99.388	94.0326	Zbtb16	Zbtb16:0
13	52169388	52169814	19.5677	99.2186	93.8643	Lmod1	Lmod1:0
4	11405308	11405663	19.5677	99.2186	93.8643	Magi2	Magi2:0
3	8831617	8832159	13.5148	99.0042	93.6518	Phyhd1|Lrrc8a	Phyhd1:581
3	148264332	148264916	19.639	95.922	90.5914	Bcl2l1	Bcl2l1:0
1	153588328	153588741	13.4156	94.2362	88.915	Fzd4	Fzd4:730
17	22792871	22793264	20.8359	93.5927	88.2769	N/A	AABR07027283.1:17990
10	86268076	86268461	17.7921	93.4876	88.173	N/A	AC142182.1:12431
8	54262493	54262910	17.7921	93.4876	88.173	N/A	AABR07070131.2:358685
2	183263606	183263999	14.9364	93.2909	87.9777	N/A	AABR07012039.1:12679
5	150233812	150234259	17.6826	91.5148	86.2156	N/A	Oprd1:53867
4	112734498	112734899	15.7307	91.3093	86.0114	N/A	Mrpl19:27229
16	20357825	20358235	15.7361	88.9688	83.6907	AABR07024875.1|Arrdc2	Arrdc2:1214
1	165839707	165840278	12.0042	88.8907	83.6134	Fam168a	Fam168a:0
3	108793989	108794422	13.1909	88.2897	83.018	Spred1	Spred1:813
4	100372835	100373319	11.905	87.7657	82.4973	Sh2d6	Sh2d6:777
11	35170122	35170520	19.7506	87.4921	82.2263	N/A	7SK:11744
8	48415844	48416278	11.3506	87.2014	81.9377	Usp2	Usp2:0
6	27802161	27802522	21.4701	86.9751	81.7135	Kif3c	Kif3c:0
1	124650168	124650737	16.9609	86.205	80.9495	Otud7a	Otud7a:0
4	64570496	64570933	17.6303	85.5658	80.3151	Dgki	Dgki:0
15	4139906	4140285	18.3975	85.0404	79.793	Usp54	Usp54:0
20	5608894	5609312	13.1898	84.6995	79.4571	Bak1	Bak1:317
20	10727410	10727885	16.8379	84.2387	78.9993	AABR07044570.1	AABR07044570.1:0
14	78814317	78814770	15.4053	84.032	78.7939	Ppp2r2c	Ppp2r2c:0
6	124343826	124344200	14.0537	82.6964	77.4692	Ttc7b	Ttc7b:0
1	141917753	141918167	17.9794	82.3117	77.0879	N/A	Idh2:24049
6	44511133	44511511	17.0491	81.5602	76.3427	N/A	AABR07063740.1:72188
1	124832213	124832611	14.4413	80.9955	75.7837	N/A	Klf13:28851
13	95521295	95521711	19.094	80.7761	75.5665	N/A	Zfp238:67957
5	150199139	150199613	19.6196	80.2539	75.0482	N/A	Epb4.1:32063
10	59135868	59136336	19.1894	79.2843	74.0855	N/A	Metazoa_SRP:15348
17	12230226	12230643	15.8848	78.3972	73.2056	N/A	SNORA17:28057
1	87259100	87259472	18.219	77.0457	71.865	Sipa1l3|Dpf1	Dpf1:1031
16	4978077	4978451	14.4524	76.5222	71.3445	Cacna2d3|5S_rRNA	Cacna2d3:0
8	71740882	71741201	16.2741	76.2883	71.114	Snx1	Snx1:4695
9	94778619	94779150	18.8745	76.0199	70.8469	Inpp5d	Inpp5d:0
3	5970611	5971038	10.1652	75.7493	70.5777	Vav2	Vav2:0
4	122373503	122374095	13.3273	75.1301	69.9637	Klf15	Klf15:0
11	79424823	79425232	19.5957	75.0324	69.8668	Lpp	Lpp:0
2	140706068	140706974	15.337	74.5315	69.3693	Mgst2	Mgst2:1423
1	266679500	266679950	17.4805	73.649	68.494	Nt5c2	Nt5c2:0
3	2251734	2252186	17.4805	73.649	68.494	LOC100911867	LOC100911867:0
17	13391611	13391969	10.8231	73.1186	67.9669	Gadd45g	Gadd45g:0
13	33503852	33504527	2.02508	71.9826	66.8407	N/A	ENSRNOG00000053423:644276
8	117266211	117266708	13.3336	71.5519	66.4139	Lamb2	Lamb2:1629
4	77447809	77448106	1.92482	70.875	65.7422	AABR07060519.1	AABR07060519.1:1186
14	9093879	9094296	19.6872	70.0768	64.9514	N/A	AABR07014317.1:5946
3	156806191	156806594	16.9435	69.9416	64.8171	N/A	Zhx3:28193
12	13723221	13723590	16.2958	69.1936	64.0753	Actb	Actb:4381
2	31868554	31868980	13.034	69.1653	64.0477	AABR07007863.1	AABR07007863.1:0
3	164511648	164512047	9.06902	69.0202	63.9039	N/A	Cebpb:85739
3	143208635	143209050	19.11	68.902	63.7867	N/A	Cst3:10636
16	3625777	3626120	16.5724	68.2648	63.1548	Erc2	Erc2:0
12	51485355	51485788	12.8841	67.9794	62.8726	Ttc28	Ttc28:0
10	64458290	64458656	12.3348	66.8891	61.792	Nxn	Nxn:0
9	19527543	19527966	14.4832	66.856	61.7593	Rcan2	Rcan2:0
6	97390716	97391221	18.5395	66.0539	60.963	AABR07064835.1	AABR07064835.1:0
5	64790771	64791147	11.8415	65.8973	60.8083	Mrpl50|Zfp189	Zfp189:0
9	15506939	15507313	11.1136	65.2652	60.1831	N/A	RGD1562299:5750
17	85864390	85864967	15.2616	65.0865	60.0056	N/A	Armc3:49443
5	150910797	150911199	14.0926	65.0473	59.967	Eya3	Eya3:0
2	85108143	85108532	14.5305	64.7332	59.6549	N/A	U6:99273
16	79708278	79708833	15.0909	64.6595	59.5821	N/A	Kbtbd11:7287
14	11066450	11066892	16.3863	64.6507	59.5737	N/A	Tmem150c:28271
19	57903132	57903571	13.3486	64.4072	59.3333	Disc1	Disc1:0
9	84477379	84477756	13.3486	64.4072	59.3333	N/A	Mogat1:58789
8	45406719	45407071	15.0525	63.8007	58.7314	N/A	Ubash3b:31285
7	117846140	117846646	12.2849	63.2865	58.2226	Arhgap39	Arhgap39:0
10	11290721	11291111	15.358	62.2493	57.1941	N/A	Srl:6390
16	58956579	58957006	17.9242	61.5035	56.4553	N/A	SNORA2:16198
3	140476455	140476845	14.6344	61.2472	56.2011	Ralgapa2	Ralgapa2:0
3	11974438	11974816	9.86792	61.0024	55.9587	Lrsam1|Fam129b	Lrsam1:0
10	39446720	39447376	10.9709	60.2226	55.1869	P4ha2	P4ha2:0
12	37167315	37167746	15.0705	60.0376	55.0028	N/A	Zfp664:17017
9	62344796	62345243	14.4253	59.9796	54.9457	Plcl1	Plcl1:0
12	13853292	13853765	14.7248	59.966	54.9331	Tnrc18	Tnrc18:0
3	11770961	11771360	15.6991	59.9554	54.9226	U6|Sh2d3c	Sh2d3c:0
2	197991604	197991945	8.95128	59.9039	54.8712	Ciart	Ciart:31
16	20394233	20394558	13.6529	58.7496	53.7268	Mast3	Mast3:1287
10	16942506	16942985	12.0701	58.5213	53.5015	N/A	AC111369.1:5675
4	124675579	124675945	12.0701	58.5213	53.5015	Adamts9	Adamts9:0
8	49186099	49186472	9.8381	58.4707	53.4524	N/A	U6atac:15384
2	123546908	123547293	16.7395	58.2828	53.2674	N/A	RGD1307100:8380
3	81777062	81777462	14.7562	57.7851	52.7722	N/A	AABR07052894.1:22924
5	73487676	73488112	16.4461	57.6733	52.6616	Actl7b	Actl7b:4532
4	168750143	168750570	14.0072	57.4632	52.4528	Apold1	Apold1:1563
2	32758274	32758877	12.6343	57.4158	52.4067	N/A	Cd180:61445
6	132222054	132222426	12.3348	57.2545	52.2481	Hhipl1	Hhipl1:0
12	48458322	48458655	11.7525	56.2126	51.2155	N/A	Ssh1:11346
15	37409660	37410028	15.3727	56.1523	51.1565	Gjb6	Gjb6:0
15	42862876	42863327	12.1658	56.0825	51.087	Ptk2b	Ptk2b:0
8	88666417	88666772	16.7488	55.9278	50.935	N/A	AABR07070858.1:324285
10	16778306	16778775	10.6304	55.8517	50.8594	Atp6v0e1	Atp6v0e1:0
4	150289501	150289911	13.6439	55.8308	50.8387	N/A	Rn60_4_2163.2:11943
8	128699710	128700095	7.56412	55.5183	50.5285	Xirp1	Xirp1:2038
11	73312505	73312896	12.8888	55.3138	50.3255	Xxylt1	Xxylt1:0
8	62753827	62754431	12.9805	54.8516	49.8691	N/A	Sema7a:7960
6	99923335	99923699	12.4551	54.8397	49.8583	Fntb	Fntb:0
5	59087779	59088165	10.7753	54.438	49.46	AC121204.3|Rgp1|Msmp	Rgp1:0
20	19252550	19252963	14.9009	54.3552	49.3783	N/A	RNaseP_nuc:60836
1	98210895	98211287	9.39092	54.3212	49.3449	N/A	Zfp788:17286
6	124701369	124701937	14.0752	53.9619	48.9886	Rps6ka5	Rps6ka5:0
6	104079924	104080341	11.4349	53.9271	48.9544	Galnt16	Galnt16:0
14	91939958	91940310	11.8279	53.7567	48.7859	Ddc	Ddc:0
7	104963832	104964153	11.797	53.6676	48.6996	N/A	AABR07058210.1:137854
19	57393643	57393979	11.1276	53.6394	48.673	RGD1559896	RGD1559896:2627
7	109024502	109024905	10.9964	53.2295	48.266	N/A	Zfat:12883
4	157761418	157761716	14.6526	53.0577	48.0953	N/A	AABR07062033.1:5561
8	68000623	68001074	8.63113	52.8673	47.9071	N/A	U6:23743
15	42941217	42941680	11.6589	52.6029	47.6466	Ptk2b	Ptk2b:0
10	108740771	108741131	13.4712	52.5281	47.5727	N/A	Rptor:9489
14	7617517	7617832	14.5879	52.1713	47.2214	Slc10a6|1700016H13Rik	1700016H13Rik:0
1	73760460	73760847	15.2895	52.1699	47.2201	N/A	Ttyh1:7333
1	49124876	49125238	14.4042	51.7674	46.8208	N/A	AABR07001518.1:7130
15	2813552	2813959	10.0922	51.5259	46.5823	Kat6b	Kat6b:0
1	177287162	177287491	13.3219	51.4552	46.5128	Parva	Parva:0
16	7492098	7492526	9.52594	51.3182	46.378	Sh3bp5	Sh3bp5:0
12	39545256	39545658	11.9136	51.3121	46.3725	N/A	Atp2a2:8245
4	118631341	118631707	11.5975	51.101	46.1645	N/A	Aak1:24021
7	23550546	23550959	12.3134	51.0254	46.0895	Timp3|Syn3	Syn3:0|Timp3:0
3	150210299	150210653	12.8377	50.9789	46.0433	AABR07054370.1	AABR07054370.1:0
13	70445163	70445461	13.0104	50.7026	45.7708	Nmnat2	Nmnat2:0
2	29356842	29357233	9.95759	50.4586	45.5291	N/A	Zfp366:53346
1	87356795	87357178	10.9086	50.394	45.4652	Sipa1l3	Sipa1l3:0
13	71607078	71607726	13.271	49.9129	44.9905	AABR07021433.1	AABR07021433.1:0
5	58398033	58398396	11.9766	49.4632	44.5461	Dnajb5	Dnajb5:0
12	7807927	7808444	14.7866	48.8775	43.9678	N/A	AC123253.1:30695
10	57332121	57332423	12.5438	48.8636	43.954	U6|Kif1c	Kif1c:0
12	38960432	38960730	12.5438	48.8636	43.954	Morn3	Morn3:4333
3	121275697	121276127	10.3373	48.6382	43.7315	Mertk	Mertk:0
2	210468106	210468546	14.2853	48.5688	43.6631	Ahcyl1	Ahcyl1:0
14	84445788	84446641	8.34926	48.3866	43.4818	Gatsl3|Tbc1d10a	Tbc1d10a:755
5	148380342	148380769	12.9812	47.8259	42.9279	Tinagl1	Tinagl1:1937
20	8094782	8095157	12.0334	47.5889	42.6952	N/A	Armc12:14478
20	29484101	29484448	10.1875	47.5528	42.6596	N/A	Dnajb12:20364
19	59493157	59493549	9.03743	47.2079	42.3195	N/A	Irf2bp2:6327
10	42747464	42747870	13.1841	46.8849	41.9997	Gria1	Gria1:0
2	33135527	33135863	11.6244	46.5414	41.6604	N/A	Mast4:110257
7	132477139	132477503	11.6244	46.5414	41.6604	Slc2a13	Slc2a13:0
10	75966817	75967161	12.7131	46.5059	41.6258	Msi2	Msi2:0
15	11491349	11491655	13.9586	46.4258	41.5488	N/A	Nek10:141104
4	146260143	146260458	8.91531	46.1947	41.3201	N/A	Slc6a1:16404
14	83721108	83721471	8.04002	45.4942	40.6272	Pla2g3	Pla2g3:3462
6	14701372	14701728	13.1625	45.4297	40.5633	N/A	AABR07062915.1:95176
6	51171902	51172282	12.824	45.3743	40.5095	Cog5	Cog5:0
1	222734177	222734525	8.79318	45.1873	40.3253	Rtn3	Rtn3:0
2	116945112	116945446	14.3981	45.1475	40.2864	N/A	Egfem1:24898
11	31462699	31463168	10.1643	45.0313	40.1709	N/A	Olig1:32183
16	7784750	7785393	12.6129	44.895	40.0368	Btd	Btd:0
8	47634142	47634492	11.4347	44.7381	39.8806	N/A	Trim29:39829
8	47143900	47144364	11.2369	44.2299	39.3772	N/A	Grik4:49549
15	106543337	106543717	8.67105	44.1859	39.3342	Farp1	Farp1:0
4	31779979	31780375	9.15022	44.1799	39.3292	N/A	Slc25a13:49594
7	72772331	72772820	7.15944	44.0613	39.213	Mtdh	Mtdh:0
10	37330891	37331228	13.1644	44.0306	39.1826	N/A	Jade2:19267
1	134655470	134655853	10.0055	43.9485	39.1007	N/A	Rgma:43446
6	76226927	76227313	10.0055	43.9485	39.1007	N/A	Psma6:21502
3	126206535	126206910	14.1043	43.8376	38.9918	N/A	AABR07053787.2:25139
1	221205786	221206079	9.35746	43.7127	38.8685	N/A	Frmd8:7229
10	84869098	84869446	10.3072	43.6053	38.7626	Prr15l	Prr15l:2234
20	8091796	8092272	10.3072	43.6053	38.7626	N/A	Armc12:17363
17	46727823	46728147	13.431	43.1855	38.347	Elmo1	Elmo1:0
3	165160259	165160605	11.4985	42.9338	38.0985	N/A	Nfatc2:84633
6	59868526	59868876	13.8104	42.5367	37.7071	N/A	Arl4a:79701
7	66962937	66963283	10.7401	42.2956	37.4688	Ppm1h	Ppm1h:0
16	61740490	61740834	9.43839	42.2223	37.3958	Saraf	Saraf:0
14	44774149	44774459	10.8494	41.9479	37.1249	N/A	Wdr19:7030
12	5601617	5601942	12.5719	41.3768	36.5625	Fry	Fry:0
12	30775818	30776183	11.3231	41.2044	36.3918	Sfswap	Sfswap:0
3	162579571	162579925	9.28857	41.1763	36.364	Zmynd8	Zmynd8:0
14	105083993	105084383	10.289	41.0924	36.2817	AABR07016578.2	AABR07016578.2:0
20	48702849	48703261	11.2478	41.0227	36.213	Mettl24	Mettl24:0
4	99937396	99937777	5.83954	40.8863	36.0775	St3gal5	St3gal5:0
1	260945025	260945522	11.1367	40.7531	35.946	Slit1	Slit1:0
20	10721782	10722254	9.52904	40.7415	35.9344	N/A	AABR07044570.1:5259
14	38814853	38815329	12.5421	40.6315	35.8265	Gabrb1	Gabrb1:0
7	91181053	91181503	10.813	40.5893	35.786	N/A	Utp23:202684
14	76572392	76572810	12.8323	40.5545	35.7515	N/A	Clnk:84501
10	94456941	94457251	9.80025	40.3445	35.5438	Smarcd2	Smarcd2:0
5	152795111	152795472	9.80025	40.3445	35.5438	Man1c1	Man1c1:0
13	67105967	67106260	12.3153	40.1481	35.3499	Pla2g4a	Pla2g4a:0
13	113405558	113405908	11.6573	40.0284	35.2322	Plxna2	Plxna2:0
4	151481363	151481728	10.4619	39.6967	34.9034	N/A	Wnt5b:19229
6	125001617	125001968	10.4619	39.6967	34.9034	Ccdc88c	Ccdc88c:0
15	24881226	24881540	11.1955	39.6086	34.8176	AABR07017513.1	AABR07017513.1:0
6	128541398	128541677	7.71397	39.5257	34.7362	Clmn	Clmn:0
18	56048727	56049153	10.8713	39.4686	34.6794	Rps14	Rps14:1412
17	5921107	5921490	11.3509	39.3265	34.539	N/A	Ntrk2:12239
9	118809892	118810342	11.3509	39.3265	34.539	Dlgap1	Dlgap1:0
3	154677602	154677934	9.6061	39.2009	34.4165	RGD1563354	RGD1563354:4348
14	81823770	81824101	10.2504	39.1494	34.3653	Mxd4	Mxd4:0
4	62873634	62873946	8.98894	39.105	34.3216	N/A	Fam180a:13189
18	56200757	56201125	10.9692	39.0707	34.2884	Camk2a	Camk2a:0
1	32205937	32206262	11.1484	38.8561	34.0757	Slc6a19	Slc6a19:0
1	82573907	82574227	9.56379	38.4933	33.7178	Axl	Axl:0
5	167968846	167969239	8.22817	38.2756	33.5029	Errfi1	Errfi1:2838
2	227167429	227167763	12.3346	38.1689	33.3972	N/A	Usp53:7051
1	24548570	24548873	11.5929	37.9203	33.1537	N/A	1700020N01Rik:22367
19	11309695	11310147	9.98639	37.853	33.0868	Mt2A	Mt2A:956
3	165428521	165429068	9.98639	37.853	33.0868	Atp9a	Atp9a:0
3	81507458	81507889	8.06675	37.7183	32.9539	Chst1	Chst1:0
12	50792391	50792789	10.375	37.6242	32.8608	N/A	AABR07036627.1:140571
16	35647602	35647915	10.375	37.6242	32.8608	Galntl6	Galntl6:0
3	117858547	117858783	10.0745	37.4772	32.7165	LOC679683	LOC679683:4067
7	11677721	11678046	7.8003	37.2936	32.5359	Lmnb2|Tmprss9|Timm13	Timm13:0
2	235756556	235757049	12.4031	36.9652	32.2126	Etnppl	Etnppl:0
5	151301076	151301453	9.65549	36.3886	31.6435	N/A	Ahdc1:23912
2	25351688	25352070	9.88072	36.3797	31.6349	N/A	AABR07007715.1:7542
7	143811338	143811669	8.5395	36.0522	31.3138	Znf740	Znf740:0
1	165723858	165724135	8.12107	35.7965	31.0609	Fam168a	Fam168a:316
2	188683365	188683733	8.73495	35.5413	30.8097	Dcst1|AC098750.6	Dcst1:0
9	10300684	10301003	8.73495	35.5413	30.8097	Nrtn	Nrtn:4467
3	41616	41893	1.5618	35.5335	30.8026	N/A	AABR07051177.1:31366
19	53500984	53501376	9.68698	35.2906	30.5617	Fbxo31	Fbxo31:0
1	46826692	46827136	7.35424	35.1584	30.4317	Snx9	Snx9:863
2	197794454	197794785	10.8892	35.0924	30.3663	N/A	Adamtsl4:8799
4	174298807	174299180	10.035	34.9646	30.241	AABR07062395.2	AABR07062395.2:4849
10	86229372	86229727	11.1104	34.9423	30.2198	LOC257650|5S_rRNA	LOC257650:0
5	151436132	151436421	8.33723	34.888	30.1661	Map3k6	Map3k6:43
12	43739880	43740162	11.6921	34.8727	30.1508	N/A	AABR07036452.1:80891
4	2787332	2787746	10.4429	34.7098	29.9889	N/A	Dnajb6:12443
1	127118267	127118689	11.9341	34.7059	29.9857	N/A	Chsy1:46698
20	46206442	46206741	9.20218	34.6033	29.8857	Mical1	Mical1:0
16	17604151	17604601	10.3469	34.4888	29.7735	N/A	Sh2d4b:6514
10	25910325	25910643	8.53715	34.4094	29.6948	Ccng1	Ccng1:1
3	91717940	91718318	10.0412	34.3778	29.6633	Ldlrad3	Ldlrad3:0
10	42812692	42812959	11.077	34.237	29.5239	N/A	Gria1:52493
12	16455405	16455791	7.2375	34.2371	29.5239	Mad1l1	Mad1l1:0
2	187510291	187510610	9.04875	34.1896	29.4785	Mef2d	Mef2d:1554
7	119662978	119663337	8.78643	34.0264	29.317	Kctd17|Tmprss6	Tmprss6:0
5	105366991	105367333	9.82596	33.8605	29.1543	Slc24a2	Slc24a2:0
17	40485746	40486156	11.4387	33.7129	29.0081	N/A	AABR07027672.1:313321
10	76016778	76017129	10.2158	33.5784	28.876	Msi2	Msi2:0
20	32199934	32200239	9.02544	33.562	28.8603	LOC606294	LOC606294:0
3	6136700	6137109	9.02544	33.562	28.8603	N/A	U6atac:52666
5	4432495	4432857	9.02544	33.562	28.8603	Eya1	Eya1:0
4	67311884	67312214	9.2327	33.54	28.8397	N/A	Dennd2a:10783
1	84306622	84306949	10.1578	33.445	28.746	Prx	Prx:0
15	13358450	13358783	10.122	33.3626	28.6645	N/A	Ptprg:129844
5	105518217	105518534	11.1941	33.2145	28.5185	Slc24a2	Slc24a2:0
14	3644083	3644380	9.09844	33.1898	28.4943	Tgfbr3	Tgfbr3:0
3	162630614	162630984	10.0161	33.1178	28.4239	N/A	AABR07054586.1:22811
7	143706652	143707046	6.93139	33.0847	28.391	Tns2	Tns2:191
13	51113791	51114205	8.09005	33.0671	28.3738	N/A	Myog:12254
10	41659720	41660005	8.61746	33.0013	28.3094	N/A	RGD1561017:113375
10	76040372	76040753	7.79789	32.6738	27.9867	Msi2	Msi2:409
20	8092950	8093248	8.84493	32.5193	27.8339	N/A	Armc12:16387
18	50784587	50784926	8.2585	32.5137	27.8296	AABR07032171.1	AABR07032171.1:0
4	150378450	150378744	9.50935	32.5048	27.8221	N/A	Bms1:54826
8	105567406	105567688	9.50935	32.5048	27.8221	N/A	AABR07071223.1:40648
9	66715771	66716096	7.00404	32.4152	27.7342	Fam117b|AABR07073485.1	Fam117b:873
9	62313405	62313771	10.4306	32.2304	27.5517	Plcl1	Plcl1:0
10	86654281	86654625	7.94023	32.0877	27.4115	Thra	Thra:2660
3	159987872	159988268	7.94023	32.0877	27.4115	N/A	Ttpal:6796
5	166744454	166744795	7.94023	32.0877	27.4115	N/A	Slc25a33:17661
5	138093310	138094101	9.10576	32.0756	27.4003	N/A	Slc2a1:60572
8	66126151	66126474	9.10576	32.0756	27.4003	N/A	AABR07070335.1:59936
19	830589	830917	8.44849	31.9847	27.3119	Cmtm3	Cmtm3:0
8	119556823	119557145	8.44849	31.9847	27.3119	N/A	Trank1:9364
4	120085216	120085707	6.49387	31.8186	27.148	N/A	AABR07061382.2:43487
15	59735850	59736211	8.98849	31.7765	27.1065	Enox1	Enox1:0
14	33298491	33298776	9.40784	31.6797	27.011	N/A	Spink2:44579
19	11290539	11291016	9.40784	31.6797	27.011	N/A	Mt1:11109
10	46327930	46328291	9.16798	31.6648	26.9971	Med9|Rasd1	Med9:0
3	176644094	176644371	6.67063	31.6187	26.9515	Kcnq2	Kcnq2:0
2	34610300	34610589	6.8873	31.5149	26.849	N/A	Adamts6:23546
7	11919493	11919825	8.66443	31.4852	26.8198	Mknk2	Mknk2:338
3	173846301	173846603	8.64866	31.4432	26.7788	Phactr3	Phactr3:0
1	274472261	274472568	9.06889	31.4173	26.7534	Rbm20	Rbm20:0
7	83605156	83605480	7.40091	31.3868	26.723	Sybu	Sybu:0
10	96310531	96310853	9.76181	31.3444	26.6812	Prkca	Prkca:0
9	10964357	10964699	9.76181	31.3444	26.6812	Plin4|Plin5	Plin4:0
2	70593378	70593708	11.1659	31.2644	26.6023	N/A	AABR07008681.1:95649
4	128314953	128315321	11.1659	31.2644	26.6023	N/A	Npap60:48872
4	84599279	84599629	9.44769	31.1975	26.5363	Wipf3	Wipf3:0
9	81578070	81578444	9.19838	31.1712	26.5103	Pnkd|Tmbim1	Tmbim1:0|Pnkd:0
12	16184442	16184854	7.79042	31.1164	26.4565	N/A	Grifin:12314
7	25366465	25366876	10.4732	31.0997	26.4404	N/A	AABR07056438.1:207467
10	20451514	20451818	7.17044	31.0986	26.4394	Slit3	Slit3:0
3	34602387	34602720	10.1823	31.0873	26.4285	N/A	7SK:19746
19	21367986	21368301	9.60442	30.9832	26.3264	AABR07043106.1|Siah1	AABR07043106.1:0
16	16694417	16694710	10.69	30.9345	26.279	N/A	AABR07024790.1:65748
5	145929102	145929384	10.69	30.9345	26.279	N/A	LOC682102:94312
10	4974461	4974726	9.79214	30.8241	26.17	N/A	Socs1:16001
5	152032951	152033407	6.68077	30.7463	26.0934	N/A	AABR07050116.1:37218
1	247514231	247514594	6.11965	30.6914	26.0391	Plgrkt	Plgrkt:0
6	109397801	109398091	8.48392	30.4601	25.8114	N/A	Jdp2:67969
10	57369088	57369426	9.61656	30.4281	25.7811	N/A	Zfp3:16802
9	81285190	81285786	9.59935	30.389	25.7431	Tns1	Tns1:0
2	141710482	141710758	9.73677	30.113	25.4714	N/A	AABR07010587.1:70046
17	70655775	70656077	9.44716	30.0419	25.4015	AC141172.1|U6	AC141172.1:0
20	9259147	9259504	8.11055	29.9773	25.3381	N/A	Btbd9:9328
15	15972218	15972502	9.93395	29.9547	25.3176	N/A	Cadps:304441
1	261905517	261905816	9.15598	29.934	25.2983	N/A	AC096317.1:16729
3	11448598	11448942	8.90841	29.8979	25.2625	Slc25a25	Slc25a25:0
18	1658810	1659125	10.4159	29.7656	25.1312	N/A	Greb1l:64440
8	127638531	127638853	10.4159	29.7656	25.1312	N/A	Ctdspl:63681
7	32012340	32012649	10.6966	29.7194	25.0865	AABR07056605.1	AABR07056605.1:0
1	129050398	129050734	10.375	29.6823	25.0501	Igf1r	Igf1r:0
1	94606230	94606553	7.62168	29.5932	24.9617	Plekhf1	Plekhf1:2824
11	29757952	29758305	10.0062	29.516	24.8873	N/A	Krtap11-1:47104
8	128820392	128820665	8.30341	29.4441	24.8161	Mobp	Mobp:3843
3	81351332	81351620	9.96614	29.4313	24.8048	N/A	Cry2:7223
8	117826167	117826498	6.91435	29.2741	24.6492	Ccdc51	Ccdc51:0
3	91758656	91758938	8.62135	29.186	24.5626	Ldlrad3	Ldlrad3:0
1	94445216	94445592	6.71701	29.052	24.4302	N/A	AABR07003040.1:5676
6	25811035	25811349	9.49929	29.006	24.3847	Bre	Bre:0
2	189195023	189195325	8.52454	28.9426	24.3231	She	She:4024
2	62772707	62773123	9.6856	28.8327	24.2161	N/A	U1:81523
3	117615831	117616228	9.36003	28.6968	24.082	Fbn1	Fbn1:0
6	126091805	126092133	7.81764	28.6409	24.0267	Slc24a4	Slc24a4:0
2	197802825	197803160	7.46924	28.6382	24.0241	Adamtsl4	Adamtsl4:424
17	23135837	23136110	6.99723	28.6115	23.998	Nedd9	Nedd9:0
10	109596821	109597122	10.1418	28.6079	23.9949	Nploc4	Nploc4:0
1	128676692	128677083	7.62323	28.593	23.9804	Ttc23	Ttc23:0
2	139469252	139469504	8.78065	28.4805	23.8696	Slc7a11	Slc7a11:0
12	45996021	45996324	8.68245	28.2444	23.6384	N/A	Ccdc60:46089
2	235616682	235616942	8.90838	28.2298	23.624	Col25a1	Col25a1:0
6	25388406	25388708	8.90838	28.2298	23.624	N/A	Plb1:8829
6	29375700	29376071	6.59488	28.1671	23.5617	Klhl29	Klhl29:0
15	87883041	87883490	9.08075	28.0685	23.464	Slain1	Slain1:3293
17	20976898	20977205	9.86985	28.0517	23.4482	N/A	AABR07027243.1:20778
12	17865130	17865524	7.77261	28.0055	23.4022	LOC498155	LOC498155:0
8	23015152	23015431	6.42037	27.9877	23.3852	Prkcsh|Ccdc151	Prkcsh:0
6	48391708	48392067	8.3308	27.9174	23.3161	N/A	Myt1l:60302
7	71388390	71388631	8.3308	27.9174	23.3161	N/A	Rn60_7_0716.1:9529
8	39998330	39998635	8.3308	27.9174	23.3161	Esam|Msantd2	Esam:0
8	66509477	66509834	6.26061	27.8326	23.2333	N/A	AABR07070345.1:71479
9	904225	904509	9.43725	27.7217	23.1236	N/A	AABR07066059.2:50002
1	14981515	14981884	10.2843	27.7002	23.1035	N/A	AABR07000493.1:30735
X	11834431	11834762	10.2843	27.7002	23.1035	N/A	SNORA62:31357
11	69764557	69764866	8.9032	27.6632	23.0677	Kalrn	Kalrn:0
5	156987068	156987360	8.22351	27.6461	23.0508	N/A	Vwa5b1:15466
6	123025698	123026072	7.46441	27.6346	23.0395	N/A	Cpg1:8232
8	116322911	116323281	7.43048	27.5363	22.9425	Rassf1|Hyal2|RGD1561582	RGD1561582:731
4	180799640	180799997	5.85066	27.4769	22.8844	N/A	AABR07062513.3:8042
12	10363326	10363656	7.94239	27.4402	22.8482	N/A	Wasf3:27828
1	94551808	94552198	5.73717	27.4066	22.8166	N/A	U7:9704
13	98661329	98661589	8.10216	27.3366	22.7474	Itpkb	Itpkb:0
11	47537637	47538028	6.94721	27.0399	22.4542	N/A	U6:218080
1	177148974	177149358	7.60364	27.0334	22.4484	Mical2	Mical2:0
11	31424501	31424800	7.60364	27.0334	22.4484	Olig1	Olig1:3558
17	76622608	76622941	7.60364	27.0334	22.4484	Camk1d	Camk1d:0
10	18728936	18729235	8.85373	26.9976	22.4144	Kcnip1	Kcnip1:0
11	66749040	66749390	8.85373	26.9976	22.4144	Hcls1	Hcls1:0
1	279231923	279232184	7.58376	26.9785	22.3963	Gfra1	Gfra1:0
4	144770426	144770699	8.13706	26.9021	22.3207	Srgap3	Srgap3:0
18	32223212	32223548	8.5457	26.8321	22.2529	N/A	Arhgap26:15412
7	28967574	28967869	7.3056	26.6854	22.1075	Gnptab	Gnptab:0
1	200754036	200754330	9.76471	26.6721	22.0951	N/A	AABR07005808.1:13207
10	107317057	107317383	7.61627	26.5674	21.9926	Usp36	Usp36:0
2	29334609	29334964	8.2099	26.5581	21.9835	N/A	Zfp366:75615
4	140126578	140126841	9.42587	26.5556	21.9811	N/A	Sumf1:12162
3	130941782	130942204	9.99051	26.536	21.9617	N/A	AABR07053850.1:19599
3	125320369	125320697	8.40507	26.4995	21.9263	1110034G24Rik	1110034G24Rik:0
15	70357727	70358027	8.36252	26.3982	21.8276	Diaph3	Diaph3:0
8	28818431	28818809	8.36252	26.3982	21.8276	N/A	Spata19:358597
17	55203204	55203504	7.51441	26.2899	21.7216	N/A	Svil:26794
5	101172837	101173299	9.55593	26.2513	21.6836	N/A	SNORA17:5496
17	55617839	55618140	8.08314	26.2455	21.6779	N/A	RGD1562037:52191
X	111111269	111111578	9.23648	26.1603	21.5936	N/A	Ripply1:8806
1	247110499	247111001	6.80543	26.1304	21.5643	Cdc37l1	Cdc37l1:0
3	172988085	172988420	9.47489	26.0867	21.5217	N/A	Edn3:107636
6	131994797	131995090	7.09666	26.0767	21.5118	N/A	LOC100910833:28855
18	79617393	79617698	7.79866	26.0407	21.4769	N/A	AC127118.1:26046
5	138587016	138587330	5.8993	26.0329	21.4693	N/A	Foxj3:18463
1	55220485	55220725	2.6845	25.9592	21.3962	LOC685793	LOC685793:0
10	2907461	2907873	8.62672	25.9376	21.3749	N/A	AABR07029023.1:79492
3	81885633	81885900	6.59354	25.9103	21.3484	LOC102547078|Prdm11	LOC102547078:0|Prdm11:0
7	136777429	136777661	7.94332	25.897	21.3357	Nell2	Nell2:0
5	167730576	167730926	9.35588	25.8437	21.2844	N/A	Slc45a1:34229
10	91709604	91709871	8.33205	25.7949	21.236	Rprml	Rprml:624
13	109042129	109042470	8.33205	25.7949	21.236	N/A	Ptpn14:200619
12	48106006	48106328	7.14678	25.7454	21.1877	Foxn4	Foxn4:0
2	207512626	207512968	7.14678	25.7454	21.1877	Cttnbp2nl	Cttnbp2nl:0
3	82289174	82289477	7.14678	25.7454	21.1877	5S_rRNA	5S_rRNA:2658
2	115769140	115769433	8.5025	25.6558	21.1	Slc7a14	Slc7a14:0
15	45590736	45591082	7.84102	25.6397	21.0842	N/A	Gucy1b2:40452
1	24192055	24192379	8.03486	25.6073	21.052	Sgk1	Sgk1:0
19	58824998	58825273	8.00966	25.5456	20.9913	Kcnk1	Kcnk1:0
4	139245436	139245717	8.94055	25.5336	20.9796	N/A	7SK:79695
2	29737905	29738317	7.58137	25.4751	20.9221	Map1b	Map1b:0
6	135922584	135922872	7.58137	25.4751	20.9221	N/A	Diras3:16063
9	44860117	44860443	7.58137	25.4751	20.9221	Aff3	Aff3:0
4	146436168	146436602	6.89152	25.4674	20.9155	N/A	Hrh1:18730
9	49795780	49796050	7.57827	25.4669	20.9155	AABR07067506.1	AABR07067506.1:0
6	59930257	59930784	8.39947	25.4202	20.8695	N/A	Arl4a:17793
8	74102684	74103005	8.39947	25.4202	20.8695	N/A	AABR07070527.1:49224
10	98752741	98753130	8.15346	25.3729	20.8239	Map2k6	Map2k6:0
1	11909546	11910217	2.6672	25.3691	20.821	5_8S_rRNA	5_8S_rRNA:2954
13	33528954	33529190	1.95314	25.3082	20.7608	N/A	ENSRNOG00000053423:619613
15	13512137	13512438	8.57942	25.2914	20.7446	N/A	Ptprg:283531
5	172690066	172690426	7.87384	25.2113	20.6656	Prkcz	Prkcz:0
16	26745844	26746108	8.06227	25.1552	20.6104	Klhl2	Klhl2:0
2	82845789	82846070	9.2829	25.1316	20.5874	N/A	AABR07009002.1:72635
5	139328364	139328619	7.61298	25.0584	20.5161	N/A	Scmh1:56810
1	265241797	265242106	6.45898	25.0271	20.4855	Btrc	Btrc:0
17	30181301	30181678	6.98796	24.815	20.2786	N/A	SNORA17:70722
3	3780787	3781085	6.98796	24.815	20.2786	Gpsm1	Gpsm1:0
3	164963341	164963577	6.98796	24.815	20.2786	Adnp|Dpm1	Adnp:0
10	29222559	29222853	8.3225	24.7144	20.1801	N/A	Rn60_10_0291.1:23049
13	52174819	52175094	8.3225	24.7144	20.1801	Lmod1	Lmod1:0
6	96485628	96485909	8.80304	24.6926	20.1589	Prkch	Prkch:0
5	138089793	138090124	8.54936	24.6874	20.1538	N/A	SNORA17:60165
12	1510242	1510709	1.604	24.6149	20.082	Rn5s|AABR07034940.2|AABR07034940.1|5S_rRNA	Rn5s:0|AABR07034940.2:0
1	240104690	240105032	6.74171	24.5574	20.0248	N/A	SNORA17:164697
5	166999135	166999539	6.74171	24.5574	20.0248	H6pd	H6pd:0
18	13951420	13951758	7.06034	24.5484	20.0169	Nol4	Nol4:0
20	4329609	4329984	7.40086	24.5077	19.9765	Notch4|C4a	Notch4:0|C4a:0
17	74991338	74991656	8.69221	24.4572	19.9281	N/A	U6:189706
2	28057032	28057363	8.20685	24.4513	19.9234	Enc1	Enc1:0
4	59236547	59236839	8.17844	24.3863	19.859	N/A	AABR07060151.1:33522
1	246416391	246416665	7.17285	24.383	19.8559	Glis3	Glis3:0
4	126643575	126643878	7.9444	24.3585	19.832	Lrig1	Lrig1:0
1	162724018	162724248	6.52187	24.3385	19.8136	N/A	AC133383.1:9055
18	25769276	25769589	9.40283	24.2457	19.7228	Camk4	Camk4:0
3	22920641	22920977	9.40283	24.2457	19.7228	Psmb7	Psmb7:0
9	50422140	50422386	9.40283	24.2457	19.7228	N/A	AABR07067508.1:19663
9	81475749	81476110	9.40283	24.2457	19.7228	N/A	Cxcr1:6476
10	16859571	16859837	5.26003	24.2075	19.6862	Ergic1	Ergic1:0
12	44152003	44152322	7.09673	24.1751	19.6543	Tesc	Tesc:0
2	208229996	208230315	7.85555	24.147	19.6277	AABR07012775.1	AABR07012775.1:4109
18	14508725	14509003	9.04538	24.0959	19.5772	Dtna	Dtna:0
4	182124117	182124523	9.00988	24.0244	19.507	N/A	Ccdc91:80525
1	46551525	46551802	8.24277	24.0088	19.4917	Zdhhc14	Zdhhc14:0
1	224913427	224913718	7.55584	23.9183	19.4028	Slc3a2	Slc3a2:0
19	25772727	25773026	7.55584	23.9183	19.4028	AC120246.2	AC120246.2:1117
2	242165219	242165505	6.82914	23.8942	19.3798	Ppp3ca	Ppp3ca:0
14	48676525	48676904	8.17268	23.8516	19.339	Rn60_14_0488.1	Rn60_14_0488.1:0
19	57346542	57346902	8.15503	23.8119	19.3007	Capn9	Capn9:0
14	46648952	46649307	2.16557	23.8089	19.2977	AABR07015081.2|AABR07015080.2|AABR07015078.2|AABR07015078.1|AABR07015079.1|Rn5-8s	AABR07015078.1:664
2	179702859	179703142	5.70163	23.665	19.1558	Gria2	Gria2:0
8	67483544	67483832	6.59189	23.6568	19.1479	Coro2b|U6	Coro2b:0
7	121230776	121231078	5.46309	23.5355	19.0301	Pdgfb	Pdgfb:0
11	66950567	66950825	9.00645	23.4684	18.9636	Slc15a2	Slc15a2:0
2	198682711	198683085	5.25908	23.462	18.9573	Txnip|AABR07012592.1	AABR07012592.1:4
1	162412469	162413221	7.00206	23.4446	18.9409	N/A	Kctd14:6041
6	76175885	76176316	7.00206	23.4446	18.9409	Psma6|RGD1305089	Psma6:0
3	9485733	9486056	5.42417	23.3817	18.8795	N/A	AC142138.2:12946
7	78017856	78018151	7.73533	23.3554	18.8538	Dcaf13	Dcaf13:0
7	137545598	137545895	7.73533	23.3554	18.8538	AABR07058788.3	AABR07058788.3:2038
8	108758114	108758374	7.73533	23.3554	18.8538	Il20rb	Il20rb:0
15	58884651	58885052	6.92776	23.2423	18.7441	N/A	AABR07018459.1:49560
4	149518581	149518857	6.92776	23.2423	18.7441	N/A	AABR07061848.1:124031
5	158416061	158416290	6.92776	23.2423	18.7441	N/A	Klhdc7a:20467
3	120373382	120373604	6.01805	23.1465	18.65	Nphp1|Bub1	Bub1:0|Nphp1:0
16	47967907	47968197	9.10899	23.1203	18.6243	N/A	SNORA70:13269
20	13456427	13456658	9.10899	23.1203	18.6243	Slc5a4	Slc5a4:0
4	62401597	62402112	7.41159	23.0679	18.5734	Wdr91	Wdr91:0
1	24564743	24565005	7.822	23.0533	18.5588	N/A	1700020N01Rik:6235
2	177970747	177971005	6.67033	22.9834	18.4901	U6|Rapgef2	Rapgef2:0
7	23634980	23635374	6.67033	22.9834	18.4901	Syn3	Syn3:0
9	98574959	98575273	6.67033	22.9834	18.4901	Per2	Per2:0
1	250750493	250750800	7.3621	22.9452	18.4536	Sgms1	Sgms1:0
10	106089571	106089809	7.3621	22.9452	18.4536	7SK|Sec14l1	Sec14l1:0
16	49266504	49266820	6.06996	22.899	18.4093	Slc25a4	Slc25a4:83
11	65855862	65856130	7.94566	22.8262	18.3375	N/A	Fstl1:10445
6	50822377	50822619	7.94566	22.8262	18.3375	Slc26a4	Slc26a4:0
19	58803755	58804085	8.66276	22.7807	18.2936	N/A	Kcnk1:19729
17	74817939	74818309	7.69113	22.7501	18.2641	N/A	U6:16307
19	58905522	58905830	7.26729	22.7087	18.2234	AABR07044123.1	AABR07044123.1:1142
1	196083888	196084317	7.03985	22.6043	18.1202	N/A	AC110387.1:10897
11	79737879	79738573	7.03985	22.6043	18.1202	N/A	Lpp:34144
13	36149953	36150317	6.23831	22.5836	18.1012	Dbi	Dbi:0
3	174053488	174053751	6.23831	22.5836	18.1012	N/A	AABR07072963.1:6533
14	3583781	3584283	7.40893	22.5732	18.0913	Tgfbr3	Tgfbr3:0
20	10904063	10904460	6.93891	22.3403	17.8636	RGD1566085	RGD1566085:0
8	116933188	116933437	7.92697	22.275	17.8005	Bsn	Bsn:0
1	224869038	224869343	6.25592	22.2074	17.7339	N/A	Chrm1:13096
3	53222709	53222961	8.37856	22.2015	17.7282	N/A	AABR07052431.1:93065
10	110468057	110468305	7.4421	22.1646	17.6917	Narf|Foxk2	Foxk2:985
5	169656980	169657313	7.21655	22.1025	17.6303	Nphp4|Kcnab2	Kcnab2:0
6	127562121	127562455	6.84356	22.0887	17.6167	Serpina1f	Serpina1f:2356
1	164508391	164508845	6.51151	22.0827	17.6109	Arrb1	Arrb1:0
1	226345490	226345770	6.51151	22.0827	17.6109	Dagla	Dagla:0
1	15059293	15059563	8.31039	22.0611	17.5908	Ifngr1	Ifngr1:2869
18	76782720	76783060	7.82694	22.054	17.5839	Pqlc1	Pqlc1:0
17	5971462	5971715	7.81285	22.0228	17.5533	Ntrk2	Ntrk2:0
7	120332349	120332618	7.18363	22.0211	17.5517	Eif3l|AC096473.3	AC096473.3:0
19	31154715	31154975	8.81516	22.0086	17.5395	N/A	Frem3:122899
3	31865150	31865394	8.81516	22.0086	17.5395	N/A	7SK:5840
16	71597202	71597532	5.363	22.0063	17.5383	Rps28	Rps28:4008
13	68464950	68465197	7.16836	21.9834	17.5157	N/A	U4:23836
2	56271554	56271843	7.16836	21.9834	17.5157	N/A	AABR07008399.1:53504
16	20212465	20212705	7.78483	21.9605	17.4946	N/A	5S_rRNA:6461
5	86659808	86660089	8.49717	21.9159	17.4505	Megf9	Megf9:0
17	90476074	90476397	7.98543	21.8927	17.428	Lyst	Lyst:0
8	55179492	55179839	7.98543	21.8927	17.428	Cryab|Hspb2	Cryab:0
9	29458981	29459340	7.98543	21.8927	17.428	AABR07067076.1	AABR07067076.1:4162
15	106447385	106447646	6.29226	21.8849	17.4206	Farp1	Farp1:0
8	65031766	65032040	7.95528	21.8279	17.3658	N/A	Rn60_8_0647.2:28471
12	13742253	13742622	6.91516	21.8134	17.3514	Fbxl18	Fbxl18:0
1	142469946	142470375	6.09653	21.7206	17.2609	Crtc3	Crtc3:0
5	165027757	165028052	6.09653	21.7206	17.2609	N/A	Ptchd2:24819
14	37284265	37284512	5.28663	21.7149	17.2558	Dcun1d4	Dcun1d4:0
4	5779947	5780200	7.89565	21.6991	17.2402	N/A	AABR07059159.1:6647
6	41361545	41361863	8.65335	21.6947	17.2358	N/A	AABR07063674.1:85539
12	50127416	50127764	6.85934	21.6689	17.2101	Sez6l	Sez6l:0
8	62851949	62852340	6.85934	21.6689	17.2101	Ccdc33|AABR07073414.1	Ccdc33:0
10	89352541	89352807	5.92073	21.5853	17.129	Rpl27|Rundc1	Rpl27:28
5	172888076	172888357	6.48438	21.5629	17.1074	Tmem52|AC130035.1|AC130035.2	Tmem52:0
12	45029138	45029425	7.17494	21.5233	17.0683	Pebp1	Pebp1:0
3	55324507	55324739	8.55671	21.506	17.0511	Cers6	Cers6:0
20	40913655	40913930	1.84995	21.4874	17.0333	N/A	AABR07072837.1:107802
11	33939643	33940044	7.56772	21.4738	17.02	Dopey2	Dopey2:0
1	185209453	185209696	7.76471	21.4145	16.9613	Pik3c2a	Pik3c2a:1226
10	96275401	96275719	6.58982	21.4083	16.9553	Prkca	Prkca:0
13	83926063	83926430	6.58982	21.4083	16.9553	N/A	Rcsd1:9043
3	38797397	38797666	7.31721	21.384	16.9322	N/A	RNaseP_nuc:19604
9	18204083	18204329	7.31721	21.384	16.9322	AABR07066829.1	AABR07066829.1:2474
5	62588199	62588462	5.48649	21.3165	16.8672	Gabbr2	Gabbr2:0
17	22022803	22023180	7.94716	21.3024	16.8533	AABR07027267.1	AABR07027267.1:0
18	73962003	73962335	7.94716	21.3024	16.8533	N/A	AABR07032621.1:9075
3	165066182	165066447	7.94716	21.3024	16.8533	N/A	Kcng1:26476
9	44262469	44262795	7.45083	21.2084	16.7611	N/A	RGD1310819:25353
11	35167498	35167792	6.35269	21.1924	16.7455	N/A	7SK:9120
13	71332541	71332910	6.35269	21.1924	16.7455	Glul	Glul:0
1	219078331	219078676	5.41806	21.0725	16.629	Chka	Chka:0
5	56987252	56987551	6.97462	21.033	16.5903	Aptx	Aptx:358
7	122346944	122347223	6.97462	21.033	16.5903	SNORA31|Mkl1	Mkl1:0
16	1818568	1818829	6.77178	20.984	16.5437	Zmiz1|Mir3075	Zmiz1:0
14	112756007	112756331	8.52132	20.911	16.4718	Ccdc85a	Ccdc85a:0
10	57311753	57312145	7.52887	20.8951	16.4569	Inca1|Camta2	Inca1:0
3	162817616	162817864	5.95475	20.8676	16.43	Sulf2	Sulf2:0
6	70071533	70071792	7.49162	20.8122	16.376	N/A	SNORA17:62526
7	107882704	107882979	7.49162	20.8122	16.376	N/A	St3gal1:12130
4	100460701	100460967	7.95364	20.8092	16.3742	Elmod3|Retsat	Elmod3:0
2	96785838	96786148	8.1908	20.7817	16.3473	N/A	Pkia:117617
3	111694393	111694634	6.67883	20.7446	16.3112	Mga	Mga:4387
2	9601335	9601662	8.15592	20.7119	16.28	Mblac2	Mblac2:0
8	117589782	117590166	7.65639	20.6816	16.2499	SNORA28|Ip6k2	Ip6k2:0
19	57778008	57778334	5.63392	20.6531	16.2219	Tsnax	Tsnax:0
8	122903581	122903849	7.00845	20.6487	16.2178	Cmtm8	Cmtm8:0
5	139088202	139088547	5.49574	20.5783	16.1481	N/A	Hivep3:10826
9	17114591	17114877	5.8441	20.526	16.0969	Yipf3|Lrrc73|Tjap1	Lrrc73:415
12	25639524	25639764	6.42085	20.5075	16.0788	Gatsl2	Gatsl2:728
6	76187861	76188310	5.14848	20.4543	16.0282	Psma6	Psma6:0
19	58557306	58557583	8.01933	20.4369	16.0113	N/A	Ntpcr:7993
1	21938174	21938513	7.10815	20.4163	15.991	N/A	Ctgf:83402
18	63906067	63906353	7.10815	20.4163	15.991	Ldlrad4	Ldlrad4:0
3	94035036	94035357	7.10815	20.4163	15.991	RGD1563222	RGD1563222:548
1	198748062	198748336	7.98589	20.3692	15.9459	Itgal	Itgal:0
1	240687957	240688233	6.19387	20.3127	15.8898	Trpm3	Trpm3:0
3	121282852	121283126	7.69881	20.2769	15.8555	Mertk	Mertk:0
8	36701905	36702152	7.69881	20.2769	15.8555	Cdon	Cdon:0
8	106021994	106022344	7.46068	20.2565	15.8364	N/A	Nmnat3:294780
16	71688820	71689279	7.64637	20.1661	15.7472	N/A	Tacc1:7695
19	52310900	52311252	6.78501	20.1046	15.6869	Wfdc1	Wfdc1:2543
2	210656895	210657238	7.60231	20.0728	15.6571	N/A	Eps8l3:11165
20	4442495	4442737	6.56993	20.0158	15.6013	Tnxb|C4a	C4a:0|Tnxb:0
2	33060140	33060446	5.65161	19.9216	15.5084	N/A	Mast4:34870
18	55877719	55878002	6.67356	19.8291	15.4194	Synpo	Synpo:0
1	251771488	251771733	8.22748	19.8281	15.4184	N/A	AC123495.2:52344
14	39497820	39498193	8.22748	19.8281	15.4184	N/A	Cox7b2:129052
8	89277049	89277269	8.22748	19.8281	15.4184	N/A	AABR07070873.1:40004
20	10942758	10943205	6.49566	19.8251	15.4167	Pdxk	Pdxk:0
1	170571315	170571772	7.2646	19.8244	15.4162	Rrp8	Rrp8:2577
1	186554205	186554447	7.94897	19.7907	15.3844	N/A	SNORA17:56405
15	74710856	74711077	7.94897	19.7907	15.3844	N/A	SNORA17:13088
10	85359108	85359427	5.04122	19.6915	15.2884	N/A	Arhgap23:25454
7	98149763	98150029	7.62051	19.62	15.218	N/A	AABR07058011.1:17561
15	48203697	48203996	6.72386	19.501	15.1018	Hmbox1	Hmbox1:0
10	101697951	101698258	6.91144	19.49	15.0908	Mir297	Mir297:1614
1	128830560	128830868	7.54546	19.4639	15.0648	N/A	Igf1r:94098
2	249033216	249033570	6.89908	19.4612	15.0624	N/A	AABR07013672.1:108576
6	33627934	33628288	6.70309	19.4507	15.0534	N/A	AC142360.1:53773
20	22074274	22074511	7.29412	19.4118	15.0159	Zfp365	Zfp365:0
14	13508751	13509061	7.75202	19.3963	15.0007	N/A	AABR07014387.1:11844
4	30512854	30513242	5.84281	19.3037	14.9096	N/A	Asb4:11526
2	157726546	157726843	7.45046	19.265	14.8724	AABR07011090.1	AABR07011090.1:2469
4	74769901	74770187	7.45046	19.265	14.8724	N/A	LOC100364190:555464
6	129808923	129809264	7.45046	19.265	14.8724	N/A	Vrk1:26655
5	49651561	49651841	7.67172	19.234	14.8424	N/A	AABR07047833.1:85509
10	64422244	64422538	5.67119	19.1921	14.8009	Nxn	Nxn:0
3	147605394	147605623	5.67119	19.1921	14.8009	Srxn1	Srxn1:3472
1	265677141	265677584	6.58714	19.168	14.7775	RGD1564887	RGD1564887:0
4	84647061	84647369	6.58714	19.168	14.7775	Wipf3	Wipf3:0
8	22059596	22059929	6.58714	19.168	14.7775	AC118115.1|Icam5	Icam5:2388
19	24827345	24827638	6.39657	19.1324	14.7438	Pkn1	Pkn1:0
5	161806415	161806665	6.95289	19.1237	14.7353	Prdm2	Prdm2:0
19	47509131	47509461	7.59307	19.0742	14.687	N/A	Maf:685343
10	66511839	66512187	7.35707	19.0682	14.6813	RGD1565317	RGD1565317:2341
16	47718932	47719193	4.54758	19.0617	14.675	Ing2	Ing2:0
8	111567060	111567372	5.37783	19.0389	14.6524	Slco2a1	Slco2a1:0
6	39361503	39361757	4.68536	18.9867	14.6013	Fam84a	Fam84a:0
1	87001057	87001331	6.50231	18.9593	14.5747	Hnrnpl	Hnrnpl:0
7	125261090	125261455	4.93396	18.9378	14.5542	Parvb	Parvb:0
5	136855636	136855955	6.31781	18.931	14.5476	St3gal3	St3gal3:0
12	24028299	24028536	6.31522	18.9243	14.5426	Por	Por:0
8	48423214	48423480	5.56581	18.8693	14.4883	Usp2	Usp2:0
11	69612980	69613198	7.03758	18.8498	14.4693	Kalrn	Kalrn:0
14	107440002	107440424	7.47052	18.8236	14.4445	N/A	LOC100361636:44618
2	56327700	56327948	7.71069	18.8209	14.4418	N/A	Lifr:98419
9	81323260	81323505	6.60797	18.7728	14.3941	Tns1	Tns1:0
8	66116242	66116485	7.4405	18.7619	14.3836	N/A	AABR07070335.1:50027
18	70315641	70315907	7.93364	18.7604	14.3823	AABR07032523.1|Cfap53	Cfap53:0
3	131872833	131873054	7.93364	18.7604	14.3823	N/A	AABR07053879.1:179558
5	68651570	68651814	7.93364	18.7604	14.3823	N/A	Olr848:31416
6	51036977	51037231	7.93364	18.7604	14.3823	Cog5	Cog5:0
7	2592309	2592653	7.93364	18.7604	14.3823	Rbms2	Rbms2:3467
20	31083134	31083361	6.08291	18.7397	14.3636	N/A	Eif4ebp2:10666
5	78297039	78297317	6.08291	18.7397	14.3636	N/A	Wdr31:8209
7	73302270	73302600	6.08291	18.7397	14.3636	Pop1|U6	U6:3433
17	58444909	58445279	7.62843	18.6576	14.2845	N/A	Adarb2:143650
2	80523863	80524155	5.87624	18.5864	14.2142	Trio	Trio:0
6	76253580	76253814	5.87624	18.5864	14.2142	N/A	Nfkbia:13414
1	191511935	191512183	6.69002	18.5189	14.1485	N/A	Hs3st2:37794
10	94149648	94149932	6.69002	18.5189	14.1485	Cyb561	Cyb561:2093
15	58847056	58847343	7.30834	18.4887	14.1201	N/A	AABR07018459.1:11965
3	162862149	162862545	6.14165	18.4749	14.1066	Sulf2	Sulf2:0
15	108120281	108120708	5.693	18.4648	14.0966	Dock9	Dock9:0
9	54824059	54824303	7.29394	18.4588	14.0917	N/A	Myo1b:58006
10	59580964	59581228	5.52941	18.3701	14.0042	P2rx1|Camkk1|Itgae	P2rx1:0|Itgae:0
5	166753899	166754165	5.52941	18.3701	14.0042	N/A	Slc25a33:27106
6	60150656	60151025	4.45841	18.3613	13.9964	AABR07064011.1|Ifrd1	Ifrd1:0
17	7322315	7322592	7.46907	18.3389	13.9745	N/A	AABR07026969.1:279712
1	256951585	256951871	5.38248	18.2985	13.9347	Lgi1	Lgi1:3781
4	100081045	100081330	4.58974	18.2702	13.9075	Atoh8	Atoh8:0
10	11305575	11305849	6.22272	18.2597	13.8982	AABR07029172.2	AABR07029172.2:706
13	97152392	97152733	6.3934	18.2541	13.8929	Kif26b	Kif26b:0
19	54729322	54729618	6.77017	18.2517	13.8918	Car5a	Car5a:2241
11	61293580	61293891	4.91905	18.1874	13.8291	Spice1	Spice1:0
3	124227009	124227326	7.58248	18.0813	13.7243	N/A	Adra1d:81444
3	161889856	161890097	7.33124	18.0604	13.7037	Cdh22|Elmo2	Elmo2:0|Cdh22:0
15	6202792	6203072	6.1373	18.0422	13.6861	Zfp385d	Zfp385d:0
3	9582374	9582780	6.1373	18.0422	13.6861	N/A	AC142138.1:41325
3	2136522	2136763	4.67034	17.9357	13.5825	Arrdc1	Arrdc1:0
13	46693554	46693867	6.81057	17.8889	13.536	Thsd7b	Thsd7b:0
8	122232832	122233138	6.81057	17.8889	13.536	Ubp1	Ubp1:0
2	109401007	109401269	7.0175	17.8783	13.527	N/A	AABR07009715.1:82884
3	92483218	92483477	7.0175	17.8783	13.527	Pamr1	Pamr1:0
12	8303895	8304155	5.91394	17.8734	13.5225	Mtus2	Mtus2:0
12	47138792	47139060	5.91394	17.8734	13.5225	Rnf10|Pop5	Pop5:0
20	29814065	29814362	5.91394	17.8734	13.5225	N/A	Psap:16952
3	143216303	143216647	7.18393	17.76	13.4122	Cst3	Cst3:3039
3	157165482	157165771	7.18393	17.76	13.4122	N/A	Chd6:66177
5	169826499	169826723	5.71742	17.7403	13.393	N/A	AABR07050561.1:71579
12	15361027	15361429	7.6398	17.7083	13.3628	N/A	Rn60_12_0174.1:13647
X	23584178	23584449	7.6398	17.7083	13.3628	Shroom2	Shroom2:0
X	29064302	29064565	7.6398	17.7083	13.3628	N/A	AABR07037729.1:92905
X	123005919	123006193	7.6398	17.7083	13.3628	N/A	Gzmbl1:9287
10	68863480	68863755	7.62006	17.6706	13.3271	N/A	Phb-ps1:61670
1	180692858	180693083	1.68613	17.622	13.2802	N/A	Ythdc2:1392816
9	114943866	114944090	5.96618	17.601	13.2597	Ptprm	Ptprm:0
2	31133076	31133549	6.48096	17.5899	13.2489	N/A	LOC100364827:245194
9	31994222	31994470	6.48096	17.5899	13.2489	Adgrb3	Adgrb3:0
10	107238144	107238410	6.28937	17.5702	13.2308	Cyth1	Cyth1:0
4	122365962	122366331	5.38763	17.5591	13.2198	Klf15	Klf15:0
19	11302998	11303345	5.24792	17.5028	13.1646	Mt1|Mt2A	Mt1:61
9	113395672	113396035	5.24792	17.5028	13.1646	Rab31	Rab31:0
13	104730542	104730773	6.63116	17.4905	13.153	N/A	AABR07022055.1:57054
15	34270631	34270867	4.71944	17.4583	13.1221	Psme2|Rnf31	Rnf31:0
17	66219433	66219734	5.00723	17.4438	13.1078	Mtr	Mtr:0
5	155276969	155277476	6.81098	17.4368	13.1013	N/A	C1qa:12827
1	175419457	175419746	4.90282	17.4366	13.1012	Sbf2	Sbf2:0
3	122725929	122726241	7.24774	17.4201	13.0853	Tmc2	Tmc2:0
13	50446056	50446325	6.59691	17.4138	13.0791	Sox13	Sox13:0
2	148156730	148156978	6.21287	17.3851	13.0508	N/A	AABR07010705.1:105132
1	198104058	198104335	6.19966	17.353	13.0196	Ccdc101|Sult1a1	Sult1a1:0
12	27870249	27870486	6.19966	17.353	13.0196	N/A	AABR07035926.2:153741
4	44447372	44447673	6.19966	17.353	13.0196	N/A	Tes:86968
5	149649793	149650108	6.19966	17.353	13.0196	N/A	AABR07050061.1:16459
3	170137996	170138253	6.76124	17.3293	12.9975	N/A	Cbln4:97044
13	82974909	82975201	6.95376	17.2842	12.953	N/A	U6:14493
5	138010350	138010660	6.95376	17.2842	12.953	Lao1	Lao1:1100
8	101098552	101098785	6.95376	17.2842	12.953	N/A	AABR07071117.1:346343
17	22804384	22804668	5.55391	17.2804	12.9501	N/A	AABR07027283.1:6586
7	121552282	121552530	6.30638	17.1822	12.8533	Cacna1i	Cacna1i:0
16	73632555	73632832	5.95679	17.1659	12.8371	Agpat6	Agpat6:0
6	9826505	9826765	5.95679	17.1659	12.8371	Prkce	Prkce:0
8	68928022	68928347	5.95679	17.1659	12.8371	Smad6	Smad6:0
10	55741392	55741661	6.85344	17.0742	12.7481	AABR07072133.1|Alox12b	AABR07072133.1:216
15	89926150	89926449	5.74497	17.0192	12.6941	N/A	AABR07019120.1:69335
8	51214522	51214961	5.74497	17.0192	12.6941	N/A	U6:136542
11	34659531	34659773	6.58355	16.9421	12.6193	U1|Ttc3	Ttc3:0
8	60617726	60617981	6.58355	16.9421	12.6193	AABR07070238.1	AABR07070238.1:717
2	93675055	93675322	4.33722	16.9222	12.6012	Impa1|Slc10a5	Impa1:0
15	18399292	18399636	5.55861	16.906	12.5858	Fam107a	Fam107a:0
17	70358510	70358838	5.55861	16.906	12.5858	N/A	Ankrd16:27869
2	187572862	187573148	5.55861	16.906	12.5858	N/A	AABR07072748.1:9219
2	244178541	244178768	5.42287	16.9059	12.5858	Tspan5	Tspan5:0
7	136808282	136808542	5.55861	16.906	12.5858	Nell2	Nell2:0
16	2018696	2019023	5.39337	16.8208	12.5022	Zcchc24	Zcchc24:0
7	73141756	73142116	6.52304	16.8089	12.4917	Matn2	Matn2:0
4	132571015	132571261	5.24585	16.7592	12.443	N/A	Rybp:118270
5	156645827	156646119	5.24585	16.7592	12.443	Kif17	Kif17:0
9	99429000	99429248	6.69934	16.7487	12.4331	N/A	RGD1564730:63809
17	76892188	76892398	6.3038	16.748	12.4326	Camk1d	Camk1d:0
20	7613318	7613602	5.11336	16.7179	12.4034	Anks1a	Anks1a:0
1	257137699	257137911	7.12666	16.7141	12.4001	N/A	7SK:10220
16	7884327	7884686	7.12666	16.7141	12.4001	Ankrd28	Ankrd28:0
12	24259423	24259655	4.78609	16.69	12.3775	Hip1	Hip1:0
8	71335277	71335553	7.1139	16.6889	12.3766	Zfp609	Zfp609:0
10	1121012	1121241	6.27189	16.6745	12.3627	N/A	5S_rRNA:15765
16	17834070	17834318	7.34596	16.6725	12.362	N/A	AABR07024814.2:106919
13	108687072	108687349	6.66189	16.6689	12.3601	Smyd2	Smyd2:783
10	95607213	95607497	6.45482	16.658	12.3495	N/A	SNORA8:23285
5	149053753	149054083	6.62486	16.5899	12.282	Laptm5	Laptm5:0
9	27468907	27469260	7.2935	16.5727	12.2649	N/A	LOC501110:6013
1	261802812	261803035	6.01872	16.4961	12.1898	R3hcc1l	R3hcc1l:0
11	69480817	69481123	6.01872	16.4961	12.1898	Kalrn	Kalrn:3170
15	71642961	71643277	6.00593	16.4652	12.1598	N/A	Pcdh20:129500
2	106394242	106394531	6.00593	16.4652	12.1598	N/A	AABR07009634.1:175988
2	210748868	210749098	6.00593	16.4652	12.1598	Gstm6l|Gstm7	Gstm6l:0|Gstm7:0
2	227250814	227251037	6.00593	16.4652	12.1598	Synpo2	Synpo2:4865
5	126394645	126395208	6.00593	16.4652	12.1598	Acot11	Acot11:0
X	10215727	10216129	6.00593	16.4652	12.1598	Nyx	Nyx:0
16	21331266	21331631	7.21113	16.4152	12.1118	Pbx4	Pbx4:0
1	181078598	181078806	2.14187	16.4148	12.1114	N/A	Ythdc2:1007093
1	240989778	240990075	6.70542	16.3162	12.0143	Smc5	Smc5:0
4	56930294	56930626	6.70542	16.3162	12.0143	N/A	Tnpo3:32957
5	152041291	152041534	6.70542	16.3162	12.0143	N/A	AABR07050116.1:29091
8	132947047	132947323	6.70542	16.3162	12.0143	N/A	Xcr1:27938
11	72613476	72613754	4.19091	16.3119	12.0115	Bdh1	Bdh1:0
2	251885083	251885525	5.77628	16.3024	12.0022	Syde2	Syde2:0
3	162595622	162595887	5.77628	16.3024	12.0022	N/A	AABR07054586.1:11824
12	50366621	50366873	5.77392	16.2964	11.9976	Tpst2	Tpst2:0
15	109740078	109740334	6.65974	16.2212	11.9236	Nalcn	Nalcn:0
6	37577658	37577896	5.576	16.1775	11.8805	Fam49a	Fam49a:0
3	92517849	92518084	6.62137	16.1411	11.8454	N/A	Pamr1:15761
3	155205516	155205747	5.27224	16.0986	11.8039	Ppp1r16b	Ppp1r16b:0
2	8972339	8972670	6.59603	16.0881	11.7936	Adgrv1	Adgrv1:0
7	121639378	121639654	5.39979	16.0838	11.7894	N/A	Cacna1i:20185
16	67213765	67214117	6.80758	16.0787	11.7855	N/A	snoR12:76128
6	103484157	103484391	6.80758	16.0787	11.7855	N/A	Actn1:13603
10	20182426	20182711	6.00724	16.0565	11.7644	N/A	Slit3:138167
3	155252018	155252469	6.00724	16.0565	11.7644	Ppp1r16b	Ppp1r16b:0
6	99968607	99968852	6.00724	16.0565	11.7644	Fntb	Fntb:1620
10	5925086	5925397	6.79365	16.0507	11.759	Grin2a	Grin2a:4901
1	200649605	200649846	5.10407	15.9708	11.6824	Fgfr2	Fgfr2:0
18	80347095	80347355	5.10407	15.9708	11.6824	N/A	AABR07032759.1:46036
3	163183408	163183705	5.10407	15.9708	11.6824	N/A	AABR07054608.1:44275
2	189205832	189206076	6.53353	15.957	11.6694	Il6r	Il6r:0
10	11116016	11116266	4.76297	15.9377	11.6516	Vasn|Coro7	Coro7:0
7	141922838	141923116	4.76297	15.9377	11.6516	Atf1	Atf1:0
12	16934481	16934790	3.69365	15.9105	11.6255	Mafk	Mafk:0
X	36467586	36467796	2.19398	15.8968	11.6118	N/A	AABR07037960.1:187126
1	180719430	180719648	1.53615	15.8876	11.6029	N/A	Ythdc2:1366251
9	36989018	36989245	6.4966	15.8791	11.5949	N/A	AABR07067267.1:67883
1	50399770	50399986	5.91449	15.8362	11.5525	N/A	Qk:428148
11	33093441	33093672	6.88454	15.7829	11.5003	AABR07033645.1	AABR07033645.1:0
2	87995253	87995525	6.06283	15.7733	11.4907	N/A	LOC499565:24917
4	115901002	115901349	6.06283	15.7733	11.4907	Dysf	Dysf:0
10	14828522	14828744	5.70637	15.7294	11.4484	Tekt4	Tekt4:0
3	92495931	92496219	6.41202	15.7001	11.42	Pamr1	Pamr1:0
10	31039954	31040191	6.02428	15.6846	11.405	Thg1l|Lsm11	Lsm11:0
12	8512487	8512705	6.82566	15.6675	11.388	N/A	Mtus2:93522
1	8737017	8737246	7.05212	15.6536	11.3744	Adgrg6	Adgrg6:0
16	85877915	85878180	7.05212	15.6536	11.3744	N/A	Rps23:413914
5	115563121	115563341	7.05212	15.6536	11.3744	N/A	U7:54345
4	58573043	58573339	6.38826	15.6495	11.3719	N/A	AABR07060133.1:87597
1	202987078	202987336	6.18909	15.6413	11.364	N/A	AABR07005838.1:82184
8	61204808	61205124	5.82457	15.6208	11.3438	N/A	U6:43871
1	79001358	79001568	5.81219	15.591	11.3148	Hif3a	Hif3a:3490
17	15641763	15642005	5.81219	15.591	11.3148	Ippk	Ippk:0
17	76804379	76804683	5.81219	15.591	11.3148	Camk1d	Camk1d:0
6	104467812	104468065	5.81219	15.591	11.3148	Susd6	Susd6:0
8	14522908	14523128	5.81219	15.591	11.3148	Fat3	Fat3:0
5	136903148	136903415	6.72501	15.469	11.1965	St3gal3|AABR07049764.1	St3gal3:0
1	246370177	246370407	5.59577	15.4522	11.1798	U6	U6:1570
15	34196239	34196451	5.59577	15.4522	11.1798	Cpne6|Nrl	Nrl:742
5	116546342	116546628	5.59577	15.4522	11.1798	Nfia	Nfia:0
6	94762916	94763264	6.08377	15.4067	11.1367	N/A	Daam1:23891
1	273023238	273023529	6.45707	15.3638	11.0951	N/A	AABR07006957.1:35763
8	62496866	62497132	6.45707	15.3638	11.0951	Edc3	Edc3:0
16	7277615	7277858	6.24931	15.3521	11.0849	Nisch	Nisch:0
8	118801908	118802189	3.45218	15.343	11.0771	Setd2	Setd2:886
12	29991250	29991536	5.24097	15.2741	11.0088	Rabgef1	Rabgef1:2292
1	267985600	267985912	6.41308	15.2728	11.0087	N/A	Ccdc147:187542
7	134591613	134591883	6.84537	15.2598	10.9962	Zcrb1	Zcrb1:0
6	25082750	25083003	5.51555	15.249	10.9857	Ehd3	Ehd3:0
2	211090669	211090932	5.09373	15.2239	10.9613	Sort1	Sort1:0
1	264047461	264047713	5.65267	15.2037	10.9423	N/A	Scd2:11661
2	207460849	207461100	6.54575	15.112	10.8542	St7l	St7l:0
1	45403799	45404383	6.12951	15.0928	10.8354	AABR07001452.1	AABR07001452.1:4813
13	70694198	70694429	6.12951	15.0928	10.8354	Lamc1	Lamc1:0
16	3524245	3524490	6.12951	15.0928	10.8354	Erc2	Erc2:0
17	16819101	16819340	6.12951	15.0928	10.8354	N/A	Id4:123976
20	47534562	47534903	6.12951	15.0928	10.8354	Sec63	Sec63:0
7	129969807	129970052	6.12951	15.0928	10.8354	Mov10l1|Mlc1	Mlc1:0
16	78833205	78833443	6.75484	15.0856	10.8296	Csmd1	Csmd1:0
8	27685048	27685280	6.73998	15.057	10.8013	N/A	B3gat1:91899
9	43945399	43945718	5.15334	15.0321	10.7767	Inpp4a	Inpp4a:0
1	21224867	21225117	6.50573	15.0317	10.7764	Akap7	Akap7:0
14	7287343	7287579	6.07318	14.97	10.7161	Aff1	Aff1:0
4	59359069	59359317	6.68121	14.9432	10.6903	N/A	LOC100365321:6082
12	39659865	39660281	5.86425	14.9105	10.6581	Arpc3|SNORA67	Arpc3:0
3	165426829	165427076	6.2325	14.8955	10.6433	Atp9a	Atp9a:0
9	70795402	70795720	6.2325	14.8955	10.6433	N/A	Klf7:7490
1	143175300	143175600	5.85377	14.8866	10.6344	Cpeb1	Cpeb1:0
12	22094431	22094679	5.85377	14.8866	10.6344	Agfg2	Agfg2:0
14	32878102	32878366	5.85377	14.8866	10.6344	AABR07072389.1	AABR07072389.1:0
19	30936209	30936671	4.64248	14.8789	10.6284	Smarca5	Smarca5:32
14	14081665	14081902	6.41422	14.8471	10.597	N/A	U6:19136
9	16475739	16476002	5.81655	14.8014	10.5525	Gltscr1l	Gltscr1l:0
17	90107378	90107617	6.57846	14.7433	10.4958	Apbb1ip	Apbb1ip:0
5	155484497	155484750	6.57846	14.7433	10.4958	N/A	SNORA17:95301
3	124524965	124525278	5.7883	14.7365	10.4899	Prnp	Prnp:0
10	83494963	83495176	5.61845	14.7309	10.4845	N/A	Phb:6086
15	23651935	23652198	5.61845	14.7309	10.4845	Rpl39	Rpl39:2274
16	48141278	48141526	5.61845	14.7309	10.4845	Stox2	Stox2:0
4	89503305	89503631	5.61845	14.7309	10.4845	N/A	Tigd2:33016
9	21191966	21192177	5.61845	14.7309	10.4845	Ptchd4	Ptchd4:0
5	14829532	14829764	4.22617	14.68	10.4358	N/A	AABR07047008.1:48454
1	10673832	10674150	6.75829	14.6523	10.4087	N/A	AABR07000356.1:101489
2	11930790	11931045	6.75829	14.6523	10.4087	N/A	AABR07007385.1:44746
8	57339801	57340025	6.75829	14.6523	10.4087	N/A	U6:16330
16	81832347	81832657	5.91684	14.6258	10.3843	F7	F7:0
16	59785036	59785309	4.2904	14.617	10.3755	N/A	Pragmin:63810
6	33549327	33549598	4.2904	14.617	10.3755	Hs1bp3	Hs1bp3:1294
18	48009607	48009899	5.41527	14.6156	10.3743	N/A	AABR07032123.2:50314
2	42630453	42630723	5.41527	14.6156	10.3743	N/A	AABR07008097.1:96086
7	123027330	123027587	5.41305	14.61	10.3704	Zc3h7b	Zc3h7b:181
11	73080475	73080703	5.73261	14.6081	10.3688	Acap2	Acap2:0
1	221826065	221826299	5.12247	14.587	10.3481	Nrxn2	Nrxn2:0
1	247114541	247114799	5.12247	14.587	10.3481	Cdc37l1	Cdc37l1:0
1	226449260	226449496	5.54609	14.5569	10.3188	Syt7	Syt7:0
14	7044430	7044693	5.54609	14.5569	10.3188	Nudt9	Nudt9:0
1	243095574	243095875	5.23806	14.5329	10.2953	Dock8	Dock8:0
18	28758130	28758343	5.23806	14.5329	10.2953	N/A	Psd2:23006
19	17048933	17049163	5.23806	14.5329	10.2953	Fto	Fto:0
3	165097062	165097329	5.23806	14.5329	10.2953	N/A	Kcng1:57356
6	41813798	41814027	5.23806	14.5329	10.2953	Lpin1	Lpin1:0
18	15935697	15935937	6.03975	14.4866	10.2521	N/A	Zfp191:13964
1	40496200	40496554	5.08215	14.4771	10.2427	Plekhg1	Plekhg1:0
10	42751904	42752115	5.08215	14.4771	10.2427	Gria1	Gria1:0
5	168753890	168754149	5.08215	14.4771	10.2427	N/A	Camta1:19595
9	44172134	44172454	5.08215	14.4771	10.2427	N/A	RGD1310819:21871
12	43739216	43739520	6.64926	14.4461	10.2137	N/A	AABR07036452.1:80227
1	24518832	24519218	4.94392	14.4439	10.2116	N/A	1700020N01Rik:52022
1	277394875	277395096	4.82051	14.4296	10.1991	Nhlrc2	Nhlrc2:0
11	64159669	64159917	6.20872	14.4277	10.1976	N/A	AABR07034310.1:35299
18	31547745	31547978	6.20872	14.4277	10.1976	N/A	Ndfip1:26843
2	257643427	257643656	6.20872	14.4277	10.1976	Zzz3	Zzz3:0
X	22414033	22414278	6.20872	14.4277	10.1976	Gpr173|AABR07037487.1|Tspyl2	Tspyl2:293
15	61535372	61535674	5.33763	14.42	10.1913	N/A	Rgcc:16187
1	180703491	180703781	1.88322	14.4158	10.1875	N/A	Ythdc2:1382118
5	58848509	58848777	5.05905	14.4139	10.1857	N/A	Rusc2:6996
3	10642670	10642931	5.80721	14.3816	10.1536	Gpr107	Gpr107:0
2	124117258	124117488	6.16642	14.3406	10.113	Fgf2	Fgf2:0
10	57367802	57368035	6.15454	14.3161	10.0891	N/A	Kif1c:16450
10	82423740	82423959	5.95311	14.3007	10.0742	N/A	Xylt2:24256
14	114585951	114586161	4.56184	14.2951	10.0689	Sptbn1	Sptbn1:0
6	106080609	106080876	5.90249	14.1913	9.9668	Sipa1l1	Sipa1l1:0
5	60724392	60724632	6.48769	14.1379	9.91572	N/A	Fbxo10:65829
1	128441322	128441559	6.27106	14.1364	9.9143	N/A	AABR07071917.1:21565
20	47076908	47077115	6.44497	14.0558	9.83549	Lace1	Lace1:0
12	49844055	49844276	5.6447	14.015	9.79544	Myo18b	Myo18b:0
15	59502497	59502705	5.6447	14.015	9.79544	N/A	Enox1:175460
5	19515285	19515590	5.6447	14.015	9.79544	Nsmaf	Nsmaf:0
8	46513300	46513508	5.6447	14.015	9.79544	N/A	AABR07073391.1:9853
4	132512801	132513048	5.30761	13.974	9.75664	N/A	AABR07061535.1:100806
1	139719351	139719567	5.42471	13.8854	9.66976	N/A	U1:114809
15	7818674	7819122	5.42471	13.8854	9.66976	N/A	Ube2e2:52375
16	2845239	2845524	5.91506	13.8164	9.60378	Arhgef3	Arhgef3:0
13	35554623	35554941	3.79537	13.8084	9.59639	Tmem185b|U6	Tmem185b:23
16	10944810	10945040	5.23476	13.793	9.5813	Ldb3|Opn4	Opn4:0
10	81861596	81861854	5.53676	13.7683	9.55961	N/A	AABR07030334.1:21331
1	101164549	101164827	4.39659	13.7609	9.55231	Slc17a7	Slc17a7:0
8	40915798	40916083	3.07095	13.7314	9.52366	AABR07069821.1	AABR07069821.1:0
1	176088739	176088969	5.06909	13.7308	9.52309	N/A	RGD1566189:9615
18	33585375	33585628	5.06909	13.7308	9.52309	N/A	AABR07031768.1:61465
1	116105183	116105451	4.92334	13.6934	9.48828	Atp10a	Atp10a:0
15	58771259	58771544	4.92334	13.6934	9.48828	N/A	AABR07018457.1:43758
4	147150264	147150526	4.57511	13.6931	9.48828	Syn2	Syn2:0
8	111269409	111269621	4.7941	13.6767	9.47412	N/A	Gm5627:27949
X	155857550	155857939	4.7941	13.6767	9.47412	Dkc1	Dkc1:0
1	6866704	6866975	6.46445	13.6693	9.46757	Utrn	Utrn:0
1	240343201	240343448	6.46445	13.6693	9.46757	AABR07006566.1	AABR07006566.1:1569
10	51375707	51375924	6.46445	13.6693	9.46757	N/A	Elac2:102454
10	74706205	74706423	6.46445	13.6693	9.46757	Rad51c	Rad51c:0
18	57766843	57767155	6.46445	13.6693	9.46757	Htr4	Htr4:0
5	92246445	92246688	6.46445	13.6693	9.46757	N/A	Tmem261:207300
5	99242332	99242876	6.46445	13.6693	9.46757	N/A	RGD1306186:62367
8	24803029	24803315	6.46445	13.6693	9.46757	N/A	Bmper:187551
10	97352323	97352607	5.49265	13.6668	9.46654	AABR07030642.1	AABR07030642.1:2493
13	95050949	95051253	5.48391	13.6466	9.4472	Sdccag8	Sdccag8:0
11	15046064	15046283	5.82866	13.6336	9.43465	N/A	AABR07033279.1:35491
2	113116917	113117215	5.98918	13.5674	9.36984	Fndc3b	Fndc3b:0
8	77367114	77367398	5.98918	13.5674	9.36984	Lipc	Lipc:0
1	11910940	11911327	2.17677	13.5437	9.34646	5_8S_rRNA|pRNA	pRNA:4210
8	117977318	117977593	5.96037	13.5085	9.31172	N/A	Cdc25a:5800
19	11369863	11370179	5.40652	13.4672	9.2723	N/A	Bbs2:15845
4	27310762	27311005	5.5547	13.4266	9.23229	Akap9	Akap9:0
10	89146175	89146495	3.96834	13.424	9.23069	N/A	Ezh1:15837
7	60294477	60294788	3.96834	13.424	9.23069	Yeats4	Yeats4:0
4	58425818	58426078	5.54542	13.4059	9.2131	AABR07060133.1	AABR07060133.1:0
6	10321554	10321827	4.92582	13.3545	9.16223	Epas1	Epas1:0
7	29157721	29157948	4.92582	13.3545	9.16223	Mybpc1	Mybpc1:0
6	147172464	147172673	4.02001	13.3387	9.14682	Itgb8	Itgb8:0
3	30785459	30785684	6.27492	13.3116	9.12004	N/A	AABR07051982.2:107013
2	200433279	200433597	5.67547	13.3061	9.11474	N/A	Hmgcs2:19027
6	52296344	52296647	5.67547	13.3061	9.11474	N/A	U6atac:9415
7	122439769	122439984	6.24701	13.2586	9.06939	N/A	Tmsb10:6537
1	109028343	109028574	6.02209	13.2298	9.04121	N/A	AABR07003398.1:109156
17	76789835	76790075	5.80758	13.1939	9.0063	Camk1d	Camk1d:0
13	73512547	73513056	5.62331	13.1936	9.00624	Cep350	Cep350:0
14	39048661	39048916	5.62331	13.1936	9.00624	Gabrb1	Gabrb1:0
2	143563644	143563860	5.62331	13.1936	9.00624	Trpc4	Trpc4:0
13	71435385	71435706	4.13647	13.1849	8.9982	N/A	AABR07021430.1:5295
3	125322862	125323179	5.61342	13.1722	8.98569	1110034G24Rik	1110034G24Rik:0
10	64036612	64037150	5.43564	13.159	8.97271	Rph3al	Rph3al:0
10	90454747	90454988	5.43564	13.159	8.97271	Gpatch8	Gpatch8:0
17	76144652	76144886	5.43564	13.159	8.97271	Proser2	Proser2:4251
17	80777102	80777310	5.43564	13.159	8.97271	Cubn	Cubn:0
9	89769429	89769666	6.16476	13.1016	8.9179	N/A	AABR07068198.3:46882
7	125902233	125902468	5.24211	13.0813	8.89789	N/A	RGD1304694:9066
4	157453188	157453417	4.27446	13.0584	8.8756	AC115420.3|Mlf2	Mlf2:0
6	12315676	12315894	5.23097	13.0549	8.87256	Ppp1r21	Ppp1r21:0
8	12935563	12935790	5.23097	13.0549	8.87256	N/A	Kdm4d:32403
3	72447356	72447570	4.80232	13.0251	8.84483	Ssrp1|P2rx3	Ssrp1:0|P2rx3:0
20	9118402	9118695	5.90109	12.9885	8.80912	Btbd9	Btbd9:0
10	16969446	16969714	5.05425	12.9851	8.80594	Dusp1	Dusp1:912
3	57769683	57769922	5.05425	12.9851	8.80594	AC107446.2	AC107446.2:1026
5	141203017	141203239	5.05425	12.9851	8.80594	Macf1	Macf1:0
10	66522825	66523075	4.90012	12.9428	8.76649	N/A	RGD1565317:13327
8	66359202	66359425	4.53695	12.9382	8.7634	AABR07070341.1|AABR07070341.2	AABR07070341.2:817
20	3364772	3365073	3.5355	12.9293	8.75516	Dhx16|Atat1|RGD1302996	RGD1302996:0
10	82761951	82762262	5.67845	12.9247	8.75064	Col1a1	Col1a1:0
20	13741413	13741623	4.64429	12.9228	8.74935	N/A	Mif:8555
5	142216569	142216861	4.76452	12.9233	8.74935	N/A	AABR07049880.1:86775
3	2703198	2703451	5.1636	12.8948	8.72351	N/A	Lcn12:13083
2	23441750	23442074	5.65749	12.8808	8.70983	Arsb	Arsb:0
17	79910878	79911144	6.03025	12.8429	8.67246	N/A	AABR07028669.1:53478
X	111851422	111851737	6.03025	12.8429	8.67246	N/A	Prps1:31157
1	55653783	55654283	1.84532	12.8333	8.66406	N/A	Y_RNA:29824
8	22714379	22714619	4.98178	12.8047	8.63603	uc_338|U6|Smarca4	Smarca4:0
10	89279532	89279774	6.00658	12.7971	8.62863	U1|Rn60_10_0892.1	Rn60_10_0892.1:0
19	40091358	40091619	5.78485	12.7545	8.58702	N/A	AABR07043776.1:420450
1	101560431	101560733	5.59551	12.7503	8.58292	Bcat2	Bcat2:0
2	235527160	235527371	5.59551	12.7503	8.58292	N/A	Col25a1:68752
7	71306395	71306632	5.59551	12.7503	8.58292	Ptdss1	Ptdss1:0
7	31864197	31864423	5.98101	12.7475	8.58064	Tmpo	Tmpo:0
10	9136922	9137135	6.17061	12.7054	8.53914	N/A	Rbfox1:482031
11	63374751	63374974	6.17061	12.7054	8.53914	N/A	LOC498084:149766
16	26710531	26710747	6.17061	12.7054	8.53914	N/A	Klhl2:28642
5	105057786	105058026	6.17061	12.7054	8.53914	N/A	7SK:36189
7	41268118	41268339	6.17061	12.7054	8.53914	N/A	Poc1b:36101
X	15872922	15873132	6.17061	12.7054	8.53914	N/A	AABR07037203.1:75721
X	29627617	29627865	6.17061	12.7054	8.53914	Gpm6b	Gpm6b:0
X	111912125	111912345	6.17061	12.7054	8.53914	N/A	Tsc22d3:24220
2	56380552	56380767	5.94305	12.6738	8.51115	N/A	Lifr:45600
1	266482171	266482432	6.12654	12.6231	8.46149	As3mt	As3mt:426
19	55955084	55955324	5.35899	12.6148	8.45351	Sult5a1	Sult5a1:0
13	72007731	72008059	5.71202	12.6068	8.44557	Cacna1e	Cacna1e:0
2	218714345	218714566	5.71202	12.6068	8.44557	N/A	S1pr1:55585
5	157289902	157290115	5.71202	12.6068	8.44557	Pla2g2a	Pla2g2a:4575
2	80550938	80551272	5.70618	12.5949	8.43521	Trio	Trio:0
1	233534371	233534587	5.50505	12.5585	8.39943	Gnaq	Gnaq:0
X	111855995	111856274	5.88084	12.5525	8.39364	N/A	Tsc22d3:28021
19	60418504	60418729	5.49518	12.5375	8.37904	Pard3	Pard3:0
10	95225631	95225922	5.01343	12.5335	8.37536	N/A	Kpna2:13521
10	15577339	15577651	5.86856	12.5285	8.37054	LOC287167	LOC287167:0
5	58086503	58086757	5.46577	12.4747	8.31789	N/A	Cntfr:7959
1	141944280	141944598	5.44845	12.4377	8.28183	LOC102548818	LOC102548818:0
11	84474771	84475028	5.44845	12.4377	8.28183	Yeats2|Abcc5	Yeats2:0|Abcc5:0
14	88478116	88478389	5.44845	12.4377	8.28183	N/A	LOC100911576:65241
2	115867096	115867327	5.44845	12.4377	8.28183	Skil	Skil:0
7	11737048	11737265	4.08569	12.4374	8.28183	Lingo3	Lingo3:28
7	18627671	18627975	5.44845	12.4377	8.28183	Angptl4	Angptl4:0
X	45522346	45522572	5.44845	12.4377	8.28183	RGD1562200	RGD1562200:0
X	111865236	111865458	5.44845	12.4377	8.28183	N/A	Tsc22d3:18837
10	33048894	33049352	4.70118	12.4217	8.2677	N/A	U1:75763
4	115872640	115872936	5.80789	12.4095	8.2557	Dysf	Dysf:0
4	149167027	149167300	5.25317	12.3789	8.22551	N/A	AABR07061847.1:16630
1	84066198	84066428	5.09443	12.3744	8.22111	Adck4|Numbl	Adck4:0
14	80731177	80731392	4.15233	12.3679	8.21472	Adra2c	Adra2c:0
18	61883165	61883524	5.9897	12.3658	8.2129	N/A	AABR07032343.1:50421
1	49260009	49260268	5.22658	12.3192	8.16765	N/A	AABR07001519.1:29844
14	36789077	36790122	5.22658	12.3192	8.16765	N/A	Usp46:33718
2	142351724	142351944	5.22658	12.3192	8.16765	Lhfp	Lhfp:0
5	74507844	74508102	5.22658	12.3192	8.16765	N/A	Ptpn3:139659
5	74963986	74964237	5.22658	12.3192	8.16765	Akap2	Akap2:0
6	114359038	114359321	5.76026	12.3157	8.1658	N/A	5S_rRNA:26065
15	42983456	42983699	5.5656	12.307	8.15746	N/A	Trim35:6665
2	244128281	244128613	5.5656	12.307	8.15746	Tspan5	Tspan5:0
18	65445200	65445411	5.55508	12.2853	8.13689	Tcf4	Tcf4:0
13	74182369	74182588	5.93665	12.2654	8.1172	Abl2	Abl2:0
15	51882013	51882229	4.64224	12.265	8.11705	Sorbs3	Sorbs3:0
13	74500480	74500746	4.30598	12.2539	8.10611	Ralgps2	Ralgps2:0
8	130697671	130697967	5.92354	12.2405	8.09355	N/A	Snrk:51871
1	225990595	225990922	5.03723	12.2401	8.09317	N/A	Incenp:38080
11	31222878	31223104	5.03723	12.2401	8.09317	RGD1562726	RGD1562726:0
20	11717108	11717389	5.03723	12.2401	8.09317	Ube2g2	Ube2g2:0
5	138140298	138140598	5.51336	12.1991	8.05473	N/A	Slc2a1:14075
11	45315729	45315968	4.87374	12.1921	8.04784	Cmss1	Cmss1:0
14	77061381	77061629	4.87374	12.1921	8.04784	N/A	Slc2a9:5874
5	64806138	64806398	4.87374	12.1921	8.04784	Aldob	Aldob:0
5	152573363	152573654	4.87174	12.1872	8.04469	Extl1|Slc30a2	Extl1:104
12	41567093	41567349	4.49447	12.1824	8.04008	Tpcn1|Slc8b1	Slc8b1:0
1	161735029	161735250	4.73115	12.1693	8.02796	Tenm4	Tenm4:0
11	64194910	64195118	4.73115	12.1693	8.02796	AABR07034310.1	AABR07034310.1:98
10	102984610	102985045	4.6057	12.1673	8.02757	N/A	AC118434.2:120360
2	141819605	141819823	4.6057	12.1673	8.02757	N/A	AABR07010589.1:44015
13	33527896	33528182	2.19095	12.1324	7.99481	N/A	ENSRNOG00000053423:620621
1	260950419	260950634	5.27752	12.069	7.93336	Slit1	Slit1:0
14	47988102	47988401	1.62653	12.0596	7.92405	N/A	AABR07015165.1:181329
17	87937266	87937530	5.44185	12.0506	7.91507	Prtfdc1	Prtfdc1:0
18	65514613	65514840	5.62193	12.0412	7.90572	N/A	Tcf4:6637
13	49111100	49111357	5.38202	11.9256	7.79271	Nuak2	Nuak2:2051
X	128829096	128829319	5.75615	11.9209	7.78803	N/A	AABR07041403.1:53047
7	2146936	2147174	3.09924	11.9076	7.77586	N/A	5_8S_rRNA:74626
4	168895690	168895961	5.37217	11.905	7.7733	N/A	Hebp1:7604
3	29895326	29895573	5.53334	11.8638	7.73284	Zeb2	Zeb2:0
9	81203342	81203695	5.17941	11.8546	7.72424	Tns1	Tns1:0
6	104244117	104244354	5.32348	11.8027	7.6737	Galnt16	Galnt16:0
12	40244472	40244688	4.06079	11.7875	7.65855	Sh2b3	Sh2b3:0
13	104523279	104523500	5.87677	11.7615	7.63301	N/A	AABR07022053.1:51931
16	77353519	77353736	5.87677	11.7615	7.63301	N/A	AABR07026447.1:214880
18	79923791	79924028	5.87677	11.7615	7.63301	N/A	AABR07032751.1:68686
3	65345843	65346169	5.87677	11.7615	7.63301	N/A	AABR07052598.1:316949
X	36932917	36933149	5.87677	11.7615	7.63301	Adgrg2	Adgrg2:0
16	74022903	74023221	3.80637	11.7507	7.62559	Kat6a	Kat6a:0
2	28627229	28627478	5.12742	11.7402	7.61529	N/A	U6:20420
5	48458142	48458423	5.46367	11.7233	7.59923	Srsf12	Srsf12:0
14	107408411	107408634	4.67362	11.6936	7.57131	N/A	LOC100361636:13027
16	21946180	21946470	2.25183	11.6919	7.56979	N/A	AABR07024932.1:8698
4	171485996	171486205	5.4475	11.6906	7.56859	Eps8	Eps8:0
7	75227997	75228220	5.4475	11.6906	7.56859	AABR07057510.3	AABR07057510.3:0
1	221167789	221168073	4.03021	11.6898	7.56786	N/A	Scyl1:38145
13	90740561	90740837	4.03021	11.6898	7.56786	Kcnj10	Kcnj10:0
13	33485735	33485998	2.06733	11.65	7.5294	N/A	ENSRNOG00000053423:662805
11	81286687	81286912	5.61353	11.6454	7.52516	N/A	AABR07034610.1:25401
4	31721656	31721905	5.61353	11.6454	7.52516	Slc25a13	Slc25a13:0
11	81954076	81954347	4.92875	11.6398	7.52022	N/A	AABR07034636.1:15027
5	142574659	142574915	4.92875	11.6398	7.52022	N/A	AABR07049886.1:15262
1	175591994	175592258	4.09739	11.6177	7.49865	Ampd3	Ampd3:0
7	11994972	11995259	4.51044	11.5942	7.4759	Abhd17a	Abhd17a:0
8	115155925	115156182	4.75855	11.5739	7.45768	Pcbp4|Abhd14b	Pcbp4:0
5	170641887	170642097	4.48216	11.5194	7.40486	Ajap1	Ajap1:0
15	58973315	58973720	4.25339	11.4994	7.38541	N/A	AABR07018459.1:138224
20	12850472	12850688	4.25339	11.4994	7.38541	Lss	Lss:0
10	55734564	55734795	5.01751	11.4963	7.38291	Aloxe3	Aloxe3:0
13	109655521	109655784	5.01751	11.4963	7.38291	LOC498316|Tatdn3	Tatdn3:0
3	160887178	160887401	5.01751	11.4963	7.38291	Sdc4	Sdc4:0
4	34126317	34126546	5.01751	11.4963	7.38291	Col28a1	Col28a1:0
6	3523204	3523463	5.01751	11.4963	7.38291	N/A	U1:10106
1	84151840	84152124	4.84349	11.4414	7.33188	Ltbp4|Shkbp1	Ltbp4:1757
10	63000393	63000692	4.84349	11.4414	7.33188	Efcab5	Efcab5:0
14	81405947	81406172	4.84349	11.4414	7.33188	Add1	Add1:0
3	98898542	98898812	5.70447	11.4399	7.33188	N/A	SNORA17:16499
3	111523685	111523957	5.32362	11.4384	7.33092	Rtf1	Rtf1:0
1	43987535	43987809	4.44688	11.4257	7.31874	U6	U6:4759
5	140108599	140108813	4.44688	11.4257	7.31874	Rlf	Rlf:0
9	113478725	113478944	4.44688	11.4257	7.31874	Rab31	Rab31:0
15	87750965	87751280	5.49843	11.4207	7.31507	Scel	Scel:0
15	59122465	59122687	4.69323	11.4147	7.30947	N/A	Lacc1:87142
19	53750854	53751077	4.69323	11.4147	7.30947	Fam92b	Fam92b:0
5	142119181	142119417	4.69323	11.4147	7.30947	N/A	AABR07049880.1:184219
6	126197055	126197355	4.69323	11.4147	7.30947	Rin3	Rin3:0
7	123346936	123347202	4.69323	11.4147	7.30947	Mei1	Mei1:0
16	10919609	10919881	4.56218	11.4109	7.30721	Ldb3	Ldb3:0
4	84106506	84106766	4.56218	11.4109	7.30721	Cpvl	Cpvl:0
4	120070499	120070817	4.56218	11.4109	7.30721	N/A	AABR07061378.1:29262
4	123678943	123679196	4.69131	11.41	7.30721	Slc6a6	Slc6a6:0
4	145339158	145339365	4.69131	11.41	7.30721	Ttll3|Arpc4	Arpc4:0
6	7454685	7454896	4.56218	11.4109	7.30721	Thada	Thada:0
1	180896393	180896928	2.54291	11.3059	7.20583	N/A	Ythdc2:1188971
6	25712206	25712431	4.78111	11.295	7.1952	Bre	Bre:0
19	53858068	53858286	4.48514	11.2133	7.11627	AABR07044049.1	AABR07044049.1:0
14	88743609	88743857	3.80108	11.2069	7.10992	Tns3	Tns3:0
6	71773938	71774264	5.57984	11.2049	7.10805	N/A	AABR07064264.1:61035
1	242568267	242568567	5.38795	11.2031	7.10646	Tmem252	Tmem252:3966
1	55654785	55655112	1.75424	11.1857	7.08985	N/A	Y_RNA:30826
16	81954843	81955110	5.03163	11.1796	7.08379	Mcf2l	Mcf2l:0
Y	1850093	1850317	2.10376	11.1372	7.04189	N/A	AC241722.1:99075
4	5578534	5578762	5.5435	11.1359	7.04058	N/A	AABR07059158.1:48189
12	39738298	39738554	3.85222	11.1129	7.01803	Pptc7	Pptc7:0
14	77082046	77082266	4.31971	11.0846	6.99079	Slc2a9	Slc2a9:0
1	37238239	37238528	5.50764	11.0677	6.97436	N/A	AABR07001068.1:75651
1	181286648	181286956	1.47422	11.0568	6.96358	N/A	Ythdc2:798943
6	110949809	110950022	5.12922	11.0368	6.9439	N/A	Cipc:18039
19	17552577	17552791	3.90808	11.0244	6.93198	N/A	Chd9:57993
2	206453812	206454115	3.90808	11.0244	6.93198	Phtf1|Rsbn1	Phtf1:93
6	136471717	136472014	3.90808	11.0244	6.93198	AABR07065598.1	AABR07065598.1:2039
1	133409000	133409233	5.48205	11.0189	6.92691	Mctp2	Mctp2:0
6	11080134	11080401	3.90015	10.9992	6.90873	N/A	SNORA17:6442
7	35248380	35248590	5.28182	10.9921	6.90166	AABR07056664.1	AABR07056664.1:1245
10	105706138	105706415	5.27144	10.9714	6.88151	N/A	St6galnac1:6902
10	7854743	7855016	5.21532	10.8589	6.77233	N/A	AABR07029111.2:16815
2	3809375	3809601	5.21532	10.8589	6.77233	Mctp1	Mctp1:0
2	183886921	183887139	5.21532	10.8589	6.77233	N/A	AABR07012051.2:15764
10	71679147	71679403	5.39137	10.8451	6.76033	Acaca	Acaca:0
8	85325065	85325316	5.03725	10.8443	6.75969	N/A	SNORA17:7652
13	111446704	111446941	5.58293	10.8385	6.75427	Hhat	Hhat:0
6	47478470	47478710	5.58293	10.8385	6.75427	N/A	SNORA17:108118
6	66328050	66328315	5.58293	10.8385	6.75427	N/A	SNORA73:92611
8	100241387	100241643	5.58293	10.8385	6.75427	N/A	AABR07071101.1:18406
18	51587823	51588069	4.11161	10.8009	6.72071	Gramd3	Gramd3:0
1	13700700	13700954	4.70255	10.7817	6.70333	Nhsl1	Nhsl1:0
1	142140959	142141247	4.99441	10.7541	6.67687	Man2a2|Hddc3	Hddc3:2223
14	13587407	13587654	4.99441	10.7541	6.67687	N/A	AABR07014387.1:62405
5	29275319	29275561	4.99441	10.7541	6.67687	N/A	SNORA15:219276
5	105512214	105512445	4.99441	10.7541	6.67687	Slc24a2	Slc24a2:0
8	131643854	131644080	4.99441	10.7541	6.67687	N/A	AABR07071811.1:39949
18	52603967	52604179	4.83292	10.7449	6.66979	AC105604.1	AC105604.1:3883
1	216250005	216250244	4.19484	10.7442	6.66923	Cd81|Tssc4	Cd81:0
9	81266235	81266453	4.19484	10.7442	6.66923	Tns1	Tns1:0
4	178584791	178585030	5.50533	10.6951	6.62255	N/A	LOC100361103:32371
17	87910786	87911094	4.80917	10.6923	6.61992	N/A	Prtfdc1:15964
18	40571996	40572297	4.80845	10.6907	6.61837	Ticam2	Ticam2:0
2	165947650	165947857	4.80845	10.6907	6.61837	N/A	AABR07011682.1:16093
2	242066924	242067138	4.80845	10.6907	6.61837	Ppp3ca	Ppp3ca:0
6	35397387	35397626	4.80845	10.6907	6.61837	N/A	AABR07063565.1:53624
6	44681268	44681477	4.80845	10.6907	6.61837	N/A	AABR07063740.2:49722
8	94834007	94834250	4.80845	10.6907	6.61837	Mrap2	Mrap2:0
3	162304942	162305212	5.30182	10.6723	6.60278	N/A	Eya2:41278
1	55731188	55731420	1.71202	10.6675	6.59869	AABR07001734.1	AABR07001734.1:0
2	104937621	104937867	4.39321	10.668	6.59869	Gyg1	Gyg1:0
8	89131862	89132116	4.39321	10.668	6.59869	Htr1b	Htr1b:872
1	43876228	43876504	4.64975	10.6594	6.59167	Cnksr3	Cnksr3:0
1	81308822	81309052	4.64975	10.6594	6.59167	N/A	Irgc:13381
11	44154653	44154875	4.64975	10.6594	6.59167	N/A	St3gal6:38065
18	72305328	72305558	4.64975	10.6594	6.59167	Zbtb7c	Zbtb7c:0
2	107222694	107222928	4.64975	10.6594	6.59167	N/A	Tbl1xr1:10126
5	71993406	71993629	4.64975	10.6594	6.59167	N/A	RGD1562165:6297
5	125696281	125696519	4.64975	10.6594	6.59167	N/A	AABR07049520.1:124796
8	111439153	111439367	4.94851	10.657	6.59139	N/A	Ryk:41287
14	6863754	6864084	4.51272	10.6535	6.58834	N/A	AC129695.1:11301
3	12942084	12942328	4.51272	10.6535	6.58834	Mvb12b	Mvb12b:0
4	58664317	58664525	4.51087	10.649	6.58547	N/A	Mkln1:28859
7	97845629	97845938	4.51087	10.649	6.58547	N/A	Tbc1d31:5962
13	89958835	89959055	3.95867	10.6345	6.5717	N/A	Cd244:16212
14	107433763	107433986	5.22588	10.5247	6.46448	N/A	LOC100361636:38379
8	7807630	7807847	5.40717	10.5125	6.45257	N/A	Cntn5:7048
8	107646732	107647196	4.44802	10.4959	6.43624	Mras	Mras:0
11	74137398	74137831	3.73549	10.4696	6.41087	N/A	Cpn2:69986
14	83565947	83566168	4.3869	10.3458	6.29094	Pik3ip1	Pik3ip1:0
16	801571	801805	3.84131	10.2803	6.22723	N/A	Rps24:39497
1	55704811	55705311	1.59038	10.2746	6.22198	AABR07001734.1	AABR07001734.1:2087
1	181215207	181215735	1.81883	10.2366	6.18446	N/A	Ythdc2:870164
12	13807549	13807768	4.46938	10.2365	6.1844	Tnrc18|AABR07035412.2	Tnrc18:2412
6	7149762	7149993	4.60555	10.2364	6.18426	N/A	5S_rRNA:7020
1	64286288	64286569	4.89607	10.2083	6.15687	N/A	Cacng6:18869
15	108290568	108290798	4.45638	10.2057	6.15468	Ubac2	Ubac2:0
2	219260887	219261176	3.9023	10.1948	6.14431	Gpr88	Gpr88:0
1	56024234	56024650	1.5148	10.1633	6.11389	N/A	Vom2r9:128599
13	33487886	33488177	2.12147	10.1507	6.10147	N/A	ENSRNOG00000053423:660626
2	160885644	160886140	1.83016	10.1425	6.09326	N/A	AABR07011278.1:593407
13	98849515	98849734	5.20795	10.1377	6.08893	N/A	Parp1:7443
14	48731009	48731262	5.20795	10.1377	6.08893	Arap2	Arap2:0
7	66220661	66220961	5.20795	10.1377	6.08893	N/A	Fam19a2:48302
11	82147760	82148008	5.1875	10.0989	6.05277	Dgkg	Dgkg:0
1	99056439	99056783	1.40024	10.0567	6.0122	Vom2r37	Vom2r37:0
7	140489987	140490204	4.26955	10.0547	6.01017	Prkag1	Prkag1:0
20	7606021	7606279	4.39251	10.0536	6.00935	Anks1a	Anks1a:0
3	52025797	52026036	4.39251	10.0536	6.00935	Csrnp3	Csrnp3:0
3	81588267	81588490	4.04502	10.0473	6.00331	N/A	Chst1:75461
13	67802720	67802941	4.80828	10.0259	5.98294	Hmcn1	Hmcn1:0
1	18967016	18967335	4.96697	10.0144	5.97198	Lama2	Lama2:0
1	144703404	144703621	4.96697	10.0144	5.97198	Eftud1	Eftud1:0
13	60877789	60878003	4.96697	10.0144	5.97198	N/A	Rgs2:28696
16	67717959	67718288	4.96697	10.0144	5.97198	N/A	Unc5d:122735
12	24836329	24836594	4.12925	9.98813	5.94785	N/A	Wbscr28:28042
3	2676200	2676433	4.12925	9.98813	5.94785	RGD1306215|Clic3	Clic3:0
3	119405075	119405391	4.12925	9.98813	5.94785	Sppl2a	Sppl2a:0
13	100740240	100740460	3.32213	9.96751	5.92895	Fbxo28	Fbxo28:0
16	22045496	22045816	2.39814	9.95095	5.91306	AABR07024932.1	AABR07024932.1:0
1	64320263	64320470	4.7674	9.94042	5.90406	Cacng6	Cacng6:0
11	45728684	45728938	5.28909	9.93745	5.90406	N/A	Tmem45a2:22874
13	87330430	87330885	4.7674	9.94042	5.90406	AABR07021714.1	AABR07021714.1:2288
16	22503869	22504090	5.28909	9.93745	5.90406	N/A	SNORA70:5966
17	63296622	63296844	5.28909	9.93745	5.90406	Larp4b	Larp4b:0
18	63237072	63237283	4.7674	9.94042	5.90406	Spire1	Spire1:0
2	206741448	206741693	5.28909	9.93745	5.90406	N/A	AABR07012762.1:11287
3	12973355	12973569	4.22424	9.94118	5.90406	N/A	Mvb12b:28862
3	53919149	53919399	5.28909	9.93745	5.90406	N/A	U2:221472
4	42684463	42684690	4.22424	9.94118	5.90406	N/A	Cftr:8146
5	13012080	13012291	5.28909	9.93745	5.90406	N/A	Rb1cc1:21627
5	157657840	157658060	4.22424	9.94118	5.90406	Capzb	Capzb:0
6	88340849	88341081	5.28909	9.93745	5.90406	N/A	Mdga2:106668
6	110704716	110704972	4.22424	9.94118	5.90406	N/A	AABR07065118.2:6790
8	39500848	39501110	4.7674	9.94042	5.90406	5S_rRNA|Pknox2	Pknox2:0
X	29720991	29721229	5.28909	9.93745	5.90406	N/A	Gpm6b:72589
4	175976692	175976929	2.93372	9.91696	5.88724	Slco1a4|U4|7SK	Slco1a4:0
19	37916884	37917135	4.4655	9.9168	5.8871	Slc12a4|Lcat|Psmb10	Slc12a4:0
2	45716810	45717037	4.4655	9.9168	5.8871	Arl15	Arl15:0
10	107242536	107242767	4.33221	9.90902	5.87996	Cyth1	Cyth1:0
20	10752933	10753240	4.33221	9.90902	5.87996	Hsf2bp	Hsf2bp:4614
12	24818484	24818734	4.33044	9.90475	5.87781	N/A	Wbscr28:10197
12	28012509	28012727	4.59939	9.90342	5.87675	N/A	AABR07035926.2:11500
1	125035675	125035915	4.45601	9.89496	5.87072	Trpm1	Trpm1:0
1	243299347	243299557	4.45601	9.89496	5.87072	Kank1	Kank1:0
10	88326269	88326489	4.45601	9.89496	5.87072	P3h4|Fkbp10	Fkbp10:0
2	62320282	62320559	4.45601	9.89496	5.87072	N/A	Mtmr12:16364
7	109479849	109480061	5.25132	9.86823	5.84681	N/A	AABR07058301.1:67965
17	62439910	62440132	5.05773	9.85122	5.83026	Ccny	Ccny:0
17	7290520	7291024	5.04721	9.83101	5.81116	N/A	Klhl3:261281
1	87337316	87337586	4.56272	9.82268	5.80295	Sipa1l3	Sipa1l3:0
3	57887640	57887883	4.54795	9.79005	5.77082	Slc25a12	Slc25a12:0
2	41106054	41106263	5.20377	9.7808	5.76196	Pde4d	Pde4d:0
5	113872507	113872867	5.20377	9.7808	5.76196	Eqtn	Eqtn:0
14	3293799	3294087	5.01591	9.7708	5.75227	Btbd8	Btbd8:0
17	46747831	46748066	3.66382	9.73352	5.71625	Elmo1	Elmo1:0
3	80594216	80594464	4.98499	9.71118	5.69459	Atg13	Atg13:0
5	9111567	9111785	5.15706	9.69464	5.67836	N/A	Sgk3:16952
1	12483714	12483935	4.97477	9.69143	5.67527	AABR07000436.1	AABR07000436.1:0
5	167009118	167009327	3.71326	9.63238	5.61797	H6pd	H6pd:0
16	59574220	59574428	4.47549	9.62929	5.6154	Lonrf1	Lonrf1:0
1	24025351	24025573	5.11119	9.60972	5.59695	Slc2a12	Slc2a12:0
5	100627161	100627381	4.74965	9.57676	5.56454	Nfib	Nfib:0
11	86432540	86432760	4.58624	9.55746	5.54592	N/A	AABR07034742.1:9634
12	16073555	16073874	4.57841	9.54074	5.52948	N/A	Iqce:5632
18	24718473	24718701	3.76774	9.53677	5.52555	Lims2	Lims2:0
4	124941668	124941914	3.76774	9.53677	5.52555	N/A	Adamts9:83419
1	181014558	181014899	1.52527	9.51388	5.50366	N/A	Ythdc2:1071000
4	129822258	129822503	4.56283	9.50744	5.49726	Frmd4b	Frmd4b:0
3	94767242	94767449	3.43232	9.46084	5.45306	Qser1	Qser1:4
1	240405701	240406272	3.82805	9.44758	5.44015	Mir204|Trpm3	Trpm3:0
16	6754572	6754872	3.82805	9.44758	5.44015	N/A	Rft1:7877
1	250746497	250746705	4.50912	9.39224	5.38705	Sgms1	Sgms1:0
19	57142696	57142911	3.89521	9.36592	5.36121	Pgbd5	Pgbd5:0
20	3829771	3829982	3.89521	9.36592	5.36121	Col11a2|Rxrb	Col11a2:182
3	4006860	4007090	3.89521	9.36592	5.36121	AC111292.2	AC111292.2:0
3	152468807	152469064	3.89521	9.36592	5.36121	Cnbd2	Cnbd2:3580
7	70366781	70366995	3.89521	9.36592	5.36121	Agap2	Agap2:0
9	73687801	73688125	3.89521	9.36592	5.36121	Rn60_9_0737.3|Rpe|LOC689991	Rpe:0
1	178663183	178663474	4.48649	9.3435	5.34016	Spon1	Spon1:0
10	36608915	36609167	4.48649	9.3435	5.34016	AC141334.3	AC141334.3:3538
19	53821478	53821688	3.87086	9.30007	5.29894	AABR07044049.1	AABR07044049.1:0
1	247146277	247146638	3.97043	9.29317	5.29219	Ak3	Ak3:0
16	3493013	3493307	3.97043	9.29317	5.29219	Erc2	Erc2:0
19	56073887	56074140	3.97043	9.29317	5.29219	Fanca	Fanca:0
3	5593321	5593591	3.97043	9.29317	5.29219	N/A	AC126134.1:8566
4	99203271	99203491	3.97043	9.29317	5.29219	Cd8b	Cd8b:1249
6	28452473	28452730	3.97043	9.29317	5.29219	Efr3b	Efr3b:0
15	1516520	1516777	4.93384	9.27851	5.27924	AABR07016845.1	AABR07016845.1:0
4	5590448	5590706	4.92501	9.26188	5.26421	N/A	AABR07059158.1:36245
2	166842931	166843149	4.91448	9.24205	5.24478	N/A	AABR07011708.1:7343
4	148956049	148956267	4.91448	9.24205	5.24478	Akr1b1-ps2	Akr1b1-ps2:3489
5	116682699	116683036	4.05527	9.2311	5.23443	Nfia	Nfia:0
3	11249254	11249492	4.29092	9.21389	5.22008	Pomt1|Prrc2b	Prrc2b:697
1	134097344	134097603	4.71863	9.19077	5.19759	N/A	AABR07004254.1:66897
11	62390320	62390603	4.71863	9.19077	5.19759	Zbtb20	Zbtb20:0
14	83813273	83813555	4.71863	9.19077	5.19759	N/A	Smtn:36411
6	1933320	1933542	4.71863	9.19077	5.19759	Cdc42ep3	Cdc42ep3:0
13	83248274	83248572	4.1517	9.18194	5.19133	N/A	Xcl1:45411
17	80824028	80824236	4.1517	9.18194	5.19133	Trdmt1	Trdmt1:2610
8	106594312	106594529	4.1517	9.18194	5.19133	Copb2	Copb2:0
2	220260996	220261224	4.54038	9.14661	5.16098	N/A	Lppr4:37021
20	7890503	7890715	4.54038	9.14661	5.16098	AC106225.1|Fance	AC106225.1:2418
5	80394877	80395181	4.26227	9.14862	5.16098	N/A	SNORA17:160665
5	105243312	105243928	4.26227	9.14862	5.16098	Acer2	Acer2:0
8	129115140	129115397	4.26227	9.14862	5.16098	Myrip	Myrip:0
9	27025078	27025332	4.26227	9.14862	5.16098	N/A	SNORA17:5806
9	118098151	118098503	4.54038	9.14661	5.16098	N/A	7SK:190026
1	278351509	278351760	4.39033	9.13507	5.15255	Trub1	Trub1:0
11	34725443	34725675	4.39033	9.13507	5.15255	Ttc3	Ttc3:0
12	27044968	27045175	4.39033	9.13507	5.15255	N/A	Auts2l:110412
14	100172059	100172321	4.39033	9.13507	5.15255	Rn60_14_1004.2|Plek	Plek:0
4	66276052	66276264	4.39033	9.13507	5.15255	Fmc1	Fmc1:571
7	59617307	59617550	3.71642	9.13208	5.15233	N/A	Cnot2:29923
9	19334009	19334229	4.68648	9.12712	5.14749	Clic5	Clic5:0
1	79787810	79788036	4.65948	9.0735	5.09584	Pglyrp1	Pglyrp1:2669
1	55708164	55708377	1.78687	9.06148	5.08418	AABR07001734.1	AABR07001734.1:0
1	131455992	131456225	3.78265	9.05976	5.08247	Nr2f2	Nr2f2:0
1	136545077	136545299	4.99526	9.05955	5.08247	N/A	7SK:46967
11	35527956	35528189	4.99526	9.05955	5.08247	N/A	Kcnj15:39993
11	62146379	62146591	4.99526	9.05955	5.08247	Zbtb20	Zbtb20:0
2	7327867	7328094	4.99526	9.05955	5.08247	N/A	Rn60_2_0072.1:96601
3	8233942	8234164	4.99526	9.05955	5.08247	Rapgef1	Rapgef1:0
6	27727137	27727358	4.99526	9.05955	5.08247	N/A	Rab10:6018
6	112175145	112175384	4.99381	9.05692	5.08247	N/A	Nrxn3:28295
7	50108317	50108528	4.99526	9.05955	5.08247	Syt1	Syt1:0
1	43989261	43989610	4.8116	9.04741	5.0751	N/A	U6:6485
2	92247095	92247550	4.8116	9.04741	5.0751	N/A	tGap1:301929
10	16855467	16855737	3.58522	8.99885	5.02857	Ergic1	Ergic1:0
7	23005803	23006031	3.12089	8.98428	5.01494	N/A	LOC100361411:6039
1	280565344	280565566	4.42078	8.89667	4.9297	N/A	Pdzd8:49695
6	7348217	7348462	4.42078	8.89667	4.9297	N/A	AABR07062775.1:46343
11	38281443	38281659	3.63317	8.89363	4.92728	N/A	Ripk4:7227
4	124699711	124699920	4.27206	8.87572	4.91084	Adamts9	Adamts9:0
16	20824861	20825129	3.13756	8.84405	4.88037	Upf1	Upf1:0
13	97171474	97171709	3.6	8.79783	4.83514	Kif26b	Kif26b:0
6	55556036	55556375	4.8488	8.79215	4.83033	N/A	Bzw2:29971
1	56025650	56025898	1.85991	8.75773	4.79723	N/A	Vom2r9:130015
2	160886563	160886822	1.89285	8.71299	4.75466	N/A	AABR07011278.1:594326
10	75149609	75149830	3.74539	8.70058	4.74263	Mks1	Mks1:0
18	74269882	74270090	3.74539	8.70058	4.74263	Pstpip2	Pstpip2:0
16	22036072	22036417	2.26122	8.69503	4.73836	AABR07024932.1	AABR07024932.1:0
4	145451172	145451391	3.15009	8.68542	4.72915	Creld1|Prrt3	Prrt3:0
1	276769618	276769833	4.78468	8.67411	4.71846	N/A	Tcf7l2:39105
12	37830944	37831178	3.38528	8.61998	4.66544	Pitpnm2	Pitpnm2:0
11	35087252	35087497	3.81162	8.6149	4.66075	Kcnj6	Kcnj6:0
12	10164738	10164985	3.81162	8.6149	4.66075	N/A	AABR07035309.1:27575
5	8027949	8028247	3.81162	8.6149	4.66075	N/A	SNORA66:14969
1	187821448	187821734	4.74286	8.59681	4.64536	Smg1	Smg1:0
9	4393491	4393728	2.97018	8.58642	4.63533	LOC301165	LOC301165:279
19	43586222	43586433	3.8863	8.53838	4.58923	Fa2h	Fa2h:0
3	111536103	111536534	3.8863	8.53838	4.58923	Rtf1	Rtf1:0
12	36921542	36921878	3.57878	8.49314	4.54785	Ncor2	Ncor2:0
9	19435930	19436138	3.97119	8.47297	4.5281	N/A	AABR07066861.1:10500
X	10207091	10207404	3.97119	8.47297	4.5281	Nyx	Nyx:0
3	14954591	14954826	4.21641	8.46222	4.52015	Dab2ip	Dab2ip:0
1	147683246	147683466	4.65974	8.44238	4.50118	N/A	AABR07004572.1:13190
15	59069742	59070034	4.65974	8.44238	4.50118	N/A	Lacc1:139795
4	104198106	104198383	4.65974	8.44238	4.50118	N/A	AABR07061096.1:92161
8	63978307	63978530	4.65974	8.44238	4.50118	N/A	Adpgk:110383
10	40141732	40142017	4.47028	8.38899	4.45367	N/A	LOC100362023:18818
10	62772173	62772398	4.47028	8.38899	4.45367	Ssh2	Ssh2:0
11	79680409	79680919	4.18126	8.38652	4.45367	Lpp	Lpp:0
11	80300704	80301170	4.47028	8.38899	4.45367	AABR07034592.1	AABR07034592.1:3807
15	15605398	15605618	4.47028	8.38899	4.45367	Cadps	Cadps:0
17	57909714	57909949	4.18189	8.38788	4.45367	AABR07028157.1	AABR07028157.1:1094
2	42372487	42372855	4.18126	8.38652	4.45367	N/A	AABR07008097.1:353954
2	44727445	44727705	4.47028	8.38899	4.45367	Skiv2l2|Ppap2a	Skiv2l2:0
2	145063294	145063546	4.18126	8.38652	4.45367	N/A	Mab21l1:111330
20	20088844	20089132	4.18126	8.38652	4.45367	N/A	Ank3:15915
11	65028561	65028790	3.45718	8.38021	4.45005	Nr1i2	Nr1i2:0
12	46823245	46823462	3.45718	8.38021	4.45005	Pxn	Pxn:0
10	1120324	1120634	4.31336	8.37359	4.44413	N/A	5S_rRNA:16372
5	138071405	138071674	4.31336	8.37359	4.44413	N/A	SNORA17:41777
7	34131030	34131243	4.31336	8.37359	4.44413	N/A	Elk3:9337
1	116034462	116034934	4.43983	8.32924	4.40344	Atp10a	Atp10a:0
12	480047	480321	1.71259	8.29116	4.36758	N/A	Zar1l:10686
12	18438292	18438632	4.1345	8.28536	4.36185	N/A	AABR07035506.1:16812
13	69190582	69190903	4.57301	8.28008	4.35705	Edem3	Edem3:0
9	80002929	80003167	3.65841	8.21731	4.29635	Rpl37a	Rpl37a:0
1	194398078	194398358	4.70142	8.20604	4.28554	N/A	SNORA17:311174
1	282561320	282561549	4.70142	8.20604	4.28554	AABR07007134.1	AABR07007134.1:3398
11	7556221	7556444	4.70142	8.20604	4.28554	N/A	AABR07033145.1:24893
11	77919056	77919297	4.70142	8.20604	4.28554	N/A	Cldn1:88641
16	53985861	53986192	4.70142	8.20604	4.28554	N/A	Frg1:6997
8	96487979	96488224	4.70142	8.20604	4.28554	RGD1560775	RGD1560775:0
X	157137789	157138012	4.70142	8.20604	4.28554	Slc6a8	Slc6a8:0
17	89431236	89431691	1.92804	8.18065	4.26642	N/A	LOC688970:21123
20	27471810	27472059	1.71184	8.1715	4.25748	N/A	Tet1:34384
1	55714748	55715134	1.68262	8.16575	4.25226	AABR07001734.1	AABR07001734.1:0
3	123891041	123891280	3.54449	8.15621	4.24375	N/A	Rnf24:41254
6	124488224	124488437	3.54449	8.15621	4.24375	N/A	Ttc7b:58524
7	120581010	120581268	3.61525	8.10383	4.19464	Maff	Maff:0
1	15752730	15752972	4.63607	8.08813	4.17925	Map7	Map7:4528
3	110696975	110697190	3.59558	8.05189	4.14402	N/A	Ivd:6803
11	30857299	30857529	4.45111	8.04991	4.14334	N/A	Mis18a:22358
4	6879034	6879583	1.31626	7.97626	4.0734	U6	U6:1047
5	51009045	51009318	4.56358	7.95665	4.05438	N/A	LOC102550026:139053
8	131904152	131904399	3.6528	7.95396	4.05223	N/A	Zfp445:5130
14	94623649	94623994	1.80091	7.91463	4.0154	N/A	LOC690700:21562
16	21858755	21859048	1.60668	7.90072	4.0026	N/A	AABR07024908.1:51230
11	87628621	87628858	3.09232	7.87376	3.97654	Med15	Med15:120
9	44097286	44097776	4.19663	7.84565	3.95172	Mgat4a	Mgat4a:0
1	226825953	226826164	3.79069	7.78288	3.89163	N/A	AABR07072028.1:13500
6	40989115	40989343	3.79069	7.78288	3.89163	N/A	Trib2:27387
6	125812514	125812729	3.79069	7.78288	3.89163	Trip11	Trip11:0
14	81007340	81007552	3.32913	7.77698	3.88843	Rgs12	Rgs12:0
2	244085729	244086043	3.32913	7.77698	3.88843	Tspan5	Tspan5:0
1	55734788	55735010	1.74015	7.71441	3.82886	AABR07001734.1	AABR07001734.1:0
18	3362170	3362392	4.27576	7.71435	3.8288	Cables1	Cables1:0
20	7528610	7528817	3.87479	7.71356	3.82843	Anks1a	Anks1a:0
3	154598139	154598491	3.87479	7.71356	3.82843	Tgm2	Tgm2:0
6	46765935	46766159	3.87479	7.71356	3.82843	N/A	Sox11:133953
19	27230678	27230888	2.8401	7.7051	3.82253	N/A	AABR07043288.1:121866
4	146547351	146547609	1.45468	7.70254	3.82031	N/A	Atg7:50804
13	33579815	33580035	2.54371	7.68556	3.80448	N/A	ENSRNOG00000053423:568768
1	228444736	228445287	3.9722	7.65872	3.77833	N/A	AC108631.2:5427
6	30125539	30125820	3.9722	7.65872	3.77833	Itsn2	Itsn2:0
6	136324522	136324759	3.9722	7.65872	3.77833	N/A	Klc1:5689
9	41149264	41149500	3.9722	7.65872	3.77833	N/A	Amer3:50076
1	55704298	55704597	1.43213	7.64823	3.77229	AABR07001734.1	AABR07001734.1:2801
15	20059849	20060070	4.22193	7.61022	3.73995	N/A	Ddhd1:27659
17	1783853	1784071	4.22193	7.61022	3.73995	Cdc14b	Cdc14b:0
9	60765758	60765969	4.22193	7.61022	3.73995	N/A	Hecw2:93513
9	105957847	105958059	4.22193	7.61022	3.73995	N/A	AABR07068455.1:11517
12	8033324	8033564	3.13031	7.59509	3.72832	Slc7a1	Slc7a1:0
1	167864405	167864620	4.19317	7.55437	3.68921	N/A	Olr63:5832
13	82760521	82760735	3.40271	7.53516	3.67153	Atp1b1	Atp1b1:2518
3	100771961	100772188	3.40271	7.53516	3.67153	Bdnf	Bdnf:0
4	10006386	10006593	4.13723	7.44528	3.58554	Armc10|Napepld	Armc10:0
18	69851296	69851520	3.8652	7.42889	3.56957	Mro	Mro:1908
8	113973432	113973833	1.85988	7.41448	3.55724	Atp2c1	Atp2c1:0
1	26642006	26642223	4.40758	7.37836	3.52303	N/A	Trdn:802662
6	105150992	105151202	4.40758	7.37836	3.52303	N/A	Adam4:6824
X	27862712	27862927	4.40758	7.37836	3.52303	N/A	Frmpd4:209899
1	55715770	55716020	1.55405	7.36693	3.51907	AABR07001734.1	AABR07001734.1:0
15	37760101	37760338	4.08276	7.33848	3.49165	Ift88	Ift88:0
1	134990781	134991090	4.3761	7.32221	3.47614	Rn60_1_1361.1	Rn60_1_1361.1:1420
18	26052657	26052902	4.3761	7.32221	3.47614	N/A	Stard4:55103
13	42747936	42748150	3.49398	7.31106	3.46579	Nckap5	Nckap5:0
1	176820081	176820292	3.80459	7.29744	3.45442	N/A	Usp47:34361
12	31530543	31530774	3.80459	7.29744	3.45442	Rimbp2	Rimbp2:0
1	280207862	280208084	3.911	7.26201	3.42106	RGD1311558	RGD1311558:0
12	46835480	46835714	3.78677	7.25863	3.41817	Pxn	Pxn:0
1	39371787	39372043	2.28657	7.22955	3.39044	N/A	AABR07001233.1:336155
18	73675270	73675539	3.54837	7.20793	3.36978	Loxhd1	Loxhd1:0
9	79954953	79955208	3.54837	7.20793	3.36978	Smarcal1	Smarcal1:0
3	23301256	23301669	3.20109	7.18972	3.35403	Arpc5l|Rpl35	Arpc5l:0
1	181988689	181988931	1.847	7.14567	3.31315	N/A	Ythdc2:96968
11	69875461	69875798	3.84556	7.12575	3.29367	Kalrn	Kalrn:0
19	55489633	55489854	3.59853	7.08559	3.25871	Cbfa2t3	Cbfa2t3:0
2	238612271	238612544	4.24047	7.07864	3.25187	N/A	Ppa2:5367
8	44214062	44214385	3.68889	7.0439	3.21897	Gramd1b	Gramd1b:0
10	109172008	109172229	3.01851	7.04239	3.21783	Baiap2	Baiap2:0
12	39768991	39769273	3.01851	7.04239	3.21783	Pptc7	Pptc7:0
13	44935113	44935405	3.68105	7.02659	3.20273	R3hdm1	R3hdm1:0
5	156343742	156343953	3.00402	6.99673	3.1762	N/A	Ece1:25072
2	218592270	218592483	4.04016	6.98294	3.16327	N/A	S1pr1:62071
3	35949232	35949461	4.18488	6.97803	3.15847	N/A	AABR07052085.2:140855
4	112486613	112486843	4.18488	6.97803	3.15847	N/A	SNORA17:85806
X	63203627	63203955	3.89242	6.96058	3.14214	Zfx	Zfx:0
1	188512554	188512801	3.76314	6.95267	3.13496	LOC361635	LOC361635:0
17	73035375	73035583	3.76314	6.95267	3.13496	N/A	AABR07028511.1:29074
5	114117680	114117898	2.87704	6.95156	3.13496	AABR07049288.1	AABR07049288.1:3355
1	126961389	126961635	3.26093	6.93136	3.11817	LOC100364748	LOC100364748:0
2	107221511	107221854	3.26093	6.93136	3.11817	N/A	Tbl1xr1:11200
X	359187	359751	2.03217	6.90662	3.09538	N/A	AABR07036679.1:98892
16	22116419	22116789	1.76663	6.90231	3.09116	AABR07024932.1	AABR07024932.1:0
19	405599	405810	3.03508	6.89984	3.08886	N/A	LOC102547811:14031
2	240463569	240463826	3.99279	6.8925	3.08362	Bdh2	Bdh2:0
15	27990060	27990540	3.72105	6.86367	3.05723	N/A	Olr1637:6275
14	17603603	17603824	3.97358	6.85571	3.05019	AC136013.2	AC136013.2:2177
17	1541263	1541479	3.97358	6.85571	3.05019	N/A	Hsd17b3:37840
1	227163023	227163235	4.11154	6.84457	3.04242	N/A	AABR07006259.1:5956
11	81421945	81422175	4.11154	6.84457	3.04242	Kng1l1	Kng1l1:0
4	68655860	68656070	4.11154	6.84457	3.04242	Tas2r108|Tas2r137	Tas2r108:858
5	79805018	79805368	4.11154	6.84457	3.04242	Tnc	Tnc:0
6	72158961	72159192	4.11154	6.84457	3.04242	Scfd1	Scfd1:0
2	52773492	52773701	4.0954	6.81509	3.01737	N/A	AABR07008309.1:9681
3	16817462	16817680	3.29595	6.80708	3.0101	AABR07051550.1|LOC100361009	AABR07051550.1:0|LOC100361009:0
7	35525496	35525844	3.29595	6.80708	3.0101	Tmcc3	Tmcc3:0
1	198317241	198317454	3.7971	6.76848	2.97507	Taok2	Taok2:0
1	78015675	78015950	3.05319	6.75864	2.96573	Napa|Kptn	Kptn:0
1	164312108	164312364	3.79047	6.75504	2.96257	Serpinh1	Serpinh1:3792
13	33724247	33724724	1.6413	6.7486	2.95652	N/A	ENSRNOG00000053423:424079
4	83821271	83821512	4.05208	6.73575	2.94444	Creb5	Creb5:0
19	55968713	55968927	3.52797	6.68532	2.89744	Sult5a1	Sult5a1:878
9	113872424	113872685	3.52797	6.68532	2.89744	Ndufv2	Ndufv2:3018
2	49370706	49370948	1.85628	6.6724	2.88519	N/A	LOC100910954:11467
10	64322685	64322926	4.00967	6.65777	2.87139	Vps53	Vps53:0
1	69776985	69777204	4.11374	6.57809	2.79609	N/A	Hiat1:11405
1	128759261	128759538	4.11374	6.57809	2.79609	N/A	Synm:37214
1	204219795	204220027	3.3794	6.57178	2.79609	N/A	Chst15:25618
10	96462002	96462226	3.4774	6.57116	2.79609	Prkca	Prkca:0
15	71705521	71705749	4.11374	6.57809	2.79609	N/A	Pcdh20:67028
3	164701723	164701932	3.3794	6.57178	2.79609	Ptpn1	Ptpn1:0
4	147356124	147356413	4.11374	6.57809	2.79609	Pparg	Pparg:0
4	168439274	168439486	3.3794	6.57178	2.79609	Loh12cr1	Loh12cr1:0
6	10354591	10354834	3.3794	6.57178	2.79609	Epas1	Epas1:0
7	45372140	45372402	4.11374	6.57809	2.79609	Slc6a15	Slc6a15:0
8	116374254	116374462	3.3794	6.57178	2.79609	Gnai2	Gnai2:0
9	21182763	21182979	4.11374	6.57809	2.79609	Ptchd4	Ptchd4:0
3	56893492	56893707	3.69372	6.55787	2.79095	Gad1	Gad1:0
1	152007190	152007409	3.91941	6.49084	2.72931	SNORA17|SNORA43	SNORA43:2785
2	77778153	77778452	3.91141	6.47598	2.71566	N/A	LOC310177:5399
3	172871851	172872105	3.42967	6.46274	2.70281	Edn3	Edn3:0
1	55736653	55737203	1.43308	6.45501	2.69815	AABR07001734.1	AABR07001734.1:0
7	659592	659896	3.2242	6.40985	2.65541	N/A	5_8S_rRNA:51783
4	99313712	99313939	3.99313	6.36462	2.6123	N/A	Rmnd5a:7901
10	58327764	58328005	3.84853	6.35877	2.60987	Wscd1	Wscd1:4583
12	46857657	46857903	3.48731	6.36131	2.60987	U4|AC097575.2	AC097575.2:176
17	31706060	31706467	3.84853	6.35877	2.60987	AABR07027447.1	AABR07027447.1:0
9	60843215	60843491	2.91835	6.35754	2.60987	N/A	AABR07067749.1:38072
8	61696172	61696404	3.97537	6.33301	2.58806	Ptpn9	Ptpn9:0
1	50161668	50161925	3.55407	6.26947	2.52722	N/A	AABR07001519.1:317122
12	45305104	45305311	3.55407	6.26947	2.52722	N/A	AABR07036505.1:14190
18	30417885	30418133	3.55407	6.26947	2.52722	AC094605.2	AC094605.2:0
16	21790356	21790670	2.5895	6.2527	2.51503	N/A	AABR07024908.1:16521
6	2569005	2569246	2.5895	6.2527	2.51503	Atl2	Atl2:0
7	507240	507470	1.45936	6.24895	2.5122	N/A	AABR07055191.1:53130
8	36307030	36307401	3.24219	6.24255	2.50623	St3gal4	St3gal4:0
4	29653645	29653916	1.951	6.2265	2.49087	Casd1	Casd1:0
1	171973844	171974078	3.14613	6.21241	2.47784	Cyb5r2|Ppfibp2	Cyb5r2:0
17	355557	355800	2.93106	6.21096	2.47769	AABR07026777.1	AABR07026777.1:1371
4	123978105	123978312	2.93106	6.21096	2.47769	N/A	Fgd5:15225
6	1319644	1319967	2.93106	6.21096	2.47769	Strn	Strn:104
6	107531516	107531754	2.93106	6.21096	2.47769	Acot3	Acot3:0
7	116667140	116667362	3.76531	6.20256	2.4706	Gli4	Gli4:4586
11	77324531	77324780	3.6323	6.19001	2.45865	N/A	Gmnc:78217
10	42583826	42584051	3.72523	6.12687	2.40336	N/A	Gria1:30662
11	50862587	50862893	3.72523	6.12687	2.40336	Alcam	Alcam:0
1	221269032	221269277	3.17635	6.08241	2.36902	Dpf2|Cdc42ep2|Pola2	Dpf2:0
13	100858715	100859078	3.17635	6.08241	2.36902	Tp53bp2	Tp53bp2:0
14	10743371	10743588	3.83743	6.08588	2.36902	Cops4	Cops4:0
17	48668961	48669203	3.83743	6.08588	2.36902	Vps41	Vps41:0
2	436859	437166	1.8712	6.08211	2.36902	N/A	5_8S_rRNA:26936
18	36596608	36596880	2.945	6.06543	2.35708	Rbm27	Rbm27:0
16	56333	56576	2.3416	6.0557	2.34913	N/A	LOC316935:10405
7	145727620	145728299	1.65158	6.01425	2.30977	AABR07058976.1	AABR07058976.1:0
10	1141763	1142190	3.53662	5.99902	2.29505	5S_rRNA	5S_rRNA:4645
3	176756706	176756913	3.21043	5.95618	2.25476	Gmeb2	Gmeb2:0
4	182639343	182639566	3.7502	5.92806	2.23246	Tmtc1	Tmtc1:0
3	2845385	2845615	3.24916	5.83459	2.14526	Ccdc183|Fcna|Tmem141	Tmem141:0
15	51034746	51034972	3.8199	5.80704	2.12303	Nkx2-6	Nkx2-6:0
15	61826129	61826363	3.8199	5.80704	2.12303	Elf1	Elf1:348
15	83390888	83391145	3.8199	5.80704	2.12303	N/A	Mzt1:40033
16	35618154	35618420	3.8199	5.80704	2.12303	Galntl6	Galntl6:0
18	80689255	80689527	3.8199	5.80704	2.12303	N/A	Tshz1:172845
2	260067491	260067884	3.8199	5.80704	2.12303	SNORA17|Msh4	Msh4:0
3	27514126	27514370	3.8199	5.80704	2.12303	N/A	SNORA17:13025
4	70094875	70095082	3.8199	5.80704	2.12303	N/A	AABR07060364.1:123187
6	84984576	84984826	3.8199	5.80704	2.12303	N/A	U4:501100
9	88637056	88637304	3.8199	5.80704	2.12303	Agfg1	Agfg1:0
12	25720375	25720585	2.97738	5.77832	2.11926	N/A	U6:59001
13	89411263	89411476	3.30059	5.73385	2.08061	Fcgr2b	Fcgr2b:0
2	628626	628902	3.20257	5.72971	2.07703	N/A	5_8S_rRNA:77830
15	58343218	58343439	3.29357	5.71879	2.06695	N/A	AABR07018447.1:34985
6	109023232	109023493	3.49719	5.69036	2.04285	N/A	Pgf:18635
2	35848988	35849198	3.74133	5.67003	2.02462	Rnf180	Rnf180:0
7	92234685	92234936	2.50149	5.63608	1.99525	Med30	Med30:0
19	22024783	22025159	3.71621	5.62603	1.98707	N/A	Phkb:8069
17	44282855	44283268	3.34501	5.61036	1.97324	N/A	AABR07027799.1:135704
2	142379700	142379954	3.34501	5.61036	1.97324	Lhfp	Lhfp:0
3	45824134	45824580	3.44685	5.59258	1.95999	Tanc1	Tanc1:0
5	142548599	142548818	3.52121	5.50769	1.8853	N/A	AABR07049886.1:10474
6	2876344	2876556	3.65082	5.5111	1.8853	7SK|Srsf7	7SK:0
10	64298866	64299180	3.01753	5.49838	1.87821	Vps53	Vps53:0
14	101809778	101810004	2.49671	5.47731	1.86045	N/A	Etaa1l1:480414
2	4690770	4691049	3.47688	5.42523	1.81346	N/A	Olr206:109316
20	32298018	32298253	3.47688	5.42523	1.81346	Stox1	Stox1:0
7	94868286	94868498	3.47688	5.42523	1.81346	Deptor	Deptor:0
11	81379908	81380115	2.8258	5.37974	1.778	SNORA81|SNORD2|AC120949.1|Eif4a2|SNORA4|SNORA63	Eif4a2:38
20	48294632	48294882	2.8258	5.37974	1.778	LOC683897	LOC683897:0
6	92389536	92389749	3.56333	5.35631	1.75897	Sav1	Sav1:0
8	86237619	86237842	3.54934	5.33146	1.74423	N/A	AABR07070834.1:20890
9	1403774	1403988	2.20192	5.30991	1.72684	Tbc1d5	Tbc1d5:0
13	72727053	72727355	2.57693	5.30661	1.72368	N/A	U6:7077
16	21787872	21788130	2.41523	5.19099	1.62326	N/A	AABR07024908.1:19061
3	45841063	45841274	3.45336	5.16005	1.59496	Tanc1	Tanc1:0
14	4949112	4949401	1.53453	5.15333	1.58896	N/A	Zfp326:49138
1	90161681	90161957	3.32475	5.13947	1.57619	RGD1308428	RGD1308428:0
16	22079056	22079323	1.77828	5.09668	1.54111	AABR07024932.1	AABR07024932.1:0
17	14937892	14938100	3.40379	5.07095	1.51858	AABR07027128.1	AABR07027128.1:3901
2	185733584	185733792	3.52606	5.06723	1.51703	Lrba	Lrba:0
9	103762514	103762760	3.52606	5.06723	1.51703	N/A	AABR07068400.1:482221
14	7169713	7169933	2.57132	4.99025	1.49617	Klhl8	Klhl8:0
18	69598581	69598800	3.13595	4.97668	1.4841	N/A	Y_RNA:10065
8	83410859	83411072	3.13595	4.97668	1.4841	Hcrtr2	Hcrtr2:0
18	27749155	27749387	2.66107	4.93704	1.45403	Hspa9	Hspa9:0
2	94223630	94223845	2.85871	4.9358	1.4529	N/A	Pag1:42368
11	54240382	54240595	3.17826	4.86	1.38899	Myh15	Myh15:0
19	28679124	28679430	2.25646	4.85725	1.38899	N/A	AABR07043453.1:12132
6	98952919	98953161	3.17826	4.86	1.38899	Syne2	Syne2:0
1	256013096	256013313	2.45623	4.78545	1.33347	Ide	Ide:0
17	89416926	89417254	1.89253	4.74487	1.30498	N/A	LOC688970:35560
8	58063326	58063558	3.22853	4.75256	1.30498	Atm	Atm:0

## Sheet: E-GR-fs30_peaks.narro
#Chr	Start	End	FoldEnrichment	-LOG10(pvalue)	-LOG10(qvalue)	Gene(-5Kb+5Kb)	ClosestGene:Distance
20	8096930	8097836	72.8498	1664.75	1655.31	N/A	Armc12:11799
1	124775773	124776538	63.408	831.945	824.843	Klf13	Klf13:0
10	55683351	55684047	73.4049	780.24	773.235	Per1|Vamp2	Per1:3003
1	240831252	240831984	46.3386	428.729	422.143	N/A	RGD1561453:53886
10	102329709	102330336	62.6486	420.877	414.297	Sdk2	Sdk2:0
11	79117919	79118545	36.7512	419.207	412.632	N/A	AABR07034573.1:15277
3	9498976	9499658	53.1472	417.7	411.131	AC142138.2	AC142138.2:0
7	125544399	125544989	48.1662	368.727	362.298	N/A	Prr5:31338
20	29532021	29532630	32.9819	361.934	355.525	N/A	Anapc16:11999
8	53055099	53055838	55.5377	347.534	341.166	Zbtb16	Zbtb16:0
20	6352064	6352692	23.9448	314.412	308.168	Cdkn1a	Cdkn1a:0
5	140655084	140655713	42.3651	311.297	305.065	Mfsd2a	Mfsd2a:0
12	28810982	28811701	45.2714	307.412	301.195	Wbscr17	Wbscr17:0
5	125767676	125768253	38.3028	301.197	295.005	N/A	AABR07049524.1:94319
10	59884704	59885430	50.8735	300.429	294.239	Aspa	Aspa:0
3	164579658	164580276	39.2457	294.872	288.721	N/A	AABR07054619.1:45665
20	8102876	8103495	26.892	292.627	286.484	N/A	Armc12:6140
13	90674378	90674936	43.7518	268.283	262.223	Atp1a2	Atp1a2:0
6	76269517	76270408	23.4731	265.804	259.753	Nfkbia	Nfkbia:0
20	29527833	29528669	32.9828	259.111	253.092	N/A	Anapc16:15960
10	55685643	55686262	28.5352	256.847	250.84	Per1	Per1:788
1	78999212	78999812	38.4457	253.171	247.18	Hif3a	Hif3a:1344
8	53068813	53069505	38.3492	247.15	241.182	Zbtb16	Zbtb16:0
2	187404511	187405068	37.3813	245.651	239.687	Hapln2	Hapln2:2726
10	52753975	52754495	35.6374	230.655	224.752	Shisa6	Shisa6:0
7	123070273	123070931	21.0463	220.809	214.945	N/A	Tob2:8606
7	129844474	129845116	32.0493	217.111	211.259	AABR07058656.1	AABR07058656.1:0
1	85382677	85383075	32.203	216.484	210.635	Plekhg2|Zfp36	Zfp36:71
3	148302676	148303698	28.0577	207.782	201.97	Bcl2l1	Bcl2l1:0
10	37371742	37372267	23.4618	201.901	196.115	N/A	U6:46686
3	161812809	161813608	26.9538	186.933	181.198	Cdh22|Slc35c2|Elmo2	Elmo2:0|Cdh22:0
1	240902376	240903764	24.0118	183.907	178.183	Klf9	Klf9:4719
3	7098884	7099388	19.2793	176.716	171.017	N/A	Ralgds:10532
3	150581463	150582048	26.8957	168.655	162.984	Asip	Asip:1594
18	76830472	76830948	29.2738	166.016	160.355	Kcng2	Kcng2:0
3	124084784	124085312	20.0428	161.509	155.862	Smox	Smox:0
7	141366833	141367354	26.8508	161.502	155.855	Gpd1|Smarcd1	Smarcd1:102
12	40898317	40899012	31.3799	158.634	153.001	Ptpn11	Ptpn11:0
1	221209119	221209649	23.8013	157.331	151.702	Frmd8	Frmd8:3659
12	24733088	24733644	22.1065	156.457	150.831	N/A	Abhd11:8092
8	53071500	53071956	25.2023	154.812	149.193	Zbtb16	Zbtb16:0
11	87064013	87064591	18.0091	154.716	149.098	Prodh	Prodh:0
8	102737066	102737592	30.6667	153.8	148.187	Slc9a9	Slc9a9:0
6	33653897	33654444	26.6994	149.082	143.492	N/A	Rhob:34683
20	7998784	7999386	27.6764	142.526	136.966	Fkbp5	Fkbp5:0
15	28314300	28314964	22.8794	141.235	135.68	Ndrg2|Tppp2	Ndrg2:0
20	46453642	46454099	27.748	140.679	135.127	Foxo3	Foxo3:0
13	52169355	52169953	28.134	138.561	133.018	Lmod1	Lmod1:0
11	64640954	64641505	17.0756	138.182	132.641	Arhgap31	Arhgap31:0
19	59655830	59656411	21.2998	138.171	132.631	AABR07044148.1	AABR07044148.1:0
8	53067787	53068263	25.7374	136.676	131.143	Zbtb16	Zbtb16:0
19	44015657	44016129	22.0444	134.073	128.553	Cfdp1	Cfdp1:0
3	5970640	5971083	22.9063	133.813	128.295	Vav2	Vav2:0
7	123193020	123193672	16.2292	132.909	127.396	Pmm1	Pmm1:0
7	77434206	77434730	26.0805	132.617	127.108	N/A	Azin1:61809
5	161321126	161321588	20.9641	131.667	126.164	N/A	AABR07050336.1:201354
4	112734482	112734913	24.3084	131.025	125.526	N/A	Mrpl19:27213
13	33504888	33505154	1.87836	127.913	122.43	N/A	ENSRNOG00000053423:643649
10	54221460	54221978	22.9368	126.402	120.928	Gas7	Gas7:0
4	179304753	179305256	25.0195	124.152	118.692	Bcat1	Bcat1:0
2	141792959	141793532	21.6633	123.77	118.312	N/A	AABR07010589.1:70306
20	5608879	5609337	23.7014	120.874	115.432	Bak1	Bak1:292
1	165839672	165840352	18.9539	119.934	114.499	Fam168a	Fam168a:0
1	201515634	201516230	23.4466	118.34	112.916	Htra1	Htra1:0
12	37167315	37167818	21.6099	116.315	110.901	N/A	Zfp664:16945
5	166906617	166907143	21.4204	114.889	109.483	N/A	AABR07050484.1:5504
20	10727390	10727930	23.4505	114.58	109.175	AABR07044570.1	AABR07044570.1:0
9	93461479	93461937	15.2747	113.089	107.695	N/A	LOC501180:15060
10	64106692	64107180	21.0412	112.048	106.658	Rph3al	Rph3al:0
16	19224974	19225624	15.5626	111.903	106.515	Klf2	Klf2:0
16	19276079	19276548	20.8517	110.634	105.253	N/A	Ap1m1:11807
11	31001522	31002048	16.0889	108.373	103.005	Eva1c	Eva1c:403
19	55046177	55046673	19.9232	108.069	102.704	N/A	Zfpm1:47912
5	167774685	167775174	23.5349	107.251	101.89	N/A	Slc45a1:78338
10	16942431	16942969	21.6039	106.281	100.925	N/A	AC111369.1:5691
6	104079817	104080349	20.0934	105.015	99.6676	Galnt16	Galnt16:0
5	150199178	150199674	22.9761	105.013	99.6666	N/A	Epb4.1:32102
18	5582879	5583292	18.0908	104.421	99.0778	AABR07031247.1	AABR07031247.1:2033
3	164597944	164598445	16.5799	103.684	98.345	N/A	AABR07054619.1:27496
8	52776010	52776513	20.7356	103.163	97.8287	N/A	Nxpe1:12413
19	53630875	53631314	14.6194	102.023	96.6958	Map1lc3b	Map1lc3b:0
8	64991228	64991769	17.4963	101.751	96.4253	Rn60_8_0647.2	Rn60_8_0647.2:0
3	8831674	8832192	16.8645	101.384	96.0607	Phyhd1|Lrrc8a	Phyhd1:548
3	108794049	108794422	14.8912	100.785	95.4672	Spred1	Spred1:813
1	124650278	124650847	16.2203	100.058	94.7455	Otud7a	Otud7a:0
16	20357812	20358289	17.8693	99.557	94.2481	AABR07024875.1|Arrdc2	Arrdc2:1201
2	140706116	140706845	18.6554	98.449	93.1467	Mgst2	Mgst2:1552
1	266679455	266679968	19.1456	98.0843	92.7854	Nt5c2	Nt5c2:0
4	64570490	64570959	20.2035	97.3651	92.0699	Dgki	Dgki:0
4	11405308	11405728	18.9561	96.7108	91.4204	Magi2	Magi2:0
16	4978027	4978493	16.1183	94.9361	89.6576	Cacna2d3|5S_rRNA	Cacna2d3:0
14	84445786	84446511	18.207	93.8111	88.5406	Gatsl3|Tbc1d10a	Tbc1d10a:753
11	35170145	35170539	20.9242	93.8017	88.5314	N/A	7SK:11767
11	79895787	79896323	21.2838	92.8486	87.586	N/A	U7:80428
7	59261019	59261427	21.0447	91.4017	86.1502	Ptprr	Ptprr:0
5	144771443	144771912	13.2381	91.35	86.0989	Ncdn	Ncdn:0
2	124545353	124545863	20.9199	91.114	85.865	N/A	SNORA17:46217
4	77447790	77448060	2.16868	90.5799	85.3351	AABR07060519.1	AABR07060519.1:1167
3	156806094	156806633	20.6316	90.4449	85.2003	N/A	Zhx3:28096
15	4139831	4140383	16.7003	90.3223	85.0784	Usp54	Usp54:0
1	98210806	98211381	17.2273	90.227	84.9835	N/A	Zfp788:17192
16	60785729	60786172	11.8871	89.0383	83.8039	N/A	AABR07026044.1:6370
10	84894246	84894702	14.0296	88.5425	83.3135	Sp2	Sp2:0
8	54262481	54262966	17.0466	88.0761	82.8497	N/A	AABR07070131.2:358673
4	122373563	122374173	14.9758	88.061	82.8352	Klf15	Klf15:0
6	27802110	27802548	19.1296	86.8571	81.6409	Kif3c	Kif3c:0
9	62344768	62345244	16.869	86.7594	81.5439	Plcl1	Plcl1:0
5	150233864	150234386	15.6048	86.2068	80.9951	N/A	Oprd1:53740
2	32758422	32759054	19.9282	86.1676	80.9568	N/A	Cd180:61268
7	132477023	132477781	21.7437	85.763	80.5552	Slc2a13	Slc2a13:0
17	13391578	13391982	12.8785	85.6336	80.4269	Gadd45g	Gadd45g:0
4	100372804	100373322	11.4973	84.5803	79.382	Sh2d6	Sh2d6:774
3	148264309	148264969	17.4379	84.2294	79.0328	Bcl2l1	Bcl2l1:0
2	29356788	29357244	17.8895	83.7506	78.5584	N/A	Zfp366:53335
17	12230220	12230655	15.2896	83.6752	78.4844	N/A	SNORA17:28051
5	72885678	72886273	12.446	83.2097	78.0234	N/A	AABR07048321.1:6065
1	141917743	141918166	12.733	82.9475	77.763	N/A	Idh2:24039
9	19527495	19528037	15.657	81.67	76.4973	Rcan2	Rcan2:0
17	85864537	85864966	13.6247	81.2179	76.0486	N/A	Armc3:49444
8	48415796	48416274	11.6222	80.473	75.3103	Usp2	Usp2:0
17	22792861	22793281	19.1221	79.1315	73.9798	N/A	AABR07027283.1:17973
5	150910778	150911246	15.1973	78.7624	73.6144	Eya3	Eya3:0
1	124832187	124832610	15.6452	78.5075	73.3638	N/A	Klf13:28825
1	87259049	87259520	17.0764	78.3745	73.2312	Sipa1l3|Dpf1	Dpf1:980
2	183263544	183264070	11.6375	77.8667	72.7272	N/A	AABR07012039.1:12617
4	146260122	146260594	15.4484	76.393	71.2669	N/A	Slc6a1:16268
1	247514176	247514644	11.2034	76.0422	70.9202	Plgrkt	Plgrkt:0
19	57903132	57903546	18.4141	75.8221	70.7017	Disc1	Disc1:0
8	117266284	117266724	18.3049	75.5717	70.4535	Lamb2	Lamb2:1613
8	68000579	68001083	14.1862	74.9572	69.8446	N/A	U6:23734
10	86654227	86654701	15.4656	74.8883	69.7772	Thra	Thra:2584
12	39545236	39545632	16.4665	74.3961	69.2887	N/A	Atp2a2:8271
10	16778260	16778684	15.7335	74.0595	68.9552	Atp6v0e1	Atp6v0e1:0
10	94456783	94457332	13.5811	73.791	68.6891	Psmc5|Smarcd2	Smarcd2:0
4	159131358	159131879	11.7898	73.7849	68.6832	N/A	Kcna5:52356
3	164511607	164512038	10.1131	73.6549	68.5547	N/A	Cebpb:85698
10	11290693	11291095	18.1172	73.4731	68.3744	N/A	Srl:6362
1	134655468	134655848	15.544	72.7711	67.6767	N/A	Rgma:43451
8	128699690	128700100	10.8892	72.7612	67.6676	Xirp1	Xirp1:2033
8	45406675	45407099	16.1505	70.4192	65.3449	N/A	Ubash3b:31241
3	81507433	81507938	14.9428	69.6126	64.5464	Chst1	Chst1:0
9	41076402	41076820	15.6533	69.1664	64.103	N/A	Prss40:6474
4	157761365	157761778	14.9753	68.9378	63.8768	N/A	AABR07062033.1:5508
15	2813499	2813983	14.383	68.825	63.7654	Kat6b	Kat6b:0
15	42862893	42863394	13.8613	68.8085	63.7496	Ptk2b	Ptk2b:0
14	105083950	105084442	15.3422	68.3686	63.3126	AABR07016578.2	AABR07016578.2:0
16	3625660	3626106	16.8786	67.3741	62.3275	Erc2	Erc2:0
3	11974385	11974837	13.6133	67.3488	62.3025	Lrsam1|Fam129b	Lrsam1:0
11	79424796	79425246	18.2104	67.0315	61.9875	Lpp	Lpp:0
3	121275681	121276246	14.0279	66.3442	61.3062	Mertk	Mertk:0
14	83721019	83721499	10.6357	65.347	60.3167	Pla2g3	Pla2g3:3434
10	75966751	75967204	13.8503	65.112	60.0859	Msi2	Msi2:0
12	38960376	38960830	13.8503	65.112	60.0859	Morn3	Morn3:4233
1	49124708	49125203	18.0782	65.1018	60.0765	N/A	AABR07001518.1:7165
9	66715718	66716138	14.4612	64.5509	59.5299	Fam117b|AABR07073485.1	Fam117b:831
6	99923271	99923736	15.0473	64.5498	59.5291	Fntb	Fntb:0
6	76226878	76227322	14.8171	63.9677	58.9515	N/A	Psma6:21453
19	57777954	57778376	14.5025	63.9108	58.8959	Tsnax	Tsnax:0
13	71607135	71607736	11.9035	63.4106	58.4008	AABR07021433.1	AABR07021433.1:0
2	31868445	31868985	14.0275	62.6589	57.657	AABR07007863.1	AABR07007863.1:0
14	91939933	91940419	14.5893	62.6351	57.6345	Ddc	Ddc:0
3	140476374	140476827	14.9447	62.0134	57.0168	Ralgapa2	Ralgapa2:0
14	78814379	78814754	12.4523	61.7399	56.745	Ppp2r2c	Ppp2r2c:0
4	31779916	31780436	15.1223	61.6844	56.6899	N/A	Slc25a13:49531
6	128541332	128541679	12.8592	61.5597	56.5663	Clmn	Clmn:0
2	116945088	116945482	18.2145	61.2633	56.2743	N/A	Egfem1:24862
3	2251732	2252107	10.7069	61.1864	56.1977	LOC100911867	LOC100911867:0
7	83605087	83605520	14.4289	60.7337	55.7484	Sybu	Sybu:0
2	197991547	197992016	9.48825	60.5872	55.6027	Ciart|BC028528	Ciart:0
17	30181118	30181760	18.1894	60.3935	55.4107	N/A	SNORA17:70640
9	84477365	84477817	11.7902	59.6783	54.703	N/A	Mogat1:58775
10	108740752	108741185	15.1758	59.5234	54.5497	N/A	Rptor:9435
6	44511003	44511550	13.9475	59.5115	54.538	N/A	AABR07063740.1:72149
6	124343825	124344197	10.6831	58.5643	53.6004	Ttc7b	Ttc7b:0
7	117846116	117846727	14.0166	58.2202	53.2593	Arhgap39	Arhgap39:0
9	94778755	94779130	13.0576	57.8826	52.925	Inpp5d	Inpp5d:0
5	73487770	73488142	14.4648	57.8413	52.8839	Actl7b	Actl7b:4502
10	96310530	96310877	15.3813	56.9356	51.9874	Prkca	Prkca:0
6	109397793	109398171	14.2456	56.5731	51.6287	N/A	Jdp2:67889
16	61740437	61740898	12.0242	55.6723	50.7368	Saraf	Saraf:0
8	66509425	66509872	12.6897	55.4798	50.5464	N/A	AABR07070345.1:71427
8	62851944	62852336	13.3736	55.1515	50.2226	Ccdc33|AABR07073414.1	Ccdc33:0
5	64790759	64791183	10.522	54.8515	49.9251	Mrpl50|Zfp189	Zfp189:0
1	153588322	153588707	9.97944	54.7801	49.8547	Fzd4	Fzd4:764
10	86268046	86268415	10.7698	54.4201	49.4975	N/A	AC142182.1:12477
1	177287121	177287521	13.8073	54.0568	49.1393	Parva	Parva:0
8	119556800	119557150	13.2139	54.0349	49.1179	N/A	Trank1:9359
13	33503758	33504529	1.94784	53.852	48.9372	N/A	ENSRNOG00000053423:644274
7	66962899	66963285	11.6255	53.8344	48.9198	Ppm1h	Ppm1h:0
9	15506929	15507352	10.3871	53.7659	48.852	N/A	RGD1562299:5711
13	67105936	67106266	16.0277	53.6898	48.7768	Pla2g4a	Pla2g4a:0
1	139719261	139719625	16.6479	53.368	48.4573	N/A	U1:114719
8	47634090	47634517	10.6281	53.321	48.412	N/A	Trim29:39804
7	104963797	104964189	12.0747	53.1059	48.1995	N/A	AABR07058210.1:137818
17	76622521	76622964	12.511	52.9199	48.0153	Camk1d	Camk1d:0
4	124675603	124675981	12.511	52.9199	48.0153	Adamts9	Adamts9:0
10	59135858	59136308	10.8948	52.9097	48.0063	N/A	Metazoa_SRP:15376
2	197794455	197794968	14.7568	52.5399	47.6408	N/A	Adamtsl4:8616
10	39446658	39447323	11.1913	52.5375	47.6384	P4ha2	P4ha2:0
20	19252484	19252940	14.067	52.479	47.5809	N/A	RNaseP_nuc:60770
3	150210310	150210662	11.5232	52.2111	47.3148	AABR07054370.1	AABR07054370.1:0
14	7617505	7617933	14.8043	51.8955	47.0043	Slc10a6|1700016H13Rik	1700016H13Rik:0
3	31865009	31865455	16.2131	51.7388	46.8489	N/A	7SK:5699
12	16455397	16455917	12.7657	51.4964	46.6102	Mad1l1	Mad1l1:0
2	207512592	207512980	13.942	51.4642	46.5784	Cttnbp2nl	Cttnbp2nl:0
1	94606218	94606623	12.1442	50.5809	45.7031	Plekhf1	Plekhf1:2754
13	95521240	95521672	12.1319	50.5484	45.671	N/A	Zfp238:67996
15	106543242	106543750	12.1319	50.5484	45.671	Farp1	Farp1:0
3	173846198	173846631	12.9079	50.4524	45.5766	Phactr3	Phactr3:0
15	11491329	11491880	12.604	50.3947	45.5194	N/A	Nek10:140879
3	143208597	143209121	12.604	50.3947	45.5194	N/A	Cst3:10565
16	20394212	20394606	10.447	49.604	44.7385	Mast3	Mast3:1239
12	50792327	50792765	13.0633	49.4226	44.559	N/A	AABR07036627.1:140507
13	70445160	70445562	11.9423	49.3728	44.5093	Nmnat2	Nmnat2:0
9	10964309	10964707	12.4007	49.195	44.3338	Plin4|Plin5	Plin4:0
2	85108153	85108560	15.2061	48.9819	44.1245	N/A	U6:99283
3	117858471	117858845	13.6378	48.6115	43.7572	LOC679683	LOC679683:3991
6	29375662	29376108	12.1974	48.0024	43.155	Klhl29	Klhl29:0
2	123546868	123547378	15.4147	47.8901	43.044	N/A	RGD1307100:8295
6	124701349	124701781	12.6081	47.6404	42.7977	Rps6ka5	Rps6ka5:0
4	118631321	118631777	11.5632	47.042	42.2041	N/A	Aak1:23951
20	8092882	8093277	11.3153	47.0361	42.1991	N/A	Armc12:16358
3	162630591	162631001	13.5657	47.0209	42.1841	N/A	AABR07054586.1:22788
4	174298791	174299195	12.4923	46.6755	41.842	AABR07062395.2	AABR07062395.2:4833
4	168750180	168750582	12.1015	46.41	41.5804	Apold1	Apold1:1551
7	11919463	11919860	9.9993	46.3536	41.5244	Mknk2	Mknk2:308
20	4329560	4329956	10.2456	45.8883	41.0629	Notch4|C4a	Notch4:0|C4a:0
12	13853373	13853797	11.3736	45.8871	41.0623	Tnrc18	Tnrc18:0
10	57332121	57332441	12.9138	45.5765	40.7554	U6|Kif1c	Kif1c:0
19	11290548	11290935	12.2732	45.4709	40.6505	N/A	Mt1:11190
4	62873600	62874025	9.85005	45.2829	40.4657	N/A	Fam180a:13155
5	59087780	59088186	9.85005	45.2829	40.4657	AC121204.3|Rgp1|Msmp	Rgp1:0
12	5601615	5602055	14.1033	45.2796	40.4628	Fry	Fry:0
5	138093290	138094276	12.4076	45.1067	40.2913	N/A	Slc2a1:60397
1	46826673	46827116	11.7492	44.8704	40.0569	Snx9	Snx9:844
7	23550512	23551119	10.3542	44.3574	39.55	Timp3|Syn3	Syn3:0|Timp3:0
12	51485374	51485802	9.70081	44.2186	39.4134	Ttc28	Ttc28:0
1	247110324	247111015	11.5431	43.6996	38.9014	Cdc37l1	Cdc37l1:0
15	24881180	24881594	11.5431	43.6996	38.9014	AABR07017513.1	AABR07017513.1:0
12	30775788	30776179	11.1709	43.4135	38.6176	Sfswap	Sfswap:0
19	11309618	11310241	11.3842	43.3047	38.5096	Mt2A	Mt2A:879
1	260945075	260945445	10.1872	43.2623	38.4678	Slit1	Slit1:0
2	33135508	33135909	10.1872	43.2623	38.4678	N/A	Mast4:110238
8	62753833	62754342	10.1872	43.2623	38.4678	N/A	Sema7a:7966
10	42812647	42813051	13.738	43.1037	38.3113	N/A	Gria1:52448
1	162723965	162724347	11.8348	43.0849	38.2929	N/A	AC133383.1:8956
18	56048752	56049133	11.8348	43.0849	38.2929	Rps14	Rps14:1437
8	71740886	71741258	8.3708	43.0767	38.2854	Snx1	Snx1:4638
3	11770978	11771329	12.3618	42.9584	38.1678	U6|Sh2d3c	Sh2d3c:0
14	38814836	38815341	12.9862	42.9519	38.1617	Gabrb1	Gabrb1:0
19	59493104	59493601	10.9905	42.9491	38.1593	N/A	Irf2bp2:6275
3	162579508	162580026	9.21104	42.6594	37.8733	Zmynd8	Zmynd8:0
18	56200739	56201083	11.1024	42.5951	37.8102	Camk2a	Camk2a:0
4	139245345	139245763	14.1815	42.5498	37.7653	N/A	7SK:79604
8	66126153	66126554	10.805	42.4659	37.6826	N/A	AABR07070335.1:59938
4	144770335	144770709	12.12	42.4108	37.6288	Srgap3	Srgap3:0
4	2787384	2787804	12.7213	42.3837	37.602	N/A	Dnajb6:12495
4	99937351	99937739	7.19764	42.3094	37.5281	St3gal5	St3gal5:0
1	87356655	87357222	9.40232	42.1101	37.3316	Sipa1l3	Sipa1l3:0
6	132221990	132222385	8.2529	42.0987	37.3208	Hhipl1	Hhipl1:0
8	106021807	106022362	11.6157	41.9037	37.1268	N/A	Nmnat3:294762
15	59735851	59736284	12.1241	41.7479	36.9731	Enox1	Enox1:0
16	58956609	58957001	10.299	41.7346	36.9604	N/A	SNORA2:16228
14	44774158	44774495	10.6154	41.3404	36.5709	N/A	Wdr19:7039
16	35647531	35647977	13.0113	40.9233	36.16	Galntl6	Galntl6:0
2	211090560	211090922	12.0295	40.8662	36.1032	Sort1	Sort1:0
15	42941199	42941645	11.3965	40.7306	35.9685	Ptk2b	Ptk2b:0
3	154677587	154677972	11.1166	40.7041	35.9429	RGD1563354	RGD1563354:4310
14	3583723	3584122	11.3039	40.5107	35.7536	Tgfbr3	Tgfbr3:0
12	7808078	7808462	10.7595	40.4544	35.6983	N/A	AC123253.1:30677
8	47143907	47144311	10.4364	40.2501	35.4956	N/A	Grik4:49556
11	31462750	31463110	11.419	40.1333	35.3811	N/A	Olig1:32234
8	88666495	88666873	13.5649	39.9348	35.185	N/A	AABR07070858.1:324363
12	48458263	48458640	7.80706	39.8851	35.1363	N/A	Ssh1:11287
17	5921167	5921571	11.4747	39.6115	34.8665	N/A	Ntrk2:12158
7	25366420	25366863	12.6465	39.4871	34.7452	N/A	AABR07056438.1:207480
8	128820310	128820675	9.29984	39.4775	34.7356	Mobp	Mobp:3833
20	29484039	29484458	9.279	39.4153	34.6742	N/A	Dnajb12:20302
3	81777046	81777453	8.95459	38.9987	34.2626	N/A	AABR07052894.1:22908
20	8091802	8092253	9.24344	38.7338	34.0007	N/A	Armc12:17382
1	73760382	73760821	10.5711	38.7298	33.9969	N/A	Ttyh1:7255
10	64458336	64458653	8.6442	38.5747	33.8442	Nxn	Nxn:0
7	11677726	11678088	7.59442	38.5561	33.8262	Lmnb2|Tmprss9|Timm13	Timm13:0
20	8094766	8095129	9.78359	38.5096	33.7803	N/A	Armc12:14506
4	151481357	151481797	9.76626	38.4624	33.7338	N/A	Wnt5b:19160
6	76175923	76176362	10.9582	38.4094	33.6836	Psma6|RGD1305089	Psma6:0
2	25351688	25352149	11.4109	38.1675	33.4445	N/A	AABR07007715.1:7542
7	143706633	143707063	8.47728	38.0331	33.3112	Tns2	Tns2:174
4	128314925	128315266	11.9473	38.0268	33.3049	N/A	Npap60:48844
1	219078289	219078806	8.80535	37.9757	33.2562	Chka	Chka:0
6	131994744	131995102	11.0332	37.9493	33.2307	N/A	LOC100910833:28843
12	13723254	13723570	8.10883	37.8643	33.1464	Actb	Actb:4414
1	24548472	24548967	11.8042	37.7221	33.0057	N/A	1700020N01Rik:22273
14	81823754	81824146	10.141	37.6474	32.9315	Mxd4	Mxd4:0
10	107316998	107317433	11.1011	37.4678	32.7551	Usp36	Usp36:0
10	20451471	20451855	10.0265	37.354	32.6436	Slit3	Slit3:0
9	62313399	62313788	11.5317	37.1359	32.4282	Plcl1	Plcl1:0
8	105567388	105567762	9.49261	37.1244	32.4167	N/A	AABR07071223.1:40630
8	117826160	117826494	9.49261	37.1244	32.4167	Ccdc51	Ccdc51:0
5	145929095	145929373	12.4222	37.0033	32.2967	N/A	LOC682102:94323
3	126206473	126206885	11.1731	36.9917	32.285	N/A	AABR07053787.2:25077
8	117589890	117590226	10.3063	36.8408	32.138	SNORA28|Ip6k2	Ip6k2:0
10	109596833	109597128	11.6876	36.8183	32.116	Nploc4	Nploc4:0
3	130941787	130942303	11.6876	36.8183	32.116	N/A	AABR07053850.1:19500
2	177970627	177970991	10.48	36.6464	31.9455	U6|Rapgef2	Rapgef2:0
1	162412778	162413258	10.4613	36.6016	31.901	N/A	Kctd14:6004
16	7784862	7785374	8.36079	36.5742	31.874	Btd	Btd:0
16	7492010	7492562	6.96478	36.5112	31.812	Sh3bp5	Sh3bp5:0
16	79708407	79708795	8.82697	36.3687	31.6713	N/A	Kbtbd11:7416
8	67483519	67483857	9.63749	36.3412	31.6447	Coro2b|U6	Coro2b:0
6	104491854	104492319	10.5199	36.1225	31.4294	Susd6	Susd6:0
7	143811267	143811665	8.69272	35.9686	31.2774	Znf740	Znf740:0
5	58397999	58398363	8.21908	35.5847	30.9002	Dnajb5	Dnajb5:0
3	18833948	18834270	12.0208	35.5356	30.8517	N/A	ENSRNOG00000047655:28231
6	135922557	135922872	10.7847	35.487	30.8035	N/A	Diras3:16063
14	9093838	9094308	9.96122	35.3847	30.7029	N/A	AABR07014317.1:5934
9	81291398	81291814	11.0038	35.3446	30.6649	Tns1	Tns1:0
5	169826359	169826777	10.9814	35.2952	30.616	N/A	AABR07050561.1:71525
18	50784546	50784985	7.95896	35.2614	30.5826	AABR07032171.1	AABR07032171.1:0
14	11066292	11066895	9.23355	35.2603	30.5818	N/A	Tmem150c:28268
15	18399099	18399732	10.5771	35.0167	30.3412	Fam107a	Fam107a:0
8	118801926	118802297	7.30971	34.5038	29.8372	Setd2	Setd2:778
10	10064791	10065164	11.1682	34.4301	29.7641	N/A	5S_rRNA:355066
15	71642904	71643314	11.1682	34.4301	29.7641	N/A	Pcdh20:129463
17	46747726	46748127	11.7346	34.3085	29.645	Elmo1	Elmo1:0
5	78297017	78297408	11.7346	34.3085	29.645	N/A	Wdr31:8118
9	81285361	81285781	10.261	34.29	29.627	Tns1	Tns1:0
19	830560	830957	9.75793	34.287	29.624	Cmtm3	Cmtm3:0
10	90454632	90455018	11.9906	34.1622	29.5019	Gpatch8	Gpatch8:0
10	42747476	42747858	10.1849	34.1131	29.4532	Gria1	Gria1:0
19	21367965	21368320	10.1849	34.1131	29.4532	AABR07043106.1|Siah1	AABR07043106.1:0
19	57393656	57393996	9.19547	34.014	29.3553	RGD1559896	RGD1559896:2610
4	150289526	150289883	9.19547	34.014	29.3553	N/A	Rn60_4_2163.2:11971
11	29757917	29758295	8.20838	33.9577	29.2995	N/A	Krtap11-1:47069
1	127118284	127118641	10.9404	33.9461	29.2885	N/A	Chsy1:46715
11	69612954	69613252	10.6288	33.8936	29.2366	Kalrn	Kalrn:0
1	175591947	175592349	10.0815	33.8713	29.2145	Ampd3	Ampd3:0
6	96485608	96486187	11.1615	33.7812	29.1257	Prkch	Prkch:0
5	4432456	4432796	8.68416	33.7383	29.083	Eya1	Eya1:0
9	27468906	27469305	11.4032	33.6409	28.9883	N/A	LOC501110:5968
13	113405592	113405928	10.46	33.5196	28.8689	Plxna2	Plxna2:0
16	17604208	17604620	10.1517	33.4311	28.7812	N/A	Sh2d4b:6495
3	124226965	124227350	11.246	33.3209	28.6725	N/A	Adra1d:81400
1	196083834	196084365	9.82081	33.2548	28.6071	N/A	AC110387.1:10849
1	240104691	240105021	8.87842	33.1666	28.5208	N/A	SNORA17:164698
2	143563536	143563958	11.3903	32.9759	28.3334	Trpc4	Trpc4:0
20	10721798	10722280	10.1172	32.7491	28.1092	N/A	AABR07044570.1:5233
12	16184430	16184830	9.10814	32.6482	28.0105	N/A	Grifin:12302
6	97390748	97391149	9.09892	32.6244	27.9871	AABR07064835.1	AABR07064835.1:0
11	79737829	79738664	10.3246	32.6082	27.9719	N/A	Lpp:34094
14	76572384	76572784	10.8957	32.5986	27.9625	N/A	Clnk:84527
15	37409628	37409968	10.5289	32.4424	27.8079	Gjb6	Gjb6:0
15	70357660	70358017	11.7152	32.3309	27.6984	Diaph3	Diaph3:0
17	40485701	40486125	11.7152	32.3309	27.6984	N/A	AABR07027672.1:313276
5	14829433	14829793	7.33656	32.1528	27.5224	N/A	AABR07047008.1:48425
13	109042143	109042544	8.70085	32.1325	27.5024	N/A	Ptpn14:200633
20	9259158	9259464	8.70085	32.1325	27.5024	N/A	Btbd9:9339
10	57369101	57369481	9.35135	32.1184	27.4896	N/A	Zfp3:16747
2	188683369	188683725	9.35135	32.1184	27.4896	Dcst1|AC098750.6	Dcst1:0
11	69769688	69770019	10.3765	32.1131	27.4853	Kalrn	Kalrn:0
5	86659782	86660147	10.6487	32.0817	27.4543	Megf9	Megf9:0
5	105366884	105367320	10.6487	32.0817	27.4543	Slc24a2	Slc24a2:0
13	50446075	50446430	10.3551	32.0665	27.4402	Sox13	Sox13:0
17	23135820	23136127	7.90989	31.995	27.3693	Nedd9	Nedd9:0
1	200754035	200754312	10.4986	31.7644	27.1424	N/A	AABR07005808.1:13225
2	139469206	139469546	10.4761	31.7167	27.0953	Slc7a11	Slc7a11:0
13	68464920	68465198	8.35015	31.7087	27.0874	N/A	U4:23806
3	11448629	11448963	7.65225	31.7022	27.0816	Slc25a25	Slc25a25:0
12	19221339	19221640	9.64321	31.6574	27.0376	N/A	AABR07035541.2:6978
6	14701383	14701750	9.64321	31.6574	27.0376	N/A	AABR07062915.1:95187
1	198103871	198104311	8.90935	31.5733	26.9555	Ccdc101|Sult1a1	Sult1a1:0
1	256951578	256951909	8.90935	31.5733	26.9555	Lgi1	Lgi1:3743
3	176644059	176644421	7.41937	31.4476	26.8319	Kcnq2	Kcnq2:0
7	122569150	122569634	10.9232	31.4072	26.7924	Slc25a17	Slc25a17:0
7	109024345	109024956	8.03885	31.3426	26.7285	N/A	Zfat:12832
17	74817922	74818308	9.01508	31.2822	26.669	N/A	U6:16290
1	274472244	274472600	11.1669	31.2664	26.6537	Rbm20	Rbm20:0
5	62587969	62588481	9.98451	31.2533	26.6406	Gabbr2	Gabbr2:0
8	28818459	28818762	10.8469	31.2531	26.6406	N/A	Spata19:358625
7	137545585	137545892	11.1395	31.2125	26.6009	AABR07058788.3	AABR07058788.3:2025
3	38797345	38797672	11.4069	31.1014	26.4916	N/A	RNaseP_nuc:19552
X	11834382	11834732	11.4069	31.1014	26.4916	N/A	SNORA62:31387
X	23584132	23584507	11.4069	31.1014	26.4916	Shroom2	Shroom2:0
11	33093390	33093686	9.39382	31.0698	26.4608	AABR07033645.1	AABR07033645.1:0
18	80346967	80347403	9.14806	31.048	26.4393	N/A	AABR07032759.1:45908
12	24093727	24094145	9.88571	31.0335	26.426	Rhbdd2|AABR07035832.1	Rhbdd2:0
6	59930304	59930729	7.76065	31.0257	26.4182	N/A	Arl4a:17848
1	240989753	240990117	11.3476	30.9877	26.3808	Smc5	Smc5:0
3	91758649	91759012	9.07217	30.8613	26.2569	Ldlrad3	Ldlrad3:0
3	6136666	6137095	6.67561	30.7268	26.1237	N/A	U6atac:52632
1	82573850	82574176	8.18315	30.7068	26.1038	Axl	Axl:0
11	66749044	66749372	9.42405	30.5648	25.9644	Hcls1	Hcls1:0
6	48391648	48392040	9.92414	30.5258	25.928	N/A	Myt1l:60329
16	16694345	16694674	11.0635	30.4386	25.842	N/A	AABR07024790.1:65784
5	152032931	152033444	7.06779	30.2691	25.6748	N/A	AABR07050116.1:37181
5	115563076	115563421	10.3642	30.265	25.6707	N/A	U7:54300
12	50127322	50127710	9.26311	30.1875	25.5943	Sez6l	Sez6l:0
18	76782695	76783054	10.2955	30.1223	25.5307	Pqlc1	Pqlc1:0
4	5779865	5780258	10.2955	30.1223	25.5307	N/A	AABR07059159.1:6565
4	150378435	150378777	8.34571	30.0907	25.4994	N/A	Bms1:54793
2	62772682	62773031	10.5688	30.0755	25.4853	N/A	U1:81498
2	29738001	29738338	8.94477	29.9871	25.3983	Map1b	Map1b:0
11	65855776	65856176	11.0986	29.8834	25.2964	N/A	Fstl1:10359
5	156645787	156646103	8.90061	29.8788	25.293	Kif17	Kif17:0
15	13358459	13358806	8.26208	29.8652	25.2797	N/A	Ptprg:129853
1	170571299	170571724	9.61245	29.8366	25.2515	Rrp8	Rrp8:2625
9	44860037	44860403	7.36883	29.808	25.2233	Aff3	Aff3:0
6	51171887	51172418	10.1293	29.775	25.1912	Cog5	Cog5:0
7	119662966	119663347	8.57978	29.6254	25.0442	Kctd17|Tmprss6	Tmprss6:0
3	82289079	82289445	7.14957	29.5869	25.0065	5S_rRNA	5S_rRNA:2690
3	172988066	172988409	10.3283	29.5869	25.0065	N/A	Edn3:107617
9	21191919	21192260	10.3283	29.5869	25.0065	Ptchd4	Ptchd4:0
6	37577622	37577925	8.14224	29.5394	24.9602	Fam49a	Fam49a:0
18	1658763	1659139	9.20488	29.4823	24.9048	N/A	Greb1l:64426
10	16859522	16859832	6.95042	29.3969	24.8216	Ergic1	Ergic1:0
11	61293571	61293972	6.95042	29.3969	24.8216	Spice1	Spice1:0
8	49186148	49186468	6.95042	29.3969	24.8216	N/A	U6atac:15388
11	47537659	47538049	7.7236	29.3899	24.8149	N/A	U6:218102
8	127638465	127638871	9.50906	29.0276	24.4575	N/A	Ctdspl:63663
1	246416327	246416700	9.75639	28.9846	24.4157	Glis3	Glis3:0
9	31963118	31963405	8.74148	28.9359	24.3673	Adgrb3	Adgrb3:0
3	165160282	165160617	8.27592	28.84	24.2744	N/A	Nfatc2:84621
7	29157696	29158053	8.27592	28.84	24.2744	Mybpc1	Mybpc1:0
5	167968806	167969193	6.05633	28.7362	24.1715	Errfi1	Errfi1:2798
3	53222692	53222962	10.7342	28.5701	24.0088	N/A	AABR07052431.1:93064
14	33298446	33298807	8.34067	28.4753	23.9161	N/A	Spink2:44534
3	111694297	111694632	7.56597	28.4265	23.8689	Mga	Mga:4389
1	222734203	222734505	6.64567	28.3455	23.7899	Rtn3	Rtn3:0
3	81885653	81885980	6.64567	28.3455	23.7899	LOC102547078|Prdm11	LOC102547078:0|Prdm11:0
15	15972171	15972547	8.65733	28.1838	23.6302	N/A	Cadps:304394
2	33059959	33060493	8.42714	28.1591	23.6068	N/A	Mast4:34689
9	98574897	98575267	7.45091	28.0894	23.5376	Per2	Per2:0
10	20492713	20492984	7.99058	28.0853	23.5337	Slit3	Slit3:0
9	81323183	81323533	7.99058	28.0853	23.5337	Tns1	Tns1:0
4	146436135	146436588	9.56634	27.9977	23.4479	N/A	Hrh1:18744
13	73512781	73513120	9.83272	27.9752	23.4255	Cep350	Cep350:0
11	35167503	35167825	9.02374	27.9389	23.39	N/A	7SK:9125
1	140901947	140902230	9.27133	27.9306	23.3819	N/A	Mfge8:41054
2	29334582	29335026	9.23418	27.8486	23.3025	N/A	Zfp366:75553
6	11963547	11963905	9.46657	27.7846	23.2396	N/A	AABR07062860.1:30755
11	73312560	73312977	6.87978	27.7585	23.2138	Xxylt1	Xxylt1:0
14	107439979	107440440	9.66076	27.6185	23.0759	N/A	LOC100361636:44595
5	166744466	166744805	8.4247	27.6168	23.0742	N/A	Slc25a33:17673
3	3780772	3781192	7.99354	27.575	23.0328	Gpsm1	Gpsm1:0
17	20976886	20977416	9.6187	27.5308	22.9892	N/A	AABR07027243.1:20567
17	46727836	46728145	7.40835	27.472	22.933	Elmo1	Elmo1:0
5	151436071	151436447	7.40835	27.472	22.933	Map3k6	Map3k6:17
9	113395645	113396122	8.96752	27.2543	22.7199	Rab31	Rab31:0
7	91181123	91181465	7.16367	27.2323	22.6981	N/A	Utp23:202722
10	91709521	91709870	7.85026	27.196	22.6626	Rprml	Rprml:625
3	165428634	165429084	8.69527	27.1823	22.6492	Atp9a	Atp9a:0
2	235616646	235616914	9.4138	27.1003	22.5684	Col25a1	Col25a1:0
8	101098529	101098828	9.96648	27.0744	22.5437	N/A	AABR07071117.1:346320
20	10904040	10904462	7.99427	27.0589	22.5284	RGD1566085	RGD1566085:0
3	92483196	92483519	8.3349	26.8635	22.3347	Pamr1	Pamr1:0
12	48105910	48106295	8.30782	26.7976	22.2721	Foxn4	Foxn4:0
3	41627	41866	1.49277	26.7115	22.1875	N/A	AABR07051177.1:31377
2	235756630	235757066	8.9091	26.5696	22.0471	Etnppl	Etnppl:0
6	25388439	25388748	7.96962	26.4788	21.9585	N/A	Plb1:8789
1	24564772	24565024	7.96155	26.4582	21.9386	N/A	1700020N01Rik:6216
12	44152051	44152330	7.96155	26.4582	21.9386	Tesc	Tesc:0
6	25712201	25712487	7.96155	26.4582	21.9386	Bre	Bre:0
10	41659663	41660013	9.35008	26.3979	21.8799	N/A	RGD1561017:113318
16	26745819	26746136	10.1737	26.302	21.7859	Klhl2	Klhl2:0
15	45590679	45591163	8.54739	26.2966	21.7816	N/A	Gucy1b2:40395
17	76892124	76892522	9.51288	26.164	21.6511	Camk1d	Camk1d:0
2	227167387	227167787	9.51288	26.164	21.6511	N/A	Usp53:7009
1	279231870	279232169	8.47788	26.1355	21.623	Gfra1	Gfra1:0
10	29222551	29222812	7.63544	26.1179	21.6063	N/A	Rn60_10_0291.1:23090
3	163183361	163183777	7.63544	26.1179	21.6063	N/A	AABR07054608.1:44228
1	129050343	129050683	9.19857	26.0806	21.5703	Igf1r	Igf1r:0
4	74769848	74770191	9.73109	26.027	21.517	N/A	LOC100364190:555460
17	74991352	74991682	9.68173	25.9294	21.4209	N/A	U6:189720
2	226947674	226948017	9.68173	25.9294	21.4209	Pde5a	Pde5a:0
15	106447299	106447684	8.13161	25.8428	21.3354	Farp1	Farp1:0
5	148380455	148380724	6.43558	25.8341	21.328	Tinagl1	Tinagl1:1982
7	71388345	71388684	8.79588	25.7699	21.2661	N/A	Rn60_7_0716.1:9476
7	11994921	11995309	7.30467	25.7106	21.2084	Abhd17a	Abhd17a:0
13	51113876	51114148	7.44929	25.6185	21.1172	N/A	Myog:12311
17	55617836	55618131	8.96833	25.5929	21.0922	N/A	RGD1562037:52200
6	123025703	123026018	7.0931	25.5906	21.0901	N/A	Cpg1:8286
1	94445246	94445610	5.87312	25.5223	21.0232	N/A	AABR07003040.1:5658
10	86229355	86229715	8.67465	25.5027	21.0039	LOC257650|5S_rRNA	LOC257650:0
6	129808885	129809252	8.67465	25.5027	21.0039	N/A	Vrk1:26667
2	210468143	210468505	7.77199	25.4648	20.9669	Ahcyl1	Ahcyl1:0
5	156987077	156987467	7.77199	25.4648	20.9669	N/A	Vwa5b1:15359
20	48702827	48703202	8.18012	25.4362	20.9403	Mettl24	Mettl24:0
4	179408482	179408821	9.13855	25.3956	20.9003	Lrmp	Lrmp:0
2	31133209	31133555	8.32823	25.2563	20.7636	N/A	LOC100364827:245188
5	105518224	105518548	7.45787	25.149	20.6593	Slc24a2	Slc24a2:0
17	55203231	55203541	8.03895	25.0993	20.6125	N/A	Svil:26757
9	67284950	67285256	9.73914	24.8931	20.4087	Abi2	Abi2:2351
2	82845813	82846130	8.60919	24.8182	20.3371	N/A	AABR07009002.1:72659
4	147150247	147150593	8.11284	24.7556	20.2762	Syn2	Syn2:0
1	94551837	94552249	5.1333	24.744	20.265	N/A	U7:9653
6	126197009	126197436	8.55815	24.7066	20.228	Rin3	Rin3:0
16	78833211	78833578	9.61662	24.6584	20.1818	Csmd1	Csmd1:0
20	4442474	4442777	8.06957	24.6541	20.1776	Tnxb|C4a	C4a:0|Tnxb:0
13	83926143	83926437	7.58243	24.4818	20.0068	N/A	Rcsd1:9123
16	7884290	7884655	7.58243	24.4818	20.0068	Ankrd28	Ankrd28:0
4	67311906	67312183	7.77073	24.4492	19.9758	N/A	Dennd2a:10805
13	82974848	82975170	8.4402	24.4474	19.9744	N/A	U6:14432
1	164508356	164508826	7.56608	24.4404	19.9677	Arrb1	Arrb1:0
19	57346564	57346898	8.17706	24.3832	19.911	Capn9	Capn9:0
X	10215630	10216159	8.10906	24.2271	19.7566	Nyx	Nyx:0
3	91718010	91718265	6.94557	24.2254	19.7561	Ldlrad3	Ldlrad3:0
7	32012318	32012638	8.83063	24.2053	19.7363	AABR07056605.1	AABR07056605.1:0
7	66326722	66327032	8.83063	24.2053	19.7363	N/A	Fam19a2:154363
2	141710457	141710776	8.27771	24.0868	19.6213	N/A	AABR07010587.1:70021
2	189205812	189206334	8.74365	24.0243	19.5599	Il6r	Il6r:0
16	49266452	49266822	6.559	24.0061	19.5421	Slc25a4	Slc25a4:81
18	70315655	70315944	9.55712	23.9783	19.5147	AABR07032523.1|Cfap53	Cfap53:0
10	37330875	37331194	7.01413	23.9479	19.4854	N/A	Jade2:19251
12	39738199	39738601	5.77044	23.9191	19.4576	Pptc7	Pptc7:0
20	46206379	46206741	5.77044	23.9191	19.4576	Mical1	Mical1:0
1	8736973	8737264	9.50747	23.8842	19.4233	Adgrg6	Adgrg6:0
9	49328995	49329310	7.72503	23.8337	19.3736	N/A	AABR07067499.1:101373
16	21331234	21331582	8.90847	23.8192	19.3605	Pbx4	Pbx4:0
15	87883034	87883340	6.77785	23.7471	19.2894	Slain1	Slain1:3443
6	76253572	76253943	6.77785	23.7471	19.2894	N/A	Nfkbia:13285
12	36921559	36922004	6.5667	23.5816	19.1278	Ncor2	Ncor2:0
4	84599289	84599615	6.5667	23.5816	19.1278	Wipf3	Wipf3:0
9	49795757	49796023	6.5667	23.5816	19.1278	AABR07067506.1	AABR07067506.1:0
10	64422248	64422550	7.39287	23.5095	19.0567	Nxn	Nxn:0
10	25910099	25910633	6.37687	23.4463	18.9953	Ccng1	Ccng1:0
16	73632533	73632825	7.76063	23.4152	18.9648	Agpat6	Agpat6:0
9	10300759	10301004	8.17366	23.3331	18.8841	Nrtn	Nrtn:4466
3	121282772	121283202	8.61635	23.2215	18.7747	Mertk	Mertk:0
4	59236589	59236846	7.8899	23.2095	18.7629	N/A	AABR07060151.1:33564
2	179702851	179703167	5.90726	23.1851	18.7397	Gria2	Gria2:0
5	151301113	151301458	5.77703	23.1368	18.6922	N/A	Ahdc1:23949
1	40496156	40496536	8.5709	23.1275	18.6833	Plekhg1	Plekhg1:0
4	120085252	120085613	5.44462	23.0799	18.6374	N/A	AABR07061382.2:43581
1	265241835	265242091	8.04778	23.0543	18.6125	Btrc	Btrc:0
2	189194920	189195290	7.52174	22.8458	18.4072	She	She:3921
9	44262362	44262764	8.18004	22.8273	18.3913	N/A	RGD1310819:25246
1	185209419	185209711	8.39609	22.7637	18.3283	Pik3c2a	Pik3c2a:1211
15	60403123	60403395	7.68585	22.7378	18.3026	N/A	Tnfsf11:79132
15	42983405	42983740	8.0663	22.5803	18.1487	N/A	Trim35:6614
1	165723825	165724125	6.23516	22.5739	18.1425	Fam168a	Fam168a:326
8	39998335	39998621	7.80729	22.5145	18.0857	Esam|Msantd2	Esam:0
5	56987254	56987626	8.52293	22.497	18.0685	Aptx	Aptx:283
13	71435377	71435620	7.37223	22.484	18.0556	N/A	AABR07021430.1:5381
14	88743549	88744040	6.18675	22.4238	17.9966	Tns3	Tns3:0
7	107882567	107883018	7.55088	22.4217	17.9946	N/A	St3gal1:12091
10	46327908	46328248	6.95818	22.3909	17.9646	Med9|Rasd1	Med9:0
2	189865605	189865843	6.92517	22.3042	17.8795	Ilf2	Ilf2:0
8	111567125	111567396	7.94013	22.304	17.8795	Slco2a1	Slco2a1:0
13	98661309	98661578	7.09785	22.2813	17.8581	Itpkb	Itpkb:0
6	41361604	41361867	7.67074	22.2037	17.7811	N/A	AABR07063674.1:85598
8	65031737	65032085	6.68012	22.105	17.6849	N/A	Rn60_8_0647.2:28442
12	16934526	16934877	4.57544	22.0891	17.6698	Mafk	Mafk:0
8	14522890	14523161	8.31888	22.0786	17.6593	Fat3	Fat3:0
11	44154544	44154878	8.31118	22.0627	17.6439	N/A	St3gal6:38062
11	66950496	66950843	8.31118	22.0627	17.6439	Slc15a2	Slc15a2:0
9	81475830	81476095	8.31118	22.0627	17.6439	N/A	Cxcr1:6557
15	61535302	61535670	7.60836	22.0607	17.6431	N/A	Rgcc:16191
2	124117119	124117602	8.053	22.0377	17.6205	Fgf2	Fgf2:0
9	45783061	45783381	8.053	22.0377	17.6205	N/A	AABR07067441.3:41200
1	49381601	49381861	8.03658	22.0025	17.5862	AABR07001519.1	AABR07001519.1:0
15	13512130	13512495	6.98855	22.0023	17.5862	N/A	Ptprg:283524
19	47509176	47509443	8.24708	21.9301	17.515	N/A	Maf:685361
3	173844571	173844918	7.53974	21.9026	17.4877	Phactr3	Phactr3:0
7	28967601	28967903	7.1342	21.8986	17.4839	Gnptab	Gnptab:0
14	3644041	3644314	7.31845	21.8695	17.4553	Tgfbr3	Tgfbr3:0
18	33585320	33585889	7.31845	21.8695	17.4553	N/A	AABR07031768.1:61410
4	30512874	30513288	7.31845	21.8695	17.4553	N/A	Asb4:11546
5	165027690	165028078	7.29467	21.8124	17.4006	N/A	Ptchd2:24793
5	19515218	19515606	8.94053	21.7096	17.2996	Nsmaf	Nsmaf:0
7	72772407	72772775	3.92234	21.6942	17.2853	Mtdh	Mtdh:0
10	36245390	36245773	7.89176	21.6907	17.2818	Adamts2	Adamts2:0
14	77061314	77061633	7.02086	21.6157	17.2083	N/A	Slc2a9:5870
12	8303872	8304230	7.84497	21.5893	17.1834	Mtus2	Mtus2:0
6	46662132	46662418	7.84497	21.5893	17.1834	N/A	Sox11:30150
7	136808210	136808606	7.17298	21.5185	17.1152	Nell2	Nell2:0
1	221205772	221206166	5.431	21.5003	17.0976	N/A	Frmd8:7142
19	24827329	24827636	7.34113	21.4402	17.0381	Pkn1	Pkn1:0
8	14524058	14524389	8.50216	21.399	16.9974	Fat3	Fat3:0
6	38700495	38700783	7.52799	21.3838	16.9827	Nbas	Nbas:0
4	131610519	131610784	6.7476	21.3774	16.9767	Foxp1	Foxp1:0
6	127562103	127562453	6.7476	21.3774	16.9767	Serpina1f	Serpina1f:2358
2	195739623	195739944	7.73685	21.3536	16.9541	Snx27	Snx27:0
15	108290540	108290819	7.1019	21.3455	16.9463	Ubac2	Ubac2:0
13	71332511	71332815	6.91106	21.339	16.9398	Glul	Glul:0
12	47138799	47139105	7.27724	21.2898	16.8912	Rnf10|Pop5	Pop5:0
1	177149089	177149386	7.45157	21.2101	16.812	Mical2	Mical2:0
10	42751861	42752192	7.45157	21.2101	16.812	Gria1	Gria1:0
20	10163926	10164289	7.45157	21.2101	16.812	Pde9a	Pde9a:0
1	240687943	240688283	6.20308	21.1924	16.797	Trpm3	Trpm3:0
2	210656940	210657236	7.21444	21.1413	16.7462	N/A	Eps8l3:11167
1	261802820	261803128	7.39098	21.0716	16.6775	R3hcc1l	R3hcc1l:0
17	70655729	70656085	6.30498	21.0569	16.6635	AC141172.1|U6	AC141172.1:0
19	25772730	25773019	6.30498	21.0569	16.6635	AC120246.2	AC120246.2:1124
10	72798495	72798826	8.05145	21.0112	16.6191	N/A	7SK:96635
3	122725943	122726227	8.05145	21.0112	16.6191	Tmc2	Tmc2:0
5	58791639	58791993	8.05145	21.0112	16.6191	LOC684238	LOC684238:0
5	136501535	136501832	6.94139	20.9508	16.5606	Eri3	Eri3:0
7	126660114	126660463	7.11516	20.905	16.5159	Ppara	Ppara:0
3	22920637	22920980	7.97215	20.8475	16.461	Psmb7	Psmb7:0
2	85384879	85385165	8.45963	20.792	16.4064	Sema5a	Sema5a:0
14	77082026	77082281	7.25886	20.7674	16.382	Slc2a9	Slc2a9:0
15	58884700	58885112	5.66331	20.75	16.3652	N/A	AABR07018459.1:49609
13	100740200	100740532	5.22055	20.7247	16.3403	Fbxo28	Fbxo28:0
15	34196182	34196464	5.53806	20.7227	16.3383	Cpne6|Nrl	Nrl:729
3	147605372	147605688	5.42333	20.7105	16.3266	Srxn1	Srxn1:3407
10	30715921	30716170	8.1539	20.7078	16.3243	N/A	SNORA17:26419
17	90476080	90476457	8.1539	20.7078	16.3243	Lyst	Lyst:0
19	58905578	58905856	7.65262	20.6735	16.2908	AABR07044123.1	AABR07044123.1:1116
9	70795371	70795670	6.82419	20.6592	16.277	N/A	Klf7:7459
7	75227974	75228263	8.11696	20.6337	16.2527	AABR07057510.3	AABR07057510.3:0
1	136692745	136693145	8.63224	20.5969	16.2163	Sv2b	Sv2b:0
15	74710797	74711109	8.63224	20.5969	16.2163	N/A	SNORA17:13056
16	47967907	47968195	8.63224	20.5969	16.2163	N/A	SNORA70:13269
X	123005864	123006144	8.63224	20.5969	16.2163	N/A	Gzmbl1:9336
11	62146224	62146581	7.60725	20.5754	16.196	Zbtb20	Zbtb20:0
14	112756083	112756407	7.60725	20.5754	16.196	Ccdc85a	Ccdc85a:0
18	74269873	74270146	7.60725	20.5754	16.196	Pstpip2	Pstpip2:0
10	11305498	11305837	6.97373	20.5649	16.1866	AABR07029172.2	AABR07029172.2:718
1	49752056	49752348	8.58739	20.5125	16.1348	AABR07001519.1	AABR07001519.1:0
10	2907514	2907780	6.57003	20.4618	16.085	N/A	AABR07029023.1:79585
9	118810042	118810356	6.57003	20.4618	16.085	Dlgap1	Dlgap1:0
2	249033218	249033523	7.5024	20.3476	15.9731	N/A	AABR07013672.1:108578
10	83494859	83495176	6.34612	20.3046	15.9311	N/A	Phb:5982
9	43945391	43945742	6.34612	20.3046	15.9311	Inpp4a	Inpp4a:0
13	52174796	52175080	7.23241	20.229	15.8571	Lmod1	Lmod1:0
2	96785867	96786142	7.23241	20.229	15.8571	N/A	Pkia:117646
3	115491396	115491764	7.23241	20.229	15.8571	N/A	AABR07053596.1:129717
2	42630429	42630734	6.14735	20.1811	15.8109	N/A	AABR07008097.1:96075
3	159987930	159988274	6.14735	20.1811	15.8109	N/A	Ttpal:6790
19	54719060	54719344	7.16056	20.0652	15.6974	Slc7a5	Slc7a5:0
4	149084183	149084589	7.35797	20.0309	15.6633	N/A	AABR07061847.1:99341
2	242580513	242580793	8.06565	20.0222	15.6549	N/A	Emcn:53606
1	87001053	87001382	5.81004	20.0157	15.6488	Hnrnpl	Hnrnpl:0
15	43451943	43452212	6.74857	20.0148	15.6485	N/A	Dpysl2:25417
17	7322300	7322589	6.74857	20.0148	15.6485	N/A	AABR07026969.1:279715
3	131872731	131873089	7.79173	19.9733	15.6079	N/A	AABR07053879.1:179523
2	198682811	198683101	5.6657	19.9663	15.6019	Txnip|AABR07012592.1	Txnip:58
10	74706139	74706461	6.91187	19.9526	15.5887	Rad51c	Rad51c:0
14	48676596	48676989	6.91187	19.9526	15.5887	Rn60_14_0488.1	Rn60_14_0488.1:0
8	116933091	116933375	6.91187	19.9526	15.5887	Bsn	Bsn:0
8	74102751	74103060	5.5346	19.9354	15.5729	N/A	AABR07070527.1:49169
15	34270573	34270884	5.20471	19.9319	15.5698	Psme2|Rnf31	Rnf31:0
5	136855693	136856001	7.04537	19.8007	15.4405	St3gal3	St3gal3:0
5	139088193	139088490	4.48331	19.7328	15.3738	N/A	Hivep3:10817
11	73080470	73080759	6.63463	19.7323	15.3734	Acap2	Acap2:0
3	111523757	111524013	7.63281	19.6455	15.2891	Rtf1	Rtf1:0
2	115769186	115769454	7.36952	19.5749	15.2195	Slc7a14	Slc7a14:0
12	95119	95559	3.79553	19.5721	15.2179	N/A	AABR07034833.2:36120
16	6754592	6754898	7.15145	19.572	15.2178	N/A	Rft1:7897
1	186554229	186554518	6.39246	19.5577	15.2038	N/A	SNORA17:56429
3	81588219	81588527	6.39246	19.5577	15.2038	N/A	Chst1:75413
7	18627668	18627946	8.06938	19.5232	15.1704	Angptl4	Angptl4:0
19	54729286	54729674	6.92164	19.5138	15.1613	Car5a	Car5a:2185
10	68863457	68863736	8.32394	19.4994	15.1473	N/A	Phb-ps1:61689
10	71790941	71791200	8.32394	19.4994	15.1473	Aatf	Aatf:0
20	13456361	13456626	8.32394	19.4994	15.1473	Slc5a4	Slc5a4:0
3	34602343	34602709	8.32394	19.4994	15.1473	N/A	7SK:19757
5	92246404	92246702	8.32394	19.4994	15.1473	N/A	Tmem261:207259
X	12117869	12118189	8.32394	19.4994	15.1473	N/A	U6:229750
8	22059651	22059952	7.11153	19.4825	15.1322	AC118115.1|Icam5	Icam5:2443
1	176088738	176088977	8.01384	19.4154	15.0665	N/A	RGD1566189:9614
17	75940099	75940493	8.01384	19.4154	15.0665	N/A	Usp6nl:53577
1	225990519	225990929	7.07206	19.3936	15.0453	N/A	Incenp:38004
14	114585863	114586245	7.26795	19.3549	15.0069	Sptbn1	Sptbn1:0
18	57766822	57767149	7.26795	19.3549	15.0069	Htr4	Htr4:0
10	106089503	106089871	6.66332	19.3541	15.0063	7SK|Sec14l1	Sec14l1:0
2	29506029	29506342	7.97319	19.3363	14.9891	N/A	Zfp366:7366
16	59785024	59785322	5.98973	19.3162	14.9693	N/A	Pragmin:63798
7	125261136	125261682	5.98973	19.3162	14.9693	Parvb	Parvb:0
1	240405732	240406323	7.47361	19.3136	14.9675	Mir204|Trpm3	Trpm3:0
10	89352565	89352826	5.00303	19.1947	14.8525	Rpl27|Rundc1	Rpl27:9
10	11115992	11116396	5.66833	19.1834	14.8412	Vasn|Coro7	Coro7:0
1	246370112	246370415	7.63874	19.1671	14.8256	U6	U6:1562
3	164963334	164963594	5.40588	19.1306	14.7908	Adnp|Dpm1	Adnp:0
1	221826046	221826364	5.29192	19.1281	14.7888	Nrxn2	Nrxn2:0
18	13951454	13951805	5.39722	19.1023	14.7635	Nol4	Nol4:0
10	66522817	66523095	6.05836	19.0914	14.7526	N/A	RGD1565317:13319
7	125902193	125902490	7.14178	19.0794	14.7411	N/A	RGD1304694:9026
3	9485724	9485995	5.50566	19.0689	14.7307	N/A	AC142138.2:13007
5	166999165	166999473	5.89863	19.0577	14.7196	H6pd	H6pd:0
12	43739831	43740125	6.70858	19.0127	14.6753	N/A	AABR07036452.1:80842
9	904240	904512	7.53201	18.9496	14.6152	N/A	AABR07066059.2:49999
15	59502511	59502752	6.44506	18.8175	14.4856	N/A	Enox1:175413
9	113478746	113479108	6.44506	18.8175	14.4856	Rab31	Rab31:0
3	2484665	2484914	6.09516	18.7726	14.4424	Tprn|Ssna1	Tprn:0
1	21224839	21225256	7.40996	18.699	14.3694	Akap7	Akap7:0
12	45995994	45996354	6.21489	18.6655	14.3366	N/A	Ccdc60:46059
19	53501010	53501392	6.21489	18.6655	14.3366	Fbxo31	Fbxo31:0
2	200433281	200433528	6.21489	18.6655	14.3366	N/A	Hmgcs2:19096
8	48423152	48423479	6.74744	18.6521	14.3245	Usp2	Usp2:0
13	104730422	104730759	7.13179	18.588	14.2615	N/A	AABR07022055.1:56934
12	1510242	1510729	1.53214	18.5846	14.2591	Rn5s|AABR07034940.2|AABR07034940.1|5S_rRNA	Rn5s:0|AABR07034940.2:0
17	76804376	76804694	6.01211	18.5491	14.2245	Camk1d	Camk1d:0
3	143216306	143216749	6.01211	18.5491	14.2245	Cst3	Cst3:2937
12	49477613	49477879	5.83211	18.4625	14.1396	2900026A02Rik	2900026A02Rik:0
18	55877728	55878148	5.83211	18.4625	14.1396	Synpo	Synpo:0
3	2703124	2703502	5.83211	18.4625	14.1396	N/A	Lcn12:13032
4	182124165	182124416	7.52469	18.4505	14.1288	N/A	Ccdc91:80573
12	24259312	24259835	4.89427	18.4435	14.1219	Hip1	Hip1:0
2	93675031	93675273	4.89427	18.4435	14.1219	Impa1|Slc10a5	Impa1:0
1	15053932	15054209	8.01565	18.4176	14.0966	N/A	Ifngr1:8223
18	39820691	39820990	8.01565	18.4176	14.0966	N/A	SNORA17:24499
8	132947069	132947341	8.01565	18.4176	14.0966	N/A	Xcr1:27960
X	10207079	10207380	8.01565	18.4176	14.0966	Nyx	Nyx:0
1	14981521	14981848	7.72763	18.3637	14.0459	N/A	AABR07000493.1:30741
4	140126450	140126866	7.72763	18.3637	14.0459	N/A	Sumf1:12137
9	81578095	81578432	5.52662	18.3617	14.0445	Pnkd|Tmbim1	Tmbim1:0|Pnkd:0
12	22081727	22082083	6.25292	18.3361	14.0203	Agfg2	Agfg2:0
4	27803872	27804268	7.7068	18.3234	14.008	Cdk6	Cdk6:0
5	160498532	160498833	7.006	18.3163	14.001	Fhad1	Fhad1:0
13	46693547	46693789	6.79408	18.3057	13.991	Thsd7b	Thsd7b:0
16	22456006	22456268	6.79408	18.3057	13.991	N/A	SNORA70:41503
2	70593365	70593669	6.79408	18.3057	13.991	N/A	AABR07008681.1:95636
6	70071525	70071813	6.79408	18.3057	13.991	N/A	SNORA17:62505
3	174053458	174053760	7.68843	18.2877	13.9744	N/A	AABR07072963.1:6503
12	45305070	45305394	7.44098	18.2823	13.9694	N/A	AABR07036505.1:14107
4	58664253	58664568	7.44097	18.2823	13.9694	N/A	Mkln1:28816
5	138587036	138587348	4.05032	18.2588	13.9462	N/A	Foxj3:18445
6	110949790	110950108	6.96514	18.2275	13.9152	N/A	Cipc:17953
9	27036016	27036339	6.73883	18.1808	13.869	Paqr8|SNORA17	Paqr8:0
1	116105104	116105389	6.36294	18.1796	13.868	Atp10a	Atp10a:0
10	110468082	110468363	6.50529	18.0857	13.7749	Narf|Foxk2	Foxk2:927
6	114358983	114359291	6.89809	18.0811	13.7718	N/A	5S_rRNA:26010
1	220477609	220478037	6.48416	18.0356	13.7271	Cnih2|LOC100363782|Yif1a	Cnih2:0
1	257137636	257137919	7.27228	17.9406	13.6334	N/A	7SK:10212
19	58803849	58804138	6.2555	17.9153	13.6098	N/A	Kcnk1:19676
5	167730637	167731000	6.2555	17.9153	13.6098	N/A	Slc45a1:34290
5	172690126	172690444	6.06611	17.8595	13.5562	Prkcz	Prkcz:0
1	44312385	44312640	7.44009	17.8018	13.499	Tiam2	Tiam2:0
1	128676671	128677000	6.03732	17.7853	13.4831	Ttc23	Ttc23:0
6	33632183	33632559	6.03732	17.7853	13.4831	N/A	Rhob:56568
4	180527288	180527566	6.93518	17.7032	13.4027	N/A	AABR07062513.1:10823
3	4006896	4007158	5.84511	17.6888	13.3888	AC111292.2	AC111292.2:0
3	120190458	120190808	5.84511	17.6888	13.3888	N/A	Mrps5:7923
6	60150526	60150951	4.86527	17.6493	13.3506	AABR07064011.1|Ifrd1	Ifrd1:0
12	47103044	47103289	5.67448	17.6203	13.3228	Rnf10	Rnf10:25
13	25807120	25807383	5.67448	17.6203	13.3228	Tnfrsf11a	Tnfrsf11a:0
5	154903494	154903796	5.67448	17.6203	13.3228	Luzp1	Luzp1:0
6	28452379	28452638	5.67448	17.6203	13.3228	Efr3b	Efr3b:0
1	91262963	91263216	6.89407	17.6152	13.3186	N/A	Cebpg:24701
14	39497757	39498151	6.89407	17.6152	13.3186	N/A	Cox7b2:128989
9	17114473	17114906	4.95174	17.606	13.3106	Yipf3|Lrrc73|Tjap1	Lrrc73:297
7	125296598	125296949	6.67949	17.5984	13.3036	Parvg	Parvg:0
10	76040397	76040774	5.522	17.5755	13.2812	Msi2	Msi2:434
X	45522359	45522603	5.522	17.5755	13.2812	RGD1562200	RGD1562200:0
15	108120315	108120606	5.38491	17.5509	13.2582	Dock9	Dock9:0
17	76144633	76144904	6.27136	17.5267	13.2353	Proser2	Proser2:4232
1	264189525	264189795	7.03405	17.451	13.1606	N/A	5S_rRNA:13569
13	77358845	77359283	6.79905	17.411	13.1211	Rn60_13_0822.1	Rn60_13_0822.1:0
10	34304535	34304926	6.57492	17.3644	13.0755	Olr1383	Olr1383:3339
15	89926127	89926467	6.57492	17.3644	13.0755	N/A	AABR07019120.1:69317
18	25769361	25769616	6.57492	17.3644	13.0755	Camk4	Camk4:0
2	251885083	251885370	6.57492	17.3644	13.0755	Syde2	Syde2:0
20	8020291	8020560	6.57492	17.3644	13.0755	Fkbp5|7SK	Fkbp5:1272
8	122903580	122903877	6.57492	17.3644	13.0755	Cmtm8	Cmtm8:0
11	63374690	63375064	7.70735	17.3521	13.0651	N/A	LOC498084:149705
2	113967082	113967390	7.70735	17.3521	13.0651	N/A	AABR07009824.1:10274
3	30785396	30785695	7.70735	17.3521	13.0651	N/A	AABR07051982.2:107002
7	48650399	48650711	7.70735	17.3521	13.0651	AABR07056953.1	AABR07056953.1:3909
X	29064305	29064561	7.70735	17.3521	13.0651	N/A	AABR07037729.1:92909
X	43683553	43683816	7.70735	17.3521	13.0651	N/A	Sat1:53789
5	152795090	152795519	6.17012	17.2811	12.9974	Man1c1	Man1c1:0
8	51214544	51214952	6.17012	17.2811	12.9974	N/A	U6:136551
5	78534224	78534637	6.73297	17.2681	12.985	Rgs3	Rgs3:0
1	248056337	248056793	7.40367	17.2547	12.9717	N/A	Ranbp6:70841
2	20433883	20434195	6.52145	17.244	12.9612	Ssbp2	Ssbp2:0
5	155276954	155277435	6.93199	17.2387	12.9563	N/A	C1qa:12812
11	69764485	69764909	6.302	17.1719	12.8903	Kalrn	Kalrn:0
6	104244091	104244356	5.65337	17.1676	12.8873	Galnt16	Galnt16:0
14	107433677	107434030	7.11193	17.1476	12.8674	N/A	LOC100361636:38293
10	89146136	89146431	6.66816	17.1272	12.8471	N/A	Ezh1:15798
9	106214571	106214806	3.72553	17.098	12.819	N/A	AABR07068455.1:268241
8	116322973	116323289	4.60699	17.039	12.7606	Rassf1|Hyal2|RGD1561582	Hyal2:751
15	58771273	58771550	6.83285	17.031	12.7527	N/A	AABR07018457.1:43772
2	208230007	208230252	6.06594	17.0258	12.7479	AABR07012775.1	AABR07012775.1:4120
8	36256813	36257084	6.06594	17.0258	12.7479	Kirrel3	Kirrel3:2061
10	107238162	107238422	6.06246	17.0173	12.741	Cyth1	Cyth1:0
1	203883759	203884108	7.51298	16.9883	12.7124	N/A	Gpr26:87044
11	64376962	64377233	6.80504	16.9724	12.6969	Igsf11	Igsf11:0
5	170641846	170642119	5.72408	16.9636	12.6883	Ajap1	Ajap1:0
7	54118883	54119210	7.01905	16.9598	12.6847	N/A	Bbs10:84534
17	74874005	74874297	7.01256	16.9466	12.6719	N/A	U6:72373
2	179627142	179627446	7.01256	16.9466	12.6719	Gria2	Gria2:0
6	106080621	106080879	7.01256	16.9466	12.6719	Sipa1l1	Sipa1l1:0
1	24518855	24519205	7.00381	16.9288	12.6553	N/A	1700020N01Rik:52035
12	39659933	39660259	5.85976	16.9176	12.6446	Arpc3|SNORA67	Arpc3:0
5	160688660	160688924	5.85976	16.9176	12.6446	Kazn	Kazn:0
9	31994134	31994474	5.85976	16.9176	12.6446	Adgrb3	Adgrb3:0
9	114943853	114944115	5.85976	16.9176	12.6446	Ptprm	Ptprm:0
1	55705030	55705310	1.93034	16.9145	12.6424	AABR07001734.1	AABR07001734.1:2088
13	72826201	72826529	7.21447	16.8865	12.6148	Stx6	Stx6:0
20	7613317	7613717	4.83384	16.8546	12.5834	Anks1a	Anks1a:0
6	39361495	39361778	4.83384	16.8546	12.5834	Fam84a	Fam84a:0
1	163447354	163447666	5.6781	16.8407	12.5701	Lrrc32	Lrrc32:0
10	14828518	14828790	5.6781	16.8407	12.5701	Tekt4	Tekt4:0
10	66511987	66512239	5.6781	16.8407	12.5701	RGD1565317	RGD1565317:2489
18	32223232	32223529	5.6781	16.8407	12.5701	N/A	Arhgap26:15432
6	99783450	99783802	5.6781	16.8407	12.5701	Sptb	Sptb:404
8	82533957	82534278	6.52988	16.824	12.5546	Tmod2	Tmod2:269
13	36149977	36150267	4.92272	16.811	12.5416	Dbi	Dbi:0
17	66219402	66219726	4.92272	16.811	12.5416	Mtr	Mtr:0
1	261905509	261905749	6.32573	16.7984	12.5299	N/A	AC096317.1:16796
4	84647116	84647388	5.51686	16.7899	12.5214	Wipf3	Wipf3:0
7	140489931	140490232	5.51686	16.7899	12.5214	Prkag1	Prkag1:0
5	172888082	172888351	5.01975	16.7781	12.5107	Tmem52|AC130035.1|AC130035.2	Tmem52:0
13	95050985	95051237	5.37276	16.7611	12.4943	Sdccag8	Sdccag8:0
10	14966597	14966919	5.12611	16.7577	12.4916	Lmf1	Lmf1:0
1	224913440	224913758	5.24321	16.7513	12.4858	Slc3a2	Slc3a2:0
12	25639500	25639746	6.69604	16.7416	12.477	Gatsl2	Gatsl2:704
1	15059359	15059610	6.65634	16.6571	12.3941	Ifngr1	Ifngr1:2822
1	221283979	221284245	6.65606	16.6565	12.3941	Cdc42ep2|Pola2	Pola2:0
15	6202794	6203106	6.65634	16.6571	12.3941	Zfp385d	Zfp385d:0
5	123499516	123499833	6.65634	16.6571	12.3941	N/A	AABR07049491.1:163545
1	260950354	260950673	6.86953	16.6548	12.3929	Slit1	Slit1:0
1	181286563	181286979	1.50995	16.6377	12.3763	N/A	Ythdc2:798920
8	45565297	45565622	6.07538	16.6327	12.3713	RGD1565368	RGD1565368:2724
14	37284185	37284560	4.95836	16.5797	12.3193	Dcun1d4	Dcun1d4:0
1	6866661	6866941	7.29279	16.5713	12.3111	Utrn	Utrn:0
1	136684414	136684747	7.25734	16.5037	12.2442	Sv2b	Sv2b:0
10	20182465	20182738	6.35575	16.4372	12.1788	N/A	Slit3:138140
17	80777073	80777403	6.35575	16.4372	12.1788	Cubn	Cubn:0
8	56631534	56631895	6.75443	16.4177	12.1606	Mir6329	Mir6329:1850
19	58824951	58825275	5.9773	16.3958	12.139	Kcnk1	Kcnk1:0
11	45315771	45316029	6.72625	16.3594	12.1029	Cmss1	Cmss1:0
19	22631075	22631394	5.36325	16.358	12.1021	Gpt2	Gpt2:0
X	111851429	111851741	7.15521	16.3079	12.053	N/A	Prps1:31164
10	63000216	63000650	7.39906	16.3035	12.0492	Efcab5	Efcab5:0
16	20212471	20212733	7.39906	16.3035	12.0492	N/A	5S_rRNA:6467
X	29627570	29627822	7.39906	16.3035	12.0492	Gpm6b	Gpm6b:0
X	36932874	36933116	7.39906	16.3035	12.0492	Adgrg2	Adgrg2:0
20	46739160	46739414	6.09871	16.2718	12.0195	Sesn1	Sesn1:0
7	31864093	31864453	6.09871	16.2718	12.0195	Tmpo	Tmpo:0
1	10673851	10674209	7.37957	16.2673	12.0167	N/A	AABR07000356.1:101430
8	94833985	94834268	7.11892	16.2381	11.9878	Mrap2	Mrap2:0
1	180972510	180972960	1.83371	16.2288	11.9788	N/A	Ythdc2:1112939
1	274133345	274133665	6.87887	16.2219	11.9723	AC115255.1	AC115255.1:0
3	123891053	123891317	6.43822	16.1878	11.9386	N/A	Rnf24:41266
10	76016781	76017056	5.87638	16.1497	11.9016	Msi2	Msi2:0
17	90511238	90511498	5.87638	16.1497	11.9016	Lyst	Lyst:0
19	11908800	11909100	5.87638	16.1497	11.9016	N/A	AABR07042840.1:122023
11	36205487	36205750	6.83345	16.1308	11.8842	N/A	Ets2:112993
1	91307808	91308099	6.60231	16.1013	11.8552	N/A	Cebpg:11153
9	99990075	99990359	6.58882	16.073	11.8272	N/A	Gpc1:7916
7	73302272	73302593	5.68219	16.0628	11.8177	Pop1|U6	U6:3435
1	142470027	142470362	4.79965	16.0595	11.8157	Crtc3	Crtc3:0
16	71597156	71597456	4.79965	16.0595	11.8157	Rps28	Rps28:3962
5	152041303	152041538	5.5111	16.005	11.7624	N/A	AABR07050116.1:29087
7	120581009	120581376	5.5111	16.005	11.7624	Maff	Maff:0
12	10363335	10363650	4.99121	15.9827	11.7419	N/A	Wasf3:27837
13	100540522	100540867	5.35923	15.9716	11.7314	N/A	Srp9:10440
2	29921048	29921305	5.35923	15.9716	11.7314	N/A	SNORA17:9400
20	31083099	31083376	5.35923	15.9716	11.7314	N/A	Eif4ebp2:10631
1	106096982	106097311	6.75283	15.9683	11.729	Nell1	Nell1:0
2	212218996	212219249	6.75283	15.9683	11.729	N/A	Vav3:28202
1	21938192	21938553	5.1015	15.9631	11.725	N/A	Ctgf:83420
10	85359155	85359406	5.1015	15.9631	11.725	N/A	Arhgap23:25475
12	50366590	50366878	5.1015	15.9631	11.725	Tpst2	Tpst2:0
3	81351371	81351627	5.22351	15.9586	11.721	N/A	Cry2:7262
8	77367064	77367450	6.31662	15.9225	11.6865	Lipc	Lipc:0
5	152573406	152573678	5.62525	15.9167	11.6813	Extl1|Slc30a2	Extl1:80
6	76235799	76236073	5.62525	15.9167	11.6813	N/A	Psma6:30374
2	29966722	29967074	7.17635	15.8878	11.6528	N/A	SNORA17:35905
3	155242200	155242465	6.10409	15.8679	11.633	Ppp1r16b	Ppp1r16b:0
13	109655486	109655877	6.92091	15.854	11.6192	LOC498316|Tatdn3	Tatdn3:0
11	50158718	50158998	7.14059	15.8206	11.5862	N/A	SNORA17:69794
10	57311794	57312097	6.08265	15.8187	11.5843	Inca1|Camta2	Inca1:0
7	121230763	121231045	4.34037	15.7134	11.4824	Pdgfb	Pdgfb:0
8	61696135	61696446	6.41861	15.7141	11.4824	Ptpn9	Ptpn9:0
1	240343185	240343435	6.6151	15.6885	11.4584	AABR07006566.1	AABR07006566.1:1553
5	167589447	167589756	6.40559	15.6864	11.4566	Rere	Rere:0
1	50386664	50386925	6.19952	15.6644	11.4348	N/A	Qk:441209
12	11478096	11478369	6.19952	15.6644	11.4348	Smurf1	Smurf1:0
7	50350258	50350528	7.03544	15.622	11.3929	Syt1	Syt1:0
7	53414752	53415103	6.79491	15.607	11.3781	N/A	E2f7:98272
3	161889844	161890105	5.97768	15.5769	11.3485	Cdh22|Elmo2	Elmo2:0|Cdh22:0
12	40244362	40244759	4.85926	15.5708	11.3427	Sh2b3	Sh2b3:0
11	35048385	35048654	6.13659	15.5246	11.2974	Kcnj6	Kcnj6:0
12	45029145	45029400	5.78449	15.5242	11.2974	Pebp1	Pebp1:0
14	84118032	84118278	6.13659	15.5246	11.2974	N/A	Osbp2:11036
8	71242098	71242436	6.13659	15.5246	11.2974	Zfp609	Zfp609:0
9	73554399	73554694	6.13659	15.5246	11.2974	LOC689991	LOC689991:0
1	181014503	181014903	1.78217	15.5147	11.2896	N/A	Ythdc2:1070996
5	169656947	169657288	5.77517	15.5017	11.2765	Nphp4|Kcnab2	Kcnab2:0
16	1818583	1818951	5.9367	15.4819	11.2571	Zmiz1|Mir3075	Zmiz1:0
9	27121425	27121687	6.08669	15.4132	11.1891	LOC100361830	LOC100361830:0
12	24028240	24028569	6.47713	15.4053	11.1815	Por	Por:0
10	9808459	9808705	6.68837	15.3964	11.173	N/A	5S_rRNA:611525
2	107222631	107222957	5.89542	15.3858	11.1625	N/A	Tbl1xr1:10097
2	157726593	157726892	5.89542	15.3858	11.1625	AABR07011090.1	AABR07011090.1:2516
2	244178519	244178782	5.89542	15.3858	11.1625	Tspan5	Tspan5:0
4	149518543	149518898	5.89542	15.3858	11.1625	N/A	AABR07061848.1:123993
5	58848411	58848807	5.14402	15.3672	11.146	N/A	Rusc2:6966
7	121552284	121552525	5.87627	15.341	11.1201	Cacna1i	Cacna1i:0
1	101164528	101164847	5.2592	15.3241	11.1035	Slc17a7	Slc17a7:0
13	60877679	60877998	6.869	15.305	11.0852	N/A	Rgs2:28586
2	220260970	220261225	6.869	15.305	11.0852	N/A	Lppr4:37020
6	35397366	35397671	6.869	15.305	11.0852	N/A	AABR07063565.1:53579
10	55741248	55741626	5.38737	15.2967	11.078	AABR07072133.1|Alox12b	AABR07072133.1:72
3	157165482	157165719	5.68682	15.2872	11.0687	N/A	Chd6:66177
5	157657818	157658142	5.68682	15.2872	11.0687	Capzb	Capzb:0
14	48730978	48731269	7.09076	15.2725	11.0556	Arap2	Arap2:0
5	68651539	68651794	7.09076	15.2725	11.0556	N/A	Olr848:31385
6	55555976	55556398	7.09076	15.2725	11.0556	N/A	Bzw2:29948
9	29226658	29226909	7.09076	15.2725	11.0556	N/A	RGD1309049:109381
9	118535265	118535534	7.09076	15.2725	11.0556	N/A	Dlgap1:50645
X	128829089	128829348	7.09076	15.2725	11.0556	N/A	AABR07041403.1:53018
6	105796818	105797136	5.50462	15.2212	11.0083	N/A	AABR07065049.2:26353
19	37916841	37917161	4.95979	15.1867	10.9764	Slc12a4|Lcat|Psmb10	Slc12a4:0
7	123027294	123027543	4.95979	15.1867	10.9764	Zc3h7b	Zc3h7b:145
12	41567062	41567394	5.3441	15.1822	10.9725	Tpcn1|Slc8b1	Slc8b1:0
19	55955082	55955338	6.5562	15.1329	10.9272	Sult5a1	Sult5a1:0
13	98092874	98093128	6.49311	15.0063	10.8035	N/A	Ahctf1:13929
8	89277013	89277284	6.49311	15.0063	10.8035	N/A	AABR07070873.1:39968
17	70358546	70358786	5.01692	15.0032	10.8014	N/A	Ankrd16:27921
20	12758158	12758415	6.67502	14.9312	10.7302	N/A	Col6a2:15012
12	37871954	37872263	5.68342	14.8861	10.6864	Pitpnm2	Pitpnm2:0
6	12315617	12315866	5.68342	14.8861	10.6864	Ppp1r21	Ppp1r21:0
5	139328379	139328684	5.51728	14.8701	10.6709	N/A	Scmh1:56745
13	42747893	42748188	6.18089	14.7867	10.5889	Nckap5	Nckap5:0
16	67213791	67214111	6.18089	14.7867	10.5889	N/A	snoR12:76154
18	24718470	24718741	6.18089	14.7867	10.5889	Lims2	Lims2:0
18	69851269	69851579	6.18089	14.7867	10.5889	Mro	Mro:1881
3	122957304	122957579	6.18089	14.7867	10.5889	Vps16	Vps16:0
6	33676318	33676615	6.18089	14.7867	10.5889	N/A	Rhob:12512
1	161735000	161735308	5.97811	14.7613	10.5653	Tenm4	Tenm4:0
2	9601308	9601598	5.97811	14.7613	10.5653	Mblac2	Mblac2:0
20	10942811	10943192	5.97811	14.7613	10.5653	Pdxk	Pdxk:0
3	148289592	148289904	6.58304	14.7523	10.5567	Bcl2l1	Bcl2l1:0
20	26115246	26115523	6.36068	14.7385	10.5431	Lrrtm3	Lrrtm3:0
1	250750490	250750904	6.56796	14.7228	10.5281	Sgms1	Sgms1:0
10	85783391	85783642	5.43361	14.6615	10.4685	Lasp1	Lasp1:0
1	89337116	89337410	5.91743	14.6271	10.4346	N/A	Cd22:7699
1	265677157	265677638	5.91743	14.6271	10.4346	RGD1564887	RGD1564887:0
18	56852132	56852430	5.91743	14.6271	10.4346	Arhgef37	Arhgef37:0
6	24214002	24214289	5.91743	14.6271	10.4346	N/A	AABR07063248.1:12139
6	41890186	41890559	5.91743	14.6271	10.4346	N/A	Lpin1:20141
X	111865147	111865446	5.91743	14.6271	10.4346	N/A	Tsc22d3:18849
18	56187012	56187333	6.29364	14.6019	10.4115	Arsi	Arsi:945
1	175419406	175419740	4.55352	14.5894	10.3992	Sbf2	Sbf2:0
14	39112519	39112811	6.70936	14.56	10.3704	Gabrb1	Gabrb1:0
1	162731075	162731329	5.8693	14.5202	10.3316	AC133383.1	AC133383.1:1974
16	81832290	81832651	5.69213	14.5143	10.3261	F7	F7:0
17	4692537	4692814	5.69213	14.5143	10.3261	AABR07026912.1	AABR07026912.1:4947
2	78197771	78198059	5.69213	14.5143	10.3261	Fam134b	Fam134b:0
7	23635034	23635313	5.69213	14.5143	10.3261	Syn3	Syn3:0
10	62665181	62665494	6.03645	14.4796	10.2932	Git1	Git1:716
12	13742300	13742607	4.72142	14.4675	10.2816	Fbxl18	Fbxl18:0
19	40091366	40091632	6.22801	14.4674	10.2816	N/A	AABR07043776.1:420458
1	226345484	226345809	5.35245	14.4575	10.2724	Dagla	Dagla:0
10	16855373	16855665	5.49726	14.4387	10.2542	Ergic1	Ergic1:0
13	69917453	69917998	5.49726	14.4387	10.2542	Rgl1	Rgl1:0
5	164902299	164902562	5.82688	14.4256	10.2425	Agtrap	Agtrap:3880
12	6820478	6820830	4.81808	14.4224	10.2394	N/A	Alox5ap:34090
2	206453708	206454125	4.81808	14.4224	10.2394	Phtf1|Rsbn1	Phtf1:83
18	3613085	3613405	6.3922	14.3772	10.1972	RGD1311805|Npc1|AABR07031184.1	RGD1311805:0
10	59580927	59581185	5.1771	14.3726	10.1927	P2rx1|Camkk1|Itgae	P2rx1:0|Itgae:0
18	79617365	79617707	5.1771	14.3726	10.1927	N/A	AC127118.1:26018
6	25811073	25811351	5.04398	14.3726	10.1927	Bre	Bre:0
1	18966931	18967221	6.5828	14.3197	10.1426	Lama2	Lama2:0
11	15919527	15919813	6.5828	14.3197	10.1426	N/A	AABR07033287.1:61247
1	260336984	260337325	6.34972	14.2931	10.1168	Opalin	Opalin:0
1	3094250	3094586	6.56505	14.2859	10.11	N/A	SNORA36:207898
13	74056127	74056384	6.56505	14.2859	10.11	Soat1	Soat1:0
14	32875753	32875999	5.76439	14.2856	10.1097	AABR07072389.1	AABR07072389.1:0
2	8972399	8972708	5.76439	14.2856	10.1097	Adgrv1	Adgrv1:0
4	132512716	132513032	5.76439	14.2856	10.1097	N/A	AABR07061535.1:100721
4	17998240	17998506	6.78247	14.2598	10.0845	N/A	7SK:87619
4	47271634	47271893	6.78247	14.2598	10.0845	N/A	AABR07059974.1:24220
X	111912120	111912358	6.78247	14.2598	10.0845	N/A	Tsc22d3:24215
7	134591634	134591929	6.5494	14.256	10.0829	Zcrb1	Zcrb1:0
6	147172443	147172752	4.18817	14.2442	10.0717	Itgb8	Itgb8:0
4	45163130	45163492	6.50289	14.167	9.99623	ST7	ST7:0
10	81861590	81861898	5.542	14.1633	9.99255	N/A	AABR07030334.1:21287
12	25858807	25859068	5.86543	14.111	9.9409	N/A	U6:79109
5	141253750	141254071	5.86543	14.111	9.9409	Macf1	Macf1:0
5	142119069	142119380	5.86543	14.111	9.9409	N/A	AABR07049880.1:184256
5	146515126	146515409	5.86543	14.111	9.9409	Csmd2	Csmd2:0
10	4971569	4971888	5.84336	14.063	9.89399	N/A	Socs1:13109
16	46358152	46358510	6.23338	14.0611	9.89221	N/A	U6:174209
2	129384290	129384572	6.23338	14.0611	9.89221	N/A	AABR07010231.1:104436
9	46136235	46136560	6.23338	14.0611	9.89221	Tbc1d8	Tbc1d8:0
6	9740397	9740763	5.66316	14.0569	9.88922	N/A	Prkce:49659
11	81286621	81286886	5.48744	14.0345	9.86771	N/A	AABR07034610.1:25335
4	6879046	6879592	1.49857	14.0201	9.85374	U6	U6:1038
3	124524956	124525262	5.97861	13.9499	9.78455	Prnp	Prnp:0
10	55734515	55734761	5.94316	13.8755	9.71175	Aloxe3	Aloxe3:0
9	89769396	89769729	5.94316	13.8755	9.71175	N/A	AABR07068198.3:46849
X	22414012	22414339	5.94316	13.8755	9.71175	Gpr173|AABR07037487.1|Tspyl2	Tspyl2:272
1	201424464	201424708	5.56542	13.8341	9.67352	N/A	Plekha1:5063
11	59253285	59253574	6.10625	13.8053	9.6455	N/A	Lsamp:142724
16	56387018	56387292	5.69826	13.7453	9.58687	Tusc3	Tusc3:0
18	48009619	48009973	5.69826	13.7453	9.58687	N/A	AABR07032123.2:50326
2	21450755	21451004	5.69826	13.7453	9.58687	N/A	Ckmt2:13563
2	141819621	141819857	5.69826	13.7453	9.58687	N/A	AABR07010589.1:43981
5	138071356	138071646	5.69826	13.7453	9.58687	N/A	SNORA17:41728
8	39500835	39501080	5.69826	13.7453	9.58687	5S_rRNA|Pknox2	Pknox2:0
8	46705961	46706229	5.69826	13.7453	9.58687	Tbcel	Tbcel:0
7	70366741	70367001	4.94046	13.7399	9.58346	Agap2	Agap2:0
19	52310917	52311239	4.58652	13.7278	9.57163	Wfdc1	Wfdc1:2556
4	122365940	122366298	4.58652	13.7278	9.57163	Klf15	Klf15:0
1	89087843	89088126	6.0419	13.6748	9.52041	Cox6b1|Etv2	Cox6b1:2985
18	63237063	63237301	5.48884	13.658	9.50423	Spire1	Spire1:0
10	87244017	87244323	6.44915	13.6406	9.4895	Krt26	Krt26:0
18	51587745	51588046	4.77578	13.6249	9.47394	Gramd3	Gramd3:0
5	142574683	142574968	4.77578	13.6249	9.47394	N/A	AABR07049886.1:15286
7	73141701	73142043	4.77578	13.6249	9.47394	Matn2	Matn2:0
1	125417134	125417372	6.01653	13.6232	9.47315	Apba2	Apba2:0
18	72305298	72305546	5.3077	13.6048	9.45548	Zbtb7c	Zbtb7c:0
2	148156710	148157007	5.3077	13.6048	9.45548	N/A	AABR07010705.1:105103
20	46472134	46472443	5.3077	13.6048	9.45548	Foxo3	Foxo3:0
19	17552580	17552974	4.88636	13.5928	9.44497	N/A	Chd9:57996
3	10642694	10642956	4.88636	13.5928	9.44497	Gpr107	Gpr107:0
5	64806133	64806415	5.01009	13.5766	9.43112	Aldob	Aldob:0
12	24446602	24446869	5.99138	13.5719	9.42746	AABR07035835.1	AABR07035835.1:0
16	81954824	81955076	5.79302	13.5578	9.41369	Mcf2l	Mcf2l:0
11	30857265	30857650	6.16712	13.516	9.37268	N/A	Mis18a:22237
5	8027984	8028571	6.37097	13.4934	9.35056	N/A	AABR07046819.1:14945
4	44447423	44447686	5.94171	13.4703	9.32772	N/A	Tes:87019
7	50108361	50108641	6.35556	13.4644	9.32184	Syt1	Syt1:0
10	63763721	63763963	5.74841	13.4626	9.32015	Pitpna	Pitpna:0
7	11615040	11615288	5.57081	13.4626	9.32015	Gng7	Gng7:0
5	166594119	166594360	5.92942	13.4451	9.30329	Clstn1	Clstn1:0
18	14508760	14509016	5.55089	13.4181	9.27651	Dtna	Dtna:0
6	94763059	94763367	6.11223	13.408	9.26721	N/A	Daam1:24034
1	83977938	83978214	5.06804	13.3734	9.2336	Egln2|Rab4b	Egln2:703
17	73035282	73035630	6.29659	13.3527	9.21323	N/A	AABR07028511.1:29027
4	180799664	180799978	4.25956	13.3088	9.17067	N/A	AABR07062513.3:8061
16	26710513	26710749	6.47418	13.2662	9.12943	N/A	Klhl2:28640
8	59012703	59012938	6.47418	13.2662	9.12943	Dmxl2	Dmxl2:0
X	123433472	123433774	6.47418	13.2662	9.12943	N/A	Slc25a5:25836
4	104197979	104198297	6.45713	13.235	9.10096	N/A	AABR07061096.1:92247
20	7605949	7606285	5.63984	13.2293	9.09533	Anks1a	Anks1a:0
14	83305984	83306308	5.97366	13.1335	9.00264	Pisd	Pisd:0
18	62121577	62121844	5.97366	13.1335	9.00264	N/A	Pmaip1:52826
5	60724385	60724668	5.97366	13.1335	9.00264	N/A	Fbxo10:65822
9	87005976	87006341	5.97366	13.1335	9.00264	Nyap2	Nyap2:0
9	118098240	118098510	5.97366	13.1335	9.00264	N/A	7SK:190115
6	10354594	10354945	5.75098	13.0763	8.94762	Epas1	Epas1:0
1	221016177	221016420	5.38719	13.0492	8.9212	Pcnxl3|Sipa1	Sipa1:249
10	82761962	82762259	5.37786	13.028	8.90032	Col1a1	Col1a1:0
13	33592895	33593459	1.7276	13.0227	8.89513	N/A	ENSRNOG00000053423:555344
1	104618558	104618857	5.20604	12.9958	8.86956	Nav2	Nav2:0
11	64121999	64122310	5.70543	12.9812	8.85597	N/A	AABR07034310.1:72906
20	47076885	47077166	5.70543	12.9812	8.85597	Lace1	Lace1:0
4	171486007	171486270	5.70543	12.9812	8.85597	Eps8	Eps8:0
4	179004829	179005076	5.70543	12.9812	8.85597	N/A	SNORA17:49740
10	8643586	8643944	6.0904	12.9589	8.8356	Rbfox1	Rbfox1:0
18	28923303	28923664	5.69386	12.957	8.83383	Nrg2	Nrg2:0
6	76187833	76188337	3.97876	12.9093	8.78702	Psma6	Psma6:0
1	49229845	49230122	5.85182	12.8896	8.76789	N/A	AABR07001519.1:59990
16	11411815	11412138	5.85182	12.8896	8.76789	N/A	AABR07024669.1:7030
2	144505594	144505847	5.4791	12.8796	8.75825	N/A	Spg20:16225
12	17299894	17300223	4.62654	12.8729	8.75362	LOC498154	LOC498154:0
12	17865169	17865446	4.62654	12.8729	8.75362	LOC498155	LOC498155:0
3	162817575	162817899	4.72873	12.8265	8.70873	Sulf2	Sulf2:0
10	65502824	65503096	5.28555	12.8172	8.70038	Supt6h|Sdf2	Supt6h:0
18	15935647	15935887	5.28555	12.8172	8.70038	N/A	Zfp191:13914
4	125226295	125226544	5.6268	12.8162	8.70038	N/A	AABR07061448.2:21611
5	155252058	155252296	5.28555	12.8172	8.70038	C1qc|C1qb	C1qb:56
10	1120968	1121232	5.11814	12.786	8.67323	N/A	5S_rRNA:15774
10	94353842	94354085	5.11814	12.786	8.67323	Map3k3|Strada|Limd2	Limd2:963
19	39100679	39101018	5.11814	12.786	8.67323	Cirh1a	Cirh1a:0
5	101172835	101173070	5.11814	12.786	8.67323	N/A	SNORA17:5725
6	7149304	7150006	5.11814	12.786	8.67323	N/A	5S_rRNA:7007
7	118158186	118158469	5.11814	12.786	8.67323	Rbfox2	Rbfox2:0
18	69349440	69349716	5.43454	12.7817	8.67074	N/A	Mex3c:200221
1	43987589	43987902	4.97191	12.78	8.66964	U6	U6:4813
4	58802183	58802497	4.97191	12.78	8.66964	Mkln1	Mkln1:0
16	84943455	84943692	5.6048	12.7699	8.66148	Myo16	Myo16:4133
6	11211987	11212228	5.97953	12.7447	8.6365	Msh2	Msh2:3711
3	154598089	154598412	5.77797	12.7406	8.63288	Tgm2	Tgm2:0
11	51201599	51201848	5.37583	12.6521	8.54611	Cblb	Cblb:0
15	13123356	13123631	5.70597	12.5945	8.49039	Ptprg	Ptprg:0
11	75529856	75530179	5.51848	12.587	8.48323	Mb21d2	Mb21d2:0
5	141302225	141302504	5.51848	12.587	8.48323	Macf1	Macf1:0
3	162595630	162595874	4.12645	12.5728	8.46997	N/A	AABR07054586.1:11837
3	67610476	67610731	5.84648	12.4853	8.38372	N/A	Frzb:24876
8	34733479	34733748	6.01038	12.4048	8.30523	N/A	SNORA17:407231
19	11369747	11370027	5.79491	12.384	8.28585	N/A	Bbs2:15997
3	162854638	162854928	5.09548	12.3768	8.27884	Sulf2	Sulf2:0
8	23015108	23015379	4.24748	12.3749	8.27726	Prkcsh|Ccdc151	Prkcsh:0
4	45082954	45083190	5.97989	12.3473	8.25119	ST7	ST7:0
1	187821407	187821700	6.16588	12.2926	8.19746	Smg1	Smg1:0
6	34378015	34378333	6.16588	12.2926	8.19746	N/A	7SK:29843
8	57339853	57340123	6.16588	12.2926	8.19746	N/A	U6:16382
17	56116201	56116480	5.71923	12.2346	8.14325	Map3k8	Map3k8:0
13	107701419	107701735	5.71394	12.2241	8.13367	Kcnk2	Kcnk2:0
3	58772706	58772959	5.71394	12.2241	8.13367	Rapgef4	Rapgef4:0
7	33399872	33400243	5.71394	12.2241	8.13367	N/A	Nedd1:143585
15	32774190	32774429	5.90944	12.2138	8.12502	LOC100364854	LOC100364854:0
18	56193549	56193885	4.39296	12.2056	8.11708	Camk2a	Camk2a:93
19	58557342	58557620	4.39296	12.2056	8.11708	N/A	Ntpcr:7956
4	124941671	124941908	4.39296	12.2056	8.11708	N/A	Adamts9:83422
2	219410355	219410689	5.89555	12.1874	8.09972	Cdc14a	Cdc14a:0
3	132735094	132735339	3.91541	12.1348	8.04937	N/A	Sptlc3:42358
10	108655329	108655579	4.4773	12.1344	8.0492	N/A	Endov:8653
1	273023273	273023521	5.46771	12.1044	8.02038	N/A	AABR07006957.1:35771
15	18702158	18702484	5.46771	12.1044	8.02038	N/A	Abhd6:7026
5	76958184	76958422	5.46771	12.1044	8.02038	RGD1310951	RGD1310951:0
5	113734270	113734576	5.46771	12.1044	8.02038	Tek	Tek:0
7	117322604	117322908	5.46771	12.1044	8.02038	Spatc1|AC107096.1	AC107096.1:2621
4	66165583	66165919	3.98339	12.0939	8.01177	Ubn2	Ubn2:0
12	37830945	37831243	4.57111	12.0743	7.9926	Pitpnm2	Pitpnm2:0
2	197802821	197803091	4.57111	12.0743	7.9926	Adamtsl4	Adamtsl4:493
2	197348334	197348785	1.72019	12.0305	7.95062	N/A	5_8S_rRNA:138300
3	49032859	49033135	5.25993	12.0307	7.95062	N/A	Kcnh7:201393
9	84481842	84482101	5.25993	12.0307	7.95062	N/A	Mogat1:63252
4	58573056	58573343	4.67609	12.0273	7.94923	N/A	AABR07060133.1:87610
4	100081115	100081376	3.67247	12.0258	7.94888	Atoh8	Atoh8:0
1	84306675	84306923	4.79435	11.9957	7.9192	Prx	Prx:0
10	84869083	84869416	4.79435	11.9957	7.9192	Prr15l	Prr15l:2264
6	109023307	109023548	4.79435	11.9957	7.9192	N/A	Pgf:18710
1	243095591	243095854	5.08226	11.9926	7.91797	Dock8	Dock8:0
12	31530528	31530788	5.08226	11.9926	7.91797	Rimbp2	Rimbp2:0
2	56271521	56271875	5.08226	11.9926	7.91797	N/A	AABR07008399.1:53471
6	128620803	128621048	5.08226	11.9926	7.91797	N/A	Syne3:20166
9	44097324	44097606	5.08226	11.9926	7.91797	Mgat4a	Mgat4a:0
10	68614964	68615205	4.92858	11.9828	7.91066	N/A	AABR07030122.1:25844
12	36678716	36679006	4.92858	11.9828	7.91066	N/A	Scarb1:15954
17	20620931	20621277	4.92858	11.9828	7.91066	AABR07027235.1	AABR07027235.1:606
2	124111533	124111783	4.92858	11.9828	7.91066	Fgf2	Fgf2:0
3	92495846	92496102	5.5855	11.9684	7.89806	Pamr1	Pamr1:0
16	18943910	18944156	4.30813	11.9583	7.88796	N/A	Nwd1:6349
10	98752786	98753024	5.06575	11.955	7.88483	Map2k6	Map2k6:0
20	46743773	46744016	5.06575	11.955	7.88483	Sesn1	Sesn1:0
8	107646638	107646949	4.85642	11.8102	7.74442	Mras	Mras:0
19	11303135	11303386	4.06124	11.7889	7.72386	Mt1|Mt2A	Mt1:198
7	48703561	48703800	5.87729	11.7624	7.69793	N/A	AABR07056953.1:57071
9	113662242	113662531	5.48065	11.7576	7.6935	Ankrd12	Ankrd12:0
7	123606787	123607030	5.29874	11.7505	7.68719	Cyp2d4	Cyp2d4:0
14	81007354	81007615	5.28854	11.729	7.66616	Rgs12	Rgs12:0
15	48203724	48203966	5.09657	11.672	7.6109	Hmbox1	Hmbox1:0
19	53855147	53855449	4.79641	11.6656	7.6047	AABR07044049.1	AABR07044049.1:0
1	220797547	220797810	5.41291	11.6204	7.56022	N/A	Drap1:5986
14	13508802	13509180	5.58073	11.5816	7.52211	N/A	AABR07014387.1:11725
X	155857562	155857920	4.61058	11.5341	7.47593	Dkc1	Dkc1:0
10	21170371	21170665	5.36867	11.5304	7.47293	Tenm2	Tenm2:0
3	155252007	155252435	5.18865	11.517	7.46	Ppp1r16b	Ppp1r16b:0
1	116089433	116089714	5.72417	11.4769	7.42165	Atp10a	Atp10a:0
19	58907031	58907276	5.72417	11.4769	7.42165	AABR07044123.1	AABR07044123.1:0
8	111439100	111439364	5.72417	11.4769	7.42165	N/A	Ryk:41234
17	4516525	4516905	5.72242	11.4736	7.41928	N/A	AABR07026912.2:50715
5	151117054	151117329	3.86958	11.4378	7.38401	Fam76a	Fam76a:13
4	122924304	122924552	4.98143	11.4156	7.36221	N/A	Fbln2:29184
12	49844015	49844300	4.32805	11.41	7.35678	Myo18b	Myo18b:0
6	59868520	59868763	4.32805	11.41	7.35678	N/A	Arl4a:79814
14	4949106	4949433	1.9014	11.3567	7.30538	N/A	Zfp326:49106
8	53852745	53853003	5.45926	11.3438	7.29257	Ncam1	Ncam1:0
1	180805175	180805961	2.32448	11.3432	7.2922	N/A	Ythdc2:1279938
1	180852313	180852729	2.32448	11.3432	7.2922	N/A	Ythdc2:1233170
11	86432540	86432864	4.94704	11.3384	7.28902	N/A	AABR07034742.1:9634
8	78954996	78955523	5.85759	11.34	7.28902	N/A	Zfp280d:5550
12	1918364	1918622	5.45421	11.3338	7.28673	Arhgef18|A430078G23Rik	Arhgef18:0|A430078G23Rik:0
8	12935557	12935910	4.50908	11.2749	7.23092	N/A	Kdm4d:32283
17	87566561	87566820	5.60165	11.2462	7.2039	Etl4	Etl4:0
10	42172374	42172650	5.22998	11.2459	7.20371	AABR07029636.1	AABR07029636.1:0
15	59069748	59070100	5.22998	11.2459	7.20371	N/A	Lacc1:139729
15	60658498	60658784	5.22998	11.2459	7.20371	N/A	AABR07018476.1:30406
4	80751003	80751245	5.22998	11.2459	7.20371	N/A	AABR07060560.4:56867
1	141944279	141944589	4.61678	11.2269	7.18695	LOC102548818	LOC102548818:0
10	5845704	5846031	4.61678	11.2269	7.18695	N/A	Grin2a:84267
3	111535901	111536519	5.04077	11.1993	7.16146	Rtf1	Rtf1:0
5	116682778	116683022	5.04077	11.1993	7.16146	Nfia	Nfia:0
7	124718313	124718659	5.04077	11.1993	7.16146	Mpped1	Mpped1:0
20	10753024	10753293	4.73902	11.1957	7.15947	Hsf2bp	Hsf2bp:4561
1	226884915	226885207	4.87897	11.1848	7.15034	Cd6	Cd6:0
19	31154694	31155013	4.87897	11.1848	7.15034	N/A	Frem3:122878
4	62401640	62401919	4.87897	11.1848	7.15034	Wdr91	Wdr91:0
4	84106499	84106758	4.87897	11.1848	7.15034	Cpvl	Cpvl:0
4	124699709	124700017	4.87897	11.1848	7.15034	Adamts9	Adamts9:0
5	153119440	153119715	4.87897	11.1848	7.15034	Tmem57	Tmem57:3066
2	248908349	248908614	5.56251	11.172	7.13938	N/A	AABR07013672.1:14277
10	34182646	34182894	5.17823	11.1387	7.10714	U6|Trim7	U6:1459
5	171457812	171458077	4.57051	11.1125	7.08219	Tprg1l|Wrap73	Tprg1l:0
1	180703490	180703915	1.77347	11.0615	7.03294	N/A	Ythdc2:1381984
19	16885733	16886004	5.29783	11.024	6.99629	Fto	Fto:0
16	2018763	2019006	4.2906	11.0057	6.97842	Zcchc24	Zcchc24:0
8	115106009	115106257	4.78199	10.9642	6.93803	N/A	Rpl29:25110
7	102921466	102921708	5.43593	10.9307	6.90538	N/A	AABR07058167.1:227199
4	58636616	58636894	5.55609	10.7889	6.76845	N/A	Mkln1:56490
10	104526663	104526902	4.82417	10.7256	6.70638	Itgb4|LOC100360679	Itgb4:0
10	96275434	96275680	3.73381	10.721	6.70214	Prkca	Prkca:0
3	2136576	2136836	3.73381	10.721	6.70214	Arrdc1	Arrdc1:0
10	94149706	94149950	5.32683	10.7207	6.70208	Cyb561	Cyb561:2151
10	14876293	14876715	4.17881	10.7001	6.68175	N/A	Sstr5:22467
7	142878777	142879016	4.17881	10.7001	6.68175	Grasp	Grasp:431
13	110319876	110320154	5.13513	10.6973	6.68038	N/A	Ints7:9464
2	183886932	183887233	4.96306	10.6878	6.67119	N/A	AABR07012051.2:15670
3	147074285	147074607	4.9537	10.668	6.65289	Sdcbp2	Sdcbp2:0
8	51217974	51218369	5.11419	10.6549	6.63997	N/A	U6:133134
3	12973406	12973713	4.25586	10.6139	6.5998	N/A	Mvb12b:28913
11	89095258	89095495	5.43796	10.5699	6.55769	Spidr	Spidr:0
13	104095217	104095458	5.43796	10.5699	6.55769	N/A	U7:13423
4	51780860	51781143	5.43796	10.5699	6.55769	N/A	Gpr37:41010
12	12086536	12086793	4.74092	10.5406	6.52962	N/A	AABR07035382.1:24833
19	52488128	52488372	4.34208	10.538	6.52747	Cotl1	Cotl1:0
7	129969709	129970040	5.41038	10.5184	6.50945	Mov10l1|Mlc1	Mlc1:0
15	7818752	7819040	4.87105	10.4921	6.48364	N/A	Ube2e2:52457
13	71590109	71590517	4.43921	10.4743	6.46626	N/A	AABR07021433.1:9008
5	141978467	141978755	4.43921	10.4743	6.46626	N/A	AABR07049866.1:224554
8	44099521	44099803	5.19449	10.4635	6.4582	N/A	Zfp202:31519
20	30303467	30303779	4.55407	10.4362	6.43267	Slc29a3	Slc29a3:0
5	109592308	109592567	4.54946	10.4254	6.42215	Elavl2	Elavl2:0
17	40268240	40268575	5.54929	10.4093	6.40804	N/A	AABR07027672.1:95815
5	107941032	107941407	5.54929	10.4093	6.40804	AABR07049156.1	AABR07049156.1:3773
9	81818317	81818644	4.99226	10.4063	6.40791	Plcd4	Plcd4:0
14	36789133	36790049	4.67568	10.3945	6.39808	N/A	Usp46:33774
17	13216970	13217279	4.67568	10.3945	6.39808	N/A	AABR07027072.1:147487
18	48210716	48210960	4.67568	10.3945	6.39808	Snx24	Snx24:0
8	34046748	34047023	4.67568	10.3945	6.39808	N/A	AABR07069611.1:143524
14	20870500	20870738	4.82161	10.3862	6.39164	Slc4a4	Slc4a4:0
2	27989961	27990216	4.82161	10.3862	6.39164	Hexb	Hexb:0
16	22139526	22139864	3.55995	10.3752	6.3832	N/A	AABR07024932.1:22693
11	64375494	64375815	4.66049	10.3604	6.36879	Igsf11	Igsf11:0
17	58444960	58445238	3.86135	10.3412	6.35044	N/A	Adarb2:143701
1	100469937	100470250	4.50398	10.3184	6.32838	Aspdh|Lrrc4b|Josd2	Aspdh:472
5	140721418	140721756	5.29672	10.3054	6.3155	Trit1	Trit1:0
11	33983190	33983431	4.74783	10.2271	6.2402	Dopey2	Dopey2:0
10	88147297	88147722	3.64196	10.1632	6.1786	Krt17|Krt16|Ka11	Krt17:0
1	55736739	55737217	1.61145	10.1574	6.17288	AABR07001734.1	AABR07001734.1:0
11	33939638	33939976	3.96783	10.1111	6.12764	Dopey2	Dopey2:0
X	358751	359091	2.36825	10.1071	6.1247	N/A	AABR07036679.1:98456
8	99977057	99977307	4.03386	10.0169	6.03746	Plod2	Plod2:27
20	11717118	11717357	4.63887	9.99001	6.01198	Ube2g2	Ube2g2:0
13	33819707	33819985	3.43192	9.92137	5.94501	N/A	ENSRNOG00000053423:328818
14	47988104	47989126	1.59491	9.92113	5.94486	N/A	AABR07015165.1:180604
14	107408410	107408663	3.69204	9.82137	5.8492	N/A	LOC100361636:13026
14	7044476	7044724	4.17508	9.81727	5.84543	Nudt9	Nudt9:0
14	88478082	88478317	4.17508	9.81727	5.84543	N/A	LOC100911576:65313
15	48938307	48938620	4.17508	9.81727	5.84543	Elp3	Elp3:4251
5	155484444	155484718	4.17508	9.81727	5.84543	N/A	SNORA17:95248
9	70728482	70728743	4.17508	9.81727	5.84543	N/A	Klf7:11737
12	52116516	52116858	5.02686	9.7919	5.82145	Galnt9	Galnt9:0
9	20390540	20390797	4.28196	9.78769	5.8174	N/A	AABR07066870.1:49459
4	143702924	143703239	4.26164	9.73843	5.7697	N/A	7SK:166382
5	149649863	149650147	4.26164	9.73843	5.7697	N/A	AABR07050061.1:16420
10	37594629	37594960	4.64964	9.69228	5.7256	Skp1	Skp1:0
10	33048943	33049357	3.73263	9.6907	5.7243	N/A	U1:75812
16	59411092	59411349	5.15175	9.68482	5.71881	U1	U1:2543
X	111855931	111856231	5.15175	9.68482	5.71881	N/A	Tsc22d3:28064
2	24209438	24209676	4.3599	9.67248	5.70776	Ap3b1	Ap3b1:0
20	29537259	29537519	4.3599	9.67248	5.70776	N/A	Anapc16:7110
5	126394657	126394903	4.3599	9.67248	5.70776	Acot11	Acot11:0
7	66380848	66381105	5.12562	9.63646	5.67445	N/A	Fam19a2:208489
3	100771888	100772130	4.93476	9.61398	5.65521	Bdnf	Bdnf:0
1	51171765	51172014	4.60244	9.59199	5.6352	N/A	Qk:119426
12	15569706	15569954	4.60244	9.59199	5.6352	N/A	Rn60_12_0174.1:222326
3	171539774	171540090	4.60244	9.59199	5.6352	N/A	U6:56132
5	72255346	72255632	4.60244	9.59199	5.6352	N/A	Klf4:27681
5	136903096	136903370	4.60244	9.59199	5.6352	St3gal3|AABR07049764.1	St3gal3:0
5	140108547	140108783	4.60244	9.59199	5.6352	Rlf	Rlf:0
1	15989617	15989939	4.75453	9.58669	5.63251	Pde7b	Pde7b:0
13	33485737	33486003	1.98164	9.56717	5.6153	N/A	ENSRNOG00000053423:662800
13	33724245	33724490	1.96544	9.54845	5.59734	N/A	ENSRNOG00000053423:424313
19	51754788	51755083	5.0772	9.54659	5.5956	Cdh13	Cdh13:0
17	76789868	76790199	5.06524	9.52434	5.57365	Camk1d	Camk1d:0
14	85568520	85568758	4.56501	9.51211	5.56195	N/A	Kremen1:84246
2	157787923	157788260	3.50752	9.47777	5.53182	N/A	Ccnl1:28086
5	72401852	72402111	4.8548	9.45836	5.51285	N/A	RGD1565912:80361
11	89142313	89142548	5.21377	9.45322	5.50784	Spidr|5S_rRNA	Spidr:0
2	56327662	56327915	4.84443	9.43811	5.49434	N/A	Lifr:98452
13	50027177	50027423	4.38349	9.4233	5.47997	N/A	AABR07020979.1:56320
4	182791713	182791982	4.83411	9.41792	5.47496	Tmtc1	Tmtc1:0
7	21790835	21791079	3.88032	9.32569	5.38604	N/A	AABR07056200.1:586103
11	81954052	81954291	4.59873	9.26745	5.32951	N/A	AABR07034636.1:15003
11	33942665	33942983	3.94061	9.21565	5.28009	Dopey2	Dopey2:0
15	58973410	58973830	3.94061	9.21565	5.28009	N/A	AABR07018459.1:138319
12	12943518	12943780	4.72343	9.20027	5.26626	Cyth3	Cyth3:0
19	54022013	54022320	4.00807	9.11322	5.18167	N/A	Gse1:38302
15	43520529	43520809	4.66517	9.08481	5.15568	Dpysl2	Dpysl2:0
13	73776511	73776837	4.80487	9.03462	5.10715	Fam163a	Fam163a:0
12	24836238	24836568	4.08407	9.01994	5.09347	N/A	Wbscr28:27951
5	135033213	135033454	4.32866	9.00027	5.07572	LOC100911669	LOC100911669:2413
8	77332967	77333218	4.32866	9.00027	5.07572	Lipc	Lipc:0
1	180896397	180896822	2.64861	8.97831	5.05514	N/A	Ythdc2:1189077
4	162045113	162045440	3.74396	8.95343	5.03062	N/A	Klrb1b:19927
11	80260804	80261127	4.17034	8.93773	5.01534	Bcl6	Bcl6:0
18	73961946	73962356	4.17034	8.93773	5.01534	N/A	AABR07032621.1:9054
19	42011253	42011490	4.17034	8.93773	5.01534	Pkd1l3	Pkd1l3:0
7	104719523	104719829	4.17034	8.93773	5.01534	Asap1	Asap1:0
3	23301447	23301697	3.21535	8.92197	5.00173	Arpc5l|Rpl35	Arpc5l:0
1	40535848	40536102	3.64223	8.91971	4.99968	Mthfd1l	Mthfd1l:0
1	181980740	181980978	3.64223	8.91971	4.99968	N/A	Ythdc2:104921
15	87750989	87751234	4.42823	8.91233	4.99306	Scel	Scel:0
7	762414	762700	2.31976	8.88075	4.96214	N/A	5_8S_rRNA:49417
19	30936246	30936654	3.39438	8.87621	4.95763	Smarca5	Smarca5:49
1	55701112	55701370	1.77747	8.86759	4.9509	N/A	AABR07001734.1:6028
1	115716126	115716476	4.2691	8.86917	4.9509	N/A	AABR07003563.1:109230
1	125775925	125776197	4.2691	8.86917	4.9509	Fam189a1	Fam189a1:0
10	1060965	1061201	4.2691	8.86917	4.9509	N/A	AC117889.1:57614
14	20538919	20539156	4.2691	8.86917	4.9509	Slc4a4	Slc4a4:0
17	55272715	55273017	4.2691	8.86917	4.9509	Svil	Svil:0
8	51916814	51917090	4.2691	8.86917	4.9509	N/A	AABR07070098.1:128064
14	112944878	112945114	4.88747	8.86305	4.94696	Ccdc85a	Ccdc85a:0
12	48268105	48268485	4.40374	8.86081	4.94477	Usp30	Usp30:0
6	94779450	94779727	4.54374	8.8421	4.92631	N/A	Gpr135:37249
6	130247871	130248117	4.86554	8.82287	4.90843	N/A	AABR07065476.1:43565
1	191511915	191512157	4.38328	8.81766	4.90434	N/A	Hs3st2:37774
1	250832131	250832405	4.38328	8.81766	4.90434	Sgms1	Sgms1:0
15	61541493	61541794	4.38328	8.81766	4.90434	N/A	Rgcc:10067
2	202550246	202550512	4.38328	8.81766	4.90434	N/A	Gdap2:23398
1	137580354	137580629	4.67937	8.79472	4.88455	N/A	Agbl1:218556
2	187367345	187367860	3.99029	8.79306	4.88316	Bcan	Bcan:0
5	136979758	136980055	3.68441	8.78872	4.87884	Kdm4a	Kdm4a:0
17	1783747	1784076	4.67504	8.78639	4.87874	Cdc14b	Cdc14b:0
17	78138779	78139054	4.5168	8.78787	4.87874	N/A	AABR07028622.1:127959
19	11193718	11193995	4.67504	8.78639	4.87874	Nup93	Nup93:0
5	7823458	7823737	4.67504	8.78639	4.87874	Prex2	Prex2:0
16	20433387	20433661	3.8766	8.78114	4.87602	Mpv17l2|Ifi30|Rab3a	Mpv17l2:0
6	139074363	139074656	4.84086	8.77757	4.87269	AABR07065656.5	AABR07065656.5:0
1	181166840	181167201	2.31307	8.7128	4.81024	N/A	Ythdc2:918698
4	32087274	32087587	4.18424	8.6809	4.77863	Shfm1	Shfm1:0
3	165426736	165427047	4.46331	8.67976	4.77798	Atp9a	Atp9a:0
5	117599669	117599909	4.93271	8.6188	4.7202	Usp1|Dock7	Dock7:0
1	224901958	224902219	4.57969	8.60226	4.70772	Slc3a2	Slc3a2:4335
16	21817927	21818250	2.5757	8.58631	4.69262	N/A	AABR07024908.1:10402
4	140893908	140894149	3.78299	8.54122	4.64981	Edem1	Edem1:0
17	54496807	54497097	4.54099	8.52709	4.63714	AABR07028039.1	AABR07028039.1:0
1	180804355	180804636	1.92983	8.51245	4.62305	N/A	Ythdc2:1281263
7	114979722	114980008	3.98465	8.50472	4.61557	U4	U4:4049
2	197334320	197334833	1.8736	8.49171	4.60307	N/A	5_8S_rRNA:124286
8	87593955	87594197	4.52189	8.48987	4.60126	N/A	Senp6:30304
7	19252435	19252693	4.36879	8.48732	4.59882	N/A	Vom2r56:163464
15	57891469	57891888	3.57171	8.47322	4.58552	SNORA31|Tpt1	Tpt1:0
2	9777182	9777439	4.84488	8.46287	4.57542	N/A	LOC100912538:81133
2	434770	435026	2.63847	8.45857	4.57117	N/A	5_8S_rRNA:24847
1	59700856	59701238	3.47521	8.43341	4.54667	Mir3596c|LOC688452|Mir99b|Mir125a	Mir99b:2978
15	58846929	58847223	3.84107	8.42654	4.54036	N/A	AABR07018459.1:11838
7	122467545	122467825	4.19493	8.416	4.53138	N/A	Mchr1:7586
4	168895769	168896041	4.59961	8.32998	4.44895	N/A	Hebp1:7524
17	75213335	75213577	3.9065	8.31955	4.43885	N/A	AABR07028568.2:5916
8	68915644	68915911	3.9065	8.31955	4.43885	Smad6	Smad6:0
7	125224860	125225099	4.24617	8.23487	4.35936	Parvb	Parvb:0
14	15422642	15422886	2.68832	8.22826	4.35321	RGD1561699|AABR07014424.1	RGD1561699:1158
7	121639363	121639621	3.98078	8.2219	4.34707	N/A	Cacna1i:20170
13	33694042	33694283	1.86098	8.2051	4.3326	N/A	ENSRNOG00000053423:454520
2	157239984	157240271	4.51773	8.17602	4.30409	N/A	U6:73775
4	173868305	173868578	4.51773	8.17602	4.30409	Pik3c2g	Pik3c2g:0
11	51202868	51203131	3.00661	8.15702	4.28591	Cblb	Cblb:49
11	74133957	74134205	3.54271	8.1513	4.28081	N/A	Cpn2:66545
2	198676072	198676340	3.54271	8.1513	4.28081	N/A	AABR07012592.1:6174
19	47024487	47024811	4.66738	8.14471	4.27511	N/A	Wwox:253010
11	73055065	73055332	4.0658	8.13577	4.2667	N/A	Ppp1r2:20384
18	27785830	27786103	4.16411	8.0641	4.19975	N/A	Hspa9:36596
6	3473579	3473829	4.27908	8.0109	4.1519	N/A	Map4k3:29061
8	7143419	7143672	4.57934	7.9853	4.13051	Pgr	Pgr:0
13	87330501	87330826	4.41531	7.98185	4.12844	AABR07021714.1	AABR07021714.1:2359
2	193781476	193781940	3.75677	7.95967	4.10928	Tchh	Tchh:0
16	20905287	20905522	3.8621	7.949	4.09939	Sugp2	Sugp2:4655
11	16943635	16943930	4.55611	7.94305	4.09375	N/A	Btg3:54435
1	142974166	142974407	4.34377	7.84514	3.99963	Slc28a1	Slc28a1:0
8	85480392	85480637	4.05642	7.83768	3.99244	7SK	7SK:0
15	65039276	65039590	3.3465	7.82763	3.98293	N/A	AABR07018556.1:98242
1	15196588	15196839	4.62441	7.7616	3.91975	Il20ra	Il20ra:0
10	89293528	89293766	3.67407	7.75793	3.91975	G6pc|Rn60_10_0892.1	Rn60_10_0892.1:0|G6pc:0
17	27963207	27963490	3.67407	7.75793	3.91975	Nrn1	Nrn1:0
4	135367375	135367622	4.62441	7.7616	3.91975	SCARNA16	SCARNA16:3849
7	94048798	94049058	4.62441	7.7616	3.91975	N/A	Colec10:12800
10	89279531	89279780	4.45001	7.7491	3.91326	U1|Rn60_10_0892.1	Rn60_10_0892.1:0
10	64036578	64036833	3.98519	7.68643	3.85406	Rph3al	Rph3al:0
17	47662709	47662968	3.72894	7.63803	3.80814	Stard3nl	Stard3nl:0
5	138010438	138010744	3.72894	7.63803	3.80814	Lao1	Lao1:1016
6	26856116	26856574	3.72894	7.63803	3.80814	Agbl5	Agbl5:459
7	60294552	60294790	2.82283	7.63737	3.80814	Yeats4	Yeats4:0
3	122189387	122189626	4.23504	7.63564	3.80771	Pdyn	Pdyn:4703
17	78735506	78735863	2.9155	7.63219	3.80488	Cdnf|LOC102547897|Hspa14	Hspa14:0
1	226535252	226535511	3.79121	7.52581	3.70371	N/A	Ppp1r32:8294
1	255106382	255106761	3.79121	7.52581	3.70371	N/A	Pcgf5:20176
17	41590980	41591311	4.48522	7.51629	3.69659	N/A	Nrsn1:207472
19	29277995	29278241	3.03642	7.48839	3.66978	AABR07043564.1	AABR07043564.1:0
9	7453552	7453795	2.82332	7.46504	3.6478	N/A	5_8S_rRNA:13485
17	55182129	55182380	3.55355	7.46005	3.64301	N/A	Svil:47918
17	7290612	7290965	3.86251	7.42309	3.60699	N/A	Klhl3:261373
2	42372513	42372843	3.86251	7.42309	3.60699	N/A	AABR07008097.1:353966
3	129019026	129019261	3.86251	7.42309	3.60699	Lamp5	Lamp5:0
17	6504689	6505007	3.43625	7.39562	3.58378	Slc28a3	Slc28a3:0
5	34375074	34375398	3.43259	7.38605	3.5749	Nkain3	Nkain3:0
16	22117016	22117450	2.06936	7.36877	3.5594	AABR07024932.1	AABR07024932.1:183
5	144906269	144906546	4.38639	7.34057	3.53176	Zmym4	Zmym4:0
2	74046648	74046985	3.94495	7.33233	3.52371	N/A	AABR07008788.1:89663
2	197646552	197646812	3.94495	7.33233	3.52371	N/A	Ctss:8974
10	43740666	43741035	2.92305	7.29187	3.48846	Zfp692	Zfp692:3696
4	180377101	180377462	3.67819	7.26885	3.466	N/A	AABR07062511.1:19333
12	52231458	52231708	3.91287	7.26589	3.46336	N/A	5S_rRNA:13995
1	176385230	176385465	4.04135	7.2569	3.45509	Galnt18	Galnt18:0
5	120412875	120413113	3.46774	7.24504	3.44665	Dnajc6	Dnajc6:0
9	86393651	86393921	4.15944	7.20885	3.41335	Dock10	Dock10:0
13	102071561	102071818	4.15559	7.2016	3.40667	N/A	AABR07021998.1:52775
12	3356883	3357408	1.74359	7.17815	3.3862	N/A	AABR07035008.1:36703
12	12649189	12649479	4.29313	7.17352	3.38196	Ccz1b	Ccz1b:0
2	161505813	161506108	4.29313	7.17352	3.38196	N/A	5_8S_rRNA:47174
1	39406620	39406863	3.50706	7.10814	3.32241	N/A	AABR07001348.1:301854
18	63906037	63906329	3.50706	7.10814	3.32241	Ldlrad4	Ldlrad4:0
4	10647436	10647706	4.07083	7.04128	3.25916	Ptpn12	Ptpn12:0
1	181946231	181946591	3.06536	6.99191	3.21241	N/A	Ythdc2:139308
7	141377457	141377709	3.55137	6.97622	3.19801	Cox14|Gpd1	Gpd1:0
5	74368301	74368571	3.51578	6.89325	3.12738	Ptpn3	Ptpn3:116
19	53954696	53955334	3.32848	6.89081	3.12571	N/A	AABR07044049.1:23201
18	51455838	51456091	3.98592	6.87937	3.11459	N/A	Gramd3:36105
4	99536279	99536551	4.27176	6.85478	3.0915	Kdm3a	Kdm3a:0
10	92310489	92310831	2.93656	6.7828	3.02566	Mapt	Mapt:0
1	124653358	124653788	3.34676	6.71566	2.96603	Otud7a	Otud7a:0
9	12345523	12345838	2.09158	6.66561	2.91876	AABR07066677.1	AABR07066677.1:279
20	28058059	28058323	4.155	6.65065	2.90472	Ranbp2	Ranbp2:0
6	110967662	110968001	2.83546	6.63383	2.88822	Cipc	Cipc:60
7	22438104	22438454	2.43473	6.60843	2.86897	N/A	5_8S_rRNA:15411
9	7472564	7472828	2.43473	6.60843	2.86897	N/A	5_8S_rRNA:5133
6	11080115	11080359	2.88075	6.60421	2.86492	N/A	SNORA17:6484
10	17014645	17014884	3.69549	6.56149	2.82466	N/A	Neurl1b:33367
6	3100732	3101054	4.09396	6.54323	2.8076	Sos1	Sos1:3807
13	26242392	26242632	3.94238	6.53345	2.79829	Phlpp1	Phlpp1:0
12	18438392	18438654	3.80362	6.52712	2.79215	N/A	AABR07035506.1:16912
13	72007678	72008560	3.80362	6.52712	2.79215	Cacna1e	Cacna1e:0
16	48388072	48388311	3.80362	6.52712	2.79215	Enpp6	Enpp6:0
10	13075853	13076089	3.16796	6.47406	2.74661	Kremen2|Paqr4|Pkmyt1	Paqr4:0
15	23651936	23652186	3.89586	6.44707	2.72176	Rpl39	Rpl39:2275
5	78043759	78044100	3.89586	6.44707	2.72176	Rn60_5_0814.11|Rn60_5_0819.1	Rn60_5_0819.1:1204
6	36069933	36070239	3.89586	6.44707	2.72176	N/A	AABR07063581.1:8572
X	133669	133992	2.31049	6.40052	2.68103	N/A	AABR07036679.1:125307
3	43295551	43296017	4.00692	6.38913	2.67006	Gpd2	Gpd2:0
5	160412158	160412432	3.70753	6.3388	2.62528	Efhd2	Efhd2:0
8	125348976	125349300	3.95828	6.30255	2.59266	Rbms3	Rbms3:0
16	71629562	71629962	2.95363	6.27638	2.56964	Tacc1	Tacc1:0
20	7890589	7890832	3.63697	6.19928	2.49599	AC106225.1|Fance	AC106225.1:2504
1	55640013	55640306	2.06128	6.18466	2.48546	N/A	Y_RNA:16054
18	43821763	43822047	4.00782	6.1314	2.43693	N/A	Dtwd2:35923
12	36443735	36444008	2.96037	6.10844	2.42671	N/A	Tmem132b:45490
3	3542720	3542998	2.95562	6.09517	2.4149	Nacc2	Nacc2:0
10	34206224	34206501	3.45593	6.06401	2.38576	N/A	Trim7:6946
15	86508697	86508999	3.45593	6.06401	2.38576	N/A	Lmo7:50959
17	33311881	33312136	3.45593	6.06401	2.38576	N/A	Gmds:96586
5	99242374	99242662	3.45593	6.06401	2.38576	N/A	RGD1306186:62409
6	132605108	132605536	3.66046	6.00391	2.33505	Degs2	Degs2:0
5	142216569	142216922	2.96775	5.94108	2.27529	N/A	AABR07049880.1:86714
15	43529757	43529993	3.50662	5.93872	2.27365	Dpysl2	Dpysl2:0
5	147296749	147297046	2.82956	5.91417	2.25485	Tmem54|Hpca	Hpca:0
1	99056511	99056770	1.36255	5.84422	2.19189	Vom2r37	Vom2r37:0
X	144546286	144546592	2.1364	5.83686	2.18494	N/A	AABR07041973.1:98840
17	76870745	76871064	3.5659	5.82295	2.17178	Camk1d	Camk1d:0
9	13295847	13296127	2.97587	5.77441	2.12981	Kif6	Kif6:0
17	5295951	5296312	3.51675	5.7282	2.08782	Isca1	Isca1:1568
1	37238132	37238393	3.63614	5.7198	2.08182	N/A	AABR07001068.1:75544
1	142939261	142939507	3.63614	5.7198	2.08182	N/A	Alpk3:7322
1	143373798	143374092	3.19623	5.71538	2.08138	SNORA50|Fsd2|SNORA76	Fsd2:0
3	154507383	154507618	3.1642	5.64285	2.01479	Rprd1b	Rprd1b:0
16	21778068	21778646	1.92136	5.61896	1.99685	N/A	AABR07024907.1:9802
2	49365309	49365588	1.92136	5.61896	1.99685	N/A	LOC100910954:16827
11	79680470	79680826	3.22253	5.5656	1.95065	Lpp	Lpp:0
1	180558150	180558429	1.47407	5.49551	1.88679	N/A	Ythdc2:1527470
5	154955650	154955895	3.64107	5.4939	1.88531	Kdm1a	Kdm1a:0
5	114721773	114722027	3.3839	5.46959	1.86223	Fggy	Fggy:0
2	156212915	156213180	1.88649	5.45876	1.85314	N/A	AABR07010985.1:89389
2	23441535	23441940	3.25264	5.41993	1.81977	Arsb	Arsb:0
6	110614306	110614559	3.25264	5.41993	1.81977	N/A	Vash1:10297
10	420976	421223	3.32117	5.34618	1.76912	N/A	AABR07028945.1:39296
9	2103117	2103472	3.69953	5.36226	1.76912	N/A	AABR07066096.2:13984
X	73096148	73096544	1.92533	5.32975	1.76523	N/A	Rn60_X_0740.2:8749
16	30301839	30302249	3.00606	5.28032	1.7235	N/A	AABR07025178.1:108882
14	92602819	92603074	3.62447	5.23507	1.68655	N/A	Cobl:24884
3	143838866	143839152	2.83417	5.22696	1.67912	N/A	AABR07054189.1:9711
17	14938423	14938671	3.32817	5.14594	1.60927	AABR07027128.1	AABR07027128.1:3330
3	5781578	5781892	3.01866	5.11843	1.58792	Sardh	Sardh:0
2	234748964	234749211	2.83562	5.05579	1.53344	N/A	U4:55458
2	194236229	194236521	2.69861	5.0388	1.51935	N/A	AABR07012342.1:151514
3	33598679	33599097	3.37642	5.02158	1.50585	N/A	Epc2:42519
1	181199270	181199616	1.52991	4.99002	1.48242	N/A	Ythdc2:886283
14	48022658	48023052	2.5129	4.96051	1.45515	N/A	AABR07015165.1:146678
10	90983912	90984167	3.03297	4.95854	1.45351	Eftud2|FAM187A|Ccdc103	Eftud2:0
2	177435964	177436237	3.43345	4.9081	1.41132	AABR07011947.1	AABR07011947.1:0
11	86424000	86424267	3.04935	4.80124	1.32581	AABR07034742.2|AABR07034742.1	AABR07034742.1:1094
5	136406002	136406295	2.50151	4.78321	1.31234	Eri3	Eri3:13

## Sheet: K-GR-fs30_peaks.narro
#Chr	Start	End	FoldEnrichment	-LOG10(pvalue)	-LOG10(qvalue)	Gene(-5Kb+5Kb)	ClosestGene:Distance
20	8096969	8097805	73.4993	1735.49	1726.99	N/A	Armc12:11830
1	124775740	124776500	43.8042	899.782	892.619	Klf13	Klf13:0
10	55683377	55684023	51.9066	687.774	680.903	Per1|Vamp2	Per1:3027
3	9498954	9499586	60.8438	603.837	597.084	AC142138.2	AC142138.2:0
20	29531971	29532655	50.3941	562.072	555.41	N/A	Anapc16:11974
10	59884691	59885466	88.4234	543.604	536.972	Aspa	Aspa:0
8	53055035	53055791	62.5033	480.219	473.717	Zbtb16	Zbtb16:0
10	102329721	102330305	45.8134	473.703	467.22	Sdk2	Sdk2:0
11	79117804	79118533	44.8229	449.026	442.625	N/A	AABR07034573.1:15289
20	6352008	6352706	36.1535	440.3	433.914	Cdkn1a	Cdkn1a:0
1	240831276	240831973	42.4245	427.711	421.357	N/A	RGD1561453:53910
7	125544441	125545000	53.2195	414.037	407.717	N/A	Prr5:31327
3	164579625	164580209	50.3124	387.622	381.379	N/A	AABR07054619.1:45732
5	125767688	125768324	39.7096	373.526	367.322	N/A	AABR07049524.1:94248
10	37371643	37372293	38.9071	339.128	333.008	N/A	U6:46660
8	53068778	53069585	44.7164	331.459	325.359	Zbtb16	Zbtb16:0
1	78999318	78999874	40.5546	328.269	322.179	Hif3a	Hif3a:1450
6	76269519	76270177	24.7977	325.252	319.174	Nfkbia	Nfkbia:0
20	8102877	8103425	29.8524	321.935	315.87	N/A	Armc12:6210
1	85382617	85383168	38.5269	306.539	300.525	Plekhg2|Zfp36	Zfp36:11
11	87064000	87064580	36.6675	298.148	292.16	Prodh	Prodh:0
10	55685648	55686235	28.0599	288.854	282.895	Per1	Per1:815
7	123070299	123070884	27.009	273.965	268.055	N/A	Tob2:8653
2	187404526	187405062	31.3983	271.958	266.054	Hapln2	Hapln2:2741
20	29527862	29528601	26.4835	266.583	260.7	N/A	Anapc16:16028
12	28811119	28811654	25.6503	264.794	258.917	Wbscr17	Wbscr17:0
1	240902390	240903764	25.5494	263.339	257.468	Klf9	Klf9:4719
5	140655060	140655772	23.3248	240.309	234.511	Mfsd2a	Mfsd2a:0
7	129844477	129845052	19.9812	233.978	228.199	AABR07058656.1	AABR07058656.1:0
3	148302597	148303418	23.9613	231.764	225.99	Bcl2l1	Bcl2l1:0
5	161321042	161321781	36.5457	221.842	216.1	N/A	AABR07050336.1:201161
8	102737036	102737590	46.7306	220.549	214.813	Slc9a9	Slc9a9:0
20	7998753	7999299	33.5851	218.279	212.552	Fkbp5	Fkbp5:0
1	165839687	165840326	25.7255	206.702	201.015	Fam168a	Fam168a:0
7	141366847	141367354	28.0424	199.54	193.881	Gpd1|Smarcd1	Smarcd1:116
3	7098918	7099374	22.6513	197.657	192.006	N/A	Ralgds:10546
13	90674366	90674900	20.803	196.997	191.347	Atp1a2	Atp1a2:0
3	161813071	161813592	24.802	196.446	190.797	Cdh22|Slc35c2|Elmo2	Elmo2:0|Cdh22:0
10	52754014	52754516	23.222	196.193	190.546	Shisa6	Shisa6:0
16	60785751	60786188	31.1925	192.17	186.536	N/A	AABR07026044.1:6392
6	33653862	33654373	31.1555	186.75	181.135	N/A	Rhob:34754
13	33504876	33505223	2.12398	185.129	179.521	N/A	ENSRNOG00000053423:643580
4	112734371	112734927	35.659	182.669	177.072	N/A	Mrpl19:27102
18	76830491	76830969	23.087	177.702	172.122	Kcng2	Kcng2:0
3	150581547	150582067	27.8135	175.361	169.789	Asip	Asip:1678
1	221209133	221209636	22.6808	173.397	167.833	Frmd8	Frmd8:3672
12	40898364	40898996	28.5238	172.256	166.696	Ptpn11	Ptpn11:0
6	104079795	104080328	30.2077	161.09	155.572	Galnt16	Galnt16:0
16	19276079	19276550	23.6802	157.901	152.396	N/A	Ap1m1:11805
20	46453571	46454121	21.8269	156.413	150.914	Foxo3	Foxo3:0
4	179304801	179305278	25.5105	155.705	150.208	Bcat1	Bcat1:0
3	124084855	124085282	16.4504	155.666	150.17	Smox	Smox:0
8	53071408	53071945	23.3686	155.008	149.515	Zbtb16	Zbtb16:0
5	150233847	150234322	24.2051	153.789	148.299	N/A	Oprd1:53804
10	84894223	84894622	23.2129	153.566	148.078	Sp2	Sp2:0
19	59655904	59656431	15.5435	152.6	147.117	AABR07044148.1	AABR07044148.1:0
7	123193052	123193507	17.337	149.224	143.756	Pmm1	Pmm1:0
6	27802075	27802597	24.6247	148.278	142.814	Kif3c	Kif3c:0
19	53630873	53631318	16.2038	147.215	141.757	Map1lc3b	Map1lc3b:0
7	59260955	59261456	30.5264	144.045	138.602	Ptprr	Ptprr:0
3	5970600	5971072	23.6662	143.573	138.132	Vav2	Vav2:0
16	20357789	20358264	19.2592	143.529	138.09	AABR07024875.1|Arrdc2	Arrdc2:1178
5	167774656	167775170	31.7286	143.522	138.082	N/A	Slc45a1:78309
8	64991192	64991653	20.4366	142.499	137.063	Rn60_8_0647.2	Rn60_8_0647.2:0
17	22792857	22793319	31.0345	139.921	134.498	N/A	AABR07027283.1:17935
2	141792880	141793455	20.9361	136.092	130.686	N/A	AABR07010589.1:70383
3	108793935	108794488	19.4634	132.933	127.543	Spred1	Spred1:747
1	266679465	266680000	25.2727	132.555	127.167	Nt5c2	Nt5c2:0
11	64640981	64641470	14.9862	131.134	125.753	Arhgap31	Arhgap31:0
18	5582866	5583306	20.7202	130.898	125.518	AABR07031247.1	AABR07031247.1:2019
3	164598005	164598472	16.4324	129.763	124.389	N/A	AABR07054619.1:27469
5	166906659	166907087	18.4696	129.414	124.043	N/A	AABR07050484.1:5546
3	148264293	148264923	18.9073	127.534	122.173	Bcl2l1	Bcl2l1:0
15	28314457	28314986	16.5018	124.4	119.053	Ndrg2|Tppp2	Ndrg2:0
8	53067803	53068304	18.4903	123.519	118.177	Zbtb16	Zbtb16:0
17	12230253	12230701	20.2262	119.551	114.229	N/A	SNORA17:28084
5	72885667	72886247	16.399	119.155	113.835	N/A	AABR07048321.1:6091
20	10727330	10727966	24.1106	119.043	113.723	AABR07044570.1	AABR07044570.1:0
13	52169357	52169829	19.3181	118.507	113.19	Lmod1	Lmod1:0
12	24733113	24733626	13.3617	117.882	112.568	N/A	Abhd11:8117
17	13391526	13391993	15.2274	115.997	110.693	Gadd45g	Gadd45g:0
4	11405260	11405675	20.5501	115.163	109.862	Magi2	Magi2:0
8	48415801	48416278	13.0997	114.393	109.097	Usp2	Usp2:0
3	8831648	8832149	17.5171	114.264	108.968	Phyhd1|Lrrc8a	Phyhd1:591
2	140706109	140706921	17.385	112.151	106.868	Mgst2	Mgst2:1476
11	31001539	31001994	13.1061	110.846	105.571	Eva1c	Eva1c:457
6	124343784	124344246	16.0661	110.677	105.403	Ttc7b	Ttc7b:0
10	54221461	54221918	18.3833	110.403	105.129	Gas7	Gas7:0
3	156806057	156806629	22.9852	109.695	104.427	N/A	Zhx3:28059
15	4139275	4140351	20.7316	109.412	104.146	Usp54	Usp54:0
4	62873575	62874035	24.1855	108.747	103.485	N/A	Fam180a:13130
3	164511611	164512109	13.835	108.455	103.194	N/A	Cebpb:85702
11	79895824	79896280	22.5268	106.728	101.478	N/A	U7:80465
4	122373481	122374124	15.8426	105.883	100.638	Klf15	Klf15:0
1	201515698	201516106	17.3609	105.457	100.215	Htra1	Htra1:0
10	64106705	64107176	15.963	104.736	99.4977	Rph3al	Rph3al:0
9	62344723	62345223	22.0807	103.807	98.5744	Plcl1	Plcl1:0
1	124832134	124832621	15.6139	100.335	95.1214	N/A	Klf13:28772
10	16942387	16943031	14.9364	99.4228	94.214	N/A	AC111369.1:5629
14	91939958	91940458	20.2953	99.3652	94.157	Ddc	Ddc:0
4	64570506	64570994	20.4688	98.9207	93.7147	Dgki	Dgki:0
7	77434225	77434679	14.3641	98.0081	92.8076	N/A	Azin1:61828
2	183263553	183264080	15.2638	95.9818	90.793	N/A	AABR07012039.1:12626
17	85864520	85864950	17.4491	95.8142	90.6271	N/A	Armc3:49460
2	124545328	124545799	18.8296	95.5122	90.3273	N/A	SNORA17:46281
2	32758374	32759046	19.0346	95.2039	90.0212	N/A	Cd180:61276
16	4978041	4978488	17.242	95.1976	90.0149	Cacna2d3|5S_rRNA	Cacna2d3:0
6	124701281	124701859	20.5195	93.725	88.5521	Rps6ka5	Rps6ka5:0
13	95521248	95521755	22.3885	93.5178	88.3455	N/A	Zfp238:67913
8	52775999	52776468	17.4746	93.4088	88.238	N/A	Nxpe1:12402
20	5608840	5609295	16.0814	93.2265	88.0573	Bak1	Bak1:334
9	19527437	19527969	18.4492	92.7832	87.617	Rcan2	Rcan2:0
2	197991555	197992002	11.6599	92.6772	87.5117	Ciart|BC028528	Ciart:0
8	54262451	54262916	18.2027	92.115	86.9534	N/A	AABR07070131.2:358643
1	153588308	153588716	13.0364	91.956	86.7966	Fzd4	Fzd4:755
12	38960335	38960801	17.5385	91.9374	86.779	Morn3	Morn3:4262
1	98210817	98211314	15.0146	91.2611	86.1067	N/A	Zfp788:17259
6	76226851	76227352	18.4196	91.011	85.8586	N/A	Psma6:21426
9	93461507	93461934	9.3581	90.9478	85.7959	N/A	LOC501180:15088
4	146260129	146260523	16.0465	90.7334	85.5834	N/A	Slc6a1:16339
6	44511114	44511627	16.0465	90.7334	85.5834	N/A	AABR07063740.1:72072
3	143208628	143209193	23.5141	88.508	83.3741	N/A	Cst3:10493
11	79424727	79425284	22.5167	88.3005	83.1682	Lpp	Lpp:0
14	44774075	44774524	23.2165	86.9831	81.8589	N/A	Wdr19:6956
16	19225090	19225617	9.80177	86.5846	81.4645	Klf2	Klf2:54
8	71740834	71741262	18.8826	85.3963	80.2843	Snx1	Snx1:4634
5	144771434	144771910	12.0857	85.1579	80.048	Ncdn	Ncdn:0
1	124650212	124650765	10.0699	83.2382	78.1419	Otud7a	Otud7a:0
14	78814393	78814789	15.1117	83.1228	78.0269	Ppp2r2c	Ppp2r2c:0
8	117266306	117266722	14.8677	83.1198	78.0247	Lamb2	Lamb2:1615
13	33503768	33504543	2.19418	82.2485	77.1603	N/A	ENSRNOG00000053423:644260
14	83721042	83721456	14.9559	81.8697	76.7841	Pla2g3	Pla2g3:3477
19	55046238	55046610	12.0505	81.5981	76.5145	N/A	Zfpm1:47975
12	51485331	51485740	17.6569	81.4965	76.4131	Ttc28	Ttc28:0
12	37167243	37167822	12.2409	80.3157	75.242	N/A	Zfp664:16941
9	94778719	94779147	15.9441	80.1399	75.068	Inpp5d	Inpp5d:0
10	64458231	64458868	16.5138	80.1255	75.0543	Nxn	Nxn:0
3	81507404	81507901	13.6244	79.0298	73.9656	Chst1	Chst1:0
20	8091802	8092278	12.6771	77.8211	72.7669	N/A	Armc12:17357
1	87259105	87259469	14.0683	77.5564	72.5046	Sipa1l3|Dpf1	Dpf1:1036
7	132477120	132477722	17.041	77.4709	72.4199	Slc2a13	Slc2a13:0
2	29356788	29357232	14.3328	76.9026	71.8554	N/A	Zfp366:53347
6	99923262	99923752	14.6567	76.3883	71.3453	Fntb	Fntb:0
7	117846169	117846629	14.6567	76.3883	71.3453	Arhgap39	Arhgap39:0
10	11290687	11291092	17.62	75.6255	70.5869	N/A	Srl:6356
20	19252532	19252959	15.9766	75.4967	70.46	N/A	RNaseP_nuc:60818
19	44015641	44016126	10.2137	75.3679	70.3329	Cfdp1	Cfdp1:0
14	84445858	84446573	14.1979	74.9932	69.9611	Gatsl3|Tbc1d10a	Tbc1d10a:825
8	62753771	62754361	14.0212	74.447	69.4182	N/A	Sema7a:7904
7	23550535	23551054	15.5755	73.6339	68.6113	Timp3|Syn3	Syn3:0|Timp3:0
13	71606979	71607729	14.4236	73.4337	68.412	AABR07021433.1	AABR07021433.1:0
5	150199163	150199604	12.9293	73.0766	68.0595	N/A	Epb4.1:32087
10	16778273	16778666	10.8246	71.846	66.8389	Atp6v0e1	Atp6v0e1:0
5	150910761	150911199	15.2002	71.0732	66.0706	Eya3	Eya3:0
4	159131457	159131860	10.955	70.4638	65.4667	N/A	Kcna5:52455
12	16455313	16455923	16.7278	70.2355	65.2398	Mad1l1	Mad1l1:0
1	141917719	141918159	11.4913	69.9688	64.9755	N/A	Idh2:24015
9	41076433	41076817	16.5048	68.9022	63.9173	N/A	Prss40:6505
12	48458291	48458681	13.7604	68.5116	63.5302	N/A	Ssh1:11315
10	96310476	96310886	14.2364	68.4121	63.4318	Prkca	Prkca:0
19	57777947	57778393	13.2422	68.3928	63.4134	Tsnax	Tsnax:0
9	15506937	15507328	14.7252	68.2645	63.2865	N/A	RGD1562299:5735
4	100372875	100373280	7.26539	67.9729	62.9965	Sh2d6	Sh2d6:816
11	35170134	35170557	14.8355	67.8036	62.8285	N/A	7SK:11756
4	168749978	168750585	14.8355	67.8036	62.8285	Apold1	Apold1:1548
18	56200732	56201148	14.1725	67.4894	62.5168	Camk2a	Camk2a:0
1	177287149	177287526	14.6372	67.2722	62.3019	Parva	Parva:0
5	64790757	64791212	14.0607	67.1744	62.2064	Mrpl50|Zfp189	Zfp189:0
12	39545197	39545697	13.4288	66.0815	61.121	N/A	Atp2a2:8206
14	105083940	105084504	12.9307	66.0062	61.0471	AABR07016578.2	AABR07016578.2:0
6	76175823	76176452	11.2965	65.2885	60.3343	Psma6|RGD1305089	Psma6:0
10	86654266	86654699	11.6094	65.0885	60.1356	Thra	Thra:2586
15	106543249	106543728	13.8182	65.022	60.0698	Farp1	Farp1:0
20	8092881	8093389	12.3422	64.846	59.896	N/A	Armc12:16246
8	128699694	128700064	7.5756	64.1372	59.1927	Xirp1	Xirp1:2069
16	20394221	20394583	13.0973	63.6726	58.7316	Mast3	Mast3:1262
7	83605053	83605517	15.6126	63.6279	58.6887	Sybu	Sybu:0
4	151481329	151481894	14.7825	63.1242	58.1882	N/A	Wnt5b:19063
5	148380320	148380796	14.7602	63.068	58.1326	Tinagl1	Tinagl1:1910
10	59135882	59136325	13.6134	62.2685	57.3418	N/A	Metazoa_SRP:15359
1	247514229	247514631	8.50732	61.6201	56.6975	Plgrkt	Plgrkt:0
10	57332062	57332475	13.2867	61.3624	56.442	U6|Kif1c	Kif1c:0
3	173846189	173846585	12.7657	61.2856	56.3675	Phactr3	Phactr3:0
6	132222009	132222415	13.3663	60.8665	55.9518	Hhipl1	Hhipl1:0
10	75966792	75967229	11.0817	60.6119	55.6981	Msi2	Msi2:0
8	47634135	47634532	13.1096	60.1539	55.2445	N/A	Trim29:39789
16	3625747	3626135	12.5999	60.1004	55.1923	Erc2	Erc2:0
2	31868481	31868927	10.414	60.0914	55.1844	AABR07007863.1	AABR07007863.1:0
12	5601590	5602014	16.7142	59.8171	54.9118	Fry	Fry:0
8	88666461	88666800	16.7142	59.8171	54.9118	N/A	AABR07070858.1:324329
1	140901855	140902296	16.2124	59.5326	54.6292	N/A	Mfge8:40962
20	29484085	29484553	11.261	59.2749	54.3736	N/A	Dnajb12:20348
2	210468136	210468601	16.3341	59.0095	54.1111	Ahcyl1	Ahcyl1:0
3	81885519	81885997	12.4341	58.921	54.0242	LOC102547078|Prdm11	LOC102547078:0|Prdm11:0
7	109024147	109024929	12.4341	58.921	54.0242	N/A	Zfat:12859
10	39446721	39447141	9.29067	58.5627	53.6688	P4ha2	P4ha2:0
12	13723214	13723564	14.495	57.9137	53.0252	Actb	Actb:4374
3	162630561	162630935	15.0387	57.6859	52.8005	N/A	AABR07054586.1:22758
10	94456913	94457324	11.8316	57.1224	52.2408	Smarcd2	Smarcd2:0
4	31779962	31780420	11.6843	56.6728	51.7944	N/A	Slc25a13:49577
10	86268099	86268429	9.53082	56.6419	51.7641	N/A	AC142182.1:12463
14	11066364	11066831	12.1025	56.5793	51.7018	N/A	Tmem150c:28332
3	2251754	2252134	10.9357	56.246	51.3722	LOC100911867	LOC100911867:0
7	143706631	143707034	11.0756	56.0622	51.1903	Tns2	Tns2:203
7	104963746	104964155	8.844	56.032	51.1603	N/A	AABR07058210.1:137852
1	73760436	73760803	13.5302	55.5463	50.6782	N/A	Ttyh1:7309
14	7617445	7617905	12.9335	55.4322	50.5657	Slc10a6|1700016H13Rik	1700016H13Rik:0
4	139245379	139245760	16.6682	54.9785	50.1162	N/A	7SK:79638
2	235756654	235757214	15.6522	54.4549	49.5967	Etnppl	Etnppl:0
16	58956546	58956999	16.3706	53.6028	48.7532	N/A	SNORA2:16165
3	162579556	162579891	11.1053	53.5698	48.7206	Zmynd8	Zmynd8:0
12	7808055	7808435	11.0749	53.4751	48.6268	N/A	AC123253.1:30704
1	82573859	82574200	13.14	53.1399	48.2937	Axl	Axl:0
6	51171903	51172292	12.5531	53.0311	48.1872	Cog5	Cog5:0
9	84477402	84477780	12.0466	53.0281	48.1848	N/A	Mogat1:58812
14	38814872	38815320	14.4026	52.5025	47.6634	Gabrb1	Gabrb1:0
3	154677549	154677982	11.0612	52.1416	47.3049	RGD1563354	RGD1563354:4300
4	157761384	157761745	11.4394	51.9673	47.1323	N/A	AABR07062033.1:5527
9	98574870	98575283	10.7758	51.8971	47.0638	Per2	Per2:0
10	42812674	42813031	15.0967	51.7663	46.9354	N/A	Gria1:52475
4	99937381	99937722	7.06211	51.699	46.8686	St3gal5	St3gal5:0
12	13853379	13853827	10.2878	51.5712	46.7413	Tnrc18	Tnrc18:0
15	37409655	37410014	10.9054	51.0238	46.1982	Gjb6	Gjb6:0
3	140476472	140476824	10.9054	51.0238	46.1982	Ralgapa2	Ralgapa2:0
4	124675599	124675975	10.9054	51.0238	46.1982	Adamts9	Adamts9:0
3	92483071	92483516	14.3356	50.8794	46.0551	Pamr1	Pamr1:0
10	42747442	42747847	13.6043	50.6895	45.8683	Gria1	Gria1:0
12	44151981	44152371	12.1726	49.9763	45.1613	Tesc	Tesc:0
10	37330839	37331247	11.8101	49.6908	44.8791	N/A	Jade2:19215
2	28056992	28057441	13.4016	49.5059	44.6966	Enc1	Enc1:0
8	117826151	117826656	9.41371	49.1498	44.344	Ccdc51	Ccdc51:0
5	151436088	151436438	10.2852	49.0919	44.287	Map3k6	Map3k6:26
8	74102646	74103047	14.1536	49.0184	44.2147	N/A	AABR07070527.1:49182
1	127118263	127118719	13.4223	48.8408	44.0377	N/A	Chsy1:46694
3	159987898	159988308	12.8055	48.8073	44.0046	N/A	Ttpal:6756
5	4432479	4432849	10.5938	48.8066	44.0041	Eya1	Eya1:0
8	62851993	62852379	10.7531	48.6552	43.8543	Ccdc33|AABR07073414.1	Ccdc33:0
5	58397997	58398404	10.6759	48.4247	43.6257	Dnajb5	Dnajb5:0
11	29757917	29758311	11.7923	48.3079	43.5109	N/A	Krtap11-1:47069
8	119556765	119557176	13.4729	48.2426	43.4468	N/A	Trank1:9333
3	31865061	31865412	13.1432	48.201	43.4058	N/A	7SK:5751
10	20451487	20451853	8.40747	48.0885	43.295	Slit3	Slit3:0
20	8094758	8095227	8.80884	48.0402	43.2469	N/A	Armc12:14408
3	163183343	163183796	12.5884	47.5931	42.8043	N/A	AABR07054608.1:44210
3	11974439	11974842	8.54487	47.5571	42.7686	Lrsam1|Fam129b	Lrsam1:0
18	50784564	50784991	10.7762	47.4552	42.6678	AABR07032171.1	AABR07032171.1:0
3	81777095	81777454	9.73172	47.2954	42.5099	N/A	AABR07052894.1:22957
5	145928986	145929411	14.7311	47.2826	42.4976	N/A	LOC682102:94285
2	33135506	33135900	11.1608	47.2632	42.4783	N/A	Mast4:110236
17	5921161	5921547	11.6021	47.1442	42.3605	N/A	Ntrk2:12182
1	134655489	134655869	8.69444	47.0419	42.2601	N/A	Rgma:43430
7	137545541	137545899	14.5417	46.8999	42.1204	AABR07058788.3	AABR07058788.3:1981
19	11309690	11310150	10.7379	46.7113	41.9326	Mt2A	Mt2A:951
15	2813594	2813941	8.07885	46.7099	41.9313	Kat6b	Kat6b:0
2	139469197	139469573	10.2822	46.6148	41.8369	Slc7a11	Slc7a11:0
16	79708389	79708799	10.0274	46.4417	41.6661	N/A	Kbtbd11:7398
1	24564762	24565153	12.6495	46.3578	41.5832	N/A	1700020N01Rik:6087
15	24881225	24881556	12.0687	46.3291	41.5555	AABR07017513.1	AABR07017513.1:0
15	45590682	45591163	11.6639	45.9816	41.2126	N/A	Gucy1b2:40398
4	149518533	149518957	12.1806	45.927	41.1585	N/A	AABR07061848.1:123983
13	83926082	83926511	13.6996	45.8795	41.1117	N/A	Rcsd1:9062
13	70445179	70445529	9.65579	45.8566	41.0896	Nmnat2	Nmnat2:0
1	139719288	139719746	14.5847	45.5181	40.7548	N/A	U1:114746
19	830537	830945	12.2021	45.3015	40.5397	Cmtm3	Cmtm3:0
1	180718939	180719719	2.06312	45.2888	40.5271	N/A	Ythdc2:1366180
8	65031679	65032086	13.034	45.1467	40.3876	N/A	Rn60_8_0647.2:28384
8	68000603	68001065	6.72347	45.124	40.3656	N/A	U6:23752
9	113395638	113396152	10.7213	44.7686	40.0149	Rab31	Rab31:0
6	14701355	14701716	11.7028	44.7553	40.0019	N/A	AABR07062915.1:95159
1	162723950	162724325	8.21622	44.6257	39.8734	N/A	AC133383.1:8978
8	49186136	49186557	8.21622	44.6257	39.8734	N/A	U6atac:15299
4	59236446	59236924	13.4361	44.6095	39.8577	N/A	AABR07060151.1:33421
6	128541321	128541679	7.2485	44.4883	39.7387	Clmn	Clmn:0
1	222734176	222734498	7.89908	44.3827	39.6345	Rtn3	Rtn3:0
20	13741296	13741704	12.3742	44.3473	39.5991	N/A	Mif:8438
5	138587015	138587360	7.9871	44.2274	39.4798	N/A	Foxj3:18433
16	7492088	7492475	7.49307	44.1445	39.3985	Sh3bp5	Sh3bp5:0
19	21367916	21368316	12.2728	44.1125	39.3674	AABR07043106.1|Siah1	AABR07043106.1:0
3	11448617	11448986	8.78613	44.0457	39.3018	Slc25a25	Slc25a25:0
19	57903133	57903553	9.55052	43.7463	39.0053	Disc1	Disc1:0
5	166744437	166744887	9.55052	43.7463	39.0053	N/A	Slc25a33:17644
2	29334557	29334931	10.5455	43.6538	38.9148	N/A	Zfp366:75648
5	167730552	167730946	13.299	43.6146	38.8759	N/A	Slc45a1:34205
8	45406725	45407070	8.97093	43.5691	38.8318	N/A	Ubash3b:31291
15	42862876	42863291	9.81483	43.3761	38.6404	Ptk2b	Ptk2b:0
17	55617848	55618221	12.2208	43.3156	38.5816	N/A	RGD1562037:52110
11	31462731	31463141	8.66062	43.043	38.3124	N/A	Olig1:32215
3	41618	41886	1.65771	42.9631	38.2334	N/A	AABR07051177.1:31368
2	96785780	96786156	13.9894	42.8915	38.1627	N/A	Pkia:117559
18	56048707	56049103	11.7203	42.812	38.0842	Rps14	Rps14:1392
7	125261050	125261563	10.2215	42.7473	38.0207	Parvb	Parvb:0
1	116105000	116105512	12.8669	42.6969	37.9712	Atp10a	Atp10a:0
15	13358460	13358810	9.40358	42.6966	37.9712	N/A	Ptprg:129854
17	46727804	46728221	11.821	42.3877	37.6664	Elmo1	Elmo1:0
2	116945131	116945441	13.2766	42.1643	37.4456	N/A	Egfem1:24903
14	81823736	81824145	8.12243	42.1368	37.4182	Mxd4	Mxd4:0
4	150289523	150289908	9.03659	42.0897	37.3722	N/A	Rn60_4_2163.2:11946
16	17604273	17604645	9.94729	41.9647	37.2492	N/A	Sh2d4b:6470
16	7784825	7785319	8.80783	41.8888	37.1745	Btd	Btd:0
2	207512614	207512921	11.2787	41.7446	37.0313	Cttnbp2nl	Cttnbp2nl:0
10	108740791	108741124	10.5184	41.7087	36.9956	N/A	Rptor:9496
3	11770966	11771341	10.2751	41.6691	36.9564	U6|Sh2d3c	Sh2d3c:0
5	169826452	169826775	10.2751	41.6691	36.9564	N/A	AABR07050561.1:71527
6	48391683	48392104	10.2751	41.6691	36.9564	N/A	Myt1l:60265
14	9093901	9094224	13.6918	41.5918	36.8814	N/A	AABR07014317.1:6018
2	188683352	188683736	10.6897	41.5341	36.8252	Dcst1|AC098750.6	Dcst1:0
6	96485616	96485954	13.2986	41.5092	36.8003	Prkch	Prkch:0
8	105567361	105567746	12.94	41.4678	36.7592	N/A	AABR07071223.1:40603
3	121275770	121276142	8.40958	41.0564	36.3532	Mertk	Mertk:0
12	30775850	30776243	11.7842	40.977	36.2749	Sfswap	Sfswap:0
2	249033191	249033581	12.6457	40.8507	36.1504	N/A	AABR07013672.1:108551
3	6136736	6137102	9.49228	40.6322	35.9335	N/A	U6atac:52702
2	85108174	85108501	8.57516	40.5436	35.8479	N/A	U6:99304
1	94551827	94552243	7.56673	40.4568	35.7623	N/A	U7:9659
15	18399302	18399670	9.03521	40.3824	35.6884	Fam107a	Fam107a:0
11	73312489	73312886	9.80542	40.3592	35.6654	Xxylt1	Xxylt1:0
8	39998322	39998657	10.9666	40.3368	35.6432	Esam|Msantd2	Esam:0
7	66962949	66963315	10.4609	40.314	35.6205	Ppm1h	Ppm1h:0
13	67105980	67106277	13.3941	40.3013	35.6084	Pla2g4a	Pla2g4a:0
9	62313368	62313778	12.6837	40.2464	35.5546	Plcl1	Plcl1:0
10	84869084	84869458	9.34746	40.1987	35.508	Prr15l	Prr15l:2222
6	97390804	97391169	9.34746	40.1987	35.508	AABR07064835.1	AABR07064835.1:0
1	87001026	87001395	10.1814	40.1894	35.4996	Hnrnpl	Hnrnpl:0
11	47537617	47538085	10.8816	40.1273	35.438	N/A	U6:218060
1	221205745	221206076	8.75854	40.053	35.365	N/A	Frmd8:7232
8	51214510	51214955	10.3211	39.9481	35.2616	N/A	U6:136548
2	197794466	197795052	9.8619	39.9198	35.2338	N/A	Adamtsl4:8532
8	116322921	116323304	8.70068	39.8629	35.1772	Rassf1|Hyal2|RGD1561582	Hyal2:736
15	58884656	58885122	9.61571	39.8179	35.1327	N/A	AABR07018459.1:49565
3	165160227	165160606	9.61571	39.8179	35.1327	N/A	Nfatc2:84632
1	180692843	180693105	2.31702	39.5316	34.8513	N/A	Ythdc2:1392794
9	36988940	36989380	10.2707	39.2022	34.5257	N/A	AABR07067267.1:67748
7	91181151	91181533	9.19167	39.1538	34.4784	N/A	Utp23:202654
14	76572399	76572843	13.0965	39.0205	34.3483	N/A	Clnk:84468
2	31133179	31133602	13.0965	39.0205	34.3483	N/A	LOC100364827:245141
9	21191911	21192244	13.0965	39.0205	34.3483	Ptchd4	Ptchd4:0
5	105366998	105367328	11.7173	38.8486	34.1796	Slc24a2	Slc24a2:0
3	124227001	124227448	12.911	38.654	33.9874	N/A	Adra1d:81436
5	138093294	138094213	8.81586	38.566	33.9003	N/A	Slc2a1:60460
9	10964308	10964706	8.81586	38.566	33.9003	Plin4|Plin5	Plin4:0
1	46826702	46827127	8.3113	38.5595	33.8946	Snx9	Snx9:873
1	177149038	177149356	9.54003	38.4265	33.7626	Mical2	Mical2:0
3	117858558	117858820	9.9648	38.3983	33.7354	LOC679683	LOC679683:4078
3	176644078	176644389	7.16998	38.3237	33.6617	Kcnq2	Kcnq2:0
2	25351793	25352116	10.117	38.193	33.5318	N/A	AABR07007715.1:7647
X	111851403	111851784	12.4816	37.7953	33.1399	N/A	Prps1:31138
17	55203213	55203498	9.51587	37.7732	33.1181	N/A	Svil:26800
10	16859549	16859869	7.78055	37.7343	33.0804	Ergic1	Ergic1:0
7	72772324	72772737	5.46036	37.7295	33.0762	Mtdh	Mtdh:0
19	53501028	53501404	10.9288	37.7066	33.0533	Fbxo31	Fbxo31:0
10	85359103	85359435	8.66893	37.551	32.9006	N/A	Arhgap23:25446
5	59087808	59088154	7.55043	37.3832	32.7349	AC121204.3|Rgp1|Msmp	Rgp1:0
7	23634975	23635379	11.3322	37.346	32.6984	Syn3	Syn3:0
5	105518195	105518551	9.78026	37.3105	32.6639	Slc24a2	Slc24a2:0
7	25366500	25366837	11.8554	37.1724	32.5273	N/A	AABR07056438.1:207506
1	181286626	181286966	1.8137	37.1483	32.5039	N/A	Ythdc2:798933
15	42941323	42941670	9.89031	37.0025	32.3606	Ptk2b	Ptk2b:0
9	81285385	81285852	10.8425	36.8747	32.2341	Tns1	Tns1:0
9	49795697	49796095	10.2657	36.7409	32.1016	AABR07067506.1	AABR07067506.1:0
10	64422198	64422606	10.7331	36.6213	31.9843	Nxn	Nxn:0
17	40485750	40486209	11.8617	36.5277	31.8934	N/A	AABR07027672.1:313325
4	118631327	118631772	6.968	36.5246	31.8904	N/A	Aak1:23956
X	23584158	23584514	12.5012	36.4881	31.8542	Shroom2	Shroom2:0
2	227167404	227167745	11.2291	36.4758	31.8425	N/A	Usp53:7026
1	185209348	185209736	9.90576	36.4437	31.8114	Pik3c2a	Pik3c2a:1186
6	109397780	109398146	8.64752	36.3831	31.751	N/A	Jdp2:67914
1	129050340	129050667	11.0911	36.1712	31.5419	Igf1r	Igf1r:0
1	24548567	24548983	8.7243	36.0631	31.4347	N/A	1700020N01Rik:22257
16	32093373	32093749	8.7243	36.0631	31.4347	Sh3rf1	Sh3rf1:0
4	147150143	147150623	10.2344	36.0541	31.4272	Syn2	Syn2:0
8	51916788	51917184	11.3176	36.0271	31.4005	N/A	AABR07070098.1:128038
9	66715709	66716077	6.50783	35.8951	31.2699	Fam117b|AABR07073485.1	Fam117b:892
2	80523818	80524155	7.54115	35.8466	31.222	Trio	Trio:0
5	73487709	73488125	11.7762	35.6959	31.0726	Actl7b	Actl7b:4519
4	146436203	146436541	10.0603	35.629	31.0068	N/A	Hrh1:18791
1	87356769	87357159	8.37507	35.5429	30.9226	Sipa1l3	Sipa1l3:0
4	174298820	174299246	10.4828	35.4179	30.7991	AABR07062395.2	AABR07062395.2:4862
4	182124081	182124461	10.4828	35.4179	30.7991	N/A	Ccdc91:80489
6	131994785	131995099	9.91683	35.2749	30.6584	N/A	LOC100910833:28846
3	150210328	150210649	7.65649	35.2534	30.6371	AABR07054370.1	AABR07054370.1:0
8	118083019	118083320	12.2035	35.2372	30.6217	Map4	Map4:0
6	59930225	59930687	8.56851	35.048	30.4359	N/A	Arl4a:17890
8	66509442	66509819	7.42145	34.9129	30.3031	N/A	AABR07070345.1:71444
2	33060061	33060481	10.201	34.7573	30.1493	N/A	Mast4:34791
2	29737959	29738420	8.78677	34.5825	29.9767	Map1b	Map1b:0
6	29375698	29376079	7.53097	34.3103	29.7086	Klhl29	Klhl29:0
4	144770316	144770741	10.2597	34.2871	29.686	Srgap3	Srgap3:0
3	22920653	22921037	10.7409	34.1402	29.5409	Psmb7	Psmb7:0
X	128829109	128829405	11.9059	33.9966	29.4005	N/A	AABR07041403.1:52961
12	39738261	39738587	7.30175	33.9861	29.391	Pptc7	Pptc7:0
1	49124896	49125153	9.31971	33.7652	29.1725	N/A	AABR07001518.1:7215
2	177970678	177971016	7.09283	33.6968	29.1055	U6|Rapgef2	Rapgef2:0
5	152032920	152033424	6.36911	33.5025	28.915	N/A	AABR07050116.1:37201
9	99428981	99429340	10.6219	33.2596	28.6753	N/A	RGD1564730:63790
10	57369097	57369480	9.79225	33.1866	28.6029	N/A	Zfp3:16748
18	32223201	32223523	10.0367	33.1656	28.582	N/A	Arhgap26:15401
3	126206568	126206871	10.0367	33.1656	28.582	N/A	AABR07053787.2:25172
19	11290587	11290989	7.78537	33.1452	28.5623	N/A	Mt1:11136
2	187572907	187573194	9.16257	32.7883	28.2114	N/A	AABR07072748.1:9173
6	25388379	25388718	9.62593	32.7873	28.2106	N/A	Plb1:8819
16	71596983	71597477	8.42923	32.4702	27.8993	Rps28	Rps28:3789
2	187510276	187510588	7.56435	32.423	27.8529	Mef2d	Mef2d:1576
8	23015096	23015442	7.56435	32.423	27.8529	Prkcsh|Ccdc151	Prkcsh:0
1	94606224	94606576	6.62089	32.3308	27.7619	Plekhf1	Plekhf1:2801
13	113405575	113405908	9.43016	32.3117	27.743	Plxna2	Plxna2:0
17	76144635	76144901	9.89859	32.2495	27.6816	Proser2	Proser2:4234
19	57393634	57393947	8.70879	32.1539	27.5868	RGD1559896	RGD1559896:2659
16	61740543	61740846	7.06235	32.1538	27.5867	Saraf	Saraf:0
6	110949663	110950075	9.57937	32.091	27.5251	N/A	Cipc:17986
5	151301077	151301434	8.68066	32.078	27.5124	N/A	Ahdc1:23913
6	104467703	104468127	10.3518	32.0594	27.4947	Susd6	Susd6:0
14	48676594	48676961	9.81365	32.0536	27.489	Rn60_14_0488.1	Rn60_14_0488.1:0
3	91758640	91759012	9.54273	32.0035	27.4402	Ldlrad3	Ldlrad3:0
19	11908476	11909162	9.75998	31.9293	27.3663	N/A	AABR07042840.1:121699
9	20191258	20191657	9.7405	31.884	27.3219	Adgrf5	Adgrf5:0
13	33570446	33571224	1.92113	31.8414	27.2802	N/A	ENSRNOG00000053423:577579
3	91717942	91718253	7.38783	31.8356	27.2745	Ldlrad3	Ldlrad3:0
1	165723772	165724126	7.9984	31.7442	27.1843	Fam168a	Fam168a:325
1	219078396	219078724	6.46289	31.6926	27.1337	Chka	Chka:0
9	45783024	45783450	10.4538	31.6693	27.1106	N/A	AABR07067441.3:41163
8	67483529	67483840	8.1381	31.6328	27.0752	Coro2b|U6	Coro2b:0
6	104491913	104492256	8.28941	31.5372	26.9812	Susd6	Susd6:0
17	70358480	70358857	7.15442	31.5241	26.9691	N/A	Ankrd16:27850
8	47143891	47144287	7.15442	31.5241	26.9691	N/A	Grik4:49540
1	274472221	274472574	9.54984	31.4385	26.8846	Rbm20	Rbm20:0
3	94035073	94035420	9.49408	31.3071	26.7544	RGD1563222	RGD1563222:485
11	65855769	65856171	10.4883	31.1312	26.5813	N/A	Fstl1:10352
12	16184434	16184778	7.95494	31.0954	26.5459	N/A	Grifin:12306
4	84599267	84599586	8.5035	31.0538	26.5052	Wipf3	Wipf3:0
15	11491354	11491635	9.59062	30.9513	26.4051	N/A	Nek10:141124
4	120085249	120085673	5.96552	30.8543	26.3101	N/A	AABR07061382.2:43521
6	127562106	127562459	8.22122	30.8136	26.2699	Serpina1f	Serpina1f:2352
12	50366599	50366928	6.57298	30.7884	26.2447	Tpst2	Tpst2:0
5	160688634	160688910	8.34382	30.6204	26.0794	Kazn	Kazn:0
16	22455983	22456282	8.74912	30.6066	26.0661	N/A	SNORA70:41489
5	62588168	62588507	8.74912	30.6066	26.0661	Gabbr2	Gabbr2:0
13	46693524	46693872	10.5137	30.5737	26.0346	Thsd7b	Thsd7b:0
18	57766788	57767202	10.5137	30.5737	26.0346	Htr4	Htr4:0
6	59868545	59868885	10.5137	30.5737	26.0346	N/A	Arl4a:79692
19	25772688	25773018	8.12362	30.539	26.0008	AC120246.2	AC120246.2:1125
3	9485706	9486036	7.43068	30.4969	25.9594	N/A	AC142138.2:12966
19	59493168	59493500	6.60228	30.4498	25.9127	N/A	Irf2bp2:6376
10	90454637	90455004	11.013	30.3402	25.8045	Gpatch8	Gpatch8:0
14	107433609	107434007	9.82149	30.3002	25.7655	N/A	LOC100361636:38225
9	17114565	17114923	7.3683	30.297	25.7624	Yipf3|Lrrc73|Tjap1	Lrrc73:389
10	96275336	96275710	7.78955	30.0924	25.5605	Prkca	Prkca:0
20	10721772	10722229	7.78955	30.0924	25.5605	N/A	AABR07044570.1:5284
14	107439982	107440438	8.32635	30.0386	25.5076	N/A	LOC100361636:44598
3	130941781	130942286	8.32635	30.0386	25.5076	N/A	AABR07053850.1:19517
8	66126161	66126481	7.12397	29.9814	25.4512	N/A	AABR07070335.1:59946
17	7322317	7322646	9.65463	29.9306	25.4013	N/A	AABR07026969.1:279658
15	59735863	59736293	9.63417	29.885	25.3565	Enox1	Enox1:0
2	29920994	29921382	9.36758	29.859	25.3308	N/A	SNORA17:9323
3	82289103	82289454	8.05344	29.8179	25.2907	5S_rRNA	5S_rRNA:2681
5	167968793	167969219	6.3056	29.7411	25.2147	Errfi1	Errfi1:2785
8	127638550	127638838	7.49348	29.7034	25.1776	N/A	Ctdspl:63696
4	179408555	179408802	8.79257	29.6124	25.0879	Lrmp	Lrmp:0
1	198104029	198104318	7.95783	29.5495	25.027	Ccdc101|Sult1a1	Sult1a1:0
17	76804266	76804678	7.95783	29.5495	25.027	Camk1d	Camk1d:0
6	102285339	102285822	10.2442	29.4147	24.8948	N/A	Pigh:12563
17	23135775	23136101	7.22927	29.3636	24.8445	Nedd9	Nedd9:0
6	135922518	135922916	9.33736	29.2174	24.7004	N/A	Diras3:16019
18	51578544	51579158	8.82846	29.1477	24.6317	Gramd3	Gramd3:0
X	11834422	11834741	10.7153	29.144	24.6286	N/A	SNORA62:31378
5	165027769	165028094	6.99205	29.0662	24.5531	N/A	Ptchd2:24777
13	100740167	100740587	6.35388	29.0571	24.5445	Fbxo28	Fbxo28:0
11	87573626	87573944	8.14919	29.0325	24.5202	Med15	Med15:0
17	76622613	76622977	8.14919	29.0325	24.5202	Camk1d	Camk1d:0
20	46739186	46739496	8.14919	29.0325	24.5202	Sesn1	Sesn1:0
4	30512889	30513234	7.70374	28.8256	24.3166	N/A	Asb4:11561
17	58444947	58445247	9.14454	28.7769	24.2685	N/A	Adarb2:143688
13	71435345	71435710	7.34655	28.7587	24.2509	N/A	AABR07021430.1:5291
15	108290508	108290856	7.79204	28.569	24.0643	Ubac2	Ubac2:0
19	58905525	58905895	7.79204	28.569	24.0643	AABR07044123.1	AABR07044123.1:1077
3	157165514	157165802	8.16806	28.5567	24.0527	N/A	Chd6:66209
3	117615946	117616272	8.36872	28.547	24.0432	Fbn1	Fbn1:0
7	66326695	66327002	8.36872	28.547	24.0432	N/A	Fam19a2:154336
7	143811294	143811660	7.95873	28.517	24.0143	Znf740	Znf740:0
4	2787391	2787799	9.77888	28.4477	23.9461	N/A	Dnajb6:12502
17	30181247	30181659	6.40643	28.3773	23.8767	N/A	SNORA17:70741
1	162412884	162413269	8.50082	28.3428	23.8426	N/A	Kctd14:5993
20	4329574	4330002	6.24433	28.2025	23.7039	Notch4|C4a	Notch4:0|C4a:0
6	125001662	125001944	7.83645	28.1819	23.6837	Ccdc88c	Ccdc88c:0
2	121834435	121834775	10.1862	28.1021	23.6061	N/A	AABR07010040.2:7537
16	16694394	16694707	8.62315	28.1011	23.6052	N/A	AABR07024790.1:65751
5	14829443	14829739	6.09542	28.0501	23.5553	N/A	AABR07047008.1:48479
2	70593375	70593719	10.4177	27.9598	23.4668	N/A	AABR07008681.1:95646
3	34602393	34602717	10.4177	27.9598	23.4668	N/A	7SK:19749
3	3780772	3781097	7.72957	27.8861	23.3953	Gpsm1	Gpsm1:0
5	152573315	152573698	7.54324	27.8619	23.3714	Extl1|Slc30a2	Extl1:60
10	102240657	102241011	9.49248	27.84	23.35	Cdc42ep4	Cdc42ep4:3670
9	44860133	44860538	7.19962	27.8224	23.3325	Aff3	Aff3:0
5	127351624	127351982	8.9215	27.7052	23.2173	N/A	Lrp8:52468
18	80347064	80347425	9.16421	27.6937	23.207	N/A	AABR07032759.1:46005
15	106447340	106447657	8.20813	27.6071	23.1211	Farp1	Farp1:0
15	89926109	89926477	8.17852	27.5317	23.048	N/A	AABR07019120.1:69307
6	33676361	33676705	9.34511	27.5234	23.0406	N/A	Rhob:12422
1	196083896	196084313	6.95122	27.5216	23.0389	N/A	AC110387.1:10901
12	50127399	50127690	6.95122	27.5216	23.0389	Sez6l	Sez6l:0
2	143563555	143563979	9.52154	27.3273	22.8473	Trpc4	Trpc4:0
2	34610278	34610622	6.7282	27.2601	22.7807	N/A	Adamts6:23524
2	124111475	124111954	9.22239	27.2575	22.7786	Fgf2	Fgf2:0
15	13512107	13512421	9.41232	27.0972	22.6217	N/A	Ptprg:283501
1	142469847	142470390	7.79488	27.0483	22.5742	Crtc3	Crtc3:0
6	123025722	123026009	6.52684	27.0327	22.5596	N/A	Cpg1:8295
1	247110649	247110937	5.73424	26.993	22.5205	Cdc37l1	Cdc37l1:0
12	10363201	10363604	7.05269	26.895	22.4236	N/A	Wasf3:27703
10	86229390	86229733	9.30557	26.8709	22.4007	LOC257650|5S_rRNA	LOC257650:0
6	51036956	51037274	10.12	26.7877	22.3182	Cog5	Cog5:0
2	189205828	189206161	8.25257	26.6627	22.1955	Il6r	Il6r:0
13	68464939	68465214	8.94819	26.6562	22.1894	N/A	U4:23825
9	31963109	31963436	8.94819	26.6562	22.1894	Adgrb3	Adgrb3:0
3	115491302	115491737	8.69847	26.6441	22.1775	N/A	AABR07053596.1:129744
4	128314931	128315224	8.69847	26.6441	22.1775	N/A	Npap60:48850
3	147605375	147605707	7.46047	26.6354	22.1694	Srxn1	Srxn1:3388
3	165428787	165429084	7.46047	26.6354	22.1694	Atp9a	Atp9a:0
8	118801954	118802271	4.93719	26.6252	22.1601	Setd2	Setd2:804
8	128820321	128820665	6.8122	26.6133	22.1484	Mobp	Mobp:3843
18	24718435	24718766	8.45011	26.6064	22.142	Lims2	Lims2:0
13	33528721	33529186	2.01245	26.5846	22.1205	N/A	ENSRNOG00000053423:619617
1	32205960	32206221	7.98833	26.5264	22.0628	Slc6a19	Slc6a19:0
4	87267555	87267906	7.98833	26.5264	22.0628	Nt5c3a	Nt5c3a:0
7	73302260	73302551	7.98833	26.5264	22.0628	Pop1|U6	U6:3423
3	122725920	122726245	9.68089	26.5037	22.0413	Tmc2	Tmc2:0
2	210656924	210657280	8.63362	26.4954	22.0331	N/A	Eps8l3:11123
11	61293582	61293860	5.88523	26.3887	21.9272	Spice1	Spice1:0
13	60877755	60878081	9.8981	26.3555	21.895	N/A	Rgs2:28662
1	125035548	125035968	8.10543	26.3007	21.8404	Trpm1	Trpm1:0
17	74991308	74991622	9.03213	26.2845	21.8245	N/A	U6:189676
8	106021878	106022310	9.03213	26.2845	21.8245	N/A	Nmnat3:294814
12	43739855	43740126	7.16639	26.2812	21.8217	N/A	AABR07036452.1:80866
5	170641863	170642119	7.88157	26.2539	21.7956	Ajap1	Ajap1:0
8	122903588	122903891	8.4979	26.182	21.7248	Cmtm8	Cmtm8:0
3	120373313	120373604	6.40133	26.1585	21.7017	Nphp1|Bub1	Bub1:0|Nphp1:0
9	10300739	10301032	6.40133	26.1585	21.7017	Nrtn	Nrtn:4438
6	33627937	33628289	7.84175	26.1517	21.6955	N/A	AC142360.1:53776
1	246416318	246416645	7.61772	26.0707	21.6153	Glis3	Glis3:0
19	47509120	47509408	8.21252	26.0385	21.5844	N/A	Maf:685396
1	94445229	94445558	6.22444	25.9761	21.5244	N/A	AABR07003040.1:5710
13	50446062	50446357	6.90576	25.9764	21.5244	Sox13	Sox13:0
5	166999136	166999480	7.22225	25.9619	21.511	H6pd	H6pd:0
2	106394179	106394586	8.58362	25.8401	21.3907	N/A	AABR07009634.1:175933
14	88743628	88743936	6.06323	25.819	21.3697	Tns3	Tns3:0
1	181014144	181015052	1.92005	25.8065	21.3575	N/A	Ythdc2:1070847
20	9258938	9259494	6.67318	25.7138	21.2656	N/A	Btbd9:9119
17	20976891	20977273	7.29468	25.6827	21.2355	N/A	AABR07027243.1:20710
10	2907504	2907862	9.82236	25.6282	21.1821	N/A	AABR07029023.1:79503
15	74710829	74711134	9.82236	25.6282	21.1821	N/A	SNORA17:13031
18	51587719	51588215	9.82236	25.6282	21.1821	Gramd3	Gramd3:0
9	50422140	50422421	9.82236	25.6282	21.1821	N/A	AABR07067508.1:19663
10	10064832	10065156	8.47543	25.594	21.15	N/A	5S_rRNA:355074
12	27359258	27359678	8.47543	25.594	21.15	Auts2l	Auts2l:0
6	3473456	3473830	8.47543	25.594	21.15	N/A	Map4k3:28938
10	102984697	102985036	7.43968	25.5925	21.1492	N/A	AC118434.2:120447
8	117589903	117590171	7.62353	25.5856	21.1427	SNORA28|Ip6k2	Ip6k2:0
6	25082691	25083031	8.02216	25.5762	21.1335	Ehd3	Ehd3:0
11	35167488	35167801	7.79813	25.5312	21.0889	N/A	7SK:9110
5	156645795	156646102	6.46435	25.4875	21.0464	Kif17	Kif17:0
10	83494853	83495210	8.41225	25.4495	21.0092	N/A	Phb:5976
1	24191993	24192340	7.75957	25.4333	20.9933	Sgk1	Sgk1:0
6	10321491	10321777	7.01906	25.3757	20.9361	Epas1	Epas1:0
7	107882695	107883087	7.01906	25.3757	20.9361	N/A	St3gal1:12022
16	1818570	1818839	7.53716	25.3587	20.9193	Zmiz1|Mir3075	Zmiz1:0
13	51113859	51114220	7.0106	25.3511	20.9117	N/A	Myog:12239
11	66749086	66749400	7.90774	25.2951	20.8574	Hcls1	Hcls1:0
6	110704693	110705035	8.78801	25.2062	20.7704	N/A	AABR07065118.2:6767
7	11919499	11919847	6.10474	25.1253	20.691	Mknk2	Mknk2:344
3	120190532	120190839	7.44057	25.103	20.6693	N/A	Mrps5:7997
3	2484643	2484903	6.75883	25.0669	20.635	Tprn|Ssna1	Tprn:0
5	156987041	156987363	6.75883	25.0669	20.635	N/A	Vwa5b1:15463
10	68614936	68615299	8.00721	25.0231	20.5923	N/A	AABR07030122.1:25816
10	98752784	98753112	8.00721	25.0231	20.5923	Map2k6	Map2k6:0
3	164963321	164963602	7.76922	24.9514	20.5222	Adnp|Dpm1	Adnp:0
3	155242129	155242439	7.56587	24.9369	20.5083	Ppp1r16b	Ppp1r16b:0
16	71688926	71689318	8.66117	24.9314	20.503	N/A	Tacc1:7801
10	25910282	25910617	5.80613	24.8605	20.4335	Ccng1	Ccng1:0
20	8020211	8020520	8.86288	24.8191	20.3933	Fkbp5|7SK	Fkbp5:1192
8	39500841	39501140	7.12889	24.7398	20.3146	5S_rRNA|Pknox2	Pknox2:0
1	162000642	162001054	8.80257	24.6916	20.2677	Nars2	Nars2:0
2	157726516	157726882	8.05831	24.6276	20.2048	AABR07011090.1	AABR07011090.1:2439
7	141922787	141923147	6.33242	24.6142	20.1917	Atf1	Atf1:0
5	141253701	141254001	8.25239	24.5552	20.1338	Macf1	Macf1:0
8	85325063	85325356	7.60793	24.5464	20.1259	N/A	SNORA17:7650
1	107150285	107150652	9.52471	24.4815	20.0629	AABR07003354.1	AABR07003354.1:0
1	176088716	176089030	9.52471	24.4815	20.0629	N/A	RGD1566189:9592
17	90511221	90511506	8.95741	24.4674	20.0501	Lyst	Lyst:0
2	197802862	197803132	6.86308	24.4545	20.0375	Adamtsl4	Adamtsl4:452
1	224913434	224913755	6.85481	24.4305	20.0146	Slc3a2	Slc3a2:0
13	109042161	109042510	6.85481	24.4305	20.0146	N/A	Ptpn14:200651
17	70655756	70656131	6.85481	24.4305	20.0146	AC141172.1|U6	AC141172.1:0
7	32012335	32012641	6.85481	24.4305	20.0146	AABR07056605.1	AABR07056605.1:0
7	29157663	29158015	7.71005	24.3002	19.8864	Mybpc1	Mybpc1:0
1	164508374	164508827	6.34865	24.231	19.8186	Arrb1	Arrb1:0
2	45716801	45717135	6.6119	24.1667	19.7547	Arl15	Arl15:0
4	132570950	132571278	6.6119	24.1667	19.7547	N/A	Rybp:118253
10	67681090	67681330	7.8019	24.0186	19.6111	Rhbdl3	Rhbdl3:0
8	36701895	36702223	7.8019	24.0186	19.6111	Cdon	Cdon:0
8	62496858	62497131	7.8019	24.0186	19.6111	Edc3	Edc3:0
5	169657024	169657371	6.82227	23.8745	19.4701	Nphp4|Kcnab2	Kcnab2:0
12	24093696	24094054	7.93733	23.8296	19.4257	Rhbdd2|AABR07035832.1	Rhbdd2:0
2	29506006	29506373	8.88392	23.7694	19.3679	N/A	Zfp366:7343
18	31547743	31548065	8.13185	23.7597	19.3583	N/A	Ndfip1:26756
2	219610603	219610862	8.86241	23.7257	19.3251	Lrrc39|Trmt13	Lrrc39:0
11	79737889	79738564	7.44459	23.6398	19.2404	N/A	Lpp:34154
10	57311761	57312076	7.83127	23.5815	19.1831	Inca1|Camta2	Inca1:0
10	29222513	29222861	7.41773	23.5722	19.1739	N/A	Rn60_10_0291.1:23041
6	41361591	41361906	7.41773	23.5722	19.1739	N/A	AABR07063674.1:85585
20	10942723	10943082	6.69901	23.5196	19.1234	Pdxk	Pdxk:0
9	49329020	49329290	6.69901	23.5196	19.1234	N/A	AABR07067499.1:101393
2	211090583	211090889	5.86534	23.449	19.0546	Sort1	Sort1:0
6	37577619	37577903	6.49748	23.374	18.9809	Fam49a	Fam49a:0
8	55179497	55179860	8.18958	23.3682	18.9752	Cryab|Hspb2	Cryab:0
10	101697978	101698354	7.52577	23.3492	18.9563	Mir297	Mir297:1641
1	14981541	14981919	9.22706	23.3482	18.9554	N/A	AABR07000493.1:30761
15	71642936	71643274	9.22706	23.3482	18.9554	N/A	Pcdh20:129503
2	179702897	179703250	5.83668	23.348	18.9554	Gria2	Gria2:0
3	30785384	30785708	9.22706	23.3482	18.9554	N/A	AABR07051982.2:106989
3	38797379	38797635	9.22706	23.3482	18.9554	N/A	RNaseP_nuc:19586
8	28818454	28818787	9.22706	23.3482	18.9554	N/A	Spata19:358620
1	277394839	277395138	7.72801	23.338	18.947	Nhlrc2	Nhlrc2:0
15	34270549	34270873	5.72002	23.3333	18.9424	Psme2|Rnf31	Rnf31:0
7	11615042	11615301	7.3186	23.3213	18.9307	Gng7	Gng7:0
12	48105930	48106274	6.46496	23.276	18.8862	Foxn4	Foxn4:0
19	24827326	24827628	6.46496	23.276	18.8862	Pkn1	Pkn1:0
5	105054703	105055001	6.46496	23.276	18.8862	N/A	7SK:39214
4	44447353	44447702	8.59188	23.1709	18.7839	N/A	Tes:86949
10	74706141	74706423	8.8511	23.1592	18.7722	Rad51c	Rad51c:0
3	174053427	174053716	8.07037	23.1045	18.7183	N/A	AABR07072963.1:6472
15	40050792	40051141	8.29979	23.0853	18.6993	Atp8a2	Atp8a2:0
1	260945120	260945393	6.2561	23.0693	18.6841	Slit1	Slit1:0
10	92310376	92310790	7.03033	23.0502	18.6657	Mapt	Mapt:0
16	49266523	49266808	5.24828	23.047	18.6627	Slc25a4	Slc25a4:95
1	174058654	174058944	7.59658	23.0254	18.6414	N/A	Trim66:7967
2	115769206	115769477	7.59658	23.0254	18.6414	Slc7a14	Slc7a14:0
4	84647005	84647408	7.59658	23.0254	18.6414	Wipf3	Wipf3:0
6	60150721	60150993	4.69271	22.9959	18.6136	AABR07064011.1|Ifrd1	Ifrd1:0
1	265241801	265242112	6.79731	22.8838	18.5033	Btrc	Btrc:0
3	125320346	125320666	6.79731	22.8838	18.5033	1110034G24Rik	1110034G24Rik:14
1	91307817	91308138	8.43346	22.8418	18.4624	N/A	Cebpg:11162
10	46328002	46328309	6.77644	22.8261	18.4469	Med9|Rasd1	Med9:0
16	3493078	3493375	8.67792	22.8113	18.4323	Erc2	Erc2:0
8	48423151	48423512	5.89926	22.7471	18.3686	Usp2	Usp2:0
1	196529381	196529769	8.62667	22.7077	18.3302	N/A	AABR07005758.2:57734
4	74769849	74770220	8.62667	22.7077	18.3302	N/A	LOC100364190:555431
14	3583751	3584067	6.54322	22.6186	18.2431	Tgfbr3	Tgfbr3:0
2	227250728	227251063	6.54322	22.6186	18.2431	Synpo2	Synpo2:4839
3	111536050	111536540	6.54322	22.6186	18.2431	Rtf1	Rtf1:0
1	225990498	225990972	7.22753	22.609	18.2346	N/A	Incenp:37983
15	70357556	70357999	7.22753	22.609	18.2346	Diaph3	Diaph3:0
4	122365897	122366320	5.60562	22.5216	18.1492	Klf15	Klf15:0
1	21938195	21938565	7.80631	22.5123	18.1403	N/A	Ctgf:83423
5	115563094	115563351	8.79386	22.505	18.1338	N/A	U7:54318
7	123027271	123027614	6.31803	22.395	18.0252	Zc3h7b	Zc3h7b:122
16	35647620	35647952	7.74812	22.3802	18.0112	Galntl6	Galntl6:0
4	179004787	179005148	8.45058	22.3492	17.9809	N/A	SNORA17:49668
5	74507822	74508083	8.70478	22.3292	17.9613	N/A	Ptpn3:139637
2	62320247	62320600	8.4305	22.3081	17.9406	N/A	Mtmr12:16329
13	71332521	71332823	6.75207	22.3017	17.9344	Glul	Glul:0
12	37830956	37831264	6.7418	22.2737	17.9068	Pitpnm2	Pitpnm2:0
1	84306631	84306959	6.9091	22.2619	17.8952	Prx	Prx:0
17	7283206	7283584	6.9091	22.2619	17.8952	N/A	Klhl3:253967
7	11677812	11678050	4.89055	22.2309	17.8657	Lmnb2|Tmprss9|Timm13	Timm13:0
10	63000179	63000745	8.92942	22.2286	17.8634	Efcab5	Efcab5:0
11	66950524	66950838	8.92942	22.2286	17.8634	Slc15a2	Slc15a2:0
18	39820640	39820991	8.92942	22.2286	17.8634	N/A	SNORA17:24448
9	27468962	27469212	8.92942	22.2286	17.8634	N/A	LOC501110:6061
11	73080450	73080786	6.11708	22.2065	17.8431	Acap2	Acap2:0
10	55734484	55734782	6.7112	22.1901	17.8275	Aloxe3	Aloxe3:0
10	107317068	107317350	7.25003	22.1849	17.8225	Usp36	Usp36:0
17	74817927	74818217	8.11549	22.1712	17.8087	N/A	U6:16295
6	11963604	11963862	8.07965	22.0947	17.7332	N/A	AABR07062860.1:30812
7	53414680	53415085	8.5745	22.0704	17.7092	N/A	E2f7:98200
10	109596801	109597094	7.39127	22.0436	17.6834	Nploc4	Nploc4:0
2	56271551	56271862	7.39127	22.0436	17.6834	N/A	AABR07008399.1:53501
1	265677178	265677626	8.04413	22.0187	17.6604	RGD1564887	RGD1564887:0
20	7613317	7613587	6.32856	21.9922	17.6344	Anks1a	Anks1a:0
17	22804318	22804726	6.63153	21.9714	17.6138	N/A	AABR07027283.1:6528
7	122569224	122569530	8.254	21.9445	17.5879	Slc25a17	Slc25a17:0
12	45029106	45029464	6.96589	21.9441	17.5876	Pebp1	Pebp1:0
2	242165201	242165566	5.77375	21.9165	17.5602	Ppp3ca	Ppp3ca:0
20	46206403	46206718	5.77375	21.9165	17.5602	Mical1	Mical1:0
14	36789023	36790096	8.23484	21.9047	17.5491	N/A	Usp46:33664
6	7454656	7454965	7.06281	21.7208	17.3694	Thada	Thada:0
12	16934530	16934850	4.42895	21.6691	17.319	Mafk	Mafk:0
5	92246404	92246751	8.36581	21.6518	17.3027	N/A	Tmem261:207259
X	10215704	10216149	8.35709	21.6342	17.2857	Nyx	Nyx:0
2	198682759	198683102	6.1711	21.5238	17.1772	Txnip|AABR07012592.1	AABR07012592.1:52
5	138089847	138090202	6.1711	21.5238	17.1772	N/A	SNORA17:60219
6	76253563	76253865	6.1711	21.5238	17.1772	N/A	Nfkbia:13363
18	14508665	14509031	7.58328	21.5089	17.1637	Dtna	Dtna:0
2	82845848	82846190	7.58328	21.5089	17.1637	N/A	AABR07009002.1:72694
6	129808912	129809222	7.58328	21.5089	17.1637	N/A	Vrk1:26697
X	111111232	111111574	7.58328	21.5089	17.1637	N/A	Ripply1:8769
11	72613428	72613751	4.96416	21.5049	17.1605	Bdh1	Bdh1:0
14	6863649	6864041	8.55396	21.5006	17.1563	N/A	AC129695.1:11344
3	162862153	162862547	5.32212	21.4761	17.1323	Sulf2	Sulf2:0
6	126397108	126397426	8.24541	21.4079	17.0648	N/A	Golga5:18499
5	142574566	142574983	7.52675	21.381	17.0384	N/A	AABR07049886.1:15169
9	81578071	81578443	6.12063	21.3721	17.0296	Pnkd|Tmbim1	Tmbim1:0|Pnkd:0
4	124941652	124942029	5.97805	21.3534	17.0114	N/A	Adamts9:83403
8	71242161	71242418	5.97805	21.3534	17.0114	Zfp609	Zfp609:0
7	35248307	35248654	7.95781	21.3249	16.9847	AABR07056664.1	AABR07056664.1:1181
19	40091381	40091709	8.14769	21.2086	16.8701	N/A	AABR07043776.1:420473
7	142967647	142967938	7.65697	21.1783	16.84	N/A	Rn60_7_1408.2:23479
5	160498512	160498765	6.82773	21.1272	16.7896	Fhad1	Fhad1:0
1	133408994	133409255	8.63177	21.1231	16.7857	Mctp2	Mctp2:0
6	47478455	47478711	8.63177	21.1231	16.7857	N/A	SNORA17:108117
X	123433444	123433734	8.63177	21.1231	16.7857	N/A	Slc25a5:25808
3	60101706	60101999	7.40842	21.1115	16.7759	Gpr155	Gpr155:0
1	240405716	240406265	7.6092	21.073	16.7388	Mir204|Trpm3	Trpm3:0
12	50792384	50792821	7.18596	21.0737	16.7388	N/A	AABR07036627.1:140564
14	3644075	3644322	7.18596	21.0737	16.7388	Tgfbr3	Tgfbr3:0
18	79617409	79617686	7.18596	21.0737	16.7388	N/A	AC127118.1:26062
4	89503033	89503619	7.18596	21.0737	16.7388	N/A	Tigd2:33028
4	168895708	168895989	7.18596	21.0737	16.7388	N/A	Hebp1:7576
7	73141678	73142075	7.18596	21.0737	16.7388	Matn2	Matn2:0
10	41659773	41660050	6.46574	21.0695	16.736	N/A	RGD1561017:113428
13	74056127	74056401	8.07116	21.0517	16.7191	Soat1	Soat1:0
1	128676661	128677020	7.37942	21.0451	16.7129	Ttc23	Ttc23:0
2	208230029	208230359	7.81157	21.0145	16.6827	AABR07012775.1	AABR07012775.1:4142
X	10207080	10207370	8.2979	20.9953	16.6646	Nyx	Nyx:0
11	33093347	33093679	7.99606	20.897	16.5674	AABR07033645.1	AABR07033645.1:0
4	171485960	171486251	7.99606	20.897	16.5674	Eps8	Eps8:0
12	24259409	24259845	5.25838	20.8656	16.5363	Hip1	Hip1:0
3	173844504	173844875	5.25838	20.8656	16.5363	Phactr3	Phactr3:0
15	108120281	108120572	6.23164	20.8474	16.5187	Dock9	Dock9:0
7	28967574	28967857	6.71596	20.8405	16.513	Gnptab	Gnptab:0
17	22022757	22023167	7.69882	20.773	16.4462	AABR07027267.1	AABR07027267.1:0
2	235616637	235616940	6.84714	20.7165	16.3911	Col25a1	Col25a1:0
20	32199943	32200238	6.84714	20.7165	16.3911	LOC606294	LOC606294:0
2	87995258	87995545	6.02417	20.6628	16.339	N/A	LOC499565:24922
4	140126463	140126801	6.02417	20.6628	16.339	N/A	Sumf1:12202
20	48702883	48703134	6.47359	20.6497	16.3272	Mettl24	Mettl24:0
6	7149394	7150084	6.6078	20.5603	16.2394	N/A	5S_rRNA:6929
7	24808214	24808526	7.36024	20.5181	16.1976	Polr3b	Polr3b:0
13	36149997	36150318	5.83903	20.5102	16.1908	Dbi	Dbi:0
1	170571337	170571704	8.03727	20.4731	16.1551	Rrp8	Rrp8:2645
1	226345527	226345814	6.55478	20.422	16.1047	Dagla	Dagla:0
8	68928032	68928380	7.10141	20.4005	16.0846	Smad6	Smad6:0
2	123546920	123547277	5.67279	20.3849	16.0694	N/A	RGD1307100:8396
1	175591885	175592255	6.06844	20.3755	16.0606	Ampd3	Ampd3:0
12	47138824	47139092	6.06844	20.3755	16.0606	Rnf10|Pop5	Pop5:0
5	131162463	131162788	8.22652	20.3386	16.024	N/A	Bend5:94339
12	25639447	25639736	6.6432	20.2028	15.89	Gatsl2	Gatsl2:651
12	49477613	49477863	5.38654	20.2024	15.8898	2900026A02Rik	2900026A02Rik:0
9	113478745	113479076	5.26242	20.1395	15.8289	Rab31	Rab31:0
1	251771485	251771781	8.12261	20.1346	15.8246	N/A	AC123495.2:52296
7	119662986	119663221	6.2806	20.1256	15.8157	Kctd17|Tmprss6	Tmprss6:0
9	43945392	43945772	6.2806	20.1256	15.8157	Inpp4a	Inpp4a:0
18	3718779	3719076	7.62364	20.1181	15.8084	N/A	Ankrd29:42592
2	109400887	109401300	7.62364	20.1181	15.8084	N/A	AABR07009715.1:82764
3	121282821	121283125	6.98064	20.1159	15.8065	Mertk	Mertk:0
4	67311870	67312154	4.94829	20.0397	15.7328	N/A	Dennd2a:10769
14	48730965	48731289	8.33412	20.0323	15.7255	Arap2	Arap2:0
4	47271670	47271922	8.33412	20.0323	15.7255	N/A	AABR07059974.1:24191
X	123005878	123006132	8.33412	20.0323	15.7255	N/A	Gzmbl1:9348
12	8303885	8304142	7.56746	19.9988	15.6944	Mtus2	Mtus2:0
4	56930268	56930561	7.56746	19.9988	15.6944	N/A	Tnpo3:32931
5	125696261	125696519	7.56746	19.9988	15.6944	N/A	AABR07049520.1:124776
7	98149807	98150181	6.68104	19.8477	15.5464	N/A	AABR07058011.1:17605
2	62772700	62773009	7.72017	19.8261	15.5252	N/A	U1:81516
3	55324496	55324763	7.72017	19.8261	15.5252	Cers6	Cers6:0
9	29459001	29459407	7.72017	19.8261	15.5252	AABR07067076.1	AABR07067076.1:4182
5	141203002	141203245	5.87724	19.8123	15.5118	Macf1	Macf1:0
1	202987101	202987435	6.84359	19.7894	15.4903	N/A	AABR07005838.1:82207
20	26115229	26115525	6.65694	19.7878	15.4889	Lrrtm3	Lrrtm3:0
5	136501404	136501902	6.65694	19.7878	15.4889	Eri3	Eri3:0
11	15046023	15046329	7.02487	19.7534	15.4561	N/A	AABR07033279.1:35445
11	81286505	81286888	7.22831	19.7437	15.4467	N/A	AABR07034610.1:25219
10	18728912	18729236	7.44208	19.731	15.4342	Kcnip1	Kcnip1:0
3	92495878	92496209	6.56797	19.5656	15.2717	Pamr1	Pamr1:0
17	41591068	41591391	7.1372	19.5401	15.2467	N/A	Nrsn1:207392
4	28381702	28381993	7.1372	19.5401	15.2467	N/A	Hepacam2:21132
7	18627645	18628064	7.57944	19.5346	15.2422	Angptl4	Angptl4:0
5	105057767	105058051	7.81792	19.5288	15.2364	N/A	7SK:36164
1	242572294	242572581	6.37763	19.5191	15.2273	Tmem252	Tmem252:0
7	27264541	27264791	6.72158	19.4955	15.2049	LOC362863	LOC362863:0
14	20538873	20539162	7.78817	19.4691	15.1789	Slc4a4	Slc4a4:0
9	44097286	44097673	7.78817	19.4691	15.1789	Mgat4a	Mgat4a:0
17	5971483	5971756	6.89255	19.4459	15.1562	Ntrk2	Ntrk2:0
X	45522289	45522628	6.89255	19.4459	15.1562	RGD1562200	RGD1562200:0
6	44681238	44681509	7.51099	19.3918	15.1039	N/A	AABR07063740.2:49690
10	11115991	11116356	6.13416	19.2988	15.0128	Vasn|Coro7	Coro7:0
8	101098507	101098822	6.13416	19.2988	15.0128	N/A	AABR07071117.1:346298
5	164902349	164902617	6.45867	19.2902	15.0051	Agtrap	Agtrap:3930
2	248908392	248908667	6.11533	19.2474	14.963	N/A	AABR07013672.1:14224
18	13951442	13951759	5.53818	19.1716	14.8881	Nol4	Nol4:0
2	240828484	240828777	6.77533	19.1707	14.8872	Nfkb1	Nfkb1:0
5	56987279	56987581	6.77533	19.1707	14.8872	Aptx	Aptx:328
6	24213985	24214271	6.77533	19.1707	14.8872	N/A	AABR07063248.1:12122
3	124524898	124525259	6.22857	19.1277	14.8467	Prnp	Prnp:0
20	10752944	10753327	5.92006	19.1187	14.838	Hsf2bp	Hsf2bp:4527
3	81351353	81351620	5.92006	19.1187	14.838	N/A	Cry2:7244
10	1121009	1121261	6.94534	19.1065	14.827	N/A	5S_rRNA:15745
1	6866602	6866935	7.84252	19.0808	14.8019	Utrn	Utrn:0
6	41890116	41890484	6.02551	19.001	14.7228	N/A	Lpin1:20071
1	240989709	240990052	7.32335	18.9968	14.7188	Smc5	Smc5:0
12	19221384	19221621	7.32335	18.9968	14.7188	N/A	AABR07035541.2:6997
5	86659809	86660123	7.32335	18.9968	14.7188	Megf9	Megf9:0
3	81588236	81588519	5.73031	18.9723	14.6954	N/A	Chst1:75430
17	73035236	73035561	8.03647	18.9566	14.6807	N/A	AABR07028511.1:29096
4	120070586	120070895	6.49015	18.9292	14.6554	N/A	AABR07061378.1:29349
3	57887618	57888006	6.46674	18.8713	14.5982	Slc25a12	Slc25a12:0
6	9826503	9826817	6.46674	18.8713	14.5982	Prkce	Prkce:0
1	141944239	141944692	5.68344	18.833	14.5621	LOC102548818	LOC102548818:0
10	91709562	91709897	6.812	18.8012	14.5308	Rprml	Rprml:598
15	87883073	87883361	5.40894	18.7611	14.4915	Slain1	Slain1:3422
20	10904077	10904447	5.14714	18.635	14.3679	RGD1566085	RGD1566085:0
2	56327686	56327957	6.20047	18.6281	14.3613	N/A	Lifr:98410
4	5779936	5780244	6.20047	18.6281	14.3613	N/A	AABR07059159.1:6636
7	11994968	11995235	5.03362	18.5974	14.332	Abhd17a	Abhd17a:0
9	118810057	118810292	5.03362	18.5974	14.332	Dlgap1	Dlgap1:0
2	42372465	42372921	6.91416	18.5754	14.3105	N/A	AABR07008097.1:353888
1	175419458	175419696	4.73392	18.515	14.2526	Sbf2	Sbf2:0
2	27324405	27324809	7.55622	18.5136	14.2512	AABR07007758.1|Polk	Polk:0|AABR07007758.1:0
17	90476053	90476417	7.54834	18.4978	14.236	Lyst	Lyst:0
8	89277005	89277244	7.54834	18.4978	14.236	N/A	AABR07070873.1:39960
X	111865157	111865485	7.54834	18.4978	14.236	N/A	Tsc22d3:18810
10	62665211	62665476	5.96837	18.4306	14.1706	Git1	Git1:746
13	109112155	109112508	5.96837	18.4306	14.1706	N/A	Rps6kc1:226254
3	52025800	52026143	5.96837	18.4306	14.1706	Csrnp3	Csrnp3:0
7	128530956	128531402	5.96837	18.4306	14.1706	Fam19a5	Fam19a5:0
3	111523701	111523992	7.75841	18.4233	14.1644	Rtf1	Rtf1:0
1	221283978	221284246	6.80825	18.3377	14.0798	Cdc42ep2|Pola2	Pola2:0
19	53855140	53855391	5.77123	18.2907	14.0338	AABR07044049.1	AABR07044049.1:0
10	14966635	14966912	6.56011	18.215	13.9612	Lmf1	Lmf1:0
8	87418705	87418996	7.39426	18.1881	13.9347	Filip1	Filip1:0
8	14522893	14523170	6.72829	18.1569	13.9037	Fat3	Fat3:0
6	71773858	71774205	7.37669	18.1525	13.8996	N/A	AABR07064264.1:61094
8	14524058	14524331	6.91746	18.1235	13.8719	Fat3	Fat3:0
15	69427092	69427382	7.13179	18.1197	13.8685	N/A	U6:148746
19	56073825	56074173	6.4763	18.017	13.7675	Fanca	Fanca:0
18	25769352	25769629	7.07923	18.009	13.7595	Camk4	Camk4:0
2	56380502	56380780	7.07923	18.009	13.7595	N/A	Lifr:45587
5	33860498	33860732	7.07923	18.009	13.7595	Atp6v0d2	Atp6v0d2:0
5	116398299	116398584	7.07923	18.009	13.7595	N/A	Nfia:22106
10	66511932	66512226	6.27654	17.9672	13.7192	RGD1565317	RGD1565317:2434
15	34196202	34196493	6.27654	17.9672	13.7192	Cpne6|Nrl	Nrl:700
1	216249983	216250251	5.14616	17.9067	13.6611	Cd81|Tssc4	Cd81:0
X	12117878	12118250	7.73883	17.8967	13.6516	N/A	U6:229759
17	46747847	46748101	5.02744	17.8661	13.6234	Elmo1	Elmo1:0
1	221826044	221826353	4.56778	17.8586	13.6165	Nrxn2	Nrxn2:0
8	58053551	58053850	7.46811	17.857	13.6151	Atm	Atm:0
5	152795180	152795461	4.82018	17.8286	13.5875	Man1c1	Man1c1:0
19	57346643	57346908	6.76276	17.7833	13.5433	Capn9	Capn9:0
13	52174820	52175062	6.56133	17.7754	13.5355	Lmod1	Lmod1:0
10	20182415	20182654	6.19266	17.7594	13.5198	N/A	Slit3:138224
1	261905441	261905721	6.02331	17.7491	13.5099	N/A	AC096317.1:16824
2	80278673	80278919	6.02331	17.7491	13.5099	AABR07008940.1|Otulin	Otulin:0
5	136855698	136855965	6.02331	17.7491	13.5099	St3gal3	St3gal3:0
8	108758119	108758353	6.02331	17.7491	13.5099	Il20rb	Il20rb:0
8	22059662	22059961	6.15102	17.6556	13.4185	AC118115.1|Icam5	Icam5:2454
17	16819032	16819305	6.69113	17.6243	13.3875	N/A	Id4:123907
6	2525279	2525569	6.69113	17.6243	13.3875	AABR07062670.1	AABR07062670.1:0
8	106594281	106594573	6.69113	17.6243	13.3875	Copb2	Copb2:0
15	7818506	7819138	5.80259	17.5741	13.339	N/A	Ube2e2:52359
9	19334025	19334284	7.54932	17.5353	13.3015	Clic5	Clic5:0
9	114943809	114944096	5.78477	17.5259	13.2924	Ptprm	Ptprm:0
1	251576387	251576671	6.64125	17.5131	13.2798	N/A	AC094647.1:23350
1	11151256	11151504	7.27875	17.482	13.2494	N/A	AABR07000356.1:375492
12	5968147	5968380	7.27875	17.482	13.2494	N/A	AABR07035175.1:25808
10	21170318	21170592	6.82888	17.4753	13.2435	Tenm2	Tenm2:0
10	94149627	94150001	6.82888	17.4753	13.2435	Cyb561	Cyb561:2072
1	186554190	186554544	5.60848	17.4348	13.2037	N/A	SNORA17:56390
1	190785569	190785804	6.56263	17.3368	13.1086	Eef2k	Eef2k:0
6	126091825	126092095	5.43645	17.3254	13.0974	Slc24a4	Slc24a4:0
6	46662139	46662414	6.36471	17.3191	13.0919	N/A	Sox11:30157
5	106493876	106494173	7.41343	17.2736	13.0485	Focad	Focad:0
14	114585933	114586243	5.28293	17.2412	13.0164	Sptbn1	Sptbn1:0
4	58573115	58573375	5.28293	17.2412	13.0164	N/A	AABR07060133.1:87669
18	55877721	55878050	4.33856	17.2331	13.009	Synpo	Synpo:0
17	33311716	33311997	6.68688	17.168	12.9456	N/A	Gmds:96725
1	46551508	46551795	5.79216	17.1444	12.9229	Zdhhc14	Zdhhc14:0
17	27963195	27963505	6.88587	17.1423	12.9209	Nrn1	Nrn1:0
17	87910832	87911080	6.10838	17.1301	12.9094	N/A	Prtfdc1:15978
2	94223529	94223845	6.10838	17.1301	12.9094	N/A	Pag1:42368
4	117866777	117867066	6.10838	17.1301	12.9094	Add2	Add2:0
6	76187752	76188319	4.90773	17.1073	12.8871	Psma6	Psma6:0
12	17865159	17865434	4.80482	17.0939	12.8744	LOC498155	LOC498155:0
1	221167775	221168082	4.71063	17.0931	12.8738	N/A	Scyl1:38131
1	256951592	256951921	6.08634	17.076	12.8572	Lgi1	Lgi1:3731
12	29991214	29991547	6.08634	17.076	12.8572	Rabgef1	Rabgef1:2256
17	80777034	80777326	6.08634	17.076	12.8572	Cubn	Cubn:0
3	123891021	123891293	6.08634	17.076	12.8572	N/A	Rnf24:41234
5	22018287	22018573	6.08634	17.076	12.8572	N/A	Chd7:67592
8	77367080	77367472	6.08634	17.076	12.8572	Lipc	Lipc:0
9	70728450	70728784	5.61731	17.0683	12.8509	N/A	Klf7:11696
6	106080604	106080916	6.83512	17.0358	12.8186	Sipa1l1	Sipa1l1:0
7	75227999	75228241	6.23975	17.0249	12.8088	AABR07057510.3	AABR07057510.3:0
10	71679136	71679403	7.24574	16.9477	12.7328	Acaca	Acaca:0
10	95607183	95607454	6.38625	16.937	12.7222	N/A	SNORA8:23255
1	261598904	261599148	6.99686	16.9147	12.7004	Crtac1	Crtac1:0
8	116933168	116933438	5.70452	16.9114	12.6971	Bsn	Bsn:0
3	110023511	110023828	6.76582	16.8896	12.6757	Fsip1	Fsip1:2363
12	3351371	3352053	1.65895	16.8838	12.6699	N/A	AABR07035008.1:31191
14	14945773	14946160	5.84616	16.8827	12.6688	N/A	Mrpl1:5335
1	155385527	155385875	7.44118	16.8529	12.6406	N/A	AABR07004765.1:104174
1	187821412	187821807	7.44118	16.8529	12.6406	Smg1	Smg1:0
2	220260959	220261208	7.44118	16.8529	12.6406	N/A	Lppr4:37037
13	25807120	25807407	5.98474	16.8251	12.6153	Tnfrsf11a	Tnfrsf11a:0
14	70021455	70021713	6.94815	16.8156	12.6058	Fam184b	Fam184b:0
2	197334286	197334871	2.35954	16.7701	12.5613	N/A	5_8S_rRNA:124252
18	27774965	27775312	6.1285	16.7601	12.5514	N/A	Hspa9:25731
10	76040461	76040751	4.09006	16.7417	12.5335	Msi2	Msi2:498
5	48912437	48912713	7.1381	16.7366	12.5283	N/A	SNORA17:66940
1	163447376	163447654	5.6368	16.7298	12.5217	Lrrc32	Lrrc32:0
11	65028504	65028805	5.6368	16.7298	12.5217	Nr1i2	Nr1i2:0
18	1658802	1659141	5.6368	16.7298	12.5217	N/A	Greb1l:64424
20	10163954	10164295	5.6368	16.7298	12.5217	Pde9a	Pde9a:0
11	33942705	33943037	5.62788	16.7058	12.4991	Dopey2	Dopey2:0
2	112979727	112980059	6.6785	16.7043	12.4976	N/A	Tnfsf10:27490
14	112944806	112945123	6.46809	16.6874	12.4808	Ccdc85a	Ccdc85a:0
2	21450687	21451018	6.46809	16.6874	12.4808	N/A	Ckmt2:13495
8	70485101	70485379	6.46809	16.6874	12.4808	Hacd3	Hacd3:0
1	204676236	204676513	5.90507	16.6266	12.4221	Lhpp	Lhpp:0
5	139328353	139328671	5.45269	16.6104	12.4061	N/A	Scmh1:56758
5	161806356	161806686	5.45269	16.6104	12.4061	Prdm2	Prdm2:0
11	69769691	69769987	6.06363	16.6045	12.4013	Kalrn	Kalrn:0
1	24625739	24626163	7.03361	16.5302	12.328	N/A	AABR07000723.3:15099
1	247114563	247114880	5.28952	16.5189	12.3173	Cdc37l1	Cdc37l1:0
1	279231909	279232145	5.28952	16.5189	12.3173	Gfra1	Gfra1:0
12	22081762	22082016	5.28952	16.5189	12.3173	Agfg2	Agfg2:41
2	8972414	8972802	5.28952	16.5189	12.3173	Adgrv1	Adgrv1:0
7	59261709	59262012	5.28952	16.5189	12.3173	Ptprr	Ptprr:0
16	7884324	7884626	6.79055	16.4924	12.2924	Ankrd28	Ankrd28:0
13	12273525	12273884	7.00917	16.4818	12.282	N/A	AABR07020058.1:388373
16	47967883	47968213	7.00917	16.4818	12.282	N/A	SNORA70:13245
9	31994219	31994481	7.00917	16.4818	12.282	Adgrb3	Adgrb3:0
3	12973365	12973701	5.14391	16.4512	12.253	N/A	Mvb12b:28872
6	25811001	25811302	6.75989	16.429	12.2316	Bre	Bre:0
10	89352536	89352799	4.44337	16.4174	12.2201	Rpl27|Rundc1	Rpl27:36
10	30715932	30716260	6.15939	16.4136	12.2167	N/A	SNORA17:26329
10	42751852	42752155	6.15939	16.4136	12.2167	Gria1	Gria1:0
13	109655437	109655751	6.15939	16.4136	12.2167	LOC498316|Tatdn3	Tatdn3:0
19	58824977	58825233	5.01317	16.4037	12.2079	Kcnk1	Kcnk1:0
14	85449447	85449727	6.15011	16.392	12.197	Kremen1	Kremen1:0
10	76016821	76017089	4.60108	16.3673	12.1734	Msi2	Msi2:0
5	154903521	154903763	4.69042	16.3572	12.1642	Luzp1	Luzp1:0
5	172690050	172690427	5.77062	16.288	12.0961	Prkcz	Prkcz:0
1	239200793	239201061	6.45629	16.227	12.0362	N/A	RGD1359158:6808
2	251885093	251885433	5.30988	16.2062	12.0158	Syde2	Syde2:0
1	214293603	214293879	5.89615	16.1981	12.0078	Deaf1	Deaf1:0
5	74964006	74964268	5.89615	16.1981	12.0078	Akap2	Akap2:0
7	123606691	123607003	5.89615	16.1981	12.0078	Cyp2d4	Cyp2d4:0
9	904220	904528	5.89615	16.1981	12.0078	N/A	AABR07066059.2:49983
1	8367964	8368231	6.03847	16.1302	11.9425	N/A	Hivep2:34080
14	3608076	3608320	6.03847	16.1302	11.9425	Tgfbr3	Tgfbr3:0
19	52310938	52311227	5.857	16.1021	11.9148	Wfdc1	Wfdc1:2568
2	198676084	198676364	6.59101	16.0776	11.8905	N/A	AABR07012592.1:6150
20	13456325	13456628	6.59101	16.0776	11.8905	Slc5a4	Slc5a4:0
9	73379133	73379366	6.59101	16.0776	11.8905	Map2	Map2:0
18	73962081	73962358	5.669	16.0291	11.8434	N/A	AABR07032621.1:9052
8	34046723	34046971	6.32477	15.9404	11.7576	N/A	AABR07069611.1:143499
19	54729344	54729635	5.62427	15.9142	11.7318	Car5a	Car5a:2224
18	48009638	48009938	5.47101	15.8979	11.7159	N/A	AABR07032123.2:50345
7	136808274	136808614	5.47101	15.8979	11.7159	Nell2	Nell2:0
9	70795340	70795726	6.48181	15.8479	11.668	N/A	Klf7:7428
13	77358904	77359342	6.69081	15.8427	11.6628	Rn60_13_0822.1	Rn60_13_0822.1:0
16	20593285	20593523	5.31076	15.8367	11.6574	Ssbp4|Ell|Isyna1	Ell:549
10	51375689	51375949	7.14353	15.8261	11.6469	N/A	Elac2:102429
12	15360981	15361354	7.14353	15.8261	11.6469	N/A	Rn60_12_0174.1:13601
5	26371080	26371371	7.14353	15.8261	11.6469	N/A	Triqk:121841
8	111439065	111439395	7.14353	15.8261	11.6469	N/A	Ryk:41199
X	43683528	43683837	7.14353	15.8261	11.6469	N/A	Sat1:53764
2	85384877	85385184	7.1368	15.8135	11.6368	Sema5a	Sema5a:0
8	107646725	107646963	5.04725	15.8004	11.6238	Mras	Mras:0
16	20212427	20212698	5.2969	15.798	11.6217	N/A	5S_rRNA:6423
18	63236983	63237359	5.2969	15.798	11.6217	Spire1	Spire1:0
5	148228921	148229300	5.2969	15.798	11.6217	Adgrb2	Adgrb2:0
1	240688009	240688294	4.27622	15.7676	11.5925	Trpm3	Trpm3:0
18	3613129	3613411	6.24505	15.7651	11.5901	RGD1311805|Npc1|AABR07031184.1	RGD1311805:0
18	74578218	74578510	6.24505	15.7651	11.5901	Slc14a2	Slc14a2:0
12	17299875	17300213	5.14258	15.7243	11.5515	LOC498154	LOC498154:0
2	104937564	104937860	5.14258	15.7243	11.5515	Gyg1	Gyg1:0
4	6879225	6879471	1.56982	15.6762	11.5049	U6	U6:1159
18	61263473	61263845	5.00488	15.6726	11.5014	Zfp532|AABR07032329.1	Zfp532:0
2	148156715	148156989	5.00488	15.6726	11.5014	N/A	AABR07010705.1:105121
5	166753858	166754121	4.57602	15.6309	11.4616	N/A	Slc25a33:27065
19	17048908	17049168	4.76962	15.6234	11.4547	Fto	Fto:0
3	155205569	155205822	4.76962	15.6234	11.4547	Ppp1r16b	Ppp1r16b:0
5	78297097	78297345	4.76962	15.6234	11.4547	N/A	Wdr31:8181
1	83978009	83978265	5.22972	15.6097	11.4419	Egln2|Rab4b	Egln2:774
13	33487970	33488273	2.72517	15.5858	11.4184	N/A	ENSRNOG00000053423:660530
11	30857239	30857614	6.9869	15.5299	11.3635	N/A	Mis18a:22273
2	235527138	235527406	6.9869	15.5299	11.3635	N/A	Col25a1:68717
14	23717787	23718094	5.95408	15.5222	11.3562	N/A	Cenpc:47313
18	51577353	51577640	5.95408	15.5222	11.3562	Gramd3	Gramd3:0
3	110696956	110697227	5.95408	15.5222	11.3562	N/A	Ivd:6784
9	81475868	81476101	5.95408	15.5222	11.3562	N/A	Cxcr1:6595
10	7854755	7855049	6.74662	15.5117	11.347	N/A	AABR07029111.2:16782
17	76777364	76777640	5.9451	15.5014	11.3369	Camk1d	Camk1d:0
13	87330514	87330903	6.73958	15.4978	11.3337	AABR07021714.1	AABR07021714.1:2372
8	70461366	70461613	6.71394	15.4471	11.2843	Vwa9	Vwa9:0
2	49365693	49366048	3.31202	15.4272	11.265	N/A	LOC100910954:16367
17	66219380	66219687	5.29632	15.4256	11.2634	Mtr	Mtr:0
17	84193741	84193992	6.91428	15.3916	11.2301	LOC102554591	LOC102554591:0
17	20187445	20187883	5.70595	15.3338	11.1731	Jarid2	Jarid2:0
9	92901772	92902014	5.70595	15.3338	11.1731	N/A	Cab39:5995
5	167589434	167589781	6.22571	15.3012	11.142	Rere	Rere:0
4	58636590	58636839	6.39402	15.2332	11.075	N/A	Mkln1:56545
7	125902185	125902497	5.99503	15.2073	11.0499	N/A	RGD1304694:9018
18	74269880	74270154	6.58633	15.1932	11.0359	Pstpip2	Pstpip2:0
9	73554430	73554733	6.58633	15.1932	11.0359	LOC689991	LOC689991:0
15	58921441	58921829	5.49185	15.1887	11.0317	N/A	AABR07018459.1:86350
3	53983061	53983332	5.49185	15.1887	11.0317	N/A	U2:157539
3	92228927	92229176	6.80815	15.1883	11.0317	Trim44	Trim44:0
5	80394910	80395173	6.80815	15.1883	11.0317	N/A	SNORA17:160698
1	8736995	8737279	6.3469	15.1351	10.9804	Adgrg6	Adgrg6:0
1	89337145	89337483	6.3469	15.1351	10.9804	N/A	Cd22:7728
10	5845692	5846007	6.3469	15.1351	10.9804	N/A	Grin2a:84291
12	27044964	27045266	6.3469	15.1351	10.9804	N/A	Auts2l:110321
2	195739698	195739972	6.3469	15.1351	10.9804	Snx27	Snx27:0
5	121944358	121944719	6.3469	15.1351	10.9804	N/A	Pde4b:8258
8	26336024	26336614	6.3469	15.1351	10.9804	N/A	AC094212.1:5118
9	87005949	87006325	6.3469	15.1351	10.9804	Nyap2	Nyap2:0
18	61883136	61883535	6.7563	15.0884	10.9356	N/A	AABR07032343.1:50410
12	49843988	49844229	5.30522	15.0789	10.9262	Myo18b	Myo18b:0
8	12935595	12936045	5.30522	15.0789	10.9262	N/A	Kdm4d:32148
13	45341729	45342045	6.73919	15.0554	10.904	N/A	AABR07020898.1:21022
3	5593284	5593542	5.92636	15.0519	10.9007	N/A	AC126134.1:8529
13	72826234	72826509	5.28893	15.0354	10.8844	Stx6	Stx6:0
19	58304836	58305100	5.28893	15.0354	10.8844	Sipa1l2	Sipa1l2:0
8	87593923	87594207	6.29627	15.0294	10.8788	N/A	Senp6:30272
9	27036020	27036295	6.09889	15.0261	10.8756	Paqr8|SNORA17	Paqr8:0
19	10438097	10438423	5.14731	15.0154	10.8651	Adgrg1	Adgrg1:0
20	47076906	47077276	5.73311	15.0042	10.8542	Lace1	Lace1:0
2	257643382	257643659	5.1411	14.9982	10.8486	Zzz3	Zzz3:0
11	44154577	44154873	4.99565	14.9417	10.7942	N/A	St3gal6:38067
13	108687143	108687412	4.99565	14.9417	10.7942	Smyd2	Smyd2:854
14	33298464	33298780	4.99565	14.9417	10.7942	N/A	Spink2:44552
16	73632540	73632882	4.99565	14.9417	10.7942	Agpat6	Agpat6:0
4	100081000	100081308	3.80595	14.905	10.7602	Atoh8	Atoh8:0
1	240104708	240104997	4.74932	14.8875	10.7433	N/A	SNORA17:164715
3	143216359	143216666	4.74932	14.8875	10.7433	Cst3	Cst3:3020
13	82974854	82975190	6.43347	14.886	10.7424	N/A	U6:14438
3	112456210	112456496	6.43347	14.886	10.7424	LOC691920	LOC691920:0
1	261802826	261803083	6.02201	14.8579	10.716	R3hcc1l	R3hcc1l:0
10	63458964	63459313	6.02201	14.8579	10.716	N/A	Tusc5:12018
11	31222834	31223120	6.02201	14.8579	10.716	RGD1562726	RGD1562726:0
19	55973982	55974269	6.02201	14.8579	10.716	N/A	Sult5a1:6147
2	242580512	242580768	6.02201	14.8579	10.716	N/A	Emcn:53631
20	12850431	12850707	6.02201	14.8579	10.716	Lss	Lss:0
9	27025100	27025395	6.02201	14.8579	10.716	N/A	SNORA17:5743
1	180972163	180973014	1.71514	14.8452	10.7049	N/A	Ythdc2:1112885
10	33048859	33049329	4.95479	14.8232	10.6834	N/A	U1:75728
1	239209433	239209682	6.84589	14.8169	10.6772	RGD1359158	RGD1359158:0
3	55140349	55140600	6.84589	14.8169	10.6772	Cers6	Cers6:0
4	158452344	158452719	6.84589	14.8169	10.6772	LOC100361584	LOC100361584:0
X	111912068	111912405	6.84589	14.8169	10.6772	N/A	Tsc22d3:24163
1	233534329	233534577	5.63269	14.765	10.6283	Gnaq	Gnaq:0
11	38281395	38281646	5.74877	14.6454	10.5101	N/A	Ripk4:7179
12	45941274	45941524	5.74877	14.6454	10.5101	AABR07036514.1	AABR07036514.1:0
19	11193633	11193996	5.74877	14.6454	10.5101	Nup93	Nup93:0
4	100460668	100460939	5.74877	14.6454	10.5101	Elmod3|Retsat	Elmod3:0
5	168753925	168754228	5.7401	14.6254	10.4916	N/A	Camta1:19630
4	101247837	101248100	6.28755	14.5894	10.4564	N/A	Suclg1:37092
16	22072533	22072847	2.62788	14.5401	10.4081	AABR07024932.1	AABR07024932.1:0
10	36087869	36088150	6.47	14.5308	10.3994	N/A	Adamts2:9901
13	104730476	104730788	6.47	14.5308	10.3994	N/A	AABR07022055.1:56988
15	6202774	6203028	6.47	14.5308	10.3994	Zfp385d	Zfp385d:0
13	33691512	33691779	3.01352	14.5206	10.3901	N/A	ENSRNOG00000053423:457024
4	180799600	180799960	3.71965	14.5099	10.3795	N/A	AABR07062513.3:8079
14	37602541	37602824	5.86013	14.4998	10.3695	Fryl	Fryl:0
17	75940220	75940496	5.86013	14.4998	10.3695	N/A	Usp6nl:53698
8	51218017	51218378	5.86013	14.4998	10.3695	N/A	U6:133125
15	61535279	61535628	5.51575	14.4835	10.3535	N/A	Rgcc:16233
2	20433916	20434189	5.51575	14.4835	10.3535	Ssbp2	Ssbp2:0
4	27803844	27804229	5.51575	14.4835	10.3535	Cdk6	Cdk6:0
16	59784976	59785317	5.35767	14.4707	10.3423	N/A	Pragmin:63750
18	33585328	33585616	5.31469	14.3619	10.2358	N/A	AABR07031768.1:61418
3	162595576	162595838	5.31469	14.3619	10.2358	N/A	AABR07054586.1:11873
7	71388382	71388623	5.31469	14.3619	10.2358	N/A	Rn60_7_0716.1:9537
17	15971395	15971666	5.44203	14.3043	10.1799	Wnk2	Wnk2:0
16	1993557	1993808	3.72666	14.2859	10.1623	Zcchc24	Zcchc24:2732
10	4971581	4971847	5.94567	14.2846	10.1611	N/A	Socs1:13121
1	274133348	274133614	5.13943	14.273	10.1496	AC115255.1	AC115255.1:0
18	65269132	65269385	5.13943	14.273	10.1496	Tcf4	Tcf4:0
19	53452456	53452812	5.27275	14.2554	10.1334	N/A	LOC687560:15242
12	36921739	36922026	4.87311	14.2417	10.1205	Ncor2	Ncor2:0
6	12315668	12315906	4.98531	14.2111	10.0911	Ppp1r21	Ppp1r21:0
7	123066043	123066291	4.98531	14.2111	10.0911	N/A	Tef:7440
10	68902143	68902400	6.10279	14.2089	10.0904	N/A	Phb-ps1:23025
11	84474740	84475050	6.10279	14.2089	10.0904	Yeats2|Abcc5	Yeats2:0|Abcc5:0
15	23651978	23652220	6.10279	14.2089	10.0904	Rpl39	Rpl39:2317
2	197348323	197348956	1.78128	14.2075	10.0904	N/A	5_8S_rRNA:138289
3	55117577	55117918	6.10279	14.2089	10.0904	Cers6	Cers6:0
6	50822406	50822644	6.10279	14.2089	10.0904	Slc26a4	Slc26a4:0
13	90740537	90740851	4.42893	14.1781	10.0615	Kcnj10	Kcnj10:0
20	9022723	9023027	4.84872	14.1716	10.0555	Btbd9	Btbd9:0
9	44262411	44262732	4.84872	14.1716	10.0555	N/A	RGD1310819:25295
1	250746457	250746718	6.08067	14.163	10.0478	Sgms1	Sgms1:0
18	3264082	3264373	5.53542	14.1478	10.0339	N/A	Rbbp8:36395
14	37102029	37102265	6.49126	14.1448	10.0319	Spata18	Spata18:0
10	94855410	94855716	6.06736	14.1353	10.0225	N/A	Tex2:47912
1	180804421	180804716	2.37744	14.1079	9.99547	N/A	Ythdc2:1281183
1	180756010	180756757	2.17436	14.0346	9.92371	N/A	Ythdc2:1329142
14	46658371	46658639	2.79374	14.0017	9.89181	AABR07015081.2|AABR07015081.1|AABR07015080.2|AABR07015080.1	AABR07015081.2:397
10	34304625	34304916	5.79898	13.9663	9.85675	Olr1383	Olr1383:3429
15	60403137	60403382	5.79898	13.9663	9.85675	N/A	Tnfsf11:79145
3	57769602	57769904	5.79898	13.9663	9.85675	AC107446.2	AC107446.2:1044
3	160871944	160872197	5.79898	13.9663	9.85675	Sdc4	Sdc4:306
6	51922226	51922522	5.79898	13.9663	9.85675	N/A	Nampt:199563
10	87244043	87244290	6.17613	13.9462	9.83872	Krt26	Krt26:0
15	9971245	9971560	5.9758	13.9441	9.83683	N/A	Rarb:148646
13	107701441	107701713	6.36173	13.8952	9.78854	Kcnk2	Kcnk2:0
6	25619650	25619902	4.74668	13.8763	9.76987	AABR07063272.2|Fosl2	AABR07063272.2:2249
1	109028314	109028650	6.54824	13.826	9.72077	N/A	AABR07003398.1:109127
11	50158680	50158965	6.54824	13.826	9.72077	N/A	SNORA17:69827
2	221372009	221372253	6.54824	13.826	9.72077	N/A	AABR07013073.3:32292
3	101678122	101678416	6.54824	13.826	9.72077	N/A	Slc5a12:112921
3	135662166	135662405	6.54824	13.826	9.72077	N/A	AABR07054025.2:711628
5	100384156	100384403	6.54824	13.826	9.72077	N/A	Nfib:54679
8	57339796	57340117	6.54824	13.826	9.72077	N/A	U6:16325
9	24578577	24578827	6.54824	13.826	9.72077	N/A	Defb17:68817
9	59987957	59988195	6.10529	13.8033	9.70105	N/A	Slc39a10:51102
13	97152485	97152726	5.54345	13.7837	9.68158	Kif26b	Kif26b:0
15	58847020	58847303	5.54345	13.7837	9.68158	N/A	AABR07018459.1:11929
20	9118440	9118709	5.88697	13.7571	9.65681	Btbd9	Btbd9:0
3	52061106	52061392	3.27621	13.6935	9.59427	Csrnp3	Csrnp3:0
20	34746420	34746660	6.03605	13.6629	9.5642	N/A	Cep85l:62003
6	35397350	35397668	6.03605	13.6629	9.5642	N/A	AABR07063565.1:53582
1	126489756	126489992	5.32555	13.6479	9.54995	N/A	Tarsl2:33177
10	68863449	68863689	5.32555	13.6479	9.54995	N/A	Phb-ps1:61736
11	86373955	86374263	5.32555	13.6479	9.54995	N/A	Cdc45:15503
2	62276068	62276307	5.32555	13.6479	9.54995	Mtmr12	Mtmr12:0
5	149649813	149650082	5.32555	13.6479	9.54995	N/A	AABR07050061.1:16485
10	42746178	42746525	6.02239	13.6351	9.53914	Gria1	Gria1:0
11	34659523	34659838	6.20042	13.5813	9.48638	U1|Ttc3	Ttc3:0
3	128511063	128511369	6.20042	13.5813	9.48638	N/A	Plcb1:91519
4	65230297	65230575	6.20042	13.5813	9.48638	N/A	Akr1d1:86357
10	110468019	110468339	5.13753	13.5493	9.45604	Narf|Foxk2	Foxk2:951
18	72305260	72305502	5.13753	13.5493	9.45604	Zbtb7c	Zbtb7c:0
4	126643585	126643869	5.13753	13.5493	9.45604	Lrig1	Lrig1:0
6	10354592	10354873	5.13753	13.5493	9.45604	Epas1	Epas1:0
15	15899079	15899325	6.3712	13.4939	9.40312	N/A	Cadps:231302
4	145339131	145339427	5.25438	13.4758	9.3868	Ttll3|Arpc4	Arpc4:0
12	22094379	22094614	5.09699	13.4468	9.35884	Agfg2	Agfg2:0
1	128830576	128830879	4.82952	13.4372	9.35018	N/A	Igf1r:94087
15	86508601	86508873	4.82952	13.4372	9.35018	N/A	Lmo7:50863
3	171539796	171540072	4.82952	13.4372	9.35018	N/A	U6:56150
11	33939661	33940004	5.23665	13.4328	9.34692	Dopey2	Dopey2:0
4	131610505	131610853	4.70179	13.4143	9.32927	Foxp1	Foxp1:0
6	70071481	70071728	4.70179	13.4143	9.32927	N/A	SNORA17:62590
3	9582398	9582642	4.58781	13.4088	9.32479	N/A	AC142138.1:41349
13	33485698	33486175	2.02419	13.3987	9.31536	N/A	ENSRNOG00000053423:662628
9	38068778	38069024	5.71699	13.3953	9.31198	Dst	Dst:0
1	220797572	220797842	5.90217	13.3891	9.30585	N/A	Drap1:5954
15	58973379	58973799	5.52414	13.3582	9.27561	N/A	AABR07018459.1:138288
18	26136898	26137155	6.05942	13.3037	9.22202	N/A	Nrep:48104
1	49381582	49381867	5.76161	13.0984	9.02175	AABR07001519.1	AABR07001519.1:0
5	152668336	152668668	5.57594	13.0909	9.0144	N/A	Stmn1:11739
7	2592390	2592640	5.57594	13.0909	9.0144	Rbms2	Rbms2:3548
7	34131020	34131327	5.57594	13.0909	9.0144	N/A	Elk3:9327
10	8643516	8643862	5.94639	13.0791	9.00478	Rbfox1	Rbfox1:0
1	180896393	180896902	3.02211	13.0402	8.96691	N/A	Ythdc2:1188997
16	6754607	6754898	3.93844	13.0366	8.96333	N/A	Rft1:7912
8	117977366	117977609	5.53437	13.0004	8.92779	N/A	Cdc25a:5848
X	15872884	15873168	5.33814	12.9376	8.86616	N/A	AABR07037203.1:75685
20	4442499	4442754	5.00856	12.8715	8.803	Tnxb|C4a	C4a:0|Tnxb:0
12	8993032	8993295	6.25059	12.8542	8.78642	LOC100911238	LOC100911238:3819
15	99763217	99763454	6.25059	12.8542	8.78642	N/A	AABR07019334.1:381572
19	22271737	22272147	6.25059	12.8542	8.78642	Phkb	Phkb:0
2	179627142	179627391	6.25059	12.8542	8.78642	Gria2	Gria2:0
2	186302384	186302652	6.25059	12.8542	8.78642	N/A	Cd1d1:27646
3	53222704	53222957	6.25059	12.8542	8.78642	N/A	AABR07052431.1:93069
3	79222357	79222645	6.25059	12.8542	8.78642	N/A	Ptprj:10880
3	133767616	133767859	6.25059	12.8542	8.78642	AABR07053953.1	AABR07053953.1:0
X	29627633	29627867	6.25059	12.8542	8.78642	Gpm6b	Gpm6b:0
10	82761911	82762266	5.13535	12.8272	8.76296	Col1a1	Col1a1:0
14	6992738	6993012	5.13535	12.8272	8.76296	Sparcl1	Sparcl1:1178
5	155484450	155484694	5.13535	12.8272	8.76296	N/A	SNORA17:95254
7	126660148	126660416	5.13535	12.8272	8.76296	Ppara	Ppara:0
1	164174691	164175001	5.42604	12.763	8.70129	N/A	Mogat2:6763
4	45228731	45228975	5.78454	12.7539	8.69256	ST7	ST7:0
13	48125357	48125629	4.96038	12.7511	8.69041	Srgap2	Srgap2:0
17	1783726	1784107	6.19486	12.7506	8.69041	Cdc14b	Cdc14b:0
19	60418529	60418779	4.96038	12.7511	8.69041	Pard3	Pard3:0
7	142878715	142878981	4.35354	12.7021	8.64455	Grasp	Grasp:369
6	124488242	124488504	4.67373	12.677	8.62172	N/A	Ttc7b:58542
2	25977677	25977995	4.55486	12.6702	8.61622	Arhgef28	Arhgef28:0
3	162817663	162817910	4.55486	12.6702	8.61622	Sulf2	Sulf2:0
5	162942942	162943210	4.92123	12.6529	8.60049	Vps13d	Vps13d:0
3	154598084	154598514	5.31168	12.5096	8.46095	Tgm2	Tgm2:0
13	59882402	59882638	5.65625	12.493	8.44461	N/A	AABR07021199.1:430991
7	122467602	122467843	5.14003	12.4808	8.43276	N/A	Mchr1:7643
3	125322829	125323227	4.7227	12.4787	8.43102	1110034G24Rik	1110034G24Rik:0
17	87893493	87894030	5.63127	12.4419	8.39511	N/A	AABR07028834.1:31537
14	19983395	19983769	5.61456	12.4077	8.36128	Adamts3	Adamts3:0
7	121230776	121231010	3.83745	12.3919	8.34695	Pdgfb	Pdgfb:0
7	60294517	60294791	3.51745	12.3716	8.32724	Yeats4	Yeats4:0
6	94762959	94763210	5.78223	12.359	8.31489	N/A	Daam1:23934
2	9601279	9601585	5.58197	12.3407	8.29681	Mblac2	Mblac2:0
3	164407424	164407665	4.55133	12.3405	8.29662	N/A	Cebpb:16850
9	116006159	116006419	5.56978	12.3156	8.27199	Lama1	Lama1:0
12	28785253	28785522	5.22163	12.3081	8.26478	Wbscr17	Wbscr17:0
1	181078729	181078964	1.9682	12.29	8.24749	N/A	Ythdc2:1006935
15	52818398	52818647	5.94193	12.2754	8.23296	N/A	RGD1563483:32939
20	7606001	7606244	5.04999	12.2701	8.22775	Anks1a	Anks1a:0
5	122162883	122163145	5.54556	12.2657	8.22378	N/A	Pde4b:26070
13	69093347	69093601	5.3529	12.2323	8.19157	Fam129a	Fam129a:0
14	81007325	81007564	5.3529	12.2323	8.19157	Rgs12	Rgs12:0
2	129384308	129384658	5.3529	12.2323	8.19157	N/A	AABR07010231.1:104350
9	81489190	81489423	5.3529	12.2323	8.19157	N/A	AABR07068074.1:5786
9	74017688	74017932	5.34501	12.2153	8.17653	Lancl1	Lancl1:0
5	141978510	141978791	5.70115	12.1988	8.16016	N/A	AABR07049866.1:224597
19	11303136	11303444	4.00402	12.1636	8.1257	Mt1|Mt2A	Mt1:199
16	4180172	4180461	5.88189	12.1614	8.12376	N/A	AABR07024542.1:258641
3	56893567	56893851	5.313	12.146	8.10872	Gad1	Gad1:0
5	166594151	166594407	5.313	12.146	8.10872	Clstn1	Clstn1:0
2	38546257	38546543	5.66145	12.12	8.08322	N/A	U6:187327
1	257137680	257137917	5.13283	12.1076	8.07147	N/A	7SK:10214
12	39379469	39379717	5.13283	12.1076	8.07147	P2rx7	P2rx7:0
3	132671854	132672116	5.13283	12.1076	8.07147	Sptlc3	Sptlc3:0
1	79787804	79788056	5.10621	12.0472	8.01455	Pglyrp1	Pglyrp1:2649
10	86670256	86670504	4.14203	12.045	8.01238	Thra	Thra:0
2	252769175	252769430	5.43911	12.0449	8.01238	Ttll7	Ttll7:1587
13	35306622	35306857	4.94515	12.0222	7.99041	N/A	Inhbb:129675
16	801520	801820	4.94515	12.0222	7.99041	N/A	Rps24:39446
18	69851296	69851596	4.94515	12.0222	7.99041	Mro	Mro:1908
2	28627166	28627488	4.94515	12.0222	7.99041	N/A	U6:20357
2	198682148	198682441	4.94515	12.0222	7.99041	Txnip|AABR07012592.1	AABR07012592.1:73
4	91016786	91017039	4.94515	12.0222	7.99041	Mmrn1	Mmrn1:0
14	104190672	104190912	4.22161	11.9987	7.96903	Spred2	Spred2:605
8	70584665	70584899	4.22161	11.9987	7.96903	N/A	Dpp8:11242
10	56837559	56837842	4.78322	11.968	7.93966	Bcl6b	Bcl6b:0
10	72798520	72798759	4.78322	11.968	7.93966	N/A	7SK:96702
17	56116285	56116532	4.78322	11.968	7.93966	Map3k8	Map3k8:0
5	153119478	153119751	4.78322	11.968	7.93966	Tmem57	Tmem57:3030
7	121634366	121634599	4.78322	11.968	7.93966	N/A	Cacna1i:15173
10	16969505	16969745	4.30976	11.963	7.9364	Dusp1	Dusp1:881
19	32780717	32780958	4.64207	11.939	7.91407	Lsm6	Lsm6:0
5	116682698	116682946	4.64207	11.939	7.91407	Nfia	Nfia:0
2	84410276	84410510	4.51794	11.9307	7.90731	Ankrd33b	Ankrd33b:0
5	152041272	152041561	4.51794	11.9307	7.90731	N/A	AABR07050116.1:29064
7	117322566	117322804	4.51794	11.9307	7.90731	Spatc1|AC107096.1	AC107096.1:2725
8	53839696	53839945	5.38172	11.925	7.9028	AABR07070131.1|Ncam1	Ncam1:0
1	248056496	248056760	5.95294	11.9024	7.88056	N/A	Ranbp6:71000
11	56683168	56683451	5.95294	11.9024	7.88056	N/A	Cd96:425285
8	7807528	7807796	5.95294	11.9024	7.88056	N/A	Cntn5:7099
X	36932867	36933158	5.95294	11.9024	7.88056	Adgrg2	Adgrg2:0
5	34374977	34375299	5.03205	11.8779	7.85925	Nkain3	Nkain3:0
X	358583	358864	2.64023	11.876	7.85774	N/A	AABR07036679.1:98288
4	26214947	26215226	5.53304	11.8632	7.84552	Cdk14	Cdk14:0
4	120592170	120592411	5.33668	11.8305	7.81364	N/A	5S_rRNA:26148
10	43109584	43109866	5.30338	11.7603	7.74424	Galnt10	Galnt10:0
13	33502596	33502939	1.84211	11.7525	7.73679	N/A	ENSRNOG00000053423:645864
2	126604335	126604593	5.66125	11.7379	7.72265	N/A	U1:53323
4	148956072	148956341	5.66125	11.7379	7.72265	Akr1b1-ps2	Akr1b1-ps2:3512
6	55556107	55556374	5.66125	11.7379	7.72265	N/A	Bzw2:29972
8	56631554	56631848	5.29238	11.7371	7.72265	Mir6329	Mir6329:1870
1	220477632	220477896	4.55985	11.7243	7.71014	Cnih2|LOC100363782|Yif1a	Cnih2:0
17	62391625	62391985	5.85315	11.7176	7.70366	Ccny	Ccny:0
5	105243396	105243946	5.109	11.6995	7.68578	Acer2	Acer2:0
10	5925102	5925391	4.94234	11.6713	7.65871	Grin2a	Grin2a:4907
9	89769455	89769717	5.41033	11.6152	7.60424	N/A	AABR07068198.3:46908
2	187132851	187133086	4.91604	11.6104	7.59972	Pear1	Pear1:0
2	111458361	111458679	5.37045	11.5341	7.5246	N/A	Nlgn1:392949
20	34862544	34862819	5.37045	11.5341	7.5246	Mcm9	Mcm9:0
5	81315668	81315960	5.37045	11.5341	7.5246	Astn2	Astn2:0
3	155252144	155252394	3.88962	11.505	7.49769	Ppp1r16b	Ppp1r16b:0
13	98661340	98661594	4.34023	11.4438	7.43841	Itpkb	Itpkb:0
1	181168101	181168383	2.64299	11.4315	7.4267	N/A	Ythdc2:917516
10	109124931	109125182	4.98459	11.4227	7.41792	Baiap2	Baiap2:0
13	42747871	42748163	5.12986	11.3912	7.38678	Nckap5	Nckap5:0
14	112756022	112756261	5.12986	11.3912	7.38678	Ccdc85a	Ccdc85a:0
20	35942890	35943126	5.12986	11.3912	7.38678	N/A	RGD1559810:117443
7	102921436	102921726	5.12986	11.3912	7.38678	N/A	AABR07058167.1:227181
9	11730680	11730915	5.12986	11.3912	7.38678	N/A	AABR07066567.1:140914
6	88340824	88341089	5.67346	11.3817	7.37885	N/A	Mdga2:106660
15	108002498	108002784	4.42973	11.38	7.37753	Dock9	Dock9:0
17	20685405	20685638	5.29294	11.3755	7.3731	N/A	AABR07027235.2:16503
19	54719119	54719353	4.67342	11.3663	7.36426	Slc7a5	Slc7a5:0
1	46317709	46317975	5.28148	11.3519	7.35071	RGD1307262	RGD1307262:0
2	142351765	142352007	5.09162	11.3091	7.30869	Lhfp	Lhfp:0
5	140721605	140721841	5.09162	11.3091	7.30869	Trit1	Trit1:0
6	9740412	9740647	4.08969	11.3085	7.30857	N/A	Prkce:49775
1	15059268	15059599	4.92751	11.2945	7.29548	Ifngr1	Ifngr1:2833
1	180703484	180703797	1.80724	11.2823	7.28539	N/A	Ythdc2:1382102
13	42223117	42223352	5.61599	11.2733	7.27705	AABR07020815.1|Lypd1	Lypd1:0
10	32272838	32273080	5.6018	11.2464	7.25131	Sgcd	Sgcd:0
14	61547617	61547853	5.6018	11.2464	7.25131	N/A	AABR07015522.1:103084
1	49260007	49260270	4.75496	11.2334	7.23896	N/A	AABR07001519.1:29842
5	128934601	128934896	4.75496	11.2334	7.23896	Eps15	Eps15:0
6	114358979	114359286	4.75496	11.2334	7.23896	N/A	5S_rRNA:26006
7	94868202	94868493	4.75496	11.2334	7.23896	Deptor	Deptor:0
1	87337316	87337561	4.261	11.2231	7.23025	Sipa1l3	Sipa1l3:0
14	7044449	7044712	4.261	11.2231	7.23025	Nudt9	Nudt9:0
X	155857531	155857899	4.261	11.2231	7.23025	Dkc1	Dkc1:0
2	107222652	107222965	4.36215	11.199	7.2089	N/A	Tbl1xr1:10089
14	5481853	5482148	4.88397	11.1962	7.2072	N/A	AABR07014205.1:13334
1	180904561	180905044	2.17277	11.1933	7.20439	N/A	Ythdc2:1180855
1	244723271	244723629	4.47628	11.1904	7.20157	Smarca2	Smarca2:0
20	29516983	29517225	4.46253	11.1549	7.16801	N/A	Ddit4:5602
5	155276982	155277462	5.18053	11.1435	7.1569	N/A	C1qa:12840
X	111856010	111856280	5.18053	11.1435	7.1569	N/A	Tsc22d3:28015
1	181198003	181198264	2.03891	11.0232	7.03998	N/A	Ythdc2:887635
1	10673918	10674153	5.6553	10.9715	6.9893	N/A	AABR07000356.1:101486
1	152858611	152858887	5.6553	10.9715	6.9893	N/A	Tmem135:28109
14	48292466	48292721	5.6553	10.9715	6.9893	N/A	AABR07015180.1:20797
19	22631013	22631371	3.40592	10.9714	6.9893	Gpt2	Gpt2:0
5	99242557	99242828	5.6553	10.9715	6.9893	N/A	RGD1306186:62592
X	28844284	28844529	5.6553	10.9715	6.9893	N/A	AABR07037715.1:97617
1	180802370	180803028	1.95947	10.9426	6.96427	N/A	Ythdc2:1282871
18	57066121	57066419	5.0728	10.919	6.94106	Afap1l1	Afap1l1:0
20	4349041	4349282	4.05233	10.9131	6.93557	Notch4|C4a	Notch4:0|C4a:0
1	182012624	182012865	2.3725	10.8993	6.92199	N/A	Ythdc2:73034
1	50399763	50400012	4.61333	10.8963	6.91902	N/A	Qk:428122
1	276769629	276769864	5.59	10.8515	6.87648	N/A	Tcf7l2:39116
13	72322920	72323208	5.39167	10.8457	6.87079	Cacna1e	Cacna1e:0
16	14240365	14240722	5.39167	10.8457	6.87079	N/A	Ccser2:29917
17	52463479	52463823	5.39167	10.8457	6.87079	Gli3	Gli3:0
4	86111803	86112141	5.39167	10.8457	6.87079	N/A	Ccdc129:13175
4	179682258	179682513	5.39167	10.8457	6.87079	Lmntd1	Lmntd1:0
17	9110742	9111014	5.03095	10.8311	6.85744	Cxcl14	Cxcl14:0
12	39659943	39660247	4.85881	10.802	6.82914	Arpc3|SNORA67	Arpc3:0
7	120580985	120581267	3.46555	10.7432	6.77183	Maff	Maff:0
13	53513794	53514070	5.53129	10.7431	6.77182	Zfp281	Zfp281:0
19	53763036	53763412	4.19057	10.7325	6.76159	N/A	Fam92b:8435
1	226825918	226826156	4.53781	10.7143	6.74377	N/A	AABR07072028.1:13465
11	69875531	69875857	4.53781	10.7143	6.74377	Kalrn	Kalrn:0
1	264047475	264047711	3.891	10.7005	6.73072	N/A	Scd2:11663
6	3523196	3523479	3.891	10.7005	6.73072	N/A	U1:10098
9	13295834	13296095	3.891	10.7005	6.73072	Kif6	Kif6:0
11	64348662	64348964	4.95936	10.68	6.71121	Igsf11	Igsf11:0
8	72386389	72386634	5.28161	10.6331	6.66662	N/A	Car12:19114
4	150378431	150378763	3.95776	10.6318	6.66545	N/A	Bms1:54807
17	1904406	1904701	5.26906	10.6088	6.64354	AABR07026797.1	AABR07026797.1:4840
5	136979670	136980058	4.36228	10.5894	6.62481	Kdm4a	Kdm4a:0
3	2703184	2703460	4.03171	10.5715	6.60757	N/A	Lcn12:13074
1	6519371	6519665	4.90683	10.5684	6.60521	Utrn	Utrn:0
12	158169	158468	4.90683	10.5684	6.60521	N/A	AABR07034833.2:99170
3	60594546	60594797	5.43147	10.5578	6.5967	Chn1	Chn1:0
6	80762446	80762707	5.43147	10.5578	6.5967	N/A	U6:35815
12	47869828	47870137	5.05235	10.5292	6.56872	N/A	AABR07036542.1:22664
6	130247897	130248170	5.05235	10.5292	6.56872	N/A	AABR07065476.1:43591
16	2971630	2972194	4.87999	10.5112	6.55246	Arhgef3	Arhgef3:0
1	40535846	40536083	4.7222	10.4988	6.54056	Mthfd1l	Mthfd1l:0
11	79426491	79426777	4.7222	10.4988	6.54056	Lpp	Lpp:0
4	82779187	82779466	4.7222	10.4988	6.54056	Tax1bp1	Tax1bp1:0
4	84078435	84078764	4.7222	10.4988	6.54056	Cpvl	Cpvl:0
15	43782792	43783049	4.71508	10.4829	6.52732	N/A	AC132635.1:35905
17	13217047	13217287	4.71508	10.4829	6.52732	N/A	AABR07027072.1:147564
10	74722473	74722753	4.56476	10.4612	6.50802	Tex14|Rad51c	Rad51c:0
6	7564950	7565194	4.56476	10.4612	6.50802	Thada	Thada:0
7	97739212	97739470	4.56476	10.4612	6.50802	Derl1	Derl1:0
8	45565371	45565613	4.56476	10.4612	6.50802	RGD1565368	RGD1565368:2798
14	78355125	78355362	4.31049	10.4573	6.50557	ENSRNOG00000038427	ENSRNOG00000038427:4320
15	48938333	48938606	4.31049	10.4573	6.50557	Elp3	Elp3:4265
2	78197735	78197992	4.31049	10.4573	6.50557	Fam134b	Fam134b:0
20	7890533	7890794	4.31049	10.4573	6.50557	AC106225.1|Fance	AC106225.1:2448
3	131872787	131873035	4.31049	10.4573	6.50557	N/A	AABR07053879.1:179577
5	138010428	138010706	4.31049	10.4573	6.50557	Lao1	Lao1:1054
1	47158069	47158370	5.00888	10.4404	6.49211	Tmem181	Tmem181:4024
14	81085516	81085872	5.00888	10.4404	6.49211	Msantd1	Msantd1:4986
10	64036603	64036859	4.39396	10.3632	6.4168	Rph3al	Rph3al:0
3	5896568	5896807	4.65484	10.3476	6.40178	Vav2	Vav2:0
16	3901519	3901791	3.91725	10.2387	6.29606	Anxa11	Anxa11:0
1	187070915	187071161	4.3254	10.1938	6.2521	N/A	Xylt1:78292
4	124466891	124467187	4.3254	10.1938	6.2521	N/A	Prickle2:128716
20	40831319	40831648	2.35853	10.1566	6.21572	N/A	Smpdl3a:30452
1	180558147	180558455	1.66931	10.1514	6.21053	N/A	Ythdc2:1527444
12	46827993	46828313	4.4288	10.1402	6.19948	Pxn	Pxn:0
13	71590289	71590569	5.03004	10.1398	6.19946	N/A	AABR07021433.1:8956
13	71575008	71575664	3.71073	10.1341	6.1943	N/A	AABR07021433.1:23861
3	90971585	90971818	5.20342	10.1291	6.1898	AABR07053091.1	AABR07053091.1:0
4	117509657	117509986	4.41411	10.1052	6.16627	Cml5	Cml5:0
2	49370655	49370954	2.15761	10.104	6.16509	N/A	LOC100910954:11461
4	167967641	167967899	4.99604	10.0723	6.13512	Etv6	Etv6:0
10	78935328	78935561	5.35765	10.0626	6.12553	N/A	LOC100363469:57019
14	14230724	14230967	5.35765	10.0626	6.12553	N/A	U4:32505
16	59411112	59411349	5.35765	10.0626	6.12553	U1	U1:2543
7	48650315	48650583	5.35765	10.0626	6.12553	AABR07056953.1	AABR07056953.1:3825
7	61322908	61323187	5.35765	10.0626	6.12553	N/A	Ifng:14194
8	34733510	34733804	5.35765	10.0626	6.12553	N/A	SNORA17:407175
2	141819587	141819840	3.76549	10.0484	6.11517	N/A	AABR07010589.1:43998
4	62401682	62402090	3.92564	9.99127	6.05966	Wdr91	Wdr91:0
16	3551579	3551847	5.12208	9.97438	6.0431	Erc2	Erc2:0
1	205034390	205034649	4.4673	9.92094	5.99266	Ctbp2	Ctbp2:0
20	46472160	46472435	4.91848	9.91753	5.98948	Foxo3	Foxo3:0
4	115901083	115901317	3.98709	9.88887	5.96292	Dysf	Dysf:0
14	42667198	42667496	4.88223	9.84482	5.92004	N/A	Phox2b:46819
16	48551090	48551353	4.88223	9.84482	5.92004	N/A	Irf2:30673
2	186140964	186141217	4.88223	9.84482	5.92004	Dclk2	Dclk2:0
3	55926080	55926323	5.05364	9.84335	5.92004	Klhl41|Fastkd1	Fastkd1:0
1	24518792	24519144	3.96714	9.83401	5.91116	N/A	1700020N01Rik:52096
20	46947860	46948152	4.68379	9.76455	5.84546	N/A	AABR07045416.1:10046
5	154054402	154054679	4.68379	9.76455	5.84546	Ifnlr1	Ifnlr1:0
15	24606143	24606428	5.00561	9.75096	5.83355	N/A	5S_rRNA:14356
1	176385232	176385474	4.1447	9.74033	5.82379	Galnt18	Galnt18:0
14	32875729	32875969	4.1447	9.74033	5.82379	AABR07072389.1	AABR07072389.1:0
16	20697488	20697792	4.1447	9.74033	5.82379	Tmem59l	Tmem59l:1788
10	3933922	3934337	4.51689	9.72129	5.8067	Snx29	Snx29:0
14	39497886	39498122	4.51689	9.72129	5.8067	N/A	Cox7b2:129118
16	59318819	59319057	4.51689	9.72129	5.8067	RGD1304810	RGD1304810:0
17	33505592	33505840	4.51689	9.72129	5.8067	Gmds	Gmds:0
2	137715801	137716061	4.51689	9.72129	5.8067	N/A	AABR07010502.1:241962
3	160887126	160887371	4.25175	9.71441	5.80185	Sdc4	Sdc4:0
8	116374218	116374469	3.50559	9.70878	5.79798	Gnai2	Gnai2:0
16	49785857	49786138	4.37456	9.70658	5.79611	Sorbs2	Sorbs2:0
16	78148516	78148752	4.37456	9.70658	5.79611	N/A	AABR07026483.1:88195
2	219410365	219410599	4.37456	9.70658	5.79611	Cdc14a	Cdc14a:0
3	80816060	80816329	4.37456	9.70658	5.79611	Ambra1	Ambra1:0
8	83661509	83661755	5.15891	9.69804	5.79073	Fam83b	Fam83b:0
5	171457760	171458054	3.54642	9.6049	5.70009	Tprg1l|Wrap73	Tprg1l:0
1	179589725	179590042	2.79085	9.56042	5.65714	N/A	Rras2:579469
4	161996789	161997033	4.44434	9.55978	5.65654	Klrb1b	Klrb1b:0
10	36608893	36609183	4.55788	9.49684	5.5961	AC141334.3	AC141334.3:3522
13	73512798	73513066	4.55788	9.49684	5.5961	Cep350	Cep350:0
9	73397553	73397849	4.70957	9.49508	5.59471	Map2	Map2:0
1	259411234	259411541	4.15238	9.47143	5.57179	Sorbs1	Sorbs1:0
15	59502470	59502718	3.30435	9.46039	5.56122	N/A	Enox1:175447
10	81861555	81861815	3.63997	9.41026	5.51174	N/A	AABR07030334.1:21370
8	41121818	41122083	2.51127	9.37114	5.47392	N/A	AABR07069837.1:24174
9	81266245	81266531	3.69391	9.32085	5.42517	Tns1	Tns1:0
14	83968507	83968754	4.08858	9.31387	5.41874	Osbp2	Osbp2:0
17	29186075	29186372	4.77854	9.30891	5.41404	Fars2	Fars2:0
18	70008472	70008715	4.77854	9.30891	5.41404	N/A	Mapk4:63841
5	142216640	142216894	3.75366	9.23787	5.34529	N/A	AABR07049880.1:86742
1	55736127	55736410	1.53419	9.20074	5.31018	AABR07001734.1	AABR07001734.1:0
1	136545048	136545295	5.06	9.17683	5.28659	N/A	7SK:46938
10	85094528	85094829	5.06	9.17683	5.28659	Kpnb1	Kpnb1:0
13	80811039	80811273	5.06	9.17683	5.28659	Fmo6	Fmo6:0
13	93149145	93149382	5.06	9.17683	5.28659	Rgs7	Rgs7:0
4	169456917	169457167	5.06	9.17683	5.28659	N/A	SNORA36:53275
12	43846428	43846664	3.82021	9.16242	5.27662	N/A	SNORA17:70162
2	113967175	113967420	4.70385	9.16154	5.27662	N/A	AABR07009824.1:10367
5	58086518	58086768	4.53617	9.13788	5.25391	N/A	Cntfr:7974
16	46358186	46358552	4.8525	9.125	5.24167	N/A	U6:174167
X	70433813	70434061	4.8525	9.125	5.24167	Arr3	Arr3:4556
6	71677024	71677333	4.51769	9.09944	5.21813	N/A	AABR07064257.1:71089
9	79037366	79037609	3.89478	9.0959	5.21545	N/A	Metazoa_SRP:57201
10	10150341	10150613	4.83404	9.09001	5.21097	N/A	5S_rRNA:269617
11	14973779	14974045	4.82236	9.06785	5.18949	N/A	AABR07033279.1:107729
10	33809750	33809991	4.63812	9.03098	5.15479	N/A	SNORA17:82514
19	22638236	22638505	4.63812	9.03098	5.15479	N/A	Gpt2:6166
2	9512399	9512678	4.63812	9.03098	5.15479	N/A	Adgrv1:8266
16	81954837	81955088	4.33715	9.01887	5.1451	Mcf2l	Mcf2l:0
16	21755547	21755785	3.9667	9.00932	5.13563	N/A	AABR07024907.1:12144
1	134564256	134564517	4.0746	8.99713	5.12464	N/A	AABR07004263.1:40804
2	11930838	11931111	4.0746	8.99713	5.12464	N/A	AABR07007385.1:44794
10	9808375	9808610	4.46075	8.98055	5.10993	N/A	5S_rRNA:611620
17	54030284	54030528	4.46075	8.98055	5.10993	Tbce|B3galnt2	B3galnt2:0
5	72566507	72566745	4.94905	8.97551	5.1072	N/A	RGD1565912:245016
16	79689110	79689344	4.31157	8.96275	5.09682	N/A	Kbtbd11:7547
13	51054301	51054538	3.93154	8.92058	5.05811	Adora1	Adora1:0
16	21817539	21817980	2.60618	8.90248	5.04165	N/A	AABR07024908.1:10014
12	3355879	3356417	2.07035	8.78766	4.9304	N/A	AABR07035008.1:35699
14	102301261	102301556	3.51445	8.78651	4.92936	N/A	Etaa1l1:7585
5	149053698	149053952	4.35789	8.764	4.90855	Laptm5	Laptm5:0
1	181322522	181323145	1.90966	8.75441	4.89911	N/A	Ythdc2:762754
1	64320173	64320474	3.85187	8.71804	4.86421	Cacng6	Cacng6:0
3	54522150	54522508	4.6321	8.70367	4.85009	Stk39	Stk39:0
3	136403257	136403493	4.6321	8.70367	4.85009	7SK	7SK:385
5	116730613	116730964	3.56199	8.6875	4.83526	Nfia	Nfia:0
12	480049	480318	1.8745	8.6464	4.79567	N/A	Zar1l:10689
4	144947667	144947930	4.60007	8.64176	4.79124	N/A	AABR07061801.2:30174
1	180883916	180884308	1.93899	8.60997	4.76021	N/A	Ythdc2:1201591
7	110186954	110187208	4.15156	8.60792	4.75821	N/A	Khdrbs3:7487
1	180800887	180801305	2.60717	8.60412	4.75479	N/A	Ythdc2:1284594
2	124729538	124729906	4.57896	8.60086	4.75166	N/A	AABR07010121.1:26802
18	38414369	38415144	2.38483	8.56983	4.72191	N/A	RGD1563060:84590
1	180971226	180971597	2.06188	8.52378	4.67733	N/A	Ythdc2:1114302
1	180899959	180900208	2.21696	8.47965	4.63622	N/A	Ythdc2:1185691
16	22050978	22051230	2.28931	8.42876	4.58693	AABR07024932.1	AABR07024932.1:0
16	74322754	74323032	3.73898	8.42742	4.58563	Slc20a2	Slc20a2:0
17	7290549	7290889	3.73898	8.42742	4.58563	N/A	Klhl3:261310
2	80243400	80243686	3.73898	8.42742	4.58563	Ankh	Ankh:0
7	128540310	128540628	3.73898	8.42742	4.58563	Fam19a5	Fam19a5:0
8	67888014	67888260	4.64422	8.41342	4.5734	N/A	U6:17131
5	157657899	157658195	3.81313	8.35713	4.51896	Capzb	Capzb:0
9	44172178	44172432	3.81313	8.35713	4.51896	N/A	RGD1310819:21893
14	7262393	7262630	4.43647	8.32265	4.48751	Aff1	Aff1:0
13	55348965	55349262	4.76236	8.31547	4.48051	N/A	Atp6v1g3:60315
2	40125494	40125742	4.76236	8.31547	4.48051	N/A	Depdc1b:55520
4	3630386	3630627	4.76236	8.31547	4.48051	N/A	Paxip1:329013
4	175995123	175995376	4.76236	8.31547	4.48051	Slco1a4	Slco1a4:0
5	9254217	9254486	4.76236	8.31547	4.48051	Vcpip1	Vcpip1:0
8	57047633	57047916	4.76236	8.31547	4.48051	N/A	LOC100125362:200704
11	89142434	89142698	4.58292	8.29868	4.47014	Spidr|5S_rRNA	Spidr:0
13	26623922	26624223	3.89744	8.29795	4.47014	Bcl2	Bcl2:0
15	52015048	52015286	3.89744	8.29795	4.47014	Slc39a14	Slc39a14:0
17	55957579	55957838	3.59597	8.29713	4.47014	N/A	AABR07028076.1:8366
9	9011757	9012013	3.35162	8.28965	4.46457	N/A	AABR07066470.1:74117
1	91553168	91553458	4.57657	8.28676	4.46214	Gpatch1	Gpatch1:0
1	125576245	125576478	4.39401	8.23901	4.41742	Fam189a1	Fam189a1:0
12	13017997	13018232	4.39401	8.23901	4.41742	N/A	AABR07035394.1:7075
14	100172026	100172290	4.39401	8.23901	4.41742	Rn60_14_1004.2|Plek	Plek:0
8	62513992	62514304	4.39401	8.23901	4.41742	Edc3	Edc3:0
1	171973893	171974131	4.10626	8.22401	4.40497	Cyb5r2|Ppfibp2	Cyb5r2:0
11	35677508	35677761	4.10626	8.22401	4.40497	Erg	Erg:0
12	9116811	9117056	4.10626	8.22401	4.40497	Flt1	Flt1:0
7	79085479	79085753	4.10626	8.22401	4.40497	N/A	RGD1563045:53172
12	5360385	5360694	4.23771	8.21733	4.40065	N/A	Zfp958:125209
6	6259565	6259839	4.23771	8.21733	4.40065	N/A	U6:37888
3	22269622	22269874	4.10007	8.21053	4.39619	Dennd1a	Dennd1a:0
14	13508738	13509040	3.38894	8.17765	4.36476	N/A	AABR07014387.1:11865
X	359188	359621	1.93908	8.13454	4.32365	N/A	AABR07036679.1:98893
3	121244980	121245258	4.33058	8.11345	4.30379	Mertk	Mertk:0
2	147599696	147599943	4.4787	8.10223	4.29326	Wwtr1	Wwtr1:0
13	98769016	98769279	3.92749	8.09985	4.29152	LOC682489	LOC682489:0
6	126197106	126197367	3.43006	8.06958	4.26237	Rin3	Rin3:0
9	106366729	106367036	2.98276	8.06806	4.26143	N/A	U6:337868
1	180741229	180741554	2.60944	8.007	4.20258	N/A	Ythdc2:1344345
7	109205106	109205579	2.86304	7.97287	4.16994	Zfat	Zfat:0
1	181199039	181199778	1.68341	7.97233	4.16948	N/A	Ythdc2:886121
17	31351885	31352152	3.47561	7.96608	4.16333	Slc22a23	Slc22a23:0
6	11080086	11080359	3.17694	7.95124	4.1496	N/A	SNORA17:6484
1	93120079	93120375	4.53877	7.91147	4.11175	N/A	AABR07003017.1:121675
1	147656153	147656544	4.37476	7.90447	4.10517	N/A	AABR07004572.1:40112
15	13123346	13123594	4.36463	7.8851	4.08694	Ptprg	Ptprg:0
4	9927248	9927482	4.04462	7.81271	4.01754	N/A	Pmpcb:5639
1	180738915	180739496	1.81197	7.78438	3.99082	N/A	Ythdc2:1346403
11	62146215	62146519	3.58319	7.77627	3.98279	Zbtb20	Zbtb20:0
3	79315631	79315866	3.58319	7.77627	3.98279	Ptprj	Ptprj:0
8	53076450	53076757	3.78082	7.7598	3.96816	Zbtb16	Zbtb16:0
7	41268187	41268670	4.44774	7.74493	3.95384	N/A	Poc1b:35770
14	16300201	16300513	4.27553	7.71391	3.92369	N/A	Ccng2:24134
13	87774610	87774864	4.42555	7.70414	3.91441	N/A	Nuf2:43527
12	1510245	1510652	1.34526	7.67769	3.89113	Rn5s|AABR07034940.2|AABR07034940.1|5S_rRNA	Rn5s:0|AABR07034940.2:0
20	40828361	40828768	2.07097	7.66404	3.87803	N/A	Smpdl3a:27494
1	180721312	180721579	2.29323	7.62506	3.84029	N/A	Ythdc2:1364320
2	21132050	21132330	3.72028	7.61765	3.83318	N/A	Zcchc9:212227
1	180843636	180843904	2.4433	7.59416	3.81207	N/A	Ythdc2:1241995
10	8262916	8263471	3.80397	7.55458	3.77455	N/A	Rbfox1:49490
8	128544134	128544371	3.80397	7.55458	3.77455	N/A	AABR07071739.1:15039
1	128864576	128864855	3.90095	7.50599	3.72984	N/A	Igf1r:60111
4	108237113	108237568	3.90095	7.50599	3.72984	N/A	LRRTM1:63561
13	33693766	33694284	1.78691	7.49762	3.72451	N/A	ENSRNOG00000053423:454519
10	6091660	6091916	4.31333	7.4967	3.72365	Grin2a	Grin2a:0
1	142589689	142589924	3.89507	7.49333	3.72186	Iqgap1	Iqgap1:0
1	144485792	144486025	4.46471	7.47993	3.70917	Adamtsl3	Adamtsl3:0
1	167455658	167455943	4.46471	7.47993	3.70917	Stim1	Stim1:0
13	80868199	80868462	4.46471	7.47993	3.70917	N/A	Fmo3:5237
3	131464304	131464596	4.46471	7.47993	3.70917	N/A	AABR07053866.1:65734
5	52614820	52615122	4.46471	7.47993	3.70917	N/A	U6:31957
7	5348574	5348857	4.46471	7.47993	3.70917	N/A	Olr901:23162
16	22100518	22100759	2.04649	7.47069	3.70884	AABR07024932.1	AABR07024932.1:0
6	30118849	30119138	2.54642	7.40693	3.65024	Itsn2	Itsn2:0
X	52668	53227	2.90357	7.40612	3.64946	N/A	AABR07036679.1:206072
14	10618672	10619020	4.25569	7.38936	3.63345	N/A	AABR07072371.1:5245
9	67791326	67791566	4.38986	7.34677	3.59336	N/A	Icos:5747
X	84673	85018	2.61298	7.25982	3.51125	N/A	AABR07036679.1:174281
1	161813200	161813568	3.37941	7.24634	3.49854	Tenm4	Tenm4:0
9	44275046	44275381	3.37941	7.24634	3.49854	N/A	RGD1310819:37930
2	244114591	244114840	3.4274	7.14313	3.40018	Tspan5	Tspan5:0
1	38083612	38083864	2.30924	7.11998	3.37998	N/A	ENSRNOG00000056694:93606
7	21358229	21358600	2.48518	7.1176	3.37767	N/A	AABR07056200.1:153497
5	9363952	9364229	3.96108	7.09776	3.35867	RGD1561849	RGD1561849:0
6	1923713	1923949	3.83175	7.09685	3.35781	Cdc42ep3	Cdc42ep3:0
16	22028435	22028738	2.27196	7.02768	3.29271	AABR07024932.1	AABR07024932.1:0
11	86423519	86424346	3.54313	6.95704	3.22519	AABR07034742.2|AABR07034742.1	AABR07034742.1:613
9	113479411	113479650	3.75957	6.94515	3.21619	Rab31	Rab31:0
16	65098739	65098979	4.14895	6.91276	3.185	N/A	AABR07026137.1:79184
20	29537280	29537547	3.16621	6.88225	3.15617	N/A	Anapc16:7082
1	55704199	55704592	1.42838	6.8451	3.12352	AABR07001734.1	AABR07001734.1:2806
16	22050133	22050449	2.61561	6.81116	3.09045	AABR07024932.1	AABR07024932.1:0
2	179828415	179828685	3.69564	6.80971	3.08908	Glrb	Glrb:0
12	9124524	9124764	3.93478	6.7812	3.0645	Flt1	Flt1:0
1	181215237	181215704	1.57301	6.74177	3.03087	N/A	Ythdc2:870195
10	100498328	100498653	3.90578	6.72531	3.01534	N/A	AABR07030699.1:86561
18	42626168	42626411	3.90578	6.72531	3.01534	N/A	AABR07031989.1:548472
2	244085782	244086101	2.97441	6.71416	3.00925	Tspan5	Tspan5:0
1	116061229	116061527	4.16706	6.67183	2.96904	Atp10a	Atp10a:0
10	91560119	91560457	4.16706	6.67183	2.96904	Lrrc37a	Lrrc37a:0
2	247955829	247956072	4.16706	6.67183	2.96904	Pdlim5	Pdlim5:0
8	4290693	4290938	4.16706	6.67183	2.96904	N/A	Vom2r18:29292
8	93011296	93011576	4.16706	6.67183	2.96904	N/A	Fam46a:69221
2	190255072	190255399	3.3223	6.65502	2.96245	N/A	SNORA48:69172
15	49920498	49920742	3.23248	6.64268	2.95109	N/A	Rn60_15_0537.1:32027
19	51754982	51755219	3.84107	6.60001	2.91217	Cdh13	Cdh13:0
14	47988087	47989143	1.45686	6.5994	2.9117	N/A	AABR07015165.1:180587
17	5556878	5557112	2.99252	6.57914	2.89218	Agtpbp1	Agtpbp1:0
1	38786913	38787158	2.03642	6.57476	2.88819	N/A	AABR07001207.1:27485
17	84642589	84642872	3.8081	6.53584	2.852	N/A	AABR07028749.1:21696
15	38187844	38188082	3.27161	6.52876	2.84537	Micu2	Micu2:3408
1	55731255	55731649	1.51755	6.43107	2.75489	AABR07001734.1	AABR07001734.1:0
15	48992059	48992336	3.31576	6.41983	2.7441	Elp3	Elp3:0
5	58484315	58484589	3.06939	6.41098	2.73718	Fam214b	Fam214b:0
1	146254636	146255102	3.86008	6.38035	2.70838	Abhd17c	Abhd17c:0
14	80879534	80879783	3.39319	6.37945	2.70838	N/A	AABR07072414.1:25338
16	22052154	22052443	2.47174	6.36155	2.69123	AABR07024932.1	AABR07024932.1:0
13	113762505	113762762	3.36597	6.31703	2.64891	AC118802.1	AC118802.1:1153
1	194916381	194916616	1.49411	6.3102	2.6448	SNORD116	SNORD116:661
17	89441110	89441386	2.02113	6.29028	2.62589	N/A	LOC688970:11428
2	113590427	113590710	3.92126	6.23642	2.57458	Tmem212	Tmem212:0
1	220492445	220492813	3.32885	6.23158	2.56996	Klc2|LOC100363782	Klc2:0
1	21224939	21225321	3.42357	6.22184	2.56035	Akap7	Akap7:0
1	195713964	195714197	3.42357	6.22184	2.56035	N/A	AABR07005752.1:150194
2	146987983	146988245	3.05854	6.18461	2.52738	N/A	AABR07010672.1:18585
1	128373205	128373453	3.87235	6.14872	2.49446	N/A	AABR07071917.1:24662
1	55736752	55737198	1.43214	6.12509	2.47501	AABR07001734.1	AABR07001734.1:0
1	38379452	38379743	2.72661	6.10339	2.45498	N/A	pRNA:48643
1	218565	218929	3.5686	6.06308	2.41605	N/A	Vom2r3:177771
2	154985007	154985394	3.66167	6.00622	2.36745	LOC691044	LOC691044:0
2	170965355	170965599	3.77417	5.97154	2.33863	N/A	U7:15926
3	139859607	139859873	3.77417	5.97154	2.33863	N/A	Slc24a3:25641
7	61583287	61583602	3.77417	5.97154	2.33863	N/A	Dyrk2:202707
1	179595836	179596174	1.98504	5.96228	2.33288	N/A	Rras2:585580
5	8027841	8028093	2.88687	5.90185	2.27794	N/A	SNORA66:14861
11	14193348	14193629	3.86941	5.89295	2.26989	N/A	Hspa13:32457
11	15189497	15189908	3.86941	5.89295	2.26989	N/A	AABR07033279.1:99648
2	223985977	223986253	3.86941	5.89295	2.26989	N/A	SNORA17:178829
8	33074659	33074936	3.86941	5.89295	2.26989	AABR07069599.1	AABR07069599.1:275
16	22123931	22124348	2.21844	5.83035	2.22856	N/A	AABR07024932.1:7098
12	6820329	6820824	3.14998	5.81396	2.21392	N/A	Alox5ap:34096
15	5053106	5053577	2.90236	5.76376	2.1677	AABR07016919.1	AABR07016919.1:3185
9	8997992	8998248	2.74561	5.66543	2.07955	N/A	AABR07066470.1:87882
1	76613489	76613722	3.60274	5.65841	2.07339	Sult2a1	Sult2a1:0
12	16073472	16073771	3.16365	5.6416	2.05815	N/A	Iqce:5549
2	479257	479626	2.39057	5.62546	2.04373	N/A	5_8S_rRNA:69334
4	171455879	171456144	3.23337	5.58906	2.01038	Ptpro	Ptpro:0
8	60136519	60136777	3.66898	5.54307	1.97006	Scaper	Scaper:0
7	53427879	53428173	3.28501	5.48689	1.91913	N/A	E2f7:111399
17	89439859	89440421	1.93259	5.45538	1.8939	N/A	LOC688970:12393
8	100241350	100241583	3.34556	5.39427	1.83671	N/A	AABR07071101.1:18466
13	100858760	100859036	2.76136	5.37583	1.82319	Tp53bp2	Tp53bp2:0
8	15596012	15596362	1.87397	5.37316	1.82108	N/A	5S_rRNA:134332
16	31399480	31399754	3.44294	5.36185	1.81033	N/A	Palldl1:9143
1	55684919	55685276	1.71361	5.33944	1.7924	N/A	AABR07001734.1:22122
2	199094807	199095144	3.50458	5.25171	1.71499	N/A	Gja8:42338
2	201685530	201685769	3.50458	5.25171	1.71499	N/A	AABR07012658.1:7287
18	22069286	22069615	3.57177	5.14534	1.62493	N/A	AABR07031611.1:142526
18	27998260	27998530	3.57177	5.14534	1.62493	Ctnna1	Ctnna1:0
2	225416930	225417185	3.57177	5.14534	1.62493	N/A	Abcd3:27811
7	79455145	79455381	3.57177	5.14534	1.62493	AABR07057590.1	AABR07057590.1:138
8	58279476	58279727	3.10769	5.11684	1.62493	Rab39a	Rab39a:0
11	34725568	34726101	3.01166	5.10286	1.62245	Ttc3	Ttc3:0
3	143814980	143815239	3.01166	5.10286	1.62245	N/A	LOC100911119:7658
1	181000869	181001154	1.77723	5.08887	1.61247	N/A	Ythdc2:1084745
5	138071446	138071731	2.78049	5.08914	1.61247	N/A	SNORA17:41818
1	146703709	146703949	3.2967	5.08629	1.61057	N/A	Fah:9727
1	198925726	198925978	2.52224	4.98923	1.52313	Zfp629	Zfp629:0
15	65199700	65200091	2.52224	4.98923	1.52313	AABR07018574.1	AABR07018574.1:4447
15	22345061	22345458	3.04317	4.98024	1.51478	N/A	AABR07017491.1:1036299
2	29966881	29967129	3.04317	4.98024	1.51478	N/A	SNORA17:36064
X	352931	353212	1.92981	4.87965	1.42753	N/A	AABR07036679.1:92636
1	214245393	214245644	2.63584	4.86835	1.41677	Irf7|Phrf1	Phrf1:0
19	59734964	59735295	2.63584	4.86835	1.41677	N/A	AABR07072667.1:34481
16	15310889	15311181	3.0797	4.86292	1.41217	N/A	LOC100360411:199305
6	50957270	50957508	3.0797	4.86292	1.41217	Cog5	Cog5:0
7	145727617	145728289	1.57103	4.83403	1.3918	AABR07058976.1	AABR07058976.1:0
7	21754497	21755024	2.03211	4.81819	1.37871	N/A	AABR07056200.1:549765
1	148924351	148924619	2.80424	4.80674	1.36823	Vom2r42	Vom2r42:2914
13	69637029	69637265	2.80424	4.80674	1.36823	N/A	AABR07021392.1:8140
2	88677503	88677761	3.12253	4.75251	1.31891	N/A	Slc7a12:17055

## Sheet: Q-GR-fs30_peaks.narro
#Chr	Start	End	FoldEnrichment	-LOG10(pvalue)	-LOG10(qvalue)	Gene(-5Kb+5Kb)	ClosestGene:Distance
20	8097037	8097829	131.762	2323.06	2313.61	N/A	Armc12:11806
1	124775838	124776415	49.7126	879.121	872.05	Klf13	Klf13:0
10	55683392	55683946	55.5979	771.747	764.825	Per1|Vamp2	Per1:3104
10	102329712	102330350	67.216	761.784	754.876	Sdk2	Sdk2:0
3	9498717	9499524	66.7991	655.764	649.043	AC142138.2	AC142138.2:0
20	29531986	29532626	51.2874	598.972	592.367	N/A	Anapc16:12003
8	53055063	53055784	60.6624	497.948	491.489	Zbtb16	Zbtb16:0
11	79117862	79118597	48.6729	482.009	475.588	N/A	AABR07034573.1:15225
10	59884683	59885414	64.4326	464.964	458.577	Aspa	Aspa:0
3	164579703	164580256	52.9783	459.804	453.432	N/A	AABR07054619.1:45685
10	37371705	37372306	53.6694	446.445	440.126	N/A	U6:46647
20	6352047	6352694	26.2086	431.316	425.032	Cdkn1a	Cdkn1a:0
5	125767704	125768266	41.0262	398.498	392.286	N/A	AABR07049524.1:94306
10	55685577	55686228	37.1748	390.193	384.001	Per1	Per1:822
1	85382649	85383097	42.8513	367.98	361.843	Plekhg2|Zfp36	Zfp36:43
6	76269538	76270340	26.5418	365.308	359.18	Nfkbia	Nfkbia:0
1	78999249	78999906	36.8679	359.236	353.127	Hif3a	Hif3a:1381
7	123070339	123070895	32.7252	345.49	339.417	N/A	Tob2:8642
8	53068833	53069397	45.8287	335.905	329.856	Zbtb16	Zbtb16:0
7	125544508	125545009	36.0019	313.986	307.993	N/A	Prr5:31318
1	240831385	240831904	23.7446	309.386	303.405	N/A	RGD1561453:54019
20	29527842	29528588	32.0647	302.523	296.564	N/A	Anapc16:16041
3	148302612	148303437	35.8054	292.993	287.06	Bcl2l1	Bcl2l1:0
2	187404536	187405040	34.1179	292.723	286.79	Hapln2	Hapln2:2751
12	28811013	28811651	32.5114	291.228	285.3	Wbscr17	Wbscr17:0
5	140655161	140655686	26.9625	290.941	285.014	Mfsd2a	Mfsd2a:0
5	161321113	161321612	50.4513	289.348	283.427	N/A	AABR07050336.1:201330
13	90674391	90674866	32.0543	268.951	263.094	Atp1a2	Atp1a2:0
7	129844524	129845068	30.4472	266.286	260.437	AABR07058656.1	AABR07058656.1:0
3	124084822	124085287	35.2739	256.473	250.653	Smox	Smox:0
13	33504866	33505216	2.2045	248.842	243.046	N/A	ENSRNOG00000053423:643587
20	8102882	8103437	17.406	246.735	240.948	N/A	Armc12:6198
11	87064015	87064582	28.958	246.029	240.245	Prodh	Prodh:0
10	52754000	52754437	31.0903	241.977	236.208	Shisa6	Shisa6:0
3	7098910	7099433	31.056	238.661	232.907	N/A	Ralgds:10487
7	141366853	141367449	34.0053	237.091	231.344	Gpd1|Smarcd1	Smarcd1:122
1	240903214	240903697	25.5864	233.85	228.118	Klf9	Klf9:4786
5	72885682	72886238	30.4174	219.593	213.907	N/A	AABR07048321.1:6100
1	221209119	221209640	25.2631	217.766	212.085	Frmd8	Frmd8:3668
10	84894208	84894688	31.0877	209.975	204.318	Sp2	Sp2:0
7	59260963	59262075	36.6604	201.821	196.19	Ptprr	Ptprr:0
3	161812829	161813564	19.3229	197.868	192.249	Cdh22|Slc35c2|Elmo2	Elmo2:0|Cdh22:0
12	40898453	40898917	27.9167	195.05	189.439	Ptpn11	Ptpn11:0
8	102737104	102737572	39.8836	194.324	188.716	Slc9a9	Slc9a9:0
19	59655821	59656406	27.1452	193.598	187.993	AABR07044148.1	AABR07044148.1:0
5	150233859	150234333	28.1569	185.561	179.98	N/A	Oprd1:53793
7	123193022	123193619	17.2027	180.82	175.257	Pmm1	Pmm1:0
8	53071466	53071939	28.8014	180.244	174.684	Zbtb16	Zbtb16:0
18	76830495	76830925	21.7408	176.349	170.804	Kcng2	Kcng2:0
2	124545370	124545818	30.6968	174.943	169.403	N/A	SNORA17:46262
20	7998710	7999349	31.6379	173.083	167.549	Fkbp5	Fkbp5:0
16	60785774	60786206	30.2607	171.709	166.181	N/A	AABR07026044.1:6415
10	64106615	64107161	25.2202	169.54	164.022	Rph3al	Rph3al:0
3	164598002	164598478	19.0082	169.409	163.891	N/A	AABR07054619.1:27463
8	52775946	52776493	26.3749	164.141	158.645	N/A	Nxpe1:12349
12	24733121	24733604	21.4162	163.192	157.7	N/A	Abhd11:8125
16	19276117	19276580	19.135	163.025	157.534	N/A	Ap1m1:11775
3	150581550	150582010	24.4271	162.184	156.696	Asip	Asip:1681
1	165839710	165840288	23.1335	160.865	155.381	Fam168a	Fam168a:0
20	10727326	10727925	25.4198	159.367	153.89	AABR07044570.1	AABR07044570.1:0
6	33653886	33654408	25.248	157.88	152.411	N/A	Rhob:34719
8	64991219	64991669	27.9963	154.484	149.031	Rn60_8_0647.2	Rn60_8_0647.2:0
17	85864302	85864973	31.0317	153.595	148.146	N/A	Armc3:49437
11	79895856	79896243	28.6292	153.028	147.583	N/A	U7:80497
17	22792829	22793305	27.7904	152.937	147.492	N/A	AABR07027283.1:17949
1	201515681	201516124	23.5916	150.008	144.577	Htra1	Htra1:0
11	64640961	64641453	14.7136	148.873	143.448	Arhgap31	Arhgap31:0
1	266679480	266679943	29.5953	145.049	139.641	Nt5c2	Nt5c2:0
17	12230214	12230681	26.5553	143.721	138.319	N/A	SNORA17:28045
19	55046181	55046824	22.2065	141.966	136.573	N/A	Zfpm1:47761
8	53067755	53068262	24.5637	140.375	134.988	Zbtb16	Zbtb16:0
11	31001515	31001952	15.6889	139.965	134.58	Eva1c	Eva1c:499
3	164511604	164512126	16.5289	138.256	132.879	N/A	Cebpb:85695
3	5970572	5971084	19.6728	136.291	130.922	Vav2	Vav2:0
15	28314445	28314903	15.407	136.257	130.889	Ndrg2|Tppp2	Ndrg2:0
2	141792977	141793407	16.7431	134.317	128.961	N/A	AABR07010589.1:70431
13	52169355	52169813	19.3977	133.577	128.224	Lmod1	Lmod1:0
4	179304744	179305264	23.5954	132.921	127.572	Bcat1	Bcat1:0
18	5582880	5583316	16.5257	131.772	126.429	AABR07031247.1	AABR07031247.1:2009
4	112734523	112734901	24.9084	131.623	126.281	N/A	Mrpl19:27254
20	46453664	46454075	14.8434	128.913	123.586	Foxo3	Foxo3:0
5	144771463	144771914	20.6203	127.893	122.571	Ncdn	Ncdn:0
9	93461506	93461971	10.6277	126.085	120.773	N/A	LOC501180:15087
5	150199126	150199592	25.466	125.236	119.928	N/A	Epb4.1:32050
16	20357797	20358247	14.8589	123.626	118.326	AABR07024875.1|Arrdc2	Arrdc2:1186
15	4139911	4140316	23.1944	121.459	116.171	Usp54	Usp54:0
3	8831735	8832210	18.3333	121.276	115.988	Phyhd1|Lrrc8a	Phyhd1:530
5	166906659	166907072	16.5182	118.811	113.535	N/A	AABR07050484.1:5546
1	153588300	153588739	14.876	118.34	113.066	Fzd4	Fzd4:732
17	13391558	13391983	17.542	116.843	111.576	Gadd45g	Gadd45g:0
4	159131339	159131890	20.0954	114.735	109.478	N/A	Kcna5:52337
9	41076380	41076799	22.7379	113.743	108.491	N/A	Prss40:6452
1	124832159	124832638	19.1688	113.705	108.454	N/A	Klf13:28797
16	19225061	19225607	11.8723	111.297	106.058	Klf2	Klf2:25
19	53630868	53631335	11.0328	109.634	104.404	Map1lc3b	Map1lc3b:0
7	104963812	104964189	20.7107	107.566	102.347	N/A	AABR07058210.1:137818
10	54221476	54221973	17.2396	105.886	100.674	Gas7	Gas7:0
3	108794012	108794469	13.2844	104.508	99.3039	Spred1	Spred1:766
1	240902381	240902946	14.5845	104.159	98.9558	N/A	Klf9:5537
9	19527562	19527973	17.6113	103.771	98.5695	Rcan2	Rcan2:0
5	64790750	64791192	21.6227	103.6	98.3998	Mrpl50|Zfp189	Zfp189:0
6	99923249	99923728	19.6629	102.964	97.7674	Fntb	Fntb:0
20	5608857	5609290	17.4554	102.451	97.257	Bak1	Bak1:339
3	148264283	148264924	13.0877	102.174	96.9815	Bcl2l1	Bcl2l1:0
2	183263610	183264048	13.6696	101.854	96.663	N/A	AABR07012039.1:12683
2	31868322	31868989	20.3796	99.5808	94.4024	AABR07007863.1	AABR07007863.1:0
19	44015685	44016103	14.1127	99.261	94.0845	Cfdp1	Cfdp1:0
8	68000598	68001064	14.1127	99.261	94.0845	N/A	U6:23753
14	78814344	78814772	19.1011	98.825	93.6505	Ppp2r2c	Ppp2r2c:0
5	167774718	167775142	18.4487	97.8676	92.7002	N/A	Slc45a1:78371
1	141917736	141918136	14.9656	97.2291	92.0648	N/A	Idh2:24032
8	48415840	48416262	12.258	96.9115	91.749	Usp2	Usp2:0
14	84445864	84446526	13.8832	96.859	91.6968	Gatsl3|Tbc1d10a	Tbc1d10a:831
10	16942550	16942974	15.4081	95.7077	90.5526	N/A	AC111369.1:5686
4	11405306	11405675	14.7075	94.7622	89.614	Magi2	Magi2:0
2	140705986	140707036	15.2705	94.4554	89.3093	Mgst2	Mgst2:1361
1	98210862	98211393	15.7125	94.394	89.2484	N/A	Zfp788:17180
8	71740823	71741248	21.9087	94.2742	89.1297	Snx1	Snx1:4648
3	156806085	156806576	18.1647	92.0117	86.8796	N/A	Zhx3:28087
6	124343820	124344257	12.5	91.0847	85.9594	Ttc7b	Ttc7b:0
6	76226944	76227323	17.9308	90.5349	85.4126	N/A	Psma6:21519
16	4978057	4978443	17.0038	90.4012	85.2798	Cacna2d3|5S_rRNA	Cacna2d3:0
6	104079863	104080319	16.832	89.0886	83.9762	Galnt16	Galnt16:0
4	157761354	157761786	22.248	88.6461	83.5362	N/A	AABR07062033.1:5497
14	91939925	91940354	14.5826	88.2533	83.1452	Ddc	Ddc:0
10	75966794	75967235	17.9286	88.0226	82.9156	Msi2	Msi2:0
8	54262506	54262966	15.8618	87.7861	82.6813	N/A	AABR07070131.2:358698
10	86654280	86654667	16.4531	87.1764	82.0748	Thra	Thra:2618
6	27802154	27802523	17.0158	87.1735	82.0721	Kif3c	Kif3c:0
13	33503750	33504545	2.07584	85.9789	80.8846	N/A	ENSRNOG00000053423:644258
10	64458251	64458661	15.8916	85.5103	80.4193	Nxn	Nxn:0
9	62344823	62345183	15.5445	85.2393	80.1501	Plcl1	Plcl1:0
11	35170170	35170520	16.3167	85.1774	80.0885	N/A	7SK:11792
3	143208608	143209147	21.3043	83.9314	78.8506	N/A	Cst3:10539
8	47634089	47634509	16.145	83.8826	78.8026	N/A	Trim29:39812
10	16778273	16778671	16.8429	82.6316	77.5584	Atp6v0e1	Atp6v0e1:0
12	38960398	38960791	18.969	82.1915	77.1211	Morn3	Morn3:4272
2	29356811	29357223	15.8015	81.307	76.2426	N/A	Zfp366:53356
4	146260161	146260492	16.0008	81.0906	76.028	N/A	Slc6a1:16370
5	148380294	148380779	16.4794	80.0322	74.9754	Tinagl1	Tinagl1:1927
4	100372848	100373286	8.87584	79.8269	74.7718	Sh2d6	Sh2d6:810
16	3625769	3626223	20.6201	79.8177	74.7628	Erc2	Erc2:0
7	77434263	77434645	11.4669	79.805	74.7504	N/A	Azin1:61866
15	13358458	13358846	18.5119	79.4149	74.3629	N/A	Ptprg:129852
5	59087768	59088112	14.1453	79.2895	74.2385	AC121204.3|Rgp1|Msmp	Rgp1:0
5	14829324	14829842	12.5101	78.5939	73.5472	N/A	AABR07047008.1:48376
2	197991500	197991991	7.94279	78.427	73.3818	Ciart|BC028528	Ciart:0
9	94778781	94779116	14.8195	78.3977	73.3526	Inpp5d	Inpp5d:0
14	83721088	83721444	12.9013	77.9343	72.8927	Pla2g3	Pla2g3:3489
6	51171879	51172323	20.0566	77.744	72.7034	Cog5	Cog5:0
9	15506857	15507316	15.2862	77.4789	72.4405	N/A	RGD1562299:5747
12	13723197	13723592	15.5829	76.7705	71.7381	Actb	Actb:4357
9	84477339	84477738	16.8801	76.252	71.2227	N/A	Mogat1:58749
8	117266285	117266691	14.1825	75.6897	70.6646	Lamb2	Lamb2:1646
14	44774147	44774516	14.2756	75.2318	70.2098	N/A	Wdr19:7028
4	168750175	168750585	14.9427	74.951	69.9317	Apold1	Apold1:1548
16	71597069	71597554	13.7365	74.2876	69.2735	Rps28	Rps28:3875
1	73760410	73760783	19.5348	74.0447	69.0316	N/A	Ttyh1:7283
19	57777971	57778391	13.9584	72.7769	67.7729	Tsnax	Tsnax:0
1	177287143	177287501	16.8391	72.1124	67.1143	Parva	Parva:0
8	62753773	62754382	13.2613	72.0378	67.04	N/A	Sema7a:7906
6	128541339	128541742	11.7813	71.7353	66.7394	Clmn	Clmn:0
6	44511122	44511546	13.4959	71.3439	66.3509	N/A	AABR07063740.1:72153
3	2251721	2252144	14.5941	70.9209	65.9313	LOC100911867	LOC100911867:0
12	37167360	37167771	9.95821	69.8733	64.8921	N/A	Zfp664:16992
7	132477068	132477694	16.5145	69.7233	64.7433	Slc2a13	Slc2a13:0
8	128699689	128700102	8.01721	69.5214	64.5441	Xirp1	Xirp1:2031
6	124701340	124701956	16.6768	69.3119	64.336	Rps6ka5	Rps6ka5:0
1	124650305	124650876	10.7274	68.8888	63.9161	Otud7a	Otud7a:0
13	70445086	70445503	14.0839	68.7189	63.7472	Nmnat2	Nmnat2:0
14	105083866	105084399	15.0671	68.4183	63.4505	AABR07016578.2	AABR07016578.2:0
10	94456925	94457298	11.0147	68.1238	63.1578	Smarcd2	Smarcd2:0
10	39446712	39447345	11.6832	68.0204	63.0551	P4ha2	P4ha2:0
19	59493162	59493539	12.2439	67.9588	62.9938	N/A	Irf2bp2:6337
10	96310501	96310886	13.7404	66.2624	61.3097	Prkca	Prkca:0
8	45406692	45407077	12.5245	66.1261	61.1752	N/A	Ubash3b:31258
4	122373476	122374075	12.9568	66.0868	61.1366	Klf15	Klf15:0
11	31462712	31463102	15.032	66.0362	61.086	N/A	Olig1:32196
12	5601650	5601993	14.4194	65.9351	60.9863	Fry	Fry:0
13	50446026	50446431	14.4101	65.9098	60.9619	Sox13	Sox13:0
20	8091814	8092295	10.3285	64.7344	59.7961	N/A	Armc12:17340
7	23550521	23550937	10.3285	64.7344	59.7961	Timp3|Syn3	Syn3:0|Timp3:0
1	24548504	24548938	14.2322	64.6857	59.7479	N/A	1700020N01Rik:22302
3	81885586	81885977	11.6654	64.6172	59.6806	LOC102547078|Prdm11	LOC102547078:0|Prdm11:0
5	150910783	150911200	11.8312	64.5159	59.58	Eya3	Eya3:0
13	95521273	95521644	15.0274	64.4998	59.5644	N/A	Zfp238:68024
19	57903132	57903571	12.848	64.3419	59.4076	Disc1	Disc1:0
15	42941182	42941634	16.9271	64.269	59.3354	Ptk2b	Ptk2b:0
16	79708351	79708770	13.7917	64.2171	59.2835	N/A	Kbtbd11:7360
15	2813551	2813999	10.2198	63.6699	58.7413	Kat6b	Kat6b:0
3	150210350	150210667	11.6936	63.3782	58.4528	AABR07054370.1	AABR07054370.1:0
1	134655489	134655820	12.6894	63.1577	58.2342	N/A	Rgma:43479
2	207512488	207512947	16.2432	62.7454	57.8246	Cttnbp2nl	Cttnbp2nl:0
16	58956579	58956973	13.2251	62.6183	57.6989	N/A	SNORA2:16198
20	4329565	4329973	11.5561	62.2455	57.3296	Notch4|C4a	Notch4:0|C4a:0
7	143706568	143707087	9.44672	61.5802	56.6709	Tns2	Tns2:150
6	76175898	76176381	14.9732	60.5653	55.6653	Psma6|RGD1305089	Psma6:0
8	49186100	49186477	10.2116	60.5538	55.6542	N/A	U6atac:15379
13	71607000	71607723	11.7878	60.3413	55.4432	AABR07021433.1	AABR07021433.1:0
2	32758513	32759131	12.4033	60.2099	55.313	N/A	Cd180:61191
4	124675581	124676033	13.4831	59.7459	54.8524	Adamts9	Adamts9:0
3	162579553	162579897	12.6322	59.4986	54.6082	Zmynd8	Zmynd8:0
10	57332116	57332474	13.66	59.4931	54.6028	U6|Kif1c	Kif1c:0
10	42812704	42812999	15.1463	58.6933	53.8091	N/A	Gria1:52505
4	151481340	151481873	13.2958	58.5256	53.643	N/A	Wnt5b:19084
17	23135754	23136168	14.8933	58.1059	53.2284	Nedd9	Nedd9:0
19	21367951	21368341	13.9494	58.0515	53.1746	AABR07043106.1|Siah1	AABR07043106.1:0
2	197794446	197794954	14.8552	58.017	53.1403	N/A	Adamtsl4:8630
10	86268053	86268416	8.62789	57.8216	52.9463	N/A	AC142182.1:12476
20	19252490	19252974	14.1059	57.7075	52.8331	N/A	RNaseP_nuc:60776
5	167968837	167969219	10.2024	57.4386	52.5662	Errfi1	Errfi1:2829
3	140476460	140476860	11.8963	57.3188	52.448	Ralgapa2	Ralgapa2:0
15	42862881	42863310	11.2947	56.1169	51.2576	Ptk2b	Ptk2b:0
2	211090581	211090950	12.9213	56.1035	51.2443	Sort1	Sort1:0
4	62873629	62873953	13.1619	56.033	51.1745	N/A	Fam180a:13184
7	72772315	72772747	6.26148	55.9689	51.1107	Mtdh	Mtdh:0
15	58884614	58885113	11.1984	55.81	50.9528	N/A	AABR07018459.1:49523
1	49124867	49125190	15.4018	55.4518	50.5981	N/A	AABR07001518.1:7178
9	66715774	66716133	9.95948	55.313	50.4607	Fam117b|AABR07073485.1	Fam117b:836
8	119556818	119557208	14.1979	54.9844	50.1351	N/A	Trank1:9301
7	83605118	83605451	12.734	54.9017	50.053	Sybu	Sybu:0
13	67105967	67106283	15.7364	54.6318	49.785	Pla2g4a	Pla2g4a:0
12	13853366	13853754	8.7579	54.532	49.6859	Tnrc18	Tnrc18:0
11	29757889	29758278	13.3912	54.4802	49.6343	N/A	Krtap11-1:47041
12	7808082	7808443	9.89365	54.464	49.6186	N/A	AC123253.1:30696
12	39545252	39545634	9.83803	54.258	49.4162	N/A	Atp2a2:8269
12	16455366	16455872	11.4205	53.8838	49.0448	Mad1l1	Mad1l1:0
19	830605	830927	12.5877	53.8155	48.978	Cmtm3	Cmtm3:0
5	151436082	151436448	8.45509	53.7268	48.8899	Map3k6	Map3k6:16
4	150289505	150289899	10.9037	53.578	48.7424	N/A	Rn60_4_2163.2:11955
10	59135900	59136253	10.4555	53.3745	48.5406	N/A	Metazoa_SRP:15431
11	79424864	79425236	13.1747	53.2266	48.395	Lpp	Lpp:0
15	37409694	37410002	12.8401	53.0831	48.2534	Gjb6	Gjb6:0
7	143811319	143811750	12.3998	52.6247	47.7987	Znf740	Znf740:0
3	165160203	165160628	12.3595	52.5172	47.6918	N/A	Nfatc2:84610
14	81823766	81824181	11.3328	52.3097	47.4864	Mxd4	Mxd4:0
4	99937380	99937726	6.10329	52.2257	47.4038	St3gal5	St3gal5:0
4	118631355	118631751	9.93403	52.1926	47.3712	N/A	Aak1:23977
3	41615	41897	1.65397	52.1681	47.3472	N/A	AABR07051177.1:31365
17	5921188	5921541	12.9689	52.0063	47.1867	N/A	Ntrk2:12188
3	176644068	176644461	8.80397	51.9364	47.1186	Kcnq2	Kcnq2:0
1	247514168	247514625	7.69158	51.6428	46.8261	Plgrkt	Plgrkt:0
18	56200781	56201124	11.5546	51.6407	46.8241	Camk2a	Camk2a:0
10	11290733	11291038	11.1032	51.6235	46.807	N/A	Srl:6402
2	85108171	85108502	14.6404	51.5423	46.7275	N/A	U6:99301
16	61740531	61740874	12.1723	51.3347	46.5222	Saraf	Saraf:0
1	129050374	129050706	13.883	51.3297	46.5176	Igf1r	Igf1r:0
3	11448656	11448991	8.78619	50.745	45.9395	Slc25a25	Slc25a25:0
2	33135502	33135885	10.4617	50.2739	45.4725	N/A	Mast4:110232
3	154677559	154677974	8.80645	50.2683	45.4676	RGD1563354	RGD1563354:4308
2	29334580	29335119	12.1941	50.0324	45.2356	N/A	Zfp366:75460
17	46727821	46728171	13.1727	49.6815	44.8874	Elmo1	Elmo1:0
16	7492111	7492484	8.47105	49.44	44.6476	Sh3bp5	Sh3bp5:0
11	73312531	73312910	10.786	49.3878	44.5962	Xxylt1	Xxylt1:0
2	116945119	116945447	14.6511	49.3387	44.5481	N/A	Egfem1:24897
20	8092906	8093288	10.7198	49.1884	44.3992	N/A	Armc12:16347
12	48458312	48458670	9.9052	49.0728	44.2852	N/A	Ssh1:11336
10	16859510	16859909	9.23074	49.0642	44.2772	Ergic1	Ergic1:0
6	132222072	132222362	7.44346	48.8845	44.0999	Hhipl1	Hhipl1:0
2	123546906	123547309	12.3513	48.3869	43.6062	N/A	RGD1307100:8364
20	10721701	10722301	11.0253	48.172	43.3938	N/A	AABR07044570.1:5212
20	29484107	29484455	8.94165	47.9853	43.2103	N/A	Dnajb12:20370
1	198103997	198104332	13.0269	47.9319	43.1572	Ccdc101|Sult1a1	Sult1a1:0
6	96485641	96486182	13.0269	47.9319	43.1572	Prkch	Prkch:0
1	221205754	221206064	10.5103	47.9268	43.1528	N/A	Frmd8:7244
15	11491352	11491681	12.1454	47.1946	42.4268	N/A	Nek10:141078
1	87259131	87259444	8.72001	47.1404	42.3741	Sipa1l3|Dpf1	Dpf1:1062
5	138093327	138094157	8.72001	47.1404	42.3741	N/A	Slc2a1:60516
3	159987939	159988246	10.8557	47.0483	42.283	N/A	Ttpal:6818
13	113405555	113405946	10.0196	47.0243	42.2598	Plxna2	Plxna2:0
7	117846285	117846580	7.96765	46.7556	41.9938	Arhgap39	Arhgap39:0
16	7784959	7785383	10.1137	46.7108	41.9493	Btd	Btd:0
2	25351742	25352133	12.7983	46.7039	41.9425	N/A	AABR07007715.1:7596
1	140901923	140902286	13.0055	46.4817	41.7221	N/A	Mfge8:41030
15	106543317	106543709	8.37156	46.3193	41.561	Farp1	Farp1:0
7	66962936	66963296	10.686	45.9314	41.1795	Ppm1h	Ppm1h:0
6	97390738	97391217	9.49248	45.9089	41.1574	AABR07064835.1	AABR07064835.1:0
1	222734193	222734508	8.05783	45.5686	40.8192	Rtn3	Rtn3:0
4	64570582	64570941	7.45953	45.4845	40.736	Dgki	Dgki:0
18	50784605	50784930	9.72492	44.8894	40.1474	AABR07032171.1	AABR07032171.1:0
4	174298846	174299176	10.9511	44.762	40.0231	AABR07062395.2	AABR07062395.2:4888
1	139719268	139719617	13.5658	44.1729	39.4381	N/A	U1:114726
8	101098534	101098886	13.5658	44.1729	39.4381	N/A	AABR07071117.1:346325
5	58397995	58398355	8.90192	43.8943	39.1627	Dnajb5	Dnajb5:0
12	51485425	51485741	9.57757	43.8317	39.1011	Ttc28	Ttc28:0
6	59930294	59930719	9.21734	43.8307	39.1009	N/A	Arl4a:17858
12	43739825	43740180	12.5433	43.3653	38.6395	N/A	AABR07036452.1:80836
8	67483536	67483870	9.23663	43.3185	38.593	Coro2b|U6	Coro2b:0
5	169826385	169826772	12.7839	43.2084	38.4839	N/A	AABR07050561.1:71530
10	41659673	41660046	13.2945	42.9025	38.1816	N/A	RGD1561017:113328
4	139245402	139245742	13.2945	42.9025	38.1816	N/A	7SK:79661
3	91717953	91718259	11.1541	42.726	38.0085	Ldlrad3	Ldlrad3:0
2	227167338	227167734	12.8424	42.6443	37.9275	N/A	Usp53:6960
5	166744460	166744847	10.4471	42.1385	37.4262	N/A	Slc25a33:17667
15	18399340	18399705	10.1876	42.0396	37.3285	Fam107a	Fam107a:0
8	66509470	66509843	8.38054	42.033	37.3221	N/A	AABR07070345.1:71472
17	76622642	76622942	10.3886	41.9795	37.2693	Camk1d	Camk1d:0
6	125001635	125001966	10.1336	41.8883	37.1787	Ccdc88c	Ccdc88c:0
3	81777040	81777406	8.6439	41.8803	37.1714	N/A	AABR07052894.1:22902
18	56048731	56049133	11.8842	41.8701	37.1618	Rps14	Rps14:1416
8	116322948	116323314	8.94219	41.7781	37.071	Rassf1|Hyal2|RGD1561582	Hyal2:726
18	1658789	1659132	13.0232	41.6409	36.9359	N/A	Greb1l:64433
4	59236486	59236929	13.0232	41.6409	36.9359	N/A	AABR07060151.1:33461
3	11770927	11771321	10.9096	41.467	36.7645	U6|Sh2d3c	Sh2d3c:0
2	219610565	219610887	12.5856	41.4062	36.7041	Lrrc39|Trmt13	Lrrc39:0
1	82573898	82574218	10.4036	41.4013	36.6995	Axl	Axl:0
9	81475829	81476117	11.1162	41.3449	36.6438	N/A	Cxcr1:6556
13	33528648	33529258	2.11471	41.3138	36.6137	N/A	ENSRNOG00000053423:619545
16	17604239	17604638	8.25908	41.0527	36.3542	N/A	Sh2d4b:6477
3	81507533	81507868	8.25908	41.0527	36.3542	Chst1	Chst1:0
6	131994804	131995095	10.7322	41.015	36.3174	N/A	LOC100910833:28850
1	32205894	32206263	10.4869	41.0029	36.3054	Slc6a19	Slc6a19:0
2	227250698	227251042	10.4869	41.0029	36.3054	Synpo2	Synpo2:4860
2	28057031	28057454	10.7105	40.9592	36.2625	Enc1	Enc1:0
14	107439990	107440452	9.9618	40.8	36.1056	N/A	LOC100361636:44606
8	39998283	39998622	9.51707	40.7059	36.0128	Esam|Msantd2	Esam:0
10	57311749	57312075	11.0614	40.5693	35.8787	Inca1|Camta2	Inca1:0
1	180719312	180719711	1.85402	40.3392	35.6516	N/A	Ythdc2:1366188
2	210468170	210468541	10.4353	40.2472	35.5606	Ahcyl1	Ahcyl1:0
7	125261090	125261581	8.81678	40.2435	35.5571	Parvb	Parvb:0
7	91181091	91181438	10.6672	40.2208	35.5345	N/A	Utp23:202749
3	11974463	11974845	7.43799	39.9283	35.2449	Lrsam1|Fam129b	Lrsam1:0
9	62313439	62313741	10.2996	39.8915	35.209	Plcl1	Plcl1:0
1	180692744	180693089	1.95552	39.8751	35.1934	N/A	Ythdc2:1392810
1	46826689	46827129	8.66705	39.752	35.0712	Snx9	Snx9:860
2	187510256	187510656	8.66521	39.7459	35.0658	Mef2d	Mef2d:1508
8	88666469	88666778	9.79005	39.7192	35.0391	N/A	AABR07070858.1:324337
20	32199868	32200244	12.095	39.6738	34.9947	LOC606294	LOC606294:0
1	14981460	14981919	11.5867	39.2133	34.5393	N/A	AABR07000493.1:30680
X	23584178	23584476	12.4806	39.1446	34.4713	Shroom2	Shroom2:0
16	32093399	32093787	10.7044	39.0597	34.3887	Sh3rf1	Sh3rf1:0
19	25772662	25773083	10.7044	39.0597	34.3887	AC120246.2	AC120246.2:1060
5	138587007	138587369	5.93011	38.9602	34.2904	N/A	Foxj3:18424
7	11919534	11919856	8.91687	38.8815	34.2127	Mknk2	Mknk2:379
8	66126127	66126526	9.19983	38.6048	33.9403	N/A	AABR07070335.1:59912
6	76253562	76253903	10.2586	38.5581	33.8946	N/A	Nfkbia:13325
3	173846275	173846584	9.17345	38.5266	33.8633	Phactr3	Phactr3:0
14	3644039	3644388	11.7812	38.3306	33.6691	Tgfbr3	Tgfbr3:0
6	37577633	37577934	9.03942	38.1268	33.4673	Fam49a	Fam49a:0
19	11309723	11310144	7.23138	38.0951	33.4358	Mt2A	Mt2A:984
1	87356840	87357169	8.12784	37.9301	33.2721	Sipa1l3	Sipa1l3:0
4	150378450	150378754	8.12784	37.9301	33.2721	N/A	Bms1:54816
7	23634933	23635360	10.4986	37.9294	33.2719	Syn3	Syn3:0
13	46693564	46693861	12.2093	37.9103	33.2538	Thsd7b	Thsd7b:0
12	39738268	39738572	8.76825	37.8606	33.2048	Pptc7	Pptc7:0
9	113395647	113396069	8.3919	37.7531	33.0984	Rab31	Rab31:0
10	42747335	42747867	9.04121	37.5653	32.9141	Gria1	Gria1:0
2	197802833	197803154	9.00046	37.4446	32.7952	Adamtsl4	Adamtsl4:430
3	6136717	6137118	10.2862	37.4035	32.7546	N/A	U6atac:52683
7	109024279	109024927	10.2646	37.3497	32.7014	N/A	Zfat:12861
3	120190489	120190816	11.0244	37.293	32.6448	N/A	Mrps5:7954
4	149518540	149518881	7.77326	37.1959	32.5486	N/A	AABR07061848.1:123990
5	139088179	139088624	7.12808	37.1876	32.5409	N/A	Hivep3:10803
1	165723791	165724114	7.48976	37.1524	32.5066	Fam168a	Fam168a:337
2	188683395	188683734	8.88357	37.0963	32.4509	Dcst1|AC098750.6	Dcst1:0
6	48391692	48392016	10.3009	36.8275	32.1848	N/A	Myt1l:60353
13	98661283	98661593	9.16713	36.7926	32.1509	Itpkb	Itpkb:0
1	265677162	265677547	9.7378	36.6049	31.9661	RGD1564887	RGD1564887:0
8	23015126	23015429	9.01069	36.3444	31.7099	Prkcsh|Ccdc151	Prkcsh:0
12	50792435	50792775	8.60421	36.2508	31.6172	N/A	AABR07036627.1:140615
1	219078334	219078732	6.67012	36.1721	31.5393	Chka	Chka:0
3	121275750	121276116	6.3744	36.1612	31.5285	Mertk	Mertk:0
14	46643787	46644027	2.18656	36.0551	31.4231	Rn5-8s	Rn5-8s:2139
1	87001012	87001400	9.03181	35.8394	31.2101	Hnrnpl	Hnrnpl:0
5	152032758	152033447	6.20288	35.7698	31.1417	N/A	AABR07050116.1:37178
20	8094798	8095106	7.34968	35.6324	31.0057	N/A	Armc12:14529
15	108120018	108120578	8.3988	35.6168	30.9902	Dock9	Dock9:0
8	62852000	62852335	9.55053	35.5256	30.9004	Ccdc33|AABR07073414.1	Ccdc33:0
9	21191911	21192233	9.55053	35.5256	30.9004	Ptchd4	Ptchd4:0
1	127118314	127118674	8.72398	35.509	30.8843	N/A	Chsy1:46745
16	20394234	20394525	8.72398	35.509	30.8843	Mast3	Mast3:1320
3	162630592	162630948	8.72398	35.509	30.8843	N/A	AABR07054586.1:22789
11	47537708	47538139	11.3013	35.3507	30.7304	N/A	U6:218151
9	81578042	81578393	7.53034	35.3074	30.6877	Pnkd|Tmbim1	Tmbim1:0|Pnkd:0
7	32012352	32012649	11.5635	35.2574	30.6386	AABR07056605.1	AABR07056605.1:0
1	260945085	260945497	9.14331	35.0146	30.3981	Slit1	Slit1:0
7	11677765	11678058	6.38105	34.8737	30.2586	Lmnb2|Tmprss9|Timm13	Timm13:0
17	40485713	40486140	10.5129	34.8703	30.2553	N/A	AABR07027672.1:313288
2	208230067	208230375	10.7736	34.8364	30.222	AABR07012775.1	AABR07012775.1:4180
3	147605327	147605672	9.23819	34.6997	30.0871	Srxn1	Srxn1:3423
4	31780001	31780343	7.22843	34.6882	30.0756	N/A	Slc25a13:49616
3	162595605	162595904	9.43072	34.6305	30.0186	N/A	AABR07054586.1:11807
12	30775853	30776174	8.56536	34.4924	29.8829	Sfswap	Sfswap:0
14	7617522	7617859	8.56536	34.4924	29.8829	Slc10a6|1700016H13Rik	1700016H13Rik:0
1	177148952	177149365	10.6147	34.4822	29.8734	Mical2	Mical2:0
7	137545537	137545893	9.36327	34.4548	29.8465	AABR07058788.3	AABR07058788.3:1977
5	105367008	105367340	8.93127	34.4306	29.8232	Slc24a2	Slc24a2:0
10	57369127	57369449	10.3182	34.4226	29.816	N/A	Zfp3:16779
2	198682772	198683105	7.40888	34.3734	29.7673	Txnip|AABR07012592.1	Txnip:54
10	108740777	108741121	9.30278	34.2965	29.691	N/A	Rptor:9499
15	71642921	71643331	11.3953	34.2655	29.6604	N/A	Pcdh20:129446
2	29506029	29506374	11.3953	34.2655	29.6604	N/A	Zfp366:7366
17	90511175	90511504	9.68114	34.097	29.4941	Lyst	Lyst:0
1	181014508	181015032	1.88492	33.9193	29.3186	N/A	Ythdc2:1070867
13	71332533	71332872	9.14331	33.876	29.2754	Glul	Glul:0
14	11066418	11066848	7.84161	33.8408	29.2407	N/A	Tmem150c:28315
3	165428690	165429056	7.84161	33.8408	29.2407	Atp9a	Atp9a:0
3	31865072	31865398	10.2844	33.7351	29.1368	N/A	7SK:5762
15	24881236	24881529	9.96887	33.6061	29.0103	AABR07017513.1	AABR07017513.1:0
11	35167490	35167802	9.67518	33.4939	28.8989	N/A	7SK:9112
12	10363267	10363610	8.40674	33.4838	28.8894	N/A	Wasf3:27769
10	10064760	10065086	10.6948	33.4178	28.8258	N/A	5S_rRNA:355144
20	13456351	13456660	10.6948	33.4178	28.8258	Slc5a4	Slc5a4:0
6	25082683	25083102	7.48278	33.1466	28.5586	Ehd3	Ehd3:0
1	181286592	181286975	1.74627	33.0975	28.51	N/A	Ythdc2:798924
3	34602387	34602739	11.124	33.0707	28.4834	N/A	7SK:19727
X	128829075	128829378	11.124	33.0707	28.4834	N/A	AABR07041403.1:52988
9	81285383	81285807	7.70404	32.8812	28.2962	Tns1	Tns1:0
9	98574955	98575242	7.70404	32.8812	28.2962	Per2	Per2:0
1	162723975	162724252	6.02984	32.8187	28.2353	N/A	AC133383.1:9051
6	109397831	109398170	8.94341	32.7812	28.198	N/A	Jdp2:67890
3	3780803	3781144	7.36547	32.7428	28.16	Gpsm1	Gpsm1:0
8	117826163	117826459	6.29434	32.7375	28.1548	Ccdc51	Ccdc51:0
20	48702833	48703157	8.90953	32.6913	28.1089	Mettl24	Mettl24:0
2	235756653	235757146	7.95675	32.657	28.075	Etnppl	Etnppl:0
13	109042115	109042477	9.10717	32.6457	28.0644	N/A	Ptpn14:200605
13	68464915	68465189	10.0558	32.6095	28.0285	N/A	U4:23801
12	16184432	16184737	8.87591	32.6019	28.0215	N/A	Grifin:12304
8	47143920	47144251	7.43517	32.4887	27.91	N/A	Grik4:49569
14	9093913	9094195	9.46932	32.4073	27.8299	N/A	AABR07014317.1:6047
17	80777033	80777358	9.46932	32.4073	27.8299	Cubn	Cubn:0
4	182124111	182124399	9.46932	32.4073	27.8299	N/A	Ccdc91:80519
13	71435373	71435665	9.68656	32.3456	27.7707	N/A	AABR07021430.1:5336
1	21938148	21938509	10.168	32.2607	27.6874	N/A	Ctgf:83376
6	135922595	135922917	9.25831	31.889	27.3206	N/A	Diras3:16018
11	15046054	15046392	10.8527	31.8862	27.3179	N/A	AABR07033279.1:35382
1	94551834	94552233	5.59147	31.8822	27.3148	N/A	U7:9669
7	129969769	129970219	10.5308	31.8327	27.2657	Mov10l1|Mlc1	Mlc1:0
14	3583732	3584139	8.76089	31.7413	27.1752	Tgfbr3	Tgfbr3:0
X	111865166	111865495	10.1823	31.6895	27.1238	N/A	Tsc22d3:18800
3	117858556	117858799	7.80941	31.6862	27.1207	LOC679683	LOC679683:4076
4	146436180	146436559	7.80941	31.6862	27.1207	N/A	Hrh1:18773
16	26745824	26746167	8.91743	31.5941	27.0306	Klhl2	Klhl2:0
4	84647033	84647372	8.91743	31.5941	27.0306	Wipf3	Wipf3:0
14	38814956	38815342	8.08951	31.491	26.9291	Gabrb1	Gabrb1:0
18	55877744	55878048	6.63202	31.4688	26.9079	Synpo	Synpo:0
19	57393664	57393979	6.63202	31.4688	26.9079	RGD1559896	RGD1559896:2627
20	46206452	46206741	6.99535	31.4381	26.878	Mical1	Mical1:0
8	65031718	65032058	8.59744	31.3063	26.7486	N/A	Rn60_8_0647.2:28423
1	24191961	24192414	8.97605	31.1838	26.6285	Sgk1	Sgk1:0
1	181078579	181078958	2.67303	31.0914	26.5372	N/A	Ythdc2:1006941
4	44447368	44447698	9.90709	31.0811	26.5269	N/A	Tes:86964
10	109596800	109597102	10.067	30.8375	26.2863	Nploc4	Nploc4:0
6	126196894	126197484	10.0413	30.7816	26.2308	Rin3	Rin3:0
19	24827337	24827638	8.16708	30.6615	26.1137	Pkn1	Pkn1:0
2	179702849	179703163	6.19941	30.6033	26.056	Gria2	Gria2:0
12	48105911	48106289	7.61015	30.5631	26.0165	Foxn4	Foxn4:0
16	35647606	35647917	7.93089	30.5071	25.9613	Galntl6	Galntl6:0
4	2787453	2787774	7.93089	30.5071	25.9613	N/A	Dnajb6:12564
4	132570978	132571280	7.93089	30.5071	25.9613	N/A	Rybp:118251
10	86229332	86229678	9.64638	30.4956	25.9513	LOC257650|5S_rRNA	LOC257650:0
5	161806322	161806691	9.33981	30.3678	25.8252	Prdm2	Prdm2:0
14	76572456	76572754	8.24425	30.3473	25.8053	N/A	Clnk:84557
3	38797403	38797657	9.05761	30.2623	25.722	N/A	RNaseP_nuc:19610
7	11994904	11995250	6.78944	30.2297	25.6906	Abhd17a	Abhd17a:0
1	224913423	224913744	7.49588	30.2076	25.6689	Slc3a2	Slc3a2:0
4	84599320	84599579	9.02608	30.1856	25.6473	Wipf3	Wipf3:0
9	118810013	118810334	9.94864	29.9863	25.4505	Dlgap1	Dlgap1:0
13	97152445	97152785	9.92293	29.9309	25.3958	Kif26b	Kif26b:0
3	163183426	163183737	8.26415	29.8708	25.3362	N/A	AABR07054608.1:44293
7	25366430	25366858	10.1468	29.8118	25.2778	N/A	AABR07056438.1:207485
1	94606247	94606607	6.8016	29.8115	25.2776	Plekhf1	Plekhf1:2770
17	30181351	30181694	7.51471	29.7687	25.2357	N/A	SNORA17:70706
15	74710797	74711148	10.3101	29.5496	25.0194	N/A	SNORA17:13017
1	84306575	84307046	7.77227	29.5318	25.0027	Prx	Prx:0
15	87883054	87883390	8.53797	29.5184	24.9907	Slain1	Slain1:3393
10	64422239	64422581	7.76277	29.5041	24.9767	Nxn	Nxn:0
20	13741321	13741669	8.97434	29.5001	24.9728	N/A	Mif:8463
4	27803824	27804190	9.46198	29.4992	24.9719	Cdk6	Cdk6:0
9	10964365	10964744	6.96672	29.4522	24.9254	Plin4|Plin5	Plin4:0
5	4432451	4432727	8.0725	29.3484	24.8236	Eya1	Eya1:0
8	51214448	51214913	8.0725	29.3484	24.8236	N/A	U6:136590
9	36988871	36989291	9.64868	29.3348	24.8109	N/A	AABR07067267.1:67837
14	48676592	48676945	9.37021	29.2919	24.7689	Rn60_14_0488.1	Rn60_14_0488.1:0
20	10904042	10904441	7.15375	29.1207	24.6012	RGD1566085	RGD1566085:0
1	163447395	163447735	8.58578	29.0968	24.5784	Lrrc32	Lrrc32:0
6	29375719	29376013	6.68014	28.9215	24.4047	Klhl29	Klhl29:0
5	156645833	156646103	6.91341	28.8032	24.289	Kif17	Kif17:0
4	5779936	5780210	8.67269	28.7674	24.2535	N/A	AABR07059159.1:6636
16	59784973	59785294	9.11154	28.7009	24.1874	N/A	Pragmin:63747
10	90454648	90455004	10.0387	28.3981	23.8899	Gpatch8	Gpatch8:0
19	31154638	31155002	10.0387	28.3981	23.8899	N/A	Frem3:122822
2	121834442	121834751	10.0387	28.3981	23.8899	N/A	AABR07010040.2:7561
5	115563057	115563447	10.0387	28.3981	23.8899	N/A	U7:54281
10	16855382	16855759	7.85805	28.2413	23.7367	Ergic1	Ergic1:0
12	24093712	24094038	8.04509	28.2308	23.7262	Rhbdd2|AABR07035832.1	Rhbdd2:0
8	132947031	132947330	9.14167	28.2065	23.7028	N/A	Xcr1:27922
10	97352279	97352587	7.4809	28.1776	23.6755	AABR07030642.1	AABR07030642.1:2449
3	174053457	174053760	8.6459	28.1561	23.6544	N/A	AABR07072963.1:6502
6	14701443	14701715	8.6459	28.1561	23.6544	N/A	AABR07062915.1:95247
6	59868476	59868831	8.6459	28.1561	23.6544	N/A	Arl4a:79746
3	82289141	82289413	5.9042	28.1087	23.6081	5S_rRNA	5S_rRNA:2722
17	66219394	66219675	6.55868	28.0393	23.5396	Mtr	Mtr:0
9	10300746	10301019	6.55868	28.0393	23.5396	Nrtn	Nrtn:4451
1	175419453	175419762	5.20849	28.0262	23.5274	Sbf2	Sbf2:0
11	61293587	61293854	5.513	27.9907	23.4923	Spice1	Spice1:0
8	127638504	127638835	7.22002	27.8849	23.3876	N/A	Ctdspl:63699
11	31222889	31223145	9.24487	27.8723	23.376	RGD1562726	RGD1562726:0
9	92901742	92902014	8.9934	27.8697	23.3734	N/A	Cab39:5965
X	111851394	111851772	9.70535	27.7113	23.2169	N/A	Prps1:31129
2	210656919	210657206	8.03082	27.6728	23.1785	N/A	Eps8l3:11197
5	167730572	167730933	8.03082	27.6728	23.1785	N/A	Slc45a1:34225
8	106021952	106022260	8.03082	27.6728	23.1785	N/A	Nmnat3:294864
4	120085338	120085593	5.24919	27.4917	23.0012	N/A	AABR07061382.2:43601
5	152573424	152573672	7.77017	27.4903	23	Extl1|Slc30a2	Extl1:86
4	179004768	179005107	9.54882	27.3845	22.8953	N/A	SNORA17:49709
3	126206567	126206818	7.72898	27.3779	22.8887	N/A	AABR07053787.2:25171
4	89503287	89503642	7.53622	27.344	22.8557	N/A	Tigd2:33005
11	66749038	66749354	9.5034	27.2892	22.8017	Hcls1	Hcls1:0
4	122365917	122366283	6.87861	27.2892	22.8017	Klf15	Klf15:0
16	22455937	22456327	9.76741	27.2581	22.7721	N/A	SNORA70:41444
17	46747778	46748187	8.05241	27.2089	22.7248	Elmo1	Elmo1:0
6	70071538	70071814	8.05241	27.2089	22.7248	N/A	SNORA17:62504
5	166999126	166999550	6.08841	27.1778	22.6948	H6pd	H6pd:0
1	196083840	196084358	6.43723	27.165	22.6824	N/A	AC110387.1:10856
6	129808908	129809179	9.70829	27.1374	22.6553	N/A	Vrk1:26740
2	249033276	249033580	8.91313	27.1319	22.65	N/A	AABR07013672.1:108636
3	57887653	57887985	8.91313	27.1319	22.65	Slc25a12	Slc25a12:0
11	65855840	65856148	8.44005	27.1182	22.6373	N/A	Fstl1:10423
9	70795323	70795697	8.59101	26.9386	22.4616	N/A	Klf7:7411
3	2484643	2484945	7.04624	26.8753	22.3989	Tprn|Ssna1	Tprn:0
3	92483218	92483519	8.78914	26.851	22.3747	Pamr1	Pamr1:0
18	80347044	80347355	8.55275	26.8487	22.3726	N/A	AABR07032759.1:45985
10	76040386	76040718	5.88841	26.8115	22.3355	Msi2	Msi2:423
19	52310890	52311182	7.29642	26.6589	22.1857	Wfdc1	Wfdc1:2613
2	139469226	139469571	7.29642	26.6589	22.1857	Slc7a11	Slc7a11:0
8	105567418	105567687	7.29642	26.6589	22.1857	N/A	AABR07071223.1:40660
1	185209379	185209783	8.94159	26.6416	22.17	Pik3c2a	Pik3c2a:1139
13	70694189	70694457	8.89797	26.545	22.0742	Lamc1	Lamc1:0
20	9259167	9259483	7.96877	26.4766	22.0066	N/A	Btbd9:9348
2	115769150	115769430	7.55723	26.4068	21.9376	Slc7a14	Slc7a14:0
5	138089785	138090177	7.55723	26.4068	21.9376	N/A	SNORA17:60157
12	50127378	50127750	6.74104	26.3862	21.9184	Sez6l	Sez6l:0
16	49266496	49266837	5.97969	26.3421	21.8751	Slc25a4	Slc25a4:66
17	55617795	55618119	6.31577	26.2989	21.8325	N/A	RGD1562037:52212
7	134591551	134591853	8.09916	26.2851	21.8197	Zcrb1	Zcrb1:0
6	33627916	33628236	6.98488	26.2166	21.7518	N/A	AC142360.1:53755
1	279231933	279232191	7.86515	26.2118	21.7471	Gfra1	Gfra1:0
12	27870194	27870572	7.86515	26.2118	21.7471	N/A	AABR07035926.2:153655
14	81007329	81007618	7.86515	26.2118	21.7471	Rgs12	Rgs12:0
9	50422140	50422380	9.24655	26.1814	21.7179	N/A	AABR07067508.1:19663
1	6866656	6867000	9.4961	26.1299	21.6671	Utrn	Utrn:0
1	240989778	240990114	9.4961	26.1299	21.6671	Smc5	Smc5:0
16	26710511	26710745	9.4961	26.1299	21.6671	N/A	Klhl2:28644
X	111111271	111111559	9.4961	26.1299	21.6671	N/A	Ripply1:8808
19	58824948	58825231	8.23419	26.0907	21.6301	Kcnk1	Kcnk1:0
9	49328950	49329262	8.23419	26.0907	21.6301	N/A	AABR07067499.1:101421
X	10215660	10215988	8.23419	26.0907	21.6301	Nyx	Nyx:0
1	240104715	240105033	6.92532	26.036	21.5775	N/A	SNORA17:164722
13	90740571	90740867	6.08106	25.8845	21.4286	Kcnj10	Kcnj10:0
15	45590716	45591111	7.93587	25.8784	21.4232	N/A	Gucy1b2:40432
7	107882692	107883040	8.8143	25.8103	21.3558	N/A	St3gal1:12069
1	142470038	142470409	7.1378	25.7196	21.2659	Crtc3	Crtc3:0
17	70655715	70656075	7.1378	25.7196	21.2659	AC141172.1|U6	AC141172.1:0
4	30512915	30513212	7.1378	25.7196	21.2659	N/A	Asb4:11587
6	10321348	10321806	7.1378	25.7196	21.2659	Epas1	Epas1:0
13	33570784	33571221	1.64493	25.5838	21.1326	N/A	ENSRNOG00000053423:577582
20	10942722	10943111	7.42483	25.5523	21.1016	Pdxk	Pdxk:0
3	160887135	160887407	8.21092	25.5093	21.0594	Sdc4	Sdc4:0
5	73487716	73488037	7.38547	25.4455	20.9968	Actl7b	Actl7b:4607
6	3473555	3473833	7.38547	25.4455	20.9968	N/A	Map4k3:29037
13	100740212	100740657	5.44883	25.3943	20.9476	Fbxo28	Fbxo28:0
5	136501525	136501774	7.01335	25.3591	20.9127	Eri3	Eri3:0
9	43945388	43945708	7.01335	25.3591	20.9127	Inpp4a	Inpp4a:0
9	114943781	114944121	7.90162	25.28	20.8345	Ptprm	Ptprm:0
10	37330884	37331179	6.52725	25.2476	20.8026	N/A	Jade2:19260
16	16694369	16694708	7.67788	25.2249	20.7801	N/A	AABR07024790.1:65750
2	148156675	148157009	7.67788	25.2249	20.7801	N/A	AABR07010705.1:105101
5	136855690	136855964	7.67788	25.2249	20.7801	St3gal3	St3gal3:0
15	61535303	61535699	8.08678	25.2139	20.77	N/A	Rgcc:16162
3	157165480	157165772	7.29365	25.1948	20.7511	N/A	Chd6:66175
10	85359021	85359430	5.6818	25.1818	20.7383	N/A	Arhgap23:25451
1	24564741	24565046	6.77798	25.125	20.6822	N/A	1700020N01Rik:6194
4	144770429	144770667	6.77798	25.125	20.6822	Srgap3	Srgap3:0
5	105243230	105243977	8.03472	25.0892	20.6475	Acer2	Acer2:0
6	104491931	104492247	8.03472	25.0892	20.6475	Susd6	Susd6:0
6	110949725	110950145	8.9897	25.0855	20.644	N/A	Cipc:17916
10	89146166	89146538	8.02834	25.0739	20.6331	N/A	Ezh1:15828
8	118801909	118802263	4.52585	25.0368	20.5977	Setd2	Setd2:812
10	51375661	51375932	9.22478	25.0139	20.5761	N/A	Elac2:102446
16	56386972	56387255	9.22478	25.0139	20.5761	Tusc3	Tusc3:0
1	221167802	221168134	5.51059	24.883	20.4495	N/A	Scyl1:38158
1	224869083	224869554	6.97918	24.7898	20.3571	N/A	Chrm1:12885
3	111694415	111694673	6.97918	24.7898	20.3571	Mga	Mga:4348
7	119662996	119663303	6.97918	24.7898	20.3571	Kctd17|Tmprss6	Tmprss6:0
11	81286661	81286920	8.33842	24.7505	20.319	N/A	AABR07034610.1:25375
4	89281040	89281400	6.4831	24.6613	20.2317	Fam13a	Fam13a:0
8	28818451	28818715	8.51271	24.607	20.178	N/A	Spata19:358617
1	225990515	225990922	6.46589	24.6066	20.1777	N/A	Incenp:38000
12	44152031	44152292	7.25216	24.5981	20.1697	Tesc	Tesc:0
3	9485726	9486006	6.07286	24.5913	20.1631	N/A	AC142138.2:12996
5	151301083	151301427	6.07286	24.5913	20.1631	N/A	Ahdc1:23919
1	125035613	125036115	7.21372	24.494	20.0671	Trpm1	Trpm1:0
10	81861524	81861830	7.21372	24.494	20.0671	N/A	AABR07030334.1:21355
8	14522898	14523184	7.21372	24.494	20.0671	Fat3	Fat3:0
8	71988657	71988946	7.21372	24.494	20.0671	N/A	Herc1:40543
14	107433645	107433983	8.22261	24.4873	20.0619	N/A	LOC100361636:38261
1	246370099	246370429	8.91843	24.387	19.9625	U6	U6:1548
12	50366569	50366864	5.57849	24.3785	19.9543	Tpst2	Tpst2:0
19	57346611	57346925	7.49061	24.2484	19.826	Capn9	Capn9:0
2	8972291	8972728	7.49061	24.2484	19.826	Adgrv1	Adgrv1:0
5	145929095	145929386	7.49061	24.2484	19.826	N/A	LOC682102:94310
8	116933136	116933403	6.63063	24.2234	19.8018	Bsn	Bsn:0
9	20191297	20191601	8.30808	24.1545	19.7347	Adgrf5	Adgrf5:0
2	177970708	177970987	6.19264	24.1516	19.7321	U6|Rapgef2	Rapgef2:0
17	55203250	55203503	6.06218	24.1337	19.715	N/A	Svil:26795
1	40496126	40496608	7.82248	24.068	19.6506	Plekhg1	Plekhg1:0
10	4974417	4974723	7.82248	24.068	19.6506	N/A	Socs1:15957
8	118083047	118083393	7.82248	24.068	19.6506	Map4	Map4:0
17	13216927	13217397	7.81194	24.0427	19.6265	N/A	AABR07027072.1:147444
3	124227065	124227368	8.48524	24.0132	19.5972	N/A	Adra1d:81500
10	101697956	101698274	7.38498	23.9776	19.5625	Mir297	Mir297:1619
1	133408984	133409263	8.95346	23.9104	19.4965	Mctp2	Mctp2:0
2	70593408	70593700	8.95346	23.9104	19.4965	N/A	AABR07008681.1:95679
4	28381690	28381982	8.95346	23.9104	19.4965	N/A	Hepacam2:21143
4	140126485	140126824	8.95346	23.9104	19.4965	N/A	Sumf1:12179
17	74991349	74991617	8.68124	23.8938	19.4825	N/A	U6:189717
3	130941780	130942290	7.9645	23.8928	19.4816	N/A	AABR07053850.1:19513
16	7884344	7884653	6.81223	23.8458	19.4362	Ankrd28	Ankrd28:0
2	187572909	187573212	7.31465	23.7959	19.3873	N/A	AABR07072748.1:9155
9	17114561	17114876	4.85152	23.7713	19.363	Yipf3|Lrrc73|Tjap1	Lrrc73:385
8	111269372	111269638	5.9514	23.7502	19.3423	N/A	Gm5627:27912
15	59735929	59736209	6.32832	23.7303	19.323	Enox1	Enox1:0
3	173844531	173844879	6.32832	23.7303	19.323	Phactr3	Phactr3:0
10	94149674	94150032	7.89371	23.7278	19.321	Cyb561	Cyb561:2119
14	33298496	33298774	7.87621	23.6868	19.2804	N/A	Spink2:44584
3	120373384	120373604	5.12281	23.611	19.2055	Nphp1|Bub1	Bub1:0|Nphp1:0
10	29222533	29222844	7.04196	23.5527	19.1483	N/A	Rn60_10_0291.1:23058
4	124941640	124941942	7.04196	23.5527	19.1483	N/A	Adamts9:83391
5	105518221	105518585	7.04196	23.5527	19.1483	Slc24a2	Slc24a2:0
12	39659950	39660264	7.39957	23.5264	19.1233	Arpc3|SNORA67	Arpc3:0
3	22920665	22920972	8.75177	23.4999	19.0969	Psmb7	Psmb7:0
7	142878686	142879050	7.16454	23.4045	19.0024	Grasp	Grasp:340
17	7322258	7322598	6.48328	23.3312	18.93	N/A	AABR07026969.1:279706
18	24718473	24718734	6.48328	23.3312	18.93	Lims2	Lims2:0
7	121552266	121552615	6.95441	23.3151	18.9149	Cacna1i	Cacna1i:0
9	46701243	46701497	7.50654	23.302	18.9021	Map4k4	Map4k4:0
3	117615940	117616222	7.89078	23.2115	18.8145	Fbn1	Fbn1:0
2	141710435	141710806	7.25617	23.1623	18.7659	N/A	AABR07010587.1:69999
8	122903584	122903872	5.5448	23.0781	18.6829	Cmtm8	Cmtm8:0
2	143563598	143563869	7.61663	23.0733	18.6785	Trpc4	Trpc4:0
10	91709530	91709850	6.83368	22.9842	18.5916	Rprml	Rprml:645
X	123005879	123006228	7.99896	22.9455	18.5545	N/A	Gzmbl1:9252
3	9582369	9582702	5.82994	22.9179	18.5286	N/A	AC142138.1:41320
15	42983448	42983697	7.74925	22.8851	18.497	N/A	Trim35:6657
11	62146273	62146577	8.44838	22.873	18.4851	Zbtb20	Zbtb20:0
1	240687970	240688297	6.19075	22.8633	18.4755	Trpm3	Trpm3:0
2	29737982	29738256	6.19075	22.8633	18.4755	Map1b	Map1b:0
19	10438129	10438434	6.47055	22.8503	18.4635	Adgrg1	Adgrg1:0
10	23826233	23826476	8.68215	22.8198	18.4334	Ebf1	Ebf1:0
2	96785823	96786164	8.68215	22.8198	18.4334	N/A	Pkia:117602
4	74769877	74770132	8.68215	22.8198	18.4334	N/A	LOC100364190:555519
7	27264535	27264789	8.68215	22.8198	18.4334	LOC362863	LOC362863:0
X	44733451	44733737	8.68215	22.8198	18.4334	N/A	AABR07038308.1:42467
1	274472238	274472558	7.11822	22.8077	18.4232	Rbm20	Rbm20:0
14	99979778	99980035	8.40356	22.7794	18.3955	Egfr	Egfr:0
8	39500870	39501170	7.49403	22.7791	18.3954	5S_rRNA|Pknox2	Pknox2:0
9	31994215	31994492	8.62959	22.7136	18.3303	Adgrb3	Adgrb3:0
10	20451498	20451817	4.91001	22.6645	18.2822	Slit3	Slit3:0
10	107317053	107317361	6.54579	22.626	18.2443	Usp36	Usp36:0
3	162862098	162862497	6.54579	22.626	18.2443	Sulf2	Sulf2:0
17	90476073	90476339	6.87021	22.6218	18.2401	Lyst	Lyst:0
6	104467702	104468074	6.87021	22.6218	18.2401	Susd6	Susd6:0
5	169656904	169657289	6.53518	22.5954	18.2152	Nphp4|Kcnab2	Kcnab2:0
3	125320375	125320645	5.62211	22.5814	18.2011	1110034G24Rik	1110034G24Rik:35
5	155276941	155277475	7.83254	22.5716	18.1917	N/A	C1qa:12799
9	113403777	113404024	7.6127	22.5669	18.187	Rab31	Rab31:0
1	116105103	116105411	8.03978	22.5224	18.1431	Atp10a	Atp10a:0
12	49477606	49477863	5.93461	22.4541	18.0758	2900026A02Rik	2900026A02Rik:0
8	128820367	128820703	5.93461	22.4541	18.0758	Mobp	Mobp:3805
3	123891020	123891299	8.20763	22.3669	17.9907	N/A	Rnf24:41233
2	45716803	45717043	7.309	22.3296	17.9539	Arl15	Arl15:0
12	36921603	36922023	6.29301	22.3195	17.9455	Ncor2	Ncor2:0
16	47718898	47719244	5.07305	22.3174	17.9435	Ing2	Ing2:0
9	44097236	44097581	7.70679	22.2861	17.9125	Mgat4a	Mgat4a:0
5	158416051	158416344	7.07012	22.2108	17.838	N/A	Klhdc7a:20413
9	27025108	27025370	7.41667	22.1041	17.7328	N/A	SNORA17:5768
17	74817897	74818204	7.84652	22.0974	17.7264	N/A	U6:16265
16	48141255	48141584	6.667	22.069	17.6999	Stox2	Stox2:0
18	79617438	79617714	7.19063	22.0385	17.671	N/A	AC127118.1:26091
16	18943898	18944161	6.05318	22.0058	17.6388	N/A	Nwd1:6337
2	42630454	42630680	8.21916	21.8722	17.5074	N/A	AABR07008097.1:96129
6	35397393	35397664	8.21916	21.8722	17.5074	N/A	AABR07063565.1:53586
10	76016788	76017033	5.50738	21.7769	17.4142	Msi2	Msi2:0
11	87573647	87573880	7.27614	21.7678	17.4059	Med15	Med15:0
15	13512137	13512388	6.55323	21.7548	17.393	N/A	Ptprg:283531
1	10673945	10674214	8.41083	21.7426	17.381	N/A	AABR07000356.1:101425
1	162000680	162001019	8.41083	21.7426	17.381	Nars2	Nars2:0
16	47967911	47968201	8.41083	21.7426	17.381	N/A	SNORA70:13273
16	49785883	49786136	8.41083	21.7426	17.381	Sorbs2	Sorbs2:0
3	136403136	136403472	8.41083	21.7426	17.381	7SK	7SK:406
5	131162499	131162799	8.41083	21.7426	17.381	N/A	Bend5:94328
3	81351341	81351692	7.26085	21.731	17.3721	N/A	Cry2:7232
6	9826472	9826774	7.26085	21.731	17.3721	Prkce	Prkce:0
19	47509122	47509404	6.69845	21.7016	17.343	N/A	Maf:685400
6	25388428	25388732	6.69845	21.7016	17.343	N/A	Plb1:8805
4	179408575	179408811	7.43398	21.6573	17.3008	Lrmp	Lrmp:0
2	160885613	160886820	2.06361	21.6373	17.281	N/A	AABR07011278.1:593376
1	180971901	180972994	1.76107	21.6252	17.2691	N/A	Ythdc2:1112905
15	89926154	89926474	6.18859	21.5762	17.2213	N/A	AABR07019120.1:69310
5	168753842	168754150	6.18859	21.5762	17.2213	N/A	Camta1:19547
7	136808274	136808556	6.18859	21.5762	17.2213	Nell2	Nell2:0
8	77367112	77367376	6.18859	21.5762	17.2213	Lipc	Lipc:0
18	49195043	49195310	8.29006	21.4986	17.1453	N/A	AABR07032141.1:28504
1	181074909	181075141	2.02839	21.481	17.128	N/A	Ythdc2:1010758
8	55179563	55179851	6.61517	21.477	17.124	Cryab|Hspb2	Cryab:0
10	110468017	110468352	6.14666	21.4504	17.098	Narf|Foxk2	Foxk2:938
1	265241833	265242106	6.92882	21.3839	17.0323	Btrc	Btrc:0
10	4971525	4971862	6.92882	21.3839	17.0323	N/A	Socs1:13065
20	7613238	7613579	4.85319	21.378	17.0277	Anks1a	Anks1a:0
1	221284011	221284248	7.11146	21.3688	17.0187	Cdc42ep2|Pola2	Pola2:0
18	32223247	32223587	7.48659	21.2899	16.9404	N/A	Arhgap26:15447
13	52174840	52175089	5.58703	21.28	16.9309	Lmod1	Lmod1:0
2	85384929	85385195	8.15379	21.2211	16.8735	Sema5a	Sema5a:0
19	58905546	58905861	6.34471	21.1697	16.8227	AABR07044123.1	AABR07044123.1:1111
4	62401610	62402163	6.34471	21.1697	16.8227	Wdr91	Wdr91:0
1	141944199	141944612	6.50033	21.1643	16.8186	LOC102548818	LOC102548818:0
19	57860333	57860662	6.50033	21.1643	16.8186	Disc1	Disc1:0
1	226345491	226345790	5.9156	21.1579	16.8124	Dagla	Dagla:0
12	17865156	17865521	5.9156	21.1579	16.8124	LOC498155	LOC498155:0
13	52606386	52606759	7.20492	21.1187	16.7744	N/A	Phlda3:14386
14	6992715	6993087	7.20492	21.1187	16.7744	Sparcl1	Sparcl1:1103
18	14508730	14509015	7.20492	21.1187	16.7744	Dtna	Dtna:0
4	128314919	128315206	7.20492	21.1187	16.7744	N/A	Npap60:48838
2	21450739	21450990	7.40171	21.0962	16.7528	N/A	Ckmt2:13547
12	16934537	16934843	4.07551	20.9479	16.6065	Mafk	Mafk:0
2	197347626	197347913	2.38659	20.9423	16.601	N/A	5_8S_rRNA:137592
11	69769741	69770010	7.11899	20.9141	16.5739	Kalrn	Kalrn:0
10	25910383	25910648	5.96481	20.8984	16.5586	Ccng1	Ccng1:59
2	244178545	244178774	5.96481	20.8984	16.5586	Tspan5	Tspan5:0
3	81588243	81588521	6.3894	20.8591	16.5198	N/A	Chst1:75437
8	48423160	48423510	6.23408	20.8544	16.5153	Usp2	Usp2:0
8	89277022	89277302	7.96231	20.8272	16.4884	N/A	AABR07070873.1:39977
19	53501035	53501346	6.5267	20.7922	16.4551	Fbxo31	Fbxo31:0
5	107941142	107941452	6.5267	20.7922	16.4551	AABR07049156.1	AABR07049156.1:3728
6	94762934	94763257	6.5267	20.7922	16.4551	N/A	Daam1:23909
13	83926083	83926428	6.04124	20.7138	16.3792	N/A	Rcsd1:9063
5	116398323	116398613	7.43697	20.6902	16.3566	N/A	Nfia:22077
6	114359013	114359295	8.13951	20.679	16.3459	N/A	5S_rRNA:26040
15	38703698	38703953	4.27959	20.5942	16.264	Phf11d	Phf11d:0
6	10354603	10354878	6.00031	20.5915	16.2613	Epas1	Epas1:0
1	181072454	181073070	2.01776	20.5185	16.1899	N/A	Ythdc2:1012829
5	152041279	152041559	6.91392	20.4198	16.094	N/A	AABR07050116.1:29066
9	118098026	118098488	8.00035	20.3985	16.073	N/A	7SK:189901
1	99086165	99086554	4.07326	20.366	16.0407	Vom2r37	Vom2r37:0
2	9601320	9601662	7.2664	20.3061	15.9822	Mblac2	Mblac2:0
11	79737866	79738574	6.18609	20.2907	15.9673	N/A	Lpp:34131
2	62772763	62773100	6.18609	20.2907	15.9673	N/A	U1:81579
8	51916872	51917138	6.18609	20.2907	15.9673	N/A	AABR07070098.1:128122
1	45403654	45404027	6.17853	20.2694	15.9483	N/A	AABR07001452.1:5169
19	11303076	11303379	5.2779	20.1949	15.8745	Mt1|Mt2A	Mt1:139
11	45315710	45316013	7.00463	20.1727	15.8529	Cmss1	Cmss1:0
10	68614903	68615210	6.99907	20.1595	15.84	N/A	AABR07030122.1:25783
5	164902305	164902607	6.99907	20.1595	15.84	Agtrap	Agtrap:3886
5	58848347	58848776	5.71135	20.1106	15.7927	N/A	Rusc2:6997
5	152795212	152795552	5.82279	20.0546	15.7377	Man1c1	Man1c1:0
17	4692469	4692748	6.57067	20.0177	15.701	N/A	AABR07026912.1:5013
3	155242182	155242401	5.94458	20.0119	15.6956	Ppp1r16b	Ppp1r16b:0
16	3901502	3901801	6.07823	19.9844	15.6683	Anxa11	Anxa11:0
17	76804398	76804722	5.54757	19.9779	15.6622	Camk1d	Camk1d:0
4	67311889	67312141	5.10991	19.9482	15.6336	N/A	Dennd2a:10788
9	904249	904484	7.31334	19.9324	15.6184	N/A	AABR07066059.2:50027
1	91262926	91263232	6.35494	19.8941	15.5811	N/A	Cebpg:24685
1	176088614	176089017	6.35494	19.8941	15.5811	N/A	RGD1566189:9490
1	261905512	261905784	6.35494	19.8941	15.5811	N/A	AC096317.1:16761
12	8303890	8304194	6.35494	19.8941	15.5811	Mtus2	Mtus2:0
18	48009597	48009897	6.35494	19.8941	15.5811	N/A	AABR07032123.2:50304
3	79301142	79301445	6.35494	19.8941	15.5811	Ptprj	Ptprj:0
8	70584685	70584957	6.35494	19.8941	15.5811	N/A	Dpp8:11262
3	111523770	111524036	7.5155	19.8881	15.5764	Rtf1	Rtf1:0
10	1120981	1121275	7.74228	19.8717	15.5602	N/A	5S_rRNA:15731
14	77082053	77082294	5.89389	19.8618	15.5504	Slc2a9	Slc2a9:0
2	34610356	34610581	5.89389	19.8618	15.5504	N/A	Adamts6:23602
5	139328360	139328627	5.89389	19.8618	15.5504	N/A	Scmh1:56802
1	155628353	155628570	6.85747	19.8227	15.5126	N/A	AABR07004776.1:326262
16	22099388	22099672	2.84512	19.8087	15.4988	AABR07024932.1	AABR07024932.1:0
15	69427076	69427388	7.70546	19.7958	15.4861	N/A	U6:148740
2	150244433	150244689	7.70546	19.7958	15.4861	N/A	U6:11321
2	29920926	29921278	7.24562	19.7822	15.4734	N/A	SNORA17:9427
10	84869110	84869387	4.95866	19.7303	15.4221	Prr15l	Prr15l:2293
13	33724246	33724738	2.69118	19.726	15.4181	N/A	ENSRNOG00000053423:424065
14	114585903	114586256	5.34411	19.6793	15.3729	Sptbn1	Sptbn1:0
7	11615092	11615310	5.34411	19.6793	15.3729	Gng7	Gng7:0
9	49795750	49796111	5.34411	19.6793	15.3729	AABR07067506.1	AABR07067506.1:0
9	89769428	89769770	7.6396	19.6596	15.3538	N/A	AABR07068198.3:46881
1	251771520	251771756	7.86819	19.6295	15.3241	N/A	AC123495.2:52321
X	10207071	10207378	7.86819	19.6295	15.3241	Nyx	Nyx:0
17	87893491	87893743	7.14452	19.5565	15.2534	N/A	AABR07028834.1:31535
9	29459005	29459345	6.55429	19.5313	15.2286	AABR07067076.1	AABR07067076.1:4186
9	44262409	44262703	6.55429	19.5313	15.2286	N/A	RGD1310819:25293
12	22081775	22082025	5.64046	19.4922	15.1907	Agfg2	Agfg2:32
7	123027273	123027631	5.64046	19.4922	15.1907	Zc3h7b	Zc3h7b:124
1	240405649	240406244	7.33039	19.4903	15.1895	Mir204|Trpm3	Trpm3:0
10	66511917	66512198	6.71638	19.4829	15.1824	RGD1565317	RGD1565317:2419
15	40050826	40051118	6.02748	19.4226	15.123	Atp8a2	Atp8a2:0
13	36150008	36150264	5.16317	19.4177	15.1192	Dbi	Dbi:0
6	9824729	9824977	6.79861	19.2255	14.93	Prkce	Prkce:0
3	2136549	2136782	4.58357	19.2161	14.9211	Arrdc1	Arrdc1:0
18	4621979	4622220	6.79321	19.2128	14.918	N/A	AABR07031221.1:14987
2	31133232	31133528	6.79321	19.2128	14.918	N/A	LOC100364827:245215
5	100384157	100384415	6.79321	19.2128	14.918	N/A	Nfib:54667
6	44681303	44681546	6.79321	19.2128	14.918	N/A	AABR07063740.2:49653
13	51113820	51114167	5.41856	19.172	14.8786	N/A	Myog:12292
1	226825843	226826168	6.95056	19.1184	14.8265	N/A	AABR07072028.1:13390
14	13508724	13509032	7.15418	19.1066	14.8151	N/A	AABR07014387.1:11873
13	49111109	49111368	5.74654	19.0204	14.7303	Nuak2	Nuak2:2060
8	68928089	68928357	5.74654	19.0204	14.7303	Smad6	Smad6:0
1	24518897	24519141	6.18319	19.0075	14.7187	N/A	1700020N01Rik:52099
10	42751906	42752151	6.18319	19.0075	14.7187	Gria1	Gria1:0
13	95050951	95051215	6.18319	19.0075	14.7187	Sdccag8	Sdccag8:0
2	242066895	242067136	6.18319	19.0075	14.7187	Ppp3ca	Ppp3ca:0
9	45782984	45783361	6.18319	19.0075	14.7187	N/A	AABR07067441.3:41123
14	13587405	13587682	7.0848	18.954	14.6676	N/A	AABR07014387.1:62403
2	165947582	165947890	7.0848	18.954	14.6676	N/A	AABR07011682.1:16025
4	171485982	171486319	7.0848	18.954	14.6676	Eps8	Eps8:0
7	66326691	66327046	7.0848	18.954	14.6676	N/A	Fam19a2:154332
15	106447357	106447640	5.22266	18.8933	14.6083	Farp1	Farp1:0
5	141202948	141203214	7.27306	18.8901	14.6055	Macf1	Macf1:0
6	103484064	103484396	6.45091	18.832	14.5488	N/A	Actn1:13510
8	108758136	108758404	6.26897	18.8053	14.523	Il20rb	Il20rb:0
2	29966820	29967053	7.44861	18.7786	14.4969	N/A	SNORA17:36003
11	64633580	64633804	7.44418	18.7695	14.4884	Arhgap31	Arhgap31:0
3	172988096	172988398	7.18237	18.6965	14.4163	N/A	Edn3:107647
7	28967629	28967902	5.50289	18.6748	14.395	Gnptab	Gnptab:0
6	123025736	123026009	5.04843	18.6499	14.3712	N/A	Cpg1:8295
17	20976907	20977243	6.73716	18.6283	14.3502	N/A	AABR07027243.1:20740
10	67681068	67681319	6.36702	18.623	14.3453	Rhbdl3	Rhbdl3:0
15	58847005	58847289	6.36702	18.623	14.3453	N/A	AABR07018459.1:11914
15	59502467	59502742	6.36702	18.623	14.3453	N/A	Enox1:175423
17	5971494	5971716	6.36702	18.623	14.3453	Ntrk2	Ntrk2:0
3	131872754	131873052	6.36702	18.623	14.3453	N/A	AABR07053879.1:179560
4	87267558	87267830	6.36702	18.623	14.3453	Nt5c3a	Nt5c3a:0
2	103394137	103394377	7.59688	18.5948	14.3184	N/A	AABR07009572.1:356410
X	11834472	11834735	7.59688	18.5948	14.3184	N/A	SNORA62:31384
5	47616791	47617053	6.53228	18.591	14.3168	Bach2	Bach2:0
10	2907447	2907773	5.86886	18.5657	14.2917	N/A	AABR07029023.1:79592
8	22059662	22059984	5.86886	18.5657	14.2917	AC118115.1|Icam5	Icam5:2454
9	113478734	113479072	5.86886	18.5657	14.2917	Rab31	Rab31:0
15	52220229	52220644	6.51883	18.5586	14.2857	Lgi3	Lgi3:0
2	189205861	189206087	5.86168	18.5456	14.2732	Il6r	Il6r:0
9	81323276	81323505	5.86168	18.5456	14.2732	Tns1	Tns1:0
1	15604016	15604305	7.32665	18.5267	14.2545	Map3k5	Map3k5:0
6	60150736	60150992	4.49369	18.512	14.2405	AABR07064011.1|Ifrd1	Ifrd1:0
5	56317400	56317707	7.5509	18.5029	14.2319	N/A	U7:54766
12	31530483	31530761	5.27642	18.3336	14.0655	Rimbp2	Rimbp2:0
10	56012231	56012763	5.64735	18.3314	14.0634	Kdm6b	Kdm6b:3347
12	1510244	1510716	1.47565	18.3213	14.0535	Rn5s|AABR07034940.2|AABR07034940.1|5S_rRNA	Rn5s:0|AABR07034940.2:0
11	64122093	64122376	7.21276	18.2896	14.0223	N/A	AABR07034310.1:72840
11	64159661	64159928	7.21276	18.2896	14.0223	N/A	AABR07034310.1:35288
2	218714260	218714587	6.58736	18.279	14.0122	N/A	S1pr1:55500
3	111536066	111536522	6.58736	18.279	14.0122	Rtf1	Rtf1:0
3	122725973	122726341	6.58736	18.279	14.0122	Tmc2	Tmc2:0
5	155484410	155484714	6.58736	18.279	14.0122	N/A	SNORA17:95214
6	102285317	102285628	6.58736	18.279	14.0122	N/A	Pigh:12541
9	27468958	27469246	6.58736	18.279	14.0122	N/A	LOC501110:6027
9	81291442	81291705	6.58736	18.279	14.0122	Tns1	Tns1:0
14	107408387	107408695	5.76653	18.2774	14.0121	N/A	LOC100361636:13003
16	6754549	6754879	6.40031	18.2709	14.0057	N/A	Rft1:7854
16	21759102	21759419	4.75205	18.2501	13.985	N/A	AABR07024907.1:8510
7	22327325	22327633	2.89993	18.2363	13.9719	N/A	5_8S_rRNA:126232
12	3355168	3355387	2.25682	18.2023	13.9385	N/A	AABR07035008.1:34988
10	11115993	11116271	4.21526	18.1896	13.9262	Vasn|Coro7	Coro7:0
2	254382276	254382545	5.5992	18.1899	13.9262	N/A	U6:42027
8	117589932	117590179	5.45801	18.1528	13.8904	SNORA28|Ip6k2	Ip6k2:0
1	11151269	11151526	6.01143	18.1326	13.8704	N/A	AABR07000356.1:375505
14	14945713	14946005	6.01143	18.1326	13.8704	N/A	Mrpl1:5490
14	83968532	83968753	6.01143	18.1326	13.8704	Osbp2	Osbp2:0
6	41361619	41361894	6.01143	18.1326	13.8704	N/A	AABR07063674.1:85613
8	46513281	46513501	7.12053	18.0961	13.8364	N/A	AABR07073391.1:9834
12	37830988	37831291	5.82829	18.0475	13.7887	Pitpnm2	Pitpnm2:0
1	207259528	207259790	6.67296	18.0311	13.7725	LOC100909609	LOC100909609:0
8	61518974	61519430	6.67296	18.0311	13.7725	Odf3l1	Odf3l1:0
16	20212436	20212663	7.08429	18.0197	13.7614	N/A	5S_rRNA:6432
10	87244031	87244287	6.85625	17.9894	13.7315	Krt26	Krt26:0
3	161889842	161890088	6.85625	17.9894	13.7315	Cdh22|Elmo2	Elmo2:0|Cdh22:0
5	78297096	78297526	6.85625	17.9894	13.7315	N/A	Wdr31:8000
9	73379150	73379467	6.85625	17.9894	13.7315	Map2	Map2:0
6	25811069	25811288	5.93669	17.9341	13.6784	Bre	Bre:0
8	56631604	56631844	6.44056	17.9322	13.6768	Mir6329	Mir6329:1920
8	129115164	129115470	6.26118	17.9293	13.6739	Myrip	Myrip:0
1	246416394	246416639	6.08985	17.9206	13.6655	Glis3	Glis3:0
7	97739232	97739473	6.23653	17.8683	13.6143	Derl1	Derl1:0
1	79787757	79788049	6.22427	17.8379	13.585	Pglyrp1	Pglyrp1:2656
2	124117226	124117532	6.77679	17.8143	13.5618	Fgf2	Fgf2:0
1	8737001	8737291	7.20676	17.8068	13.5543	Adgrg6	Adgrg6:0
12	24461810	24462123	6.76088	17.7791	13.5269	N/A	Fzd9:11858
11	38281346	38281704	6.17976	17.7273	13.4765	N/A	Ripk4:7130
17	58444903	58445172	6.17976	17.7273	13.4765	N/A	Adarb2:143644
2	106394198	106394535	6.17976	17.7273	13.4765	N/A	AABR07009634.1:175984
20	26115261	26115504	6.17976	17.7273	13.4765	Lrrtm3	Lrrtm3:0
1	260337012	260337308	6.72929	17.7091	13.4612	Opalin	Opalin:0
10	66522840	66523067	5.70326	17.7008	13.4531	N/A	RGD1565317:13342
1	242572289	242572573	6.52663	17.6955	13.4481	Tmem252	Tmem252:0
10	55741399	55741671	6.52663	17.6955	13.4481	AABR07072133.1|Alox12b	AABR07072133.1:223
7	18627661	18627998	6.52663	17.6955	13.4481	Angptl4	Angptl4:0
13	82974907	82975177	7.14926	17.6888	13.442	N/A	U6:14491
5	138010340	138010848	7.14926	17.6888	13.442	Lao1	Lao1:912
13	33502592	33502967	2.07285	17.685	13.4386	N/A	ENSRNOG00000053423:645836
14	37284256	37284528	4.30131	17.6811	13.4347	Dcun1d4	Dcun1d4:0
17	76144697	76144926	6.32129	17.647	13.4011	Proser2	Proser2:4296
9	44172223	44172490	5.97832	17.6325	13.387	N/A	RGD1310819:21835
1	164508352	164508712	5.16053	17.5908	13.3461	Arrb1	Arrb1:0
5	165027781	165028010	5.16053	17.5908	13.3461	N/A	Ptchd2:24861
8	62496805	62497162	5.16053	17.5908	13.3461	Edc3	Edc3:0
18	61883133	61883590	7.32556	17.5751	13.3313	N/A	AABR07032343.1:50355
2	220260969	220261266	7.32556	17.5751	13.3313	N/A	Lppr4:36979
5	50290247	50290473	7.32556	17.5751	13.3313	Zfp292	Zfp292:0
6	34378008	34378355	7.32556	17.5751	13.3313	N/A	7SK:29836
18	25769383	25769605	7.32236	17.5687	13.3269	Camk4	Camk4:0
15	70357659	70358018	6.85746	17.5367	13.2951	Diaph3	Diaph3:0
4	56930295	56930536	6.85746	17.5367	13.2951	N/A	Tnpo3:32958
3	143216351	143216609	5.61068	17.441	13.2008	Cst3	Cst3:3077
1	181215133	181215758	1.88541	17.4316	13.1918	N/A	Ythdc2:870141
8	111567097	111567335	5.45185	17.3706	13.1315	Slco2a1	Slco2a1:0
15	6202706	6203062	6.3815	17.3584	13.1208	Zfp385d	Zfp385d:0
7	75227993	75228235	6.3815	17.3584	13.1208	AABR07057510.3	AABR07057510.3:0
X	155857550	155857928	6.01168	17.3052	13.0711	Dkc1	Dkc1:0
10	55734540	55734829	6.74123	17.286	13.0521	Aloxe3	Aloxe3:0
1	128676675	128677003	5.83968	17.2699	13.0362	Ttc23	Ttc23:0
4	31721601	31721874	5.83968	17.2699	13.0362	Slc25a13	Slc25a13:0
12	95123	95527	3.80393	17.2601	13.0279	N/A	AABR07034833.2:36124
3	81400235	81400543	5.1573	17.2174	12.9858	N/A	Slc35c1:31794
14	7287313	7287611	6.50144	17.1988	12.9675	Aff1	Aff1:0
9	31963149	31963406	6.69262	17.1804	12.9495	Adgrb3	Adgrb3:0
17	21665570	21665848	7.08228	17.0878	12.8586	Gcnt2	Gcnt2:0
2	198676061	198676334	7.08228	17.0878	12.8586	N/A	AABR07012592.1:6180
8	74102720	74102975	5.76707	17.0779	12.849	N/A	AABR07070527.1:49254
10	34304620	34304877	5.22774	17.0721	12.8435	Olr1383	Olr1383:3424
18	51587764	51588035	5.22774	17.0721	12.8435	Gramd3	Gramd3:0
3	162817655	162817874	5.22774	17.0721	12.8435	Sulf2	Sulf2:0
4	131610511	131610748	5.22774	17.0721	12.8435	Foxp1	Foxp1:0
1	242568220	242568482	6.2524	17.0548	12.8272	Tmem252	Tmem252:4051
8	121793099	121793389	6.2524	17.0548	12.8272	N/A	AABR07071552.1:62523
3	91758723	91758945	6.07144	17.0394	12.8122	Ldlrad3	Ldlrad3:0
2	62320267	62320505	6.62771	17.0389	12.8118	N/A	Mtmr12:16349
5	25537592	25537871	6.62771	17.0389	12.8118	N/A	7SK:8239
X	14167465	14167738	6.62771	17.0389	12.8118	Srpx	Srpx:0
12	24259296	24259763	4.22089	17.0306	12.8048	Hip1	Hip1:0
5	62588096	62588418	4.67503	16.9634	12.7384	Gabbr2	Gabbr2:0
20	8020191	8020503	6.58187	16.9384	12.7142	Fkbp5|7SK	Fkbp5:1172
1	8367976	8368210	6.78819	16.9369	12.7127	N/A	Hivep2:34092
1	250746450	250746975	6.38611	16.9367	12.7127	Sgms1	Sgms1:0
20	47076849	47077090	6.78819	16.9369	12.7127	Lace1	Lace1:0
10	89352541	89352826	4.05619	16.8717	12.6495	Rpl27|Rundc1	Rpl27:9
13	108687111	108687343	5.99249	16.8443	12.6227	Smyd2	Smyd2:822
5	22018280	22018663	5.99249	16.8443	12.6227	N/A	Chd7:67585
5	80394877	80395166	5.99249	16.8443	12.6227	N/A	SNORA17:160665
10	98752784	98753093	5.03152	16.816	12.5962	Map2k6	Map2k6:0
5	166594118	166594440	5.66695	16.8108	12.5917	Clstn1	Clstn1:0
1	86755858	86756107	3.19563	16.798	12.5795	N/A	Vom2r11:6131
3	94035143	94035385	5.80249	16.77	12.5527	RGD1563222	RGD1563222:520
5	138071402	138071838	5.80249	16.77	12.5527	N/A	SNORA17:41774
1	55731131	55731655	1.85011	16.77	12.5527	AABR07001734.1	AABR07001734.1:0
7	142967544	142967937	6.12375	16.7488	12.5318	N/A	Rn60_7_1408.2:23376
17	25145763	25146046	6.89393	16.7048	12.4888	N/A	Ofcc1:62898
6	9740394	9740656	5.35012	16.6955	12.4799	N/A	Prkce:49766
5	7015766	7016284	3.79251	16.6762	12.4609	RGD1564053	RGD1564053:0
12	8512504	8512750	6.87564	16.6673	12.4523	N/A	Mtus2:93539
5	138050943	138051291	6.63734	16.6166	12.4019	N/A	SNORA17:21315
7	24808233	24808472	5.45482	16.6164	12.4018	Polr3b	Polr3b:0
13	60877738	60878032	6.621	16.5816	12.3679	N/A	Rgs2:28645
10	91445921	91446207	5.72904	16.5794	12.366	Arhgap27	Arhgap27:0
1	266482212	266482488	7.05424	16.5711	12.3578	As3mt	As3mt:370
13	72008320	72008605	7.05424	16.5711	12.3578	Cacna1e	Cacna1e:0
17	76789795	76790106	7.05424	16.5711	12.3578	Camk1d	Camk1d:0
7	106512208	106512455	7.05424	16.5711	12.3578	N/A	Efr3a:22979
X	29064330	29064582	7.05424	16.5711	12.3578	N/A	AABR07037729.1:92888
10	46327955	46328237	5.3045	16.5627	12.3519	Med9|Rasd1	Med9:0
12	47138824	47139065	5.3045	16.5627	12.3519	Rnf10|Pop5	Pop5:0
4	147150306	147150558	5.3045	16.5627	12.3519	Syn2	Syn2:0
5	156987032	156987329	5.17811	16.555	12.3452	N/A	Vwa5b1:15497
5	149053801	149054091	6.20719	16.5248	12.3155	Laptm5	Laptm5:0
10	64653202	64653482	5.84059	16.4648	12.2565	Abr	Abr:0
4	140486484	140486754	5.84059	16.4648	12.2565	Itpr1	Itpr1:0
6	33549288	33549637	5.26856	16.4576	12.2498	Hs1bp3	Hs1bp3:1255
18	74578225	74578513	6.17565	16.4515	12.2438	Slc14a2	Slc14a2:0
20	46472106	46472331	6.17565	16.4515	12.2438	Foxo3	Foxo3:0
5	49651584	49651826	6.17565	16.4515	12.2438	N/A	AABR07047833.1:85524
7	73141754	73142044	6.00029	16.4516	12.2438	Matn2	Matn2:0
11	62269626	62269870	5.66792	16.4197	12.2137	Zbtb20	Zbtb20:0
7	126660149	126660399	5.66792	16.4197	12.2137	Ppara	Ppara:0
2	197348247	197348845	1.76119	16.3375	12.1344	N/A	5_8S_rRNA:138213
9	27121421	27121697	5.77472	16.2984	12.0961	LOC100361830	LOC100361830:0
10	20182440	20182679	5.47679	16.2955	12.0932	N/A	Slit3:138199
15	34270590	34270885	4.05255	16.2888	12.0867	Psme2|Rnf31	Rnf31:0
3	2703159	2703436	5.09017	16.2873	12.0853	N/A	Lcn12:13098
6	135774344	135774597	5.6173	16.2866	12.0853	Cdc42bpb	Cdc42bpb:0
7	120332351	120332659	5.09017	16.2873	12.0853	Eif3l|AC096473.3	AC096473.3:0
15	13123316	13123594	6.89533	16.2549	12.0539	Ptprg	Ptprg:0
17	85377697	85377979	4.56631	16.2413	12.0405	Spag6l	Spag6l:4137
6	76187771	76188264	4.56631	16.2413	12.0405	Psma6	Psma6:0
10	83494900	83495163	5.59745	16.2342	12.0339	N/A	Phb:6023
16	1818575	1818821	5.59745	16.2342	12.0339	Zmiz1|Mir3075	Zmiz1:0
7	122569214	122569547	5.59745	16.2342	12.0339	Slc25a17	Slc25a17:0
10	70615156	70615553	5.73163	16.189	11.9894	Ap2b1	Ap2b1:0
1	261598862	261599116	6.43092	16.172	11.9728	Crtac1	Crtac1:0
15	1516484	1516893	6.39917	16.1029	11.9052	AABR07016845.1	AABR07016845.1:0
18	31547756	31548066	6.39917	16.1029	11.9052	N/A	Ndfip1:26755
8	60617662	60617954	6.39917	16.1029	11.9052	AABR07070238.1	AABR07070238.1:744
1	162412927	162413170	4.44213	16.0996	11.9031	N/A	Kctd14:6092
10	19998566	19998797	5.393	16.065	11.8691	N/A	SNORA17:14324
6	25712232	25712512	5.393	16.065	11.8691	Bre	Bre:0
1	182012723	182013088	2.2466	16.0193	11.826	N/A	Ythdc2:72811
2	56327674	56327949	6.54575	15.9827	11.7896	N/A	Lifr:98418
5	162902612	162902895	6.54575	15.9827	11.7896	Vps13d	Vps13d:0
1	198748074	198748352	5.80523	15.9747	11.7824	Itgal	Itgal:0
17	23857448	23857734	5.80523	15.9747	11.7824	Gfod1	Gfod1:0
18	57766763	57767118	5.80523	15.9747	11.7824	Htr4	Htr4:0
5	86659781	86660042	5.80523	15.9747	11.7824	Megf9	Megf9:0
8	36701870	36702208	5.80523	15.9747	11.7824	Cdon	Cdon:0
7	121639339	121639646	6.13245	15.9327	11.7423	N/A	Cacna1i:20146
16	37749214	37750012	2.04719	15.9215	11.7313	Glra3	Glra3:0
6	145263196	145263472	5.62665	15.9203	11.7301	N/A	Ptprn2:130155
6	12352489	12352731	6.29538	15.8759	11.687	N/A	Ston1:10082
2	93675011	93675265	4.22754	15.8723	11.6834	Impa1|Slc10a5	Impa1:0
4	132512781	132513016	5.92621	15.8642	11.6758	N/A	AABR07061535.1:100786
9	18204097	18204319	6.28067	15.8436	11.656	AABR07066829.1	AABR07066829.1:2484
16	81954816	81955095	6.0922	15.8406	11.6531	Mcf2l	Mcf2l:0
2	42372492	42372879	6.67806	15.8168	11.6294	N/A	AABR07008097.1:353930
19	54729368	54729626	5.15716	15.7666	11.5807	Car5a	Car5a:2233
7	100303686	100304055	2.30257	15.7615	11.5769	N/A	AABR07058102.1:26269
8	15591151	15591463	2.2062	15.7586	11.574	N/A	5S_rRNA:129471
1	181076084	181076510	2.02316	15.7519	11.5672	N/A	Ythdc2:1009389
19	56565068	56565324	5.55543	15.7364	11.5519	N/A	Y_RNA:15186
4	2842630	2842957	6.6386	15.7364	11.5519	N/A	Dnajb6:67741
6	28452346	28452653	4.58948	15.6777	11.4944	Efr3b	Efr3b:0
8	131643846	131644070	5.66885	15.6357	11.4538	N/A	AABR07071811.1:39941
1	180896385	180896914	2.61083	15.5916	11.4102	N/A	Ythdc2:1188985
12	15361026	15361256	6.16543	15.5888	11.4075	N/A	Rn60_12_0174.1:13646
12	24028231	24028530	5.49617	15.5822	11.4024	Por	Por:0
16	77353550	77353788	6.78293	15.5834	11.4024	N/A	AABR07026447.1:214911
17	15971415	15971703	5.64734	15.5818	11.4024	Wnk2	Wnk2:0
18	39820743	39820967	6.78293	15.5834	11.4024	N/A	SNORA17:24551
2	82845821	82846120	5.49617	15.5822	11.4024	N/A	AABR07009002.1:72667
2	125082803	125083060	6.78293	15.5834	11.4024	N/A	RGD1564378:173675
2	242580503	242580784	6.78293	15.5834	11.4024	N/A	Emcn:53615
3	44823064	44823334	6.78293	15.5834	11.4024	Upp2	Upp2:0
4	128200237	128200566	6.78293	15.5834	11.4024	N/A	Npap60:63552
15	108290564	108290796	5.21432	15.5663	11.3895	Ubac2	Ubac2:0
14	20538904	20539129	5.96979	15.5587	11.3821	Slc4a4	Slc4a4:0
3	124360137	124360393	6.55148	15.5583	11.3821	N/A	LOC103691893:100337
6	39361496	39361752	3.82977	15.543	11.3683	Fam84a	Fam84a:0
4	56252323	56252564	6.13728	15.5262	11.352	N/A	Mir129-1:49162
11	82147778	82148039	6.53433	15.523	11.3489	Dgkg	Dgkg:0
12	36443886	36444190	4.9526	15.514	11.3399	N/A	Tmem132b:45641
12	45029124	45029435	4.9526	15.514	11.3399	Pebp1	Pebp1:0
17	70358530	70358760	4.9526	15.514	11.3399	N/A	Ankrd16:27947
17	76892182	76892509	4.9526	15.514	11.3399	Camk1d	Camk1d:0
4	120070550	120070862	4.9526	15.514	11.3399	N/A	AABR07061378.1:29313
9	82079705	82079957	4.9526	15.514	11.3399	N/A	Mrps36:8446
19	40091374	40091687	6.46661	15.3836	11.2127	N/A	AABR07043776.1:420466
20	29814076	29814309	4.77349	15.2993	11.1302	N/A	Psap:17005
13	104730488	104730742	6.02719	15.2798	11.1117	N/A	AABR07022055.1:57000
5	125696228	125696469	6.02719	15.2798	11.1117	N/A	AABR07049520.1:124743
16	73632595	73632834	5.84902	15.2773	11.1096	Agpat6	Agpat6:0
8	129034056	129034657	5.68075	15.2723	11.105	Myrip	Myrip:0
11	86374007	86374279	5.23439	15.256	11.0887	N/A	Cdc45:15555
3	4006848	4007116	5.23439	15.256	11.0887	AC111292.2	AC111292.2:0
7	117322319	117322808	5.23439	15.256	11.0887	Spatc1|AC107096.1	AC107096.1:2721
3	170137962	170138230	6.61186	15.2442	11.0789	N/A	Cbln4:97010
11	84474757	84474996	6.17063	15.1821	11.0177	Yeats2|Abcc5	Yeats2:0|Abcc5:0
4	124762195	124762483	6.17063	15.1821	11.0177	Adamts9	Adamts9:0
17	12530462	12530678	5.61796	15.1186	10.9564	N/A	Syk:83633
19	55973978	55974246	5.61796	15.1186	10.9564	N/A	Sult5a1:6143
12	24818536	24818796	4.61537	15.1165	10.9558	N/A	Wbscr28:10249
6	30125517	30125808	5.45082	15.0839	10.9238	Itsn2	Itsn2:0
17	54271149	54271399	6.30332	15.0441	10.8847	N/A	Arhgap12:9452
10	11305578	11305809	6.28744	15.0109	10.8523	AABR07029172.2	AABR07029172.2:746
7	65174594	65174912	6.08479	14.9953	10.8373	Hmga2	Hmga2:0
7	117817019	117817279	5.72867	14.9937	10.836	Arhgap39	Arhgap39:0
1	55702684	55703063	1.69747	14.992	10.8347	AABR07001734.1	AABR07001734.1:4335
10	20492688	20492998	5.00981	14.9826	10.8254	Slit3	Slit3:0
13	26156928	26157151	5.00981	14.9826	10.8254	N/A	Phlpp1:15092
16	3493023	3493355	5.00981	14.9826	10.8254	Erc2	Erc2:0
18	63236991	63237340	5.89502	14.9807	10.8245	Spire1	Spire1:0
15	33336022	33336274	6.07054	14.9642	10.8083	Acin1|LOC100363043|AC109100.2	LOC100363043:0
10	74558617	74558905	6.25593	14.9448	10.7896	Ppm1e|Trim37	Trim37:0|Ppm1e:0
13	35554597	35554946	3.75318	14.9225	10.7677	Tmem185b|U6	Tmem185b:18
4	145339163	145339454	6.24029	14.9119	10.7572	Ttll3|Arpc4	Arpc4:0
2	225416811	225417138	6.42122	14.8612	10.7075	N/A	Abcd3:27692
4	180799623	180800006	3.53699	14.8558	10.7026	N/A	AABR07062513.3:8033
3	154598158	154598461	5.35279	14.8316	10.6786	Tgm2	Tgm2:0
10	14876298	14876517	4.34886	14.8277	10.6751	N/A	Sstr5:22472
1	44312385	44312634	6.38327	14.7843	10.6325	Tiam2	Tiam2:0
5	140616723	140616945	6.38327	14.7843	10.6325	N/A	Mfsd2a:25940
9	86393648	86393874	6.38327	14.7843	10.6325	Dock10	Dock10:0
12	22094374	22094676	5.32441	14.7581	10.6073	Agfg2	Agfg2:0
2	33060083	33060474	5.32441	14.7581	10.6073	N/A	Mast4:34813
1	243299293	243299534	4.81503	14.7525	10.6032	Kank1	Kank1:0
11	73080468	73080712	4.81503	14.7525	10.6032	Acap2	Acap2:0
15	18702214	18702494	4.81503	14.7525	10.6032	N/A	Abhd6:7082
1	247110668	247110940	4.6959	14.7202	10.5722	Cdc37l1	Cdc37l1:0
4	84106523	84106759	5.78092	14.7195	10.5717	Cpvl	Cpvl:0
1	64320198	64320524	5.61318	14.7183	10.5704	Cacng6	Cacng6:0
2	27108644	27108911	6.14807	14.7172	10.5697	Arhgef26	Arhgef26:0
12	38635302	38635606	5.76394	14.6804	10.5342	Mlxip	Mlxip:0
14	112756107	112756340	5.76394	14.6804	10.5342	Ccdc85a	Ccdc85a:0
8	83661436	83661729	5.76394	14.6804	10.5342	Fam83b	Fam83b:0
10	21170328	21170609	6.51161	14.6125	10.4688	Tenm2	Tenm2:0
7	48650396	48650659	6.51161	14.6125	10.4688	AABR07056953.1	AABR07056953.1:3906
9	95563608	95563870	6.28301	14.5801	10.4391	N/A	Spp2:57244
1	180703479	180703952	1.78288	14.5513	10.4111	N/A	Ythdc2:1381947
16	2018789	2019066	4.03965	14.539	10.399	Zcchc24	Zcchc24:0
19	11290647	11290872	4.03965	14.539	10.399	N/A	Mt1:11253
2	141819566	141819881	5.07577	14.4597	10.3208	N/A	AABR07010589.1:43957
1	200754046	200754268	5.83811	14.4507	10.3133	N/A	AABR07005808.1:13269
19	32780749	32780977	6.2179	14.4466	10.3095	Lsm6	Lsm6:0
4	134140401	134140660	6.2179	14.4466	10.3095	N/A	AABR07061573.1:38743
5	113872614	113872886	6.41811	14.4285	10.2919	Eqtn	Eqtn:0
10	18728943	18729174	5.64733	14.4101	10.2738	Kcnip1	Kcnip1:0
7	71388382	71388613	5.81193	14.3922	10.2568	N/A	Rn60_7_0716.1:9547
19	11908807	11909090	5.63549	14.3825	10.2475	N/A	AABR07042840.1:122030
17	22804382	22804788	4.69298	14.3803	10.2453	N/A	AABR07027283.1:6466
1	181029958	181030227	2.13935	14.3642	10.2296	N/A	Ythdc2:1055672
1	180911668	180912040	2.21436	14.3581	10.2235	N/A	Ythdc2:1173859
13	107701323	107701656	6.34739	14.2884	10.155	Kcnk2	Kcnk2:0
1	49381600	49381841	5.4307	14.2767	10.1438	AABR07001519.1	AABR07001519.1:0
13	112266153	112266422	5.94209	14.2769	10.1438	N/A	Mir205:32764
19	11369865	11370187	5.4307	14.2767	10.1438	N/A	Bbs2:15837
3	58772697	58772995	5.4307	14.2767	10.1438	Rapgef4	Rapgef4:0
5	19515261	19515589	5.4307	14.2767	10.1438	Nsmaf	Nsmaf:0
8	14524082	14524298	5.94209	14.2769	10.1438	Fat3	Fat3:0
X	12117897	12118153	5.94209	14.2769	10.1438	N/A	U6:229778
10	59580997	59581226	5.00351	14.2613	10.1307	P2rx1|Camkk1|Itgae	P2rx1:0|Itgae:0
1	170571324	170571624	4.36001	14.2543	10.1238	Rrp8	Rrp8:2725
12	47103053	47103330	4.36001	14.2543	10.1238	Rnf10	Rnf10:0
13	50027076	50027330	5.7475	14.2476	10.1176	N/A	AABR07020979.1:56219
10	96275374	96275629	4.75827	14.2449	10.115	Prkca	Prkca:0
10	102984723	102984992	4.98727	14.2165	10.0868	N/A	AC118434.2:120473
15	48203698	48203943	4.86246	14.2111	10.0817	Hmbox1	Hmbox1:0
18	27775034	27775298	4.86246	14.2111	10.0817	N/A	Hspa9:25800
5	142574611	142574931	4.86246	14.2111	10.0817	N/A	AABR07049886.1:15214
6	7149362	7149628	4.86246	14.2111	10.0817	N/A	5S_rRNA:7385
8	61204849	61205084	4.86246	14.2111	10.0817	N/A	U6:43912
6	11963602	11963872	5.39561	14.1908	10.0626	N/A	AABR07062860.1:30810
15	94574070	94574290	6.29536	14.1849	10.0572	N/A	SNORA17:127569
2	219410352	219410652	6.27821	14.1507	10.0236	Cdc14a	Cdc14a:0
8	53080473	53080698	5.53113	14.1377	10.0107	Zbtb16	Zbtb16:0
11	31424513	31424762	4.24014	14.1367	10.0101	Olig1	Olig1:3596
3	155252070	155252409	4.24014	14.1367	10.0101	Ppp1r16b	Ppp1r16b:0
15	18880026	18880384	5.51977	14.1109	9.9853	Flnb	Flnb:0
9	10585673	10585962	4.07476	14.1091	9.98349	N/A	Ptprs:17851
10	36245412	36245680	5.85943	14.098	9.97282	Adamts2	Adamts2:0
16	19207906	19208465	5.20822	14.0904	9.96566	Eps15l1	Eps15l1:4904
6	112175118	112175390	6.24418	14.0827	9.9582	N/A	Nrxn3:28289
5	172690076	172690323	4.13222	14.0379	9.91401	Prkcz	Prkcz:0
1	162731076	162731333	4.67745	14.003	9.87987	AC133383.1	AC133383.1:1970
7	73302288	73302518	4.67745	14.003	9.87987	Pop1|U6	U6:3451
3	12973360	12973601	4.9076	13.9954	9.87325	N/A	Mvb12b:28867
4	124699781	124700083	5.80492	13.9793	9.85756	Adamts9	Adamts9:0
11	86432578	86432833	5.15266	13.9475	9.82646	N/A	AABR07034742.1:9672
1	50386665	50386891	5.29304	13.9379	9.81868	N/A	Qk:441243
5	105057789	105058013	6.16437	13.9225	9.8037	N/A	7SK:36202
10	102240690	102240948	5.59854	13.9098	9.79177	Cdc42ep4	Cdc42ep4:3733
6	110704662	110704982	6.12794	13.8491	9.73213	N/A	AABR07065118.2:6736
18	13951478	13951706	3.86458	13.8312	9.71503	Nol4	Nol4:0
10	62665239	62665470	4.51547	13.8284	9.71241	Git1	Git1:774
1	15053981	15054245	5.55808	13.8172	9.70225	N/A	Ifngr1:8187
5	74507827	74508066	5.55808	13.8172	9.70225	N/A	Ptpn3:139642
[truncated: 751 more rows]

## Sheet: C-GR-baselinePM_peaks
#Chr	Start	End	FoldEnrichment	-LOG10(pvalue)	-LOG10(qvalue)	Gene(-5Kb+5Kb)	ClosestGene:Distance
[truncated: 762 more rows]

[truncated: 3 more sheets: F-GR-baselinePM_peaks, I-GR-baselinePM_peaks, R-GR-baselinePM_peaks]
