# Supplementary material for: Distinct regulation of hippocampal neuroplasticity and ciliary genes by corticosteroid receptors
Source: Nat Commun. 2021 Aug 6;12:4737. doi: 10.1038/s41467-021-24967-z (PMC8346558; doi:10.1038/s41467-021-24967-z)
Supplement: Supplementary file 5 — Supplementary Data 3 [file 41467_2021_24967_MOESM5_ESM.xlsx]

## Sheet: BLAM MR Only Peaks
MR only	n=55
Chr	start	end	GeneIDs(-5Kb+5Kb)	GeneNames(-5Kb+5Kb)	ClosestGeneID	ClosestGeneName	ClosestGeneDistance
1	13582561	13583000	ENSRNOG00000059393	U6	ENSRNOG00000059393	U6	138
1	59129616	59130044	ENSRNOG00000012692	Riok2	ENSRNOG00000012692	Riok2	0
1	72464426	72464810	ENSRNOG00000038622|ENSRNOG00000016687|ENSRNOG00000042414	Nat14|Zfp628|Ssc5d	ENSRNOG00000042414	Nat14	0
1	80231787	80232270	N/A	N/A	ENSRNOG00000046667	Fosb	10078
1	220475886	220476253	ENSRNOG00000050510|ENSRNOG00000020201|ENSRNOG00000020247	Cnih2|LOC100363782|Yif1a	ENSRNOG00000020247	Cnih2	0
1	222495198	222495676	ENSRNOG00000021179	Naa40	ENSRNOG00000021179	Naa40	0
1	226630447	226630776	ENSRNOG00000020702|ENSRNOG00000020693	Tmem138|Cyb561a3	ENSRNOG00000020693	Tmem138	0
1	281101703	281102008	ENSRNOG00000009523	Rab11fip2	ENSRNOG00000009523	Rab11fip2	266
10	45279089	45279619	ENSRNOG00000049219	Rnf187	ENSRNOG00000049219	Rnf187	0
10	58776313	58776709	ENSRNOG00000014618|ENSRNOG00000014072|ENSRNOG00000014027	RGD1304728|Med31|Txndc17	ENSRNOG00000014072	Txndc17	83
10	75149565	75149991	ENSRNOG00000008635	Mks1	ENSRNOG00000008635	Mks1	0
10	82192648	82193054	ENSRNOG00000060528	Cacna1g	ENSRNOG00000060528	Cacna1g	0
10	96663481	96663876	ENSRNOG00000052124|ENSRNOG00000024557	AABR07030630.1|Cep112	ENSRNOG00000024557	Cep112	0
10	97210020	97210459	ENSRNOG00000055010	Axin2	ENSRNOG00000055010	Axin2	1973
10	105290094	105290482	ENSRNOG00000049862	Rnf157	ENSRNOG00000049862	Rnf157	3008
11	31103347	31103942	ENSRNOG00000002051|ENSRNOG00000021399	Synj1|RGD1306954	ENSRNOG00000021399	RGD1306954	0
11	69764435	69764832	ENSRNOG00000001706	Kalrn	ENSRNOG00000001706	Kalrn	0
12	2533979	2534400	ENSRNOG00000001058|ENSRNOG00000001056|ENSRNOG00000001057	Snapc2|Timm44|Ctxn1	ENSRNOG00000001057	Ctxn1	0
12	19328550	19328940	ENSRNOG00000027175|ENSRNOG00000001355	Taf6|Cnpy4	ENSRNOG00000001355	Taf6	0
12	47073842	47074216	ENSRNOG00000011222|ENSRNOG00000001171	Coq5|Dynll1	ENSRNOG00000011222	Dynll1	0
13	46693531	46693850	ENSRNOG00000003878	Thsd7b	ENSRNOG00000003878	Thsd7b	0
13	51113795	51114194	N/A	N/A	ENSRNOG00000030743	Myog	12265
13	72727096	72727568	N/A	N/A	ENSRNOG00000057771	U6	6864
13	99136589	99136973	ENSRNOG00000003247	Sde2	ENSRNOG00000003247	Sde2	0
18	13951351	13951695	ENSRNOG00000014775	Nol4	ENSRNOG00000014775	Nol4	0
18	14807496	14807888	ENSRNOG00000047261	LOC100911918	ENSRNOG00000047261	LOC100911918	0
19	10024559	10025009	ENSRNOG00000042179	Cfap20	ENSRNOG00000042179	Cfap20	0
19	25181338	25181820	ENSRNOG00000006049|ENSRNOG00000024754	Rfx1|AABR07043169.1	ENSRNOG00000006049	Rfx1	0
19	37453911	37454359	N/A	N/A	ENSRNOG00000017045	Zdhhc1	13441
19	41379439	41379778	ENSRNOG00000017178	Hydin	ENSRNOG00000017178	Hydin	0
19	57903158	57903536	ENSRNOG00000019779	Disc1	ENSRNOG00000019779	Disc1	0
2	235831603	235832025	ENSRNOG00000023322	Ostc	ENSRNOG00000023322	Ostc	0
20	7753204	7753636	N/A	N/A	ENSRNOG00000000500	Scube3	6874
20	21564468	21564992	ENSRNOG00000000635	Arid5b	ENSRNOG00000000635	Arid5b	0
3	9484903	9485460	N/A	N/A	ENSRNOG00000059375	AC142138.2	13542
3	59152965	59153401	ENSRNOG00000001514	Cdca7	ENSRNOG00000001514	Cdca7	0
3	80349007	80349319	ENSRNOG00000014798	RGD1309540	ENSRNOG00000014798	RGD1309540	0
3	147872767	147873120	N/A	N/A	ENSRNOG00000007520	Zcchc3	5816
4	58006829	58007181	ENSRNOG00000010950	Cep41	ENSRNOG00000010950	Cep41	0
4	64570603	64570937	ENSRNOG00000026705	Dgki	ENSRNOG00000026705	Dgki	0
4	147718961	147719376	ENSRNOG00000010746|ENSRNOG00000026176|ENSRNOG00000010473|ENSRNOG00000053438	Efcab12|Rpl32|Cand2|SNORA7	ENSRNOG00000010746	Rpl32	0
5	19471413	19471861	ENSRNOG00000009683	Sdcbp	ENSRNOG00000009683	Sdcbp	0
5	155276941	155277482	N/A	N/A	ENSRNOG00000012807	C1qa	12799
5	160352864	160353388	ENSRNOG00000012503|ENSRNOG00000012944	Dnajc16|Casp9	ENSRNOG00000012503	Dnajc16	0
6	8346410	8346999	ENSRNOG00000061723|ENSRNOG00000060905|ENSRNOG00000007326	Prepl|AC111831.2|U6	ENSRNOG00000060905	AC111831.2	0
6	12157918	12158315	N/A	N/A	ENSRNOG00000040110	Foxn2	20912
6	29375604	29376065	ENSRNOG00000005371	Klhl29	ENSRNOG00000005371	Klhl29	0
6	97390682	97391128	ENSRNOG00000057286	AABR07064835.1	ENSRNOG00000057286	AABR07064835.1	0
6	123655939	123656381	N/A	N/A	ENSRNOG00000004709	Foxn3	78245
6	144123541	144123858	ENSRNOG00000004520	Wdr60	ENSRNOG00000004520	Wdr60	0
8	50309869	50310250	ENSRNOG00000045931	Sik3	ENSRNOG00000045931	Sik3	155
8	130475087	130475493	ENSRNOG00000025643	Ccdc13	ENSRNOG00000025643	Ccdc13	0
8	132790675	132791183	ENSRNOG00000006244	Lztfl1	ENSRNOG00000006244	Lztfl1	0
9	67199534	67199915	N/A	N/A	ENSRNOG00000045014	5S_rRNA	6824
9	93461490	93461949	N/A	N/A	ENSRNOG00000018559	LOC501180	15071

## Sheet: BLAM MR_GR Peaks
MRandGR	n=5
Chr	start	end	GeneIDs(-5Kb+5Kb)	GeneNames(-5Kb+5Kb)	ClosestGeneID	ClosestGeneName	ClosestGeneDistance
10	55683460	55683922	ENSRNOG00000007387|ENSRNOG00000006989	Per1|Vamp2	ENSRNOG00000007387	Per1	3128
13	33485705	33486199	N/A	N/A	ENSRNOG00000053423	N/A	662604
13	33503665	33504548	N/A	N/A	ENSRNOG00000053423	N/A	644255
20	8097158	8097721	N/A	N/A	ENSRNOG00000000508	Armc12	11914
4	6878856	6879589	ENSRNOG00000051749	U6	ENSRNOG00000051749	U6	1041

## Sheet: BLAM GR Only Peaks
GR only	n=0
Chr	start	end	GeneIDs(-5Kb+5Kb)	GeneNames(-5Kb+5Kb)	ClosestGeneID	ClosestGeneName	ClosestGeneDistance

## Sheet: FS30 MR Only Peaks
MR only	n=107
Chr	start	end	GeneIDs(-5Kb+5Kb)	GeneNames(-5Kb+5Kb)	ClosestGeneID	ClosestGeneName	ClosestGeneDistance
1	56949415	56949830	ENSRNOG00000061312|ENSRNOG00000015597	Phf10|LOC100125364	ENSRNOG00000015597	LOC100125364	0
1	59129637	59130094	ENSRNOG00000012692	Riok2	ENSRNOG00000012692	Riok2	0
1	65520649	65521602	ENSRNOG00000027550	Mzf1	ENSRNOG00000027550	Mzf1	516
1	72860908	72861222	ENSRNOG00000058906|ENSRNOG00000018217	Syt5|Ptprh	ENSRNOG00000018217	Syt5	0
1	78249367	78249868	N/A	N/A	ENSRNOG00000048848	Ccdc9	25049
1	80231857	80232235	N/A	N/A	ENSRNOG00000046667	Fosb	10148
1	89649743	89650085	ENSRNOG00000028984|ENSRNOG00000061315	AABR07002928.1|RGD1563307	ENSRNOG00000061315	AABR07002928.1	0
1	100413408	100413744	N/A	N/A	ENSRNOG00000019318	Syt3	5326
1	141973425	141973820	N/A	N/A	ENSRNOG00000061327	AABR07004421.1	8849
1	173780820	173781282	N/A	N/A	ENSRNOG00000014629	Lmo1	16571
1	198243568	198244011	ENSRNOG00000054961	AABR07005779.3	ENSRNOG00000054961	AABR07005779.3	53
1	220475864	220476381	ENSRNOG00000050510|ENSRNOG00000020201|ENSRNOG00000020247	Cnih2|LOC100363782|Yif1a	ENSRNOG00000020247	Cnih2	0
1	222459783	222460238	ENSRNOG00000021175	Otub1	ENSRNOG00000021175	Otub1	0
1	222495226	222495646	ENSRNOG00000021179	Naa40	ENSRNOG00000021179	Naa40	0
1	226630424	226630828	ENSRNOG00000020702|ENSRNOG00000020693	Tmem138|Cyb561a3	ENSRNOG00000020693	Tmem138	0
1	280103475	280103904	ENSRNOG00000018310	Eno4	ENSRNOG00000018310	Eno4	0
1	281101610	281102048	ENSRNOG00000009523	Rab11fip2	ENSRNOG00000009523	Rab11fip2	173
1	281377017	281377411	ENSRNOG00000009830	Fam204a	ENSRNOG00000009830	Fam204a	184
10	45279266	45279663	ENSRNOG00000049219	Rnf187	ENSRNOG00000049219	Rnf187	0
10	58776323	58776724	ENSRNOG00000014618|ENSRNOG00000014072|ENSRNOG00000014027	RGD1304728|Med31|Txndc17	ENSRNOG00000014072	Txndc17	68
10	82192610	82193058	ENSRNOG00000060528	Cacna1g	ENSRNOG00000060528	Cacna1g	0
10	84976057	84976552	ENSRNOG00000009902|ENSRNOG00000009567	Mrpl10|Lrrc46	ENSRNOG00000009902	Lrrc46	0
10	86251125	86251491	N/A	N/A	ENSRNOG00000028430	LOC257650	14240
10	88533246	88533683	ENSRNOG00000017781|ENSRNOG00000018095	Nkiras2|Dnajc7	ENSRNOG00000017781	Dnajc7	0
10	96663447	96663933	ENSRNOG00000052124|ENSRNOG00000024557	AABR07030630.1|Cep112	ENSRNOG00000024557	Cep112	0
10	97209920	97210472	ENSRNOG00000055010	Axin2	ENSRNOG00000055010	Axin2	1960
10	105290063	105290514	ENSRNOG00000049862	Rnf157	ENSRNOG00000049862	Rnf157	2976
10	108425320	108425672	ENSRNOG00000045791	Eif4a3	ENSRNOG00000045791	Eif4a3	115
10	109811322	109811690	ENSRNOG00000036697	Mafg	ENSRNOG00000036697	Mafg	0
11	31103363	31103915	ENSRNOG00000002051|ENSRNOG00000021399	Synj1|RGD1306954	ENSRNOG00000021399	RGD1306954	0
11	42858472	42858965	ENSRNOG00000001689	Arl6	ENSRNOG00000001689	Arl6	0
11	64699845	64700192	ENSRNOG00000003088	Arhgap31	ENSRNOG00000003088	Arhgap31	0
11	73078740	73079071	ENSRNOG00000001730	Acap2	ENSRNOG00000001730	Acap2	0
12	2534007	2534481	ENSRNOG00000001058|ENSRNOG00000001056|ENSRNOG00000001057	Snapc2|Timm44|Ctxn1	ENSRNOG00000001057	Ctxn1	0
12	17584294	17584674	ENSRNOG00000021312	Dnaaf5	ENSRNOG00000021312	Dnaaf5	0
12	19328464	19328930	ENSRNOG00000027175|ENSRNOG00000001355	Taf6|Cnpy4	ENSRNOG00000001355	Taf6	0
12	36791699	36791982	N/A	N/A	ENSRNOG00000059211	AABR07036301.1	20596
12	47073831	47074391	ENSRNOG00000011222|ENSRNOG00000001171	Coq5|Dynll1	ENSRNOG00000011222	Dynll1	0
12	48286160	48286589	ENSRNOG00000028556	Usp30	ENSRNOG00000028556	Usp30	0
13	82574820	82575232	ENSRNOG00000002860	Ccdc181	ENSRNOG00000002860	Ccdc181	0
13	82607553	82607891	ENSRNOG00000002884	Blzf1	ENSRNOG00000002884	Blzf1	175
13	98649633	98649954	ENSRNOG00000002969	Itpkb	ENSRNOG00000002969	Itpkb	0
13	99136558	99136975	ENSRNOG00000003247	Sde2	ENSRNOG00000003247	Sde2	0
14	83091696	83092161	ENSRNOG00000018144	Depdc5	ENSRNOG00000018144	Depdc5	0
14	84150531	84150935	ENSRNOG00000004112|ENSRNOG00000024945	RGD1308775|Dusp18	ENSRNOG00000024945	Dusp18	0
15	4092209	4092567	ENSRNOG00000027012	Usp54	ENSRNOG00000027012	Usp54	0
16	20325310	20325794	ENSRNOG00000018932	Ccdc124	ENSRNOG00000018932	Ccdc124	2046
16	49485064	49485460	ENSRNOG00000012087|ENSRNOG00000038819	RGD1564308|Ufsp2	ENSRNOG00000038819	RGD1564308	0
16	83283819	83284179	ENSRNOG00000014526	Cars2	ENSRNOG00000014526	Cars2	4485
17	16729148	16729481	N/A	N/A	ENSRNOG00000016099	Id4	34023
17	88095160	88095738	ENSRNOG00000018631|ENSRNOG00000033076	Enkur|Thnsl1	ENSRNOG00000018631	Enkur	0
18	40123385	40123761	ENSRNOG00000061023|ENSRNOG00000016612	AABR07031949.1|Trim36	ENSRNOG00000016612	Trim36	0
18	73359983	73360414	ENSRNOG00000017788	Katnal2	ENSRNOG00000017788	Katnal2	0
19	10024599	10024996	ENSRNOG00000042179	Cfap20	ENSRNOG00000042179	Cfap20	0
19	25181318	25181900	ENSRNOG00000006049|ENSRNOG00000024754	Rfx1|AABR07043169.1	ENSRNOG00000006049	Rfx1	0
19	37453913	37454313	N/A	N/A	ENSRNOG00000017045	Zdhhc1	13443
19	37795427	37795912	ENSRNOG00000018954|ENSRNOG00000018000	Tsnaxip1|Ranbp10	ENSRNOG00000018000	Ranbp10	0
2	235257646	235258007	ENSRNOG00000061146	Gar1	ENSRNOG00000061146	Gar1	0
2	235831561	235831994	ENSRNOG00000023322	Ostc	ENSRNOG00000023322	Ostc	0
20	21564401	21565024	ENSRNOG00000000635	Arid5b	ENSRNOG00000000635	Arid5b	0
20	44716699	44717135	ENSRNOG00000000595	Traf3ip2	ENSRNOG00000000595	Traf3ip2	0
20	48503963	48504331	ENSRNOG00000000581|ENSRNOG00000047476	Wasf1|Cdc40	ENSRNOG00000000581	Cdc40	0
3	9484881	9485460	N/A	N/A	ENSRNOG00000059375	AC142138.2	13542
3	81300766	81301128	ENSRNOG00000058345|ENSRNOG00000058478	AC129036.1|Mapk8ip1	ENSRNOG00000058478	Mapk8ip1	0
3	113251798	113252138	ENSRNOG00000014230	Map1a	ENSRNOG00000014230	Map1a	0
3	127568991	127569378	ENSRNOG00000024852	Tmx4	ENSRNOG00000024852	Tmx4	0
3	147872754	147873114	N/A	N/A	ENSRNOG00000007520	Zcchc3	5822
3	148137365	148137721	ENSRNOG00000059752	AABR07072936.1	ENSRNOG00000059752	AABR07072936.1	4948
3	160047000	160047469	ENSRNOG00000010235|ENSRNOG00000059169	Pkig|AABR07054554.1	ENSRNOG00000059169	AABR07054554.1	0
4	58006735	58007196	ENSRNOG00000010950	Cep41	ENSRNOG00000010950	Cep41	0
4	81376857	81377262	ENSRNOG00000011944	Snx10	ENSRNOG00000011944	Snx10	2700
4	147718896	147719412	ENSRNOG00000010746|ENSRNOG00000026176|ENSRNOG00000010473|ENSRNOG00000053438	Efcab12|Rpl32|Cand2|SNORA7	ENSRNOG00000010746	Rpl32	0
4	147756488	147757020	ENSRNOG00000010919|ENSRNOG00000010952	Mbd4|Ift122	ENSRNOG00000010952	Ift122	0
4	157612250	157612585	ENSRNOG00000053614|ENSRNOG00000018309	AC115415.1|Chd4	ENSRNOG00000018309	Chd4	0
4	169035326	169035733	ENSRNOG00000008518	Gsg1	ENSRNOG00000008518	Gsg1	0
5	19471385	19471873	ENSRNOG00000009683	Sdcbp	ENSRNOG00000009683	Sdcbp	0
5	78324152	78324464	ENSRNOG00000014869	Wdr31	ENSRNOG00000014869	Wdr31	0
5	86920210	86920559	N/A	N/A	ENSRNOG00000047928	AABR07048653.1	49825
5	140712381	140712723	ENSRNOG00000014274	Trit1	ENSRNOG00000014274	Trit1	0
5	147148441	147148859	ENSRNOG00000051507	Azin2	ENSRNOG00000051507	Azin2	151
5	152197982	152198392	ENSRNOG00000014665|ENSRNOG00000051615	Dhdds|Hmgn2	ENSRNOG00000051615	Hmgn2	0
5	159734780	159735133	ENSRNOG00000023346	Rsg1	ENSRNOG00000023346	Rsg1	0
5	160352912	160353385	ENSRNOG00000012503|ENSRNOG00000012944	Dnajc16|Casp9	ENSRNOG00000012503	Dnajc16	0
5	164898358	164898652	ENSRNOG00000008619	Agtrap	ENSRNOG00000008619	Agtrap	0
6	2886311	2886805	ENSRNOG00000027360|ENSRNOG00000027343	Srsf7|Ttc39d	ENSRNOG00000027343	Ttc39d	0
6	8346390	8347026	ENSRNOG00000061723|ENSRNOG00000060905|ENSRNOG00000007326	Prepl|AC111831.2|U6	ENSRNOG00000060905	AC111831.2	0
6	97215481	97215826	N/A	N/A	ENSRNOG00000055780	AABR07064829.1	8775
6	109281529	109281975	N/A	N/A	ENSRNOG00000008015	Fos	18458
6	123655930	123656359	N/A	N/A	ENSRNOG00000004709	Foxn3	78236
6	135259375	135259822	ENSRNOG00000007850|ENSRNOG00000058990	Mok|AC121220.1	ENSRNOG00000007850	Mok	0
6	135304361	135305023	ENSRNOG00000008035	Cinp	ENSRNOG00000008035	Cinp	0
6	144123515	144123907	ENSRNOG00000004520	Wdr60	ENSRNOG00000004520	Wdr60	0
7	12723214	12723759	ENSRNOG00000013220|ENSRNOG00000009760	Hmha1|Palm	ENSRNOG00000009760	Palm	0
7	12819816	12820623	ENSRNOG00000009028	Rnf126	ENSRNOG00000009028	Rnf126	217
7	25264035	25264356	N/A	N/A	ENSRNOG00000008061	Nuak1	150372
7	120744536	120744880	ENSRNOG00000013869|ENSRNOG00000013577	Kdelr3|Kcnj4	ENSRNOG00000013869	Kcnj4	0
7	125833275	125833639	ENSRNOG00000013423	Npap60	ENSRNOG00000013423	Npap60	0
7	143929442	143929839	ENSRNOG00000012985|ENSRNOG00000013343	Myg1|Pfdn5	ENSRNOG00000013343	Myg1	0
8	21668570	21668988	ENSRNOG00000020474|ENSRNOG00000020442	Ubl5|LOC364561	ENSRNOG00000020474	LOC364561	248
8	50309855	50310282	ENSRNOG00000045931	Sik3	ENSRNOG00000045931	Sik3	123
8	65587440	65587928	ENSRNOG00000012015	Lrrc49	ENSRNOG00000012015	Lrrc49	0
8	130475108	130475505	ENSRNOG00000025643	Ccdc13	ENSRNOG00000025643	Ccdc13	0
8	132790598	132791225	ENSRNOG00000006244	Lztfl1	ENSRNOG00000006244	Lztfl1	0
9	10995275	10995596	ENSRNOG00000049142|ENSRNOG00000048509	Hdgfrp2|Ubxn6	ENSRNOG00000048509	Ubxn6	0
9	67199555	67199921	N/A	N/A	ENSRNOG00000045014	5S_rRNA	6845
X	10936655	10937035	ENSRNOG00000003789	AABR07037054.1	ENSRNOG00000003789	AABR07037054.1	3816
X	15112684	15113105	ENSRNOG00000039587	Wdr13	ENSRNOG00000039587	Wdr13	21

## Sheet: FS30 MR_GR Peaks
MRandGR	n=393
Chr	start	end	GeneIDs(-5Kb+5Kb)	GeneNames(-5Kb+5Kb)	ClosestGeneID	ClosestGeneName	ClosestGeneDistance
1	49124708	49125258	N/A	N/A	ENSRNOG00000055141	AABR07001518.1	7110
1	78999212	78999906	ENSRNOG00000017198	Hif3a	ENSRNOG00000017198	Hif3a	1344
1	82573846	82574374	ENSRNOG00000020716	Axl	ENSRNOG00000020716	Axl	0
1	85382617	85383168	ENSRNOG00000058388|ENSRNOG00000030266	Plekhg2|Zfp36	ENSRNOG00000058388	Zfp36	11
1	87258997	87259574	ENSRNOG00000020703|ENSRNOG00000020687	Sipa1l3|Dpf1	ENSRNOG00000020687	Dpf1	928
1	87356645	87357222	ENSRNOG00000020703	Sipa1l3	ENSRNOG00000020703	Sipa1l3	0
1	94445136	94445610	N/A	N/A	ENSRNOG00000055333	AABR07003040.1	5658
1	94551792	94552298	N/A	N/A	ENSRNOG00000056351	U7	9604
1	98210806	98211393	N/A	N/A	ENSRNOG00000014380	Zfp788	17180
1	124650125	124650876	ENSRNOG00000015503	Otud7a	ENSRNOG00000015503	Otud7a	0
1	124775740	124776538	ENSRNOG00000015822	Klf13	ENSRNOG00000015822	Klf13	0
1	124832134	124832638	N/A	N/A	ENSRNOG00000015822	Klf13	28772
1	128676661	128677120	ENSRNOG00000013877	Ttc23	ENSRNOG00000013877	Ttc23	0
1	134655439	134655883	N/A	N/A	ENSRNOG00000012874	Rgma	43416
1	139719261	139719746	N/A	N/A	ENSRNOG00000057436	U1	114719
1	141917719	141918194	N/A	N/A	ENSRNOG00000013949	Idh2	24015
1	142469847	142470415	ENSRNOG00000011975	Crtc3	ENSRNOG00000011975	Crtc3	0
1	153588300	153588741	ENSRNOG00000016848	Fzd4	ENSRNOG00000016848	Fzd4	730
1	165723772	165724170	ENSRNOG00000018873	Fam168a	ENSRNOG00000018873	Fam168a	281
1	165839672	165840352	ENSRNOG00000018873	Fam168a	ENSRNOG00000018873	Fam168a	0
1	187821385	187821807	ENSRNOG00000047386	Smg1	ENSRNOG00000047386	Smg1	0
1	196083830	196084402	N/A	N/A	ENSRNOG00000054854	AC110387.1	10812
1	198103871	198104369	ENSRNOG00000019342|ENSRNOG00000019245	Ccdc101|Sult1a1	ENSRNOG00000019342	Sult1a1	0
1	201515603	201516230	ENSRNOG00000020533	Htra1	ENSRNOG00000020533	Htra1	0
1	221209119	221209649	ENSRNOG00000020881	Frmd8	ENSRNOG00000020881	Frmd8	3659
1	240104630	240105053	N/A	N/A	ENSRNOG00000053293	SNORA17	164637
1	240405649	240406323	ENSRNOG00000035472|ENSRNOG00000027770	Mir204|Trpm3	ENSRNOG00000027770	Trpm3	0
1	240831252	240832054	N/A	N/A	ENSRNOG00000046395	RGD1561453	53886
1	240902328	240903764	ENSRNOG00000014215	Klf9	ENSRNOG00000014215	Klf9	4719
1	246416316	246416700	ENSRNOG00000014768	Glis3	ENSRNOG00000014768	Glis3	0
1	247110324	247111015	ENSRNOG00000010967	Cdc37l1	ENSRNOG00000010967	Cdc37l1	0
1	247514135	247514644	ENSRNOG00000015932	Plgrkt	ENSRNOG00000015932	Plgrkt	0
1	260945012	260945540	ENSRNOG00000026065	Slit1	ENSRNOG00000026065	Slit1	0
1	265241784	265242112	ENSRNOG00000016280	Btrc	ENSRNOG00000016280	Btrc	0
1	265677134	265677749	ENSRNOG00000025523	RGD1564887	ENSRNOG00000025523	RGD1564887	0
1	266679455	266680037	ENSRNOG00000020179	Nt5c2	ENSRNOG00000020179	Nt5c2	0
1	274472142	274472600	ENSRNOG00000014705	Rbm20	ENSRNOG00000014705	Rbm20	0
1	279231860	279232224	ENSRNOG00000017438	Gfra1	ENSRNOG00000017438	Gfra1	0
10	11290630	11291111	N/A	N/A	ENSRNOG00000005269	Srl	6299
10	16942387	16943031	N/A	N/A	ENSRNOG00000053789	AC111369.1	5629
10	20451471	20451906	ENSRNOG00000007377	Slit3	ENSRNOG00000007377	Slit3	0
10	29222422	29222902	N/A	N/A	ENSRNOG00000042335	Rn60_10_0291.1	23000
10	33048764	33049406	N/A	N/A	ENSRNOG00000054952	U1	75633
10	37371643	37372306	N/A	N/A	ENSRNOG00000055800	U6	46647
10	39446658	39447376	ENSRNOG00000033663	P4ha2	ENSRNOG00000033663	P4ha2	0
10	41659618	41660084	N/A	N/A	ENSRNOG00000038474	RGD1561017	113273
10	42747335	42747874	ENSRNOG00000045816	Gria1	ENSRNOG00000045816	Gria1	0
10	42751777	42752333	ENSRNOG00000045816	Gria1	ENSRNOG00000045816	Gria1	0
10	42812647	42813052	N/A	N/A	ENSRNOG00000045816	Gria1	52448
10	46327908	46328346	ENSRNOG00000053961|ENSRNOG00000003348	Med9|Rasd1	ENSRNOG00000053961	Med9	0
10	52753880	52754558	ENSRNOG00000029012	Shisa6	ENSRNOG00000029012	Shisa6	0
10	54221444	54221994	ENSRNOG00000049361	Gas7	ENSRNOG00000049361	Gas7	0
10	55683351	55684047	ENSRNOG00000007387|ENSRNOG00000006989	Per1|Vamp2	ENSRNOG00000007387	Per1	3003
10	55685577	55686262	ENSRNOG00000007387	Per1	ENSRNOG00000007387	Per1	788
10	57311749	57312215	ENSRNOG00000004283|ENSRNOG00000037418	Inca1|Camta2	ENSRNOG00000037418	Inca1	0
10	57332057	57332532	ENSRNOG00000058504|ENSRNOG00000031364	U6|Kif1c	ENSRNOG00000031364	Kif1c	0
10	57369088	57369509	N/A	N/A	ENSRNOG00000005009	Zfp3	16719
10	59135833	59136472	N/A	N/A	ENSRNOG00000059449	Metazoa_SRP	15212
10	59884630	59885466	ENSRNOG00000019659	Aspa	ENSRNOG00000019659	Aspa	0
10	63000179	63000763	ENSRNOG00000022536	Efcab5	ENSRNOG00000022536	Efcab5	0
10	64106615	64107180	ENSRNOG00000061429	Rph3al	ENSRNOG00000061429	Rph3al	0
10	64458231	64458868	ENSRNOG00000008178	Nxn	ENSRNOG00000008178	Nxn	0
10	84894207	84894702	ENSRNOG00000010492	Sp2	ENSRNOG00000010492	Sp2	0
10	86268012	86268577	N/A	N/A	ENSRNOG00000028417	AC142182.1	12315
10	86654227	86654724	ENSRNOG00000009066	Thra	ENSRNOG00000009066	Thra	2561
10	90454632	90455018	ENSRNOG00000021044	Gpatch8	ENSRNOG00000021044	Gpatch8	0
10	94456783	94457362	ENSRNOG00000010038|ENSRNOG00000010557	Psmc5|Smarcd2	ENSRNOG00000010557	Smarcd2	0
10	96310449	96310886	ENSRNOG00000003491	Prkca	ENSRNOG00000003491	Prkca	0
10	102329709	102330350	ENSRNOG00000024711	Sdk2	ENSRNOG00000024711	Sdk2	0
10	107316956	107317433	ENSRNOG00000028255	Usp36	ENSRNOG00000028255	Usp36	0
10	109596800	109597160	ENSRNOG00000036698	Nploc4	ENSRNOG00000036698	Nploc4	0
11	29757848	29758311	N/A	N/A	ENSRNOG00000027478	Krtap11-1	47000
11	31001497	31002048	ENSRNOG00000002072	Eva1c	ENSRNOG00000002072	Eva1c	403
11	33939471	33940044	ENSRNOG00000051204	Dopey2	ENSRNOG00000051204	Dopey2	0
11	35167462	35167825	N/A	N/A	ENSRNOG00000054899	7SK	9084
11	35170120	35170617	N/A	N/A	ENSRNOG00000054899	7SK	11742
11	61293571	61294212	ENSRNOG00000039024	Spice1	ENSRNOG00000039024	Spice1	0
11	64640954	64641505	ENSRNOG00000003088	Arhgap31	ENSRNOG00000003088	Arhgap31	0
11	73312489	73312977	ENSRNOG00000001729	Xxylt1	ENSRNOG00000001729	Xxylt1	0
11	79117804	79118597	N/A	N/A	ENSRNOG00000051670	AABR07034573.1	15225
11	79737733	79738675	N/A	N/A	ENSRNOG00000031669	Lpp	33998
11	79895787	79896323	N/A	N/A	ENSRNOG00000051729	U7	80428
11	87064000	87064618	ENSRNOG00000000281	Prodh	ENSRNOG00000000281	Prodh	0
12	1510242	1510733	ENSRNOG00000050259|ENSRNOG00000051402|ENSRNOG00000050589|ENSRNOG00000055570	Rn5s|AABR07034940.2|AABR07034940.1|5S_rRNA	ENSRNOG00000055570	AABR07034940.2	0
12	7807927	7808650	N/A	N/A	ENSRNOG00000041466	AC123253.1	30489
12	8303870	8304230	ENSRNOG00000032410	Mtus2	ENSRNOG00000032410	Mtus2	0
12	10363201	10363656	N/A	N/A	ENSRNOG00000048898	Wasf3	27703
12	13723164	13723633	ENSRNOG00000034254	Actb	ENSRNOG00000034254	Actb	4324
12	13853292	13853827	ENSRNOG00000024482	Tnrc18	ENSRNOG00000024482	Tnrc18	0
12	16455313	16455923	ENSRNOG00000001265	Mad1l1	ENSRNOG00000001265	Mad1l1	0
12	24733067	24733655	N/A	N/A	ENSRNOG00000018910	Abhd11	8071
12	28810982	28811701	ENSRNOG00000024435	Wbscr17	ENSRNOG00000024435	Wbscr17	0
12	30775788	30776344	ENSRNOG00000000931	Sfswap	ENSRNOG00000000931	Sfswap	0
12	37167243	37167822	N/A	N/A	ENSRNOG00000021705	Zfp664	16941
12	38960335	38960830	ENSRNOG00000045574	Morn3	ENSRNOG00000045574	Morn3	4233
12	39545197	39545751	N/A	N/A	ENSRNOG00000001285	Atp2a2	8152
12	39659848	39660281	ENSRNOG00000053701|ENSRNOG00000008673	Arpc3|SNORA67	ENSRNOG00000008673	Arpc3	0
12	40898317	40899012	ENSRNOG00000030124	Ptpn11	ENSRNOG00000030124	Ptpn11	0
12	44151981	44152384	ENSRNOG00000001128	Tesc	ENSRNOG00000001128	Tesc	0
12	47138674	47139142	ENSRNOG00000001199|ENSRNOG00000001172	Rnf10|Pop5	ENSRNOG00000001199	Pop5	0
12	48458201	48458701	N/A	N/A	ENSRNOG00000000695	Ssh1	11225
12	50127287	50127764	ENSRNOG00000025612	Sez6l	ENSRNOG00000025612	Sez6l	0
12	50792253	50792821	N/A	N/A	ENSRNOG00000059217	AABR07036627.1	140433
12	51485314	51485818	ENSRNOG00000032590	Ttc28	ENSRNOG00000032590	Ttc28	0
13	33503743	33504550	N/A	N/A	ENSRNOG00000053423	N/A	644253
13	46693513	46693876	ENSRNOG00000003878	Thsd7b	ENSRNOG00000003878	Thsd7b	0
13	51113791	51114238	N/A	N/A	ENSRNOG00000030743	Myog	12221
13	52169355	52169953	ENSRNOG00000051548	Lmod1	ENSRNOG00000051548	Lmod1	0
13	67105911	67106295	ENSRNOG00000002657	Pla2g4a	ENSRNOG00000002657	Pla2g4a	0
13	68464895	68465235	N/A	N/A	ENSRNOG00000052133	U4	23781
13	70445026	70445562	ENSRNOG00000027697	Nmnat2	ENSRNOG00000027697	Nmnat2	0
13	71606979	71607736	ENSRNOG00000054898	AABR07021433.1	ENSRNOG00000054898	AABR07021433.1	0
13	87330372	87330931	ENSRNOG00000059942	AABR07021714.1	ENSRNOG00000059942	AABR07021714.1	2230
13	90674366	90674936	ENSRNOG00000007290	Atp1a2	ENSRNOG00000007290	Atp1a2	0
13	95521237	95521755	N/A	N/A	ENSRNOG00000004423	Zfp238	67913
13	109042072	109042728	N/A	N/A	ENSRNOG00000003407	Ptpn14	200562
14	3644023	3644398	ENSRNOG00000002093	Tgfbr3	ENSRNOG00000002093	Tgfbr3	0
14	7617445	7617987	ENSRNOG00000060245|ENSRNOG00000002057	Slc10a6|1700016H13Rik	ENSRNOG00000060245	1700016H13Rik	0
14	9093838	9094308	N/A	N/A	ENSRNOG00000053286	AABR07014317.1	5934
14	11066292	11066902	N/A	N/A	ENSRNOG00000002258	Tmem150c	28261
14	38814836	38815342	ENSRNOG00000002327	Gabrb1	ENSRNOG00000002327	Gabrb1	0
14	44774075	44774524	N/A	N/A	ENSRNOG00000002932	Wdr19	6956
14	78814317	78814848	ENSRNOG00000058202	Ppp2r2c	ENSRNOG00000058202	Ppp2r2c	0
14	83721019	83721499	ENSRNOG00000025121	Pla2g3	ENSRNOG00000025121	Pla2g3	3434
14	84445786	84446641	ENSRNOG00000006394|ENSRNOG00000006740	Gatsl3|Tbc1d10a	ENSRNOG00000006394	Tbc1d10a	753
15	2813499	2814050	ENSRNOG00000012850	Kat6b	ENSRNOG00000012850	Kat6b	0
15	4139275	4140399	ENSRNOG00000027012	Usp54	ENSRNOG00000027012	Usp54	0
15	6202706	6203106	ENSRNOG00000014661	Zfp385d	ENSRNOG00000014661	Zfp385d	0
15	11491299	11491880	N/A	N/A	ENSRNOG00000005883	Nek10	140879
15	18399099	18399732	ENSRNOG00000033261	Fam107a	ENSRNOG00000033261	Fam107a	0
15	24881158	24881594	ENSRNOG00000060872	AABR07017513.1	ENSRNOG00000060872	AABR07017513.1	0
15	28314300	28314990	ENSRNOG00000025473|ENSRNOG00000010389	Ndrg2|Tppp2	ENSRNOG00000010389	Ndrg2	0
15	42862835	42863394	ENSRNOG00000027839	Ptk2b	ENSRNOG00000027839	Ptk2b	0
15	45590679	45591163	N/A	N/A	ENSRNOG00000009440	Gucy1b2	40395
15	59502410	59502772	N/A	N/A	ENSRNOG00000047817	Enox1	175393
15	59735781	59736293	ENSRNOG00000047817	Enox1	ENSRNOG00000047817	Enox1	0
15	70357556	70358041	ENSRNOG00000008986	Diaph3	ENSRNOG00000008986	Diaph3	0
15	71642904	71643372	N/A	N/A	ENSRNOG00000013306	Pcdh20	129405
15	74710772	74711148	N/A	N/A	ENSRNOG00000056306	SNORA17	13017
15	106543242	106543750	ENSRNOG00000011203	Farp1	ENSRNOG00000011203	Farp1	0
16	3625660	3626223	ENSRNOG00000015148	Erc2	ENSRNOG00000015148	Erc2	0
16	4978027	4978493	ENSRNOG00000045809|ENSRNOG00000031287	Cacna2d3|5S_rRNA	ENSRNOG00000031287	Cacna2d3	0
16	7492010	7492675	ENSRNOG00000052391	Sh3bp5	ENSRNOG00000052391	Sh3bp5	0
16	16694318	16694735	N/A	N/A	ENSRNOG00000051423	AABR07024790.1	65723
16	19224974	19225673	ENSRNOG00000014205	Klf2	ENSRNOG00000014205	Klf2	0
16	19276079	19276580	N/A	N/A	ENSRNOG00000014454	Ap1m1	11775
16	20212102	20212853	N/A	N/A	ENSRNOG00000050776	5S_rRNA	6098
16	20357789	20358289	ENSRNOG00000053348|ENSRNOG00000019009	AABR07024875.1|Arrdc2	ENSRNOG00000019009	Arrdc2	1178
16	20394206	20394606	ENSRNOG00000022753	Mast3	ENSRNOG00000022753	Mast3	1239
16	35647531	35648041	ENSRNOG00000038976	Galntl6	ENSRNOG00000038976	Galntl6	0
16	59784914	59785322	N/A	N/A	ENSRNOG00000011407	Pragmin	63688
16	60785723	60786216	N/A	N/A	ENSRNOG00000061769	AABR07026044.1	6364
16	61740437	61740898	ENSRNOG00000012329	Saraf	ENSRNOG00000012329	Saraf	0
16	79708278	79708833	N/A	N/A	ENSRNOG00000012333	Kbtbd11	7287
17	5921107	5921571	N/A	N/A	ENSRNOG00000018839	Ntrk2	12158
17	12230214	12230701	N/A	N/A	ENSRNOG00000060985	SNORA17	28045
17	13391526	13391993	ENSRNOG00000013090	Gadd45g	ENSRNOG00000013090	Gadd45g	0
17	20976837	20977416	N/A	N/A	ENSRNOG00000061345	AABR07027243.1	20567
17	22792829	22793319	N/A	N/A	ENSRNOG00000058495	AABR07027283.1	17935
17	23135754	23136168	ENSRNOG00000014548	Nedd9	ENSRNOG00000014548	Nedd9	0
17	30181118	30181773	N/A	N/A	ENSRNOG00000061790	SNORA17	70627
17	46727756	46728221	ENSRNOG00000059705	Elmo1	ENSRNOG00000059705	Elmo1	0
17	66219380	66219800	ENSRNOG00000017593	Mtr	ENSRNOG00000017593	Mtr	0
17	74817897	74818309	N/A	N/A	ENSRNOG00000055896	U6	16265
17	74991295	74991682	N/A	N/A	ENSRNOG00000055896	U6	189663
17	76622521	76622984	ENSRNOG00000017882	Camk1d	ENSRNOG00000017882	Camk1d	0
17	76804266	76804740	ENSRNOG00000017882	Camk1d	ENSRNOG00000017882	Camk1d	0
17	90476032	90476457	ENSRNOG00000058094	Lyst	ENSRNOG00000058094	Lyst	0
18	1658664	1659181	N/A	N/A	ENSRNOG00000023492	Greb1l	64384
18	5582835	5583357	ENSRNOG00000052385	AABR07031247.1	ENSRNOG00000052385	AABR07031247.1	1968
18	13951307	13951884	ENSRNOG00000014775	Nol4	ENSRNOG00000014775	Nol4	0
18	48009592	48009986	N/A	N/A	ENSRNOG00000058146	AABR07032123.2	50299
18	50784531	50784991	ENSRNOG00000052184	AABR07032171.1	ENSRNOG00000052184	AABR07032171.1	0
18	56048680	56049167	ENSRNOG00000018774	Rps14	ENSRNOG00000018774	Rps14	1365
18	56200732	56201201	ENSRNOG00000018712	Camk2a	ENSRNOG00000018712	Camk2a	0
18	57766743	57767202	ENSRNOG00000019134	Htr4	ENSRNOG00000019134	Htr4	0
18	76830472	76831027	ENSRNOG00000053640	Kcng2	ENSRNOG00000053640	Kcng2	0
18	80346967	80347472	N/A	N/A	ENSRNOG00000053053	AABR07032759.1	45908
19	11290505	11291036	N/A	N/A	ENSRNOG00000025764	Mt1	11089
19	11309592	11310241	ENSRNOG00000043098	Mt2A	ENSRNOG00000043098	Mt2A	853
19	44015588	44016129	ENSRNOG00000019326	Cfdp1	ENSRNOG00000019326	Cfdp1	0
19	53500984	53501404	ENSRNOG00000042274	Fbxo31	ENSRNOG00000042274	Fbxo31	0
19	53630868	53631360	ENSRNOG00000017905	Map1lc3b	ENSRNOG00000017905	Map1lc3b	0
19	55046177	55046824	N/A	N/A	ENSRNOG00000043077	Zfpm1	47761
19	57393602	57393996	ENSRNOG00000018836	RGD1559896	ENSRNOG00000018836	RGD1559896	2610
19	57777947	57778401	ENSRNOG00000049784	Tsnax	ENSRNOG00000049784	Tsnax	0
19	57903101	57903633	ENSRNOG00000019779	Disc1	ENSRNOG00000019779	Disc1	0
19	59655821	59656431	ENSRNOG00000061610	AABR07044148.1	ENSRNOG00000061610	AABR07044148.1	0
2	9601279	9601662	ENSRNOG00000016252	Mblac2	ENSRNOG00000016252	Mblac2	0
2	25351521	25352149	N/A	N/A	ENSRNOG00000061142	AABR07007715.1	7375
2	29334557	29335119	N/A	N/A	ENSRNOG00000017249	Zfp366	75460
2	29356788	29357244	N/A	N/A	ENSRNOG00000017249	Zfp366	53335
2	29737905	29738420	ENSRNOG00000017428	Map1b	ENSRNOG00000017428	Map1b	0
2	32758274	32759131	N/A	N/A	ENSRNOG00000010266	Cd180	61191
2	62772682	62773235	N/A	N/A	ENSRNOG00000061724	U1	81498
2	85108143	85108608	N/A	N/A	ENSRNOG00000052755	U6	99273
2	116945086	116945649	N/A	N/A	ENSRNOG00000023908	Egfem1	24695
2	139469197	139469573	ENSRNOG00000010210	Slc7a11	ENSRNOG00000010210	Slc7a11	0
2	140705986	140707036	ENSRNOG00000061857	Mgst2	ENSRNOG00000061857	Mgst2	1361
2	141792880	141793532	N/A	N/A	ENSRNOG00000058636	AABR07010589.1	70306
2	143563533	143563979	ENSRNOG00000011133	Trpc4	ENSRNOG00000011133	Trpc4	0
2	177970627	177971036	ENSRNOG00000021581|ENSRNOG00000060677	U6|Rapgef2	ENSRNOG00000021581	Rapgef2	0
2	183263503	183264132	N/A	N/A	ENSRNOG00000061763	AABR07012039.1	12576
2	187404496	187405083	ENSRNOG00000018870	Hapln2	ENSRNOG00000018870	Hapln2	2711
2	197794397	197795052	N/A	N/A	ENSRNOG00000049385	Adamtsl4	8532
2	197991500	197992016	ENSRNOG00000059750|ENSRNOG00000042717	Ciart|BC028528	ENSRNOG00000042717	Ciart	0
2	211090329	211090961	ENSRNOG00000031814	Sort1	ENSRNOG00000031814	Sort1	0
2	235756556	235757214	ENSRNOG00000045743	Etnppl	ENSRNOG00000045743	Etnppl	0
2	249033159	249033611	N/A	N/A	ENSRNOG00000058016	AABR07013672.1	108519
20	5608840	5609337	ENSRNOG00000000485	Bak1	ENSRNOG00000000485	Bak1	292
20	6352008	6352760	ENSRNOG00000000521	Cdkn1a	ENSRNOG00000000521	Cdkn1a	0
20	7998710	7999386	ENSRNOG00000022523	Fkbp5	ENSRNOG00000022523	Fkbp5	0
20	8091796	8092295	N/A	N/A	ENSRNOG00000000508	Armc12	17340
20	8094757	8095461	N/A	N/A	ENSRNOG00000000508	Armc12	14174
20	8096930	8097836	N/A	N/A	ENSRNOG00000000508	Armc12	11799
20	8102782	8103495	N/A	N/A	ENSRNOG00000000508	Armc12	6140
20	13456325	13456692	ENSRNOG00000049734	Slc5a4	ENSRNOG00000049734	Slc5a4	0
20	29527833	29528669	N/A	N/A	ENSRNOG00000000576	Anapc16	15960
20	29531925	29532655	N/A	N/A	ENSRNOG00000000576	Anapc16	11974
20	46206355	46206797	ENSRNOG00000000307	Mical1	ENSRNOG00000000307	Mical1	0
20	46453571	46454121	ENSRNOG00000000299	Foxo3	ENSRNOG00000000299	Foxo3	0
20	48702807	48703261	ENSRNOG00000024221	Mettl24	ENSRNOG00000024221	Mettl24	0
3	2251721	2252186	ENSRNOG00000008190	LOC100911867	ENSRNOG00000008190	LOC100911867	0
3	2703093	2703502	N/A	N/A	ENSRNOG00000028730	Lcn12	13032
3	5970572	5971094	ENSRNOG00000007422	Vav2	ENSRNOG00000007422	Vav2	0
3	7098884	7099433	N/A	N/A	ENSRNOG00000010219	Ralgds	10487
3	8831617	8832210	ENSRNOG00000025296|ENSRNOG00000016794	Phyhd1|Lrrc8a	ENSRNOG00000016794	Phyhd1	530
3	9498717	9499658	ENSRNOG00000059375	AC142138.2	ENSRNOG00000059375	AC142138.2	0
3	11770914	11771360	ENSRNOG00000056868|ENSRNOG00000054560	U6|Sh2d3c	ENSRNOG00000054560	Sh2d3c	0
3	11974385	11974870	ENSRNOG00000015845|ENSRNOG00000022312	Lrsam1|Fam129b	ENSRNOG00000022312	Lrsam1	0
3	31865009	31865479	N/A	N/A	ENSRNOG00000054317	7SK	5699
3	34602341	34602746	N/A	N/A	ENSRNOG00000059031	7SK	19720
3	38797336	38797672	N/A	N/A	ENSRNOG00000051675	RNaseP_nuc	19543
3	81351230	81351706	N/A	N/A	ENSRNOG00000007478	Cry2	7121
3	81507404	81507938	ENSRNOG00000007989	Chst1	ENSRNOG00000007989	Chst1	0
3	81588168	81588556	N/A	N/A	ENSRNOG00000007989	Chst1	75362
3	81776965	81777465	N/A	N/A	ENSRNOG00000060152	AABR07052894.1	22827
3	82289079	82289526	ENSRNOG00000041679	5S_rRNA	ENSRNOG00000041679	5S_rRNA	2609
3	91758640	91759012	ENSRNOG00000058157	Ldlrad3	ENSRNOG00000058157	Ldlrad3	0
3	108793935	108794488	ENSRNOG00000005209	Spred1	ENSRNOG00000005209	Spred1	747
3	111535901	111536582	ENSRNOG00000005183	Rtf1	ENSRNOG00000005183	Rtf1	0
3	122725879	122726341	ENSRNOG00000007017	Tmc2	ENSRNOG00000007017	Tmc2	0
3	124084784	124085592	ENSRNOG00000021255	Smox	ENSRNOG00000021255	Smox	0
3	124226954	124227448	N/A	N/A	ENSRNOG00000021256	Adra1d	81389
3	126206473	126206945	N/A	N/A	ENSRNOG00000053162	AABR07053787.2	25077
3	130941772	130942355	N/A	N/A	ENSRNOG00000059311	AABR07053850.1	19448
3	131872616	131873095	N/A	N/A	ENSRNOG00000027574	AABR07053879.1	179517
3	140476288	140476988	ENSRNOG00000036964	Ralgapa2	ENSRNOG00000036964	Ralgapa2	0
3	143208597	143209193	N/A	N/A	ENSRNOG00000005195	Cst3	10493
3	147605286	147605717	ENSRNOG00000031167	Srxn1	ENSRNOG00000031167	Srxn1	3378
3	148264283	148264969	ENSRNOG00000007946	Bcl2l1	ENSRNOG00000007946	Bcl2l1	0
3	148302597	148303698	ENSRNOG00000007946	Bcl2l1	ENSRNOG00000007946	Bcl2l1	0
3	150210299	150210667	ENSRNOG00000046585	AABR07054370.1	ENSRNOG00000046585	AABR07054370.1	0
3	150581463	150582194	ENSRNOG00000017701	Asip	ENSRNOG00000017701	Asip	1594
3	154598081	154598514	ENSRNOG00000012956	Tgm2	ENSRNOG00000012956	Tgm2	0
3	155251966	155252469	ENSRNOG00000015614	Ppp1r16b	ENSRNOG00000015614	Ppp1r16b	0
3	156806057	156806633	N/A	N/A	ENSRNOG00000027988	Zhx3	28059
3	161812805	161813637	ENSRNOG00000018747|ENSRNOG00000018557|ENSRNOG00000018649	Cdh22|Slc35c2|Elmo2	ENSRNOG00000018557	Cdh22	0
3	162579508	162580026	ENSRNOG00000019154	Zmynd8	ENSRNOG00000019154	Zmynd8	0
3	162817552	162817920	ENSRNOG00000006052	Sulf2	ENSRNOG00000006052	Sulf2	0
3	163183343	163183810	N/A	N/A	ENSRNOG00000052603	AABR07054608.1	44210
3	164579625	164580276	N/A	N/A	ENSRNOG00000060501	AABR07054619.1	45665
3	164597944	164598478	N/A	N/A	ENSRNOG00000060501	AABR07054619.1	27463
3	165160202	165160683	N/A	N/A	ENSRNOG00000012175	Nfatc2	84555
3	165428521	165429084	ENSRNOG00000049484	Atp9a	ENSRNOG00000049484	Atp9a	0
3	173846189	173846631	ENSRNOG00000057996	Phactr3	ENSRNOG00000057996	Phactr3	0
3	176644055	176644478	ENSRNOG00000011624	Kcnq2	ENSRNOG00000011624	Kcnq2	0
4	6878885	6879592	ENSRNOG00000051749	U6	ENSRNOG00000051749	U6	1038
4	11405260	11405728	ENSRNOG00000013962	Magi2	ENSRNOG00000013962	Magi2	0
4	59236446	59236929	N/A	N/A	ENSRNOG00000053863	AABR07060151.1	33421
4	62873575	62874035	N/A	N/A	ENSRNOG00000011750	Fam180a	13130
4	64570479	64570994	ENSRNOG00000026705	Dgki	ENSRNOG00000026705	Dgki	0
4	67311856	67312232	N/A	N/A	ENSRNOG00000026748	Dennd2a	10755
4	84599267	84599629	ENSRNOG00000009571	Wipf3	ENSRNOG00000009571	Wipf3	0
4	84647005	84647512	ENSRNOG00000009571	Wipf3	ENSRNOG00000009571	Wipf3	0
4	100372804	100373322	ENSRNOG00000013605	Sh2d6	ENSRNOG00000013605	Sh2d6	774
4	112734371	112734927	N/A	N/A	ENSRNOG00000006968	Mrpl19	27102
4	118631321	118631777	N/A	N/A	ENSRNOG00000018317	Aak1	23951
4	122373476	122374173	ENSRNOG00000017808	Klf15	ENSRNOG00000017808	Klf15	0
4	124675579	124676033	ENSRNOG00000023257	Adamts9	ENSRNOG00000023257	Adamts9	0
4	128314899	128315321	N/A	N/A	ENSRNOG00000024560	Npap60	48818
4	139245341	139245792	N/A	N/A	ENSRNOG00000059651	7SK	79600
4	144770316	144770784	ENSRNOG00000006509	Srgap3	ENSRNOG00000006509	Srgap3	0
4	146260122	146260594	N/A	N/A	ENSRNOG00000006527	Slc6a1	16268
4	147150143	147150623	ENSRNOG00000008157	Syn2	ENSRNOG00000008157	Syn2	0
4	151481329	151481894	N/A	N/A	ENSRNOG00000008168	Wnt5b	19063
4	157761340	157761846	N/A	N/A	ENSRNOG00000056448	AABR07062033.1	5483
4	159131339	159131890	N/A	N/A	ENSRNOG00000019719	Kcna5	52337
4	174298742	174299271	ENSRNOG00000050371	AABR07062395.2	ENSRNOG00000050371	AABR07062395.2	4784
4	179304744	179305278	ENSRNOG00000015514	Bcat1	ENSRNOG00000015514	Bcat1	0
5	56987196	56987630	ENSRNOG00000006582	Aptx	ENSRNOG00000006582	Aptx	279
5	58397995	58398404	ENSRNOG00000000130	Dnajb5	ENSRNOG00000000130	Dnajb5	0
5	62587969	62588532	ENSRNOG00000008431	Gabbr2	ENSRNOG00000008431	Gabbr2	0
5	64790738	64791311	ENSRNOG00000006972|ENSRNOG00000053615	Mrpl50|Zfp189	ENSRNOG00000006972	Zfp189	0
5	72885665	72886310	N/A	N/A	ENSRNOG00000057406	AABR07048321.1	6028
5	73487676	73488153	ENSRNOG00000016621	Actl7b	ENSRNOG00000016621	Actl7b	4491
5	78296999	78297526	N/A	N/A	ENSRNOG00000014869	Wdr31	8000
5	92246360	92246996	N/A	N/A	ENSRNOG00000023946	Tmem261	207215
5	105366884	105367407	ENSRNOG00000008169	Slc24a2	ENSRNOG00000008169	Slc24a2	0
5	105518189	105518585	ENSRNOG00000008169	Slc24a2	ENSRNOG00000008169	Slc24a2	0
5	125767676	125768324	N/A	N/A	ENSRNOG00000022150	AABR07049524.1	94248
5	136855630	136856010	ENSRNOG00000019843	St3gal3	ENSRNOG00000019843	St3gal3	0
5	140655060	140655772	ENSRNOG00000014008	Mfsd2a	ENSRNOG00000014008	Mfsd2a	0
5	144771434	144771989	ENSRNOG00000011751	Ncdn	ENSRNOG00000011751	Ncdn	0
5	145928986	145929411	N/A	N/A	ENSRNOG00000048129	LOC682102	94285
5	149649762	149650147	N/A	N/A	ENSRNOG00000058693	AABR07050061.1	16420
5	150233812	150234386	N/A	N/A	ENSRNOG00000010531	Oprd1	53740
5	150910761	150911246	ENSRNOG00000010396	Eya3	ENSRNOG00000010396	Eya3	0
5	152795090	152795552	ENSRNOG00000017087	Man1c1	ENSRNOG00000017087	Man1c1	0
5	155276941	155277478	N/A	N/A	ENSRNOG00000012807	C1qa	12799
5	156645787	156646119	ENSRNOG00000014970	Kif17	ENSRNOG00000014970	Kif17	0
5	161321042	161321927	N/A	N/A	ENSRNOG00000054558	AABR07050336.1	201015
5	166744437	166744887	N/A	N/A	ENSRNOG00000016949	Slc25a33	17644
5	166906617	166907143	N/A	N/A	ENSRNOG00000061404	AABR07050484.1	5504
5	167774612	167775183	N/A	N/A	ENSRNOG00000018229	Slc45a1	78265
5	169656904	169657371	ENSRNOG00000011550|ENSRNOG00000011967	Nphp4|Kcnab2	ENSRNOG00000011550	Kcnab2	0
5	169826359	169826781	N/A	N/A	ENSRNOG00000057128	AABR07050561.1	71521
6	14701328	14701770	N/A	N/A	ENSRNOG00000056572	AABR07062915.1	95132
6	27802075	27802643	ENSRNOG00000011394	Kif3c	ENSRNOG00000011394	Kif3c	0
6	29375662	29376108	ENSRNOG00000005371	Klhl29	ENSRNOG00000005371	Klhl29	0
6	33653853	33654444	N/A	N/A	ENSRNOG00000021403	Rhob	34683
6	35397350	35397727	N/A	N/A	ENSRNOG00000054675	AABR07063565.1	53523
6	41361545	41361933	N/A	N/A	ENSRNOG00000058570	AABR07063674.1	85539
6	51171879	51172418	ENSRNOG00000056610	Cog5	ENSRNOG00000056610	Cog5	0
6	76175823	76176452	ENSRNOG00000007043|ENSRNOG00000007114	Psma6|RGD1305089	ENSRNOG00000007114	Psma6	0
6	76269517	76270408	ENSRNOG00000007390	Nfkbia	ENSRNOG00000007390	Nfkbia	0
6	97390716	97391221	ENSRNOG00000057286	AABR07064835.1	ENSRNOG00000057286	AABR07064835.1	0
6	104079795	104080349	ENSRNOG00000004589	Galnt16	ENSRNOG00000004589	Galnt16	0
6	124343771	124344257	ENSRNOG00000027300	Ttc7b	ENSRNOG00000027300	Ttc7b	0
6	124701281	124701956	ENSRNOG00000004362	Rps6ka5	ENSRNOG00000004362	Rps6ka5	0
6	128541321	128541766	ENSRNOG00000011044	Clmn	ENSRNOG00000011044	Clmn	0
6	129808885	129809511	N/A	N/A	ENSRNOG00000005274	Vrk1	26408
6	131994714	131995120	N/A	N/A	ENSRNOG00000006587	LOC100910833	28825
6	135922518	135922917	N/A	N/A	ENSRNOG00000033736	Diras3	16018
7	11677720	11678088	ENSRNOG00000025742|ENSRNOG00000019682|ENSRNOG00000032429	Lmnb2|Tmprss9|Timm13	ENSRNOG00000019682	Timm13	0
7	23550512	23551119	ENSRNOG00000004303|ENSRNOG00000026866	Timp3|Syn3	ENSRNOG00000026866	Syn3	0
7	32012318	32012739	ENSRNOG00000061490	AABR07056605.1	ENSRNOG00000061490	AABR07056605.1	0
7	59260920	59262075	ENSRNOG00000004483	Ptprr	ENSRNOG00000004483	Ptprr	0
7	71388335	71388706	N/A	N/A	ENSRNOG00000033952	Rn60_7_0716.1	9454
7	75227870	75228343	ENSRNOG00000061463	AABR07057510.3	ENSRNOG00000061463	AABR07057510.3	0
7	77434191	77434730	N/A	N/A	ENSRNOG00000005333	Azin1	61794
7	83605053	83605526	ENSRNOG00000004200	Sybu	ENSRNOG00000004200	Sybu	0
7	117846116	117846727	ENSRNOG00000016566	Arhgap39	ENSRNOG00000016566	Arhgap39	0
7	119662864	119663404	ENSRNOG00000000184|ENSRNOG00000000231	Kctd17|Tmprss6	ENSRNOG00000000184	Tmprss6	0
7	123070273	123070931	N/A	N/A	ENSRNOG00000050500	Tob2	8606
7	123192969	123193682	ENSRNOG00000005358	Pmm1	ENSRNOG00000005358	Pmm1	0
7	125544399	125545132	N/A	N/A	ENSRNOG00000012475	Prr5	31195
7	129844474	129845116	ENSRNOG00000053803	AABR07058656.1	ENSRNOG00000053803	AABR07058656.1	0
7	132477023	132477853	ENSRNOG00000015741	Slc2a13	ENSRNOG00000015741	Slc2a13	0
7	136808207	136808614	ENSRNOG00000006235	Nell2	ENSRNOG00000006235	Nell2	0
7	141366833	141367449	ENSRNOG00000056457|ENSRNOG00000061572	Gpd1|Smarcd1	ENSRNOG00000061572	Smarcd1	102
7	143706568	143707087	ENSRNOG00000010588	Tns2	ENSRNOG00000010588	Tns2	150
8	22059530	22060082	ENSRNOG00000020694|ENSRNOG00000033655	AC118115.1|Icam5	ENSRNOG00000020694	Icam5	2322
8	28818367	28818809	N/A	N/A	ENSRNOG00000031438	Spata19	358533
8	45406675	45407138	N/A	N/A	ENSRNOG00000008187	Ubash3b	31241
8	47143840	47144364	N/A	N/A	ENSRNOG00000030910	Grik4	49489
8	47634089	47634657	N/A	N/A	ENSRNOG00000021771	Trim29	39664
8	48415796	48416299	ENSRNOG00000006663	Usp2	ENSRNOG00000006663	Usp2	0
8	52775941	52776513	N/A	N/A	ENSRNOG00000027730	Nxpe1	12344
8	53055035	53055913	ENSRNOG00000029980	Zbtb16	ENSRNOG00000029980	Zbtb16	0
8	53067701	53068304	ENSRNOG00000029980	Zbtb16	ENSRNOG00000029980	Zbtb16	0
8	53068778	53069585	ENSRNOG00000029980	Zbtb16	ENSRNOG00000029980	Zbtb16	0
8	53071408	53071956	ENSRNOG00000029980	Zbtb16	ENSRNOG00000029980	Zbtb16	0
8	54262451	54262966	N/A	N/A	ENSRNOG00000053732	AABR07070131.2	358643
8	62753758	62754431	N/A	N/A	ENSRNOG00000007687	Sema7a	7891
8	62851938	62852379	ENSRNOG00000041609|ENSRNOG00000008219	Ccdc33|AABR07073414.1	ENSRNOG00000008219	Ccdc33	0
8	64991192	64991769	ENSRNOG00000051221	Rn60_8_0647.2	ENSRNOG00000051221	Rn60_8_0647.2	0
8	67483499	67483877	ENSRNOG00000052380|ENSRNOG00000015257	Coro2b|U6	ENSRNOG00000015257	Coro2b	0
8	68000579	68001097	N/A	N/A	ENSRNOG00000057119	U6	23720
8	74102646	74103060	N/A	N/A	ENSRNOG00000057854	AABR07070527.1	49169
8	89276865	89277375	N/A	N/A	ENSRNOG00000058012	AABR07070873.1	39820
8	101098424	101098912	N/A	N/A	ENSRNOG00000057191	AABR07071117.1	346215
8	102737036	102737592	ENSRNOG00000008554	Slc9a9	ENSRNOG00000008554	Slc9a9	0
8	105567361	105567762	N/A	N/A	ENSRNOG00000037129	AABR07071223.1	40603
8	106021807	106022394	N/A	N/A	ENSRNOG00000013585	Nmnat3	294730
8	117266211	117266724	ENSRNOG00000047768	Lamb2	ENSRNOG00000047768	Lamb2	1613
8	117589587	117590237	ENSRNOG00000020361|ENSRNOG00000058445	SNORA28|Ip6k2	ENSRNOG00000020361	Ip6k2	0
8	117826151	117826656	ENSRNOG00000020688	Ccdc51	ENSRNOG00000020688	Ccdc51	0
8	119556765	119557208	N/A	N/A	ENSRNOG00000021091	Trank1	9301
8	128699689	128700123	ENSRNOG00000037085	Xirp1	ENSRNOG00000037085	Xirp1	2010
9	10964292	10964744	ENSRNOG00000047046|ENSRNOG00000047860	Plin4|Plin5	ENSRNOG00000047046	Plin4	0
9	15506857	15507371	N/A	N/A	ENSRNOG00000015249	RGD1562299	5692
9	17114273	17114923	ENSRNOG00000018998|ENSRNOG00000018980|ENSRNOG00000039856	Yipf3|Lrrc73|Tjap1	ENSRNOG00000039856	Lrrc73	97
9	21191910	21192285	ENSRNOG00000012708	Ptchd4	ENSRNOG00000012708	Ptchd4	0
9	41076375	41076878	N/A	N/A	ENSRNOG00000014001	Prss40	6447
9	44262362	44262815	N/A	N/A	ENSRNOG00000018366	RGD1310819	25246
9	62344723	62345244	ENSRNOG00000032659	Plcl1	ENSRNOG00000032659	Plcl1	0
9	66715709	66716138	ENSRNOG00000019107|ENSRNOG00000022066	Fam117b|AABR07073485.1	ENSRNOG00000022066	Fam117b	831
9	81475749	81476163	N/A	N/A	ENSRNOG00000048239	Cxcr1	6476
9	89769383	89769770	N/A	N/A	ENSRNOG00000056997	AABR07068198.3	46836
9	93461420	93462017	N/A	N/A	ENSRNOG00000018559	LOC501180	15001
9	98574870	98575298	ENSRNOG00000020254	Per2	ENSRNOG00000020254	Per2	0
9	118809892	118810364	ENSRNOG00000016196	Dlgap1	ENSRNOG00000016196	Dlgap1	0

## Sheet: FS30 GR Only Peaks
GR only	n=61
Chr	start	end	GeneIDs(-5Kb+5Kb)	GeneNames(-5Kb+5Kb)	ClosestGeneID	ClosestGeneName	ClosestGeneDistance
1	6866602	6867000	ENSRNOG00000011058	Utrn	ENSRNOG00000011058	Utrn	0
1	24518792	24519218	N/A	N/A	ENSRNOG00000059251	1700020N01Rik	52022
1	24564741	24565153	N/A	N/A	ENSRNOG00000059251	1700020N01Rik	6087
1	129050340	129050734	ENSRNOG00000014187	Igf1r	ENSRNOG00000014187	Igf1r	0
1	185209348	185209783	ENSRNOG00000020479	Pik3c2a	ENSRNOG00000020479	Pik3c2a	1139
1	221826044	221826364	ENSRNOG00000021103	Nrxn2	ENSRNOG00000021103	Nrxn2	0
1	261905441	261905816	N/A	N/A	ENSRNOG00000055885	AC096317.1	16729
10	2907447	2907873	N/A	N/A	ENSRNOG00000059756	AABR07029023.1	79492
10	16859510	16859909	ENSRNOG00000003508	Ergic1	ENSRNOG00000003508	Ergic1	0
10	25910099	25910648	ENSRNOG00000003256	Ccng1	ENSRNOG00000003256	Ccng1	0
10	76016778	76017129	ENSRNOG00000025338	Msi2	ENSRNOG00000025338	Msi2	0
10	81861524	81861898	N/A	N/A	ENSRNOG00000054653	AABR07030334.1	21287
10	85359021	85359435	N/A	N/A	ENSRNOG00000022771	Arhgap23	25446
10	98752741	98753130	ENSRNOG00000004437	Map2k6	ENSRNOG00000004437	Map2k6	0
11	65855769	65856176	N/A	N/A	ENSRNOG00000002746	Fstl1	10352
13	71332511	71332910	ENSRNOG00000049560	Glul	ENSRNOG00000049560	Glul	0
13	83926063	83926511	N/A	N/A	ENSRNOG00000003283	Rcsd1	9043
14	81007325	81007618	ENSRNOG00000030568	Rgs12	ENSRNOG00000030568	Rgs12	0
14	88743549	88744040	ENSRNOG00000025695	Tns3	ENSRNOG00000025695	Tns3	0
14	107433609	107434030	N/A	N/A	ENSRNOG00000033346	LOC100361636	38225
15	58846929	58847343	N/A	N/A	ENSRNOG00000057847	AABR07018459.1	11838
15	58973315	58973830	N/A	N/A	ENSRNOG00000057847	AABR07018459.1	138224
15	108290508	108290856	ENSRNOG00000012710	Ubac2	ENSRNOG00000012710	Ubac2	0
16	47967883	47968213	N/A	N/A	ENSRNOG00000056004	SNORA70	13245
16	81954816	81955110	ENSRNOG00000028426	Mcf2l	ENSRNOG00000028426	Mcf2l	0
17	7290520	7291024	N/A	N/A	ENSRNOG00000019533	Klhl3	261281
17	7322258	7322646	N/A	N/A	ENSRNOG00000053948	AABR07026969.1	279658
17	55203204	55203541	N/A	N/A	ENSRNOG00000018110	Svil	26757
17	70358480	70358857	N/A	N/A	ENSRNOG00000028168	Ankrd16	27850
19	54729286	54729674	ENSRNOG00000019098	Car5a	ENSRNOG00000019098	Car5a	2185
2	33135502	33135909	N/A	N/A	ENSRNOG00000027002	Mast4	110232
2	56327662	56327957	N/A	N/A	ENSRNOG00000011696	Lifr	98410
2	82845789	82846190	N/A	N/A	ENSRNOG00000059117	AABR07009002.1	72635
2	198682711	198683105	ENSRNOG00000037223|ENSRNOG00000021201	Txnip|AABR07012592.1	ENSRNOG00000037223	AABR07012592.1	4
2	207512488	207512980	ENSRNOG00000014479	Cttnbp2nl	ENSRNOG00000014479	Cttnbp2nl	0
2	251885083	251885525	ENSRNOG00000026186	Syde2	ENSRNOG00000026186	Syde2	0
20	10752933	10753327	ENSRNOG00000001193	Hsf2bp	ENSRNOG00000001193	Hsf2bp	4527
20	47076849	47077276	ENSRNOG00000043033	Lace1	ENSRNOG00000043033	Lace1	0
4	2787332	2787804	N/A	N/A	ENSRNOG00000010353	Dnajb6	12443
4	150378431	150378777	N/A	N/A	ENSRNOG00000006576	Bms1	54793
4	168895690	168896041	N/A	N/A	ENSRNOG00000000024	Hebp1	7524
4	171485960	171486319	ENSRNOG00000007047	Eps8	ENSRNOG00000007047	Eps8	0
5	138071356	138071838	N/A	N/A	ENSRNOG00000054036	SNORA17	41728
5	138587007	138587369	N/A	N/A	ENSRNOG00000061851	Foxj3	18424
6	7149304	7150084	N/A	N/A	ENSRNOG00000047701	5S_rRNA	6929
6	11080086	11080401	N/A	N/A	ENSRNOG00000054705	SNORA17	6442
6	94762916	94763367	N/A	N/A	ENSRNOG00000004345	Daam1	23891
6	96485608	96486187	ENSRNOG00000004873	Prkch	ENSRNOG00000004873	Prkch	0
6	110949663	110950145	N/A	N/A	ENSRNOG00000011111	Cipc	17916
7	11994904	11995309	ENSRNOG00000018212	Abhd17a	ENSRNOG00000018212	Abhd17a	0
7	107882567	107883087	N/A	N/A	ENSRNOG00000008209	St3gal1	12022
8	77367064	77367472	ENSRNOG00000060338	Lipc	ENSRNOG00000060338	Lipc	0
8	122903580	122903891	ENSRNOG00000011201	Cmtm8	ENSRNOG00000011201	Cmtm8	0
8	127638465	127638871	N/A	N/A	ENSRNOG00000046257	Ctdspl	63663
8	128820310	128820703	ENSRNOG00000018700	Mobp	ENSRNOG00000018700	Mobp	3805
9	44097236	44097776	ENSRNOG00000018276	Mgat4a	ENSRNOG00000018276	Mgat4a	0
9	70795323	70795726	N/A	N/A	ENSRNOG00000012961	Klf7	7411
9	113478725	113479108	ENSRNOG00000042189	Rab31	ENSRNOG00000042189	Rab31	0
9	114943781	114944121	ENSRNOG00000011700	Ptprm	ENSRNOG00000011700	Ptprm	0
X	111851394	111851784	N/A	N/A	ENSRNOG00000060262	Prps1	31124
X	155857531	155857939	ENSRNOG00000055562	Dkc1	ENSRNOG00000055562	Dkc1	0

## Sheet: BLPM MR Only Peaks
MR only	n=356
Chr	start	end	GeneIDs(-5Kb+5Kb)	GeneNames(-5Kb+5Kb)	ClosestGeneID	ClosestGeneName	ClosestGeneDistance
1	5136317	5136819	ENSRNOG00000014290	Grm1	ENSRNOG00000014290	Grm1	0
1	5149367	5149826	ENSRNOG00000014290	Grm1	ENSRNOG00000014290	Grm1	0
1	13582492	13582984	ENSRNOG00000059393	U6	ENSRNOG00000059393	U6	69
1	15603917	15604304	ENSRNOG00000031700	Map3k5	ENSRNOG00000031700	Map3k5	0
1	46317668	46317979	ENSRNOG00000016973	RGD1307262	ENSRNOG00000016973	RGD1307262	0
1	47191703	47192047	ENSRNOG00000018158	Tmem181	ENSRNOG00000018158	Tmem181	0
1	56949415	56949773	ENSRNOG00000061312|ENSRNOG00000015597	Phf10|LOC100125364	ENSRNOG00000015597	LOC100125364	0
1	59129495	59130086	ENSRNOG00000012692	Riok2	ENSRNOG00000012692	Riok2	0
1	64320125	64320540	ENSRNOG00000057852	Cacng6	ENSRNOG00000057852	Cacng6	0
1	65520660	65521605	ENSRNOG00000027550	Mzf1	ENSRNOG00000027550	Mzf1	513
1	65844956	65845383	ENSRNOG00000045583	AABR07002068.1	ENSRNOG00000045583	AABR07002068.1	0
1	72464444	72464844	ENSRNOG00000038622|ENSRNOG00000016687|ENSRNOG00000042414	Nat14|Zfp628|Ssc5d	ENSRNOG00000042414	Nat14	0
1	72546054	72546492	ENSRNOG00000016829|ENSRNOG00000016877	Shisa7|Isoc2b	ENSRNOG00000016877	Shisa7	0
1	72927006	72927468	ENSRNOG00000053828|ENSRNOG00000027942	Eps8l1|Ppp1r12c	ENSRNOG00000027942	Eps8l1	0
1	80231739	80232323	N/A	N/A	ENSRNOG00000046667	Fosb	10030
1	81412954	81413392	ENSRNOG00000019915|ENSRNOG00000019862	Xrcc1|Pinlyp	ENSRNOG00000019915	Xrcc1	0
1	85323479	85323898	N/A	N/A	ENSRNOG00000019838	Gmfg	5512
1	88859402	88859764	ENSRNOG00000048484	AABR07002908.1	ENSRNOG00000048484	AABR07002908.1	2739
1	89649755	89650130	ENSRNOG00000028984|ENSRNOG00000061315	AABR07002928.1|RGD1563307	ENSRNOG00000061315	AABR07002928.1	0
1	100413410	100413780	N/A	N/A	ENSRNOG00000019318	Syt3	5328
1	114282987	114283497	ENSRNOG00000011945	Cyfip1	ENSRNOG00000011945	Cyfip1	0
1	115408487	115408938	N/A	N/A	ENSRNOG00000055881	SNORA17	74376
1	131455720	131456257	ENSRNOG00000010308	Nr2f2	ENSRNOG00000010308	Nr2f2	0
1	141973352	141973811	N/A	N/A	ENSRNOG00000061327	AABR07004421.1	8776
1	144601131	144601450	ENSRNOG00000026296|ENSRNOG00000032723	Saxo2|Eftud1	ENSRNOG00000026296	Saxo2	0
1	155633305	155633837	N/A	N/A	ENSRNOG00000051568	AABR07004776.1	320995
1	164174627	164175028	N/A	N/A	ENSRNOG00000027228	Mogat2	6736
1	165122190	165122617	ENSRNOG00000018411	Pold3	ENSRNOG00000018411	Pold3	0
1	173780831	173781239	N/A	N/A	ENSRNOG00000014629	Lmo1	16582
1	176077645	176078038	ENSRNOG00000029082|ENSRNOG00000036293	RGD1566189|AABR07005031.1	ENSRNOG00000036293	AABR07005031.1	521
1	186554157	186554527	N/A	N/A	ENSRNOG00000059173	SNORA17	56357
1	196883782	196884172	ENSRNOG00000015218	Nsmce1	ENSRNOG00000015218	Nsmce1	0
1	198243626	198244029	ENSRNOG00000054961	AABR07005779.3	ENSRNOG00000054961	AABR07005779.3	111
1	199216490	199216927	ENSRNOG00000018986|ENSRNOG00000039730	Fbxl19|Orai3	ENSRNOG00000039730	Orai3	89
1	200753954	200754348	N/A	N/A	ENSRNOG00000052932	AABR07005808.1	13189
1	205842277	205842672	ENSRNOG00000018119|ENSRNOG00000018327	Dhx32|Fank1	ENSRNOG00000018327	Fank1	0
1	212547207	212547642	ENSRNOG00000018337	Caly	ENSRNOG00000018337	Caly	0
1	214182526	214182958	ENSRNOG00000016697|ENSRNOG00000016611	Hras|Lrrc56	ENSRNOG00000016697	Lrrc56	0
1	219345356	219345730	ENSRNOG00000018553|ENSRNOG00000018391	Pitpnm1|Cdk2ap2	ENSRNOG00000018391	Cdk2ap2	188
1	220475838	220476335	ENSRNOG00000050510|ENSRNOG00000020201|ENSRNOG00000020247	Cnih2|LOC100363782|Yif1a	ENSRNOG00000020247	Cnih2	0
1	220477586	220478093	ENSRNOG00000050510|ENSRNOG00000020201|ENSRNOG00000020247	Cnih2|LOC100363782|Yif1a	ENSRNOG00000020247	Cnih2	0
1	222459848	222460204	ENSRNOG00000021175	Otub1	ENSRNOG00000021175	Otub1	0
1	222495247	222495653	ENSRNOG00000021179	Naa40	ENSRNOG00000021179	Naa40	0
1	224869031	224869696	N/A	N/A	ENSRNOG00000018385	Chrm1	12743
1	226353565	226353949	ENSRNOG00000027264	Dagla	ENSRNOG00000027264	Dagla	0
1	226630429	226630934	ENSRNOG00000020702|ENSRNOG00000020693	Tmem138|Cyb561a3	ENSRNOG00000020693	Tmem138	0
1	238592670	238593048	N/A	N/A	ENSRNOG00000051262	Tmc1	151171
1	246619148	246619607	ENSRNOG00000014768	Glis3	ENSRNOG00000014768	Glis3	0
1	280103539	280103874	ENSRNOG00000018310	Eno4	ENSRNOG00000018310	Eno4	0
1	281101624	281102128	ENSRNOG00000009523	Rab11fip2	ENSRNOG00000009523	Rab11fip2	187
1	281377047	281377425	ENSRNOG00000009830	Fam204a	ENSRNOG00000009830	Fam204a	214
10	5925042	5925566	ENSRNOG00000033942	Grin2a	ENSRNOG00000033942	Grin2a	4732
10	8643447	8643987	ENSRNOG00000002827	Rbfox1	ENSRNOG00000002827	Rbfox1	0
10	9215757	9216108	N/A	N/A	ENSRNOG00000002827	Rbfox1	560866
10	10808204	10808606	ENSRNOG00000003186|ENSRNOG00000028075	LOC360479|Anks3	ENSRNOG00000028075	LOC360479	0
10	13861081	13861400	ENSRNOG00000003195	Caskin1	ENSRNOG00000003195	Caskin1	0
10	15228053	15228505	ENSRNOG00000020006|ENSRNOG00000020029	Fam195a|Wdr90	ENSRNOG00000020006	Wdr90	0
10	21170291	21170706	ENSRNOG00000027341	Tenm2	ENSRNOG00000027341	Tenm2	0
10	37353188	37353696	N/A	N/A	ENSRNOG00000004956	Jade2	41564
10	40299134	40299490	ENSRNOG00000010370	Tnip1	ENSRNOG00000010370	Tnip1	2665
10	42746076	42746563	ENSRNOG00000045816	Gria1	ENSRNOG00000045816	Gria1	0
10	45279067	45279624	ENSRNOG00000049219	Rnf187	ENSRNOG00000049219	Rnf187	0
10	46486575	46486926	ENSRNOG00000060588	AC128154.1	ENSRNOG00000060588	AC128154.1	0
10	52593750	52594137	ENSRNOG00000004171	Dnah9	ENSRNOG00000004171	Dnah9	0
10	54511989	54512303	ENSRNOG00000003849|ENSRNOG00000037718	Stx8|Cfap52	ENSRNOG00000037718	Cfap52	0
10	58776331	58776801	ENSRNOG00000014618|ENSRNOG00000014072|ENSRNOG00000014027	RGD1304728|Med31|Txndc17	ENSRNOG00000014072	Txndc17	0
10	64036583	64037201	ENSRNOG00000061429	Rph3al	ENSRNOG00000061429	Rph3al	0
10	66511828	66512236	ENSRNOG00000023182	RGD1565317	ENSRNOG00000023182	RGD1565317	2330
10	68819279	68819592	N/A	N/A	ENSRNOG00000006625	Phb-ps1	105833
10	68863390	68863801	N/A	N/A	ENSRNOG00000006625	Phb-ps1	61624
10	75149547	75150050	ENSRNOG00000008635	Mks1	ENSRNOG00000008635	Mks1	0
10	81910330	81910796	ENSRNOG00000002828	Tob1	ENSRNOG00000002828	Tob1	2893
10	82192657	82193015	ENSRNOG00000060528	Cacna1g	ENSRNOG00000060528	Cacna1g	0
10	83456061	83456419	N/A	N/A	ENSRNOG00000046799	Phb	19688
10	84976028	84976432	ENSRNOG00000009902|ENSRNOG00000009567	Mrpl10|Lrrc46	ENSRNOG00000009902	Lrrc46	0
10	85094368	85094804	ENSRNOG00000009275	Kpnb1	ENSRNOG00000009275	Kpnb1	0
10	89338821	89339230	ENSRNOG00000050347|ENSRNOG00000023768	N/A|Rundc1	ENSRNOG00000023768	Rundc1	0
10	96663432	96663902	ENSRNOG00000052124|ENSRNOG00000024557	AABR07030630.1|Cep112	ENSRNOG00000024557	Cep112	0
10	97209966	97210419	ENSRNOG00000055010	Axin2	ENSRNOG00000055010	Axin2	2013
10	97940761	97941224	ENSRNOG00000049876|ENSRNOG00000057482	AABR07030657.1|Prkar1a	ENSRNOG00000049876	Prkar1a	0
10	105290071	105290500	ENSRNOG00000049862	Rnf157	ENSRNOG00000049862	Rnf157	2990
10	105553131	105553513	ENSRNOG00000011007|ENSRNOG00000060493	U6|Ube2o	ENSRNOG00000011007	Ube2o	146
10	106971199	106971591	ENSRNOG00000002946	Socs3	ENSRNOG00000002946	Socs3	3587
10	108425284	108425698	ENSRNOG00000045791	Eif4a3	ENSRNOG00000045791	Eif4a3	79
10	108665066	108665430	ENSRNOG00000058129	AABR07030910.1	ENSRNOG00000058129	AABR07030910.1	2376
10	108673601	108674039	N/A	N/A	ENSRNOG00000058129	AABR07030910.1	5194
10	109811302	109811698	ENSRNOG00000036697	Mafg	ENSRNOG00000036697	Mafg	0
11	31103350	31103962	ENSRNOG00000002051|ENSRNOG00000021399	Synj1|RGD1306954	ENSRNOG00000021399	RGD1306954	0
11	34589928	34590273	ENSRNOG00000039850	Pigp	ENSRNOG00000039850	Pigp	1848
11	35234508	35234945	N/A	N/A	ENSRNOG00000054899	7SK	76130
11	35677396	35677813	ENSRNOG00000001652	Erg	ENSRNOG00000001652	Erg	0
11	42858421	42858989	ENSRNOG00000001689	Arl6	ENSRNOG00000001689	Arl6	0
11	53731634	53732004	ENSRNOG00000001958	Ift57	ENSRNOG00000001958	Ift57	0
11	64699821	64700197	ENSRNOG00000003088	Arhgap31	ENSRNOG00000003088	Arhgap31	0
11	69480745	69481132	ENSRNOG00000001706	Kalrn	ENSRNOG00000001706	Kalrn	3161
11	70967213	70967579	ENSRNOG00000026420	Iqcg	ENSRNOG00000026420	Iqcg	0
11	71601492	71601922	ENSRNOG00000001757|ENSRNOG00000001758	Tctex1d2|Tm4sf19	ENSRNOG00000001758	Tctex1d2	0
11	73078748	73079085	ENSRNOG00000001730	Acap2	ENSRNOG00000001730	Acap2	0
11	87548700	87549116	ENSRNOG00000001876|ENSRNOG00000054912|ENSRNOG00000001875|ENSRNOG00000001877	Smpd4|Ccdc74a|U6|Med15	ENSRNOG00000001876	Ccdc74a	0
12	6371540	6371981	N/A	N/A	ENSRNOG00000055643	SNORA67	17229
12	13131738	13132164	ENSRNOG00000001079	Daglb	ENSRNOG00000001079	Daglb	0
12	17299799	17300294	ENSRNOG00000001289	LOC498154	ENSRNOG00000001289	LOC498154	0
12	17584279	17584687	ENSRNOG00000021312	Dnaaf5	ENSRNOG00000021312	Dnaaf5	0
12	19328464	19328942	ENSRNOG00000027175|ENSRNOG00000001355	Taf6|Cnpy4	ENSRNOG00000001355	Taf6	0
12	24101871	24102299	ENSRNOG00000001443	Rhbdd2	ENSRNOG00000001443	Rhbdd2	0
12	28785259	28785664	ENSRNOG00000024435	Wbscr17	ENSRNOG00000024435	Wbscr17	0
12	31508488	31508804	N/A	N/A	ENSRNOG00000022893	Rimbp2	21895
12	31543916	31544360	ENSRNOG00000022893	Rimbp2	ENSRNOG00000022893	Rimbp2	0
12	36791590	36792010	N/A	N/A	ENSRNOG00000059211	AABR07036301.1	20568
12	38783237	38783616	ENSRNOG00000001339|ENSRNOG00000001342	Psmd9|Wdr66	ENSRNOG00000001342	Wdr66	1228
12	47073797	47074217	ENSRNOG00000011222|ENSRNOG00000001171	Coq5|Dynll1	ENSRNOG00000011222	Dynll1	0
12	47551615	47552031	ENSRNOG00000056104|ENSRNOG00000037566	RGD1560398|SNORA26	ENSRNOG00000037566	RGD1560398	0
12	48286213	48286607	ENSRNOG00000028556	Usp30	ENSRNOG00000028556	Usp30	0
13	48795434	48795869	ENSRNOG00000007887	Elk4	ENSRNOG00000007887	Elk4	0
13	69636871	69637285	N/A	N/A	ENSRNOG00000052094	AABR07021392.1	7982
13	72727120	72727619	N/A	N/A	ENSRNOG00000057771	U6	6813
13	77358809	77359776	ENSRNOG00000051261	Rn60_13_0822.1	ENSRNOG00000051261	Rn60_13_0822.1	0
13	82574835	82575213	ENSRNOG00000002860	Ccdc181	ENSRNOG00000002860	Ccdc181	0
13	82607518	82607916	ENSRNOG00000002884	Blzf1	ENSRNOG00000002884	Blzf1	140
13	83248155	83248568	N/A	N/A	ENSRNOG00000002964	Xcl1	45292
13	95050890	95051236	ENSRNOG00000004181	Sdccag8	ENSRNOG00000004181	Sdccag8	0
13	96355015	96355414	ENSRNOG00000042201	Efcab2	ENSRNOG00000042201	Efcab2	0
13	98649603	98649951	ENSRNOG00000002969	Itpkb	ENSRNOG00000002969	Itpkb	0
13	99136503	99137158	ENSRNOG00000003247	Sde2	ENSRNOG00000003247	Sde2	0
13	110511236	110511646	ENSRNOG00000004487	Nek2	ENSRNOG00000004487	Nek2	22
13	112260038	112260525	N/A	N/A	ENSRNOG00000035520	Mir205	26649
13	112266059	112266497	N/A	N/A	ENSRNOG00000035520	Mir205	32670
14	13508654	13509086	N/A	N/A	ENSRNOG00000055646	AABR07014387.1	11819
14	20151023	20151391	ENSRNOG00000003067	Npffr2	ENSRNOG00000003067	Npffr2	0
14	42667092	42667420	N/A	N/A	ENSRNOG00000051929	Phox2b	46895
14	46643659	46644028	ENSRNOG00000059852	Rn5-8s	ENSRNOG00000059852	Rn5-8s	2138
14	77492533	77492894	ENSRNOG00000006139	Stx18	ENSRNOG00000006139	Stx18	0
14	80355426	80355775	ENSRNOG00000008474	Acox3	ENSRNOG00000008474	Acox3	7
14	83067777	83068335	N/A	N/A	ENSRNOG00000055471	Ywhah	5354
14	84150508	84150975	ENSRNOG00000004112|ENSRNOG00000024945	RGD1308775|Dusp18	ENSRNOG00000024945	Dusp18	0
14	84392940	84393389	ENSRNOG00000005147|ENSRNOG00000005218	Ccdc157|Sf3a1	ENSRNOG00000005218	Sf3a1	0
14	107302895	107303483	ENSRNOG00000009220	Tmem17	ENSRNOG00000009220	Tmem17	0
15	4092174	4092659	ENSRNOG00000027012	Usp54	ENSRNOG00000027012	Usp54	0
15	32887971	32888386	ENSRNOG00000009090	Dad1	ENSRNOG00000009090	Dad1	0
15	60403077	60403463	N/A	N/A	ENSRNOG00000049547	Tnfsf11	79064
15	60766456	60767085	ENSRNOG00000009987	Akap11	ENSRNOG00000009987	Akap11	0
15	70009852	70010407	N/A	N/A	ENSRNOG00000008986	Diaph3	29017
15	86508343	86508950	N/A	N/A	ENSRNOG00000060775	Lmo7	50605
15	105850723	105851251	ENSRNOG00000061422|ENSRNOG00000051564	AABR07019442.3|Rap2a	ENSRNOG00000051564	Rap2a	291
16	3524125	3524722	ENSRNOG00000015148	Erc2	ENSRNOG00000015148	Erc2	0
16	19303348	19303883	ENSRNOG00000014454|ENSRNOG00000039528	Fam32a|Ap1m1	ENSRNOG00000014454	Ap1m1	0
16	20325325	20325813	ENSRNOG00000018932	Ccdc124	ENSRNOG00000018932	Ccdc124	2061
16	20399924	20400664	ENSRNOG00000022753	Mast3	ENSRNOG00000022753	Mast3	0
16	20486689	20487005	ENSRNOG00000019568	Jund	ENSRNOG00000019568	Jund	0
16	20585138	20585510	ENSRNOG00000019741|ENSRNOG00000019698	Ssbp4|Isyna1	ENSRNOG00000019698	Ssbp4	0
16	20859131	20859484	ENSRNOG00000020142|ENSRNOG00000020178	Gdf1|Cope	ENSRNOG00000020142	Gdf1	0
16	26859009	26859384	ENSRNOG00000032297	Msmo1	ENSRNOG00000032297	Msmo1	13
16	48141249	48141595	ENSRNOG00000009590	Stox2	ENSRNOG00000009590	Stox2	0
16	49485047	49485444	ENSRNOG00000012087|ENSRNOG00000038819	RGD1564308|Ufsp2	ENSRNOG00000038819	RGD1564308	0
16	68334610	68335049	N/A	N/A	ENSRNOG00000059139	uc_338	55980
16	79739355	79739708	ENSRNOG00000012561	Arhgef10	ENSRNOG00000012561	Arhgef10	0
16	83283812	83284283	ENSRNOG00000014526	Cars2	ENSRNOG00000014526	Cars2	4381
16	83931690	83932057	N/A	N/A	ENSRNOG00000059439	AABR07026565.2	68994
17	6507090	6507497	ENSRNOG00000018853	Slc28a3	ENSRNOG00000018853	Slc28a3	0
17	7283170	7283610	N/A	N/A	ENSRNOG00000019533	Klhl3	253931
17	16729121	16729497	N/A	N/A	ENSRNOG00000016099	Id4	33996
17	20620860	20621196	ENSRNOG00000051931	AABR07027235.1	ENSRNOG00000051931	AABR07027235.1	535
17	23857348	23857793	ENSRNOG00000014007	Gfod1	ENSRNOG00000014007	Gfod1	0
17	66219415	66219738	ENSRNOG00000017593	Mtr	ENSRNOG00000017593	Mtr	0
17	74895134	74895525	N/A	N/A	ENSRNOG00000055896	U6	93502
17	75609243	75609563	ENSRNOG00000023661	Celf2	ENSRNOG00000023661	Celf2	0
17	76622552	76622969	ENSRNOG00000017882	Camk1d	ENSRNOG00000017882	Camk1d	0
17	76777269	76777781	ENSRNOG00000017882	Camk1d	ENSRNOG00000017882	Camk1d	0
17	76789756	76790165	ENSRNOG00000017882	Camk1d	ENSRNOG00000017882	Camk1d	0
17	78817346	78817748	ENSRNOG00000016283	Meig1	ENSRNOG00000016283	Meig1	0
17	88095216	88095751	ENSRNOG00000018631|ENSRNOG00000033076	Enkur|Thnsl1	ENSRNOG00000018631	Enkur	0
18	14807505	14807922	ENSRNOG00000047261	LOC100911918	ENSRNOG00000047261	LOC100911918	0
18	15921572	15922036	ENSRNOG00000016562	Zfp191	ENSRNOG00000016562	Zfp191	0
18	42626133	42626471	N/A	N/A	ENSRNOG00000055180	AABR07031989.1	548437
18	56193284	56193993	ENSRNOG00000018712	Camk2a	ENSRNOG00000018712	Camk2a	0
18	62121507	62121997	N/A	N/A	ENSRNOG00000018770	Pmaip1	52673
18	73359949	73360415	ENSRNOG00000017788	Katnal2	ENSRNOG00000017788	Katnal2	0
18	73961885	73962418	N/A	N/A	ENSRNOG00000054472	AABR07032621.1	8992
18	74269818	74270181	ENSRNOG00000016987	Pstpip2	ENSRNOG00000016987	Pstpip2	0
19	6091205	6091570	ENSRNOG00000060593|ENSRNOG00000056643	SNORA32|Cdh8	ENSRNOG00000056643	Cdh8	0
19	10024581	10025035	ENSRNOG00000042179	Cfap20	ENSRNOG00000042179	Cfap20	0
19	10443085	10443485	ENSRNOG00000014963	Adgrg1	ENSRNOG00000014963	Adgrg1	0
19	24216745	24217150	ENSRNOG00000003479	Rnf150	ENSRNOG00000003479	Rnf150	0
19	25181319	25181874	ENSRNOG00000006049|ENSRNOG00000024754	Rfx1|AABR07043169.1	ENSRNOG00000006049	Rfx1	0
19	32780676	32781120	ENSRNOG00000049370	Lsm6	ENSRNOG00000049370	Lsm6	0
19	37453914	37454339	N/A	N/A	ENSRNOG00000017045	Zdhhc1	13444
19	37795498	37795894	ENSRNOG00000018954|ENSRNOG00000018000	Tsnaxip1|Ranbp10	ENSRNOG00000018000	Ranbp10	0
19	41379350	41379812	ENSRNOG00000017178	Hydin	ENSRNOG00000017178	Hydin	0
19	42011139	42011549	ENSRNOG00000052310	Pkd1l3	ENSRNOG00000052310	Pkd1l3	0
19	49518473	49518902	ENSRNOG00000056488|ENSRNOG00000045541|ENSRNOG00000011535	LOC687399|U1|Gcsh	ENSRNOG00000045541	LOC687399	0
19	52225315	52225769	ENSRNOG00000015590	Dnaaf1	ENSRNOG00000015590	Dnaaf1	0
2	21450740	21451033	N/A	N/A	ENSRNOG00000055450	Ckmt2	13548
2	27793385	27793837	N/A	N/A	ENSRNOG00000051888	AABR07007775.1	8773
2	32095815	32096233	N/A	N/A	ENSRNOG00000054794	AABR07007874.1	201133
2	33841431	33841765	ENSRNOG00000032735	Srek1	ENSRNOG00000032735	Srek1	0
2	42630310	42630772	N/A	N/A	ENSRNOG00000026928	AABR07008097.1	96037
2	78197650	78198118	ENSRNOG00000010589	Fam134b	ENSRNOG00000010589	Fam134b	0
2	103394123	103394481	N/A	N/A	ENSRNOG00000013038	AABR07009572.1	356306
2	103419631	103420033	N/A	N/A	ENSRNOG00000013038	AABR07009572.1	330754
2	103737440	103737958	N/A	N/A	ENSRNOG00000013038	AABR07009572.1	12829
2	137715717	137716128	N/A	N/A	ENSRNOG00000051733	AABR07010502.1	241878
2	184480977	184481562	N/A	N/A	ENSRNOG00000060178	AABR07012061.1	115542
2	187522177	187522493	ENSRNOG00000031778	Mef2d	ENSRNOG00000031778	Mef2d	0
2	188541156	188541580	ENSRNOG00000059903|ENSRNOG00000020539|ENSRNOG00000036423	Muc1|Thbs3|Mir92b	ENSRNOG00000036423	Mir92b	41
2	202550212	202550580	N/A	N/A	ENSRNOG00000019754	Gdap2	23364
2	218959330	218959782	ENSRNOG00000014323	Extl2	ENSRNOG00000014323	Extl2	0
2	235831468	235832041	ENSRNOG00000023322	Ostc	ENSRNOG00000023322	Ostc	0
2	262913055	262913383	ENSRNOG00000051010|ENSRNOG00000021410	Negr1|AABR07013918.1	ENSRNOG00000021410	Negr1	944
20	4464275	4464703	ENSRNOG00000033581|ENSRNOG00000000443	Tnxb|C4a	ENSRNOG00000000443	C4a	0
20	7753255	7753787	N/A	N/A	ENSRNOG00000000500	Scube3	6925
20	10680395	10680836	ENSRNOG00000001189|ENSRNOG00000053658	Sik1|AABR07044569.1	ENSRNOG00000053658	AABR07044569.1	0
20	12865934	12866375	ENSRNOG00000054549	Lss	ENSRNOG00000054549	Lss	0
20	21564407	21564967	ENSRNOG00000000635	Arid5b	ENSRNOG00000000635	Arid5b	8
20	37700892	37701291	ENSRNOG00000000802	Tbc1d32	ENSRNOG00000000802	Tbc1d32	0
20	48503937	48504401	ENSRNOG00000000581|ENSRNOG00000047476	Wasf1|Cdc40	ENSRNOG00000000581	Cdc40	0
20	48701192	48701670	ENSRNOG00000024221	Mettl24	ENSRNOG00000024221	Mettl24	0
3	8449924	8450340	ENSRNOG00000014584	Odf2	ENSRNOG00000014584	Odf2	0
3	9484852	9485472	N/A	N/A	ENSRNOG00000059375	AC142138.2	13530
3	44822990	44823356	ENSRNOG00000005341	Upp2	ENSRNOG00000005341	Upp2	0
3	45867367	45867972	ENSRNOG00000025394	Tanc1	ENSRNOG00000025394	Tanc1	0
3	49032828	49033233	N/A	N/A	ENSRNOG00000007528	Kcnh7	201362
3	49449234	49449531	N/A	N/A	ENSRNOG00000004679	Fign	542866
3	53983003	53983381	N/A	N/A	ENSRNOG00000051709	U2	157490
3	59152922	59153418	ENSRNOG00000001514	Cdca7	ENSRNOG00000001514	Cdca7	0
3	79963409	79963766	ENSRNOG00000012568|ENSRNOG00000012307	Madd|Mybpc3	ENSRNOG00000012568	Madd	0
3	81300739	81301080	ENSRNOG00000058345|ENSRNOG00000058478	AC129036.1|Mapk8ip1	ENSRNOG00000058478	Mapk8ip1	0
3	90971499	90971878	ENSRNOG00000059850	AABR07053091.1	ENSRNOG00000059850	AABR07053091.1	0
3	100365855	100366298	ENSRNOG00000005037|ENSRNOG00000004926	Kif18a|Mettl15	ENSRNOG00000005037	Kif18a	0
3	101156098	101156544	ENSRNOG00000005715|ENSRNOG00000005902	Lgr4|Ccdc34	ENSRNOG00000005902	Ccdc34	0
3	110020992	110021359	ENSRNOG00000005888	Fsip1	ENSRNOG00000005888	Fsip1	0
3	111523731	111524116	ENSRNOG00000005183	Rtf1	ENSRNOG00000005183	Rtf1	0
3	113251789	113252190	ENSRNOG00000014230	Map1a	ENSRNOG00000014230	Map1a	0
3	124359983	124360502	N/A	N/A	ENSRNOG00000045581	LOC103691893	100228
3	127568853	127569386	ENSRNOG00000024852	Tmx4	ENSRNOG00000024852	Tmx4	0
3	138024160	138024649	ENSRNOG00000005924	Dstn	ENSRNOG00000005924	Dstn	0
3	147872759	147873159	N/A	N/A	ENSRNOG00000007520	Zcchc3	5777
3	148137332	148137716	ENSRNOG00000059752	AABR07072936.1	ENSRNOG00000059752	AABR07072936.1	4915
3	150239361	150239783	N/A	N/A	ENSRNOG00000046585	AABR07054370.1	11957
3	152474094	152474464	N/A	N/A	ENSRNOG00000019992	Cnbd2	8867
3	160047014	160047501	ENSRNOG00000010235|ENSRNOG00000059169	Pkig|AABR07054554.1	ENSRNOG00000059169	AABR07054554.1	0
3	161211912	161212231	ENSRNOG00000042162|ENSRNOG00000014933	Dnttip1|Wfdc3	ENSRNOG00000042162	Wfdc3	0
3	161498750	161499169	ENSRNOG00000017824	Ncoa5	ENSRNOG00000017824	Ncoa5	0
3	162817568	162817905	ENSRNOG00000006052	Sulf2	ENSRNOG00000006052	Sulf2	0
3	165205998	165206516	N/A	N/A	ENSRNOG00000012175	Nfatc2	38722
3	175459767	175460087	ENSRNOG00000059919	Mtg2	ENSRNOG00000059919	Mtg2	0
4	58006762	58007214	ENSRNOG00000010950	Cep41	ENSRNOG00000010950	Cep41	0
4	62298507	62298989	ENSRNOG00000010397	Agbl3	ENSRNOG00000010397	Agbl3	55
4	66165536	66165864	ENSRNOG00000005564	Ubn2	ENSRNOG00000005564	Ubn2	0
4	81376809	81377295	ENSRNOG00000011944	Snx10	ENSRNOG00000011944	Snx10	2652
4	101247783	101248183	N/A	N/A	ENSRNOG00000005587	Suclg1	37038
4	108237049	108237353	N/A	N/A	ENSRNOG00000006093	LRRTM1	63776
4	111323525	111323935	N/A	N/A	ENSRNOG00000055832	AABR07061237.1	78812
4	117866653	117867243	ENSRNOG00000015903	Add2	ENSRNOG00000015903	Add2	0
4	128200300	128200669	N/A	N/A	ENSRNOG00000024560	Npap60	63449
4	143702705	143703403	N/A	N/A	ENSRNOG00000059535	7SK	166218
4	145339066	145339529	ENSRNOG00000009032|ENSRNOG00000008994	Ttll3|Arpc4	ENSRNOG00000008994	Arpc4	0
4	147150218	147150621	ENSRNOG00000008157	Syn2	ENSRNOG00000008157	Syn2	0
4	147718847	147719427	ENSRNOG00000010746|ENSRNOG00000026176|ENSRNOG00000010473|ENSRNOG00000053438	Efcab12|Rpl32|Cand2|SNORA7	ENSRNOG00000010746	Rpl32	0
4	147756496	147756993	ENSRNOG00000010919|ENSRNOG00000010952	Mbd4|Ift122	ENSRNOG00000010952	Ift122	0
4	149167084	149167473	N/A	N/A	ENSRNOG00000061410	AABR07061847.1	16457
4	157612240	157612596	ENSRNOG00000053614|ENSRNOG00000018309	AC115415.1|Chd4	ENSRNOG00000018309	Chd4	0
5	19471389	19471887	ENSRNOG00000009683	Sdcbp	ENSRNOG00000009683	Sdcbp	0
5	25395089	25395433	ENSRNOG00000015562	Cdh17	ENSRNOG00000015562	Cdh17	0
5	29275273	29275726	N/A	N/A	ENSRNOG00000057229	SNORA15	219111
5	31383025	31383517	N/A	N/A	ENSRNOG00000052221	U6	74620
5	34374868	34375580	ENSRNOG00000013085	Nkain3	ENSRNOG00000013085	Nkain3	0
5	58389979	58390459	ENSRNOG00000000130	Dnajb5	ENSRNOG00000000130	Dnajb5	2774
5	76150538	76150968	ENSRNOG00000015340	Dnajc25	ENSRNOG00000015340	Dnajc25	0
5	86920215	86920676	N/A	N/A	ENSRNOG00000047928	AABR07048653.1	49830
5	99242292	99242885	N/A	N/A	ENSRNOG00000037039	RGD1306186	62327
5	109592278	109592652	ENSRNOG00000006853	Elavl2	ENSRNOG00000006853	Elavl2	0
5	126555127	126555474	ENSRNOG00000007920	Ssbp3	ENSRNOG00000007920	Ssbp3	0
5	138462634	138463026	ENSRNOG00000008572|ENSRNOG00000053773|ENSRNOG00000008560	Ccdc30|AABR07049792.1|Ppcs	ENSRNOG00000008560	Ccdc30	0
5	140108519	140108876	ENSRNOG00000027921	Rlf	ENSRNOG00000027921	Rlf	0
5	140616683	140617073	N/A	N/A	ENSRNOG00000014008	Mfsd2a	25812
5	140712369	140712753	ENSRNOG00000014274	Trit1	ENSRNOG00000014274	Trit1	0
5	142267183	142267905	N/A	N/A	ENSRNOG00000049397	AABR07049880.1	35731
5	144067226	144067712	ENSRNOG00000008279|ENSRNOG00000026978	Mrps15|Oscp1	ENSRNOG00000026978	Oscp1	0
5	157826426	157827014	ENSRNOG00000018097	Emc1	ENSRNOG00000018097	Emc1	0
5	159227413	159227709	ENSRNOG00000006327|ENSRNOG00000045586	AABR07073186.1|Rcc2	ENSRNOG00000006327	Rcc2	0
5	159734783	159735190	ENSRNOG00000023346	Rsg1	ENSRNOG00000023346	Rsg1	0
5	160352803	160353380	ENSRNOG00000012503|ENSRNOG00000012944	Dnajc16|Casp9	ENSRNOG00000012503	Dnajc16	0
5	164844445	164844837	ENSRNOG00000008553|ENSRNOG00000008345	Mthfr|Clcn6	ENSRNOG00000008345	Clcn6	0
5	164898323	164898730	ENSRNOG00000008619	Agtrap	ENSRNOG00000008619	Agtrap	0
5	169260926	169261359	ENSRNOG00000022694	Plekhg5	ENSRNOG00000022694	Plekhg5	0
6	3523069	3523501	N/A	N/A	ENSRNOG00000061417	U1	9971
6	8346353	8347061	ENSRNOG00000061723|ENSRNOG00000060905|ENSRNOG00000007326	Prepl|AC111831.2|U6	ENSRNOG00000060905	AC111831.2	0
6	12157901	12158352	N/A	N/A	ENSRNOG00000040110	Foxn2	20875
6	40988929	40989434	N/A	N/A	ENSRNOG00000004110	Trib2	27296
6	48796014	48796344	ENSRNOG00000004269	Myt1l	ENSRNOG00000004269	Myt1l	0
6	71773838	71774218	N/A	N/A	ENSRNOG00000059058	AABR07064264.1	61081
6	97176139	97176487	ENSRNOG00000056012	Syt16	ENSRNOG00000056012	Syt16	0
6	97215477	97215842	N/A	N/A	ENSRNOG00000055780	AABR07064829.1	8771
6	99817186	99817648	ENSRNOG00000007336|ENSRNOG00000057665	U6|Churc1	ENSRNOG00000007336	Churc1	0
6	107632915	107633280	ENSRNOG00000010553|ENSRNOG00000010653	Pnma1|Elmsan1	ENSRNOG00000010553	Pnma1	0
6	109044395	109044806	ENSRNOG00000006467	Eif2b2	ENSRNOG00000006467	Eif2b2	0
6	109281518	109281993	N/A	N/A	ENSRNOG00000008015	Fos	18440
6	110914985	110915542	ENSRNOG00000061785	AABR07065124.2	ENSRNOG00000061785	AABR07065124.2	597
6	123655924	123656402	N/A	N/A	ENSRNOG00000004709	Foxn3	78230
6	126397045	126397375	N/A	N/A	ENSRNOG00000007699	Golga5	18436
6	135259353	135259770	ENSRNOG00000007850|ENSRNOG00000058990	Mok|AC121220.1	ENSRNOG00000007850	Mok	0
6	135304344	135305046	ENSRNOG00000008035	Cinp	ENSRNOG00000008035	Cinp	0
6	144123540	144123943	ENSRNOG00000004520	Wdr60	ENSRNOG00000004520	Wdr60	0
7	12819821	12820700	ENSRNOG00000009028	Rnf126	ENSRNOG00000009028	Rnf126	140
7	12917871	12918182	ENSRNOG00000008217|ENSRNOG00000008296	Tpgs1|Madcam1	ENSRNOG00000008296	Tpgs1	0
7	25126582	25127189	N/A	N/A	ENSRNOG00000008061	Nuak1	12919
7	25264047	25264379	N/A	N/A	ENSRNOG00000008061	Nuak1	150384
7	30991209	30991608	ENSRNOG00000024870	Anks1b	ENSRNOG00000024870	Anks1b	0
7	31425974	31426550	ENSRNOG00000024870	Anks1b	ENSRNOG00000024870	Anks1b	0
7	50212287	50212937	ENSRNOG00000006426	Syt1	ENSRNOG00000006426	Syt1	0
7	70366699	70367017	ENSRNOG00000025584	Agap2	ENSRNOG00000025584	Agap2	0
7	109204897	109205616	ENSRNOG00000025140	Zfat	ENSRNOG00000025140	Zfat	0
7	109479802	109480127	N/A	N/A	ENSRNOG00000031680	AABR07058301.1	67918
7	109579318	109579724	N/A	N/A	ENSRNOG00000031680	AABR07058301.1	167434
7	116782068	116782482	ENSRNOG00000007668	Mafa	ENSRNOG00000007668	Mafa	303
7	116872438	116872781	ENSRNOG00000007684	Zc3h3	ENSRNOG00000007684	Zc3h3	0
7	117733818	117734192	ENSRNOG00000015371|ENSRNOG00000060123|ENSRNOG00000015450	Ppp1r16a|Foxh1|Kifc2	ENSRNOG00000015450	Ppp1r16a	0
7	122346872	122347281	ENSRNOG00000058619|ENSRNOG00000018803	SNORA31|Mkl1	ENSRNOG00000018803	Mkl1	0
7	125833290	125833648	ENSRNOG00000013423	Npap60	ENSRNOG00000013423	Npap60	0
7	131908844	131909242	N/A	N/A	ENSRNOG00000026128	Cpne8	110609
7	137545488	137545919	ENSRNOG00000057179	AABR07058788.3	ENSRNOG00000057179	AABR07058788.3	1928
7	143929397	143929774	ENSRNOG00000012985|ENSRNOG00000013343	Myg1|Pfdn5	ENSRNOG00000013343	Myg1	0
7	144146533	144147093	ENSRNOG00000015269	Atf7	ENSRNOG00000015269	Atf7	0
7	144837456	144837865	ENSRNOG00000036841	Cbx5	ENSRNOG00000036841	Cbx5	0
8	5429455	5429833	ENSRNOG00000032070	Dync2h1	ENSRNOG00000032070	Dync2h1	0
8	7604239	7604529	N/A	N/A	ENSRNOG00000026821	Arhgap42	177629
8	21668578	21668969	ENSRNOG00000020474|ENSRNOG00000020442	Ubl5|LOC364561	ENSRNOG00000020474	LOC364561	267
8	22714248	22714692	ENSRNOG00000009271|ENSRNOG00000059318|ENSRNOG00000059821	uc_338|U6|Smarca4	ENSRNOG00000009271	Smarca4	0
8	28208341	28208688	ENSRNOG00000009149	Jam3	ENSRNOG00000009149	Jam3	0
8	35053844	35054307	N/A	N/A	ENSRNOG00000059871	SNORA17	86672
8	36607141	36607529	N/A	N/A	ENSRNOG00000011789	Cdon	18204
8	44143834	44144219	ENSRNOG00000057221	Scn3b	ENSRNOG00000057221	Scn3b	0
8	50309852	50310317	ENSRNOG00000045931	Sik3	ENSRNOG00000045931	Sik3	88
8	62902577	62902936	N/A	N/A	ENSRNOG00000008219	Ccdc33	9491
8	65587228	65587918	ENSRNOG00000012015	Lrrc49	ENSRNOG00000012015	Lrrc49	0
8	67683068	67683557	ENSRNOG00000006723	Itga11	ENSRNOG00000006723	Itga11	0
8	81863192	81863671	ENSRNOG00000058522	Fam214a	ENSRNOG00000058522	Fam214a	0
8	90343159	90343561	ENSRNOG00000008984	Irak1bp1	ENSRNOG00000008984	Irak1bp1	0
8	93835968	93836505	N/A	N/A	ENSRNOG00000010802	Ube3d	112262
8	114300026	114300362	ENSRNOG00000013669	Pik3r4	ENSRNOG00000013669	Pik3r4	0
8	118737704	118738178	N/A	N/A	ENSRNOG00000020891	Kif9	6051
8	128622229	128622582	ENSRNOG00000034089|ENSRNOG00000018047	Gorasp1|Ttc21a	ENSRNOG00000018047	Gorasp1	0
8	129925998	129926346	N/A	N/A	ENSRNOG00000019271	Ulk4	6879
8	129927631	129928256	N/A	N/A	ENSRNOG00000019271	Ulk4	8512
8	130475067	130475527	ENSRNOG00000025643	Ccdc13	ENSRNOG00000025643	Ccdc13	0
8	132790588	132791184	ENSRNOG00000006244	Lztfl1	ENSRNOG00000006244	Lztfl1	0
9	27214519	27214972	ENSRNOG00000052150	AABR07067034.1	ENSRNOG00000052150	AABR07067034.1	1348
9	42293971	42294381	ENSRNOG00000059692	U6	ENSRNOG00000059692	U6	2267
9	67199514	67199947	N/A	N/A	ENSRNOG00000045014	5S_rRNA	6804
9	82197831	82198164	ENSRNOG00000056996	Ccdc108	ENSRNOG00000056996	Ccdc108	2110
9	86393557	86394043	ENSRNOG00000053200	Dock10	ENSRNOG00000053200	Dock10	0
9	105032446	105032847	N/A	N/A	ENSRNOG00000031146	Slco6d1	162065
9	106214455	106214886	N/A	N/A	ENSRNOG00000046623	AABR07068455.1	268125
X	14167428	14167796	ENSRNOG00000039666	Srpx	ENSRNOG00000039666	Srpx	0
X	15112710	15113159	ENSRNOG00000039587	Wdr13	ENSRNOG00000039587	Wdr13	719
X	36932831	36933177	ENSRNOG00000032472	Adgrg2	ENSRNOG00000032472	Adgrg2	0

## Sheet: BLPM MR_GR Peaks
MRandGR	n=211
Chr	start	end	GeneIDs(-5Kb+5Kb)	GeneNames(-5Kb+5Kb)	ClosestGeneID	ClosestGeneName	ClosestGeneDistance
1	73760316	73760835	N/A	N/A	ENSRNOG00000032699	Ttyh1	7189
1	78999245	78999937	ENSRNOG00000017198	Hif3a	ENSRNOG00000017198	Hif3a	1377
1	85382682	85383131	ENSRNOG00000058388|ENSRNOG00000030266	Plekhg2|Zfp36	ENSRNOG00000058388	Zfp36	76
1	87259000	87259471	ENSRNOG00000020703|ENSRNOG00000020687	Sipa1l3|Dpf1	ENSRNOG00000020687	Dpf1	931
1	87356663	87357218	ENSRNOG00000020703	Sipa1l3	ENSRNOG00000020703	Sipa1l3	0
1	124650206	124650851	ENSRNOG00000015503	Otud7a	ENSRNOG00000015503	Otud7a	0
1	124775768	124776535	ENSRNOG00000015822	Klf13	ENSRNOG00000015822	Klf13	0
1	124832198	124832634	N/A	N/A	ENSRNOG00000015822	Klf13	28836
1	134655399	134655887	N/A	N/A	ENSRNOG00000012874	Rgma	43412
1	141917693	141918203	N/A	N/A	ENSRNOG00000013949	Idh2	23989
1	153588313	153588791	ENSRNOG00000016848	Fzd4	ENSRNOG00000016848	Fzd4	680
1	155628216	155628658	N/A	N/A	ENSRNOG00000051568	AABR07004776.1	326174
1	176088625	176089106	N/A	N/A	ENSRNOG00000029082	RGD1566189	9501
1	181014158	181015044	N/A	N/A	ENSRNOG00000039241	Ythdc2	1070855
1	196083838	196084405	N/A	N/A	ENSRNOG00000054854	AC110387.1	10809
1	201515592	201516361	ENSRNOG00000020533	Htra1	ENSRNOG00000020533	Htra1	0
1	221209104	221209646	ENSRNOG00000020881	Frmd8	ENSRNOG00000020881	Frmd8	3662
1	240831293	240832068	N/A	N/A	ENSRNOG00000046395	RGD1561453	53927
1	240902175	240903791	ENSRNOG00000014215	Klf9	ENSRNOG00000014215	Klf9	4692
1	247514183	247514650	ENSRNOG00000015932	Plgrkt	ENSRNOG00000015932	Plgrkt	0
1	266679415	266680104	ENSRNOG00000020179	Nt5c2	ENSRNOG00000020179	Nt5c2	0
10	11290620	11291129	N/A	N/A	ENSRNOG00000005269	Srl	6289
10	16778260	16778836	ENSRNOG00000003269	Atp6v0e1	ENSRNOG00000003269	Atp6v0e1	0
10	20451448	20451935	ENSRNOG00000007377	Slit3	ENSRNOG00000007377	Slit3	0
10	37371702	37372317	N/A	N/A	ENSRNOG00000055800	U6	46636
10	39446679	39447430	ENSRNOG00000033663	P4ha2	ENSRNOG00000033663	P4ha2	0
10	41659612	41660049	N/A	N/A	ENSRNOG00000038474	RGD1561017	113267
10	42812558	42813161	N/A	N/A	ENSRNOG00000045816	Gria1	52359
10	52753943	52754592	ENSRNOG00000029012	Shisa6	ENSRNOG00000029012	Shisa6	0
10	54221424	54222028	ENSRNOG00000049361	Gas7	ENSRNOG00000049361	Gas7	0
10	55683341	55684052	ENSRNOG00000007387|ENSRNOG00000006989	Per1|Vamp2	ENSRNOG00000007387	Per1	2998
10	55685504	55686393	ENSRNOG00000007387	Per1	ENSRNOG00000007387	Per1	657
10	57331776	57332502	ENSRNOG00000058504|ENSRNOG00000031364	U6|Kif1c	ENSRNOG00000031364	Kif1c	0
10	59135735	59136359	N/A	N/A	ENSRNOG00000059449	Metazoa_SRP	15325
10	64106666	64107233	ENSRNOG00000061429	Rph3al	ENSRNOG00000061429	Rph3al	0
10	84894155	84894722	ENSRNOG00000010492	Sp2	ENSRNOG00000010492	Sp2	0
10	86268012	86268644	N/A	N/A	ENSRNOG00000028417	AC142182.1	12248
10	86654194	86654778	ENSRNOG00000009066	Thra	ENSRNOG00000009066	Thra	2507
10	94456844	94457392	ENSRNOG00000010557	Smarcd2	ENSRNOG00000010557	Smarcd2	0
10	96310380	96310935	ENSRNOG00000003491	Prkca	ENSRNOG00000003491	Prkca	0
10	102329646	102330334	ENSRNOG00000024711	Sdk2	ENSRNOG00000024711	Sdk2	0
10	107316937	107317393	ENSRNOG00000028255	Usp36	ENSRNOG00000028255	Usp36	0
11	29757895	29758406	N/A	N/A	ENSRNOG00000027478	Krtap11-1	47047
11	31001504	31001989	ENSRNOG00000002072	Eva1c	ENSRNOG00000002072	Eva1c	462
11	47537613	47538162	N/A	N/A	ENSRNOG00000056680	U6	218056
11	64640964	64641480	ENSRNOG00000003088	Arhgap31	ENSRNOG00000003088	Arhgap31	0
11	79117788	79118600	N/A	N/A	ENSRNOG00000051670	AABR07034573.1	15222
11	79895822	79896287	N/A	N/A	ENSRNOG00000051729	U7	80463
11	87063959	87064622	ENSRNOG00000000281	Prodh	ENSRNOG00000000281	Prodh	0
12	7807937	7808497	N/A	N/A	ENSRNOG00000041466	AC123253.1	30642
12	13723224	13723689	ENSRNOG00000034254	Actb	ENSRNOG00000034254	Actb	4384
12	28811016	28811724	ENSRNOG00000024435	Wbscr17	ENSRNOG00000024435	Wbscr17	0
12	37167242	37167856	N/A	N/A	ENSRNOG00000021705	Zfp664	16907
12	38960292	38960844	ENSRNOG00000045574	Morn3	ENSRNOG00000045574	Morn3	4219
12	40898471	40899057	ENSRNOG00000030124	Ptpn11	ENSRNOG00000030124	Ptpn11	0
13	33503631	33505220	N/A	N/A	ENSRNOG00000053423	N/A	643583
13	51113674	51114293	N/A	N/A	ENSRNOG00000030743	Myog	12166
13	52169317	52169882	ENSRNOG00000051548	Lmod1	ENSRNOG00000051548	Lmod1	0
13	71606996	71607755	ENSRNOG00000054898	AABR07021433.1	ENSRNOG00000054898	AABR07021433.1	0
13	90674336	90674961	ENSRNOG00000007290	Atp1a2	ENSRNOG00000007290	Atp1a2	0
13	95521213	95521824	N/A	N/A	ENSRNOG00000004423	Zfp238	67844
13	109041958	109042787	N/A	N/A	ENSRNOG00000003407	Ptpn14	200448
14	11066191	11066888	N/A	N/A	ENSRNOG00000002258	Tmem150c	28275
14	38814804	38815364	ENSRNOG00000002327	Gabrb1	ENSRNOG00000002327	Gabrb1	0
14	78814331	78814833	ENSRNOG00000058202	Ppp2r2c	ENSRNOG00000058202	Ppp2r2c	0
14	83721057	83721476	ENSRNOG00000025121	Pla2g3	ENSRNOG00000025121	Pla2g3	3457
14	84445826	84446571	ENSRNOG00000006394|ENSRNOG00000006740	Gatsl3|Tbc1d10a	ENSRNOG00000006394	Tbc1d10a	793
14	105083971	105084428	ENSRNOG00000056722	AABR07016578.2	ENSRNOG00000056722	AABR07016578.2	0
15	2813534	2814023	ENSRNOG00000012850	Kat6b	ENSRNOG00000012850	Kat6b	0
15	4139514	4140330	ENSRNOG00000027012	Usp54	ENSRNOG00000027012	Usp54	0
15	11491282	11491885	N/A	N/A	ENSRNOG00000005883	Nek10	140874
15	13358433	13358871	N/A	N/A	ENSRNOG00000009419	Ptprg	129827
15	28314421	28315116	ENSRNOG00000025473|ENSRNOG00000010389	Ndrg2|Tppp2	ENSRNOG00000010389	Ndrg2	0
15	42862800	42863381	ENSRNOG00000027839	Ptk2b	ENSRNOG00000027839	Ptk2b	0
15	42941196	42941654	ENSRNOG00000027839	Ptk2b	ENSRNOG00000027839	Ptk2b	0
15	70357468	70358064	ENSRNOG00000008986	Diaph3	ENSRNOG00000008986	Diaph3	0
15	106543263	106543772	ENSRNOG00000011203	Farp1	ENSRNOG00000011203	Farp1	0
16	3625721	3626216	ENSRNOG00000015148	Erc2	ENSRNOG00000015148	Erc2	0
16	4977929	4978513	ENSRNOG00000045809|ENSRNOG00000031287	Cacna2d3|5S_rRNA	ENSRNOG00000031287	Cacna2d3	0
16	19224920	19225633	ENSRNOG00000014205	Klf2	ENSRNOG00000014205	Klf2	0
16	19276096	19276654	N/A	N/A	ENSRNOG00000014454	Ap1m1	11701
16	58956613	58957036	N/A	N/A	ENSRNOG00000058029	SNORA2	16232
16	60785776	60786216	N/A	N/A	ENSRNOG00000061769	AABR07026044.1	6417
17	12230212	12230673	N/A	N/A	ENSRNOG00000060985	SNORA17	28043
17	74817826	74818317	N/A	N/A	ENSRNOG00000055896	U6	16194
17	85864420	85864938	N/A	N/A	ENSRNOG00000016716	Armc3	49472
18	5582814	5583362	ENSRNOG00000052385	AABR07031247.1	ENSRNOG00000052385	AABR07031247.1	1963
18	50784434	50784989	ENSRNOG00000052184	AABR07032171.1	ENSRNOG00000052184	AABR07032171.1	0
18	56048579	56049153	ENSRNOG00000018774	Rps14	ENSRNOG00000018774	Rps14	1264
18	56200715	56201183	ENSRNOG00000018712	Camk2a	ENSRNOG00000018712	Camk2a	0
18	76830478	76831089	ENSRNOG00000053640	Kcng2	ENSRNOG00000053640	Kcng2	0
19	11290570	11291035	N/A	N/A	ENSRNOG00000025764	Mt1	11090
19	11309630	11310201	ENSRNOG00000043098	Mt2A	ENSRNOG00000043098	Mt2A	891
19	11908536	11909177	N/A	N/A	ENSRNOG00000061917	AABR07042840.1	121759
19	21367912	21368352	ENSRNOG00000015143|ENSRNOG00000052466	AABR07043106.1|Siah1	ENSRNOG00000052466	AABR07043106.1	0
19	44015594	44016141	ENSRNOG00000019326	Cfdp1	ENSRNOG00000019326	Cfdp1	0
19	53630873	53631384	ENSRNOG00000017905	Map1lc3b	ENSRNOG00000017905	Map1lc3b	0
19	55046189	55046658	N/A	N/A	ENSRNOG00000043077	Zfpm1	47927
19	57777953	57778407	ENSRNOG00000049784	Tsnax	ENSRNOG00000049784	Tsnax	0
19	57903104	57903667	ENSRNOG00000019779	Disc1	ENSRNOG00000019779	Disc1	0
19	59655839	59656450	ENSRNOG00000061610	AABR07044148.1	ENSRNOG00000061610	AABR07044148.1	0
2	25351715	25352214	N/A	N/A	ENSRNOG00000061142	AABR07007715.1	7569
2	29356788	29357285	N/A	N/A	ENSRNOG00000017249	Zfp366	53294
2	31868505	31869046	ENSRNOG00000052924	AABR07007863.1	ENSRNOG00000052924	AABR07007863.1	0
2	85108040	85108721	N/A	N/A	ENSRNOG00000052755	U6	99170
2	116945081	116945474	N/A	N/A	ENSRNOG00000023908	Egfem1	24870
2	124545339	124545890	N/A	N/A	ENSRNOG00000056100	SNORA17	46190
2	140706087	140706897	ENSRNOG00000061857	Mgst2	ENSRNOG00000061857	Mgst2	1500
2	141792943	141793543	N/A	N/A	ENSRNOG00000058636	AABR07010589.1	70295
2	183263586	183264048	N/A	N/A	ENSRNOG00000061763	AABR07012039.1	12659
2	187404539	187405075	ENSRNOG00000018870	Hapln2	ENSRNOG00000018870	Hapln2	2754
2	197334093	197334880	N/A	N/A	ENSRNOG00000054851	5_8S_rRNA	124059
2	197348261	197349017	N/A	N/A	ENSRNOG00000054851	5_8S_rRNA	138227
2	197794365	197794987	N/A	N/A	ENSRNOG00000049385	Adamtsl4	8597
2	197991534	197992016	ENSRNOG00000059750|ENSRNOG00000042717	Ciart|BC028528	ENSRNOG00000042717	Ciart	0
2	210468157	210468571	ENSRNOG00000018569	Ahcyl1	ENSRNOG00000018569	Ahcyl1	0
2	227167371	227167783	N/A	N/A	ENSRNOG00000014660	Usp53	6993
2	235756636	235757270	ENSRNOG00000045743	Etnppl	ENSRNOG00000045743	Etnppl	0
20	5608841	5609319	ENSRNOG00000000485	Bak1	ENSRNOG00000000485	Bak1	310
20	6352074	6352698	ENSRNOG00000000521	Cdkn1a	ENSRNOG00000000521	Cdkn1a	0
20	7998742	7999412	ENSRNOG00000022523	Fkbp5	ENSRNOG00000022523	Fkbp5	0
20	8096921	8097808	N/A	N/A	ENSRNOG00000000508	Armc12	11827
20	8102687	8103512	N/A	N/A	ENSRNOG00000000508	Armc12	6123
20	19252494	19253004	N/A	N/A	ENSRNOG00000055467	RNaseP_nuc	60780
20	29527864	29528595	N/A	N/A	ENSRNOG00000000576	Anapc16	16034
20	29531915	29532734	N/A	N/A	ENSRNOG00000000576	Anapc16	11895
20	46453627	46454115	ENSRNOG00000000299	Foxo3	ENSRNOG00000000299	Foxo3	0
3	5970604	5971115	ENSRNOG00000007422	Vav2	ENSRNOG00000007422	Vav2	0
3	7098887	7099410	N/A	N/A	ENSRNOG00000010219	Ralgds	10510
3	8831574	8832168	ENSRNOG00000025296|ENSRNOG00000016794	Phyhd1|Lrrc8a	ENSRNOG00000016794	Phyhd1	572
3	9498912	9499569	ENSRNOG00000059375	AC142138.2	ENSRNOG00000059375	AC142138.2	0
3	11974407	11974862	ENSRNOG00000015845|ENSRNOG00000022312	Lrsam1|Fam129b	ENSRNOG00000022312	Lrsam1	0
3	81507421	81507923	ENSRNOG00000007989	Chst1	ENSRNOG00000007989	Chst1	0
3	108794006	108794422	ENSRNOG00000005209	Spred1	ENSRNOG00000005209	Spred1	813
3	124084804	124085286	ENSRNOG00000021255	Smox	ENSRNOG00000021255	Smox	0
3	143208561	143209138	N/A	N/A	ENSRNOG00000005195	Cst3	10548
3	148264315	148264981	ENSRNOG00000007946	Bcl2l1	ENSRNOG00000007946	Bcl2l1	0
3	148302641	148303473	ENSRNOG00000007946	Bcl2l1	ENSRNOG00000007946	Bcl2l1	0
3	150210299	150210662	ENSRNOG00000046585	AABR07054370.1	ENSRNOG00000046585	AABR07054370.1	0
3	150581466	150582108	ENSRNOG00000017701	Asip	ENSRNOG00000017701	Asip	1597
3	156806093	156806612	N/A	N/A	ENSRNOG00000027988	Zhx3	28095
3	161812764	161813629	ENSRNOG00000018747|ENSRNOG00000018557|ENSRNOG00000018649	Cdh22|Slc35c2|Elmo2	ENSRNOG00000018557	Cdh22	0
3	164579669	164580290	N/A	N/A	ENSRNOG00000060501	AABR07054619.1	45651
3	164597968	164598492	N/A	N/A	ENSRNOG00000060501	AABR07054619.1	27449
3	165160199	165160674	N/A	N/A	ENSRNOG00000012175	Nfatc2	84564
4	6879032	6879591	ENSRNOG00000051749	U6	ENSRNOG00000051749	U6	1039
4	11405176	11405675	ENSRNOG00000013962	Magi2	ENSRNOG00000013962	Magi2	0
4	64570480	64571021	ENSRNOG00000026705	Dgki	ENSRNOG00000026705	Dgki	0
4	100372820	100373389	ENSRNOG00000013605	Sh2d6	ENSRNOG00000013605	Sh2d6	707
4	112734397	112734918	N/A	N/A	ENSRNOG00000006968	Mrpl19	27128
4	122373396	122374143	ENSRNOG00000017808	Klf15	ENSRNOG00000017808	Klf15	0
4	139245306	139245776	N/A	N/A	ENSRNOG00000059651	7SK	79565
4	150289473	150289937	N/A	N/A	ENSRNOG00000042507	Rn60_4_2163.2	11917
4	151481323	151481894	N/A	N/A	ENSRNOG00000008168	Wnt5b	19063
4	179304813	179305281	ENSRNOG00000015514	Bcat1	ENSRNOG00000015514	Bcat1	0
5	64790744	64791278	ENSRNOG00000006972|ENSRNOG00000053615	Mrpl50|Zfp189	ENSRNOG00000006972	Zfp189	0
5	72885635	72886317	N/A	N/A	ENSRNOG00000057406	AABR07048321.1	6021
5	73487663	73488342	ENSRNOG00000016621	Actl7b	ENSRNOG00000016621	Actl7b	4302
5	105366795	105367403	ENSRNOG00000008169	Slc24a2	ENSRNOG00000008169	Slc24a2	0
5	125767686	125768278	N/A	N/A	ENSRNOG00000022150	AABR07049524.1	94294
5	139328326	139328728	N/A	N/A	ENSRNOG00000032183	Scmh1	56701
5	140655064	140655731	ENSRNOG00000014008	Mfsd2a	ENSRNOG00000014008	Mfsd2a	0
5	144771377	144772015	ENSRNOG00000011751	Ncdn	ENSRNOG00000011751	Ncdn	0
5	150233848	150234295	N/A	N/A	ENSRNOG00000010531	Oprd1	53831
5	150910774	150911249	ENSRNOG00000010396	Eya3	ENSRNOG00000010396	Eya3	0
5	156986968	156987421	N/A	N/A	ENSRNOG00000016553	Vwa5b1	15405
5	161321121	161321640	N/A	N/A	ENSRNOG00000054558	AABR07050336.1	201302
5	167774636	167775210	N/A	N/A	ENSRNOG00000018229	Slc45a1	78289
5	169656894	169657710	ENSRNOG00000011550|ENSRNOG00000011967	Nphp4|Kcnab2	ENSRNOG00000011550	Kcnab2	0
5	169826206	169826802	N/A	N/A	ENSRNOG00000057128	AABR07050561.1	71500
6	29375628	29376215	ENSRNOG00000005371	Klhl29	ENSRNOG00000005371	Klhl29	0
6	33653825	33654542	N/A	N/A	ENSRNOG00000021403	Rhob	34585
6	48391654	48392113	N/A	N/A	ENSRNOG00000004269	Myt1l	60256
6	76269512	76270381	ENSRNOG00000007390	Nfkbia	ENSRNOG00000007390	Nfkbia	0
6	97390689	97391220	ENSRNOG00000057286	AABR07064835.1	ENSRNOG00000057286	AABR07064835.1	0
6	99923300	99923708	ENSRNOG00000007660	Fntb	ENSRNOG00000007660	Fntb	0
6	104079842	104080358	ENSRNOG00000004589	Galnt16	ENSRNOG00000004589	Galnt16	0
6	127562033	127562646	ENSRNOG00000037762	Serpina1f	ENSRNOG00000037762	Serpina1f	2165
6	128541249	128541790	ENSRNOG00000011044	Clmn	ENSRNOG00000011044	Clmn	0
6	132222013	132222404	ENSRNOG00000028390	Hhipl1	ENSRNOG00000028390	Hhipl1	0
7	23550495	23551010	ENSRNOG00000004303|ENSRNOG00000026866	Timp3|Syn3	ENSRNOG00000026866	Syn3	0
7	32012301	32012668	ENSRNOG00000061490	AABR07056605.1	ENSRNOG00000061490	AABR07056605.1	0
7	72772296	72772841	ENSRNOG00000006870	Mtdh	ENSRNOG00000006870	Mtdh	0
7	77434183	77434748	N/A	N/A	ENSRNOG00000005333	Azin1	61786
7	117846115	117846655	ENSRNOG00000016566	Arhgap39	ENSRNOG00000016566	Arhgap39	0
7	123070244	123070904	N/A	N/A	ENSRNOG00000050500	Tob2	8633
7	123193026	123193746	ENSRNOG00000005358	Pmm1	ENSRNOG00000005358	Pmm1	0
7	125544445	125545116	N/A	N/A	ENSRNOG00000012475	Prr5	31211
7	129844347	129845050	ENSRNOG00000053803	AABR07058656.1	ENSRNOG00000053803	AABR07058656.1	0
7	132477057	132477828	ENSRNOG00000015741	Slc2a13	ENSRNOG00000015741	Slc2a13	0
7	141366793	141367355	ENSRNOG00000056457|ENSRNOG00000061572	Gpd1|Smarcd1	ENSRNOG00000061572	Smarcd1	62
8	47634100	47634579	N/A	N/A	ENSRNOG00000021771	Trim29	39742
8	48415766	48416308	ENSRNOG00000006663	Usp2	ENSRNOG00000006663	Usp2	0
8	52775899	52776502	N/A	N/A	ENSRNOG00000027730	Nxpe1	12302
8	53055058	53055955	ENSRNOG00000029980	Zbtb16	ENSRNOG00000029980	Zbtb16	0
8	53067636	53068330	ENSRNOG00000029980	Zbtb16	ENSRNOG00000029980	Zbtb16	0
8	53068816	53069597	ENSRNOG00000029980	Zbtb16	ENSRNOG00000029980	Zbtb16	0
8	53071420	53071984	ENSRNOG00000029980	Zbtb16	ENSRNOG00000029980	Zbtb16	0
8	62496736	62497171	ENSRNOG00000019579	Edc3	ENSRNOG00000019579	Edc3	0
8	64991157	64991691	ENSRNOG00000051221	Rn60_8_0647.2	ENSRNOG00000051221	Rn60_8_0647.2	0
8	66509367	66509900	N/A	N/A	ENSRNOG00000052283	AABR07070345.1	71369
8	68000630	68001053	N/A	N/A	ENSRNOG00000057119	U6	23764
8	89276933	89277391	N/A	N/A	ENSRNOG00000058012	AABR07070873.1	39888
8	102737074	102737592	ENSRNOG00000008554	Slc9a9	ENSRNOG00000008554	Slc9a9	0
8	105567381	105567759	N/A	N/A	ENSRNOG00000037129	AABR07071223.1	40623
8	128699693	128700144	ENSRNOG00000037085	Xirp1	ENSRNOG00000037085	Xirp1	1989
9	15506931	15507393	N/A	N/A	ENSRNOG00000015249	RGD1562299	5670
9	41076337	41076842	N/A	N/A	ENSRNOG00000014001	Prss40	6409
9	84477342	84477818	N/A	N/A	ENSRNOG00000014692	Mogat1	58752
9	93461423	93462004	N/A	N/A	ENSRNOG00000018559	LOC501180	15004
X	358546	359794	N/A	N/A	ENSRNOG00000054596	AABR07036679.1	98250

## Sheet: BLPM GR only Peaks
GR only	n=3
Chr	start	end	GeneIDs(-5Kb+5Kb)	GeneNames(-5Kb+5Kb)	ClosestGeneID	ClosestGeneName
14	3583721	3584150	ENSRNOG00000002093	Tgfbr3	ENSRNOG00000002093	Tgfbr3	0
5	59087778	59088121	ENSRNOG00000016309|ENSRNOG00000060827|ENSRNOG00000043023	AC121204.3|Rgp1|Msmp	ENSRNOG00000016309	Rgp1	0
6	10321471	10321825	ENSRNOG00000021318	Epas1	ENSRNOG00000021318	Epas1	0
