# Supplementary material for: Distinct regulation of hippocampal neuroplasticity and ciliary genes by corticosteroid receptors
Source: Nat Commun. 2021 Aug 6;12:4737. doi: 10.1038/s41467-021-24967-z (PMC8346558; doi:10.1038/s41467-021-24967-z)
Supplement: Supplementary file 6 — Supplementary Data 4 [file 41467_2021_24967_MOESM6_ESM.xlsx]

## Sheet: All Peaks_MR
PeakCoordinates	log2 Fold Change MR (FS30 vs BLAM)	p-value	FDR	ClosestGeneID	ClosestGeneName	ClosestGeneDistance		PeakCoordinates	log2 Fold Change MR (BLPM vs BLAM)	p-value	FDR	ClosestGeneID	ClosestGeneName	ClosestGeneDistance
10:59884750-59885408	7.04	9.69e-32	1.7e-28	ENSRNOG00000019659	Aspa	0		1:78999270-78999937	6.55	1.62e-37	2.83e-34	ENSRNOG00000017198	Hif3a	1402
1:78999270-78999937	6.2	1.04e-28	9.13e-26	ENSRNOG00000017198	Hif3a	1402		10:94456844-94457362	4.64	1.34e-25	1.18e-22	ENSRNOG00000010557	Smarcd2	0
8:62851938-62852376	5.64	8.62e-21	5.03e-18	ENSRNOG00000008219	Ccdc33	0		1:141917741-141918200	4.78	4.03e-23	2.35e-20	ENSRNOG00000013949	Idh2	24037
8:45406694-45407138	4.98	1.43e-20	6.26e-18	ENSRNOG00000008187	Ubash3b	31260		8:53055065-53055955	2.52	2.2e-21	9.64e-19	ENSRNOG00000029980	Zbtb16	0
5:166906652-166907085	5.45	2.99e-20	1.05e-17	ENSRNOG00000061404	AABR07050484.1	5539		8:62851938-62852376	5.44	4.56e-19	1.6e-16	ENSRNOG00000008219	Ccdc33	0
12:30775844-30776810	6.11	8.4e-20	2.45e-17	ENSRNOG00000000931	Sfswap	0		2:187404539-187405061	4.26	5.85e-18	1.71e-15	ENSRNOG00000018870	Hapln2	2754
6:131994714-131995120	5.19	1.7e-19	4.24e-17	ENSRNOG00000006587	LOC100910833	28825		11:31001497-31001969	3.19	7.13e-18	1.78e-15	ENSRNOG00000002072	Eva1c	482
7:59260961-59261436	5.11	2.52e-19	5.51e-17	ENSRNOG00000004483	Ptprr	0		19:55046210-55046655	5.02	8.99e-18	1.97e-15	ENSRNOG00000043077	Zfpm1	47930
17:13391565-13392004	4.97	6.76e-19	1.31e-16	ENSRNOG00000013090	Gadd45g	0		16:3625721-3626201	2.66	4.29e-17	8.34e-15	ENSRNOG00000015148	Erc2	0
8:53055065-53055955	2.79	1.31e-18	1.92e-16	ENSRNOG00000029980	Zbtb16	0		10:39446679-39447430	4.52	5.72e-17	1e-14	ENSRNOG00000033663	P4ha2	0
19:55046210-55046655	5.05	1.22e-18	1.92e-16	ENSRNOG00000043077	Zfpm1	47930		7:141366872-141367329	3.24	2.67e-16	4.25e-14	ENSRNOG00000061572	Smarcd1	141
2:140706087-140706802	3.57	1.32e-18	1.92e-16	ENSRNOG00000061857	Mgst2	1595		10:37371734-37372265	3.15	3.31e-16	4.83e-14	ENSRNOG00000055800	U6	46688
7:141366872-141367329	3.12	1.44e-18	1.94e-16	ENSRNOG00000061572	Smarcd1	141		10:20451448-20451935	4.9	1.32e-15	1.65e-13	ENSRNOG00000007377	Slit3	0
10:94456844-94457362	4.31	6.7e-18	7.95e-16	ENSRNOG00000010557	Smarcd2	0		2:62772687-62773235	3.93	1.32e-15	1.65e-13	ENSRNOG00000061724	U1	81503
2:187404539-187405061	4.49	6.81e-18	7.95e-16	ENSRNOG00000018870	Hapln2	2754		2:140706087-140706802	3.24	1.5e-15	1.75e-13	ENSRNOG00000061857	Mgst2	1595
1:85382670-85383073	3.72	8.81e-18	9.64e-16	ENSRNOG00000058388	Zfp36	64		8:102737105-102737561	2.94	1.67e-15	1.82e-13	ENSRNOG00000008554	Slc9a9	0
10:39446679-39447430	4.72	1.84e-17	1.89e-15	ENSRNOG00000033663	P4ha2	0		10:102329747-102330293	2.63	7.36e-15	7.58e-13	ENSRNOG00000024711	Sdk2	0
3:2251776-2252109	6.18	2.12e-17	2.06e-15	ENSRNOG00000008190	LOC100911867	0		12:30775844-30776810	5.6	8.85e-15	7.74e-13	ENSRNOG00000000931	Sfswap	0
1:141917741-141918200	4.57	2.67e-17	2.46e-15	ENSRNOG00000013949	Idh2	24037		1:124775761-124776512	2.21	8.64e-15	7.74e-13	ENSRNOG00000015822	Klf13	0
3:148264347-148264948	4.31	3.17e-17	2.77e-15	ENSRNOG00000007946	Bcl2l1	0		12:38960383-38960755	4.72	8.03e-15	7.74e-13	ENSRNOG00000045574	Morn3	4308
15:24881158-24881577	4.49	4.45e-17	3.71e-15	ENSRNOG00000060872	AABR07017513.1	0		7:72772312-72772816	3.81	9.77e-15	8.14e-13	ENSRNOG00000006870	Mtdh	0
16:3625721-3626201	2.8	5.21e-17	4.15e-15	ENSRNOG00000015148	Erc2	0		4:112734480-112734905	4.35	1.09e-14	8.65e-13	ENSRNOG00000006968	Mrpl19	27211
1:165839687-165840278	4.09	8.13e-17	6.19e-15	ENSRNOG00000018873	Fam168a	0		4:11405176-11405670	3.88	2.51e-14	1.91e-12	ENSRNOG00000013962	Magi2	0
17:22792877-22793293	4.72	3.57e-16	2.61e-14	ENSRNOG00000058495	AABR07027283.1	17961		1:201515643-201516192	2.95	4.76e-14	3.47e-12	ENSRNOG00000020533	Htra1	0
4:11405176-11405670	4.21	4.58e-16	3.21e-14	ENSRNOG00000013962	Magi2	0		18:5582847-5583357	2.41	9.24e-14	6.47e-12	ENSRNOG00000052385	AABR07031247.1	1968
12:40898437-40898929	4.25	6.52e-16	4.39e-14	ENSRNOG00000030124	Ptpn11	0		10:57331776-57332532	2.61	1.93e-13	1.3e-11	ENSRNOG00000031364	Kif1c	0
10:20451448-20451935	5	1.08e-15	6.98e-14	ENSRNOG00000007377	Slit3	0		10:16778289-16778836	3.79	2.37e-13	1.53e-11	ENSRNOG00000003269	Atp6v0e1	0
9:10964292-10964724	5.13	1.33e-15	8.31e-14	ENSRNOG00000047046	Plin4	0		11:79895803-79896287	3.32	2.7e-13	1.69e-11	ENSRNOG00000051729	U7	80444
11:31001497-31001969	3.41	1.41e-15	8.52e-14	ENSRNOG00000002072	Eva1c	482		6:131994714-131995120	4.47	4.22e-13	2.55e-11	ENSRNOG00000006587	LOC100910833	28825
1:94445136-94445593	4.79	2.21e-15	1.29e-13	ENSRNOG00000055333	AABR07003040.1	5675		8:117266297-117266709	5.89	9.86e-13	5.75e-11	ENSRNOG00000047768	Lamb2	1628
7:72772312-72772816	4.17	2.57e-15	1.42e-13	ENSRNOG00000006870	Mtdh	0		8:53071420-53071970	2.67	1.38e-12	7.82e-11	ENSRNOG00000029980	Zbtb16	0
10:16942418-16942951	6.35	2.59e-15	1.42e-13	ENSRNOG00000053789	AC111369.1	5709		6:60150622-60151007	5.83	1.89e-12	1.03e-10	ENSRNOG00000050997	Ifrd1	0
17:12230212-12230672	4.9	4.28e-15	2.27e-13	ENSRNOG00000060985	SNORA17	28043		19:11908536-11909164	3.47	2.66e-12	1.41e-10	ENSRNOG00000061917	AABR07042840.1	121759
1:201515643-201516192	2.99	4.9e-15	2.52e-13	ENSRNOG00000020533	Htra1	0		3:148264347-148264948	3.68	3.28e-12	1.69e-10	ENSRNOG00000007946	Bcl2l1	0
2:62772687-62773235	3.88	5.4e-15	2.7e-13	ENSRNOG00000061724	U1	81503		2:29737857-29738372	2.95	3.66e-12	1.83e-10	ENSRNOG00000017428	Map1b	0
5:167968850-167969205	5.22	9.29e-15	4.52e-13	ENSRNOG00000058186	Errfi1	2842		12:10363208-10364010	5.5	6.74e-12	3.27e-10	ENSRNOG00000048898	Wasf3	27710
9:19527546-19528005	5.44	9.96e-15	4.71e-13	ENSRNOG00000010350	Rcan2	0		8:54262522-54262965	3.97	1.19e-11	5.62e-10	ENSRNOG00000053732	AABR07070131.2	358714
1:124832210-124832634	4.78	1.17e-14	5.38e-13	ENSRNOG00000015822	Klf13	28848		1:124832210-124832634	4.46	1.31e-11	6.05e-10	ENSRNOG00000015822	Klf13	28848
3:81776965-81777465	4.54	1.29e-14	5.79e-13	ENSRNOG00000060152	AABR07052894.1	22827		7:143811325-143811820	5.21	1.35e-11	6.06e-10	ENSRNOG00000012192	Znf740	0
12:16455376-16455897	3.15	1.86e-14	8.13e-13	ENSRNOG00000001265	Mad1l1	0		8:45406694-45407138	3.95	1.61e-11	7.05e-10	ENSRNOG00000008187	Ubash3b	31260
8:68000644-68001097	4.49	1.91e-14	8.18e-13	ENSRNOG00000057119	U6	23720		1:73760404-73760835	5.59	1.65e-11	7.05e-10	ENSRNOG00000032699	Ttyh1	7277
10:102329747-102330293	2.77	2.2e-14	9.18e-13	ENSRNOG00000024711	Sdk2	0		6:129808889-129809565	2.32	1.74e-11	7.26e-10	ENSRNOG00000005274	Vrk1	26354
11:79737733-79738675	2.99	2.46e-14	1e-12	ENSRNOG00000031669	Lpp	33998		20:6352074-6352708	3.65	1.85e-11	7.54e-10	ENSRNOG00000000521	Cdkn1a	0
8:54262522-54262965	4.49	2.97e-14	1.18e-12	ENSRNOG00000053732	AABR07070131.2	358714		4:67311783-67312232	5.02	1.9e-11	7.55e-10	ENSRNOG00000026748	Dennd2a	10682
20:6352074-6352708	4.57	3.49e-14	1.36e-12	ENSRNOG00000000521	Cdkn1a	0		15:71642914-71643407	3.36	2.53e-11	9.84e-10	ENSRNOG00000013306	Pcdh20	129370
12:48458201-48458708	4.6	3.91e-14	1.49e-12	ENSRNOG00000000695	Ssh1	11225		17:22792877-22793293	4.01	2.95e-11	1.12e-09	ENSRNOG00000058495	AABR07027283.1	17961
4:146260167-146260515	4.67	4.23e-14	1.58e-12	ENSRNOG00000006527	Slc6a1	16347		8:74102619-74103142	4.08	3.26e-11	1.21e-09	ENSRNOG00000057854	AABR07070527.1	49087
5:138093396-138094127	5.82	4.69e-14	1.67e-12	ENSRNOG00000007284	Slc2a1	60546		3:111523731-111524116	4.7	4.09e-11	1.49e-09	ENSRNOG00000005183	Rtf1	0
8:102737105-102737561	2.89	4.77e-14	1.67e-12	ENSRNOG00000008554	Slc9a9	0		12:48458201-48458708	4.21	4.24e-11	1.52e-09	ENSRNOG00000000695	Ssh1	11225
10:57331776-57332532	2.81	4.64e-14	1.67e-12	ENSRNOG00000031364	Kif1c	0		5:166906652-166907085	4.55	4.51e-11	1.58e-09	ENSRNOG00000061404	AABR07050484.1	5539
8:117266297-117266709	6.1	5.87e-14	2.01e-12	ENSRNOG00000047768	Lamb2	1628		17:12230212-12230672	4.22	5.56e-11	1.91e-09	ENSRNOG00000060985	SNORA17	28043
1:94551792-94552298	4.13	6.45e-14	2.17e-12	ENSRNOG00000056351	U7	9604		8:68000644-68001097	3.86	5.95e-11	2e-09	ENSRNOG00000057119	U6	23720
10:64458282-64458703	6.03	8.61e-14	2.84e-12	ENSRNOG00000008178	Nxn	0		10:16942418-16942951	5.42	6.43e-11	2.12e-09	ENSRNOG00000053789	AC111369.1	5709
4:67311783-67312232	5.52	1.05e-13	3.4e-12	ENSRNOG00000026748	Dennd2a	10682		7:11919490-11919843	3.9	7.57e-11	2.45e-09	ENSRNOG00000029028	Mknk2	335
1:142469931-142470415	5.88	1.09e-13	3.46e-12	ENSRNOG00000011975	Crtc3	0		17:40485713-40486112	4.51	7.98e-11	2.52e-09	ENSRNOG00000059482	AABR07027672.1	313288
15:71642914-71643407	3.52	1.6e-13	4.99e-12	ENSRNOG00000013306	Pcdh20	129370		3:164579698-164580210	4.06	8.07e-11	2.52e-09	ENSRNOG00000060501	AABR07054619.1	45731
20:8091815-8092234	4.63	1.69e-13	5.17e-12	ENSRNOG00000000508	Armc12	17401		17:13391565-13392004	4.28	8.39e-11	2.56e-09	ENSRNOG00000013090	Gadd45g	0
7:143811325-143811820	5.63	1.71e-13	5.17e-12	ENSRNOG00000012192	Znf740	0		12:40898437-40898929	3.52	8.48e-11	2.56e-09	ENSRNOG00000030124	Ptpn11	0
12:13853329-13853759	5.56	2.18e-13	6.37e-12	ENSRNOG00000024482	Tnrc18	0		15:106543346-106543693	5.35	1.06e-10	3.15e-09	ENSRNOG00000011203	Farp1	0
3:164597968-164598446	3.95	2.15e-13	6.37e-12	ENSRNOG00000060501	AABR07054619.1	27495		1:131215980-131216360	4.7	1.2e-10	3.49e-09	ENSRNOG00000058019	AABR07004227.1	74464
2:93674970-93675405	5.99	2.48e-13	7.12e-12	ENSRNOG00000010482	Impa1	0		3:147605280-147605774	2.75	1.37e-10	3.92e-09	ENSRNOG00000031167	Srxn1	3321
18:5582847-5583357	2.6	2.63e-13	7.44e-12	ENSRNOG00000052385	AABR07031247.1	1968		5:166744463-166744831	5.45	1.52e-10	4.29e-09	ENSRNOG00000016949	Slc25a33	17670
14:44774106-44774516	4.89	2.8e-13	7.77e-12	ENSRNOG00000002932	Wdr19	6987		1:142034088-142034538	5.31	1.76e-10	4.9e-09	ENSRNOG00000056362	Ttll13	0
5:78296999-78297449	4.11	3.02e-13	8.26e-12	ENSRNOG00000014869	Wdr31	8077		5:167774612-167775210	1.89	1.9e-10	5.19e-09	ENSRNOG00000018229	Slc45a1	78265
8:117826163-117826502	4.5	3.56e-13	9.59e-12	ENSRNOG00000020688	Ccdc51	0		10:55741098-55741690	3.68	1.99e-10	5.35e-09	ENSRNOG00000047266	AABR07072133.1	0
11:64640997-64641459	3.86	3.86e-13	1.02e-11	ENSRNOG00000003088	Arhgap31	0		8:7604239-7604529	4.3	2.22e-10	5.88e-09	ENSRNOG00000026821	Arhgap42	177629
3:9498944-9499533	3.63	4.17e-13	1.09e-11	ENSRNOG00000059375	AC142138.2	0		4:89503137-89503715	3.56	2.34e-10	6.08e-09	ENSRNOG00000038449	Tigd2	32932
4:112734480-112734905	4.47	4.76e-13	1.22e-11	ENSRNOG00000006968	Mrpl19	27211		5:167968850-167969205	4.52	2.36e-10	6.08e-09	ENSRNOG00000058186	Errfi1	2842
5:125767708-125768250	5.08	5.5e-13	1.4e-11	ENSRNOG00000022150	AABR07049524.1	94322		3:9498944-9499533	3	2.48e-10	6.28e-09	ENSRNOG00000059375	AC142138.2	0
11:79895803-79896287	3.42	6.01e-13	1.5e-11	ENSRNOG00000051729	U7	80444		19:11309592-11310201	4.19	2.6e-10	6.51e-09	ENSRNOG00000043098	Mt2A	853
2:33060065-33060475	5.97	9.68e-13	2.39e-11	ENSRNOG00000027002	Mast4	34795		8:47634100-47634657	2.58	2.87e-10	7.06e-09	ENSRNOG00000021771	Trim29	39664
5:170641812-170642152	5.9	1e-12	2.43e-11	ENSRNOG00000050137	Ajap1	0		4:62873580-62874002	2.56	3.31e-10	7.94e-09	ENSRNOG00000011750	Fam180a	13135
3:147605280-147605774	3.02	1.18e-12	2.79e-11	ENSRNOG00000031167	Srxn1	3321		9:44262115-44262907	1.96	3.3e-10	7.94e-09	ENSRNOG00000018366	RGD1310819	24999
3:165428683-165429084	3.87	1.18e-12	2.79e-11	ENSRNOG00000049484	Atp9a	0		6:76226958-76227296	3.53	3.72e-10	8.58e-09	ENSRNOG00000007114	Psma6	21533
5:166744463-166744831	5.84	1.56e-12	3.6e-11	ENSRNOG00000016949	Slc25a33	17670		1:265241772-265242124	4.03	3.71e-10	8.58e-09	ENSRNOG00000016280	Btrc	0
6:60150622-60151007	5.8	1.54e-12	3.6e-11	ENSRNOG00000050997	Ifrd1	0		15:4139514-4140399	2.18	3.73e-10	8.58e-09	ENSRNOG00000027012	Usp54	0
1:240687904-240688329	4.53	1.76e-12	4e-11	ENSRNOG00000027770	Trpm3	0		15:13358455-13358806	4.83	4.64e-10	1.05e-08	ENSRNOG00000009419	Ptprg	129849
15:58884654-58885114	5.81	1.9e-12	4.28e-11	ENSRNOG00000057847	AABR07018459.1	49563		5:161321129-161321577	3	5.23e-10	1.17e-08	ENSRNOG00000054558	AABR07050336.1	201365
15:106543346-106543693	5.8	2.31e-12	5.05e-11	ENSRNOG00000011203	Farp1	0		11:29757848-29758406	2.46	6.07e-10	1.34e-08	ENSRNOG00000027478	Krtap11-1	47000
7:109024337-109024907	5.93	2.28e-12	5.05e-11	ENSRNOG00000025140	Zfat	12881		17:75609243-75609563	3.55	6.67e-10	1.46e-08	ENSRNOG00000023661	Celf2	0
1:246370067-246370463	5.92	2.39e-12	5.16e-11	ENSRNOG00000051883	U6	1514		10:59884750-59885408	4.56	8.3e-10	1.79e-08	ENSRNOG00000019659	Aspa	0
12:10363208-10364010	5.57	2.47e-12	5.27e-11	ENSRNOG00000048898	Wasf3	27710		1:176125515-176125979	5.14	8.47e-10	1.81e-08	ENSRNOG00000029082	RGD1566189	46391
19:11309592-11310201	4.61	2.89e-12	6.1e-11	ENSRNOG00000043098	Mt2A	853		18:76782677-76783094	3.18	8.71e-10	1.84e-08	ENSRNOG00000059215	Pqlc1	0
7:11919490-11919843	4.18	2.95e-12	6.16e-11	ENSRNOG00000029028	Mknk2	335		1:85382670-85383073	2.59	8.87e-10	1.85e-08	ENSRNOG00000058388	Zfp36	64
6:39361477-39361981	4.53	3.15e-12	6.48e-11	ENSRNOG00000004084	Fam84a	0		3:81588168-81588593	3.41	9.21e-10	1.9e-08	ENSRNOG00000007989	Chst1	75362
16:60785723-60786216	2.92	3.41e-12	6.95e-11	ENSRNOG00000061769	AABR07026044.1	6364		10:29222375-29222902	2.35	9.5e-10	1.93e-08	ENSRNOG00000042335	Rn60_10_0291.1	23000
7:121552266-121552584	5.22	3.58e-12	7.2e-11	ENSRNOG00000060407	Cacna1i	0		1:162412865-162413260	4.36	1.13e-09	2.27e-08	ENSRNOG00000012494	Kctd14	6002
19:11290505-11291036	3.27	3.87e-12	7.7e-11	ENSRNOG00000025764	Mt1	11089		1:246370067-246370463	5.19	1.19e-09	2.36e-08	ENSRNOG00000051883	U6	1514
8:53071420-53071970	2.74	4.08e-12	8.02e-11	ENSRNOG00000029980	Zbtb16	0		7:117846115-117846655	1.92	1.21e-09	2.38e-08	ENSRNOG00000016566	Arhgap39	0
11:35170060-35170617	3.17	4.57e-12	8.88e-11	ENSRNOG00000054899	7SK	11682		11:64640997-64641459	3.17	1.26e-09	2.45e-08	ENSRNOG00000003088	Arhgap31	0
3:173846245-173846609	4.14	5.5e-12	1.06e-10	ENSRNOG00000057996	Phactr3	0		3:150210319-150210662	3.99	1.35e-09	2.59e-08	ENSRNOG00000046585	AABR07054370.1	0
6:9740372-9740729	3.82	7.11e-12	1.35e-10	ENSRNOG00000015603	Prkce	49693		1:164508344-164508841	3.53	1.43e-09	2.72e-08	ENSRNOG00000030404	Arrb1	0
4:31780020-31780454	5.73	7.37e-12	1.39e-10	ENSRNOG00000009957	Slc25a13	49635		20:29527864-29528621	2.97	1.71e-09	3.22e-08	ENSRNOG00000000576	Anapc16	16008
12:24028221-24028591	4.05	7.5e-12	1.4e-10	ENSRNOG00000001442	Por	0		20:29532005-29532623	2.19	1.73e-09	3.22e-08	ENSRNOG00000000576	Anapc16	12006
4:62873580-62874002	2.72	7.94e-12	1.46e-10	ENSRNOG00000011750	Fam180a	13135		8:65031682-65032133	2.96	1.75e-09	3.22e-08	ENSRNOG00000051221	Rn60_8_0647.2	28387
3:154677577-154677940	3.93	9.78e-12	1.78e-10	ENSRNOG00000014424	RGD1563354	4342		1:94606237-94606630	5.17	1.79e-09	3.26e-08	ENSRNOG00000027724	Plekhf1	2747
7:48650306-48650706	3.86	1.25e-11	2.26e-10	ENSRNOG00000061159	AABR07056953.1	3816		18:39820618-39821023	4.35	1.86e-09	3.35e-08	ENSRNOG00000061296	SNORA17	24426
3:162862110-162862532	4.03	1.35e-11	2.4e-10	ENSRNOG00000006052	Sulf2	0		2:29334527-29335055	2.75	2.11e-09	3.77e-08	ENSRNOG00000017249	Zfp366	75524
20:44716699-44717135	4	1.54e-11	2.72e-10	ENSRNOG00000000595	Traf3ip2	0		3:124226954-124227655	2.6	2.15e-09	3.8e-08	ENSRNOG00000021256	Adra1d	81389
2:29737857-29738372	3.04	1.62e-11	2.84e-10	ENSRNOG00000017428	Map1b	0		7:31864096-31864479	3.95	2.52e-09	4.41e-08	ENSRNOG00000008797	Tmpo	0
1:73760404-73760835	5.86	1.69e-11	2.93e-10	ENSRNOG00000032699	Ttyh1	7277		4:31780020-31780454	5.11	2.56e-09	4.44e-08	ENSRNOG00000009957	Slc25a13	49635
20:8094757-8095461	3.71	1.72e-11	2.95e-10	ENSRNOG00000000508	Armc12	14174		15:24881158-24881577	3.62	2.61e-09	4.48e-08	ENSRNOG00000060872	AABR07017513.1	0
4:118631301-118631729	3.51	1.94e-11	3.3e-10	ENSRNOG00000018317	Aak1	23999		1:240831285-240832016	1.79	2.64e-09	4.49e-08	ENSRNOG00000046395	RGD1561453	53919
6:76226958-76227296	3.93	2.03e-11	3.41e-10	ENSRNOG00000007114	Psma6	21533		10:64458282-64458703	5.14	2.79e-09	4.69e-08	ENSRNOG00000008178	Nxn	0
5:167774612-167775210	2.21	2.24e-11	3.73e-10	ENSRNOG00000018229	Slc45a1	78265		8:62496779-62497112	5.07	2.85e-09	4.75e-08	ENSRNOG00000019579	Edc3	0
1:94606237-94606630	5.61	2.53e-11	4.18e-10	ENSRNOG00000027724	Plekhf1	2747		20:8094757-8095461	3.4	2.97e-09	4.87e-08	ENSRNOG00000000508	Armc12	14174
1:177287182-177287472	4.62	2.63e-11	4.31e-10	ENSRNOG00000015713	Parva	0		2:202550212-202550580	3.55	3e-09	4.87e-08	ENSRNOG00000019754	Gdap2	23364
3:2703081-2703521	4.41	2.93e-11	4.75e-10	ENSRNOG00000028730	Lcn12	13013		2:197991566-197991982	3.37	3e-09	4.87e-08	ENSRNOG00000042717	Ciart	0
3:81588168-81588593	3.77	3.15e-11	5.06e-10	ENSRNOG00000007989	Chst1	75362		18:73675227-73675638	4.34	3.33e-09	5.34e-08	ENSRNOG00000017410	Loxhd1	0
3:150210319-150210662	4.2	3.71e-11	5.9e-10	ENSRNOG00000046585	AABR07054370.1	0		18:57066125-57066795	3.1	3.96e-09	6.24e-08	ENSRNOG00000019403	Afap1l1	0
15:108002423-108002814	4.16	4e-11	6.31e-10	ENSRNOG00000011969	Dock9	0		5:139328330-139328711	4.05	3.95e-09	6.24e-08	ENSRNOG00000032183	Scmh1	56718
10:84869078-84869463	4.64	4.18e-11	6.54e-10	ENSRNOG00000049162	Prr15l	2217		14:44774106-44774516	4.09	4.25e-09	6.65e-08	ENSRNOG00000002932	Wdr19	6987
3:162595615-162595920	4.41	4.39e-11	6.81e-10	ENSRNOG00000051007	AABR07054586.1	11791		10:84894207-84894722	2.39	4.34e-09	6.72e-08	ENSRNOG00000010492	Sp2	0
17:40485713-40486112	4.6	4.49e-11	6.9e-10	ENSRNOG00000059482	AABR07027672.1	313288		11:35170060-35170617	2.64	4.76e-09	7.18e-08	ENSRNOG00000054899	7SK	11682
8:85325021-85325378	4.28	4.57e-11	6.96e-10	ENSRNOG00000061858	SNORA17	7608		1:94445136-94445593	3.79	4.76e-09	7.18e-08	ENSRNOG00000055333	AABR07003040.1	5675
16:20357825-20358287	4.3	4.62e-11	6.97e-10	ENSRNOG00000019009	Arrdc2	1214		15:58884654-58885114	5.14	4.74e-09	7.18e-08	ENSRNOG00000057847	AABR07018459.1	49563
6:44511150-44511596	4.12	5.47e-11	8.18e-10	ENSRNOG00000052618	AABR07063740.1	72103		5:170641812-170642152	5.02	5.12e-09	7.62e-08	ENSRNOG00000050137	Ajap1	0
20:7998742-7999314	4.17	5.55e-11	8.24e-10	ENSRNOG00000022523	Fkbp5	0		1:3094181-3094602	3.63	5.14e-09	7.62e-08	ENSRNOG00000052788	SNORA36	207829
1:124775761-124776512	2.21	5.8e-11	8.54e-10	ENSRNOG00000015822	Klf13	0		8:66509367-66509900	2.3	5.33e-09	7.83e-08	ENSRNOG00000052283	AABR07070345.1	71369
12:38960383-38960755	4.3	6.29e-11	9.18e-10	ENSRNOG00000045574	Morn3	4308		1:177148976-177149359	4.34	5.81e-09	8.42e-08	ENSRNOG00000016244	Mical2	0
14:78814331-78814848	3	7.23e-11	1.05e-09	ENSRNOG00000058202	Ppp2r2c	0		19:11290505-11291036	2.87	5.82e-09	8.42e-08	ENSRNOG00000025764	Mt1	11089
19:53630878-53631360	4.16	8.82e-11	1.27e-09	ENSRNOG00000017905	Map1lc3b	0		13:71607018-71607738	4.01	6.47e-09	9.28e-08	ENSRNOG00000054898	AABR07021433.1	0
12:16934485-16934853	5.84	9.2e-11	1.31e-09	ENSRNOG00000001277	Mafk	0		15:42983351-42983768	3.27	6.57e-09	9.34e-08	ENSRNOG00000009449	Trim35	6560
10:84894207-84894722	2.79	9.79e-11	1.38e-09	ENSRNOG00000010492	Sp2	0		2:33060065-33060475	5.16	6.62e-09	9.34e-08	ENSRNOG00000027002	Mast4	34795
4:179304813-179305262	3.84	9.88e-11	1.38e-09	ENSRNOG00000015514	Bcat1	0		X:15872811-15873196	3.06	6.92e-09	9.69e-08	ENSRNOG00000028611	AABR07037203.1	75657
8:74102619-74103142	4.03	1.17e-10	1.63e-09	ENSRNOG00000057854	AABR07070527.1	49087		19:53630878-53631360	3.46	7.32e-09	1.01e-07	ENSRNOG00000017905	Map1lc3b	0
9:98574909-98575298	3.8	1.29e-10	1.78e-09	ENSRNOG00000020254	Per2	0		1:240687904-240688329	4	7.24e-09	1.01e-07	ENSRNOG00000027770	Trpm3	0
20:29484054-29484492	4.4	1.52e-10	2.08e-09	ENSRNOG00000030408	Dnajb12	20317		2:254382126-254382645	2.07	7.4e-09	1.01e-07	ENSRNOG00000053050	U6	41927
13:71607018-71607738	4.27	1.61e-10	2.19e-09	ENSRNOG00000054898	AABR07021433.1	0		1:170571341-170571701	4.06	7.91e-09	1.07e-07	ENSRNOG00000018766	Rrp8	2648
1:131215980-131216360	4.8	1.91e-10	2.58e-09	ENSRNOG00000058019	AABR07004227.1	74464		10:86268012-86268644	2.08	8.07e-09	1.09e-07	ENSRNOG00000028417	AC142182.1	12248
1:265241772-265242124	4.12	1.96e-10	2.62e-09	ENSRNOG00000016280	Btrc	0		9:98574909-98575298	3.56	8.2e-09	1.1e-07	ENSRNOG00000020254	Per2	0
2:183263503-183264132	3.27	2.04e-10	2.7e-09	ENSRNOG00000061763	AABR07012039.1	12576		17:85864460-85864931	3.27	9.14e-09	1.21e-07	ENSRNOG00000016716	Armc3	49479
19:53501032-53501398	5.33	2.53e-10	3.33e-09	ENSRNOG00000042274	Fbxo31	0		3:81507423-81507918	4.04	9.33e-09	1.23e-07	ENSRNOG00000007989	Chst1	0
5:165027733-165028100	4.3	2.86e-10	3.71e-09	ENSRNOG00000026447	Ptchd2	24771		7:125544451-125545061	3.52	9.53e-09	1.24e-07	ENSRNOG00000012475	Prr5	31266
19:59655928-59656438	2.92	2.84e-10	3.71e-09	ENSRNOG00000061610	AABR07044148.1	0		3:154677577-154677940	3.34	9.93e-09	1.28e-07	ENSRNOG00000014424	RGD1563354	4342
1:3094181-3094602	3.86	2.94e-10	3.78e-09	ENSRNOG00000052788	SNORA36	207829		2:183263503-183264132	2.67	9.95e-09	1.28e-07	ENSRNOG00000061763	AABR07012039.1	12576
16:17604242-17604586	4.5	2.99e-10	3.82e-09	ENSRNOG00000042623	Sh2d4b	6529		10:46327845-46328436	1.7	1.11e-08	1.42e-07	ENSRNOG00000053961	Med9	0
14:107440002-107440447	4.25	3.16e-10	4.01e-09	ENSRNOG00000033346	LOC100361636	44618		14:78814331-78814848	2.51	1.12e-08	1.42e-07	ENSRNOG00000058202	Ppp2r2c	0
5:161321129-161321577	3.29	3.44e-10	4.34e-09	ENSRNOG00000054558	AABR07050336.1	201365		10:55685504-55686193	2.03	1.21e-08	1.53e-07	ENSRNOG00000007387	Per1	857
1:279231787-279232290	2.75	3.65e-10	4.57e-09	ENSRNOG00000017438	Gfra1	0		16:79708319-79708861	3.5	1.32e-08	1.64e-07	ENSRNOG00000012333	Kbtbd11	7328
13:70694177-70694543	4.17	4e-10	4.96e-09	ENSRNOG00000002680	Lamc1	0		6:33653825-33654542	1.93	1.35e-08	1.67e-07	ENSRNOG00000021403	Rhob	34585
3:111523731-111524116	4.61	4.16e-10	5.09e-09	ENSRNOG00000005183	Rtf1	0		12:16934485-16934853	5.06	1.45e-08	1.78e-07	ENSRNOG00000001277	Mafk	0
1:170571341-170571701	4.5	4.15e-10	5.09e-09	ENSRNOG00000018766	Rrp8	2648		9:19527546-19528005	4.21	1.47e-08	1.78e-07	ENSRNOG00000010350	Rcan2	0
10:37371734-37372265	2.87	4.21e-10	5.12e-09	ENSRNOG00000055800	U6	46688		2:93674970-93675405	5.11	1.46e-08	1.78e-07	ENSRNOG00000010482	Impa1	0
10:11115986-11116344	3.47	4.66e-10	5.63e-09	ENSRNOG00000004146	Coro7	0		2:188683353-188683757	3.39	1.5e-08	1.81e-07	ENSRNOG00000020621	Dcst1	0
4:99937359-99937788	4.25	6.72e-10	8.01e-09	ENSRNOG00000010284	St3gal5	0		4:179304813-179305262	3.51	1.59e-08	1.91e-07	ENSRNOG00000015514	Bcat1	0
15:89926165-89926488	4.52	6.72e-10	8.01e-09	ENSRNOG00000049068	AABR07019120.1	69296		1:15603917-15604304	3.5	1.8e-08	2.15e-07	ENSRNOG00000031700	Map3k5	0
1:162723972-162724321	4.09	6.97e-10	8.25e-09	ENSRNOG00000060876	AC133383.1	8982		5:72885635-72886261	2.14	1.84e-08	2.17e-07	ENSRNOG00000057406	AABR07048321.1	6077
1:247110558-247110996	4.19	7.08e-10	8.32e-09	ENSRNOG00000010967	Cdc37l1	0		4:99937359-99937788	4.04	1.89e-08	2.22e-07	ENSRNOG00000010284	St3gal5	0
1:219078293-219078787	3.97	7.36e-10	8.6e-09	ENSRNOG00000016791	Chka	0		8:52775939-52776508	2	2.07e-08	2.41e-07	ENSRNOG00000027730	Nxpe1	12342
1:32205901-32206363	2.15	8.1e-10	9.39e-09	ENSRNOG00000026501	Slc6a19	0		20:7998742-7999314	3.53	2.19e-08	2.53e-07	ENSRNOG00000022523	Fkbp5	0
9:43945425-43945806	4.87	9.03e-10	1.03e-08	ENSRNOG00000017660	Inpp4a	0		10:74722387-74722745	3.07	2.2e-08	2.54e-07	ENSRNOG00000006661	Rad51c	0
18:76782677-76783094	3.33	8.96e-10	1.03e-08	ENSRNOG00000059215	Pqlc1	0		1:176088625-176089106	2.61	2.25e-08	2.57e-07	ENSRNOG00000029082	RGD1566189	9501
10:29222375-29222902	2.42	9.51e-10	1.08e-08	ENSRNOG00000042335	Rn60_10_0291.1	23000		8:64991157-64991709	3.02	2.53e-08	2.88e-07	ENSRNOG00000051221	Rn60_8_0647.2	0
6:76187902-76188419	4.07	1.06e-09	1.2e-08	ENSRNOG00000007114	Psma6	0		3:156806099-156806608	2.51	2.59e-08	2.92e-07	ENSRNOG00000027988	Zhx3	28101
16:79708319-79708861	3.66	1.09e-09	1.22e-08	ENSRNOG00000012333	Kbtbd11	7328		17:63750828-63751335	3.42	2.62e-08	2.94e-07	ENSRNOG00000015288	Dip2c	0
3:108794021-108794422	3.41	1.17e-09	1.3e-08	ENSRNOG00000005209	Spred1	813		16:60785723-60786216	2.31	2.67e-08	2.97e-07	ENSRNOG00000061769	AABR07026044.1	6364
5:139328330-139328711	4.16	1.21e-09	1.34e-08	ENSRNOG00000032183	Scmh1	56718		4:159131418-159131912	3.91	3.03e-08	3.35e-07	ENSRNOG00000019719	Kcna5	52416
18:39820618-39821023	4.43	1.26e-09	1.39e-08	ENSRNOG00000061296	SNORA17	24426		1:165723727-165724325	2.28	3.05e-08	3.36e-07	ENSRNOG00000018873	Fam168a	126
1:186554157-186554664	3.73	1.3e-09	1.43e-08	ENSRNOG00000059173	SNORA17	56357		1:32205901-32206363	2.04	3.17e-08	3.45e-07	ENSRNOG00000026501	Slc6a19	0
20:29527864-29528621	3.22	1.43e-09	1.56e-08	ENSRNOG00000000576	Anapc16	16008		2:141792938-141793504	3.47	3.18e-08	3.45e-07	ENSRNOG00000058636	AABR07010589.1	70334
16:32093387-32093682	4.1	1.46e-09	1.58e-08	ENSRNOG00000010358	Sh3rf1	0		1:219078293-219078787	3.64	3.3e-08	3.56e-07	ENSRNOG00000016791	Chka	0
6:124701315-124701829	3.71	1.51e-09	1.63e-08	ENSRNOG00000004362	Rps6ka5	0		19:59655928-59656438	2.46	3.47e-08	3.72e-07	ENSRNOG00000061610	AABR07044148.1	0
3:81507423-81507918	4.16	1.58e-09	1.69e-08	ENSRNOG00000007989	Chst1	0		2:227167371-227167750	3	3.86e-08	4.12e-07	ENSRNOG00000014660	Usp53	6993
7:25264035-25264379	3.78	1.65e-09	1.75e-08	ENSRNOG00000008061	Nuak1	150372		13:109389567-109389907	3.5	4e-08	4.24e-07	ENSRNOG00000003767	Rps6kc1	0
3:164579698-164580210	3.9	1.67e-09	1.76e-08	ENSRNOG00000060501	AABR07054619.1	45731		17:60765816-60766370	5.02	4.04e-08	4.26e-07	ENSRNOG00000058961	SNORA17	109294
6:27802096-27802643	3.23	1.74e-09	1.82e-08	ENSRNOG00000011394	Kif3c	0		7:123070326-123070904	3.62	4.12e-08	4.31e-07	ENSRNOG00000050500	Tob2	8633
7:66962946-66963386	3.72	1.95e-09	2.04e-08	ENSRNOG00000004314	Ppm1h	0		15:70357468-70358064	1.67	4.46e-08	4.65e-07	ENSRNOG00000008986	Diaph3	0
5:152573375-152573696	5.2	2.16e-09	2.23e-08	ENSRNOG00000016776	Extl1	62		6:127562033-127562646	2.06	4.68e-08	4.84e-07	ENSRNOG00000037762	Serpina1f	2165
1:142034088-142034538	5.1	2.16e-09	2.23e-08	ENSRNOG00000056362	Ttll13	0		7:59260961-59261436	3.68	4.99e-08	5.13e-07	ENSRNOG00000004483	Ptprr	0
10:82761874-82762301	3.1	2.22e-09	2.28e-08	ENSRNOG00000003897	Col1a1	0		16:2845205-2845533	3.41	5.1e-08	5.19e-07	ENSRNOG00000014363	Arhgef3	0
16:7784814-7785368	3.66	2.58e-09	2.63e-08	ENSRNOG00000019656	Btd	0		20:48702754-48703315	1.9	5.08e-08	5.19e-07	ENSRNOG00000024221	Mettl24	0
4:159131418-159131912	4.2	2.73e-09	2.76e-08	ENSRNOG00000019719	Kcna5	52416		7:109024337-109024907	5.06	5.24e-08	5.27e-07	ENSRNOG00000025140	Zfat	12881
14:11066191-11066902	2.44	2.86e-09	2.88e-08	ENSRNOG00000002258	Tmem150c	28261		10:64162532-64162997	3.14	5.21e-08	5.27e-07	ENSRNOG00000025287	RGD1565611	11934
16:16694262-16694767	2.6	2.87e-09	2.88e-08	ENSRNOG00000051423	AABR07024790.1	65691		6:44511150-44511596	3.47	5.3e-08	5.3e-07	ENSRNOG00000052618	AABR07063740.1	72103
15:4139514-4140399	2.25	2.94e-09	2.92e-08	ENSRNOG00000027012	Usp54	0		16:59784763-59785384	2.38	5.8e-08	5.77e-07	ENSRNOG00000011407	Pragmin	63537
15:13358455-13358806	4.8	3.84e-09	3.78e-08	ENSRNOG00000009419	Ptprg	129849		14:11066191-11066902	2.26	5.9e-08	5.83e-07	ENSRNOG00000002258	Tmem150c	28261
1:15603917-15604304	3.69	3.85e-09	3.78e-08	ENSRNOG00000031700	Map3k5	0		3:2703081-2703521	3.76	5.97e-08	5.87e-07	ENSRNOG00000028730	Lcn12	13013
3:124226954-124227655	2.61	4.05e-09	3.96e-08	ENSRNOG00000021256	Adra1d	81389		3:2251776-2252109	4.38	6.23e-08	6.06e-07	ENSRNOG00000008190	LOC100911867	0
4:100372820-100373305	3.43	4.26e-09	4.14e-08	ENSRNOG00000013605	Sh2d6	791		4:150289572-150289898	3.15	6.23e-08	6.06e-07	ENSRNOG00000042507	Rn60_4_2163.2	11956
3:165426798-165427120	3.41	4.41e-09	4.26e-08	ENSRNOG00000049484	Atp9a	0		16:7784814-7785368	3.5	6.42e-08	6.2e-07	ENSRNOG00000019656	Btd	0
18:73675227-73675638	4.35	4.45e-09	4.28e-08	ENSRNOG00000017410	Loxhd1	0		8:35053844-35054307	2.92	6.95e-08	6.69e-07	ENSRNOG00000059871	SNORA17	86672
9:15506909-15507393	2.19	4.9e-09	4.66e-08	ENSRNOG00000015249	RGD1562299	5670		9:27468919-27469293	3.04	7.2e-08	6.89e-07	ENSRNOG00000033402	LOC501110	5980
9:50422140-50422429	4	4.88e-09	4.66e-08	ENSRNOG00000045970	AABR07067508.1	19663		13:26156783-26157245	2.36	7.99e-08	7.6e-07	ENSRNOG00000002821	Phlpp1	14998
8:64991157-64991709	3.22	5.15e-09	4.87e-08	ENSRNOG00000051221	Rn60_8_0647.2	0		7:77434191-77434693	2.65	8.48e-08	8.02e-07	ENSRNOG00000005333	Azin1	61794
7:91181054-91181690	3.71	5.21e-09	4.91e-08	ENSRNOG00000004387	Utp23	202497		1:186554157-186554664	3.23	8.85e-08	8.32e-07	ENSRNOG00000059173	SNORA17	56357
1:116104953-116105470	2.89	5.92e-09	5.54e-08	ENSRNOG00000056228	Atp10a	0		8:117826163-117826502	3.88	8.96e-08	8.39e-07	ENSRNOG00000020688	Ccdc51	0
10:57369069-57369509	3.13	6e-09	5.56e-08	ENSRNOG00000005009	Zfp3	16719		14:42827679-42828348	3.34	9.15e-08	8.48e-07	ENSRNOG00000002318	Limch1	0
1:153588359-153588791	3.31	5.98e-09	5.56e-08	ENSRNOG00000016848	Fzd4	680		17:32860522-32861079	3.73	9.16e-08	8.48e-07	ENSRNOG00000056220	U2	36740
10:16778289-16778836	3.3	6.41e-09	5.88e-08	ENSRNOG00000003269	Atp6v0e1	0		7:48650306-48650706	3.2	9.3e-08	8.57e-07	ENSRNOG00000061159	AABR07056953.1	3816
2:177970688-177971036	2.38	6.4e-09	5.88e-08	ENSRNOG00000021581	Rapgef2	0		5:99242292-99242885	2.44	9.43e-08	8.64e-07	ENSRNOG00000037039	RGD1306186	62327
1:165723727-165724325	2.35	6.89e-09	6.29e-08	ENSRNOG00000018873	Fam168a	126		9:73554344-73554787	2.88	9.52e-08	8.67e-07	ENSRNOG00000028362	LOC689991	0
17:32860522-32861079	3.85	7.34e-09	6.66e-08	ENSRNOG00000056220	U2	36740		9:43945425-43945806	4.64	1.14e-07	1.04e-06	ENSRNOG00000017660	Inpp4a	0
7:125544451-125545061	3.71	7.58e-09	6.85e-08	ENSRNOG00000012475	Prr5	31266		11:69875318-69875945	3.14	1.21e-07	1.09e-06	ENSRNOG00000001706	Kalrn	0
8:47634100-47634657	2.53	7.69e-09	6.91e-08	ENSRNOG00000021771	Trim29	39664		11:35234508-35234945	3.35	1.22e-07	1.1e-06	ENSRNOG00000054899	7SK	76130
1:98210782-98211373	2.46	8.35e-09	7.42e-08	ENSRNOG00000014380	Zfp788	17200		15:108002423-108002814	3.78	1.28e-07	1.14e-06	ENSRNOG00000011969	Dock9	0
8:128699693-128700144	2.41	8.32e-09	7.42e-08	ENSRNOG00000037085	Xirp1	1989		18:33585232-33585786	2.15	1.33e-07	1.18e-06	ENSRNOG00000046325	AABR07031768.1	61322
7:77434191-77434693	3.02	8.74e-09	7.69e-08	ENSRNOG00000005333	Azin1	61794		14:42667092-42667420	3.18	1.35e-07	1.19e-06	ENSRNOG00000051929	Phox2b	46895
10:19998509-19998862	3.01	8.71e-09	7.69e-08	ENSRNOG00000052816	SNORA17	14259		14:3644023-3644418	2.27	1.42e-07	1.24e-06	ENSRNOG00000002093	Tgfbr3	0
20:4329586-4329973	4.02	8.81e-09	7.71e-08	ENSRNOG00000000443	C4a	0		1:64320125-64320552	2.45	1.41e-07	1.24e-06	ENSRNOG00000057852	Cacng6	0
11:69875318-69875945	3.43	8.9e-09	7.75e-08	ENSRNOG00000001706	Kalrn	0		18:62879618-62880102	2.98	1.52e-07	1.33e-06	ENSRNOG00000010440	Gnal	0
14:3644023-3644418	2.65	9.61e-09	8.29e-08	ENSRNOG00000002093	Tgfbr3	0		6:106609067-106609502	1.98	1.54e-07	1.34e-06	ENSRNOG00000008082	Rgs6	6929
6:48391648-48392150	2.61	9.61e-09	8.29e-08	ENSRNOG00000004269	Myt1l	60219		12:24028221-24028591	3.29	1.65e-07	1.42e-06	ENSRNOG00000001442	Por	0
2:29334527-29335055	2.75	1.05e-08	8.98e-08	ENSRNOG00000017249	Zfp366	75524		7:25264035-25264379	3.28	1.66e-07	1.42e-06	ENSRNOG00000008061	Nuak1	150372
3:11770914-11771351	3.06	1.06e-08	9.04e-08	ENSRNOG00000054560	Sh2d3c	0		6:132222017-132222416	3.55	1.9e-07	1.62e-06	ENSRNOG00000028390	Hhipl1	0
14:42827679-42828348	3.66	1.17e-08	9.96e-08	ENSRNOG00000002318	Limch1	0		1:136692765-136693380	3	1.97e-07	1.67e-06	ENSRNOG00000011160	Sv2b	0
2:219610513-219610887	3.77	1.19e-08	1e-07	ENSRNOG00000015117	Lrrc39	0		15:89926165-89926488	3.98	1.98e-07	1.67e-06	ENSRNOG00000049068	AABR07019120.1	69296
3:176643996-176644483	2.56	1.21e-08	1.02e-07	ENSRNOG00000011624	Kcnq2	0		1:177287182-177287472	3.88	2.07e-07	1.74e-06	ENSRNOG00000015713	Parva	0
2:141792938-141793504	3.69	1.25e-08	1.05e-07	ENSRNOG00000058636	AABR07010589.1	70334		3:162579505-162579994	2.18	2.08e-07	1.74e-06	ENSRNOG00000019154	Zmynd8	0
1:164508344-164508841	3.48	1.29e-08	1.08e-07	ENSRNOG00000030404	Arrb1	0		10:37330905-37331274	3.81	2.26e-07	1.88e-06	ENSRNOG00000004956	Jade2	19281
1:162412865-162413260	4.81	1.38e-08	1.13e-07	ENSRNOG00000012494	Kctd14	6002		8:53068785-53069450	2.06	2.26e-07	1.88e-06	ENSRNOG00000029980	Zbtb16	0
5:145928969-145929418	2.64	1.37e-08	1.13e-07	ENSRNOG00000048129	LOC682102	94278		1:128676626-128677120	3.29	2.44e-07	2e-06	ENSRNOG00000013877	Ttc23	0
10:36245332-36245840	3.14	1.37e-08	1.13e-07	ENSRNOG00000061484	Adamts2	0		5:152573375-152573696	4.62	2.44e-07	2e-06	ENSRNOG00000016776	Extl1	62
8:101098424-101098922	2.47	1.44e-08	1.18e-07	ENSRNOG00000057191	AABR07071117.1	346215		3:165127985-165128566	2.31	2.42e-07	2e-06	ENSRNOG00000054314	Kcng1	88279
2:240828471-240828797	3.22	1.58e-08	1.29e-07	ENSRNOG00000023258	Nfkb1	0		5:167008975-167009452	4.91	2.51e-07	2.05e-06	ENSRNOG00000017523	H6pd	0
19:58803804-58804183	3.56	1.71e-08	1.39e-07	ENSRNOG00000019937	Kcnk1	19631		3:124084814-124085592	2.38	2.55e-07	2.06e-06	ENSRNOG00000021255	Smox	0
12:12086435-12086804	5.03	1.86e-08	1.5e-07	ENSRNOG00000059403	AABR07035382.1	24822		7:83605124-83605532	3.27	2.59e-07	2.09e-06	ENSRNOG00000004200	Sybu	0
15:42983351-42983768	3.22	2.12e-08	1.71e-07	ENSRNOG00000009449	Trim35	6560		18:56048579-56049167	2	2.7e-07	2.17e-06	ENSRNOG00000018774	Rps14	1264
17:76622523-76622984	3.19	2.17e-08	1.74e-07	ENSRNOG00000017882	Camk1d	0		17:76789756-76790165	2.74	2.74e-07	2.19e-06	ENSRNOG00000017882	Camk1d	0
14:83721080-83721464	3.64	2.19e-08	1.74e-07	ENSRNOG00000025121	Pla2g3	3469		4:100372820-100373305	3.14	2.81e-07	2.23e-06	ENSRNOG00000013605	Sh2d6	791
8:12935548-12935920	4.68	2.23e-08	1.77e-07	ENSRNOG00000024726	Kdm4d	32273		9:44274909-44275506	3.25	3.15e-07	2.5e-06	ENSRNOG00000018366	RGD1310819	37793
2:188683353-188683757	3.58	2.28e-08	1.8e-07	ENSRNOG00000020621	Dcst1	0		5:144771377-144772015	1.8	3.29e-07	2.59e-06	ENSRNOG00000011751	Ncdn	0
3:38797336-38797720	2.29	2.45e-08	1.92e-07	ENSRNOG00000051675	RNaseP_nuc	19543		4:64570479-64571021	1.51	3.33e-07	2.61e-06	ENSRNOG00000026705	Dgki	0
1:128676626-128677120	3.47	2.52e-08	1.97e-07	ENSRNOG00000013877	Ttc23	0		11:89142121-89142774	3.11	3.4e-07	2.65e-06	ENSRNOG00000037851	Spidr	0
2:29356788-29357223	3.47	3.09e-08	2.4e-07	ENSRNOG00000017249	Zfp366	53356		5:165027733-165028100	3.73	3.47e-07	2.7e-06	ENSRNOG00000026447	Ptchd2	24771
10:86268012-86268644	2.13	3.26e-08	2.53e-07	ENSRNOG00000028417	AC142182.1	12248		5:78296999-78297449	3.5	3.6e-07	2.79e-06	ENSRNOG00000014869	Wdr31	8077
6:129808889-129809565	2.09	3.48e-08	2.68e-07	ENSRNOG00000005274	Vrk1	26354		17:76892116-76892608	3.63	3.62e-07	2.79e-06	ENSRNOG00000017882	Camk1d	0
2:140121523-140121952	3.62	3.62e-08	2.78e-07	ENSRNOG00000046865	AABR07010554.1	85746		10:68863390-68863805	2.15	3.75e-07	2.87e-06	ENSRNOG00000006625	Phb-ps1	61620
16:2971545-2972191	2.65	3.79e-08	2.89e-07	ENSRNOG00000014363	Arhgef3	0		4:84646958-84647512	2.43	3.76e-07	2.87e-06	ENSRNOG00000009571	Wipf3	0
5:152041239-152041608	3.09	3.78e-08	2.89e-07	ENSRNOG00000056863	AABR07050116.1	29017		20:8102687-8103485	1.94	3.91e-07	2.97e-06	ENSRNOG00000000508	Armc12	6150
8:67483499-67483877	3.02	3.94e-08	2.99e-07	ENSRNOG00000015257	Coro2b	0		2:115769112-115769472	3.57	3.96e-07	3e-06	ENSRNOG00000028097	Slc7a14	0
19:11908536-11909164	2.99	4e-08	3.02e-07	ENSRNOG00000061917	AABR07042840.1	121759		16:58956634-58957036	2.97	4.13e-07	3.12e-06	ENSRNOG00000058029	SNORA2	16253
20:32199838-32200256	2.09	4.04e-08	3.04e-07	ENSRNOG00000000395	LOC606294	0		2:103419486-103420033	2.44	4.22e-07	3.17e-06	ENSRNOG00000013038	AABR07009572.1	330754
10:55741098-55741690	3.44	4.2e-08	3.14e-07	ENSRNOG00000047266	AABR07072133.1	0		16:16694262-16694767	2.35	4.34e-07	3.24e-06	ENSRNOG00000051423	AABR07024790.1	65691
7:124718328-124718721	2.82	4.37e-08	3.26e-07	ENSRNOG00000010834	Mpped1	0		10:52753880-52754592	1.98	4.48e-07	3.33e-06	ENSRNOG00000029012	Shisa6	0
4:180799594-180800107	3.62	4.7e-08	3.49e-07	ENSRNOG00000055289	AABR07062513.3	7932		2:29356788-29357223	3.24	4.5e-07	3.34e-06	ENSRNOG00000017249	Zfp366	53356
12:29250225-29250592	4.16	4.83e-08	3.57e-07	ENSRNOG00000024435	Wbscr17	0		3:176643996-176644483	2.39	4.54e-07	3.35e-06	ENSRNOG00000011624	Kcnq2	0
10:55685504-55686193	2.18	4.94e-08	3.63e-07	ENSRNOG00000007387	Per1	857		18:63236818-63237316	3.28	4.59e-07	3.38e-06	ENSRNOG00000025324	Spire1	0
3:162630609-162630966	3.43	5.58e-08	4.09e-07	ENSRNOG00000051007	AABR07054586.1	22806		1:104618283-104618940	1.9	4.63e-07	3.39e-06	ENSRNOG00000014530	Nav2	0
10:68863390-68863805	2.32	5.96e-08	4.35e-07	ENSRNOG00000006625	Phb-ps1	61620		8:128699693-128700144	1.96	4.69e-07	3.41e-06	ENSRNOG00000037085	Xirp1	1989
2:115769112-115769472	3.69	6.1e-08	4.44e-07	ENSRNOG00000028097	Slc7a14	0		3:165428683-165429084	2.92	4.69e-07	3.41e-06	ENSRNOG00000049484	Atp9a	0
6:33653825-33654542	1.96	6.18e-08	4.47e-07	ENSRNOG00000021403	Rhob	34585		3:153291440-153291751	3.33	4.88e-07	3.53e-06	ENSRNOG00000006921	Rbl1	0
5:141202909-141203241	3.12	6.38e-08	4.6e-07	ENSRNOG00000016047	Macf1	0		6:114358941-114359286	4.59	4.97e-07	3.58e-06	ENSRNOG00000035293	5S_rRNA	25968
3:11448629-11449023	3.02	6.46e-08	4.64e-07	ENSRNOG00000014338	Slc25a25	0		6:14701321-14701804	3.26	5.04e-07	3.62e-06	ENSRNOG00000056572	AABR07062915.1	95125
7:31864096-31864479	3.87	6.86e-08	4.9e-07	ENSRNOG00000008797	Tmpo	0		10:96310380-96310870	2.83	5.1e-07	3.64e-06	ENSRNOG00000003491	Prkca	0
17:66219403-66219800	3.34	6.91e-08	4.92e-07	ENSRNOG00000017593	Mtr	0		9:38068691-38069048	3.6	5.33e-07	3.79e-06	ENSRNOG00000012207	Dst	0
19:57777953-57778407	1.9	7.07e-08	5.01e-07	ENSRNOG00000049784	Tsnax	0		9:118097891-118098525	2.52	5.54e-07	3.93e-06	ENSRNOG00000054655	7SK	189766
6:14701321-14701804	3.2	7.14e-08	5.04e-07	ENSRNOG00000056572	AABR07062915.1	95125		3:108794021-108794422	2.62	5.67e-07	4e-06	ENSRNOG00000005209	Spred1	813
10:37330905-37331274	3.95	7.18e-08	5.05e-07	ENSRNOG00000004956	Jade2	19281		7:136808126-136808642	1.81	5.72e-07	4.02e-06	ENSRNOG00000006235	Nell2	0
5:72885635-72886261	2.11	7.44e-08	5.21e-07	ENSRNOG00000057406	AABR07048321.1	6077		6:39361477-39361981	3.7	5.8e-07	4.06e-06	ENSRNOG00000004084	Fam84a	0
15:2813526-2814050	2.34	7.6e-08	5.3e-07	ENSRNOG00000012850	Kat6b	0		2:235527051-235527466	2.67	6.13e-07	4.28e-06	ENSRNOG00000050706	Col25a1	68657
13:109389567-109389907	3.57	7.74e-08	5.34e-07	ENSRNOG00000003767	Rps6kc1	0		1:49381547-49382054	2.49	6.25e-07	4.34e-06	ENSRNOG00000055547	AABR07001519.1	0
5:167008975-167009452	4.62	7.72e-08	5.34e-07	ENSRNOG00000017523	H6pd	0		1:153588359-153588791	2.92	6.99e-07	4.84e-06	ENSRNOG00000016848	Fzd4	680
3:124084814-124085592	2.58	7.75e-08	5.34e-07	ENSRNOG00000021255	Smox	0		6:28452374-28452749	3.1	7.42e-07	5.11e-06	ENSRNOG00000012950	Efr3b	0
8:65031682-65032133	2.66	7.98e-08	5.48e-07	ENSRNOG00000051221	Rn60_8_0647.2	28387		5:12790418-12790898	3.14	7.55e-07	5.18e-06	ENSRNOG00000060950	AABR07046961.1	3198
14:84445866-84446571	3.02	8.53e-08	5.83e-07	ENSRNOG00000006394	Tbc1d10a	833		9:50422140-50422429	3.35	7.87e-07	5.38e-06	ENSRNOG00000045970	AABR07067508.1	19663
6:114358941-114359286	4.85	9.22e-08	6.28e-07	ENSRNOG00000035293	5S_rRNA	25968		3:34602341-34602781	1.9	7.95e-07	5.41e-06	ENSRNOG00000059031	7SK	19685
5:153119341-153119771	3.58	9.66e-08	6.56e-07	ENSRNOG00000056156	Tmem57	3010		3:38797336-38797720	2.12	8.02e-07	5.44e-06	ENSRNOG00000051675	RNaseP_nuc	19543
16:7492011-7492675	2.11	1.07e-07	7.23e-07	ENSRNOG00000052391	Sh3bp5	0		5:140616683-140617073	2.43	8.12e-07	5.48e-06	ENSRNOG00000014008	Mfsd2a	25812
11:29757848-29758406	2.21	1.12e-07	7.55e-07	ENSRNOG00000027478	Krtap11-1	47000		3:164597968-164598446	3.05	8.16e-07	5.49e-06	ENSRNOG00000060501	AABR07054619.1	27495
3:34602341-34602781	1.99	1.14e-07	7.66e-07	ENSRNOG00000059031	7SK	19685		12:13723164-13723689	2.19	9.31e-07	6.24e-06	ENSRNOG00000034254	Actb	4324
3:126206434-126206945	1.79	1.15e-07	7.7e-07	ENSRNOG00000053162	AABR07053787.2	25038		16:7492011-7492675	1.84	9.36e-07	6.25e-06	ENSRNOG00000052391	Sh3bp5	0
5:164902127-164902655	2.55	1.2e-07	7.93e-07	ENSRNOG00000008619	Agtrap	3708		20:46453636-46454084	2.76	9.4e-07	6.26e-06	ENSRNOG00000000299	Foxo3	0
17:76789756-76790165	2.9	1.19e-07	7.93e-07	ENSRNOG00000017882	Camk1d	0		11:79737733-79738675	2.04	9.67e-07	6.41e-06	ENSRNOG00000031669	Lpp	33998
4:84646958-84647512	2.81	1.34e-07	8.88e-07	ENSRNOG00000009571	Wipf3	0		6:99923294-99923708	2.68	9.75e-07	6.44e-06	ENSRNOG00000007660	Fntb	0
6:3473478-3473951	2.98	1.37e-07	9.02e-07	ENSRNOG00000007172	Map4k3	28960		4:140486445-140486835	2.7	1.06e-06	6.97e-06	ENSRNOG00000007104	Itpr1	0
10:20492629-20493007	1.94	1.4e-07	9.2e-07	ENSRNOG00000007377	Slit3	0		4:118631301-118631729	2.77	1.07e-06	7.04e-06	ENSRNOG00000018317	Aak1	23999
6:30125411-30125838	3.44	1.42e-07	9.26e-07	ENSRNOG00000046741	Itsn2	0		4:108237033-108237414	2.53	1.1e-06	7.12e-06	ENSRNOG00000006093	LRRTM1	63715
6:112175072-112175460	3.56	1.46e-07	9.5e-07	ENSRNOG00000045756	Nrxn3	28219		1:142469931-142470415	4.72	1.1e-06	7.12e-06	ENSRNOG00000011975	Crtc3	0
12:39659848-39660269	3.33	1.49e-07	9.69e-07	ENSRNOG00000008673	Arpc3	0		5:140655064-140655674	2.94	1.1e-06	7.12e-06	ENSRNOG00000014008	Mfsd2a	0
14:3607957-3608435	3.7	1.67e-07	1.08e-06	ENSRNOG00000002093	Tgfbr3	0		17:76622523-76622984	2.8	1.1e-06	7.12e-06	ENSRNOG00000017882	Camk1d	0
4:89503137-89503715	3.24	1.69e-07	1.09e-06	ENSRNOG00000038449	Tigd2	32932		20:19252493-19252972	3.47	1.11e-06	7.12e-06	ENSRNOG00000055467	RNaseP_nuc	60779
8:62753758-62754398	3.04	1.71e-07	1.1e-06	ENSRNOG00000007687	Sema7a	7891		8:129115124-129115573	1.97	1.11e-06	7.14e-06	ENSRNOG00000018797	Myrip	0
6:124343771-124344254	3.3	1.78e-07	1.14e-06	ENSRNOG00000027300	Ttc7b	0		16:2971545-2972191	2.39	1.19e-06	7.61e-06	ENSRNOG00000014363	Arhgef3	0
11:73312506-73312886	2.15	2.01e-07	1.27e-06	ENSRNOG00000001729	Xxylt1	0		1:165839687-165840278	2.44	1.21e-06	7.67e-06	ENSRNOG00000018873	Fam168a	0
6:132222017-132222416	3.61	2e-07	1.27e-06	ENSRNOG00000028390	Hhipl1	0		8:101098424-101098922	2.26	1.21e-06	7.67e-06	ENSRNOG00000057191	AABR07071117.1	346215
11:89142121-89142774	2.91	2.04e-07	1.29e-06	ENSRNOG00000037851	Spidr	0		1:224868995-224869696	2.59	1.24e-06	7.86e-06	ENSRNOG00000018385	Chrm1	12743
5:161806384-161806814	3.23	2.3e-07	1.45e-06	ENSRNOG00000033522	Prdm2	0		2:12313925-12314231	3.13	1.28e-06	8.08e-06	ENSRNOG00000049010	AABR07007399.1	1639
8:52775939-52776508	1.96	2.35e-07	1.47e-06	ENSRNOG00000027730	Nxpe1	12342		14:84445866-84446571	2.76	1.29e-06	8.1e-06	ENSRNOG00000006394	Tbc1d10a	833
4:150289572-150289898	3	2.37e-07	1.48e-06	ENSRNOG00000042507	Rn60_4_2163.2	11956		6:9740372-9740729	3.09	1.33e-06	8.33e-06	ENSRNOG00000015603	Prkce	49693
10:31039944-31040295	2.96	2.54e-07	1.58e-06	ENSRNOG00000005450	Lsm11	0		5:153119341-153119771	3.43	1.37e-06	8.54e-06	ENSRNOG00000056156	Tmem57	3010
14:91939966-91940446	3.28	2.69e-07	1.67e-06	ENSRNOG00000004327	Ddc	0		12:16455376-16455897	2.13	1.39e-06	8.61e-06	ENSRNOG00000001265	Mad1l1	0
16:59784763-59785384	2.27	2.73e-07	1.69e-06	ENSRNOG00000011407	Pragmin	63537		2:242580410-242580829	2.25	1.41e-06	8.7e-06	ENSRNOG00000022910	Emcn	53570
5:56987196-56987630	3.31	2.76e-07	1.7e-06	ENSRNOG00000006582	Aptx	279		1:91262892-91263266	3.12	1.43e-06	8.76e-06	ENSRNOG00000021144	Cebpg	24651
X:15872811-15873196	2.95	3.07e-07	1.88e-06	ENSRNOG00000028611	AABR07037203.1	75657		X:14167428-14167796	3.08	1.42e-06	8.76e-06	ENSRNOG00000039666	Srpx	0
1:46826756-46827094	3.18	3.06e-07	1.88e-06	ENSRNOG00000046874	Snx9	927		3:161812764-161813637	2.43	1.49e-06	9.08e-06	ENSRNOG00000018557	Cdh22	0
9:81323159-81323539	3.24	3.19e-07	1.95e-06	ENSRNOG00000014182	Tns1	0		14:13508654-13509131	2.25	1.49e-06	9.08e-06	ENSRNOG00000055646	AABR07014387.1	11774
17:5921188-5921526	3.19	3.21e-07	1.95e-06	ENSRNOG00000018839	Ntrk2	12203		13:70694177-70694543	3.55	1.52e-06	9.22e-06	ENSRNOG00000002680	Lamc1	0
8:119556774-119557258	2.44	3.57e-07	2.16e-06	ENSRNOG00000021091	Trank1	9251		16:20357825-20358287	3.39	1.52e-06	9.22e-06	ENSRNOG00000019009	Arrdc2	1214
10:10064654-10065152	2.87	3.6e-07	2.18e-06	ENSRNOG00000041962	5S_rRNA	355078		10:19998509-19998862	2.62	1.54e-06	9.27e-06	ENSRNOG00000052816	SNORA17	14259
2:202550212-202550580	3.22	3.66e-07	2.2e-06	ENSRNOG00000019754	Gdap2	23364		10:64422242-64422874	3.21	1.61e-06	9.66e-06	ENSRNOG00000008178	Nxn	0
14:81823788-81824103	2.89	3.68e-07	2.21e-06	ENSRNOG00000015033	Mxd4	0		8:12935548-12935920	3.99	1.62e-06	9.68e-06	ENSRNOG00000024726	Kdm4d	32273
3:161812764-161813637	2.75	3.7e-07	2.21e-06	ENSRNOG00000018557	Cdh22	0		7:66962946-66963386	3.14	1.63e-06	9.76e-06	ENSRNOG00000004314	Ppm1h	0
14:65696004-65696377	3.31	3.84e-07	2.28e-06	ENSRNOG00000053299	SCARNA6	36561		20:8091815-8092234	3.58	1.66e-06	9.88e-06	ENSRNOG00000000508	Armc12	17401
20:12850295-12850784	2.64	3.84e-07	2.28e-06	ENSRNOG00000054549	Lss	0		1:279231787-279232290	2.24	1.67e-06	9.89e-06	ENSRNOG00000017438	Gfra1	0
8:48415795-48416299	3.65	3.87e-07	2.29e-06	ENSRNOG00000006663	Usp2	0		11:79424842-79425215	2.54	1.75e-06	1.03e-05	ENSRNOG00000031669	Lpp	0
3:174053387-174053809	3.61	4.2e-07	2.48e-06	ENSRNOG00000061570	AABR07072963.1	6432		20:45566013-45566611	3.13	1.83e-06	1.07e-05	ENSRNOG00000000583	Cdk19	0
10:74722387-74722745	2.89	4.35e-07	2.56e-06	ENSRNOG00000006661	Rad51c	0		12:13853329-13853759	4.12	1.82e-06	1.07e-05	ENSRNOG00000024482	Tnrc18	0
15:59735781-59736207	2.12	4.56e-07	2.67e-06	ENSRNOG00000047817	Enox1	0		18:56200715-56201201	1.37	1.85e-06	1.09e-05	ENSRNOG00000018712	Camk2a	0
12:5601665-5602019	3.21	4.58e-07	2.68e-06	ENSRNOG00000000894	Fry	0		16:19276116-19276546	1.95	1.9e-06	1.11e-05	ENSRNOG00000014454	Ap1m1	11809
5:167589391-167589781	3.32	4.63e-07	2.69e-06	ENSRNOG00000017940	Rere	0		1:246619148-246619607	3.14	1.9e-06	1.11e-05	ENSRNOG00000014768	Glis3	0
18:56200715-56201201	1.71	4.85e-07	2.81e-06	ENSRNOG00000018712	Camk2a	0		19:21367981-21368327	2.12	2.07e-06	1.2e-05	ENSRNOG00000052466	AABR07043106.1	0
3:165160202-165160683	2.04	4.9e-07	2.83e-06	ENSRNOG00000012175	Nfatc2	84555		1:260944955-260945540	1.78	2.17e-06	1.25e-05	ENSRNOG00000026065	Slit1	0
1:136692765-136693380	2.87	5.03e-07	2.9e-06	ENSRNOG00000011160	Sv2b	0		4:146260167-146260515	3.34	2.3e-06	1.32e-05	ENSRNOG00000006527	Slc6a1	16347
10:90454700-90455011	3.37	5.05e-07	2.9e-06	ENSRNOG00000021044	Gpatch8	0		1:98210782-98211373	1.97	2.37e-06	1.36e-05	ENSRNOG00000014380	Zfp788	17200
3:121275736-121276164	3.44	5.14e-07	2.93e-06	ENSRNOG00000017319	Mertk	0		3:162595615-162595920	3.72	2.38e-06	1.36e-05	ENSRNOG00000051007	AABR07054586.1	11791
15:18399323-18399696	2.46	5.12e-07	2.93e-06	ENSRNOG00000033261	Fam107a	0		9:10964292-10964724	3.75	2.42e-06	1.38e-05	ENSRNOG00000047046	Plin4	0
7:83605124-83605532	3.31	5.21e-07	2.96e-06	ENSRNOG00000004200	Sybu	0		20:7613254-7613640	3.34	2.46e-06	1.39e-05	ENSRNOG00000000498	Anks1a	0
12:13723164-13723689	2.32	5.39e-07	3.05e-06	ENSRNOG00000034254	Actb	4324		12:48268150-48268516	2.23	2.45e-06	1.39e-05	ENSRNOG00000028556	Usp30	0
2:235527051-235527466	2.47	5.62e-07	3.17e-06	ENSRNOG00000050706	Col25a1	68657		4:3629970-3630537	2.68	2.52e-06	1.43e-05	ENSRNOG00000007131	Paxip1	329103
16:2845205-2845533	3.18	5.73e-07	3.23e-06	ENSRNOG00000014363	Arhgef3	0		13:109041958-109042787	1.79	2.55e-06	1.44e-05	ENSRNOG00000003407	Ptpn14	200448
7:117846115-117846655	1.82	5.82e-07	3.27e-06	ENSRNOG00000016566	Arhgap39	0		19:53501032-53501398	4.49	2.69e-06	1.51e-05	ENSRNOG00000042274	Fbxo31	0
17:46727756-46728168	3.01	6.39e-07	3.57e-06	ENSRNOG00000059705	Elmo1	0		1:240104621-240105080	2.06	2.71e-06	1.51e-05	ENSRNOG00000053293	SNORA17	164628
6:51036948-51037285	2.36	6.6e-07	3.68e-06	ENSRNOG00000056610	Cog5	0		1:255162549-255162981	3.57	2.9e-06	1.62e-05	ENSRNOG00000058178	AC113773.2	6024
1:82573838-82574374	1.93	7.05e-07	3.92e-06	ENSRNOG00000020716	Axl	0		1:274133355-274133676	2.69	3.06e-06	1.7e-05	ENSRNOG00000052176	AC115255.1	0
18:63236818-63237316	3.27	7.36e-07	4.08e-06	ENSRNOG00000025324	Spire1	0		4:74769830-74770211	3.13	3.15e-06	1.74e-05	ENSRNOG00000006617	LOC100364190	555440
2:45716796-45717105	3.54	7.42e-07	4.09e-06	ENSRNOG00000011105	Arl15	0		2:184480879-184481580	2.18	3.14e-06	1.74e-05	ENSRNOG00000060178	AABR07012061.1	115524
3:156806099-156806608	2.32	7.41e-07	4.09e-06	ENSRNOG00000027988	Zhx3	28101		7:123193038-123193746	1.88	3.26e-06	1.8e-05	ENSRNOG00000005358	Pmm1	0
10:42751777-42752388	2.35	7.78e-07	4.27e-06	ENSRNOG00000045816	Gria1	0		2:179702817-179703210	2.9	3.3e-06	1.81e-05	ENSRNOG00000054204	Gria2	0
1:176088625-176089106	2.54	7.93e-07	4.34e-06	ENSRNOG00000029082	RGD1566189	9501		13:113405589-113405909	2.63	3.34e-06	1.82e-05	ENSRNOG00000007324	Plxna2	0
1:224868995-224869696	2.7	8.03e-07	4.38e-06	ENSRNOG00000018385	Chrm1	12743		7:91181054-91181690	3.24	3.56e-06	1.93e-05	ENSRNOG00000004387	Utp23	202497
11:64121918-64122426	2.23	8.07e-07	4.39e-06	ENSRNOG00000058720	AABR07034310.1	72790		9:15506909-15507393	1.88	3.54e-06	1.93e-05	ENSRNOG00000015249	RGD1562299	5670
8:62496779-62497112	4.67	8.17e-07	4.43e-06	ENSRNOG00000019579	Edc3	0		3:111694227-111694655	2.39	3.58e-06	1.94e-05	ENSRNOG00000006378	Mga	4366
8:53068785-53069450	2.13	8.29e-07	4.48e-06	ENSRNOG00000029980	Zbtb16	0		6:3473478-3473951	2.69	3.71e-06	2.01e-05	ENSRNOG00000007172	Map4k3	28960
17:85864460-85864931	2.89	8.64e-07	4.65e-06	ENSRNOG00000016716	Armc3	49479		3:49032828-49033233	2.56	3.86e-06	2.08e-05	ENSRNOG00000007528	Kcnh7	201362
16:58956634-58957036	2.78	8.96e-07	4.81e-06	ENSRNOG00000058029	SNORA2	16253		4:139245306-139245792	1.78	3.87e-06	2.08e-05	ENSRNOG00000059651	7SK	79565
7:123070326-123070904	3.35	9.75e-07	5.22e-06	ENSRNOG00000050500	Tob2	8633		20:48701192-48701670	2.52	3.96e-06	2.12e-05	ENSRNOG00000024221	Mettl24	0
7:123193038-123193746	2.14	1.01e-06	5.4e-06	ENSRNOG00000005358	Pmm1	0		10:20492629-20493007	1.66	4.04e-06	2.15e-05	ENSRNOG00000007377	Slit3	0
18:48009589-48009986	2.89	1.02e-06	5.41e-06	ENSRNOG00000058146	AABR07032123.2	50296		1:266679415-266680037	2.92	4.15e-06	2.21e-05	ENSRNOG00000020179	Nt5c2	0
7:132477065-132477853	1.94	1.07e-06	5.66e-06	ENSRNOG00000015741	Slc2a13	0		20:8096973-8097808	1.47	4.18e-06	2.22e-05	ENSRNOG00000000508	Armc12	11827
2:242580410-242580829	2.29	1.07e-06	5.66e-06	ENSRNOG00000022910	Emcn	53570		14:91939966-91940446	3.09	4.28e-06	2.27e-05	ENSRNOG00000004327	Ddc	0
1:24548530-24548946	3.61	1.07e-06	5.66e-06	ENSRNOG00000059251	1700020N01Rik	22294		5:157657824-157658245	2.68	4.32e-06	2.28e-05	ENSRNOG00000007330	Capzb	0
16:9600621-9601051	2.84	1.15e-06	6.04e-06	ENSRNOG00000024728	Arhgap22	0		1:24548530-24548946	3.19	4.4e-06	2.31e-05	ENSRNOG00000059251	1700020N01Rik	22294
4:148923072-148923737	2.89	1.19e-06	6.21e-06	ENSRNOG00000023285	Akr1b1-ps2	27879		10:36245332-36245840	2.62	4.46e-06	2.34e-05	ENSRNOG00000061484	Adamts2	0
10:110468057-110468370	3.54	1.22e-06	6.38e-06	ENSRNOG00000036663	Foxk2	920		11:42858421-42858989	1.51	4.66e-06	2.44e-05	ENSRNOG00000001689	Arl6	0
16:19276116-19276546	2.12	1.35e-06	7.05e-06	ENSRNOG00000014454	Ap1m1	11809		7:24808130-24808553	2.32	4.77e-06	2.49e-05	ENSRNOG00000007432	Polr3b	0
5:140655064-140655674	3.03	1.37e-06	7.08e-06	ENSRNOG00000014008	Mfsd2a	0		14:13587210-13587758	2.41	5.21e-06	2.71e-05	ENSRNOG00000055646	AABR07014387.1	62208
6:124488201-124488548	3.47	1.36e-06	7.08e-06	ENSRNOG00000027300	Ttc7b	58501		1:134655399-134655887	1.83	5.33e-06	2.76e-05	ENSRNOG00000012874	Rgma	43412
2:179702817-179703210	3.19	1.37e-06	7.08e-06	ENSRNOG00000054204	Gria2	0		11:64159646-64159978	2.67	5.37e-06	2.77e-05	ENSRNOG00000058720	AABR07034310.1	35238
4:108237033-108237414	2.55	1.48e-06	7.62e-06	ENSRNOG00000006093	LRRTM1	63715		5:64790738-64791311	1.58	5.43e-06	2.8e-05	ENSRNOG00000006972	Zfp189	0
1:221209109-221209614	2.88	1.58e-06	8.1e-06	ENSRNOG00000020881	Frmd8	3694		3:165160202-165160683	1.77	5.62e-06	2.88e-05	ENSRNOG00000012175	Nfatc2	84555
5:99242292-99242885	2.3	1.66e-06	8.48e-06	ENSRNOG00000037039	RGD1306186	62327		16:83931690-83932057	2.68	5.7e-06	2.91e-05	ENSRNOG00000059439	AABR07026565.2	68994
9:84477398-84477737	3.25	1.71e-06	8.73e-06	ENSRNOG00000014692	Mogat1	58808		20:4329586-4329973	3.61	5.73e-06	2.93e-05	ENSRNOG00000000443	C4a	0
4:5779851-5780255	2.72	1.73e-06	8.82e-06	ENSRNOG00000061925	AABR07059159.1	6551		11:64121918-64122426	2.09	5.96e-06	3.03e-05	ENSRNOG00000058720	AABR07034310.1	72790
3:49032828-49033233	2.68	1.76e-06	8.91e-06	ENSRNOG00000007528	Kcnh7	201362		9:81323159-81323539	3.02	6.26e-06	3.17e-05	ENSRNOG00000014182	Tns1	0
20:29532005-29532623	1.92	1.79e-06	9.04e-06	ENSRNOG00000000576	Anapc16	12006		4:148923072-148923737	2.88	6.27e-06	3.17e-05	ENSRNOG00000023285	Akr1b1-ps2	27879
1:87001062-87001391	2.78	1.79e-06	9.04e-06	ENSRNOG00000020235	Hnrnpl	0		13:112260038-112260525	1.97	6.32e-06	3.19e-05	ENSRNOG00000035520	Mir205	26649
20:10727488-10727953	2.76	1.81e-06	9.13e-06	ENSRNOG00000051612	AABR07044570.1	0		16:3524125-3524722	1.88	6.41e-06	3.22e-05	ENSRNOG00000015148	Erc2	0
13:26156783-26157245	2.12	1.83e-06	9.18e-06	ENSRNOG00000002821	Phlpp1	14998		20:26115211-26115602	2.14	6.74e-06	3.38e-05	ENSRNOG00000026466	Lrrtm3	0
1:260944955-260945540	1.83	1.84e-06	9.22e-06	ENSRNOG00000026065	Slit1	0		17:74991295-74991672	2.67	6.78e-06	3.39e-05	ENSRNOG00000055896	U6	189663
18:56048579-56049167	1.97	2.04e-06	1.02e-05	ENSRNOG00000018774	Rps14	1264		7:124718328-124718721	2.39	6.81e-06	3.4e-05	ENSRNOG00000010834	Mpped1	0
14:76572267-76572833	3.02	2.09e-06	1.04e-05	ENSRNOG00000051169	Clnk	84478		1:145716089-145716459	2.5	7.22e-06	3.59e-05	ENSRNOG00000025088	Tmc3	0
6:44681199-44681630	3.05	2.14e-06	1.06e-05	ENSRNOG00000057022	AABR07063740.2	49569		14:76572267-76572833	3.22	7.31e-06	3.62e-05	ENSRNOG00000051169	Clnk	84478
17:20976837-20977261	2.2	2.2e-06	1.09e-05	ENSRNOG00000061345	AABR07027243.1	20722		14:48676606-48677013	3.15	7.35e-06	3.63e-05	ENSRNOG00000051263	Rn60_14_0488.1	0
3:153291440-153291751	3.19	2.42e-06	1.19e-05	ENSRNOG00000006921	Rbl1	0		2:31868508-31869046	2.68	7.36e-06	3.63e-05	ENSRNOG00000052924	AABR07007863.1	0
8:105567364-105567759	1.69	2.49e-06	1.22e-05	ENSRNOG00000037129	AABR07071223.1	40606		15:86508343-86509036	2.02	7.39e-06	3.63e-05	ENSRNOG00000060775	Lmo7	50605
2:197991566-197991982	2.98	2.49e-06	1.22e-05	ENSRNOG00000042717	Ciart	0		5:138093396-138094127	4.19	7.87e-06	3.84e-05	ENSRNOG00000007284	Slc2a1	60546
6:99923294-99923708	2.73	2.55e-06	1.24e-05	ENSRNOG00000007660	Fntb	0		16:48141249-48141628	2.75	7.83e-06	3.84e-05	ENSRNOG00000009590	Stox2	0
1:143175259-143175598	2.81	2.54e-06	1.24e-05	ENSRNOG00000019161	Cpeb1	0		X:10215649-10216065	2.9	7.88e-06	3.84e-05	ENSRNOG00000009646	Nyx	0
7:128530973-128531417	2.63	2.59e-06	1.26e-05	ENSRNOG00000049349	Fam19a5	0		4:59365943-59366346	2.45	7.93e-06	3.84e-05	ENSRNOG00000027055	LOC100365321	0
X:128829021-128829408	2.19	2.6e-06	1.26e-05	ENSRNOG00000057469	AABR07041403.1	52958		16:17604242-17604586	3.78	7.9e-06	3.84e-05	ENSRNOG00000042623	Sh2d4b	6529
2:116945086-116945649	2.39	2.65e-06	1.28e-05	ENSRNOG00000023908	Egfem1	24695		2:104937310-104937932	1.46	8.04e-06	3.89e-05	ENSRNOG00000011146	Gyg1	0
9:44274909-44275506	3.14	2.7e-06	1.3e-05	ENSRNOG00000018366	RGD1310819	37793		2:32955283-32955759	3.01	8.24e-06	3.97e-05	ENSRNOG00000027002	Mast4	0
10:52753880-52754592	2.02	2.69e-06	1.3e-05	ENSRNOG00000029012	Shisa6	0		5:164902127-164902655	2.22	8.49e-06	4.08e-05	ENSRNOG00000008619	Agtrap	3708
4:124675582-124676006	3.5	2.8e-06	1.34e-05	ENSRNOG00000023257	Adamts9	0		1:240405652-240406344	3.04	8.72e-06	4.18e-05	ENSRNOG00000027770	Trpm3	0
14:13508654-13509131	2.37	2.95e-06	1.41e-05	ENSRNOG00000055646	AABR07014387.1	11774		9:84477398-84477737	3.14	8.83e-06	4.22e-05	ENSRNOG00000014692	Mogat1	58808
9:73554344-73554787	2.65	3.11e-06	1.48e-05	ENSRNOG00000028362	LOC689991	0		7:100257366-100257825	3.02	8.85e-06	4.22e-05	ENSRNOG00000059201	AABR07058102.1	72499
3:162050960-162051269	2.1	3.24e-06	1.54e-05	ENSRNOG00000019099	Zfp334	6213		6:48391648-48392150	1.97	8.92e-06	4.24e-05	ENSRNOG00000004269	Myt1l	60219
17:74991295-74991672	2.88	3.28e-06	1.56e-05	ENSRNOG00000055896	U6	189663		17:6973630-6974133	2.43	9.09e-06	4.31e-05	ENSRNOG00000019533	Klhl3	0
9:27468919-27469293	2.77	3.39e-06	1.6e-05	ENSRNOG00000033402	LOC501110	5980		4:122373396-122374134	2.65	9.33e-06	4.4e-05	ENSRNOG00000017808	Klf15	0
1:155478935-155479283	3.08	3.48e-06	1.64e-05	ENSRNOG00000056160	AABR07004765.1	197582		7:121552266-121552584	3.93	9.33e-06	4.4e-05	ENSRNOG00000060407	Cacna1i	0
11:47537613-47538162	2.66	3.49e-06	1.64e-05	ENSRNOG00000056680	U6	218056		3:11448629-11449023	2.49	9.43e-06	4.43e-05	ENSRNOG00000014338	Slc25a25	0
1:49381547-49382054	2.33	3.55e-06	1.67e-05	ENSRNOG00000055547	AABR07001519.1	0		13:87330372-87330954	1.87	9.43e-06	4.43e-05	ENSRNOG00000059942	AABR07021714.1	2230
19:53452385-53452863	2.74	3.68e-06	1.72e-05	ENSRNOG00000050028	LOC687560	15191		18:1658664-1659181	1.69	9.77e-06	4.57e-05	ENSRNOG00000023492	Greb1l	64384
1:255162549-255162981	3.45	3.82e-06	1.78e-05	ENSRNOG00000058178	AC113773.2	6024		2:42372461-42372930	3.02	1e-05	4.68e-05	ENSRNOG00000026928	AABR07008097.1	353879
12:51485314-51485818	3.11	3.89e-06	1.81e-05	ENSRNOG00000032590	Ttc28	0		2:3809286-3809677	2.51	1.01e-05	4.7e-05	ENSRNOG00000013282	Mctp1	0
4:132629980-132630477	2.59	3.92e-06	1.82e-05	ENSRNOG00000005353	Rybp	59054		13:70445026-70445556	1.67	1.02e-05	4.74e-05	ENSRNOG00000027697	Nmnat2	0
18:32223232-32223512	2.37	4.02e-06	1.86e-05	ENSRNOG00000013920	Arhgap26	15432		3:162862110-162862532	3.16	1.06e-05	4.89e-05	ENSRNOG00000006052	Sulf2	0
15:108120281-108120606	3.05	4.14e-06	1.9e-05	ENSRNOG00000011969	Dock9	0		13:67105911-67106295	1.9	1.1e-05	5.06e-05	ENSRNOG00000002657	Pla2g4a	0
1:102165822-102166158	2.45	4.11e-06	1.9e-05	ENSRNOG00000021130	Abcc8	0		6:44681199-44681630	2.86	1.11e-05	5.1e-05	ENSRNOG00000057022	AABR07063740.2	49569
5:151301019-151301508	2.9	4.14e-06	1.9e-05	ENSRNOG00000042855	Ahdc1	23855		10:108673601-108674039	2.52	1.11e-05	5.1e-05	ENSRNOG00000058129	AABR07030910.1	5194
9:87005847-87006373	2.4	4.39e-06	2.01e-05	ENSRNOG00000023765	Nyap2	0		10:52593750-52594137	3.02	1.13e-05	5.15e-05	ENSRNOG00000004171	Dnah9	0
8:106594167-106594620	2.14	4.42e-06	2.02e-05	ENSRNOG00000060723	Copb2	0		1:94551792-94552298	2.6	1.13e-05	5.16e-05	ENSRNOG00000056351	U7	9604
5:64790738-64791311	1.71	4.61e-06	2.1e-05	ENSRNOG00000006972	Zfp189	0		1:140901930-140902267	2.45	1.15e-05	5.22e-05	ENSRNOG00000017510	Mfge8	41037
4:140486445-140486835	2.52	4.88e-06	2.21e-05	ENSRNOG00000007104	Itpr1	0		9:41076337-41076878	1.42	1.2e-05	5.43e-05	ENSRNOG00000014001	Prss40	6409
9:66715744-66716137	3.17	4.87e-06	2.21e-05	ENSRNOG00000022066	Fam117b	832		2:219610513-219610887	2.93	1.2e-05	5.43e-05	ENSRNOG00000015117	Lrrc39	0
8:48404277-48404618	2.99	4.93e-06	2.22e-05	ENSRNOG00000006663	Usp2	1642		8:116933021-116933481	1.93	1.2e-05	5.43e-05	ENSRNOG00000030714	Bsn	0
5:144771377-144772015	1.76	4.91e-06	2.22e-05	ENSRNOG00000011751	Ncdn	0		17:62439838-62440449	1.78	1.22e-05	5.52e-05	ENSRNOG00000018123	Ccny	0
3:155251961-155252463	2.58	5.1e-06	2.29e-05	ENSRNOG00000015614	Ppp1r16b	0		5:62588036-62588559	2.35	1.28e-05	5.76e-05	ENSRNOG00000008431	Gabbr2	0
10:59580902-59581258	2.74	5.2e-06	2.33e-05	ENSRNOG00000046639	Itgae	0		4:5779851-5780255	2.46	1.28e-05	5.76e-05	ENSRNOG00000061925	AABR07059159.1	6551
5:150233854-150234323	3.1	5.64e-06	2.52e-05	ENSRNOG00000010531	Oprd1	53803		1:225990491-225990972	3.03	1.32e-05	5.92e-05	ENSRNOG00000032929	Incenp	37976
12:47138576-47139142	2.33	6.12e-06	2.73e-05	ENSRNOG00000001199	Pop5	0		20:9258953-9259565	1.73	1.34e-05	5.97e-05	ENSRNOG00000000540	Btbd9	9134
3:30785360-30785718	2.2	6.19e-06	2.76e-05	ENSRNOG00000060164	AABR07051982.2	106979		5:148228929-148229300	1.9	1.34e-05	5.97e-05	ENSRNOG00000014375	Adgrb2	0
1:49124743-49125275	1.9	6.44e-06	2.86e-05	ENSRNOG00000055141	AABR07001518.1	7093		3:165426798-165427120	2.89	1.34e-05	5.97e-05	ENSRNOG00000049484	Atp9a	0
11:79424842-79425215	2.58	6.91e-06	3.06e-05	ENSRNOG00000031669	Lpp	0		1:162723972-162724321	3.45	1.37e-05	6.05e-05	ENSRNOG00000060876	AC133383.1	8982
11:64159646-64159978	2.72	6.93e-06	3.07e-05	ENSRNOG00000058720	AABR07034310.1	35238		4:59236362-59236930	1.53	1.41e-05	6.25e-05	ENSRNOG00000053863	AABR07060151.1	33337
20:8102687-8103485	1.9	7.08e-06	3.12e-05	ENSRNOG00000000508	Armc12	6150		8:85325021-85325378	3.33	1.43e-05	6.29e-05	ENSRNOG00000061858	SNORA17	7608
8:100241218-100241644	2.15	7.1e-06	3.12e-05	ENSRNOG00000008363	AABR07071101.1	18405		6:33676338-33676776	2.65	1.43e-05	6.3e-05	ENSRNOG00000021403	Rhob	12351
4:157761340-157761861	2.99	7.33e-06	3.22e-05	ENSRNOG00000056448	AABR07062033.1	5483		1:260950345-260950694	2.16	1.44e-05	6.32e-05	ENSRNOG00000026065	Slit1	0
17:60765816-60766370	4.49	7.36e-06	3.22e-05	ENSRNOG00000058961	SNORA17	109294		5:29275273-29275726	2.48	1.44e-05	6.32e-05	ENSRNOG00000057229	SNORA15	219111
1:134655399-134655887	1.88	7.4e-06	3.23e-05	ENSRNOG00000012874	Rgma	43412		3:30785360-30785718	2.18	1.46e-05	6.36e-05	ENSRNOG00000060164	AABR07051982.2	106979
1:240405652-240406344	3.09	7.55e-06	3.29e-05	ENSRNOG00000027770	Trpm3	0		5:154903446-154903871	1.68	1.53e-05	6.67e-05	ENSRNOG00000022402	Luzp1	0
1:240831285-240832016	1.59	7.63e-06	3.31e-05	ENSRNOG00000046395	RGD1561453	53919		1:221209109-221209614	2.57	1.56e-05	6.77e-05	ENSRNOG00000020881	Frmd8	3694
16:67213719-67214074	2.88	7.64e-06	3.31e-05	ENSRNOG00000059250	snoR12	76082		1:141032965-141033263	3.24	1.59e-05	6.87e-05	ENSRNOG00000017120	Abhd2	0
1:225990491-225990972	3.3	7.67e-06	3.32e-05	ENSRNOG00000032929	Incenp	37976		20:4442446-4442797	2.4	1.64e-05	7.08e-05	ENSRNOG00000000443	C4a	0
10:57367763-57368050	2.77	7.93e-06	3.42e-05	ENSRNOG00000031364	Kif1c	16411		3:82289043-82289567	1.45	1.65e-05	7.12e-05	ENSRNOG00000041679	5S_rRNA	2568
5:148228929-148229300	1.9	8.05e-06	3.47e-05	ENSRNOG00000014375	Adgrb2	0		15:2813526-2814050	1.91	1.66e-05	7.14e-05	ENSRNOG00000012850	Kat6b	0
3:55324449-55324753	1.88	8.16e-06	3.5e-05	ENSRNOG00000024595	Cers6	0		3:155251961-155252463	2.44	1.74e-05	7.48e-05	ENSRNOG00000015614	Ppp1r16b	0
3:159987929-159988307	2.89	8.67e-06	3.71e-05	ENSRNOG00000009076	Ttpal	6757		6:124343771-124344254	2.64	1.75e-05	7.5e-05	ENSRNOG00000027300	Ttc7b	0
6:59930220-59930803	2.37	8.92e-06	3.8e-05	ENSRNOG00000004282	Arl4a	17774		20:46206244-46206876	2.66	1.8e-05	7.68e-05	ENSRNOG00000000307	Mical1	0
8:129115124-129115573	1.77	8.89e-06	3.8e-05	ENSRNOG00000018797	Myrip	0		10:53205769-53206155	2.84	1.82e-05	7.76e-05	ENSRNOG00000029012	Shisa6	167954
16:48141249-48141628	2.58	9.1e-06	3.87e-05	ENSRNOG00000009590	Stox2	0		12:12086435-12086804	4.1	1.85e-05	7.86e-05	ENSRNOG00000059403	AABR07035382.1	24822
2:254382126-254382645	1.7	9.54e-06	4.05e-05	ENSRNOG00000053050	U6	41927		5:152795075-152795789	2.46	1.87e-05	7.92e-05	ENSRNOG00000017087	Man1c1	0
4:144770379-144770784	1.95	1.01e-05	4.26e-05	ENSRNOG00000006509	Srgap3	0		14:83721080-83721464	2.99	1.91e-05	8.09e-05	ENSRNOG00000025121	Pla2g3	3469
4:139245306-139245792	1.79	1.01e-05	4.26e-05	ENSRNOG00000059651	7SK	79565		3:81885565-81885983	2.93	1.93e-05	8.12e-05	ENSRNOG00000008674	Prdm11	0
11:61293607-61294284	2.02	1.02e-05	4.28e-05	ENSRNOG00000039024	Spice1	0		10:5925039-5925566	1.85	1.94e-05	8.17e-05	ENSRNOG00000033942	Grin2a	4732
15:86508343-86509036	2.12	1.02e-05	4.3e-05	ENSRNOG00000060775	Lmo7	50605		1:49124743-49125275	1.82	1.98e-05	8.31e-05	ENSRNOG00000055141	AABR07001518.1	7093
7:129844463-129845087	3.01	1.03e-05	4.32e-05	ENSRNOG00000053803	AABR07058656.1	0		1:240902175-240903719	1.84	2.01e-05	8.38e-05	ENSRNOG00000014215	Klf9	4764
20:7613254-7613640	3.57	1.04e-05	4.33e-05	ENSRNOG00000000498	Anks1a	0		8:119556774-119557258	2.23	2e-05	8.38e-05	ENSRNOG00000021091	Trank1	9251
6:28452374-28452749	2.91	1.07e-05	4.44e-05	ENSRNOG00000012950	Efr3b	0		6:112175072-112175460	3.16	2.01e-05	8.38e-05	ENSRNOG00000045756	Nrxn3	28219
9:49795762-49796087	3.02	1.09e-05	4.51e-05	ENSRNOG00000016444	AABR07067506.1	0		3:136403062-136403564	2.79	2.03e-05	8.42e-05	ENSRNOG00000054982	7SK	314
10:96310380-96310870	2.63	1.11e-05	4.57e-05	ENSRNOG00000003491	Prkca	0		14:19983380-19983871	1.7	2.05e-05	8.51e-05	ENSRNOG00000027463	Adamts3	0
5:58791586-58791927	2.4	1.11e-05	4.57e-05	ENSRNOG00000021704	LOC684238	0		1:57382635-57383034	2.31	2.06e-05	8.51e-05	ENSRNOG00000058790	Fam120b	0
1:260950345-260950694	2.19	1.11e-05	4.57e-05	ENSRNOG00000026065	Slit1	0		20:12850295-12850784	1.97	2.07e-05	8.54e-05	ENSRNOG00000054549	Lss	0
14:105083965-105084416	2.69	1.1e-05	4.57e-05	ENSRNOG00000056722	AABR07016578.2	0		20:44716699-44717135	3.17	2.11e-05	8.7e-05	ENSRNOG00000000595	Traf3ip2	0
20:46453636-46454084	2.65	1.12e-05	4.6e-05	ENSRNOG00000000299	Foxo3	0		6:30125411-30125838	3.05	2.17e-05	8.9e-05	ENSRNOG00000046741	Itsn2	0
7:23550533-23550937	2.51	1.13e-05	4.64e-05	ENSRNOG00000026866	Syn3	0		10:10064654-10065152	2.59	2.23e-05	9.14e-05	ENSRNOG00000041962	5S_rRNA	355078
4:147150218-147150621	2.57	1.16e-05	4.73e-05	ENSRNOG00000008157	Syn2	0		7:129844463-129845087	2.72	2.25e-05	9.16e-05	ENSRNOG00000053803	AABR07058656.1	0
20:4442446-4442797	2.48	1.16e-05	4.75e-05	ENSRNOG00000000443	C4a	0		11:47537613-47538162	2.58	2.24e-05	9.16e-05	ENSRNOG00000056680	U6	218056
2:9601308-9601672	3.05	1.18e-05	4.8e-05	ENSRNOG00000016252	Mblac2	0		19:44015588-44016141	1.69	2.3e-05	9.38e-05	ENSRNOG00000019326	Cfdp1	0
16:49266429-49266879	2.92	1.2e-05	4.88e-05	ENSRNOG00000010830	Slc25a4	24		15:28314385-28315116	2.6	2.39e-05	9.69e-05	ENSRNOG00000010389	Ndrg2	0
17:6973630-6974133	2.39	1.22e-05	4.93e-05	ENSRNOG00000019533	Klhl3	0		11:79117913-79118553	1.36	2.44e-05	9.87e-05	ENSRNOG00000051670	AABR07034573.1	15269
1:114282987-114283497	2.12	1.24e-05	5.02e-05	ENSRNOG00000011945	Cyfip1	0		14:48730985-48731339	2.86	2.44e-05	9.87e-05	ENSRNOG00000056826	Arap2	0
20:34746368-34746709	2.41	1.26e-05	5.08e-05	ENSRNOG00000000414	Cep85l	61951		11:63374692-63375218	1.95	2.46e-05	9.92e-05	ENSRNOG00000038987	LOC498084	149707
13:67105911-67106295	1.91	1.28e-05	5.14e-05	ENSRNOG00000002657	Pla2g4a	0		10:59580902-59581258	2.54	2.55e-05	0.000102	ENSRNOG00000046639	Itgae	0
7:11677720-11678083	2.65	1.28e-05	5.14e-05	ENSRNOG00000019682	Timm13	0		1:116104953-116105470	2.49	2.54e-05	0.000102	ENSRNOG00000056228	Atp10a	0
10:68902137-68902424	2.83	1.34e-05	5.37e-05	ENSRNOG00000006625	Phb-ps1	23001		1:221205343-221206100	1.29	2.57e-05	0.000103	ENSRNOG00000020881	Frmd8	7208
18:76830489-76831089	3.02	1.35e-05	5.39e-05	ENSRNOG00000053640	Kcng2	0		6:76187902-76188419	2.97	2.71e-05	0.000108	ENSRNOG00000007114	Psma6	0
3:136403062-136403564	2.83	1.35e-05	5.39e-05	ENSRNOG00000054982	7SK	314		8:22714248-22714692	2.33	2.72e-05	0.000108	ENSRNOG00000009271	Smarca4	0
4:179408531-179408841	2.08	1.36e-05	5.41e-05	ENSRNOG00000029308	Lrmp	0		1:256951511-256952069	2.27	2.74e-05	0.000108	ENSRNOG00000014758	Lgi1	3583
5:8621123-8621474	2.98	1.42e-05	5.64e-05	ENSRNOG00000051477	AABR07046830.1	5646		2:42630310-42630772	1.76	2.71e-05	0.000108	ENSRNOG00000026928	AABR07008097.1	96037
14:48730985-48731339	2.97	1.42e-05	5.64e-05	ENSRNOG00000056826	Arap2	0		6:124488201-124488548	3.26	2.72e-05	0.000108	ENSRNOG00000027300	Ttc7b	58501
1:145716089-145716459	2.6	1.5e-05	5.94e-05	ENSRNOG00000025088	Tmc3	0		3:162630609-162630966	2.82	2.7e-05	0.000108	ENSRNOG00000051007	AABR07054586.1	22806
2:80243389-80243744	3.19	1.58e-05	6.22e-05	ENSRNOG00000010960	Ankh	0		14:65696004-65696377	2.9	2.75e-05	0.000108	ENSRNOG00000053299	SCARNA6	36561
9:38068691-38069048	3.38	1.58e-05	6.22e-05	ENSRNOG00000012207	Dst	0		10:108655297-108655823	1.9	2.92e-05	0.000114	ENSRNOG00000003699	Endov	8621
X:10215649-10216065	2.86	1.59e-05	6.25e-05	ENSRNOG00000009646	Nyx	0		6:40988929-40989434	2.68	2.92e-05	0.000114	ENSRNOG00000004110	Trib2	27296
19:44015588-44016141	1.85	1.6e-05	6.25e-05	ENSRNOG00000019326	Cfdp1	0		13:95521213-95521824	1.53	2.93e-05	0.000114	ENSRNOG00000004423	Zfp238	67844
18:55877713-55878064	2.86	1.61e-05	6.29e-05	ENSRNOG00000019181	Synpo	0		5:115562888-115563753	1.89	2.89e-05	0.000114	ENSRNOG00000052472	U7	54112
20:48702754-48703315	1.56	1.61e-05	6.29e-05	ENSRNOG00000024221	Mettl24	0		11:35167462-35167807	1.78	2.92e-05	0.000114	ENSRNOG00000054899	7SK	9084
10:45846439-45846763	2.5	1.64e-05	6.36e-05	ENSRNOG00000003129	Zfp496	0		17:4516430-4517147	1.88	3.01e-05	0.000117	ENSRNOG00000060172	AABR07026912.2	50473
14:37284217-37284573	2.89	1.69e-05	6.53e-05	ENSRNOG00000002152	Dcun1d4	0		2:140121523-140121952	3.07	3.05e-05	0.000118	ENSRNOG00000046865	AABR07010554.1	85746
19:21367981-21368327	2.01	1.69e-05	6.53e-05	ENSRNOG00000052466	AABR07043106.1	0		15:60403077-60403463	1.8	3.05e-05	0.000118	ENSRNOG00000049547	Tnfsf11	79064
9:44262115-44262907	1.47	1.71e-05	6.62e-05	ENSRNOG00000018366	RGD1310819	24999		8:53067636-53068309	1.59	3.08e-05	0.000119	ENSRNOG00000029980	Zbtb16	0
11:35234508-35234945	2.95	1.77e-05	6.78e-05	ENSRNOG00000054899	7SK	76130		3:174053387-174053809	3.25	3.12e-05	0.00012	ENSRNOG00000061570	AABR07072963.1	6432
6:51171877-51172286	2.35	1.76e-05	6.78e-05	ENSRNOG00000056610	Cog5	0		11:30857240-30857725	1.83	3.16e-05	0.000121	ENSRNOG00000021555	Mis18a	22162
1:64320125-64320552	2.13	1.76e-05	6.78e-05	ENSRNOG00000057852	Cacng6	0		15:69427030-69427472	1.64	3.14e-05	0.000121	ENSRNOG00000060682	U6	148656
1:240902175-240903719	1.98	1.86e-05	7.13e-05	ENSRNOG00000014215	Klf9	4764		10:85094352-85094808	2.05	3.18e-05	0.000122	ENSRNOG00000009275	Kpnb1	0
2:21450718-21451058	2.36	1.92e-05	7.33e-05	ENSRNOG00000055450	Ckmt2	13526		1:153786546-153787167	2.58	3.21e-05	0.000123	ENSRNOG00000050403	AABR07004743.1	14267
13:95521213-95521824	1.68	2.01e-05	7.66e-05	ENSRNOG00000004423	Zfp238	67844		9:44859992-44860481	3.23	3.25e-05	0.000124	ENSRNOG00000018830	Aff3	0
18:57066125-57066795	2.52	2.02e-05	7.69e-05	ENSRNOG00000019403	Afap1l1	0		5:125767708-125768250	4.24	3.27e-05	0.000124	ENSRNOG00000022150	AABR07049524.1	94322
4:3629970-3630537	2.66	2.04e-05	7.74e-05	ENSRNOG00000007131	Paxip1	329103		12:49843964-49844367	2.82	3.28e-05	0.000125	ENSRNOG00000048430	Myo18b	0
13:109041958-109042787	1.8	2.06e-05	7.81e-05	ENSRNOG00000003407	Ptpn14	200448		5:8621123-8621474	2.88	3.32e-05	0.000126	ENSRNOG00000051477	AABR07046830.1	5646
5:62588036-62588559	2.36	2.16e-05	8.16e-05	ENSRNOG00000008431	Gabbr2	0		20:12865883-12866375	2.55	3.41e-05	0.000129	ENSRNOG00000054549	Lss	0
5:136855588-136856010	2.59	2.19e-05	8.28e-05	ENSRNOG00000019843	St3gal3	0		12:5601665-5602019	2.68	3.46e-05	0.00013	ENSRNOG00000000894	Fry	0
1:274133355-274133676	2.75	2.27e-05	8.56e-05	ENSRNOG00000052176	AC115255.1	0		14:38814856-38815364	1.84	3.5e-05	0.000132	ENSRNOG00000002327	Gabrb1	0
6:8124080-8124414	3.15	2.29e-05	8.59e-05	ENSRNOG00000054592	AC111831.1	51172		2:197334112-197334891	1.16	3.63e-05	0.000136	ENSRNOG00000054851	5_8S_rRNA	124078
20:12757936-12758435	2.72	2.34e-05	8.79e-05	ENSRNOG00000001254	Col6a2	14992		6:60190235-60190540	2.45	3.69e-05	0.000138	ENSRNOG00000051862	AABR07064011.2	2173
3:81885565-81885983	2.98	2.42e-05	9.05e-05	ENSRNOG00000008674	Prdm11	0		17:66219403-66219800	2.57	3.85e-05	0.000144	ENSRNOG00000017593	Mtr	0
4:59358907-59359572	1.87	2.42e-05	9.05e-05	ENSRNOG00000027055	LOC100365321	5827		16:61740455-61740902	1.83	3.89e-05	0.000145	ENSRNOG00000012329	Saraf	0
20:26115211-26115602	2.11	2.44e-05	9.06e-05	ENSRNOG00000026466	Lrrtm3	0		10:42746076-42746563	2.58	3.88e-05	0.000145	ENSRNOG00000045816	Gria1	0
7:23634969-23635351	2.92	2.44e-05	9.06e-05	ENSRNOG00000026866	Syn3	0		7:31425974-31426550	2.09	3.96e-05	0.000147	ENSRNOG00000024870	Anks1b	0
17:20187474-20187921	2.08	2.44e-05	9.06e-05	ENSRNOG00000045918	Jarid2	0		6:59930220-59930803	2.18	4.01e-05	0.000149	ENSRNOG00000004282	Arl4a	17774
6:33676338-33676776	2.55	2.53e-05	9.36e-05	ENSRNOG00000021403	Rhob	12351		2:124545347-124546016	2.75	4.03e-05	0.000149	ENSRNOG00000056100	SNORA17	46064
16:26710511-26710764	1.85	2.53e-05	9.36e-05	ENSRNOG00000029441	Klhl2	28625		8:48404277-48404618	2.87	4.09e-05	0.000151	ENSRNOG00000006663	Usp2	1642
3:111694227-111694655	2.42	2.59e-05	9.53e-05	ENSRNOG00000006378	Mga	4366		4:30512816-30513210	2.29	4.1e-05	0.000151	ENSRNOG00000009197	Asb4	11488
10:41659612-41660084	1.39	2.62e-05	9.64e-05	ENSRNOG00000038474	RGD1561017	113267		8:129925998-129926346	1.71	4.1e-05	0.000151	ENSRNOG00000019271	Ulk4	6879
8:70485049-70485381	1.92	2.65e-05	9.69e-05	ENSRNOG00000030232	Hacd3	0		17:90476032-90476468	2.33	4.31e-05	0.000158	ENSRNOG00000058094	Lyst	0
9:904239-904509	1.91	2.65e-05	9.69e-05	ENSRNOG00000047886	AABR07066059.2	50002		7:144146533-144147093	1.7	4.43e-05	0.000162	ENSRNOG00000015269	Atf7	0
17:76892116-76892608	3.18	2.72e-05	9.96e-05	ENSRNOG00000017882	Camk1d	0		10:11115986-11116344	2.7	4.63e-05	0.000169	ENSRNOG00000004146	Coro7	0
13:70445026-70445556	1.77	2.75e-05	0.0001	ENSRNOG00000027697	Nmnat2	0		16:4977929-4978469	2.44	4.63e-05	0.000169	ENSRNOG00000031287	Cacna2d3	0
10:33048646-33049413	2.51	2.8e-05	0.000102	ENSRNOG00000054952	U1	75515		14:107440002-107440447	3.34	4.64e-05	0.000169	ENSRNOG00000033346	LOC100361636	44618
13:98661261-98661582	2.85	2.94e-05	0.000106	ENSRNOG00000002969	Itpkb	0		5:161806384-161806814	2.63	4.71e-05	0.000171	ENSRNOG00000033522	Prdm2	0
19:830556-831023	2.65	2.92e-05	0.000106	ENSRNOG00000010691	Cmtm3	0		5:150233854-150234323	2.79	4.74e-05	0.000172	ENSRNOG00000010531	Oprd1	53803
9:41076337-41076878	1.52	2.94e-05	0.000106	ENSRNOG00000014001	Prss40	6409		10:31039944-31040295	2.65	4.88e-05	0.000176	ENSRNOG00000005450	Lsm11	0
3:124524862-124525310	3	2.91e-05	0.000106	ENSRNOG00000021259	Prnp	0		8:67683068-67683557	2.18	4.86e-05	0.000176	ENSRNOG00000006723	Itga11	0
11:30857240-30857725	1.9	2.93e-05	0.000106	ENSRNOG00000021555	Mis18a	22162		14:105083965-105084416	2.52	4.99e-05	0.00018	ENSRNOG00000056722	AABR07016578.2	0
5:158416011-158416382	2.78	3.01e-05	0.000108	ENSRNOG00000018867	Klhdc7a	20375		2:116945086-116945649	2.03	5.19e-05	0.000186	ENSRNOG00000023908	Egfem1	24695
1:177148976-177149359	3.55	3.07e-05	0.00011	ENSRNOG00000016244	Mical2	0		7:131908844-131909242	2.69	5.2e-05	0.000186	ENSRNOG00000026128	Cpne8	110609
8:106021775-106022394	1.57	3.1e-05	0.000111	ENSRNOG00000013585	Nmnat3	294730		8:105567364-105567759	1.43	5.28e-05	0.000189	ENSRNOG00000037129	AABR07071223.1	40606
11:69480623-69481132	1.75	3.19e-05	0.000114	ENSRNOG00000001706	Kalrn	3161		4:46361102-46361417	1.93	5.54e-05	0.000198	ENSRNOG00000053335	7SK	281226
5:121944326-121944739	2.09	3.19e-05	0.000114	ENSRNOG00000005905	Pde4b	8238		19:57393600-57394015	2.13	5.74e-05	0.000204	ENSRNOG00000018836	RGD1559896	2591
3:18833934-18834273	2.43	3.31e-05	0.000118	ENSRNOG00000047655	N/A	28217		6:27802096-27802643	2.27	5.88e-05	0.000209	ENSRNOG00000011394	Kif3c	0
16:61740455-61740902	1.98	3.49e-05	0.000124	ENSRNOG00000012329	Saraf	0		10:68902137-68902424	2.6	6.02e-05	0.000214	ENSRNOG00000006625	Phb-ps1	23001
15:42862802-42863358	1.74	3.55e-05	0.000125	ENSRNOG00000027839	Ptk2b	0		4:58573054-58573439	1.71	6.06e-05	0.000215	ENSRNOG00000054990	AABR07060133.1	87608
1:240104621-240105080	1.96	3.53e-05	0.000125	ENSRNOG00000053293	SNORA17	164628		4:84599203-84599670	1.51	6.1e-05	0.000216	ENSRNOG00000009571	Wipf3	0
9:118097891-118098525	2.11	3.53e-05	0.000125	ENSRNOG00000054655	7SK	189766		7:23634969-23635351	2.73	6.25e-05	0.00022	ENSRNOG00000026866	Syn3	0
2:124545347-124546016	2.8	3.69e-05	0.00013	ENSRNOG00000056100	SNORA17	46064		12:28811014-28811724	1.04	6.52e-05	0.000229	ENSRNOG00000024435	Wbscr17	0
3:91758677-91758989	2.8	3.71e-05	0.00013	ENSRNOG00000058157	Ldlrad3	0		3:5970588-5971115	1.74	6.58e-05	0.000231	ENSRNOG00000007422	Vav2	0
10:8262679-8263501	3.15	3.81e-05	0.000134	ENSRNOG00000002827	Rbfox1	49460		10:86228862-86229710	2.52	6.58e-05	0.000231	ENSRNOG00000028430	LOC257650	0
16:83931690-83932057	2.65	3.93e-05	0.000138	ENSRNOG00000059439	AABR07026565.2	68994		20:12757936-12758435	2.42	6.67e-05	0.000233	ENSRNOG00000001254	Col6a2	14992
6:123025710-123026040	2.72	3.94e-05	0.000138	ENSRNOG00000060278	Cpg1	8264		8:106021775-106022394	1.52	6.69e-05	0.000233	ENSRNOG00000013585	Nmnat3	294730
3:162579505-162579994	1.88	4.15e-05	0.000145	ENSRNOG00000019154	Zmynd8	0		15:18399323-18399696	2.03	6.71e-05	0.000233	ENSRNOG00000033261	Fam107a	0
5:64806062-64806415	3.01	4.21e-05	0.000146	ENSRNOG00000006807	Aldob	0		17:74817826-74818317	2.35	6.67e-05	0.000233	ENSRNOG00000055896	U6	16194
1:14981505-14982011	2.66	4.2e-05	0.000146	ENSRNOG00000053291	AABR07000493.1	30725		6:31863069-31863561	2.51	6.77e-05	0.000235	ENSRNOG00000052716	AABR07063507.1	443589
5:86920210-86920676	1.59	4.23e-05	0.000147	ENSRNOG00000047928	AABR07048653.1	49825		1:142140817-142141247	2.93	6.82e-05	0.000236	ENSRNOG00000012236	Hddc3	2081
2:124117159-124117579	2.49	4.38e-05	0.000152	ENSRNOG00000017392	Fgf2	0		12:39545183-39545751	1.49	6.87e-05	0.000238	ENSRNOG00000001285	Atp2a2	8152
8:111439112-111439440	2.84	4.5e-05	0.000155	ENSRNOG00000008593	Ryk	41246		3:150239330-150239783	1.68	6.89e-05	0.000238	ENSRNOG00000046585	AABR07054370.1	11926
14:7617534-7617987	2.18	4.51e-05	0.000155	ENSRNOG00000060245	1700016H13Rik	0		1:72462187-72462618	2.02	6.94e-05	0.000239	ENSRNOG00000042414	Nat14	0
3:92483142-92483522	2.41	4.6e-05	0.000158	ENSRNOG00000005348	Pamr1	0		6:8124080-8124414	2.88	7.02e-05	0.000241	ENSRNOG00000054592	AC111831.1	51172
11:35167462-35167807	1.83	4.71e-05	0.000162	ENSRNOG00000054899	7SK	9084		7:50212287-50212937	2.25	7.1e-05	0.000244	ENSRNOG00000006426	Syt1	0
1:21224866-21225300	2.75	4.79e-05	0.000164	ENSRNOG00000013202	Akap7	0		7:132477065-132477853	1.64	7.16e-05	0.000245	ENSRNOG00000015741	Slc2a13	0
13:87330372-87330954	1.83	4.78e-05	0.000164	ENSRNOG00000059942	AABR07021714.1	2230		1:220477570-220478093	1.38	7.29e-05	0.000249	ENSRNOG00000020247	Cnih2	0
10:34304559-34304945	1.78	4.94e-05	0.000169	ENSRNOG00000047402	Olr1383	3363		9:86393557-86394043	2.74	7.33e-05	0.000249	ENSRNOG00000053200	Dock10	0
16:71688908-71689318	2.75	4.99e-05	0.00017	ENSRNOG00000016423	Tacc1	7783		7:32012301-32012739	1.42	7.3e-05	0.000249	ENSRNOG00000061490	AABR07056605.1	0
7:32012301-32012739	1.53	5.01e-05	0.00017	ENSRNOG00000061490	AABR07056605.1	0		7:23550533-23550937	2.21	7.39e-05	0.000251	ENSRNOG00000026866	Syn3	0
15:11491282-11491885	1.43	5.08e-05	0.000172	ENSRNOG00000005883	Nek10	140874		2:45716796-45717105	3.11	7.44e-05	0.000252	ENSRNOG00000011105	Arl15	0
6:127562033-127562646	1.63	5.19e-05	0.000176	ENSRNOG00000037762	Serpina1f	2165		5:152041239-152041608	2.56	7.6e-05	0.000257	ENSRNOG00000056863	AABR07050116.1	29017
9:70182634-70182961	3	5.29e-05	0.000178	ENSRNOG00000012424	Adam23	0		15:3051478-3051838	2.52	7.63e-05	0.000258	ENSRNOG00000012325	Adk	0
19:57393600-57394015	2.21	5.27e-05	0.000178	ENSRNOG00000018836	RGD1559896	2591		16:17833970-17834341	2.25	7.86e-05	0.000265	ENSRNOG00000058160	AABR07024814.2	106896
1:222734173-222734507	2.84	5.33e-05	0.000179	ENSRNOG00000021202	Rtn3	0		6:51171877-51172286	2.2	8.02e-05	0.00027	ENSRNOG00000056610	Cog5	0
10:102738443-102738971	2.74	5.42e-05	0.000182	ENSRNOG00000053474	AC118434.1	7033		10:33048646-33049413	2.29	8.11e-05	0.000273	ENSRNOG00000054952	U1	75515
20:8096973-8097808	1.4	5.63e-05	0.000189	ENSRNOG00000000508	Armc12	11827		4:180799594-180800107	2.84	8.16e-05	0.000273	ENSRNOG00000055289	AABR07062513.3	7932
4:64570479-64571021	1.41	5.65e-05	0.000189	ENSRNOG00000026705	Dgki	0		10:57367763-57368050	2.42	8.4e-05	0.000281	ENSRNOG00000031364	Kif1c	16411
2:12313925-12314231	2.9	5.68e-05	0.00019	ENSRNOG00000049010	AABR07007399.1	1639		18:55877713-55878064	2.8	8.55e-05	0.000286	ENSRNOG00000019181	Synpo	0
17:75609243-75609563	2.67	5.77e-05	0.000192	ENSRNOG00000023661	Celf2	0		8:22059468-22060091	1.81	8.8e-05	0.000293	ENSRNOG00000020694	Icam5	2260
15:3051478-3051838	2.57	5.82e-05	0.000193	ENSRNOG00000012325	Adk	0		10:102738443-102738971	2.64	8.81e-05	0.000293	ENSRNOG00000053474	AC118434.1	7033
2:3809286-3809677	2.38	5.82e-05	0.000193	ENSRNOG00000013282	Mctp1	0		15:11491282-11491885	1.36	8.85e-05	0.000294	ENSRNOG00000005883	Nek10	140874
18:31547682-31548031	2.9	5.83e-05	0.000193	ENSRNOG00000013562	Ndfip1	26790		14:3607957-3608435	3.09	8.9e-05	0.000295	ENSRNOG00000002093	Tgfbr3	0
5:140616683-140617073	1.99	5.84e-05	0.000193	ENSRNOG00000014008	Mfsd2a	25812		17:76777269-76777781	1.81	9e-05	0.000297	ENSRNOG00000017882	Camk1d	0
20:9258953-9259565	1.74	5.92e-05	0.000196	ENSRNOG00000000540	Btbd9	9134		2:249033159-249033611	1.5	8.97e-05	0.000297	ENSRNOG00000058016	AABR07013672.1	108519
8:51916764-51917183	2.66	5.93e-05	0.000196	ENSRNOG00000050412	AABR07070098.1	128014		5:121739858-121740278	1.8	9.46e-05	0.000311	ENSRNOG00000005905	Pde4b	212699
5:154903446-154903871	1.56	6e-05	0.000197	ENSRNOG00000022402	Luzp1	0		X:128829021-128829408	1.97	9.47e-05	0.000311	ENSRNOG00000057469	AABR07041403.1	52958
12:24733067-24733655	4.34	6.06e-05	0.000199	ENSRNOG00000018910	Abhd11	8071		20:32199838-32200256	1.55	9.51e-05	0.000312	ENSRNOG00000000395	LOC606294	0
1:198103954-198104369	2.36	6.07e-05	0.000199	ENSRNOG00000019342	Sult1a1	0		19:58803804-58804183	2.79	9.56e-05	0.000313	ENSRNOG00000019937	Kcnk1	19631
1:265677071-265677876	2.13	6.09e-05	0.000199	ENSRNOG00000025523	RGD1564887	0		4:147150218-147150621	2.28	9.65e-05	0.000315	ENSRNOG00000008157	Syn2	0
14:82263387-82263702	1.99	6.15e-05	0.000201	ENSRNOG00000016427	Letm1	0		8:67483499-67483877	2.39	9.62e-05	0.000315	ENSRNOG00000015257	Coro2b	0
1:174058644-174058953	2.85	6.26e-05	0.000204	ENSRNOG00000014373	Trim66	7958		18:42626122-42626471	1.71	9.8e-05	0.000319	ENSRNOG00000055180	AABR07031989.1	548426
12:5968101-5968548	2.2	6.3e-05	0.000205	ENSRNOG00000050533	AABR07035175.1	25762		1:265677071-265677876	2.07	9.87e-05	0.000321	ENSRNOG00000025523	RGD1564887	0
20:19252493-19252972	2.97	6.71e-05	0.000218	ENSRNOG00000055467	RNaseP_nuc	60779		6:51036948-51037285	1.96	9.91e-05	0.000322	ENSRNOG00000056610	Cog5	0
3:11974396-11974870	2.32	6.98e-05	0.000226	ENSRNOG00000022312	Lrsam1	0		3:79963401-79963766	2.17	0.0001	0.000324	ENSRNOG00000012568	Madd	0
1:45403625-45404368	1.44	7.24e-05	0.000234	ENSRNOG00000054504	AABR07001452.1	4828		1:222734173-222734507	2.7	0.0001	0.000324	ENSRNOG00000021202	Rtn3	0
3:122725879-122726279	2.61	7.36e-05	0.000238	ENSRNOG00000007017	Tmc2	0		18:31547682-31548031	2.72	0.000102	0.000328	ENSRNOG00000013562	Ndfip1	26790
7:24808130-24808553	2.37	7.43e-05	0.00024	ENSRNOG00000007432	Polr3b	0		5:167589391-167589781	2.62	0.000102	0.000328	ENSRNOG00000017940	Rere	0
20:28058109-28058475	3.34	7.49e-05	0.000241	ENSRNOG00000000796	Ranbp2	0		15:18702143-18702719	2.12	0.000103	0.00033	ENSRNOG00000008167	Abhd6	7011
12:39738251-39738669	2.7	7.48e-05	0.000241	ENSRNOG00000021440	Pptc7	0		5:86659759-86660146	1.67	0.000104	0.000335	ENSRNOG00000005932	Megf9	0
4:124941632-124941978	2.77	7.5e-05	0.000241	ENSRNOG00000023257	Adamts9	83383		1:114282987-114283497	1.95	0.000105	0.000335	ENSRNOG00000011945	Cyfip1	0
2:249033159-249033611	1.43	7.64e-05	0.000245	ENSRNOG00000058016	AABR07013672.1	108519		11:37462833-37463342	2.71	0.000106	0.000341	ENSRNOG00000061472	AABR07033720.1	0
7:29157544-29158017	2.18	7.87e-05	0.000252	ENSRNOG00000056493	Mybpc1	0		8:100241218-100241644	1.98	0.00011	0.00035	ENSRNOG00000008363	AABR07071101.1	18405
X:10936633-10937035	1.93	8.06e-05	0.000257	ENSRNOG00000003789	AABR07037054.1	3866		2:21450718-21451058	2.11	0.00011	0.000351	ENSRNOG00000055450	Ckmt2	13526
10:5925039-5925566	1.72	8.09e-05	0.000257	ENSRNOG00000033942	Grin2a	4732		1:124650125-124650840	1.29	0.000111	0.000354	ENSRNOG00000015503	Otud7a	0
8:7604239-7604529	3.38	8.18e-05	0.00026	ENSRNOG00000026821	Arhgap42	177629		4:144770379-144770784	1.62	0.000112	0.000355	ENSRNOG00000006509	Srgap3	0
8:14523982-14524378	2.01	8.28e-05	0.000263	ENSRNOG00000011585	Fat3	0		12:47138576-47139142	2.03	0.000113	0.00036	ENSRNOG00000001199	Pop5	0
13:35554635-35554958	2.93	8.3e-05	0.000263	ENSRNOG00000047257	Tmem185b	6		16:35647507-35648074	1.38	0.000114	0.000362	ENSRNOG00000038976	Galntl6	0
3:154598074-154598473	2.82	8.52e-05	0.000269	ENSRNOG00000012956	Tgm2	0		10:107316937-107317392	1.41	0.000116	0.000365	ENSRNOG00000028255	Usp36	0
2:227167371-227167750	2.5	8.55e-05	0.00027	ENSRNOG00000014660	Usp53	6993		8:36701849-36702296	1.73	0.000117	0.000369	ENSRNOG00000011789	Cdon	0
8:131643803-131644126	1.93	8.64e-05	0.000272	ENSRNOG00000055245	AABR07071811.1	39898		2:177970688-177971036	1.82	0.000121	0.000381	ENSRNOG00000021581	Rapgef2	0
12:36921423-36921953	2.64	8.7e-05	0.000273	ENSRNOG00000001004	Ncor2	0		18:13951307-13951884	1.15	0.000122	0.000382	ENSRNOG00000014775	Nol4	0
10:64422242-64422874	2.81	8.8e-05	0.000276	ENSRNOG00000008178	Nxn	0		9:81475753-81476163	2.12	0.000122	0.000382	ENSRNOG00000048239	Cxcr1	6480
4:168750198-168750573	2.4	9.55e-05	0.000299	ENSRNOG00000007830	Apold1	1560		9:70182634-70182961	2.79	0.000124	0.000388	ENSRNOG00000012424	Adam23	0
1:141032965-141033263	3.16	9.57e-05	0.000299	ENSRNOG00000017120	Abhd2	0		1:143175259-143175598	2.28	0.000129	0.000403	ENSRNOG00000019161	Cpeb1	0
1:221205343-221206100	1.25	0.0001	0.000312	ENSRNOG00000020881	Frmd8	7208		1:198103954-198104369	2.27	0.000129	0.000403	ENSRNOG00000019342	Sult1a1	0
14:38814856-38815364	1.77	0.000101	0.000313	ENSRNOG00000002327	Gabrb1	0		17:7283170-7283610	2.35	0.000136	0.000425	ENSRNOG00000019533	Klhl3	253931
14:13587210-13587758	2.12	0.000102	0.000318	ENSRNOG00000055646	AABR07014387.1	62208		9:87005847-87006373	2.03	0.000141	0.000438	ENSRNOG00000023765	Nyap2	0
3:5970588-5971115	1.77	0.000103	0.000321	ENSRNOG00000007422	Vav2	0		6:131747753-131748217	2.28	0.000144	0.000446	ENSRNOG00000005776	Bcl11b	85880
4:140126276-140126836	2.08	0.000104	0.000322	ENSRNOG00000006813	Sumf1	12167		1:196083830-196084402	1.34	0.000144	0.000447	ENSRNOG00000054854	AC110387.1	10812
2:184480879-184481580	1.95	0.000105	0.000325	ENSRNOG00000060178	AABR07012061.1	115524		4:124675582-124676006	2.98	0.000148	0.000457	ENSRNOG00000023257	Adamts9	0
8:53067636-53068309	1.64	0.000105	0.000326	ENSRNOG00000029980	Zbtb16	0		1:97382637-97383051	1.61	0.000162	0.000499	ENSRNOG00000060881	AABR07003167.3	247648
13:12273440-12274026	1.6	0.000107	0.00033	ENSRNOG00000048245	AABR07020058.1	388231		12:7807937-7808650	1.28	0.000163	0.000503	ENSRNOG00000041466	AC123253.1	30489
8:57339772-57340224	2.3	0.000107	0.00033	ENSRNOG00000058231	U6	16301		6:95119406-95119774	2.41	0.00017	0.000521	ENSRNOG00000004794	Rtn1	58233
1:46317662-46318128	2.8	0.000108	0.000331	ENSRNOG00000016973	RGD1307262	0		1:46317662-46318128	2.63	0.000171	0.000526	ENSRNOG00000016973	RGD1307262	0
3:165127985-165128566	1.85	0.000109	0.000334	ENSRNOG00000054314	Kcng1	88279		3:121275736-121276164	2.71	0.000173	0.00053	ENSRNOG00000017319	Mertk	0
2:124111468-124111931	2.43	0.00011	0.000336	ENSRNOG00000017392	Fgf2	0		4:124483215-124483559	1.67	0.000176	0.000538	ENSRNOG00000012364	Prickle2	145040
15:60403077-60403463	1.6	0.000111	0.000339	ENSRNOG00000049547	Tnfsf11	79064		10:41659612-41660084	1.24	0.000176	0.000538	ENSRNOG00000038474	RGD1561017	113267
4:17998244-17998750	1.74	0.000111	0.000339	ENSRNOG00000054261	7SK	87623		16:79739355-79739708	2.01	0.000181	0.000553	ENSRNOG00000012561	Arhgef10	0
2:123546888-123547310	2.98	0.000112	0.00034	ENSRNOG00000038436	RGD1307100	8363		5:152032938-152033423	2.46	0.000184	0.000559	ENSRNOG00000056863	AABR07050116.1	37202
6:50389413-50389741	2.13	0.000112	0.00034	ENSRNOG00000053737	AABR07063811.1	23207		3:53222586-53223054	1.5	0.000185	0.000564	ENSRNOG00000038559	AABR07052431.1	92972
10:89352540-89352824	2.64	0.000112	0.000341	ENSRNOG00000020674	Rpl27	11		16:9600621-9601051	2.49	0.000188	0.000569	ENSRNOG00000024728	Arhgap22	0
9:21191858-21192328	2.26	0.000113	0.000342	ENSRNOG00000012708	Ptchd4	0		16:77353488-77353795	2.62	0.000187	0.000569	ENSRNOG00000057882	AABR07026447.1	214849
2:85108040-85108721	1.81	0.000113	0.000342	ENSRNOG00000052755	U6	99170		16:68334610-68335049	1.81	0.000193	0.000584	ENSRNOG00000059139	uc_338	55980
1:176125515-176125979	4.16	0.000115	0.000346	ENSRNOG00000029082	RGD1566189	46391		3:173846245-173846609	2.95	0.000196	0.000591	ENSRNOG00000057996	Phactr3	0
2:211090329-211090961	2.82	0.000115	0.000346	ENSRNOG00000031814	Sort1	0		14:81823788-81824103	2.3	0.000198	0.000596	ENSRNOG00000015033	Mxd4	0
7:104963813-104964214	2.8	0.000115	0.000346	ENSRNOG00000053215	AABR07058210.1	137793		3:44822990-44823356	2.12	0.000202	0.000608	ENSRNOG00000005341	Upp2	0
11:42858421-42858989	1.5	0.000117	0.00035	ENSRNOG00000001689	Arl6	0		2:197794397-197794987	2.23	0.000207	0.000621	ENSRNOG00000049385	Adamtsl4	8597
15:28314385-28315116	2.55	0.000117	0.00035	ENSRNOG00000010389	Ndrg2	0		2:85108040-85108721	1.68	0.000208	0.000622	ENSRNOG00000052755	U6	99170
13:108687038-108687399	2.04	0.000119	0.000355	ENSRNOG00000003583	Smyd2	749		1:155633305-155633837	2.25	0.000211	0.000632	ENSRNOG00000051568	AABR07004776.1	320995
1:91262892-91263266	2.79	0.000119	0.000355	ENSRNOG00000021144	Cebpg	24651		10:57311743-57312215	1.31	0.000213	0.000637	ENSRNOG00000037418	Inca1	0
13:90674377-90674873	2.46	0.000121	0.00036	ENSRNOG00000007290	Atp1a2	0		3:92483142-92483522	2.28	0.000221	0.000657	ENSRNOG00000005348	Pamr1	0
12:48268150-48268516	1.96	0.000121	0.00036	ENSRNOG00000028556	Usp30	0		16:47509616-47509997	2.42	0.000221	0.000657	ENSRNOG00000013248	Wwc2	0
8:67683068-67683557	2.09	0.000122	0.000361	ENSRNOG00000006723	Itga11	0		2:210468184-210468571	1.81	0.000221	0.000657	ENSRNOG00000018569	Ahcyl1	0
16:19224920-19225648	1.69	0.000122	0.000362	ENSRNOG00000014205	Klf2	0		5:169826206-169826790	2.48	0.000224	0.000664	ENSRNOG00000057128	AABR07050561.1	71512
9:44859992-44860481	3.09	0.000122	0.000362	ENSRNOG00000018830	Aff3	0		X:10936633-10937035	1.71	0.000227	0.000672	ENSRNOG00000003789	AABR07037054.1	3866
16:77353488-77353795	2.58	0.000124	0.000366	ENSRNOG00000057882	AABR07026447.1	214849		3:143208608-143209070	1.76	0.000234	0.00069	ENSRNOG00000005195	Cst3	10616
6:25712162-25712615	1.49	0.000125	0.00037	ENSRNOG00000004364	Bre	0		3:123045375-123045730	2.86	0.000234	0.00069	ENSRNOG00000021223	Ptpra	0
2:83328026-83328476	1.84	0.000126	0.000372	ENSRNOG00000010649	Ctnnd2	64806		14:20151023-20151391	1.58	0.000235	0.000693	ENSRNOG00000003067	Npffr2	0
7:143706644-143707041	2.71	0.000138	0.000406	ENSRNOG00000010588	Tns2	196		8:50960048-50960632	2.68	0.000238	0.000701	ENSRNOG00000052416	SNORA17	87833
7:121639333-121639700	2.11	0.000141	0.000413	ENSRNOG00000060407	Cacna1i	20140		19:53452385-53452863	2.51	0.000241	0.000707	ENSRNOG00000050028	LOC687560	15191
4:146436204-146436590	2.04	0.000141	0.000415	ENSRNOG00000007420	Hrh1	18742		5:150910774-150911249	1.6	0.000243	0.000711	ENSRNOG00000010396	Eya3	0
17:23135737-23136182	3.06	0.000147	0.000431	ENSRNOG00000014548	Nedd9	0		3:12973284-12973671	2.63	0.000245	0.000718	ENSRNOG00000017172	Mvb12b	28791
18:13951307-13951884	1.27	0.000152	0.000445	ENSRNOG00000014775	Nol4	0		1:197570078-197570455	2.59	0.000246	0.000719	ENSRNOG00000016722	Xpo6	0
11:37462833-37463342	2.73	0.000154	0.000448	ENSRNOG00000061472	AABR07033720.1	0		19:830556-831023	2.27	0.000248	0.000724	ENSRNOG00000010691	Cmtm3	0
12:39545183-39545751	1.53	0.000157	0.000459	ENSRNOG00000001285	Atp2a2	8152		13:90674377-90674873	2.26	0.00025	0.000729	ENSRNOG00000007290	Atp1a2	0
5:157657824-157658245	2.46	0.000159	0.000461	ENSRNOG00000007330	Capzb	0		10:11290620-11291129	1.72	0.00026	0.000754	ENSRNOG00000005269	Srl	6289
3:10642678-10643051	1.51	0.000163	0.000473	ENSRNOG00000023589	Gpr107	0		X:123005790-123006215	2.11	0.00026	0.000754	ENSRNOG00000050198	Gzmbl1	9265
10:30715828-30716326	1.99	0.000164	0.000475	ENSRNOG00000061736	SNORA17	26263		10:42747299-42747875	1.89	0.000262	0.00076	ENSRNOG00000045816	Gria1	0
10:53205769-53206155	2.53	0.000165	0.000477	ENSRNOG00000029012	Shisa6	167954		1:220797464-220797872	1.81	0.000269	0.000778	ENSRNOG00000020527	Drap1	5924
3:91717915-91718284	1.73	0.000165	0.000477	ENSRNOG00000058157	Ldlrad3	0		2:83328026-83328476	1.83	0.000272	0.000785	ENSRNOG00000010649	Ctnnd2	64806
8:50960048-50960632	2.51	0.000171	0.000494	ENSRNOG00000052416	SNORA17	87833		17:46727756-46728168	2.32	0.000273	0.000787	ENSRNOG00000059705	Elmo1	0
4:122373396-122374134	2.31	0.000173	0.000499	ENSRNOG00000017808	Klf15	0		10:63000141-63000763	1.64	0.000281	0.000808	ENSRNOG00000022536	Efcab5	0
9:92901719-92902063	2.14	0.000176	0.000506	ENSRNOG00000017297	Cab39	5942		1:45403625-45404368	1.34	0.000282	0.00081	ENSRNOG00000054504	AABR07001452.1	4828
2:189194919-189195346	1.93	0.000176	0.000506	ENSRNOG00000020797	She	3920		5:158416011-158416382	2.48	0.000283	0.000811	ENSRNOG00000018867	Klhdc7a	20375
2:42372461-42372930	2.65	0.000179	0.000514	ENSRNOG00000026928	AABR07008097.1	353879		7:30991209-30991608	2.3	0.000287	0.000821	ENSRNOG00000024870	Anks1b	0
13:52169387-52169880	2.7	0.000191	0.000546	ENSRNOG00000051548	Lmod1	0		5:145928969-145929418	1.96	0.000287	0.000821	ENSRNOG00000048129	LOC682102	94278
5:152795075-152795789	2.23	0.000193	0.000551	ENSRNOG00000017087	Man1c1	0		4:149167084-149167473	1.63	0.000288	0.000821	ENSRNOG00000061410	AABR07061847.1	16457
1:140901930-140902267	2.22	0.000194	0.000552	ENSRNOG00000017510	Mfge8	41037		4:17998244-17998750	1.79	0.00029	0.000826	ENSRNOG00000054261	7SK	87623
3:82289043-82289567	1.41	0.000195	0.000556	ENSRNOG00000041679	5S_rRNA	2568		5:127351610-127352027	2.35	0.000296	0.000843	ENSRNOG00000013064	Lrp8	52423
8:66359171-66359541	1.66	0.000199	0.000566	ENSRNOG00000053265	AABR07070341.2	786		8:118083016-118083406	1.63	0.000298	0.000846	ENSRNOG00000020748	Map4	0
12:49843964-49844367	2.66	0.000204	0.00058	ENSRNOG00000048430	Myo18b	0		3:162050960-162051269	1.74	0.0003	0.00085	ENSRNOG00000019099	Zfp334	6213
2:32955283-32955759	2.9	0.000208	0.000589	ENSRNOG00000027002	Mast4	0		1:87258997-87259574	1.26	0.000301	0.00085	ENSRNOG00000020687	Dpf1	928
4:30512816-30513210	2.15	0.000209	0.000592	ENSRNOG00000009197	Asb4	11488		2:29920878-29921326	1.46	0.0003	0.00085	ENSRNOG00000054044	SNORA17	9379
X:123005790-123006215	2.18	0.000211	0.000595	ENSRNOG00000050198	Gzmbl1	9265		10:5791086-5791742	1.98	0.000304	0.000857	ENSRNOG00000033942	Grin2a	138556
1:266679415-266680037	2.45	0.000213	0.0006	ENSRNOG00000020179	Nt5c2	0		3:148302601-148303377	1.63	0.000309	0.000871	ENSRNOG00000007946	Bcl2l1	0
6:70071475-70071796	1.84	0.000215	0.000604	ENSRNOG00000058196	SNORA17	62522		19:40091318-40091824	2.11	0.000309	0.000871	ENSRNOG00000061454	AABR07043776.1	420410
6:126091804-126092107	2.24	0.000216	0.000606	ENSRNOG00000006729	Slc24a4	0		9:66715744-66716137	2.63	0.000314	0.00088	ENSRNOG00000022066	Fam117b	832
10:102984641-102985127	2.7	0.000221	0.000619	ENSRNOG00000053967	AC118434.2	120391		2:211090329-211090961	2.68	0.000314	0.00088	ENSRNOG00000031814	Sort1	0
7:98149626-98150244	2.32	0.000222	0.000621	ENSRNOG00000060418	AABR07058011.1	17424		1:181322506-181323193	-2.13	0.000314	0.00088	ENSRNOG00000039241	Ythdc2	762706
1:249606715-249607029	2.1	0.000225	0.000628	ENSRNOG00000050289	Cstf2t	28196		7:122569183-122569609	2.1	0.000318	0.000888	ENSRNOG00000018920	Slc25a17	0
8:48423094-48423518	2.11	0.000227	0.000632	ENSRNOG00000006663	Usp2	0		5:149649661-149650170	1.43	0.000318	0.000889	ENSRNOG00000058693	AABR07050061.1	16397
1:196083830-196084402	1.4	0.000226	0.000632	ENSRNOG00000054854	AC110387.1	10812		11:66950444-66950904	2.04	0.000321	0.000894	ENSRNOG00000002305	Slc15a2	0
18:33585232-33585786	1.76	0.000228	0.000636	ENSRNOG00000046325	AABR07031768.1	61322		1:82573838-82574374	1.45	0.000325	0.000903	ENSRNOG00000020716	Axl	0
9:86393557-86394043	2.52	0.000231	0.000642	ENSRNOG00000053200	Dock10	0		14:14081621-14082029	2.88	0.000326	0.000906	ENSRNOG00000054232	U6	19009
5:169826206-169826790	2.54	0.000231	0.000642	ENSRNOG00000057128	AABR07050561.1	71512		13:68464882-68465270	2.16	0.000332	0.000921	ENSRNOG00000052133	U4	23768
12:37167242-37167776	2.34	0.000235	0.000651	ENSRNOG00000021705	Zfp664	16987		19:34292550-34292906	1.75	0.00034	0.000942	ENSRNOG00000013152	Arhgap10	0
10:42747299-42747875	1.92	0.000235	0.000651	ENSRNOG00000045816	Gria1	0		14:37284217-37284573	2.59	0.000349	0.000964	ENSRNOG00000002152	Dcun1d4	0
19:39100679-39101081	2.05	0.000239	0.00066	ENSRNOG00000020333	Cirh1a	0		6:11963495-11964110	1.69	0.000349	0.000964	ENSRNOG00000048551	AABR07062860.1	30703
12:28811014-28811724	1.12	0.000244	0.000673	ENSRNOG00000024435	Wbscr17	0		1:155628216-155628638	1.57	0.000352	0.00097	ENSRNOG00000051568	AABR07004776.1	326194
14:14081621-14082029	2.89	0.000251	0.00069	ENSRNOG00000054232	U6	19009		10:84869078-84869463	3.43	0.000355	0.000977	ENSRNOG00000049162	Prr15l	2217
1:142140817-142141247	2.72	0.000252	0.000692	ENSRNOG00000012236	Hddc3	2081		9:49795762-49796087	2.49	0.000357	0.000979	ENSRNOG00000016444	AABR07067506.1	0
15:45590705-45591153	1.29	0.000257	0.000704	ENSRNOG00000009440	Gucy1b2	40421		16:5396220-5396607	2.5	0.000357	0.000979	ENSRNOG00000031287	Cacna2d3	0
X:111111199-111111618	2.38	0.00026	0.000713	ENSRNOG00000061101	Ripply1	8736		19:57903101-57903667	1.08	0.000362	0.000991	ENSRNOG00000019779	Disc1	0
18:1658664-1659181	1.51	0.000264	0.000721	ENSRNOG00000023492	Greb1l	64384		1:240989716-240990163	1.74	0.000363	0.000994	ENSRNOG00000030572	Smc5	0
15:42941253-42941745	2.16	0.000265	0.000725	ENSRNOG00000027839	Ptk2b	0		3:124960339-124960733	2.65	0.000365	0.000996	ENSRNOG00000054047	U2	20989
6:25811002-25811363	2.31	0.000267	0.000729	ENSRNOG00000004364	Bre	0		1:240343101-240343490	1.95	0.000366	0.000997	ENSRNOG00000057279	AABR07006566.1	1469
12:7807937-7808650	1.35	0.000276	0.000752	ENSRNOG00000041466	AC123253.1	30489		3:7098905-7099367	4.13	0.000368	0.001	ENSRNOG00000010219	Ralgds	10553
18:73961885-73962418	2.98	0.000277	0.000752	ENSRNOG00000054472	AABR07032621.1	8992		4:146436204-146436590	2.11	0.00037	0.00101	ENSRNOG00000007420	Hrh1	18742
4:74769830-74770211	2.8	0.000285	0.000774	ENSRNOG00000006617	LOC100364190	555440		2:80243389-80243744	2.82	0.000378	0.00102	ENSRNOG00000010960	Ankh	0
8:51218039-51218500	1.72	0.00029	0.000784	ENSRNOG00000053779	U6	133003		5:155276644-155277551	1.17	0.000375	0.00102	ENSRNOG00000012807	C1qa	12502
2:70593350-70593738	2	0.00029	0.000784	ENSRNOG00000053969	AABR07008681.1	95621		2:240828471-240828797	2.37	0.000387	0.00104	ENSRNOG00000023258	Nfkb1	0
4:86111936-86112238	2.45	0.000291	0.000786	ENSRNOG00000012165	Ccdc129	13078		10:76040377-76040798	2.57	0.000386	0.00104	ENSRNOG00000025338	Msi2	414
10:108673601-108674039	2.13	0.000295	0.000795	ENSRNOG00000058129	AABR07030910.1	5194		10:102984641-102985127	2.61	0.000385	0.00104	ENSRNOG00000053967	AC118434.2	120391
7:61583199-61583679	2.47	0.0003	0.000808	ENSRNOG00000007821	Dyrk2	202630		7:73141732-73142221	2.26	0.000408	0.0011	ENSRNOG00000006060	Matn2	0
20:48701192-48701670	2.08	0.000303	0.000814	ENSRNOG00000024221	Mettl24	0		8:62753758-62754398	2.27	0.000411	0.0011	ENSRNOG00000007687	Sema7a	7891
16:20212102-20212853	2.12	0.000306	0.000821	ENSRNOG00000050776	5S_rRNA	6098		2:259742713-259743082	1.6	0.000411	0.0011	ENSRNOG00000056894	St6galnac3	0
6:60190235-60190540	2.25	0.000306	0.000822	ENSRNOG00000051862	AABR07064011.2	2173		15:42862802-42863358	1.41	0.000415	0.00111	ENSRNOG00000027839	Ptk2b	0
13:68464882-68465270	2.18	0.000317	0.000848	ENSRNOG00000052133	U4	23768		8:57339772-57340224	2.09	0.000418	0.00112	ENSRNOG00000058231	U6	16301
5:171459004-171459339	2.59	0.000319	0.000851	ENSRNOG00000046227	Tprg1l	0		16:3901423-3902106	1.14	0.000424	0.00113	ENSRNOG00000010984	Anxa11	0
7:28967451-28967896	2.01	0.000321	0.000856	ENSRNOG00000005228	Gnptab	0		12:36791590-36792010	1.84	0.00043	0.00115	ENSRNOG00000059211	AABR07036301.1	20568
3:111535940-111536582	1.45	0.000322	0.000857	ENSRNOG00000005183	Rtf1	0		11:64348594-64348986	2.67	0.00044	0.00117	ENSRNOG00000001525	Igsf11	0
9:113395602-113396086	2.65	0.000326	0.000867	ENSRNOG00000042189	Rab31	0		19:52488091-52488412	1.96	0.000444	0.00118	ENSRNOG00000016257	Cotl1	0
16:3524125-3524722	1.65	0.000328	0.000871	ENSRNOG00000015148	Erc2	0		10:68614808-68615381	1.21	0.000447	0.00119	ENSRNOG00000030217	AABR07030122.1	25688
16:26745830-26746167	2.12	0.000334	0.000885	ENSRNOG00000029441	Klhl2	0		1:14981505-14982011	2.34	0.000451	0.00119	ENSRNOG00000053291	AABR07000493.1	30725
9:18204071-18204364	1.79	0.000335	0.000888	ENSRNOG00000054111	AABR07066829.1	2439		3:91717915-91718284	1.55	0.000459	0.00122	ENSRNOG00000058157	Ldlrad3	0
5:56317231-56317720	2.63	0.000339	0.000896	ENSRNOG00000054425	U7	54597		10:64036536-64037201	1.52	0.000462	0.00122	ENSRNOG00000061429	Rph3al	0
4:59365943-59366346	2.06	0.000346	0.000913	ENSRNOG00000027055	LOC100365321	0		8:111439112-111439440	2.6	0.000464	0.00123	ENSRNOG00000008593	Ryk	41246
5:139088125-139088589	2.18	0.000356	0.000938	ENSRNOG00000009341	Hivep3	10749		10:55683379-55683989	1.14	0.000488	0.00128	ENSRNOG00000007387	Per1	3061
10:75966813-75967233	2.02	0.000359	0.000944	ENSRNOG00000025338	Msi2	0		12:37167242-37167776	2.14	0.000502	0.00132	ENSRNOG00000021705	Zfp664	16987
2:225416882-225417183	2.05	0.000366	0.000961	ENSRNOG00000011929	Abcd3	27763		8:48415795-48416299	3.56	0.000506	0.00133	ENSRNOG00000006663	Usp2	0
17:76777269-76777781	1.67	0.000366	0.000961	ENSRNOG00000017882	Camk1d	0		20:28058109-28058475	3.04	0.000519	0.00136	ENSRNOG00000000796	Ranbp2	0
10:92310353-92310836	2.2	0.000387	0.00102	ENSRNOG00000005133	Mapt	0		5:170694413-170694745	2.03	0.000522	0.00137	ENSRNOG00000050137	Ajap1	15099
10:67681016-67681439	2.12	0.000395	0.00103	ENSRNOG00000005515	Rhbdl3	0		15:59735781-59736207	1.4	0.000529	0.00138	ENSRNOG00000047817	Enox1	0
3:172987920-172988420	2.49	0.000398	0.00104	ENSRNOG00000007477	Edn3	107471		13:83248155-83248584	1.78	0.000535	0.00139	ENSRNOG00000002964	Xcl1	45292
2:200433269-200433596	2.34	0.000398	0.00104	ENSRNOG00000019120	Hmgcs2	19028		10:20182350-20182799	2.01	0.000532	0.00139	ENSRNOG00000007377	Slit3	138079
1:97382637-97383051	1.42	0.000399	0.00104	ENSRNOG00000060881	AABR07003167.3	247648		12:50127287-50127745	1.95	0.000533	0.00139	ENSRNOG00000025612	Sez6l	0
20:12865883-12866375	2.26	0.000405	0.00105	ENSRNOG00000054549	Lss	0		11:61293607-61294284	1.68	0.000532	0.00139	ENSRNOG00000039024	Spice1	0
20:5608841-5609296	1.76	0.000415	0.00107	ENSRNOG00000000485	Bak1	333		10:34304559-34304945	1.68	0.000534	0.00139	ENSRNOG00000047402	Olr1383	3363
9:81578016-81578430	2.05	0.000415	0.00107	ENSRNOG00000014806	Pnkd	0		11:69480623-69481132	1.38	0.000552	0.00142	ENSRNOG00000001706	Kalrn	3161
2:197802790-197803206	2.33	0.000412	0.00107	ENSRNOG00000049385	Adamtsl4	378		10:57369069-57369509	2.36	0.000548	0.00142	ENSRNOG00000005009	Zfp3	16719
4:59236362-59236930	1.36	0.000411	0.00107	ENSRNOG00000053863	AABR07060151.1	33337		2:200433269-200433596	2.26	0.000547	0.00142	ENSRNOG00000019120	Hmgcs2	19028
5:156645787-156646117	1.41	0.000422	0.00109	ENSRNOG00000014970	Kif17	0		4:179408531-179408841	1.73	0.000551	0.00142	ENSRNOG00000029308	Lrmp	0
7:137545488-137546010	2.28	0.000422	0.00109	ENSRNOG00000057179	AABR07058788.3	1928		17:58444814-58445237	2.4	0.000548	0.00142	ENSRNOG00000030775	Adarb2	143555
8:71241965-71242443	2.35	0.000429	0.0011	ENSRNOG00000015977	Zfp609	0		2:103394123-103394498	1.99	0.000556	0.00143	ENSRNOG00000013038	AABR07009572.1	356289
5:150910774-150911249	1.65	0.000436	0.00112	ENSRNOG00000010396	Eya3	0		X:23584021-23584475	1.86	0.000558	0.00143	ENSRNOG00000024322	Shroom2	0
8:71740831-71741231	1.89	0.000434	0.00112	ENSRNOG00000017029	Snx1	4665		20:5608841-5609296	1.66	0.000571	0.00147	ENSRNOG00000000485	Bak1	333
3:7098905-7099367	4.04	0.000445	0.00114	ENSRNOG00000010219	Ralgds	10553		2:225416882-225417183	1.8	0.000577	0.00147	ENSRNOG00000011929	Abcd3	27763
10:83494866-83495251	2.17	0.000451	0.00115	ENSRNOG00000046799	Phb	5989		17:23135737-23136182	2.83	0.000576	0.00147	ENSRNOG00000014548	Nedd9	0
14:7044355-7044681	2.18	0.000479	0.00122	ENSRNOG00000002186	Nudt9	0		16:26710511-26710764	1.59	0.000577	0.00147	ENSRNOG00000029441	Klhl2	28625
12:27870118-27870558	1.48	0.000479	0.00122	ENSRNOG00000060196	AABR07035926.2	153669		16:19224920-19225648	1.38	0.000582	0.00148	ENSRNOG00000014205	Klf2	0
4:84599203-84599670	1.37	0.000483	0.00123	ENSRNOG00000009571	Wipf3	0		2:70593350-70593738	1.89	0.000582	0.00148	ENSRNOG00000053969	AABR07008681.1	95621
2:262913055-262913383	2.45	0.000486	0.00124	ENSRNOG00000021410	Negr1	944		9:89769239-89769835	1.42	0.000582	0.00148	ENSRNOG00000056997	AABR07068198.3	46692
3:12973284-12973671	2.49	0.000495	0.00126	ENSRNOG00000017172	Mvb12b	28791		6:123017061-123017492	2.32	0.000586	0.00149	ENSRNOG00000060278	Cpg1	16812
14:48676606-48677013	2.7	0.000505	0.00128	ENSRNOG00000051263	Rn60_14_0488.1	0		20:34746368-34746709	2.03	0.000599	0.00152	ENSRNOG00000000414	Cep85l	61951
19:55955015-55955379	2.41	0.00052	0.00131	ENSRNOG00000015695	Sult5a1	0		3:11974396-11974870	1.93	0.000602	0.00152	ENSRNOG00000022312	Lrsam1	0
8:116933021-116933481	1.68	0.000516	0.00131	ENSRNOG00000030714	Bsn	0		10:67681016-67681439	2.02	0.000607	0.00153	ENSRNOG00000005515	Rhbdl3	0
9:81475753-81476163	1.99	0.000518	0.00131	ENSRNOG00000048239	Cxcr1	6480		12:50792040-50792836	1.99	0.000611	0.00154	ENSRNOG00000059217	AABR07036627.1	140220
10:46327845-46328436	1.22	0.000524	0.00132	ENSRNOG00000053961	Med9	0		17:20976837-20977261	1.65	0.000611	0.00154	ENSRNOG00000061345	AABR07027243.1	20722
2:31868508-31869046	2.15	0.000548	0.00138	ENSRNOG00000052924	AABR07007863.1	0		14:112756019-112756370	1.63	0.000628	0.00157	ENSRNOG00000003374	Ccdc85a	0
12:6820300-6820939	2.03	0.000564	0.00142	ENSRNOG00000000907	Alox5ap	33981		10:92310353-92310836	2.05	0.000627	0.00157	ENSRNOG00000005133	Mapt	0
3:148302601-148303377	1.68	0.000566	0.00142	ENSRNOG00000007946	Bcl2l1	0		5:146515081-146515456	1.98	0.000626	0.00157	ENSRNOG00000007057	Csmd2	0
15:15972203-15972553	2.66	0.000567	0.00142	ENSRNOG00000008570	Cadps	304426		7:121230684-121231136	2.89	0.000623	0.00157	ENSRNOG00000017197	Pdgfb	0
19:52488091-52488412	1.99	0.000568	0.00142	ENSRNOG00000016257	Cotl1	0		7:75227727-75228491	1.65	0.000626	0.00157	ENSRNOG00000061463	AABR07057510.3	0
7:50212287-50212937	1.98	0.000578	0.00144	ENSRNOG00000006426	Syt1	0		13:72007695-72008634	1.75	0.000634	0.00158	ENSRNOG00000002863	Cacna1e	0
2:226947682-226947988	1.81	0.000577	0.00144	ENSRNOG00000014443	Pde5a	0		3:164963219-164963637	1.51	0.000644	0.0016	ENSRNOG00000010975	Adnp	0
11:33093369-33093742	1.52	0.000576	0.00144	ENSRNOG00000054634	AABR07033645.1	0		19:59590369-59590790	1.54	0.000642	0.0016	ENSRNOG00000061610	AABR07044148.1	65439
10:76040377-76040798	2.51	0.0006	0.00149	ENSRNOG00000025338	Msi2	414		13:98661261-98661582	2.41	0.000658	0.00164	ENSRNOG00000002969	Itpkb	0
1:37238108-37238540	1.84	0.000598	0.00149	ENSRNOG00000058077	AABR07001068.1	75520		9:118809877-118810376	1.47	0.000663	0.00165	ENSRNOG00000016196	Dlgap1	0
6:131747753-131748217	2.08	0.000602	0.0015	ENSRNOG00000005776	Bcl11b	85880		9:113395602-113396086	2.59	0.000672	0.00166	ENSRNOG00000042189	Rab31	0
3:6136712-6137127	2.47	0.000605	0.0015	ENSRNOG00000055021	U6atac	52678		3:130941764-130942355	2.27	0.000669	0.00166	ENSRNOG00000059311	AABR07053850.1	19448
4:44447193-44447695	1.96	0.000612	0.00151	ENSRNOG00000051952	Tes	86789		12:27870118-27870558	1.54	0.000669	0.00166	ENSRNOG00000060196	AABR07035926.2	153669
6:41361530-41361948	1.95	0.000616	0.00152	ENSRNOG00000058570	AABR07063674.1	85524		5:58791586-58791927	2.04	0.000677	0.00167	ENSRNOG00000021704	LOC684238	0
12:50127287-50127745	1.97	0.000626	0.00155	ENSRNOG00000025612	Sez6l	0		12:13742259-13742796	1.7	0.000684	0.00169	ENSRNOG00000001117	Fbxl18	0
17:90476032-90476468	2.04	0.000636	0.00157	ENSRNOG00000058094	Lyst	0		10:1060845-1061270	2.5	0.000697	0.00172	ENSRNOG00000053079	AC117889.1	57494
6:76175931-76176367	2.45	0.000664	0.00163	ENSRNOG00000007114	Psma6	0		1:155478935-155479283	2.48	0.000696	0.00172	ENSRNOG00000056160	AABR07004765.1	197582
5:150199141-150199547	2.42	0.000664	0.00163	ENSRNOG00000010037	Epb4.1	32065		18:50784434-50784976	2.28	0.00071	0.00174	ENSRNOG00000052184	AABR07032171.1	0
18:69349258-69349999	2.19	0.000665	0.00163	ENSRNOG00000015777	Mex3c	199938		13:53513858-53514156	2.38	0.000707	0.00174	ENSRNOG00000058643	Zfp281	0
4:104198004-104198509	2.02	0.000676	0.00166	ENSRNOG00000058873	AABR07061096.1	92035		9:43661215-43661593	1.93	0.000718	0.00176	ENSRNOG00000023566	Vwa3b	0
14:77061317-77061659	2.05	0.000694	0.0017	ENSRNOG00000005302	Slc2a9	5844		10:8262679-8263501	2.75	0.000732	0.00179	ENSRNOG00000002827	Rbfox1	49460
6:106609067-106609502	1.47	0.000701	0.00171	ENSRNOG00000008082	Rgs6	6929		1:226449177-226449568	1.37	0.000733	0.00179	ENSRNOG00000026432	Syt7	0
17:63750828-63751335	2.81	0.0007	0.00171	ENSRNOG00000015288	Dip2c	0		14:77061317-77061659	2.07	0.000739	0.0018	ENSRNOG00000005302	Slc2a9	5844
6:123017061-123017492	2.37	0.000704	0.00172	ENSRNOG00000060278	Cpg1	16812		9:31994164-31994531	2.13	0.000756	0.00184	ENSRNOG00000012045	Adgrb3	0
13:83248155-83248584	1.77	0.000709	0.00173	ENSRNOG00000002964	Xcl1	45292		10:89352540-89352824	2.35	0.00078	0.0019	ENSRNOG00000020674	Rpl27	11
5:170694413-170694745	2.38	0.000718	0.00175	ENSRNOG00000050137	Ajap1	15099		11:64194860-64195224	1.42	0.000783	0.0019	ENSRNOG00000058720	AABR07034310.1	0
8:66509367-66509900	1.5	0.00073	0.00177	ENSRNOG00000052283	AABR07070345.1	71369		2:123546888-123547310	2.78	0.000795	0.00193	ENSRNOG00000038436	RGD1307100	8363
1:87258997-87259574	1.34	0.000732	0.00178	ENSRNOG00000020687	Dpf1	928		6:128541249-128541790	1.35	0.000809	0.00195	ENSRNOG00000011044	Clmn	0
12:95111-95547	2.48	0.000736	0.00178	ENSRNOG00000056188	AABR07034833.2	36112		X:111111199-111111618	2.23	0.000804	0.00195	ENSRNOG00000061101	Ripply1	8736
3:153559463-153559848	1.95	0.000753	0.00182	ENSRNOG00000009495	Src	21013		2:25351521-25352214	1.56	0.000808	0.00195	ENSRNOG00000061142	AABR07007715.1	7375
2:143563533-143563971	1.43	0.000752	0.00182	ENSRNOG00000011133	Trpc4	0		19:57777953-57778407	1.3	0.000837	0.00202	ENSRNOG00000049784	Tsnax	0
1:88859402-88859764	1.76	0.000761	0.00184	ENSRNOG00000048484	AABR07002908.1	2739		2:242165163-242165650	1.3	0.000844	0.00203	ENSRNOG00000009882	Ppp3ca	0
4:149084297-149084652	1.89	0.000768	0.00185	ENSRNOG00000061410	AABR07061847.1	99278		2:226947682-226947988	1.77	0.000846	0.00204	ENSRNOG00000014443	Pde5a	0
5:105518189-105518566	1.52	0.000775	0.00186	ENSRNOG00000008169	Slc24a2	0		16:67213719-67214074	2.44	0.000848	0.00204	ENSRNOG00000059250	snoR12	76082
14:80731001-80731455	2.15	0.000788	0.00189	ENSRNOG00000009299	Adra2c	0		14:80731001-80731455	1.92	0.000871	0.00209	ENSRNOG00000009299	Adra2c	0
16:801473-801878	1.59	0.000791	0.0019	ENSRNOG00000010189	Rps24	39399		17:1541125-1541627	1.96	0.000873	0.00209	ENSRNOG00000019096	Hsd17b3	37692
11:87063960-87064618	2.24	0.000801	0.00192	ENSRNOG00000000281	Prodh	0		4:145339045-145339529	1.73	0.000895	0.00214	ENSRNOG00000008994	Arpc4	0
1:220797464-220797872	1.66	0.000817	0.00195	ENSRNOG00000020527	Drap1	5924		18:32223232-32223512	1.76	0.000894	0.00214	ENSRNOG00000013920	Arhgap26	15432
10:1060845-1061270	2.44	0.000882	0.00211	ENSRNOG00000053079	AC117889.1	57494		2:262913055-262913383	2.32	0.000895	0.00214	ENSRNOG00000021410	Negr1	944
14:37602481-37602898	2.31	0.000896	0.00213	ENSRNOG00000002248	Fryl	0		1:55702615-55703086	-0.97	0.00091	0.00217	ENSRNOG00000054834	AABR07001734.1	4312
8:22059468-22060091	1.67	0.000891	0.00213	ENSRNOG00000020694	Icam5	2260		3:122725879-122726279	2.24	0.000915	0.00218	ENSRNOG00000007017	Tmc2	0
10:52593750-52594137	2.51	0.000908	0.00216	ENSRNOG00000004171	Dnah9	0		9:62344753-62345241	1.28	0.000919	0.00218	ENSRNOG00000032659	Plcl1	0
X:23584021-23584475	1.82	0.000918	0.00218	ENSRNOG00000024322	Shroom2	0		3:18833934-18834273	1.87	0.000918	0.00218	ENSRNOG00000047655	N/A	28217
16:35647507-35648074	1.26	0.00092	0.00218	ENSRNOG00000038976	Galntl6	0		12:36921423-36921953	2.26	0.000923	0.00219	ENSRNOG00000001004	Ncor2	0
9:43661215-43661593	2.18	0.000944	0.00224	ENSRNOG00000023566	Vwa3b	0		11:66749009-66749374	1.46	0.000923	0.00219	ENSRNOG00000038881	Hcls1	0
1:240989716-240990163	1.7	0.000955	0.00226	ENSRNOG00000030572	Smc5	0		19:55955015-55955379	2.14	0.000931	0.0022	ENSRNOG00000015695	Sult5a1	0
13:72007695-72008634	1.67	0.000969	0.00229	ENSRNOG00000002863	Cacna1e	0		7:98149626-98150244	2.02	0.000936	0.00221	ENSRNOG00000060418	AABR07058011.1	17424
10:86228862-86229710	2.1	0.00101	0.00237	ENSRNOG00000028430	LOC257650	0		6:50389413-50389741	1.78	0.000954	0.00225	ENSRNOG00000053737	AABR07063811.1	23207
10:5791086-5791742	1.78	0.00101	0.00237	ENSRNOG00000033942	Grin2a	138556		5:105518189-105518566	1.47	0.00097	0.00229	ENSRNOG00000008169	Slc24a2	0
7:103725171-103725514	1.72	0.00101	0.00237	ENSRNOG00000054723	AABR07058174.1	54786		5:64806062-64806415	2.77	0.000978	0.0023	ENSRNOG00000006807	Aldob	0
3:55140299-55140799	1.64	0.00102	0.0024	ENSRNOG00000024595	Cers6	0		10:42751777-42752388	1.7	0.000981	0.0023	ENSRNOG00000045816	Gria1	0
10:64106721-64107155	1.14	0.00102	0.0024	ENSRNOG00000061429	Rph3al	0		11:31222829-31223141	1.61	0.00099	0.00232	ENSRNOG00000028670	RGD1562726	0
18:62879618-62880102	2.32	0.00104	0.00244	ENSRNOG00000010440	Gnal	0		2:27803978-27804400	1.72	0.000988	0.00232	ENSRNOG00000051888	AABR07007775.1	0
7:37936493-37936874	2.19	0.00106	0.00249	ENSRNOG00000004284	Btg1	121406		11:69769300-69770123	2.08	0.000998	0.00233	ENSRNOG00000001706	Kalrn	0
20:46206244-46206876	2.15	0.00107	0.0025	ENSRNOG00000000307	Mical1	0		3:138024160-138024649	2.06	0.000994	0.00233	ENSRNOG00000005924	Dstn	0
14:14945704-14946238	2.09	0.00108	0.0025	ENSRNOG00000002070	Mrpl1	5257		3:45867367-45868011	1.28	0.00101	0.00235	ENSRNOG00000025394	Tanc1	0
5:74367999-74368685	2.79	0.00107	0.0025	ENSRNOG00000011425	Ptpn3	0		5:148380340-148380769	1.81	0.00102	0.00238	ENSRNOG00000013179	Tinagl1	1937
16:4977929-4978469	2.02	0.00107	0.0025	ENSRNOG00000031287	Cacna2d3	0		2:85384877-85385368	1.32	0.00103	0.00239	ENSRNOG00000011977	Sema5a	0
3:132735039-132735533	1.8	0.00112	0.00259	ENSRNOG00000004443	Sptlc3	42303		10:81910330-81910796	1.2	0.00103	0.0024	ENSRNOG00000002828	Tob1	2893
5:156986968-156987421	1.97	0.00112	0.00259	ENSRNOG00000016553	Vwa5b1	15405		6:76175931-76176367	2.5	0.00105	0.00243	ENSRNOG00000007114	Psma6	0
2:42630310-42630772	1.49	0.00111	0.00259	ENSRNOG00000026928	AABR07008097.1	96037		2:218959330-218959782	1.68	0.00106	0.00247	ENSRNOG00000014323	Extl2	0
7:73141732-73142221	2.07	0.00112	0.0026	ENSRNOG00000006060	Matn2	0		3:147074109-147074523	1.71	0.00108	0.00249	ENSRNOG00000009528	Sdcbp2	0
19:53858023-53858392	2.09	0.00117	0.0027	ENSRNOG00000056656	AABR07044049.1	0		5:34374868-34375580	1.55	0.00108	0.00249	ENSRNOG00000013085	Nkain3	0
15:70357468-70358064	1.3	0.00117	0.00271	ENSRNOG00000008986	Diaph3	0		16:801473-801878	1.49	0.00109	0.00251	ENSRNOG00000010189	Rps24	39399
5:73487663-73488342	1.23	0.00121	0.00279	ENSRNOG00000016621	Actl7b	4302		4:64427643-64428020	1.96	0.0011	0.00253	ENSRNOG00000026705	Dgki	0
1:246416286-246416689	1.37	0.00122	0.00282	ENSRNOG00000014768	Glis3	0		15:99204240-99204530	2.13	0.00111	0.00255	ENSRNOG00000059530	U6	4726
4:151481376-151481844	2.1	0.00125	0.00287	ENSRNOG00000008168	Wnt5b	19113		7:109479802-109480127	2.24	0.00112	0.00257	ENSRNOG00000031680	AABR07058301.1	67918
13:53513858-53514156	2.43	0.00128	0.00295	ENSRNOG00000058643	Zfp281	0		5:58397968-58398382	1.42	0.00113	0.0026	ENSRNOG00000000130	Dnajb5	0
1:126489721-126490040	2.07	0.0013	0.00297	ENSRNOG00000024460	Tarsl2	33129		10:86654247-86654778	1.74	0.00114	0.00261	ENSRNOG00000009066	Thra	2507
4:58573054-58573439	1.44	0.00131	0.00299	ENSRNOG00000054990	AABR07060133.1	87608		10:45846439-45846763	2.06	0.00115	0.00264	ENSRNOG00000003129	Zfp496	0
17:58444814-58445237	2.27	0.00132	0.00303	ENSRNOG00000030775	Adarb2	143555		16:71688908-71689318	2.3	0.00119	0.00272	ENSRNOG00000016423	Tacc1	7783
3:130941764-130942355	2.14	0.00133	0.00303	ENSRNOG00000059311	AABR07053850.1	19448		1:125416974-125417427	2.25	0.00121	0.00275	ENSRNOG00000016358	Apba2	0
5:58397968-58398382	1.44	0.00133	0.00304	ENSRNOG00000000130	Dnajb5	0		10:90454700-90455011	2.45	0.00123	0.0028	ENSRNOG00000021044	Gpatch8	0
5:148380340-148380769	2.08	0.00137	0.00313	ENSRNOG00000013179	Tinagl1	1937		3:55324449-55324753	1.4	0.00123	0.0028	ENSRNOG00000024595	Cers6	0
7:100257366-100257825	2.53	0.0014	0.00319	ENSRNOG00000059201	AABR07058102.1	72499		9:93461420-93462017	1.03	0.00125	0.00284	ENSRNOG00000018559	LOC501180	15001
17:4516430-4517147	1.5	0.0014	0.00319	ENSRNOG00000060172	AABR07026912.2	50473		11:73312506-73312886	1.43	0.00126	0.00286	ENSRNOG00000001729	Xxylt1	0
5:4432442-4432842	1.98	0.00141	0.00321	ENSRNOG00000007590	Eya1	0		18:69349258-69349999	2.3	0.00126	0.00287	ENSRNOG00000015777	Mex3c	199938
13:95050890-95051311	1.41	0.00142	0.00323	ENSRNOG00000004181	Sdccag8	0		12:39738251-39738669	2.31	0.00127	0.00287	ENSRNOG00000021440	Pptc7	0
5:152032938-152033423	2.16	0.00147	0.00333	ENSRNOG00000056863	AABR07050116.1	37202		15:23560170-23560576	1.87	0.00128	0.00288	ENSRNOG00000009785	Cdkn3	0
10:5845626-5846042	2.28	0.00149	0.00336	ENSRNOG00000033942	Grin2a	84256		1:88859402-88859764	1.81	0.00127	0.00288	ENSRNOG00000048484	AABR07002908.1	2739
7:71388327-71388747	1.21	0.00149	0.00337	ENSRNOG00000033952	Rn60_7_0716.1	9413		7:109579318-109579746	1.37	0.00129	0.00291	ENSRNOG00000031680	AABR07058301.1	167434
11:63374692-63375218	1.56	0.00152	0.00343	ENSRNOG00000038987	LOC498084	149707		12:15360960-15361532	1.5	0.0013	0.00292	ENSRNOG00000024342	Rn60_12_0174.1	13580
4:145339045-145339529	1.6	0.00154	0.00347	ENSRNOG00000008994	Arpc4	0		16:26745830-26746167	2	0.00131	0.00294	ENSRNOG00000029441	Klhl2	0
9:118809877-118810376	1.48	0.00157	0.00354	ENSRNOG00000016196	Dlgap1	0		3:163183173-163183851	1.84	0.00131	0.00296	ENSRNOG00000052603	AABR07054608.1	44040
3:163183173-163183851	1.78	0.00158	0.00356	ENSRNOG00000052603	AABR07054608.1	44040		7:143706644-143707041	2.28	0.00132	0.00297	ENSRNOG00000010588	Tns2	196
18:57766706-57767256	1.55	0.00159	0.00357	ENSRNOG00000019134	Htr4	0		2:189194919-189195346	1.79	0.00132	0.00297	ENSRNOG00000020797	She	3920
7:140489827-140490274	2.02	0.00159	0.00357	ENSRNOG00000061499	Prkag1	0		10:42812558-42813161	1.15	0.00136	0.00305	ENSRNOG00000045816	Gria1	52359
8:47143840-47144324	1.94	0.00161	0.0036	ENSRNOG00000030910	Grik4	49489		14:7617534-7617987	1.82	0.00138	0.00309	ENSRNOG00000060245	1700016H13Rik	0
7:121230684-121231136	2.72	0.00165	0.00369	ENSRNOG00000017197	Pdgfb	0		10:5845626-5846042	2.26	0.00139	0.0031	ENSRNOG00000033942	Grin2a	84256
20:19987699-19988185	1.84	0.00166	0.0037	ENSRNOG00000041291	AABR07044767.1	44105		4:59358907-59359572	1.45	0.0014	0.00312	ENSRNOG00000027055	LOC100365321	5827
14:19983380-19983871	1.35	0.00168	0.00375	ENSRNOG00000027463	Adamts3	0		12:8303863-8304234	1.64	0.0014	0.00312	ENSRNOG00000032410	Mtus2	0
2:197794397-197794987	1.96	0.00169	0.00375	ENSRNOG00000049385	Adamtsl4	8597		5:147307198-147307555	1.92	0.00142	0.00316	ENSRNOG00000006979	Hpca	3853
9:94778706-94779067	1.92	0.00176	0.00392	ENSRNOG00000017020	Inpp5d	0		6:41361530-41361948	1.79	0.00142	0.00316	ENSRNOG00000058570	AABR07063674.1	85524
5:29275273-29275726	1.85	0.0018	0.004	ENSRNOG00000057229	SNORA15	219111		16:49266429-49266879	2.43	0.00143	0.00319	ENSRNOG00000010830	Slc25a4	24
12:8512471-8512810	2.01	0.00182	0.00403	ENSRNOG00000032410	Mtus2	93506		15:42941253-42941745	1.96	0.00145	0.00322	ENSRNOG00000027839	Ptk2b	0
13:77358809-77359776	2.39	0.00182	0.00403	ENSRNOG00000051261	Rn60_13_0822.1	0		1:176077645-176078038	1.95	0.00146	0.00324	ENSRNOG00000036293	AABR07005031.1	521
3:155205406-155205829	1.61	0.00183	0.00406	ENSRNOG00000015614	Ppp1r16b	0		14:82263387-82263702	1.64	0.0015	0.00332	ENSRNOG00000016427	Letm1	0
14:4949048-4949433	-4.19	0.00185	0.0041	ENSRNOG00000047761	Zfp326	49106		1:246552372-246552673	1.66	0.00151	0.00334	ENSRNOG00000014768	Glis3	0
5:115562888-115563753	1.48	0.00186	0.0041	ENSRNOG00000052472	U7	54112		3:53983003-53983381	1.17	0.00152	0.00335	ENSRNOG00000051709	U2	157490
4:180527259-180527579	2.17	0.00186	0.00411	ENSRNOG00000001804	AABR07062513.1	10810		9:29458969-29459358	1.89	0.00155	0.00341	ENSRNOG00000058900	AABR07067076.1	4150
6:76269521-76270391	3.94	0.00187	0.00412	ENSRNOG00000007390	Nfkbia	0		6:124701315-124701829	2.21	0.00156	0.00343	ENSRNOG00000004362	Rps6ka5	0
20:45566013-45566611	3.02	0.0019	0.00417	ENSRNOG00000000583	Cdk19	0		2:208230012-208230433	1.5	0.00157	0.00345	ENSRNOG00000053044	AABR07012775.1	4125
16:17833970-17834341	1.88	0.00191	0.00419	ENSRNOG00000058160	AABR07024814.2	106896		8:70485049-70485381	1.6	0.00157	0.00346	ENSRNOG00000030232	Hacd3	0
17:74817826-74818317	1.86	0.00191	0.0042	ENSRNOG00000055896	U6	16194		5:86920210-86920676	1.36	0.00161	0.00354	ENSRNOG00000047928	AABR07048653.1	49825
3:58772607-58772954	2.3	0.00194	0.00425	ENSRNOG00000001516	Rapgef4	0		8:93835968-93836505	2.16	0.00163	0.00357	ENSRNOG00000010802	Ube3d	112262
12:50792040-50792836	1.88	0.00194	0.00425	ENSRNOG00000059217	AABR07036627.1	140220		7:29157544-29158017	1.87	0.00167	0.00364	ENSRNOG00000056493	Mybpc1	0
1:49229758-49230101	1.77	0.00199	0.00434	ENSRNOG00000055547	AABR07001519.1	60011		8:71241965-71242443	2.14	0.00168	0.00366	ENSRNOG00000015977	Zfp609	0
11:69612978-69613352	1.66	0.00199	0.00435	ENSRNOG00000001706	Kalrn	0		1:101164375-101164887	1.36	0.00167	0.00366	ENSRNOG00000020650	Slc17a7	0
14:2083982-2084833	2.45	0.00201	0.00437	ENSRNOG00000000044	Tmem175	0		1:200753954-200754358	1.57	0.00168	0.00366	ENSRNOG00000052932	AABR07005808.1	13179
1:124650125-124650840	1.16	0.00203	0.00442	ENSRNOG00000015503	Otud7a	0		6:29375604-29376215	0.8	0.00169	0.00367	ENSRNOG00000005371	Klhl29	0
3:124960339-124960733	2.47	0.00203	0.00442	ENSRNOG00000054047	U2	20989		5:73487663-73488342	1.17	0.00169	0.00367	ENSRNOG00000016621	Actl7b	4302
10:36087822-36088179	2.33	0.00205	0.00445	ENSRNOG00000061484	Adamts2	9872		3:126206434-126206945	1.1	0.00171	0.00372	ENSRNOG00000053162	AABR07053787.2	25038
16:3901423-3902106	1.03	0.00207	0.00449	ENSRNOG00000010984	Anxa11	0		7:61583199-61583679	2.15	0.00172	0.00373	ENSRNOG00000007821	Dyrk2	202630
3:162817552-162817920	1.42	0.00208	0.0045	ENSRNOG00000006052	Sulf2	0		3:154598074-154598473	2.3	0.00173	0.00375	ENSRNOG00000012956	Tgm2	0
6:11963495-11964110	1.41	0.00208	0.0045	ENSRNOG00000048551	AABR07062860.1	30703		1:49229758-49230101	1.73	0.00173	0.00375	ENSRNOG00000055547	AABR07001519.1	60011
7:121634311-121634683	1.42	0.00208	0.0045	ENSRNOG00000060407	Cacna1i	15118		8:51916764-51917183	2.11	0.00174	0.00376	ENSRNOG00000050412	AABR07070098.1	128014
10:86654247-86654778	1.7	0.0021	0.00453	ENSRNOG00000009066	Thra	2507		9:21191858-21192328	1.91	0.00178	0.00383	ENSRNOG00000012708	Ptchd4	0
4:100080939-100081418	1.96	0.00213	0.00458	ENSRNOG00000010716	Atoh8	0		1:87356645-87357218	1.7	0.00177	0.00383	ENSRNOG00000020703	Sipa1l3	0
3:164963219-164963637	1.39	0.00213	0.00458	ENSRNOG00000010975	Adnp	0		4:128314890-128315391	1.22	0.00178	0.00383	ENSRNOG00000024560	Npap60	48809
16:3492921-3493438	1.52	0.00226	0.00485	ENSRNOG00000015148	Erc2	0		6:130247829-130248282	2.05	0.0018	0.00387	ENSRNOG00000057859	AABR07065476.1	43523
1:226449177-226449568	1.27	0.00234	0.00504	ENSRNOG00000026432	Syt7	0		9:31963059-31963480	1.58	0.00184	0.00396	ENSRNOG00000012045	Adgrb3	0
19:57903101-57903667	1.01	0.00241	0.00517	ENSRNOG00000019779	Disc1	0		6:97390682-97391210	1.05	0.00184	0.00396	ENSRNOG00000057286	AABR07064835.1	0
10:11290620-11291129	1.48	0.00245	0.00526	ENSRNOG00000005269	Srl	6289		9:29276573-29276941	1.88	0.00187	0.00399	ENSRNOG00000014123	RGD1309049	59349
20:13928523-13928946	1.37	0.00247	0.00528	ENSRNOG00000001237	Cabin1	0		5:131827548-131827953	1.38	0.00187	0.00399	ENSRNOG00000042950	Slc5a9	8981
16:84943264-84943683	2.17	0.00255	0.00544	ENSRNOG00000016483	Myo16	3942		8:131643803-131644126	1.56	0.00188	0.00402	ENSRNOG00000055245	AABR07071811.1	39898
2:25351521-25352214	1.44	0.00262	0.0056	ENSRNOG00000061142	AABR07007715.1	7375		1:11151224-11151616	1.47	0.00188	0.00402	ENSRNOG00000059769	AABR07000356.1	375460
4:46361102-46361417	1.71	0.00263	0.00561	ENSRNOG00000053335	7SK	281226		7:66326704-66327244	1.09	0.00189	0.00403	ENSRNOG00000004180	Fam19a2	154345
1:57382635-57383034	1.94	0.00264	0.00562	ENSRNOG00000058790	Fam120b	0		1:46826756-46827094	2.38	0.0019	0.00404	ENSRNOG00000046874	Snx9	927
20:13456280-13456692	2.04	0.00265	0.00564	ENSRNOG00000049734	Slc5a4	0		16:16512022-16512908	1.56	0.0019	0.00404	ENSRNOG00000059262	AABR07024786.1	38716
1:220477570-220478093	1.12	0.00268	0.0057	ENSRNOG00000020247	Cnih2	0		6:110914911-110915542	1.17	0.0019	0.00404	ENSRNOG00000061785	AABR07065124.2	523
4:149167084-149167473	1.6	0.00272	0.00576	ENSRNOG00000061410	AABR07061847.1	16457		18:27785790-27786120	2.03	0.00196	0.00415	ENSRNOG00000019525	Hspa9	36556
2:208230012-208230433	1.48	0.00272	0.00577	ENSRNOG00000053044	AABR07012775.1	4125		15:15972203-15972553	2.4	0.00197	0.00417	ENSRNOG00000008570	Cadps	304426
7:119662864-119663404	2.01	0.00273	0.00578	ENSRNOG00000000184	Tmprss6	0		1:216346926-216347243	1.98	0.00198	0.00418	ENSRNOG00000020532	Kcnq1	0
11:33939471-33940027	1.1	0.00275	0.00581	ENSRNOG00000051204	Dopey2	0		12:8512471-8512810	2.04	0.00198	0.00418	ENSRNOG00000032410	Mtus2	93506
1:87356645-87357218	1.71	0.00277	0.00585	ENSRNOG00000020703	Sipa1l3	0		9:904239-904509	1.68	0.00199	0.00421	ENSRNOG00000047886	AABR07066059.2	50002
18:50784434-50784976	2.06	0.00277	0.00585	ENSRNOG00000052184	AABR07032171.1	0		2:124117159-124117579	1.99	0.002	0.00422	ENSRNOG00000017392	Fgf2	0
1:216346926-216347243	2.02	0.00278	0.00587	ENSRNOG00000020532	Kcnq1	0		5:121944326-121944739	1.69	0.00201	0.00424	ENSRNOG00000005905	Pde4b	8238
18:4621876-4622253	1.6	0.00279	0.00587	ENSRNOG00000053552	AABR07031221.1	14884		13:48795434-48795869	1.29	0.00207	0.00436	ENSRNOG00000007887	Elk4	0
9:15523676-15524104	2.18	0.00281	0.0059	ENSRNOG00000015249	RGD1562299	0		10:9215757-9216108	2.08	0.00209	0.00439	ENSRNOG00000002827	Rbfox1	560866
12:44152008-44152384	2.34	0.00281	0.00591	ENSRNOG00000001128	Tesc	0		7:25366353-25366951	1.67	0.00209	0.00439	ENSRNOG00000061363	AABR07056438.1	207392
8:36701849-36702296	1.29	0.00283	0.00593	ENSRNOG00000011789	Cdon	0		12:29250225-29250592	2.94	0.00211	0.00442	ENSRNOG00000024435	Wbscr17	0
10:63000141-63000763	1.58	0.00283	0.00593	ENSRNOG00000022536	Efcab5	0		19:39100679-39101081	1.94	0.00215	0.00451	ENSRNOG00000020333	Cirh1a	0
7:122569183-122569609	1.86	0.00286	0.00598	ENSRNOG00000018920	Slc25a17	0		4:157761340-157761861	2.06	0.00216	0.00451	ENSRNOG00000056448	AABR07062033.1	5483
19:40091318-40091824	1.72	0.00286	0.00598	ENSRNOG00000061454	AABR07043776.1	420410		10:30715828-30716326	1.55	0.00215	0.00451	ENSRNOG00000061736	SNORA17	26263
1:84066168-84066493	1.93	0.0029	0.00606	ENSRNOG00000020848	Adck4	0		3:55140299-55140799	1.59	0.00217	0.00452	ENSRNOG00000024595	Cers6	0
15:6202761-6203345	1.72	0.00291	0.00607	ENSRNOG00000014661	Zfp385d	0		16:84943264-84943683	2.08	0.00218	0.00454	ENSRNOG00000016483	Myo16	3942
13:112260038-112260525	1.34	0.00293	0.0061	ENSRNOG00000035520	Mir205	26649		8:117589587-117590265	1.87	0.00218	0.00454	ENSRNOG00000020361	Ip6k2	0
2:81346395-81346767	1.6	0.00296	0.00614	ENSRNOG00000048363	Dnah5	202949		5:156986968-156987421	1.84	0.00219	0.00455	ENSRNOG00000016553	Vwa5b1	15405
15:74710772-74711159	1.47	0.00295	0.00614	ENSRNOG00000056306	SNORA17	13006		12:39659848-39660269	2.25	0.0022	0.00458	ENSRNOG00000008673	Arpc3	0
10:108740784-108741161	2.11	0.00298	0.00617	ENSRNOG00000003821	Rptor	9459		1:249606715-249607029	1.84	0.00225	0.00467	ENSRNOG00000050289	Cstf2t	28196
14:42667092-42667420	2.34	0.00298	0.00617	ENSRNOG00000051929	Phox2b	46895		7:128371338-128371759	1.43	0.00227	0.0047	ENSRNOG00000049349	Fam19a5	128252
9:62344753-62345241	1.1	0.00304	0.00628	ENSRNOG00000032659	Plcl1	0		1:5136316-5136819	1.64	0.00228	0.00471	ENSRNOG00000014290	Grm1	0
11:31222829-31223141	1.47	0.00306	0.00633	ENSRNOG00000028670	RGD1562726	0		11:69764258-69765003	1.09	0.00229	0.00473	ENSRNOG00000001706	Kalrn	0
10:107316937-107317392	1.17	0.00309	0.00637	ENSRNOG00000028255	Usp36	0		4:174298742-174299317	1.28	0.00232	0.00479	ENSRNOG00000050371	AABR07062395.2	4784
4:101247783-101248183	1.76	0.0031	0.00639	ENSRNOG00000005587	Suclg1	37038		20:10727488-10727953	1.96	0.00236	0.00485	ENSRNOG00000051612	AABR07044570.1	0
8:88666443-88666789	1.97	0.00316	0.0065	ENSRNOG00000050039	AABR07070858.1	324311		13:69636871-69637285	1.75	0.00235	0.00485	ENSRNOG00000052094	AABR07021392.1	7982
19:22271711-22272077	1.55	0.00317	0.00653	ENSRNOG00000024101	Phkb	0		2:32095815-32096233	1.83	0.00236	0.00485	ENSRNOG00000054794	AABR07007874.1	201133
1:247514135-247514650	3.4	0.00319	0.00655	ENSRNOG00000015932	Plgrkt	0		3:49449207-49449531	1.91	0.00238	0.00488	ENSRNOG00000004679	Fign	542866
8:117589587-117590265	1.91	0.00321	0.00658	ENSRNOG00000020361	Ip6k2	0		2:212524219-212524607	1.83	0.00242	0.00497	ENSRNOG00000020485	Vav3	0
1:274472120-274472577	1.75	0.00325	0.00666	ENSRNOG00000014705	Rbm20	0		7:33944071-33944352	1.36	0.00244	0.005	ENSRNOG00000029837	Cfap54	27734
2:210468184-210468571	1.52	0.00325	0.00666	ENSRNOG00000018569	Ahcyl1	0		7:128530973-128531417	1.83	0.00245	0.00501	ENSRNOG00000049349	Fam19a5	0
7:125902201-125902502	1.69	0.00341	0.00698	ENSRNOG00000031269	RGD1304694	9034		6:47478406-47478766	1.42	0.00245	0.00501	ENSRNOG00000055363	SNORA17	108062
7:136808126-136808642	1.13	0.00343	0.00701	ENSRNOG00000006235	Nell2	0		2:220260911-220261522	1.44	0.00246	0.00503	ENSRNOG00000016872	Lppr4	36723
X:14167428-14167796	2.31	0.00346	0.00707	ENSRNOG00000039666	Srpx	0		9:118099231-118099666	1.76	0.00247	0.00504	ENSRNOG00000054655	7SK	191106
14:9093827-9094308	1.01	0.00349	0.0071	ENSRNOG00000053286	AABR07014317.1	5934		12:5968101-5968548	1.98	0.00249	0.00508	ENSRNOG00000050533	AABR07035175.1	25762
5:12790418-12790898	2.38	0.0035	0.00712	ENSRNOG00000060950	AABR07046961.1	3198		13:77358809-77359776	2.33	0.00251	0.00512	ENSRNOG00000051261	Rn60_13_0822.1	0
17:22022746-22023142	1.54	0.00352	0.00717	ENSRNOG00000060618	AABR07027267.1	0		5:4432442-4432842	1.93	0.00253	0.00515	ENSRNOG00000007590	Eya1	0
17:30181163-30181773	1.83	0.00353	0.00718	ENSRNOG00000061790	SNORA17	70627		4:101247783-101248183	1.81	0.00254	0.00516	ENSRNOG00000005587	Suclg1	37038
2:103419486-103420033	1.72	0.00362	0.00734	ENSRNOG00000013038	AABR07009572.1	330754		10:68819267-68819592	1.49	0.00258	0.00524	ENSRNOG00000006625	Phb-ps1	105833
12:52149185-52149643	2.04	0.00362	0.00734	ENSRNOG00000037476	Galnt9	0		8:71988506-71989072	1.89	0.00262	0.0053	ENSRNOG00000051671	Herc1	40417
2:206453672-206454125	2.23	0.00366	0.00741	ENSRNOG00000019785	Phtf1	83		6:123025710-123026040	2.26	0.00263	0.00533	ENSRNOG00000060278	Cpg1	8264
15:18702143-18702719	1.59	0.00368	0.00743	ENSRNOG00000008167	Abhd6	7011		12:17299799-17300294	1.45	0.0027	0.00545	ENSRNOG00000001289	LOC498154	0
10:66522749-66523164	1.18	0.00372	0.00751	ENSRNOG00000023182	RGD1565317	13251		5:169656894-169657369	1.03	0.00273	0.00551	ENSRNOG00000011550	Kcnab2	0
10:57311743-57312215	1.05	0.00376	0.0076	ENSRNOG00000037418	Inca1	0		5:142267183-142267905	1.59	0.00275	0.00555	ENSRNOG00000049397	AABR07049880.1	35731
16:79739355-79739708	1.61	0.0039	0.00786	ENSRNOG00000012561	Arhgef10	0		7:145727617-145728307	-1.76	0.00277	0.00557	ENSRNOG00000054065	AABR07058976.1	0
1:125416974-125417427	2.23	0.00394	0.00792	ENSRNOG00000016358	Apba2	0		10:96275283-96275852	1.73	0.00277	0.00558	ENSRNOG00000003491	Prkca	0
4:122365867-122366341	2.52	0.00394	0.00792	ENSRNOG00000017808	Klf15	0		8:48423094-48423518	1.82	0.00279	0.00561	ENSRNOG00000006663	Usp2	0
5:68651480-68651907	1.35	0.00395	0.00794	ENSRNOG00000049790	Olr848	31326		3:81776965-81777465	2.17	0.00281	0.00564	ENSRNOG00000060152	AABR07052894.1	22827
17:9672378-9672810	1.69	0.00398	0.00798	ENSRNOG00000013653	Pdlim7	3667		5:136855588-136856010	1.95	0.00282	0.00566	ENSRNOG00000019843	St3gal3	0
4:124483215-124483559	1.36	0.00399	0.00799	ENSRNOG00000012364	Prickle2	145040		7:137545488-137546010	1.87	0.00283	0.00566	ENSRNOG00000057179	AABR07058788.3	1928
11:66950444-66950904	1.75	0.00405	0.0081	ENSRNOG00000002305	Slc15a2	0		2:114275357-114275754	1.81	0.00284	0.00569	ENSRNOG00000012422	Tnik	0
8:58960156-58960533	2.06	0.00412	0.00824	ENSRNOG00000009170	Dmxl2	0		1:174058644-174058953	2.31	0.00288	0.00574	ENSRNOG00000014373	Trim66	7958
7:75227727-75228491	1.47	0.00418	0.00835	ENSRNOG00000061463	AABR07057510.3	0		4:149084297-149084652	1.72	0.00287	0.00574	ENSRNOG00000061410	AABR07061847.1	99278
7:60294494-60294834	2.27	0.00423	0.00844	ENSRNOG00000005689	Yeats4	0		8:62902577-62903117	1.44	0.00291	0.00581	ENSRNOG00000008219	Ccdc33	9491
19:59590369-59590790	1.41	0.00424	0.00844	ENSRNOG00000061610	AABR07044148.1	65439		5:56317231-56317720	2.39	0.00292	0.00582	ENSRNOG00000054425	U7	54597
11:34659453-34659884	1.6	0.00425	0.00845	ENSRNOG00000001682	Ttc3	0		4:99203204-99203587	1.87	0.00294	0.00584	ENSRNOG00000007129	Cd8b	1182
8:45565182-45565592	1.69	0.00428	0.0085	ENSRNOG00000050630	RGD1565368	2609		14:81405814-81406209	2.2	0.00296	0.00588	ENSRNOG00000013039	Add1	0
7:52951119-52951548	1.78	0.0043	0.00855	ENSRNOG00000026252	E2f7	324128		2:179627042-179627434	1.18	0.00297	0.0059	ENSRNOG00000054204	Gria2	0
5:34374868-34375580	1.5	0.00432	0.00857	ENSRNOG00000013085	Nkain3	0		13:52169387-52169880	2.18	0.00299	0.00593	ENSRNOG00000051548	Lmod1	0
8:70584632-70585015	1.68	0.00435	0.00862	ENSRNOG00000019105	Dpp8	11209		3:132735039-132735533	1.56	0.00303	0.00599	ENSRNOG00000004443	Sptlc3	42303
8:89276865-89277391	0.95	0.00444	0.00878	ENSRNOG00000058012	AABR07070873.1	39820		8:58960156-58960533	2.18	0.00303	0.00599	ENSRNOG00000009170	Dmxl2	0
2:235756677-235757270	1.85	0.00445	0.0088	ENSRNOG00000045743	Etnppl	0		9:110858126-110858536	1.78	0.00303	0.00599	ENSRNOG00000013875	Fbxl17	0
5:147307198-147307555	1.71	0.00456	0.00899	ENSRNOG00000006979	Hpca	3853		3:164696004-164696456	2.21	0.00307	0.00605	ENSRNOG00000010574	Ptpn1	0
10:9215757-9216108	2.03	0.00457	0.00902	ENSRNOG00000002827	Rbfox1	560866		8:88666443-88666789	2.08	0.00308	0.00607	ENSRNOG00000050039	AABR07070858.1	324311
5:92246310-92246996	1.66	0.00459	0.00905	ENSRNOG00000023946	Tmem261	207165		20:29484054-29484492	2.92	0.0031	0.0061	ENSRNOG00000030408	Dnajb12	20317
6:97390682-97391210	1.02	0.0047	0.00925	ENSRNOG00000057286	AABR07064835.1	0		18:76830489-76831089	2.75	0.00316	0.00621	ENSRNOG00000053640	Kcng2	0
3:157165428-157165777	1.91	0.00472	0.00927	ENSRNOG00000016744	Chd6	66123		5:159227413-159227709	1.35	0.00317	0.00622	ENSRNOG00000006327	Rcc2	0
11:64348594-64348986	2.39	0.00477	0.00937	ENSRNOG00000001525	Igsf11	0		9:81578016-81578430	1.82	0.00317	0.00622	ENSRNOG00000014806	Pnkd	0
2:103394123-103394498	1.84	0.00493	0.00967	ENSRNOG00000013038	AABR07009572.1	356289		1:56024210-56024750	-1.08	0.00321	0.0063	ENSRNOG00000013671	Vom2r9	128575
3:143208608-143209070	1.42	0.00497	0.00973	ENSRNOG00000005195	Cst3	10616		4:180527259-180527579	2.03	0.00325	0.00636	ENSRNOG00000001804	AABR07062513.1	10810
6:41813642-41814119	1.34	0.00504	0.00985	ENSRNOG00000004377	Lpin1	0		2:27989758-27990344	1.76	0.0033	0.00646	ENSRNOG00000025274	Hexb	0
9:93461420-93462017	1.06	0.00504	0.00985	ENSRNOG00000018559	LOC501180	15001		9:15523676-15524104	2.12	0.00331	0.00647	ENSRNOG00000015249	RGD1562299	0
1:18966890-18967373	1.66	0.00508	0.00993	ENSRNOG00000011134	Lama2	0		8:70584632-70585015	1.69	0.00336	0.00654	ENSRNOG00000019105	Dpp8	11209
X:29064286-29064609	1.92	0.0051	0.00994	ENSRNOG00000052455	AABR07037729.1	92861		20:13456280-13456692	1.95	0.00336	0.00654	ENSRNOG00000049734	Slc5a4	0
7:136777341-136777759	1.33	0.00516	0.0101	ENSRNOG00000006235	Nell2	0		4:124941632-124941978	2.08	0.00337	0.00657	ENSRNOG00000023257	Adamts9	83383
3:112456121-112456580	1.6	0.00521	0.0101	ENSRNOG00000010050	LOC691920	0		1:21224866-21225300	2.33	0.0034	0.00661	ENSRNOG00000013202	Akap7	0
6:47478406-47478766	1.41	0.00522	0.0102	ENSRNOG00000055363	SNORA17	108062		7:121634311-121634683	1.47	0.0034	0.00661	ENSRNOG00000060407	Cacna1i	15118
3:123045375-123045730	2.41	0.00536	0.0104	ENSRNOG00000021223	Ptpra	0		6:126091804-126092107	1.84	0.00343	0.00662	ENSRNOG00000006729	Slc24a4	0
10:42746076-42746563	1.94	0.00535	0.0104	ENSRNOG00000045816	Gria1	0		12:49477516-49477951	1.36	0.00343	0.00662	ENSRNOG00000052424	2900026A02Rik	0
14:19676235-19676595	1.77	0.00535	0.0104	ENSRNOG00000061229	SNORA17	118749		6:71676892-71677366	1.39	0.00343	0.00662	ENSRNOG00000053367	AABR07064257.1	70957
10:7854724-7855098	1.64	0.00549	0.0106	ENSRNOG00000056145	AABR07029111.2	16733		7:103725171-103725514	1.59	0.00342	0.00662	ENSRNOG00000054723	AABR07058174.1	54786
3:147074109-147074523	1.61	0.00553	0.0107	ENSRNOG00000009528	Sdcbp2	0		7:140489827-140490274	1.87	0.00342	0.00662	ENSRNOG00000061499	Prkag1	0
1:256951511-256952069	1.89	0.00557	0.0107	ENSRNOG00000014758	Lgi1	3583		8:14523982-14524378	1.59	0.00346	0.00667	ENSRNOG00000011585	Fat3	0
2:85384877-85385368	1.24	0.00559	0.0108	ENSRNOG00000011977	Sema5a	0		3:10642678-10643051	1.24	0.00349	0.00673	ENSRNOG00000023589	Gpr107	0
7:126660105-126660497	1.63	0.00559	0.0108	ENSRNOG00000021463	Ppara	0		8:106594167-106594620	1.42	0.0035	0.00674	ENSRNOG00000060723	Copb2	0
9:31994164-31994531	1.79	0.00571	0.011	ENSRNOG00000012045	Adgrb3	0		13:47422883-47423197	1.51	0.00352	0.00677	ENSRNOG00000004162	Pfkfb2	0
3:79963401-79963766	1.61	0.00573	0.011	ENSRNOG00000012568	Madd	0		12:6820300-6820939	1.79	0.00355	0.00682	ENSRNOG00000000907	Alox5ap	33981
7:79085448-79085739	1.87	0.00574	0.011	ENSRNOG00000029130	RGD1563045	53186		7:25126582-25127189	1.84	0.00356	0.00683	ENSRNOG00000008061	Nuak1	12919
12:8303863-8304234	1.46	0.00576	0.0111	ENSRNOG00000032410	Mtus2	0		2:84709647-84709949	1.71	0.00356	0.00683	ENSRNOG00000022347	Fam173b	15660
19:37795427-37795912	0.89	0.00586	0.0112	ENSRNOG00000018000	Ranbp10	0		16:21331257-21331636	1.59	0.0036	0.0069	ENSRNOG00000010736	Pbx4	0
7:118158165-118158527	1.61	0.00591	0.0113	ENSRNOG00000004688	Rbfox2	0		2:263282330-263282711	1.94	0.00365	0.00698	ENSRNOG00000021410	Negr1	0
8:22714248-22714692	1.62	0.00591	0.0113	ENSRNOG00000009271	Smarca4	0		15:108120281-108120606	2.18	0.00369	0.00705	ENSRNOG00000011969	Dock9	0
11:66749009-66749374	1.32	0.00588	0.0113	ENSRNOG00000038881	Hcls1	0		6:92819307-92819715	1.75	0.00369	0.00705	ENSRNOG00000057934	Tmx1	44408
4:145572663-145572992	1.84	0.00599	0.0114	ENSRNOG00000010184	Brk1	0		7:136777341-136777759	1.36	0.0037	0.00706	ENSRNOG00000006235	Nell2	0
7:27264446-27265049	2.1	0.00601	0.0114	ENSRNOG00000026807	LOC362863	0		7:71388327-71388747	1.08	0.00372	0.00707	ENSRNOG00000033952	Rn60_7_0716.1	9413
9:31963059-31963480	1.45	0.00607	0.0115	ENSRNOG00000012045	Adgrb3	0		12:95111-95547	2.17	0.00371	0.00707	ENSRNOG00000056188	AABR07034833.2	36112
12:49477516-49477951	1.29	0.00608	0.0116	ENSRNOG00000052424	2900026A02Rik	0		6:41813642-41814119	1.48	0.00376	0.00714	ENSRNOG00000004377	Lpin1	0
6:35397330-35397727	1.23	0.00627	0.0119	ENSRNOG00000054675	AABR07063565.1	53523		20:37700892-37701291	1.19	0.00379	0.0072	ENSRNOG00000000802	Tbc1d32	0
1:197570078-197570455	1.88	0.00636	0.0121	ENSRNOG00000016722	Xpo6	0		X:70433809-70434119	1.39	0.00386	0.00732	ENSRNOG00000002904	Arr3	4498
19:59493181-59493635	1.81	0.00646	0.0122	ENSRNOG00000049900	Irf2bp2	6241		4:86111936-86112238	2.29	0.00388	0.00736	ENSRNOG00000012165	Ccdc129	13078
3:164696004-164696456	2.23	0.00649	0.0123	ENSRNOG00000010574	Ptpn1	0		4:104198004-104198509	1.69	0.00391	0.00739	ENSRNOG00000058873	AABR07061096.1	92035
16:67717926-67718325	1.93	0.00657	0.0124	ENSRNOG00000011858	Unc5d	122702		5:58389979-58390459	0.96	0.00394	0.00745	ENSRNOG00000000130	Dnajb5	2774
6:46662095-46662410	1.8	0.00689	0.013	ENSRNOG00000030034	Sox11	30113		14:39497641-39498211	1.58	0.00394	0.00745	ENSRNOG00000057953	Cox7b2	128873
10:85094352-85094808	1.49	0.00693	0.0131	ENSRNOG00000009275	Kpnb1	0		3:124355085-124355480	1.75	0.00401	0.00755	ENSRNOG00000045581	LOC103691893	105250
6:128541249-128541790	1.18	0.00694	0.0131	ENSRNOG00000011044	Clmn	0		3:91758677-91758989	2.01	0.00401	0.00755	ENSRNOG00000058157	Ldlrad3	0
6:130247829-130248282	1.81	0.00703	0.0132	ENSRNOG00000057859	AABR07065476.1	43523		17:73035192-73035713	1.13	0.00409	0.00769	ENSRNOG00000058351	AABR07028511.1	28944
13:113405589-113405909	1.89	0.00705	0.0133	ENSRNOG00000007324	Plxna2	0		2:80523724-80524342	2.52	0.0042	0.0079	ENSRNOG00000012148	Trio	0
4:99203204-99203587	1.78	0.00722	0.0136	ENSRNOG00000007129	Cd8b	1182		1:215040364-215040748	1.7	0.00422	0.00793	ENSRNOG00000029394	Dusp8	6905
7:25366353-25366951	1.47	0.00721	0.0136	ENSRNOG00000061363	AABR07056438.1	207392		13:12273440-12274026	1.2	0.00428	0.00803	ENSRNOG00000048245	AABR07020058.1	388231
2:220260911-220261522	1.36	0.0073	0.0137	ENSRNOG00000016872	Lppr4	36723		12:25858757-25859141	1.92	0.00429	0.00804	ENSRNOG00000051549	U6	79059
7:128371338-128371759	1.23	0.0073	0.0137	ENSRNOG00000049349	Fam19a5	128252		3:153559463-153559848	1.81	0.0043	0.00805	ENSRNOG00000009495	Src	21013
12:45995886-45996319	2.21	0.00768	0.0143	ENSRNOG00000032684	Ccdc60	46094		4:44447193-44447695	1.56	0.0044	0.00823	ENSRNOG00000051952	Tes	86789
4:174298742-174299317	1.12	0.00765	0.0143	ENSRNOG00000050371	AABR07062395.2	4784		9:62689447-62689974	1.8	0.00442	0.00826	ENSRNOG00000056520	AABR07067767.1	103313
11:79117913-79118553	0.99	0.00766	0.0143	ENSRNOG00000051670	AABR07034573.1	15269		8:66126165-66126486	1.88	0.00445	0.00831	ENSRNOG00000053878	AABR07070335.1	59950
7:125261033-125261439	2.21	0.00762	0.0143	ENSRNOG00000055305	Parvb	0		1:18966890-18967373	1.71	0.00451	0.0084	ENSRNOG00000011134	Lama2	0
12:17299799-17300294	1.28	0.0077	0.0144	ENSRNOG00000001289	LOC498154	0		2:96785667-96786228	2.03	0.00455	0.00847	ENSRNOG00000012095	Pkia	117446
18:74269818-74270181	1.46	0.00775	0.0144	ENSRNOG00000016987	Pstpip2	0		14:19676235-19676595	1.84	0.00456	0.00847	ENSRNOG00000061229	SNORA17	118749
6:126397045-126397375	1.68	0.0078	0.0145	ENSRNOG00000007699	Golga5	18436		12:31543916-31544360	1.37	0.00457	0.00849	ENSRNOG00000022893	Rimbp2	0
10:42812558-42813161	1.01	0.00782	0.0145	ENSRNOG00000045816	Gria1	52359		3:124359983-124360502	1.2	0.00457	0.00849	ENSRNOG00000045581	LOC103691893	100228
12:1510242-1510774	0.98	0.00778	0.0145	ENSRNOG00000055570	AABR07034940.2	0		3:124524862-124525310	2.21	0.00459	0.00851	ENSRNOG00000021259	Prnp	0
1:34372378-34372687	1.7	0.00792	0.0147	ENSRNOG00000057928	AABR07001025.1	100459		5:169260922-169261359	1.57	0.00468	0.00866	ENSRNOG00000022694	Plekhg5	0
6:55556047-55556582	1.51	0.00804	0.0148	ENSRNOG00000005096	Bzw2	29764		4:151481376-151481844	1.8	0.00469	0.00867	ENSRNOG00000008168	Wnt5b	19113
10:20182350-20182799	1.61	0.00802	0.0148	ENSRNOG00000007377	Slit3	138079		11:33093369-33093742	1.39	0.00476	0.0088	ENSRNOG00000054634	AABR07033645.1	0
5:169656894-169657369	0.98	0.00804	0.0148	ENSRNOG00000011550	Kcnab2	0		18:48009589-48009986	1.92	0.00477	0.0088	ENSRNOG00000058146	AABR07032123.2	50296
17:7283170-7283610	1.8	0.00799	0.0148	ENSRNOG00000019533	Klhl3	253931		1:84066168-84066493	1.84	0.00498	0.00918	ENSRNOG00000020848	Adck4	0
18:81285783-81286076	1.2	0.00798	0.0148	ENSRNOG00000043357	Zfp407	0		6:100930206-100930629	1.41	0.00506	0.00932	ENSRNOG00000059409	SNORA17	53232
3:122189174-122189661	1.36	0.0081	0.0149	ENSRNOG00000026036	Pdyn	4668		18:73961885-73962418	2.39	0.00514	0.00946	ENSRNOG00000054472	AABR07032621.1	8992
1:164174627-164175028	1.85	0.00834	0.0153	ENSRNOG00000027228	Mogat2	6736		6:35397330-35397727	1.24	0.00514	0.00946	ENSRNOG00000054675	AABR07063565.1	53523
4:12134645-12135099	1.94	0.00851	0.0156	ENSRNOG00000051840	U6	48496		5:150199141-150199547	2.1	0.00517	0.0095	ENSRNOG00000010037	Epb4.1	32065
7:12723214-12723759	1.05	0.00856	0.0157	ENSRNOG00000009760	Palm	0		11:38281335-38281753	1.4	0.00528	0.00968	ENSRNOG00000001618	Ripk4	7119
11:69769300-69770123	1.79	0.0087	0.0159	ENSRNOG00000001706	Kalrn	0		16:3492921-3493438	1.33	0.00529	0.00969	ENSRNOG00000015148	Erc2	0
5:86659759-86660146	1.29	0.00869	0.0159	ENSRNOG00000005932	Megf9	0		7:104963813-104964214	2.29	0.00531	0.00972	ENSRNOG00000053215	AABR07058210.1	137793
8:118083016-118083406	1.34	0.00872	0.016	ENSRNOG00000020748	Map4	0		6:99968606-99968941	1.18	0.00541	0.00988	ENSRNOG00000007660	Fntb	1619
13:88901894-88902230	1.56	0.00882	0.0161	ENSRNOG00000042929	LOC100361087	0		3:177166424-177166756	1.71	0.00541	0.00988	ENSRNOG00000043071	RGD1561282	0
6:95119406-95119774	1.87	0.00893	0.0163	ENSRNOG00000004794	Rtn1	58233		17:74895134-74895525	1.39	0.00541	0.00988	ENSRNOG00000055896	U6	93502
1:153786546-153787167	1.83	0.00903	0.0165	ENSRNOG00000050403	AABR07004743.1	14267		5:151301019-151301508	2.15	0.00551	0.01	ENSRNOG00000042855	Ahdc1	23855
17:90511131-90511590	1.6	0.00917	0.0167	ENSRNOG00000058094	Lyst	0		7:119662864-119663404	1.8	0.00555	0.0101	ENSRNOG00000000184	Tmprss6	0
6:92819307-92819715	1.58	0.0094	0.0171	ENSRNOG00000057934	Tmx1	44408		10:8643447-8643987	1.03	0.00554	0.0101	ENSRNOG00000002827	Rbfox1	0
2:29920878-29921326	0.99	0.00961	0.0175	ENSRNOG00000054044	SNORA17	9379		5:56987196-56987630	2.03	0.00555	0.0101	ENSRNOG00000006582	Aptx	279
3:140476288-140477027	1.06	0.00973	0.0177	ENSRNOG00000036964	Ralgapa2	0		2:29506036-29506422	1.9	0.00559	0.0101	ENSRNOG00000017249	Zfp366	7373
5:136903070-136903468	1.82	0.00983	0.0178	ENSRNOG00000019843	St3gal3	0		5:68651480-68651907	1.3	0.00555	0.0101	ENSRNOG00000049790	Olr848	31326
1:155628216-155628638	1.23	0.00991	0.0179	ENSRNOG00000051568	AABR07004776.1	326194		5:74367999-74368685	2.44	0.00561	0.0102	ENSRNOG00000011425	Ptpn3	0
8:35053844-35054307	1.67	0.00991	0.0179	ENSRNOG00000059871	SNORA17	86672		17:6507090-6507497	1.04	0.00565	0.0102	ENSRNOG00000018853	Slc28a3	0
10:64036536-64037201	1.24	0.00989	0.0179	ENSRNOG00000061429	Rph3al	0		10:110468057-110468370	2.48	0.00561	0.0102	ENSRNOG00000036663	Foxk2	920
7:109204897-109205690	1.31	0.01	0.0181	ENSRNOG00000025140	Zfat	0		6:3523069-3523501	1.61	0.00567	0.0102	ENSRNOG00000061417	U1	9971
2:27989758-27990344	1.59	0.0101	0.0183	ENSRNOG00000025274	Hexb	0		4:117866634-117867243	1.41	0.00572	0.0103	ENSRNOG00000015903	Add2	0
1:11151224-11151616	1.29	0.0102	0.0184	ENSRNOG00000059769	AABR07000356.1	375460		5:92246310-92246996	1.59	0.00582	0.0105	ENSRNOG00000023946	Tmem261	207165
1:104618283-104618940	1.09	0.0103	0.0185	ENSRNOG00000014530	Nav2	0		1:49143900-49144481	1.24	0.00584	0.0105	ENSRNOG00000055141	AABR07001518.1	9836
8:129925998-129926346	1.31	0.0102	0.0185	ENSRNOG00000019271	Ulk4	6879		10:37353188-37353696	2.01	0.0059	0.0106	ENSRNOG00000004956	Jade2	41564
7:123346856-123347273	1.43	0.0105	0.0188	ENSRNOG00000007003	Mei1	0		15:74710772-74711159	1.32	0.0059	0.0106	ENSRNOG00000056306	SNORA17	13006
16:21331257-21331636	1.49	0.0105	0.0188	ENSRNOG00000010736	Pbx4	0		7:121639333-121639700	1.61	0.00587	0.0106	ENSRNOG00000060407	Cacna1i	20140
5:149649661-149650170	1.11	0.0105	0.0188	ENSRNOG00000058693	AABR07050061.1	16397		13:35554635-35554958	2.14	0.00607	0.0109	ENSRNOG00000047257	Tmem185b	6
1:246255291-246255630	1.6	0.0106	0.019	ENSRNOG00000051883	U6	116347		1:47191703-47192047	1.62	0.00617	0.0111	ENSRNOG00000018158	Tmem181	0
5:127351610-127352027	1.85	0.0107	0.0191	ENSRNOG00000013064	Lrp8	52423		2:81346395-81346767	1.5	0.00633	0.0113	ENSRNOG00000048363	Dnah5	202949
3:8831655-8832168	3.3	0.0107	0.0191	ENSRNOG00000016794	Phyhd1	572		1:46551485-46551869	1.34	0.00637	0.0114	ENSRNOG00000029049	Zdhhc14	0
8:111567099-111567423	1.79	0.0108	0.0192	ENSRNOG00000009005	Slco2a1	0		1:5170595-5170993	1.2	0.00646	0.0115	ENSRNOG00000041566	AABR07000220.1	2480
1:200753954-200754358	1.29	0.0113	0.0202	ENSRNOG00000052932	AABR07005808.1	13179		12:13131738-13132164	2.06	0.00649	0.0116	ENSRNOG00000001079	Daglb	0
4:169002035-169002424	1.7	0.0115	0.0206	ENSRNOG00000008443	RGD1306151	0		12:28939396-28939762	1.71	0.00652	0.0116	ENSRNOG00000024435	Wbscr17	0
10:74558578-74558921	1.26	0.0116	0.0206	ENSRNOG00000024730	Ppm1e	0		7:123346856-123347273	1.54	0.00665	0.0118	ENSRNOG00000007003	Mei1	0
10:64162532-64162997	2.24	0.0117	0.0207	ENSRNOG00000025287	RGD1565611	11934		4:140126276-140126836	1.47	0.00678	0.012	ENSRNOG00000006813	Sumf1	12167
1:72462187-72462618	1.39	0.0117	0.0208	ENSRNOG00000042414	Nat14	0		13:88901894-88902230	1.34	0.00677	0.012	ENSRNOG00000042929	LOC100361087	0
16:47718898-47719600	1.65	0.0118	0.0209	ENSRNOG00000013480	Ing2	0		18:62121507-62121997	1.22	0.00688	0.0122	ENSRNOG00000018770	Pmaip1	52673
2:189205845-189206335	1.25	0.0121	0.0215	ENSRNOG00000020811	Il6r	0		5:105366795-105367407	1.21	0.00696	0.0123	ENSRNOG00000008169	Slc24a2	0
18:56193284-56194020	0.92	0.0122	0.0216	ENSRNOG00000018712	Camk2a	0		1:274472120-274472577	1.62	0.00699	0.0123	ENSRNOG00000014705	Rbm20	0
13:47422883-47423197	1.37	0.0125	0.022	ENSRNOG00000004162	Pfkfb2	0		7:11677720-11678083	1.81	0.00691	0.0123	ENSRNOG00000019682	Timm13	0
9:17114273-17114888	1.39	0.0124	0.022	ENSRNOG00000039856	Lrrc73	97		2:189205845-189206335	1.41	0.00697	0.0123	ENSRNOG00000020811	Il6r	0
6:40988929-40989434	1.76	0.0125	0.0221	ENSRNOG00000004110	Trib2	27296		11:86990025-86990312	1.44	0.00693	0.0123	ENSRNOG00000030920	Rtn4r	2087
4:128314890-128315391	1.02	0.0125	0.0221	ENSRNOG00000024560	Npap60	48809		18:80346998-80347503	1.02	0.00697	0.0123	ENSRNOG00000053053	AABR07032759.1	45939
10:108655297-108655823	1.17	0.0128	0.0225	ENSRNOG00000003699	Endov	8621		1:164174627-164175028	1.91	0.0071	0.0125	ENSRNOG00000027228	Mogat2	6736
17:1541125-1541627	1.66	0.0128	0.0225	ENSRNOG00000019096	Hsd17b3	37692		1:139719261-139719868	1.25	0.00707	0.0125	ENSRNOG00000057436	U1	114719
16:5396220-5396607	2.33	0.0128	0.0226	ENSRNOG00000031287	Cacna2d3	0		2:9601308-9601672	2.09	0.00723	0.0127	ENSRNOG00000016252	Mblac2	0
3:81351156-81351706	1.32	0.0129	0.0227	ENSRNOG00000007478	Cry2	7047		19:24216745-24217150	1.09	0.00735	0.0129	ENSRNOG00000003479	Rnf150	0
7:30991209-30991608	1.75	0.013	0.0228	ENSRNOG00000024870	Anks1b	0		20:13928523-13928946	1.33	0.00745	0.0131	ENSRNOG00000001237	Cabin1	0
7:31425974-31426550	1.33	0.0133	0.0234	ENSRNOG00000024870	Anks1b	0		5:156645787-156646117	1.1	0.00746	0.0131	ENSRNOG00000014970	Kif17	0
2:28626979-28627538	1.28	0.0135	0.0236	ENSRNOG00000057328	U6	20170		1:246416286-246416689	1.16	0.00765	0.0134	ENSRNOG00000014768	Glis3	0
1:139719261-139719868	1.15	0.0135	0.0236	ENSRNOG00000057436	U1	114719		20:19987699-19988185	1.65	0.00763	0.0134	ENSRNOG00000041291	AABR07044767.1	44105
3:31864964-31865479	1.06	0.0136	0.0237	ENSRNOG00000054317	7SK	5654		3:122189174-122189661	1.44	0.00774	0.0135	ENSRNOG00000026036	Pdyn	4668
1:221167743-221168056	1.36	0.0137	0.0239	ENSRNOG00000023668	Scyl1	38099		10:66522749-66523164	1.15	0.00785	0.0137	ENSRNOG00000023182	RGD1565317	13251
19:34292550-34292906	1.38	0.0138	0.024	ENSRNOG00000013152	Arhgap10	0		15:15253363-15253926	1.85	0.00791	0.0138	ENSRNOG00000008570	Cadps	21615
5:171261867-171262340	1.27	0.0137	0.024	ENSRNOG00000025030	Dffb	0		8:44143834-44144219	0.92	0.00801	0.014	ENSRNOG00000057221	Scn3b	0
2:259742713-259743082	1.19	0.0138	0.0241	ENSRNOG00000056894	St6galnac3	0		15:70009852-70010407	1.82	0.00807	0.0141	ENSRNOG00000008986	Diaph3	29017
12:13742259-13742796	1.31	0.0143	0.0249	ENSRNOG00000001117	Fbxl18	0		4:125226271-125226643	1.18	0.00813	0.0141	ENSRNOG00000059421	AABR07061448.2	21587
12:11478021-11478357	1.99	0.0144	0.025	ENSRNOG00000000999	Smurf1	0		14:2083982-2084833	2.16	0.0082	0.0142	ENSRNOG00000000044	Tmem175	0
2:263282330-263282711	1.61	0.0144	0.025	ENSRNOG00000021410	Negr1	0		1:247514135-247514650	3.07	0.00821	0.0142	ENSRNOG00000015932	Plgrkt	0
14:46648946-46649343	2.55	0.0144	0.025	ENSRNOG00000055956	AABR07015078.1	628		16:20859131-20859484	1.1	0.0082	0.0142	ENSRNOG00000020142	Gdf1	0
3:52025725-52026171	1.67	0.0145	0.0251	ENSRNOG00000005359	Csrnp3	0		19:6091205-6091570	1.57	0.00821	0.0142	ENSRNOG00000056643	Cdh8	0
7:131908844-131909242	1.86	0.0145	0.0251	ENSRNOG00000026128	Cpne8	110609		7:52951119-52951548	1.62	0.00834	0.0144	ENSRNOG00000026252	E2f7	324128
12:36791590-36792010	1.36	0.0151	0.0261	ENSRNOG00000059211	AABR07036301.1	20568		1:87001062-87001391	1.7	0.00836	0.0145	ENSRNOG00000020235	Hnrnpl	0
2:29506036-29506422	1.7	0.0151	0.0262	ENSRNOG00000017249	Zfp366	7373		13:82574820-82575232	0.87	0.00855	0.0147	ENSRNOG00000002860	Ccdc181	0
10:55683379-55683989	0.93	0.0152	0.0263	ENSRNOG00000007387	Per1	3061		17:5921188-5921526	1.99	0.0085	0.0147	ENSRNOG00000018839	Ntrk2	12203
14:81405814-81406209	1.88	0.0156	0.027	ENSRNOG00000013039	Add1	0		10:64106721-64107155	0.92	0.00854	0.0147	ENSRNOG00000061429	Rph3al	0
12:15360960-15361532	1.23	0.0158	0.0271	ENSRNOG00000024342	Rn60_12_0174.1	13580		10:83494866-83495251	1.74	0.00857	0.0148	ENSRNOG00000046799	Phb	5989
19:49518473-49518902	0.84	0.0157	0.0271	ENSRNOG00000045541	LOC687399	0		10:66511825-66512241	1.58	0.00869	0.0149	ENSRNOG00000023182	RGD1565317	2327
19:6091205-6091570	1.46	0.0158	0.0271	ENSRNOG00000056643	Cdh8	0		6:25712162-25712615	1.04	0.00871	0.015	ENSRNOG00000004364	Bre	0
12:18438225-18438631	1.43	0.0158	0.0272	ENSRNOG00000059429	AABR07035506.1	16745		10:108740784-108741161	1.88	0.00878	0.0151	ENSRNOG00000003821	Rptor	9459
16:47509616-47509997	1.81	0.016	0.0275	ENSRNOG00000013248	Wwc2	0		14:14945704-14946238	1.74	0.00891	0.0153	ENSRNOG00000002070	Mrpl1	5257
7:127136285-127136629	1.59	0.0162	0.0278	ENSRNOG00000017057	Tbc1d22a	0		10:91704133-91704470	1.37	0.00901	0.0154	ENSRNOG00000003501	Lyzl6	4710
8:28236166-28236560	1.46	0.0167	0.0287	ENSRNOG00000009149	Jam3	27701		3:58772607-58772954	1.97	0.00912	0.0156	ENSRNOG00000001516	Rapgef4	0
4:125226271-125226643	1.15	0.017	0.029	ENSRNOG00000059421	AABR07061448.2	21587		4:169002035-169002424	1.74	0.00917	0.0157	ENSRNOG00000008443	RGD1306151	0
3:105401807-105402160	1.64	0.0173	0.0296	ENSRNOG00000008337	Gjd2	65320		6:46662095-46662410	1.62	0.00936	0.016	ENSRNOG00000030034	Sox11	30113
9:89769239-89769835	1.03	0.0175	0.0298	ENSRNOG00000056997	AABR07068198.3	46692		7:12723214-12723759	0.94	0.00944	0.0161	ENSRNOG00000009760	Palm	0
18:42626122-42626471	1.3	0.0179	0.0305	ENSRNOG00000055180	AABR07031989.1	548426		19:42011139-42011549	1.54	0.00944	0.0161	ENSRNOG00000052310	Pkd1l3	0
14:83091684-83092161	1.46	0.018	0.0306	ENSRNOG00000018144	Depdc5	0		10:20413140-20413637	1.58	0.00948	0.0162	ENSRNOG00000007377	Slit3	0
2:179627042-179627434	0.96	0.0182	0.031	ENSRNOG00000054204	Gria2	0		3:111535940-111536582	1.05	0.00956	0.0163	ENSRNOG00000005183	Rtf1	0
2:78197650-78198142	1.52	0.0184	0.0314	ENSRNOG00000010589	Fam134b	0		2:103418466-103418794	1.94	0.00961	0.0163	ENSRNOG00000013038	AABR07009572.1	331993
10:96275283-96275852	1.58	0.0185	0.0315	ENSRNOG00000003491	Prkca	0		8:71740831-71741231	1.35	0.00955	0.0163	ENSRNOG00000017029	Snx1	4665
X:70433809-70434119	1.19	0.0187	0.0318	ENSRNOG00000002904	Arr3	4498		4:150898645-150898996	1.44	0.00972	0.0165	ENSRNOG00000007090	Cacna1c	68733
10:66511825-66512241	1.46	0.0187	0.0318	ENSRNOG00000023182	RGD1565317	2327		2:188541156-188541580	1	0.00987	0.0167	ENSRNOG00000036423	Mir92b	41
3:80816049-80816422	1.11	0.0189	0.032	ENSRNOG00000017422	Ambra1	0		19:22271711-22272077	1.28	0.00993	0.0168	ENSRNOG00000024101	Phkb	0
1:155633305-155633837	1.89	0.0189	0.032	ENSRNOG00000051568	AABR07004776.1	320995		3:52025725-52026171	1.66	0.0101	0.0171	ENSRNOG00000005359	Csrnp3	0
3:175459731-175460087	1.77	0.0189	0.032	ENSRNOG00000059919	Mtg2	0		2:212218947-212219275	1.02	0.0103	0.0174	ENSRNOG00000020485	Vav3	28176
15:69427030-69427472	1.02	0.0189	0.032	ENSRNOG00000060682	U6	148656		5:141202909-141203241	1.85	0.0104	0.0176	ENSRNOG00000016047	Macf1	0
8:66126165-66126486	1.61	0.019	0.0321	ENSRNOG00000053878	AABR07070335.1	59950		3:175459731-175460087	1.91	0.0104	0.0176	ENSRNOG00000059919	Mtg2	0
1:145390227-145390592	1.49	0.0193	0.0326	ENSRNOG00000025088	Tmc3	325377		3:67610455-67610842	1.13	0.0106	0.0178	ENSRNOG00000007765	Frzb	24765
2:139469156-139469568	0.91	0.0197	0.0332	ENSRNOG00000010210	Slc7a11	0		5:139088125-139088589	1.73	0.0105	0.0178	ENSRNOG00000009341	Hivep3	10749
10:74706141-74706520	1.49	0.0198	0.0333	ENSRNOG00000006661	Rad51c	0		2:235756677-235757270	1.67	0.0106	0.0179	ENSRNOG00000045743	Etnppl	0
5:146515081-146515456	1.45	0.0202	0.0339	ENSRNOG00000007057	Csmd2	0		9:106214455-106214886	0.95	0.0107	0.0179	ENSRNOG00000046623	AABR07068455.1	268125
2:96785667-96786228	1.72	0.0202	0.0339	ENSRNOG00000012095	Pkia	117446		4:12134645-12135099	1.81	0.0106	0.0179	ENSRNOG00000051840	U6	48496
17:76804286-76804740	1.48	0.0206	0.0346	ENSRNOG00000017882	Camk1d	0		3:11770914-11771351	1.65	0.0107	0.0179	ENSRNOG00000054560	Sh2d3c	0
2:29966726-29967134	1.46	0.0206	0.0346	ENSRNOG00000054044	SNORA17	35909		2:28626979-28627538	1.27	0.0107	0.0179	ENSRNOG00000057328	U6	20170
6:104079842-104080358	1.08	0.0208	0.0348	ENSRNOG00000004589	Galnt16	0		7:144837456-144837881	0.93	0.0111	0.0185	ENSRNOG00000036841	Cbx5	0
1:101164375-101164887	1.06	0.0208	0.0348	ENSRNOG00000020650	Slc17a7	0		3:6998641-6999022	1.04	0.0112	0.0187	ENSRNOG00000046993	AABR07051374.1	18557
18:27785790-27786120	1.64	0.0209	0.035	ENSRNOG00000019525	Hspa9	36556		2:143563533-143563971	1.09	0.0112	0.0188	ENSRNOG00000011133	Trpc4	0
8:22173594-22174057	1.56	0.0216	0.036	ENSRNOG00000033426	Cdc37	0		9:27214519-27214990	1.01	0.0113	0.019	ENSRNOG00000052150	AABR07067034.1	1348
18:52310000-52310328	0.97	0.0227	0.0379	ENSRNOG00000013674	Megf10	0		13:108687038-108687399	1.44	0.0115	0.0191	ENSRNOG00000003583	Smyd2	749
15:59502340-59502874	1.62	0.023	0.0383	ENSRNOG00000047817	Enox1	175291		7:37936493-37936874	1.76	0.0115	0.0191	ENSRNOG00000004284	Btg1	121406
2:80523724-80524342	2.79	0.0231	0.0385	ENSRNOG00000012148	Trio	0		4:128200300-128200669	1	0.0119	0.0198	ENSRNOG00000024560	Npap60	63449
2:103418466-103418794	1.73	0.0231	0.0385	ENSRNOG00000013038	AABR07009572.1	331993		10:87244039-87244399	1.54	0.0119	0.0198	ENSRNOG00000033617	Krt26	0
10:59135735-59136472	2.63	0.0231	0.0385	ENSRNOG00000059449	Metazoa_SRP	15212		18:71422919-71423434	1.58	0.0122	0.0202	ENSRNOG00000018359	Smad7	0
4:45164099-45164501	1.51	0.0235	0.039	ENSRNOG00000056243	ST7	0		3:145005880-145006327	1.64	0.0122	0.0202	ENSRNOG00000031536	Syndig1	25873
6:135922512-135922901	1.06	0.0236	0.0392	ENSRNOG00000033736	Diras3	16034		2:197802790-197803206	1.7	0.0122	0.0202	ENSRNOG00000049385	Adamtsl4	378
10:88533243-88533683	1.38	0.0237	0.0393	ENSRNOG00000017781	Dnajc7	0		19:59493181-59493635	1.65	0.0122	0.0202	ENSRNOG00000049900	Irf2bp2	6241
2:106394165-106394560	1.26	0.0238	0.0394	ENSRNOG00000052367	AABR07009634.1	175959		3:6136712-6137127	1.86	0.0122	0.0202	ENSRNOG00000055021	U6atac	52678
1:46551485-46551869	1.29	0.0243	0.0402	ENSRNOG00000029049	Zdhhc14	0		8:47143840-47144324	1.52	0.0123	0.0204	ENSRNOG00000030910	Grik4	49489
15:99204240-99204530	1.76	0.0246	0.0407	ENSRNOG00000059530	U6	4726		10:65502766-65503431	1.6	0.0127	0.021	ENSRNOG00000012240	Supt6h	0
10:109596774-109597160	1.13	0.0247	0.0408	ENSRNOG00000036698	Nploc4	0		5:136903070-136903468	1.67	0.0127	0.021	ENSRNOG00000019843	St3gal3	0
13:104730408-104730804	1.37	0.0249	0.0411	ENSRNOG00000061655	AABR07022055.1	56920		6:25811002-25811363	1.53	0.0128	0.0211	ENSRNOG00000004364	Bre	0
1:194422957-194423341	1.3	0.0253	0.0416	ENSRNOG00000053245	SNORA30	304434		18:57766706-57767256	1.28	0.013	0.0215	ENSRNOG00000019134	Htr4	0
14:23717742-23718173	1.13	0.0256	0.0421	ENSRNOG00000021776	Cenpc	47268		5:131719730-131720195	1.74	0.0134	0.022	ENSRNOG00000007568	Spata6	0
2:49370638-49370957	-2.06	0.0256	0.0421	ENSRNOG00000046657	LOC100910954	11458		14:37602481-37602898	1.82	0.0137	0.0225	ENSRNOG00000002248	Fryl	0
12:25858757-25859141	1.51	0.0256	0.0421	ENSRNOG00000051549	U6	79059		13:95050890-95051311	1.11	0.0137	0.0226	ENSRNOG00000004181	Sdccag8	0
4:64427643-64428020	1.45	0.0266	0.0437	ENSRNOG00000026705	Dgki	0		18:52310000-52310328	1.04	0.0139	0.0228	ENSRNOG00000013674	Megf10	0
1:240343101-240343490	1.58	0.0268	0.0439	ENSRNOG00000057279	AABR07006566.1	1469		9:94778706-94779067	1.58	0.0139	0.0228	ENSRNOG00000017020	Inpp5d	0
1:214293498-214293885	1.48	0.027	0.0442	ENSRNOG00000017960	Deaf1	0		9:17114273-17114888	1.19	0.0141	0.0231	ENSRNOG00000039856	Lrrc73	97
1:10673833-10674238	1.12	0.0275	0.0451	ENSRNOG00000059769	AABR07000356.1	101401		17:22022746-22023142	1.49	0.0143	0.0233	ENSRNOG00000060618	AABR07027267.1	0
10:89279460-89279764	1.17	0.0279	0.0456	ENSRNOG00000053448	Rn60_10_0892.1	0		3:155205406-155205829	1.27	0.0146	0.0238	ENSRNOG00000015614	Ppp1r16b	0
10:108665066-108665464	1.12	0.028	0.0458	ENSRNOG00000058129	AABR07030910.1	2342		7:109204897-109205690	1.22	0.0145	0.0238	ENSRNOG00000025140	Zfat	0
5:121739858-121740278	1.14	0.0286	0.0467	ENSRNOG00000005905	Pde4b	212699		17:90511131-90511590	1.59	0.0145	0.0238	ENSRNOG00000058094	Lyst	0
15:47988790-47989400	1	0.0289	0.0472	ENSRNOG00000050046	AABR07018226.1	23905		1:37238108-37238540	1.48	0.0147	0.0239	ENSRNOG00000058077	AABR07001068.1	75520
3:117615888-117616256	1.06	0.0292	0.0475	ENSRNOG00000007302	Fbn1	0		16:67717926-67718325	1.85	0.0148	0.0241	ENSRNOG00000011858	Unc5d	122702
15:23560170-23560576	1.4	0.0292	0.0475	ENSRNOG00000009785	Cdkn3	0		1:273023202-273023538	1.23	0.0148	0.0241	ENSRNOG00000061600	AABR07006957.1	35754
10:87244039-87244399	1.33	0.0292	0.0475	ENSRNOG00000033617	Krt26	0		20:4464266-4464703	1	0.0149	0.0243	ENSRNOG00000000443	C4a	0
3:124355085-124355480	1.32	0.0292	0.0475	ENSRNOG00000045581	LOC103691893	105250		2:103737440-103737958	1.42	0.0149	0.0243	ENSRNOG00000013038	AABR07009572.1	12829
14:112756019-112756370	1.23	0.0294	0.0477	ENSRNOG00000003374	Ccdc85a	0		3:159987929-159988307	1.78	0.0151	0.0244	ENSRNOG00000009076	Ttpal	6757
3:13600292-13600955	1.07	0.0294	0.0477	ENSRNOG00000017583	Mapkap1	0		13:51113674-51114293	0.74	0.015	0.0244	ENSRNOG00000030743	Myog	12166
13:69636871-69637285	1.33	0.0296	0.0479	ENSRNOG00000052094	AABR07021392.1	7982		16:8207291-8207678	1.57	0.0152	0.0246	ENSRNOG00000019727	Dph3	0
7:103101541-103101857	1.38	0.0296	0.0479	ENSRNOG00000052211	AABR07058167.1	47050		10:36087822-36088179	1.99	0.0152	0.0246	ENSRNOG00000061484	Adamts2	9872
6:99783285-99783771	1.45	0.0301	0.0487	ENSRNOG00000006911	Sptb	239		2:27793385-27793837	0.92	0.0153	0.0247	ENSRNOG00000051888	AABR07007775.1	8773
4:2053180-2053938	0.88	0.0307	0.0496	ENSRNOG00000057275	AABR07059024.1	0		8:118801926-118802266	1.86	0.0155	0.025	ENSRNOG00000020915	Setd2	809
19:42011139-42011549	1.37	0.0308	0.0497	ENSRNOG00000052310	Pkd1l3	0		11:15045916-15046366	1.5	0.0156	0.0251	ENSRNOG00000050713	AABR07033279.1	35408
18:80346998-80347503	0.85	0.031	0.05	ENSRNOG00000053053	AABR07032759.1	45939		2:137715717-137716128	1.54	0.016	0.0257	ENSRNOG00000051733	AABR07010502.1	241878
9:29276573-29276941	1.42	0.0312	0.0503	ENSRNOG00000014123	RGD1309049	59349		8:95895609-95895909	1.08	0.0163	0.0262	ENSRNOG00000059324	SNORA17	11943
13:82574820-82575232	0.76	0.0313	0.0504	ENSRNOG00000002860	Ccdc181	0		6:126397045-126397375	1.49	0.0163	0.0263	ENSRNOG00000007699	Golga5	18436
2:32095815-32096233	1.36	0.0315	0.0507	ENSRNOG00000054794	AABR07007874.1	201133		19:52225315-52225781	1.07	0.0164	0.0264	ENSRNOG00000015590	Dnaaf1	0
11:82147562-82148061	1.16	0.0317	0.051	ENSRNOG00000001796	Dgkg	0		3:17997275-17997778	1.54	0.0164	0.0264	ENSRNOG00000049024	AABR07051611.1	106574
2:114275357-114275754	1.44	0.032	0.0513	ENSRNOG00000012422	Tnik	0		11:35677396-35677813	1.19	0.0167	0.0268	ENSRNOG00000001652	Erg	0
1:5136316-5136819	1.28	0.0323	0.0518	ENSRNOG00000014290	Grm1	0		4:132629980-132630477	1.58	0.0169	0.0271	ENSRNOG00000005353	Rybp	59054
5:131719730-131720195	1.56	0.0328	0.0525	ENSRNOG00000007568	Spata6	0		14:16300084-16300548	1.7	0.017	0.0272	ENSRNOG00000002089	Ccng2	24017
5:138010349-138010897	1.14	0.0331	0.053	ENSRNOG00000007232	Lao1	863		1:194098858-194099171	1.41	0.017	0.0272	ENSRNOG00000060965	SNORA17	11954
10:40299134-40299490	1.14	0.0333	0.0533	ENSRNOG00000010370	Tnip1	2665		18:74269818-74270181	1.34	0.0174	0.0279	ENSRNOG00000016987	Pstpip2	0
10:54221424-54222028	0.81	0.0334	0.0534	ENSRNOG00000049361	Gas7	0		12:49518187-49518730	1.12	0.018	0.0287	ENSRNOG00000052424	2900026A02Rik	0
1:246552372-246552673	1.22	0.0338	0.0541	ENSRNOG00000014768	Glis3	0		18:4621876-4622253	1.37	0.0179	0.0287	ENSRNOG00000053552	AABR07031221.1	14884
1:180703442-180703902	1.43	0.0342	0.0546	ENSRNOG00000039241	Ythdc2	1381997		11:69612978-69613352	1.33	0.018	0.0288	ENSRNOG00000001706	Kalrn	0
8:71988506-71989072	1.35	0.0342	0.0546	ENSRNOG00000051671	Herc1	40417		11:64699821-64700197	0.91	0.0183	0.0291	ENSRNOG00000003088	Arhgap31	0
7:41474878-41475215	0.85	0.0344	0.0549	ENSRNOG00000023896	Dusp6	0		9:92901719-92902063	1.42	0.0183	0.0291	ENSRNOG00000017297	Cab39	5942
3:150581466-150582194	0.63	0.0347	0.0553	ENSRNOG00000017701	Asip	1597		10:7854724-7855098	1.57	0.0184	0.0292	ENSRNOG00000056145	AABR07029111.2	16733
7:144837456-144837881	0.86	0.0355	0.0564	ENSRNOG00000036841	Cbx5	0		7:116782068-116782482	0.84	0.0188	0.0298	ENSRNOG00000007668	Mafa	303
11:15045916-15046366	1.3	0.0362	0.0575	ENSRNOG00000050713	AABR07033279.1	35408		16:32093387-32093682	2.44	0.0188	0.0298	ENSRNOG00000010358	Sh3rf1	0
11:64699821-64700197	0.97	0.0367	0.0582	ENSRNOG00000003088	Arhgap31	0		1:124857881-124858281	1.49	0.0187	0.0298	ENSRNOG00000015822	Klf13	54519
5:85068473-85068908	1.03	0.0367	0.0582	ENSRNOG00000005561	Brinp1	0		7:103101541-103101857	1.44	0.0188	0.0298	ENSRNOG00000052211	AABR07058167.1	47050
10:11305431-11305826	1.04	0.0367	0.0582	ENSRNOG00000055362	AABR07029172.2	729		2:197348261-197349017	0.94	0.0188	0.0298	ENSRNOG00000054851	5_8S_rRNA	138227
8:14522850-14523200	1.22	0.0369	0.0585	ENSRNOG00000011585	Fat3	0		4:45164099-45164501	1.55	0.0188	0.0298	ENSRNOG00000056243	ST7	0
2:218959330-218959782	1.06	0.0382	0.0604	ENSRNOG00000014323	Extl2	0		17:74912805-74913253	1.46	0.0189	0.0299	ENSRNOG00000055896	U6	111173
12:13131738-13132164	1.61	0.0388	0.0613	ENSRNOG00000001079	Daglb	0		13:104730408-104730804	1.42	0.0191	0.0301	ENSRNOG00000061655	AABR07022055.1	56920
3:152273070-152273484	1.73	0.039	0.0617	ENSRNOG00000049814	Rbm39	13915		3:105401807-105402160	1.54	0.0191	0.0302	ENSRNOG00000008337	Gjd2	65320
16:20697359-20697786	1.21	0.0392	0.0618	ENSRNOG00000022432	Tmem59l	1659		4:57250199-57250686	1.79	0.0192	0.0302	ENSRNOG00000057729	Strip2	3525
4:171860496-171860829	1.24	0.0392	0.0619	ENSRNOG00000007570	Dera	34088		16:47718898-47719600	1.53	0.0197	0.031	ENSRNOG00000013480	Ing2	0
X:36932831-36933177	0.83	0.0406	0.064	ENSRNOG00000032472	Adgrg2	0		12:28728368-28728744	0.95	0.0197	0.031	ENSRNOG00000024435	Wbscr17	0
2:27803978-27804400	1.13	0.0409	0.0644	ENSRNOG00000051888	AABR07007775.1	0		12:1512113-1512499	-1.34	0.0197	0.031	ENSRNOG00000055570	AABR07034940.2	0
13:48795434-48795869	0.92	0.0414	0.0651	ENSRNOG00000007887	Elk4	0		10:40299134-40299490	1.21	0.0198	0.0311	ENSRNOG00000010370	Tnip1	2665
10:47740934-47741377	1.27	0.0416	0.0654	ENSRNOG00000002364	Rnf112	15763		7:79085448-79085739	1.8	0.0198	0.0311	ENSRNOG00000029130	RGD1563045	53186
4:148956014-148956311	1.09	0.0417	0.0655	ENSRNOG00000023285	Akr1b1-ps2	3454		3:13600292-13600955	1.13	0.02	0.0313	ENSRNOG00000017583	Mapkap1	0
17:76144609-76144929	1.01	0.0418	0.0655	ENSRNOG00000045553	Proser2	4208		1:10673833-10674238	1.18	0.0201	0.0315	ENSRNOG00000059769	AABR07000356.1	101401
5:105366795-105367407	0.97	0.0419	0.0656	ENSRNOG00000008169	Slc24a2	0		3:143216329-143216720	1.68	0.0203	0.0317	ENSRNOG00000005195	Cst3	2966
8:118801926-118802266	1.94	0.042	0.0657	ENSRNOG00000020915	Setd2	809		7:125902201-125902502	1.32	0.0203	0.0317	ENSRNOG00000031269	RGD1304694	9034
17:5371458-5371899	1.54	0.0422	0.0659	ENSRNOG00000018400	Golm1	10135		2:29966726-29967134	1.55	0.0208	0.0325	ENSRNOG00000054044	SNORA17	35909
5:168223353-168223683	0.92	0.0422	0.0659	ENSRNOG00000018602	Camta1	0		16:26859009-26859384	1.22	0.021	0.0328	ENSRNOG00000032297	Msmo1	13
16:59574112-59574560	1	0.0431	0.0673	ENSRNOG00000053706	Lonrf1	0		12:52149185-52149643	1.98	0.0214	0.0333	ENSRNOG00000037476	Galnt9	0
15:15253363-15253926	1.43	0.0433	0.0674	ENSRNOG00000008570	Cadps	21615		17:20187474-20187921	1.53	0.0214	0.0334	ENSRNOG00000045918	Jarid2	0
19:31154672-31155006	1.57	0.0432	0.0674	ENSRNOG00000039152	Frem3	122856		4:100080939-100081418	1.59	0.0216	0.0337	ENSRNOG00000010716	Atoh8	0
16:68334610-68335049	1.08	0.0439	0.0683	ENSRNOG00000059139	uc_338	55980		11:34659453-34659884	1.29	0.0218	0.0339	ENSRNOG00000001682	Ttc3	0
1:5170595-5170993	0.92	0.044	0.0684	ENSRNOG00000041566	AABR07000220.1	2480		4:171860496-171860829	1.41	0.022	0.0342	ENSRNOG00000007570	Dera	34088
9:27121365-27121715	1.3	0.0445	0.0691	ENSRNOG00000013046	LOC100361830	0		7:118158165-118158527	1.62	0.0221	0.0343	ENSRNOG00000004688	Rbfox2	0
2:212218947-212219275	0.82	0.0447	0.0694	ENSRNOG00000020485	Vav3	28176		15:6202761-6203345	1.58	0.0222	0.0344	ENSRNOG00000014661	Zfp385d	0
2:242165163-242165650	0.83	0.045	0.0697	ENSRNOG00000009882	Ppp3ca	0		3:31864964-31865479	0.92	0.0222	0.0344	ENSRNOG00000054317	7SK	5654
11:73078740-73079085	0.77	0.0452	0.07	ENSRNOG00000001730	Acap2	0		13:82974636-82975240	1.38	0.0223	0.0345	ENSRNOG00000054895	U6	14220
3:152474094-152474550	1.22	0.0463	0.0716	ENSRNOG00000019992	Cnbd2	8867		6:135922512-135922901	1.07	0.0224	0.0347	ENSRNOG00000033736	Diras3	16034
7:75597264-75597737	1.04	0.0465	0.0719	ENSRNOG00000008195	Ywhaz	0		4:170429217-170429555	0.9	0.0225	0.0348	ENSRNOG00000053476	AABR07062350.1	43382
12:39420009-39420432	1.36	0.0467	0.0721	ENSRNOG00000001294	Ift81	3164		3:140476288-140477027	0.88	0.0226	0.0349	ENSRNOG00000036964	Ralgapa2	0
16:81832260-81832648	1.18	0.0473	0.073	ENSRNOG00000032737	F7	0		16:20394206-20394613	1	0.0228	0.0351	ENSRNOG00000022753	Mast3	1232
7:109479802-109480127	1.58	0.0475	0.0732	ENSRNOG00000031680	AABR07058301.1	67918		2:78197650-78198142	1.48	0.0228	0.0352	ENSRNOG00000010589	Fam134b	0
9:29458969-29459358	1.21	0.0478	0.0736	ENSRNOG00000058900	AABR07067076.1	4150		1:221167743-221168056	1.2	0.0229	0.0353	ENSRNOG00000023668	Scyl1	38099
6:81387941-81388293	1.23	0.0479	0.0738	ENSRNOG00000061746	U6	152267		8:111567099-111567423	1.65	0.023	0.0354	ENSRNOG00000009005	Slco2a1	0
8:21668570-21668988	0.88	0.0485	0.0747	ENSRNOG00000020474	LOC364561	248		10:94353811-94354149	1.25	0.023	0.0354	ENSRNOG00000025448	Limd2	932
17:16729121-16729497	0.72	0.0487	0.0749	ENSRNOG00000016099	Id4	33996		6:70071475-70071796	1.42	0.023	0.0354	ENSRNOG00000058196	SNORA17	62522
3:150239330-150239783	0.93	0.0489	0.0751	ENSRNOG00000046585	AABR07054370.1	11926		7:28967451-28967896	1.3	0.0232	0.0356	ENSRNOG00000005228	Gnptab	0
10:20413140-20413637	1.33	0.0492	0.0755	ENSRNOG00000007377	Slit3	0		1:247110558-247110996	2.29	0.0233	0.0358	ENSRNOG00000010967	Cdc37l1	0
1:194098858-194099171	1.2	0.0495	0.076	ENSRNOG00000060965	SNORA17	11954		5:31383025-31383517	1.17	0.0233	0.0358	ENSRNOG00000052221	U6	74620
9:118099231-118099666	1.2	0.0505	0.0773	ENSRNOG00000054655	7SK	191106		4:145572663-145572992	1.6	0.0239	0.0366	ENSRNOG00000010184	Brk1	0
X:71884454-71884758	1.14	0.0507	0.0776	ENSRNOG00000045779	Rgag4	74007		17:20620860-20621223	1.15	0.0239	0.0366	ENSRNOG00000051931	AABR07027235.1	535
2:212524219-212524607	1.51	0.0511	0.0782	ENSRNOG00000020485	Vav3	0		12:24733067-24733655	2.46	0.0241	0.0368	ENSRNOG00000018910	Abhd11	8071
3:53222586-53223054	0.82	0.0512	0.0782	ENSRNOG00000038559	AABR07052431.1	92972		17:30181163-30181773	1.36	0.0241	0.0369	ENSRNOG00000061790	SNORA17	70627
16:20394206-20394613	0.86	0.0518	0.079	ENSRNOG00000022753	Mast3	1232		15:59502340-59502874	1.61	0.0242	0.037	ENSRNOG00000047817	Enox1	175291
10:68819267-68819592	1.17	0.0519	0.0792	ENSRNOG00000006625	Phb-ps1	105833		5:109592278-109592652	1.53	0.0247	0.0376	ENSRNOG00000006853	Elavl2	0
13:82974636-82975240	1.18	0.0525	0.08	ENSRNOG00000054895	U6	14220		7:122346872-122347281	1.03	0.0246	0.0376	ENSRNOG00000018803	Mkl1	0
5:109592278-109592652	1.35	0.0536	0.0815	ENSRNOG00000006853	Elavl2	0		3:165205960-165206516	0.87	0.0248	0.0377	ENSRNOG00000012175	Nfatc2	38722
15:105850723-105851251	0.95	0.0536	0.0815	ENSRNOG00000051564	Rap2a	291		4:148956014-148956311	1.33	0.0248	0.0377	ENSRNOG00000023285	Akr1b1-ps2	3454
4:57250199-57250686	1.43	0.0536	0.0815	ENSRNOG00000057729	Strip2	3525		10:21170289-21170732	0.77	0.0248	0.0377	ENSRNOG00000027341	Tenm2	0
4:47271589-47271978	0.8	0.0538	0.0817	ENSRNOG00000057555	AABR07059974.1	24135		1:23377586-23377880	1.5	0.0256	0.0389	ENSRNOG00000016627	Eya4	31528
10:65502766-65503431	1.26	0.054	0.0818	ENSRNOG00000012240	Supt6h	0		1:126489721-126490040	1.5	0.0257	0.0389	ENSRNOG00000024460	Tarsl2	33129
1:23377586-23377880	1.33	0.0539	0.0818	ENSRNOG00000016627	Eya4	31528		19:53858023-53858392	1.51	0.0257	0.0389	ENSRNOG00000056656	AABR07044049.1	0
2:104937310-104937932	0.86	0.0541	0.0819	ENSRNOG00000011146	Gyg1	0		12:18438225-18438631	1.33	0.0256	0.0389	ENSRNOG00000059429	AABR07035506.1	16745
20:22074287-22074700	1.15	0.0543	0.0821	ENSRNOG00000000638	Zfp365	0		8:51218039-51218500	1.29	0.0258	0.039	ENSRNOG00000053779	U6	133003
3:143216329-143216720	1.39	0.0544	0.0823	ENSRNOG00000005195	Cst3	2966		1:55735966-55736587	1.03	0.0259	0.0392	ENSRNOG00000054834	AABR07001734.1	0
9:62689447-62689974	1.23	0.0547	0.0826	ENSRNOG00000056520	AABR07067767.1	103313		3:112456121-112456580	1.34	0.0265	0.0401	ENSRNOG00000010050	LOC691920	0
7:120332350-120332689	2.42	0.0554	0.0836	ENSRNOG00000055700	AC096473.3	0		3:90971487-90971878	1.03	0.0268	0.0405	ENSRNOG00000059850	AABR07053091.1	0
3:67610455-67610842	0.8	0.0556	0.0839	ENSRNOG00000007765	Frzb	24765		1:178663120-178663780	1.91	0.0269	0.0406	ENSRNOG00000058003	Spon1	0
1:134097274-134097631	1.28	0.0563	0.0849	ENSRNOG00000053587	AABR07004254.1	66827		8:22173594-22174057	1.41	0.0271	0.0409	ENSRNOG00000033426	Cdc37	0
11:38281335-38281753	1.19	0.0581	0.0875	ENSRNOG00000001618	Ripk4	7119		12:12943566-12943932	0.96	0.0273	0.041	ENSRNOG00000001065	Cyth3	0
5:131162344-131162880	0.95	0.0581	0.0875	ENSRNOG00000008025	Bend5	94247		1:102165822-102166158	1.46	0.0275	0.0413	ENSRNOG00000021130	Abcc8	0
2:160885638-160886814	1.05	0.0588	0.0883	ENSRNOG00000046074	AABR07011278.1	593401		2:139469156-139469568	0.83	0.0283	0.0426	ENSRNOG00000010210	Slc7a11	0
5:142574538-142575007	0.89	0.0602	0.0904	ENSRNOG00000046811	AABR07049886.1	15141		2:124111468-124111931	1.67	0.0286	0.0429	ENSRNOG00000017392	Fgf2	0
11:64194860-64195224	1	0.0608	0.0912	ENSRNOG00000058720	AABR07034310.1	0		20:48747574-48747944	1.4	0.0287	0.043	ENSRNOG00000000582	LOC100911156	0
10:86689686-86690101	1.24	0.0614	0.0919	ENSRNOG00000009329	Nr1d1	0		8:89276865-89277391	0.76	0.0287	0.043	ENSRNOG00000058012	AABR07070873.1	39820
5:152197982-152198392	0.75	0.0613	0.0919	ENSRNOG00000051615	Hmgn2	0		1:106096938-106097337	1.41	0.0289	0.0433	ENSRNOG00000015675	Nell1	0
1:265298767-265299121	0.93	0.0619	0.0927	ENSRNOG00000016748	Poll	0		X:29064286-29064609	1.51	0.029	0.0434	ENSRNOG00000052455	AABR07037729.1	92861
11:69764258-69765003	0.66	0.063	0.0942	ENSRNOG00000001706	Kalrn	0		1:72927006-72927468	0.99	0.0293	0.0438	ENSRNOG00000027942	Eps8l1	0
17:20620860-20621223	1.01	0.0637	0.0951	ENSRNOG00000051931	AABR07027235.1	535		3:172987920-172988420	1.72	0.0295	0.0441	ENSRNOG00000007477	Edn3	107471
6:100930206-100930629	0.84	0.0641	0.0957	ENSRNOG00000059409	SNORA17	53232		10:13861081-13861400	1.36	0.0297	0.0444	ENSRNOG00000003195	Caskin1	0
17:62439838-62440449	0.96	0.0644	0.0961	ENSRNOG00000018123	Ccny	0		5:26371063-26371420	1.39	0.0301	0.0449	ENSRNOG00000039924	Triqk	121792
1:185427370-185427787	1.55	0.0646	0.0962	ENSRNOG00000024602	Plekha7	0		3:131872568-131873160	0.73	0.0304	0.0453	ENSRNOG00000027574	AABR07053879.1	179452
5:131827548-131827953	0.86	0.0648	0.0965	ENSRNOG00000042950	Slc5a9	8981		1:180783181-180783765	1.34	0.0305	0.0453	ENSRNOG00000039241	Ythdc2	1302134
19:47024479-47024819	1.26	0.0657	0.0977	ENSRNOG00000012030	Wwox	253002		5:157826426-157827014	1.16	0.0308	0.0458	ENSRNOG00000018097	Emc1	0
20:4464266-4464703	0.95	0.0659	0.0979	ENSRNOG00000000443	C4a	0		12:44152008-44152384	1.71	0.0316	0.0469	ENSRNOG00000001128	Tesc	0
10:68614808-68615381	0.7	0.0661	0.0981	ENSRNOG00000030217	AABR07030122.1	25688		6:104079842-104080358	0.87	0.0317	0.0469	ENSRNOG00000004589	Galnt16	0
1:55735966-55736587	0.9	0.0662	0.0982	ENSRNOG00000054834	AABR07001734.1	0		16:20390726-20391128	1.21	0.0316	0.0469	ENSRNOG00000022753	Mast3	4717
7:70366699-70367028	0.63	0.0666	0.0987	ENSRNOG00000025584	Agap2	0		5:140108444-140108876	1	0.0319	0.0472	ENSRNOG00000027921	Rlf	0
2:261402840-261403192	0.97	0.0669	0.0991	ENSRNOG00000009548	Fpgt	0		13:112266059-112266538	1.42	0.0319	0.0472	ENSRNOG00000035520	Mir205	32670
3:110696945-110697344	1.26	0.0672	0.0995	ENSRNOG00000009421	Ivd	6773		5:171459004-171459339	1.61	0.0319	0.0472	ENSRNOG00000046227	Tprg1l	0
4:117866634-117867243	1.01	0.0673	0.0995	ENSRNOG00000015903	Add2	0		5:138010349-138010897	1.12	0.0325	0.048	ENSRNOG00000007232	Lao1	863
10:94353811-94354149	0.9	0.0675	0.0997	ENSRNOG00000025448	Limd2	932		16:20697359-20697786	1.3	0.0325	0.048	ENSRNOG00000022432	Tmem59l	1659
1:220475838-220476381	0.56	0.068	0.1	ENSRNOG00000020247	Cnih2	0		10:108665066-108665464	0.99	0.0334	0.0492	ENSRNOG00000058129	AABR07030910.1	2342
2:235257608-235258007	0.79	0.0678	0.1	ENSRNOG00000061146	Gar1	0		10:59135735-59136472	2.47	0.0335	0.0494	ENSRNOG00000059449	Metazoa_SRP	15212
3:53983003-53983381	0.81	0.0683	0.101	ENSRNOG00000051709	U2	157490		17:31435358-31435687	1.51	0.0336	0.0495	ENSRNOG00000017445	Tubb2b	5943
3:81300739-81301128	0.84	0.0685	0.101	ENSRNOG00000058478	Mapk8ip1	0		7:60294494-60294834	1.75	0.0339	0.0499	ENSRNOG00000005689	Yeats4	0
1:106096938-106097337	1.22	0.0693	0.102	ENSRNOG00000015675	Nell1	0		12:14676675-14677207	1.5	0.034	0.05	ENSRNOG00000001103	Sdk1	0
3:177166424-177166756	1.43	0.0695	0.102	ENSRNOG00000043071	RGD1561282	0		9:18204071-18204364	1.22	0.0343	0.0504	ENSRNOG00000054111	AABR07066829.1	2439
10:91704133-91704470	0.87	0.0698	0.103	ENSRNOG00000003501	Lyzl6	4710		18:56193284-56194020	0.74	0.0344	0.0505	ENSRNOG00000018712	Camk2a	0
16:16512022-16512908	0.79	0.0716	0.105	ENSRNOG00000059262	AABR07024786.1	38716		1:277394835-277395161	1.38	0.0345	0.0507	ENSRNOG00000016948	Nhlrc2	0
2:235616563-235616962	0.71	0.072	0.106	ENSRNOG00000050706	Col25a1	0		3:8831655-8832168	2.78	0.0349	0.0511	ENSRNOG00000016794	Phyhd1	572
4:77877062-77877507	-1.25	0.073	0.107	ENSRNOG00000007064	Zfp746	129993		8:45565182-45565592	1.4	0.0349	0.0511	ENSRNOG00000050630	RGD1565368	2609
10:110110247-110110689	0.94	0.0732	0.107	ENSRNOG00000047531	Ccdc57	8376		1:109028263-109028685	0.99	0.0351	0.0514	ENSRNOG00000060326	AABR07003398.1	109076
9:110858126-110858536	1.25	0.0738	0.108	ENSRNOG00000013875	Fbxl17	0		19:31154672-31155006	1.55	0.0353	0.0516	ENSRNOG00000039152	Frem3	122856
12:12943566-12943932	0.87	0.0748	0.109	ENSRNOG00000001065	Cyth3	0		14:7044355-7044681	1.34	0.0356	0.052	ENSRNOG00000002186	Nudt9	0
7:98770209-98770859	1.23	0.0745	0.109	ENSRNOG00000008987	Rnf139	0		3:157165428-157165777	1.55	0.036	0.0524	ENSRNOG00000016744	Chd6	66123
2:44856899-44857285	1.16	0.0747	0.109	ENSRNOG00000010454	Ccno	0		3:100771955-100772352	0.83	0.036	0.0524	ENSRNOG00000047466	Bdnf	0
12:48843706-48844088	1.01	0.0749	0.109	ENSRNOG00000053045	Wscd2	0		8:55164226-55164622	1.28	0.0359	0.0524	ENSRNOG00000051792	LOC689959	114
4:158450506-158450833	0.85	0.0759	0.11	ENSRNOG00000023561	LOC100361584	0		1:185427370-185427787	1.67	0.0362	0.0527	ENSRNOG00000024602	Plekha7	0
1:215040364-215040748	1.18	0.0757	0.11	ENSRNOG00000029394	Dusp8	6905		3:81300739-81301128	0.87	0.0364	0.0529	ENSRNOG00000058478	Mapk8ip1	0
14:20151023-20151391	0.85	0.0768	0.112	ENSRNOG00000003067	Npffr2	0		1:34372378-34372687	1.4	0.0366	0.0532	ENSRNOG00000057928	AABR07001025.1	100459
1:124857881-124858281	1.16	0.0798	0.116	ENSRNOG00000015822	Klf13	54519		7:41474878-41475215	0.83	0.037	0.0537	ENSRNOG00000023896	Dusp6	0
16:20325310-20325813	0.74	0.08	0.116	ENSRNOG00000018932	Ccdc124	2046		9:42293971-42294381	1.38	0.0369	0.0537	ENSRNOG00000059692	U6	2267
3:44822990-44823356	1.51	0.0829	0.12	ENSRNOG00000005341	Upp2	0		10:74558578-74558921	1.08	0.0372	0.0539	ENSRNOG00000024730	Ppm1e	0
1:176077645-176078038	1.15	0.0825	0.12	ENSRNOG00000036293	AABR07005031.1	521		7:70366699-70367028	0.67	0.0372	0.0539	ENSRNOG00000025584	Agap2	0
2:84709647-84709949	1.14	0.0857	0.124	ENSRNOG00000022347	Fam173b	15660		10:109596774-109597160	1.04	0.0372	0.0539	ENSRNOG00000036698	Nploc4	0
12:31543916-31544360	0.86	0.0857	0.124	ENSRNOG00000022893	Rimbp2	0		1:246255291-246255630	1.39	0.0372	0.0539	ENSRNOG00000051883	U6	116347
14:16300084-16300548	1.25	0.0894	0.129	ENSRNOG00000002089	Ccng2	24017		10:11305431-11305826	1.06	0.0377	0.0544	ENSRNOG00000055362	AABR07029172.2	729
5:74507803-74508178	0.71	0.0903	0.131	ENSRNOG00000011425	Ptpn3	139618		12:6371540-6371981	0.65	0.0376	0.0544	ENSRNOG00000055643	SNORA67	17229
13:112266059-112266538	1.17	0.0913	0.132	ENSRNOG00000035520	Mir205	32670		4:47271589-47271978	0.85	0.038	0.0549	ENSRNOG00000057555	AABR07059974.1	24135
1:55658333-55658681	1.28	0.0911	0.132	ENSRNOG00000057320	Y_RNA	34374		3:9484852-9485472	0.72	0.0391	0.0563	ENSRNOG00000059375	AC142138.2	13530
6:3523069-3523501	1.1	0.0917	0.132	ENSRNOG00000061417	U1	9971		3:152273070-152273484	1.65	0.0399	0.0574	ENSRNOG00000049814	Rbm39	13915
1:187821374-187821877	0.8	0.0924	0.133	ENSRNOG00000047386	Smg1	0		1:214293498-214293885	1.32	0.0406	0.0584	ENSRNOG00000017960	Deaf1	0
9:42293971-42294381	1.11	0.0923	0.133	ENSRNOG00000059692	U6	2267		X:36932831-36933177	0.79	0.0408	0.0586	ENSRNOG00000032472	Adgrg2	0
17:73035192-73035713	0.7	0.0936	0.135	ENSRNOG00000058351	AABR07028511.1	28944		13:98649603-98649954	0.78	0.0422	0.0606	ENSRNOG00000002969	Itpkb	0
1:78249367-78249907	0.77	0.0949	0.136	ENSRNOG00000048848	Ccdc9	25049		17:16729121-16729497	0.68	0.0434	0.0623	ENSRNOG00000016099	Id4	33996
1:55704185-55705315	0.61	0.0976	0.14	ENSRNOG00000054834	AABR07001734.1	2083		11:62146137-62146653	1.63	0.0436	0.0625	ENSRNOG00000056716	Zbtb20	0
1:226353535-226353949	0.7	0.0989	0.142	ENSRNOG00000027264	Dagla	0		4:48523429-48523822	1.26	0.0436	0.0625	ENSRNOG00000059016	Tspan12	329005
6:48795991-48796344	0.95	0.0999	0.143	ENSRNOG00000004269	Myt1l	0		5:25537506-25537964	0.88	0.0448	0.0641	ENSRNOG00000058934	7SK	8146
8:28818366-28818811	0.68	0.101	0.144	ENSRNOG00000031438	Spata19	358532		4:143702705-143703403	0.98	0.0451	0.0645	ENSRNOG00000059535	7SK	166218
3:90971487-90971878	0.95	0.101	0.144	ENSRNOG00000059850	AABR07053091.1	0		20:22074287-22074700	1.17	0.0457	0.0654	ENSRNOG00000000638	Zfp365	0
3:45867367-45868011	0.72	0.101	0.145	ENSRNOG00000025394	Tanc1	0		8:28208341-28208688	1	0.0458	0.0654	ENSRNOG00000009149	Jam3	0
14:39497641-39498211	0.97	0.101	0.145	ENSRNOG00000057953	Cox7b2	128873		12:48843706-48844088	1.05	0.0459	0.0656	ENSRNOG00000053045	Wscd2	0
7:66326704-66327244	0.64	0.102	0.146	ENSRNOG00000004180	Fam19a2	154345		10:54221424-54222028	0.71	0.0461	0.0657	ENSRNOG00000049361	Gas7	0
9:81614963-81615321	0.86	0.102	0.146	ENSRNOG00000014806	Pnkd	0		6:99783285-99783771	1.3	0.0464	0.0662	ENSRNOG00000006911	Sptb	239
16:74072523-74072894	0.73	0.103	0.147	ENSRNOG00000054572	AABR07026361.2	0		8:66735646-66736079	1.33	0.0465	0.0663	ENSRNOG00000057304	AABR07070352.1	0
12:1512113-1512499	-1.15	0.103	0.147	ENSRNOG00000055570	AABR07034940.2	0		3:102083508-102084105	1.29	0.047	0.0669	ENSRNOG00000004731	Ano3	0
16:8207291-8207678	1.07	0.104	0.148	ENSRNOG00000019727	Dph3	0		7:27264446-27265049	1.54	0.0472	0.0671	ENSRNOG00000026807	LOC362863	0
10:37353188-37353696	1.22	0.105	0.15	ENSRNOG00000004956	Jade2	41564		6:81387941-81388293	1.25	0.0473	0.0672	ENSRNOG00000061746	U6	152267
5:141559953-141560274	1.19	0.105	0.15	ENSRNOG00000017166	Mycbp	0		10:109811302-109811698	0.64	0.0482	0.0684	ENSRNOG00000036697	Mafg	0
10:8643447-8643987	0.66	0.107	0.152	ENSRNOG00000002827	Rbfox1	0		14:46648946-46649343	3.3	0.0487	0.0691	ENSRNOG00000055956	AABR07015078.1	628
5:26371063-26371420	1.14	0.107	0.152	ENSRNOG00000039924	Triqk	121792		1:145390227-145390592	1.28	0.0488	0.0692	ENSRNOG00000025088	Tmc3	325377
10:109811302-109811698	0.64	0.11	0.155	ENSRNOG00000036697	Mafg	0		1:194422957-194423341	1.16	0.0489	0.0693	ENSRNOG00000053245	SNORA30	304434
8:55164226-55164622	0.88	0.11	0.155	ENSRNOG00000051792	LOC689959	114		9:117908057-117908476	1.36	0.049	0.0693	ENSRNOG00000054655	7SK	0
6:60706716-60707095	1.04	0.111	0.157	ENSRNOG00000004823	Dock4	0		6:60706716-60707095	1.26	0.0497	0.0703	ENSRNOG00000004823	Dock4	0
19:25181318-25181900	0.61	0.111	0.157	ENSRNOG00000006049	Rfx1	0		5:168223353-168223683	0.8	0.0499	0.0704	ENSRNOG00000018602	Camta1	0
2:32758446-32759077	1.82	0.111	0.157	ENSRNOG00000010266	Cd180	61245		14:83091684-83092161	1.25	0.0499	0.0705	ENSRNOG00000018144	Depdc5	0
3:140141636-140142050	0.65	0.112	0.158	ENSRNOG00000010587	Crnkl1	0		3:152474094-152474550	1.14	0.0501	0.0706	ENSRNOG00000019992	Cnbd2	8867
5:155276644-155277551	0.56	0.113	0.158	ENSRNOG00000012807	C1qa	12502		1:5149367-5149826	1.01	0.0511	0.0719	ENSRNOG00000014290	Grm1	0
19:32780676-32781120	1.01	0.112	0.158	ENSRNOG00000049370	Lsm6	0		6:45133211-45133556	0.91	0.0512	0.0721	ENSRNOG00000052993	AABR07063742.1	101
6:31863069-31863561	1.15	0.113	0.158	ENSRNOG00000052716	AABR07063507.1	443589		6:48795991-48796344	1.07	0.0514	0.0722	ENSRNOG00000004269	Myt1l	0
14:39048625-39048998	1.26	0.113	0.159	ENSRNOG00000002327	Gabrb1	0		19:10443085-10443485	0.61	0.0515	0.0722	ENSRNOG00000014963	Adgrg1	0
3:100771955-100772352	0.67	0.113	0.159	ENSRNOG00000047466	Bdnf	0		8:28818366-28818811	0.71	0.0514	0.0722	ENSRNOG00000031438	Spata19	358532
8:93835968-93836505	1.19	0.114	0.161	ENSRNOG00000010802	Ube3d	112262		19:32780676-32781120	1.2	0.0514	0.0722	ENSRNOG00000049370	Lsm6	0
14:78553609-78554024	1.03	0.115	0.161	ENSRNOG00000043857	AABR07015814.1	4159		19:61134807-61135133	1.38	0.0521	0.0731	ENSRNOG00000051801	AABR07044167.1	173860
18:49195031-49195339	1.02	0.116	0.162	ENSRNOG00000061456	AABR07032141.1	28475		2:257613702-257614084	1.32	0.0524	0.0735	ENSRNOG00000011294	Usp33	10893
5:126259836-126260126	0.79	0.12	0.167	ENSRNOG00000007327	Pars2	637		7:75597264-75597737	0.97	0.0526	0.0737	ENSRNOG00000008195	Ywhaz	0
1:281377017-281377425	0.56	0.126	0.176	ENSRNOG00000009830	Fam204a	184		7:125261033-125261439	1.66	0.0531	0.0743	ENSRNOG00000055305	Parvb	0
8:62902577-62903117	0.85	0.127	0.177	ENSRNOG00000008219	Ccdc33	9491		3:162817552-162817920	0.91	0.0534	0.0746	ENSRNOG00000006052	Sulf2	0
1:277394835-277395161	1.08	0.127	0.177	ENSRNOG00000016948	Nhlrc2	0		3:100365855-100366298	0.81	0.0535	0.0748	ENSRNOG00000005037	Kif18a	0
9:30939336-30939789	0.74	0.127	0.178	ENSRNOG00000012178	Lmbrd1	0		5:131162344-131162880	1.12	0.0538	0.0751	ENSRNOG00000008025	Bend5	94247
3:148214179-148214510	0.83	0.127	0.178	ENSRNOG00000021750	Id1	1030		5:126555127-126555474	0.82	0.0543	0.0757	ENSRNOG00000007920	Ssbp3	0
1:273023202-273023538	0.86	0.132	0.184	ENSRNOG00000061600	AABR07006957.1	35754		13:110511232-110511646	0.62	0.0549	0.0764	ENSRNOG00000004487	Nek2	22
11:86990025-86990312	0.99	0.134	0.186	ENSRNOG00000030920	Rtn4r	2087		3:117615888-117616256	0.91	0.0551	0.0767	ENSRNOG00000007302	Fbn1	0
10:55139786-55140175	0.95	0.136	0.189	ENSRNOG00000037712	Mfsd6l	0		10:97940761-97941224	0.75	0.0551	0.0767	ENSRNOG00000049876	Prkar1a	0
1:14716628-14716962	0.64	0.138	0.191	ENSRNOG00000012057	Olig3	80804		18:60011853-60012242	0.95	0.0554	0.077	ENSRNOG00000024952	Atp8b1	1140
8:66116133-66116514	0.84	0.138	0.191	ENSRNOG00000053878	AABR07070335.1	49918		8:28236166-28236560	1.17	0.0555	0.0771	ENSRNOG00000009149	Jam3	27701
10:64103246-64103702	-0.77	0.137	0.191	ENSRNOG00000061429	Rph3al	0		12:28785259-28785676	1.19	0.0567	0.0786	ENSRNOG00000024435	Wbscr17	0
7:33944071-33944352	0.72	0.14	0.194	ENSRNOG00000029837	Cfap54	27734		6:21741935-21742308	1.45	0.0567	0.0786	ENSRNOG00000042932	Ttc27	0
2:68120023-68120379	0.93	0.14	0.194	ENSRNOG00000056155	7SK	131438		8:21668570-21668988	0.78	0.057	0.079	ENSRNOG00000020474	LOC364561	248
3:17997275-17997778	1.03	0.142	0.197	ENSRNOG00000049024	AABR07051611.1	106574		12:19328464-19328942	0.6	0.0576	0.0797	ENSRNOG00000001355	Taf6	0
10:81910330-81910796	0.63	0.144	0.199	ENSRNOG00000002828	Tob1	2893		9:98621276-98621761	0.71	0.0584	0.0808	ENSRNOG00000024468	Traf3ip1	0
4:143702705-143703403	0.73	0.144	0.2	ENSRNOG00000059535	7SK	166218		2:235616563-235616962	0.76	0.0587	0.0812	ENSRNOG00000050706	Col25a1	0
6:99968606-99968941	0.67	0.147	0.204	ENSRNOG00000007660	Fntb	1619		3:81351156-81351706	1.01	0.0595	0.0823	ENSRNOG00000007478	Cry2	7047
12:31530365-31530904	0.68	0.148	0.204	ENSRNOG00000022893	Rimbp2	0		7:120332350-120332689	2.36	0.0598	0.0826	ENSRNOG00000055700	AC096473.3	0
10:15228053-15228520	0.56	0.149	0.206	ENSRNOG00000020006	Wdr90	0		7:126660105-126660497	1.14	0.0601	0.0828	ENSRNOG00000021463	Ppara	0
12:31508488-31508888	0.8	0.149	0.206	ENSRNOG00000022893	Rimbp2	21811		10:75966813-75967233	1.16	0.06	0.0828	ENSRNOG00000025338	Msi2	0
10:81140144-81140694	0.75	0.15	0.207	ENSRNOG00000002626	Car10	0		19:37795427-37795912	0.63	0.061	0.0839	ENSRNOG00000018000	Ranbp10	0
3:52290762-52291148	0.93	0.153	0.21	ENSRNOG00000005868	Ttc21b	0		15:105850723-105851251	0.82	0.0618	0.085	ENSRNOG00000051564	Rap2a	291
19:53730021-53730379	0.6	0.156	0.214	ENSRNOG00000017431	RGD1304884	0		9:92435590-92436078	0.58	0.0626	0.0861	ENSRNOG00000017053	Fbxo36	0
1:72860871-72861313	0.68	0.156	0.214	ENSRNOG00000018217	Syt5	0		4:122365867-122366341	1.77	0.0627	0.0861	ENSRNOG00000017808	Klf15	0
2:257613702-257614084	0.99	0.156	0.215	ENSRNOG00000011294	Usp33	10893		1:197403006-197403316	1.2	0.0632	0.0867	ENSRNOG00000016722	Xpo6	97198
6:71676892-71677366	0.96	0.156	0.215	ENSRNOG00000053367	AABR07064257.1	70957		4:111323521-111323935	0.89	0.064	0.0877	ENSRNOG00000055832	AABR07061237.1	78808
2:137715717-137716128	0.95	0.158	0.217	ENSRNOG00000051733	AABR07010502.1	241878		13:113762303-113762842	1.34	0.0644	0.0883	ENSRNOG00000057672	AC118802.1	1073
15:70009852-70010407	1.12	0.16	0.219	ENSRNOG00000008986	Diaph3	29017		12:45995886-45996319	1.59	0.0663	0.0908	ENSRNOG00000032684	Ccdc60	46094
4:147718847-147719427	0.4	0.16	0.219	ENSRNOG00000010746	Rpl32	0		17:76804286-76804740	1.17	0.0665	0.091	ENSRNOG00000017882	Camk1d	0
14:82309892-82310228	0.72	0.163	0.223	ENSRNOG00000055144	U6	12332		1:14716628-14716962	0.82	0.068	0.093	ENSRNOG00000012057	Olig3	80804
6:24214016-24214436	0.93	0.164	0.224	ENSRNOG00000053778	AABR07063248.1	12153		14:9093827-9094308	0.66	0.0686	0.0937	ENSRNOG00000053286	AABR07014317.1	5934
12:19221215-19221651	0.78	0.165	0.225	ENSRNOG00000060512	AABR07035541.2	6967		1:117144719-117145625	1.03	0.0692	0.0944	ENSRNOG00000059608	SNORD116	296
7:144146533-144147093	0.8	0.167	0.228	ENSRNOG00000015269	Atf7	0		5:85068473-85068908	0.89	0.0699	0.0953	ENSRNOG00000005561	Brinp1	0
19:10305094-10305487	1.05	0.168	0.229	ENSRNOG00000014087	Kifc3	15117		10:89279460-89279764	1.05	0.07	0.0954	ENSRNOG00000053448	Rn60_10_0892.1	0
1:181074756-181075150	0.76	0.168	0.229	ENSRNOG00000039241	Ythdc2	1010749		19:10305094-10305487	1.17	0.0703	0.0958	ENSRNOG00000014087	Kifc3	15117
7:143929397-143929839	0.71	0.169	0.23	ENSRNOG00000013343	Myg1	0		5:74507803-74508178	0.72	0.0711	0.0968	ENSRNOG00000011425	Ptpn3	139618
18:15921564-15922036	0.46	0.17	0.231	ENSRNOG00000016562	Zfp191	0		4:147718847-147719427	0.46	0.0713	0.0969	ENSRNOG00000010746	Rpl32	0
1:81412954-81413392	0.83	0.17	0.231	ENSRNOG00000019915	Xrcc1	0		10:55139786-55140175	1.15	0.0714	0.097	ENSRNOG00000037712	Mfsd6l	0
6:8346353-8347061	0.43	0.172	0.234	ENSRNOG00000060905	AC111831.2	0		3:41614-41966	-0.55	0.0714	0.097	ENSRNOG00000058456	AABR07051177.1	31364
8:81863187-81863671	0.61	0.175	0.237	ENSRNOG00000058522	Fam214a	0		8:66116133-66116514	0.95	0.0716	0.0971	ENSRNOG00000053878	AABR07070335.1	49918
3:49449207-49449531	1.06	0.178	0.241	ENSRNOG00000004679	Fign	542866		10:74706141-74706520	1.17	0.0726	0.0984	ENSRNOG00000006661	Rad51c	0
10:108340676-108341022	0.68	0.178	0.242	ENSRNOG00000059401	AABR07030897.1	0		10:88533243-88533683	1.11	0.0735	0.0995	ENSRNOG00000017781	Dnajc7	0
5:123499530-123499956	0.66	0.179	0.243	ENSRNOG00000055591	AABR07049491.1	163422		4:146547345-146547630	-2.67	0.0736	0.0996	ENSRNOG00000007486	Atg7	50783
4:150898645-150898996	0.79	0.184	0.248	ENSRNOG00000007090	Cacna1c	68733		1:85323456-85323898	0.52	0.0738	0.0998	ENSRNOG00000019838	Gmfg	5489
7:25126582-25127189	1.01	0.186	0.251	ENSRNOG00000008061	Nuak1	12919		2:68120023-68120379	1.09	0.0738	0.0998	ENSRNOG00000056155	7SK	131438
1:11907307-11907653	0.54	0.187	0.252	ENSRNOG00000051831	5_8S_rRNA	715		X:71884454-71884758	1.05	0.0742	0.1	ENSRNOG00000045779	Rgag4	74007
10:86251087-86251544	0.6	0.187	0.253	ENSRNOG00000028430	LOC257650	14202		6:43493958-43494298	0.86	0.0743	0.1	ENSRNOG00000051650	Ywhaq	143
10:62014800-62015220	1.07	0.188	0.254	ENSRNOG00000035516	Mir132	0		1:134097274-134097631	1.19	0.0746	0.101	ENSRNOG00000053587	AABR07004254.1	66827
1:222459783-222460238	0.57	0.19	0.256	ENSRNOG00000021175	Otub1	0		1:115408487-115408938	0.88	0.0748	0.101	ENSRNOG00000055881	SNORA17	74376
9:98621276-98621761	0.6	0.192	0.259	ENSRNOG00000024468	Traf3ip1	0		5:114721765-114722163	1.16	0.0761	0.102	ENSRNOG00000008907	Fggy	0
2:103737440-103737958	0.77	0.196	0.263	ENSRNOG00000013038	AABR07009572.1	12829		18:15921564-15922036	0.56	0.0763	0.102	ENSRNOG00000016562	Zfp191	0
2:188541156-188541580	0.56	0.195	0.263	ENSRNOG00000036423	Mir92b	41		12:51485314-51485818	1.71	0.0758	0.102	ENSRNOG00000032590	Ttc28	0
10:45417345-45417696	0.75	0.198	0.266	ENSRNOG00000058068	Obscn	0		16:81832260-81832648	1.03	0.0755	0.102	ENSRNOG00000032737	F7	0
5:19471385-19471887	0.44	0.2	0.267	ENSRNOG00000009683	Sdcbp	0		14:39048625-39048998	1.46	0.0765	0.103	ENSRNOG00000002327	Gabrb1	0
12:28939396-28939762	1.08	0.199	0.267	ENSRNOG00000024435	Wbscr17	0		1:191948823-191949152	1.23	0.0772	0.103	ENSRNOG00000060008	Cog7	0
1:180738902-180739593	0.72	0.199	0.267	ENSRNOG00000039241	Ythdc2	1346306		18:81285783-81286076	0.8	0.0774	0.104	ENSRNOG00000043357	Zfp407	0
1:60716920-60717269	0.53	0.2	0.268	ENSRNOG00000011282	Ppp2r1a	117		6:55556047-55556582	1.16	0.0788	0.105	ENSRNOG00000005096	Bzw2	29764
10:21170289-21170732	0.51	0.2	0.268	ENSRNOG00000027341	Tenm2	0		15:45590705-45591153	0.59	0.0783	0.105	ENSRNOG00000009440	Gucy1b2	40421
1:65844956-65845411	0.6	0.2	0.268	ENSRNOG00000045583	AABR07002068.1	0		14:78553609-78554024	1.14	0.0788	0.105	ENSRNOG00000043857	AABR07015814.1	4159
11:62146137-62146653	1.06	0.2	0.268	ENSRNOG00000056716	Zbtb20	0		13:33504867-33505224	-0.86	0.0783	0.105	ENSRNOG00000053423	N/A	643579
7:139762400-139762787	0.6	0.203	0.271	ENSRNOG00000021945	Ccdc184	0		2:106394165-106394560	0.97	0.0798	0.106	ENSRNOG00000052367	AABR07009634.1	175959
5:25537506-25537964	0.59	0.203	0.271	ENSRNOG00000058934	7SK	8146		2:221371957-221372419	0.78	0.0793	0.106	ENSRNOG00000060752	AABR07013073.3	32240
4:58425753-58426129	0.77	0.204	0.272	ENSRNOG00000054990	AABR07060133.1	0		11:71601492-71601922	0.75	0.0802	0.107	ENSRNOG00000001758	Tctex1d2	0
8:15595950-15596355	-1.36	0.205	0.274	ENSRNOG00000041897	5S_rRNA	134270		6:97834980-97835335	1.14	0.0811	0.108	ENSRNOG00000009542	Kcnh5	37496
7:120744502-120744880	0.61	0.207	0.275	ENSRNOG00000013869	Kcnj4	0		16:20325310-20325813	0.65	0.0811	0.108	ENSRNOG00000018932	Ccdc124	2046
5:144106643-144107080	0.81	0.207	0.276	ENSRNOG00000025716	Lsm10	0		1:60716920-60717269	0.78	0.0817	0.109	ENSRNOG00000011282	Ppp2r1a	117
6:97176139-97176487	0.83	0.207	0.276	ENSRNOG00000056012	Syt16	0		11:90234190-90234503	1.2	0.0825	0.11	ENSRNOG00000050091	Efcab1	0
19:52225315-52225781	0.63	0.209	0.277	ENSRNOG00000015590	Dnaaf1	0		12:31530365-31530904	0.79	0.0839	0.111	ENSRNOG00000022893	Rimbp2	0
11:90234190-90234503	0.85	0.209	0.277	ENSRNOG00000050091	Efcab1	0		20:46215189-46215573	1.11	0.0832	0.111	ENSRNOG00000043186	Ppil6	0
6:144123515-144123943	0.44	0.211	0.28	ENSRNOG00000004520	Wdr60	0		1:261802684-261803127	0.74	0.0853	0.113	ENSRNOG00000051256	R3hcc1l	0
10:10808204-10808630	0.65	0.212	0.281	ENSRNOG00000028075	LOC360479	0		10:86689686-86690101	1.24	0.0861	0.114	ENSRNOG00000009329	Nr1d1	0
9:117908057-117908476	0.99	0.212	0.281	ENSRNOG00000054655	7SK	0		12:47073797-47074391	0.55	0.0867	0.115	ENSRNOG00000011222	Dynll1	0
7:23959630-23959988	0.55	0.214	0.283	ENSRNOG00000004962	Prdm4	390		6:51356461-51356885	0.7	0.0886	0.117	ENSRNOG00000009079	Prkar2b	79
1:72546051-72546492	0.5	0.216	0.285	ENSRNOG00000016877	Shisa7	0		3:161498740-161499169	0.71	0.0895	0.118	ENSRNOG00000017824	Ncoa5	0
18:60011853-60012242	0.63	0.216	0.285	ENSRNOG00000024952	Atp8b1	1140		4:48512725-48513359	0.92	0.0894	0.118	ENSRNOG00000059016	Tspan12	339468
3:9484852-9485472	0.5	0.216	0.285	ENSRNOG00000059375	AC142138.2	13530		17:9672378-9672810	1.07	0.0917	0.121	ENSRNOG00000013653	Pdlim7	3667
3:102083508-102084105	0.82	0.217	0.286	ENSRNOG00000004731	Ano3	0		1:214182526-214182958	0.57	0.0918	0.121	ENSRNOG00000016697	Lrrc56	0
6:135259353-135259822	0.49	0.219	0.289	ENSRNOG00000007850	Mok	0		3:55886555-55886868	1.32	0.0931	0.123	ENSRNOG00000007127	Bbs5	0
9:85528654-85529039	0.6	0.219	0.289	ENSRNOG00000015080	Wdfy1	0		7:98770209-98770859	1.5	0.0937	0.123	ENSRNOG00000008987	Rnf139	0
9:10032493-10032889	0.49	0.221	0.291	ENSRNOG00000047134	Gtf2f1	122		8:81863187-81863671	0.76	0.094	0.124	ENSRNOG00000058522	Fam214a	0
8:44143834-44144219	0.5	0.221	0.291	ENSRNOG00000057221	Scn3b	0		10:81140144-81140694	0.87	0.0955	0.125	ENSRNOG00000002626	Car10	0
10:83456061-83456420	0.77	0.222	0.292	ENSRNOG00000046799	Phb	19687		13:78044916-78045392	1.09	0.0955	0.125	ENSRNOG00000002736	Rabgap1l	0
1:280103475-280103904	0.55	0.225	0.295	ENSRNOG00000018310	Eno4	0		15:87861186-87861571	0.96	0.0953	0.125	ENSRNOG00000050367	AABR07019093.1	13792
16:21819681-21820104	0.57	0.225	0.295	ENSRNOG00000055634	AABR07024908.1	12156		6:71773838-71774231	0.73	0.0964	0.126	ENSRNOG00000059058	AABR07064264.1	61068
2:181331136-181331708	0.52	0.225	0.296	ENSRNOG00000012982	Map9	0		5:126259836-126260126	0.77	0.0971	0.127	ENSRNOG00000007327	Pars2	637
3:131872568-131873160	0.44	0.227	0.297	ENSRNOG00000027574	AABR07053879.1	179452		2:261402840-261403192	0.92	0.0969	0.127	ENSRNOG00000009548	Fpgt	0
16:78833189-78833504	0.58	0.227	0.297	ENSRNOG00000030719	Csmd1	0		16:83283812-83284283	0.74	0.101	0.132	ENSRNOG00000014526	Cars2	4381
1:261802684-261803127	0.56	0.231	0.302	ENSRNOG00000051256	R3hcc1l	0		5:142574538-142575007	0.78	0.101	0.133	ENSRNOG00000046811	AABR07049886.1	15141
19:59599756-59600105	0.77	0.23	0.302	ENSRNOG00000061610	AABR07044148.1	56124		18:22873660-22874013	0.87	0.103	0.134	ENSRNOG00000017840	Pik3c3	90197
20:12128592-12128954	0.55	0.237	0.31	ENSRNOG00000001228	Pofut2	0		4:2053180-2053938	0.78	0.103	0.135	ENSRNOG00000057275	AABR07059024.1	0
9:27214519-27214990	0.6	0.238	0.31	ENSRNOG00000052150	AABR07067034.1	1348		13:99136503-99137158	0.53	0.104	0.136	ENSRNOG00000003247	Sde2	0
6:110914911-110915542	0.51	0.237	0.31	ENSRNOG00000061785	AABR07065124.2	523		4:168750198-168750573	1.13	0.106	0.138	ENSRNOG00000007830	Apold1	1560
10:89338821-89339230	0.44	0.238	0.311	ENSRNOG00000023768	Rundc1	0		15:60766456-60767148	0.64	0.106	0.138	ENSRNOG00000009987	Akap11	0
4:48523429-48523822	0.8	0.24	0.313	ENSRNOG00000059016	Tspan12	329005		2:206453672-206454125	1.32	0.107	0.139	ENSRNOG00000019785	Phtf1	83
5:58389979-58390459	0.43	0.244	0.317	ENSRNOG00000000130	Dnajb5	2774		10:82761874-82762301	1.39	0.109	0.142	ENSRNOG00000003897	Col1a1	0
3:161498740-161499169	0.49	0.244	0.317	ENSRNOG00000017824	Ncoa5	0		7:116872438-116872781	0.85	0.11	0.143	ENSRNOG00000007684	Zc3h3	0
13:78044916-78045392	0.84	0.245	0.319	ENSRNOG00000002736	Rabgap1l	0		16:20212102-20212853	1.01	0.11	0.143	ENSRNOG00000050776	5S_rRNA	6098
12:28785259-28785676	0.75	0.247	0.32	ENSRNOG00000024435	Wbscr17	0		10:107242489-107242907	0.77	0.111	0.144	ENSRNOG00000043381	Cyth1	0
5:147148441-147148859	0.5	0.247	0.32	ENSRNOG00000051507	Azin2	151		6:97176139-97176487	1.01	0.111	0.145	ENSRNOG00000056012	Syt16	0
19:61134807-61135133	0.86	0.247	0.32	ENSRNOG00000051801	AABR07044167.1	173860		7:34484809-34485252	0.69	0.115	0.149	ENSRNOG00000055887	AABR07056643.2	0
3:55886555-55886868	1.04	0.25	0.324	ENSRNOG00000007127	Bbs5	0		12:11478021-11478357	1.24	0.116	0.15	ENSRNOG00000000999	Smurf1	0
1:100413408-100413780	0.5	0.252	0.326	ENSRNOG00000019318	Syt3	5326		2:235831468-235832041	0.54	0.116	0.15	ENSRNOG00000023322	Ostc	0
10:84976028-84976552	0.53	0.254	0.329	ENSRNOG00000009902	Lrrc46	0		5:171261867-171262340	1.05	0.116	0.15	ENSRNOG00000025030	Dffb	0
13:46693502-46693897	0.4	0.256	0.331	ENSRNOG00000003878	Thsd7b	0		18:14807496-14807922	0.56	0.116	0.15	ENSRNOG00000047261	LOC100911918	0
4:169035326-169035733	0.45	0.258	0.333	ENSRNOG00000008518	Gsg1	0		9:82197831-82198173	0.69	0.119	0.154	ENSRNOG00000056996	Ccdc108	2110
7:116872438-116872781	0.67	0.259	0.334	ENSRNOG00000007684	Zc3h3	0		12:19221215-19221651	0.81	0.119	0.154	ENSRNOG00000060512	AABR07035541.2	6967
9:82197831-82198173	0.56	0.261	0.337	ENSRNOG00000056996	Ccdc108	2110		3:140141636-140142050	0.68	0.121	0.155	ENSRNOG00000010587	Crnkl1	0
1:180896385-180897065	0.7	0.263	0.339	ENSRNOG00000039241	Ythdc2	1188834		8:27685017-27685388	0.62	0.121	0.156	ENSRNOG00000007142	B3gat1	91791
7:116782068-116782482	0.55	0.264	0.34	ENSRNOG00000007668	Mafa	303		1:181198908-181199768	-0.6	0.124	0.159	ENSRNOG00000039241	Ythdc2	886131
1:47191703-47192047	0.81	0.267	0.343	ENSRNOG00000018158	Tmem181	0		16:21858734-21859070	-2.5	0.124	0.159	ENSRNOG00000055634	AABR07024908.1	51209
3:41614-41966	-0.46	0.267	0.343	ENSRNOG00000058456	AABR07051177.1	31364		2:49476615-49477203	0.81	0.124	0.16	ENSRNOG00000046657	LOC100910954	92515
1:56949415-56949830	0.4	0.271	0.348	ENSRNOG00000015597	LOC100125364	0		8:66359171-66359541	0.71	0.125	0.16	ENSRNOG00000053265	AABR07070341.2	786
6:21741935-21742308	0.98	0.271	0.348	ENSRNOG00000042932	Ttc27	0		12:39420009-39420432	1.08	0.126	0.162	ENSRNOG00000001294	Ift81	3164
2:27793385-27793837	0.46	0.271	0.348	ENSRNOG00000051888	AABR07007775.1	8773		14:82309892-82310228	0.82	0.127	0.163	ENSRNOG00000055144	U6	12332
3:138024160-138024649	0.96	0.273	0.35	ENSRNOG00000005924	Dstn	0		1:219345317-219345730	0.55	0.13	0.167	ENSRNOG00000018391	Cdk2ap2	188
1:11910798-11911343	1.34	0.273	0.35	ENSRNOG00000052007	pRNA	4194		1:199216490-199216927	0.57	0.13	0.167	ENSRNOG00000039730	Orai3	89
20:37700892-37701291	0.48	0.274	0.351	ENSRNOG00000000802	Tbc1d32	0		1:72860871-72861313	0.76	0.131	0.168	ENSRNOG00000018217	Syt5	0
1:55715740-55716639	0.79	0.275	0.352	ENSRNOG00000054834	AABR07001734.1	0		3:150581466-150582194	0.4	0.132	0.169	ENSRNOG00000017701	Asip	1597
2:49363930-49364396	1.02	0.277	0.354	ENSRNOG00000046657	LOC100910954	18019		1:187821374-187821877	0.82	0.133	0.17	ENSRNOG00000047386	Smg1	0
16:7082028-7082376	0.8	0.278	0.355	ENSRNOG00000018075	Spcs1	0		10:45417345-45417696	0.88	0.134	0.172	ENSRNOG00000058068	Obscn	0
4:6878856-6879591	-0.78	0.278	0.355	ENSRNOG00000051749	U6	1039		17:76144609-76144929	0.69	0.135	0.173	ENSRNOG00000045553	Proser2	4208
18:71422919-71423434	0.73	0.281	0.358	ENSRNOG00000018359	Smad7	0		16:59574112-59574560	0.66	0.136	0.173	ENSRNOG00000053706	Lonrf1	0
18:62121507-62121997	0.55	0.283	0.36	ENSRNOG00000018770	Pmaip1	52673		5:144106643-144107080	0.88	0.136	0.174	ENSRNOG00000025716	Lsm10	0
1:71292655-71292972	0.87	0.282	0.36	ENSRNOG00000033906	Zfp667	2319		4:58425753-58426129	0.99	0.137	0.175	ENSRNOG00000054990	AABR07060133.1	0
4:48512725-48513359	0.61	0.283	0.36	ENSRNOG00000059016	Tspan12	339468		2:235257608-235258007	0.65	0.137	0.175	ENSRNOG00000061146	Gar1	0
7:109579318-109579746	0.57	0.285	0.362	ENSRNOG00000031680	AABR07058301.1	167434		14:107302895-107303483	0.62	0.138	0.176	ENSRNOG00000009220	Tmem17	0
2:148150609-148151008	0.5	0.287	0.364	ENSRNOG00000017427	Pfn2	100172		2:32758446-32759077	1.71	0.14	0.178	ENSRNOG00000010266	Cd180	61245
3:148137332-148137721	0.47	0.287	0.364	ENSRNOG00000059752	AABR07072936.1	4915		14:77492533-77492916	0.95	0.141	0.179	ENSRNOG00000006139	Stx18	0
5:140108444-140108876	0.58	0.287	0.365	ENSRNOG00000027921	Rlf	0		17:88095160-88095751	0.61	0.141	0.179	ENSRNOG00000018631	Enkur	0
16:26859009-26859384	0.64	0.288	0.365	ENSRNOG00000032297	Msmo1	13		4:158450506-158450833	0.73	0.141	0.179	ENSRNOG00000023561	LOC100361584	0
5:148780926-148781270	0.42	0.29	0.366	ENSRNOG00000011709	Pum1	0		6:24214016-24214436	0.9	0.143	0.181	ENSRNOG00000053778	AABR07063248.1	12153
1:7101529-7101850	0.48	0.289	0.366	ENSRNOG00000014908	Sf3b5	0		10:83456061-83456420	0.91	0.145	0.183	ENSRNOG00000046799	Phb	19687
5:144067223-144067712	0.46	0.289	0.366	ENSRNOG00000026978	Oscp1	0		15:47988790-47989400	0.71	0.144	0.183	ENSRNOG00000050046	AABR07018226.1	23905
16:37749203-37750108	0.51	0.289	0.366	ENSRNOG00000049792	Glra3	0		13:96355015-96355414	0.76	0.147	0.185	ENSRNOG00000042201	Efcab2	0
X:358546-359794	-1.33	0.291	0.368	ENSRNOG00000054596	AABR07036679.1	98251		3:52290762-52291148	0.92	0.149	0.188	ENSRNOG00000005868	Ttc21b	0
4:152391755-152392227	0.54	0.292	0.369	ENSRNOG00000009264	Erc1	11572		3:148137332-148137721	0.63	0.148	0.188	ENSRNOG00000059752	AABR07072936.1	4915
16:21858734-21859070	-1.35	0.295	0.373	ENSRNOG00000055634	AABR07024908.1	51209		1:72546051-72546492	0.56	0.151	0.19	ENSRNOG00000016877	Shisa7	0
7:120295391-120295738	0.5	0.296	0.373	ENSRNOG00000055700	AC096473.3	0		17:5371458-5371899	1.1	0.152	0.192	ENSRNOG00000018400	Golm1	10135
6:71773838-71774231	0.47	0.296	0.373	ENSRNOG00000059058	AABR07064264.1	61068		20:48503937-48504401	0.47	0.158	0.199	ENSRNOG00000000581	Cdc40	0
11:53731634-53732037	0.42	0.298	0.375	ENSRNOG00000001958	Ift57	0		6:7421423-7421713	0.61	0.158	0.199	ENSRNOG00000005067	LOC100911319	0
3:100365855-100366298	0.45	0.298	0.375	ENSRNOG00000005037	Kif18a	0		12:31508488-31508888	0.76	0.163	0.205	ENSRNOG00000022893	Rimbp2	21811
7:12917860-12918190	0.62	0.298	0.375	ENSRNOG00000008296	Tpgs1	0		9:27121365-27121715	0.95	0.165	0.208	ENSRNOG00000013046	LOC100361830	0
2:26320345-26320827	0.53	0.299	0.376	ENSRNOG00000025406	Iqgap2	0		1:226353535-226353949	0.54	0.169	0.213	ENSRNOG00000027264	Dagla	0
5:159734780-159735190	0.37	0.307	0.386	ENSRNOG00000023346	Rsg1	0		9:105032446-105032847	0.62	0.17	0.214	ENSRNOG00000031146	Slco6d1	162065
2:221371957-221372419	0.51	0.308	0.387	ENSRNOG00000060752	AABR07013073.3	32240		14:85413749-85414309	0.88	0.171	0.214	ENSRNOG00000033575	Emid1	15218
13:50858952-50859410	0.59	0.31	0.388	ENSRNOG00000003183	Fmod	14195		2:49370638-49370957	-1.47	0.171	0.214	ENSRNOG00000046657	LOC100910954	11458
1:173780820-173781282	0.43	0.31	0.388	ENSRNOG00000014629	Lmo1	16571		16:37749203-37750108	-0.76	0.17	0.214	ENSRNOG00000049792	Glra3	0
5:76150538-76150998	0.49	0.31	0.388	ENSRNOG00000015340	Dnajc25	0		10:106971168-106971591	0.46	0.175	0.219	ENSRNOG00000002946	Socs3	3587
2:195724759-195725103	-0.41	0.311	0.389	ENSRNOG00000020875	Celf3	0		13:46693502-46693897	0.47	0.175	0.219	ENSRNOG00000003878	Thsd7b	0
4:66165530-66165864	0.4	0.312	0.39	ENSRNOG00000005564	Ubn2	0		8:14522850-14523200	0.8	0.175	0.219	ENSRNOG00000011585	Fat3	0
13:33485686-33486005	-0.91	0.312	0.39	ENSRNOG00000053423	N/A	662798		14:83067777-83068335	0.64	0.176	0.22	ENSRNOG00000055471	Ywhah	5354
6:7421423-7421713	0.42	0.314	0.392	ENSRNOG00000005067	LOC100911319	0		1:238592670-238593048	0.88	0.177	0.221	ENSRNOG00000051262	Tmc1	151171
1:165122089-165122617	0.32	0.315	0.393	ENSRNOG00000018411	Pold3	0		1:212547207-212547642	0.8	0.178	0.222	ENSRNOG00000018337	Caly	0
17:74912805-74913253	0.76	0.319	0.397	ENSRNOG00000055896	U6	111173		2:187522120-187522493	0.45	0.178	0.222	ENSRNOG00000031778	Mef2d	0
1:180719322-180719705	-0.74	0.326	0.406	ENSRNOG00000039241	Ythdc2	1366194		5:173098849-173099285	0.67	0.179	0.223	ENSRNOG00000017564	Mib2	34
8:23416371-23416803	0.58	0.328	0.408	ENSRNOG00000026979	RGD1561444	0		4:6878856-6879591	-1.8	0.182	0.226	ENSRNOG00000051749	U6	1039
19:25307881-25308286	0.49	0.327	0.408	ENSRNOG00000035644	Mir23a	10296		5:123499530-123499956	0.62	0.182	0.226	ENSRNOG00000055591	AABR07049491.1	163422
1:214182526-214182958	0.38	0.329	0.409	ENSRNOG00000016697	Lrrc56	0		1:196883777-196884172	0.48	0.182	0.227	ENSRNOG00000015218	Nsmce1	0
14:77492533-77492916	0.68	0.334	0.414	ENSRNOG00000006139	Stx18	0		5:76150538-76150998	0.52	0.182	0.227	ENSRNOG00000015340	Dnajc25	0
1:191948823-191949152	0.74	0.333	0.414	ENSRNOG00000060008	Cog7	0		19:25925422-25925762	0.69	0.185	0.229	ENSRNOG00000033368	Dand5	4839
17:31435358-31435687	0.81	0.334	0.415	ENSRNOG00000017445	Tubb2b	5943		4:157612227-157612596	0.47	0.188	0.233	ENSRNOG00000018309	Chd4	0
12:48286160-48286607	0.34	0.336	0.416	ENSRNOG00000028556	Usp30	0		1:78249367-78249907	0.58	0.189	0.234	ENSRNOG00000048848	Ccdc9	25049
1:56024210-56024750	-0.45	0.336	0.417	ENSRNOG00000013671	Vom2r9	128575		10:108340676-108341022	0.63	0.191	0.236	ENSRNOG00000059401	AABR07030897.1	0
16:83283812-83284283	0.46	0.337	0.417	ENSRNOG00000014526	Cars2	4381		19:49518473-49518902	0.57	0.192	0.238	ENSRNOG00000045541	LOC687399	0
10:97209920-97210472	0.34	0.337	0.417	ENSRNOG00000055010	Axin2	1960		10:10808204-10808630	0.64	0.193	0.239	ENSRNOG00000028075	LOC360479	0
18:40123385-40123789	0.45	0.338	0.419	ENSRNOG00000016612	Trim36	0		3:110696945-110697344	0.91	0.195	0.241	ENSRNOG00000009421	Ivd	6773
1:219345317-219345730	0.44	0.343	0.423	ENSRNOG00000018391	Cdk2ap2	188		11:87548700-87549129	0.58	0.196	0.242	ENSRNOG00000001876	Ccdc74a	0
13:72727096-72727644	0.44	0.343	0.424	ENSRNOG00000057771	U6	6788		7:139762400-139762787	0.59	0.196	0.242	ENSRNOG00000021945	Ccdc184	0
18:14807496-14807922	0.41	0.347	0.428	ENSRNOG00000047261	LOC100911918	0		5:25395089-25395433	0.48	0.2	0.246	ENSRNOG00000015562	Cdh17	0
1:181072461-181073077	1.06	0.35	0.432	ENSRNOG00000039241	Ythdc2	1012822		7:127136285-127136629	1.16	0.201	0.247	ENSRNOG00000017057	Tbc1d22a	0
10:57184751-57185040	0.49	0.353	0.435	ENSRNOG00000033508	Mink1	307		1:101774382-101774781	0.57	0.2	0.247	ENSRNOG00000021046	Sult2b1	875
1:281101610-281102128	0.43	0.355	0.436	ENSRNOG00000009523	Rab11fip2	173		11:82147562-82148061	0.72	0.205	0.252	ENSRNOG00000001796	Dgkg	0
9:92435590-92436078	0.32	0.354	0.436	ENSRNOG00000017053	Fbxo36	0		1:220475838-220476381	0.37	0.206	0.253	ENSRNOG00000020247	Cnih2	0
1:129244283-129244578	0.68	0.355	0.437	ENSRNOG00000022822	Fam169b	10818		9:10995179-10995630	0.45	0.206	0.253	ENSRNOG00000048509	Ubxn6	0
1:65520649-65521615	0.43	0.357	0.439	ENSRNOG00000027550	Mzf1	503		6:123655924-123656402	0.38	0.209	0.257	ENSRNOG00000004709	Foxn3	78230
17:88095160-88095751	0.41	0.358	0.44	ENSRNOG00000018631	Enkur	0		17:23857348-23857812	0.55	0.21	0.258	ENSRNOG00000014007	Gfod1	0
1:72927006-72927468	0.44	0.362	0.445	ENSRNOG00000027942	Eps8l1	0		5:164898323-164898730	0.71	0.211	0.259	ENSRNOG00000008619	Agtrap	0
13:113762303-113762842	0.8	0.365	0.447	ENSRNOG00000057672	AC118802.1	1073		10:87250052-87250457	0.88	0.212	0.26	ENSRNOG00000033617	Krt26	1421
5:140162663-140162991	0.64	0.367	0.449	ENSRNOG00000027921	Rlf	22		10:62014800-62015220	1.03	0.212	0.26	ENSRNOG00000035516	Mir132	0
1:178663120-178663780	0.9	0.37	0.453	ENSRNOG00000058003	Spon1	0		12:37714096-37714479	0.74	0.213	0.261	ENSRNOG00000001074	Mphosph9	0
10:96663432-96663933	0.36	0.371	0.454	ENSRNOG00000024557	Cep112	0		2:186140848-186141217	0.67	0.215	0.263	ENSRNOG00000016550	Dclk2	0
6:45133211-45133556	0.45	0.371	0.454	ENSRNOG00000052993	AABR07063742.1	101		12:17584279-17584687	0.43	0.215	0.263	ENSRNOG00000021312	Dnaaf5	0
1:13582492-13583080	-0.35	0.373	0.455	ENSRNOG00000059393	U6	69		1:70210593-70211065	0.51	0.216	0.264	ENSRNOG00000054183	MIMT1_1	0
19:24216745-24217150	0.45	0.374	0.457	ENSRNOG00000003479	Rnf150	0		3:127568853-127569386	0.61	0.218	0.266	ENSRNOG00000024852	Tmx4	0
12:49518187-49518730	0.46	0.377	0.459	ENSRNOG00000052424	2900026A02Rik	0		19:25181318-25181900	0.42	0.219	0.267	ENSRNOG00000006049	Rfx1	0
1:55731117-55731649	0.46	0.376	0.459	ENSRNOG00000054834	AABR07001734.1	0		20:13835794-13836221	0.57	0.221	0.269	ENSRNOG00000001237	Cabin1	0
8:132790588-132791225	0.33	0.377	0.46	ENSRNOG00000006244	Lztfl1	0		12:38783237-38783616	0.42	0.22	0.269	ENSRNOG00000001342	Wdr66	1228
15:12835223-12835705	-0.53	0.379	0.461	ENSRNOG00000009206	Fezf2	3728		7:12917860-12918190	0.7	0.221	0.269	ENSRNOG00000008296	Tpgs1	0
16:20576145-20576455	-0.45	0.379	0.461	ENSRNOG00000019698	Ssbp4	1676		1:181286603-181286963	-1.64	0.221	0.269	ENSRNOG00000039241	Ythdc2	798936
20:48503937-48504401	0.32	0.38	0.462	ENSRNOG00000000581	Cdc40	0		4:152391755-152392227	0.62	0.222	0.27	ENSRNOG00000009264	Erc1	11572
6:109044395-109044806	0.33	0.38	0.462	ENSRNOG00000006467	Eif2b2	0		9:10032493-10032889	0.54	0.223	0.271	ENSRNOG00000047134	Gtf2f1	122
14:84392940-84393389	-0.48	0.382	0.463	ENSRNOG00000005218	Sf3a1	0		1:65520649-65521615	0.51	0.225	0.272	ENSRNOG00000027550	Mzf1	503
12:37210495-37211001	0.44	0.381	0.463	ENSRNOG00000021691	Ccdc92	315		10:46486575-46486926	0.6	0.224	0.272	ENSRNOG00000060588	AC128154.1	0
4:170429217-170429555	0.39	0.381	0.463	ENSRNOG00000053476	AABR07062350.1	43382		10:47740934-47741377	0.81	0.226	0.273	ENSRNOG00000002364	Rnf112	15763
1:56002295-56002700	-1.49	0.384	0.465	ENSRNOG00000013671	Vom2r9	106660		1:181215129-181215784	1.27	0.225	0.273	ENSRNOG00000039241	Ythdc2	870115
15:87861186-87861571	0.52	0.384	0.465	ENSRNOG00000050367	AABR07019093.1	13792		1:100413408-100413780	0.51	0.228	0.276	ENSRNOG00000019318	Syt3	5326
1:181215129-181215784	1.21	0.385	0.466	ENSRNOG00000039241	Ythdc2	870115		12:3351287-3352058	-0.53	0.229	0.277	ENSRNOG00000053067	AABR07035008.1	31107
8:28208341-28208688	0.46	0.386	0.467	ENSRNOG00000009149	Jam3	0		5:141559953-141560274	0.85	0.234	0.282	ENSRNOG00000017166	Mycbp	0
1:212547207-212547642	0.53	0.387	0.468	ENSRNOG00000018337	Caly	0		11:33939471-33940027	0.49	0.236	0.285	ENSRNOG00000051204	Dopey2	0
20:48747574-48747944	0.58	0.388	0.469	ENSRNOG00000000582	LOC100911156	0		19:59599756-59600105	0.76	0.238	0.287	ENSRNOG00000061610	AABR07044148.1	56124
6:76661664-76662065	0.51	0.389	0.469	ENSRNOG00000008225	AABR07064349.1	0		7:143929397-143929839	0.58	0.239	0.288	ENSRNOG00000013343	Myg1	0
5:164898323-164898730	0.5	0.39	0.471	ENSRNOG00000008619	Agtrap	0		3:148438695-148439069	0.54	0.24	0.289	ENSRNOG00000008596	Ttll9	0
3:165205960-165206516	0.35	0.394	0.475	ENSRNOG00000012175	Nfatc2	38722		1:144601121-144601450	0.4	0.24	0.289	ENSRNOG00000026296	Saxo2	0
10:47109541-47110127	0.55	0.396	0.476	ENSRNOG00000005360	Dhrs7b	0		8:36607141-36607562	0.48	0.242	0.291	ENSRNOG00000011789	Cdon	18171
7:122346872-122347281	0.39	0.399	0.48	ENSRNOG00000018803	Mkl1	0		12:16928356-16928670	0.78	0.246	0.295	ENSRNOG00000001277	Mafk	0
4:25538339-25538714	0.37	0.402	0.484	ENSRNOG00000006114	LOC100910867	0		6:135304337-135305046	0.44	0.245	0.295	ENSRNOG00000008035	Cinp	0
12:17584279-17584687	0.31	0.407	0.489	ENSRNOG00000021312	Dnaaf5	0		5:148780926-148781270	0.46	0.245	0.295	ENSRNOG00000011709	Pum1	0
10:105290063-105290514	0.38	0.408	0.489	ENSRNOG00000049862	Rnf157	2976		5:160352803-160353388	0.4	0.247	0.296	ENSRNOG00000012503	Dnajc16	0
1:11909529-11910435	0.91	0.407	0.489	ENSRNOG00000051831	5_8S_rRNA	2937		19:47024479-47024819	0.8	0.248	0.298	ENSRNOG00000012030	Wwox	253002
14:46655423-46655864	0.32	0.411	0.492	ENSRNOG00000054945	AABR07015081.2	0		1:246110353-246110827	0.53	0.249	0.298	ENSRNOG00000014486	Rfx3	136
6:7900809-7901277	0.4	0.415	0.496	ENSRNOG00000005151	Dync2li1	0		1:82473588-82473988	0.43	0.249	0.298	ENSRNOG00000028753	B9d2	0
3:148438695-148439069	0.39	0.414	0.496	ENSRNOG00000008596	Ttll9	0		10:56154026-56154326	-0.59	0.249	0.298	ENSRNOG00000052688	Dnah2	0
3:161211874-161212307	0.37	0.413	0.496	ENSRNOG00000042162	Wfdc3	0		12:37210495-37211001	0.52	0.25	0.299	ENSRNOG00000021691	Ccdc92	315
2:209358432-209358877	0.39	0.414	0.496	ENSRNOG00000052798	AABR07072775.1	0		1:129244283-129244578	0.83	0.253	0.302	ENSRNOG00000022822	Fam169b	10818
9:16543488-16543886	0.61	0.418	0.499	ENSRNOG00000016315	Cnpy3	0		6:8346353-8347061	0.3	0.252	0.302	ENSRNOG00000060905	AC111831.2	0
7:34484809-34485252	0.41	0.419	0.501	ENSRNOG00000055887	AABR07056643.2	0		10:84976028-84976552	0.49	0.257	0.306	ENSRNOG00000009902	Lrrc46	0
19:25925422-25925762	0.44	0.421	0.503	ENSRNOG00000033368	Dand5	4839		10:89338821-89339230	0.4	0.257	0.306	ENSRNOG00000023768	Rundc1	0
12:16928356-16928670	0.55	0.423	0.505	ENSRNOG00000001277	Mafk	0		12:47551615-47552031	0.76	0.256	0.306	ENSRNOG00000037566	RGD1560398	0
8:25669350-25669848	0.36	0.424	0.505	ENSRNOG00000026589	Dpy19l1	0		1:65844956-65845411	0.51	0.256	0.306	ENSRNOG00000045583	AABR07002068.1	0
10:106971168-106971591	0.33	0.426	0.507	ENSRNOG00000002946	Socs3	3587		16:21770173-21770569	-0.56	0.257	0.306	ENSRNOG00000051631	AABR07024907.1	1907
7:12819816-12820700	0.37	0.426	0.507	ENSRNOG00000009028	Rnf126	140		7:23959630-23959988	0.52	0.26	0.309	ENSRNOG00000004962	Prdm4	390
13:98649603-98649954	0.34	0.43	0.512	ENSRNOG00000002969	Itpkb	0		14:79445320-79445759	0.79	0.26	0.309	ENSRNOG00000006575	Ccdc96	0
9:65916962-65917290	0.42	0.431	0.513	ENSRNOG00000024085	Tmem237	0		9:85528654-85529039	0.52	0.26	0.309	ENSRNOG00000015080	Wdfy1	0
2:183810896-183811296	0.35	0.434	0.515	ENSRNOG00000061118	AABR07012047.1	0		12:37425408-37425817	0.65	0.26	0.309	ENSRNOG00000052704	Atp6v0a2	0
3:127568853-127569386	0.4	0.434	0.516	ENSRNOG00000024852	Tmx4	0		10:47109541-47110127	0.75	0.261	0.31	ENSRNOG00000005360	Dhrs7b	0
9:1411043-1411377	-0.85	0.437	0.518	ENSRNOG00000010637	Tbc1d5	0		2:209358432-209358877	0.51	0.262	0.311	ENSRNOG00000052798	AABR07072775.1	0
1:131455703-131456257	0.3	0.444	0.526	ENSRNOG00000010308	Nr2f2	0		10:110110247-110110689	0.56	0.264	0.312	ENSRNOG00000047531	Ccdc57	8376
1:222495198-222495676	0.31	0.444	0.526	ENSRNOG00000021179	Naa40	0		10:59259959-59260340	0.42	0.266	0.314	ENSRNOG00000016212	Ankfy1	0
1:180557984-180558496	0.37	0.445	0.527	ENSRNOG00000039241	Ythdc2	1527403		5:141430619-141430918	0.62	0.268	0.317	ENSRNOG00000026610	Akirin1	0
13:74024079-74024497	0.57	0.449	0.532	ENSRNOG00000004111	Soat1	10583		1:226502014-226502346	0.53	0.268	0.317	ENSRNOG00000030180	Lrrc10b	95
7:125833275-125833648	0.32	0.451	0.532	ENSRNOG00000013423	Npap60	0		8:5429455-5429833	0.41	0.268	0.317	ENSRNOG00000032070	Dync2h1	0
8:114300026-114300362	0.29	0.45	0.532	ENSRNOG00000013669	Pik3r4	0		8:114300026-114300362	0.42	0.271	0.32	ENSRNOG00000013669	Pik3r4	0
X:36469538-36469951	-0.59	0.452	0.534	ENSRNOG00000003588	AABR07037960.1	189078		6:76661664-76662065	0.64	0.272	0.321	ENSRNOG00000008225	AABR07064349.1	0
12:31335163-31335470	0.47	0.453	0.535	ENSRNOG00000000936	Stx2	0		1:165122089-165122617	0.32	0.272	0.321	ENSRNOG00000018411	Pold3	0
14:80355426-80355775	0.3	0.455	0.537	ENSRNOG00000008474	Acox3	7		7:125833275-125833648	0.42	0.273	0.322	ENSRNOG00000013423	Npap60	0
10:58776313-58776801	0.25	0.455	0.537	ENSRNOG00000014072	Txndc17	0		6:107632915-107633280	0.43	0.275	0.324	ENSRNOG00000010553	Pnma1	0
1:246619148-246619607	0.88	0.457	0.539	ENSRNOG00000014768	Glis3	0		6:144123515-144123943	0.31	0.277	0.326	ENSRNOG00000004520	Wdr60	0
16:20859131-20859484	0.51	0.459	0.54	ENSRNOG00000020142	Gdf1	0		1:85113052-85113431	0.47	0.279	0.328	ENSRNOG00000019254	Dyrk1b	0
13:82607518-82607916	0.29	0.462	0.544	ENSRNOG00000002884	Blzf1	140		1:173780820-173781282	0.39	0.281	0.331	ENSRNOG00000014629	Lmo1	16571
8:50309852-50310317	0.26	0.463	0.544	ENSRNOG00000045931	Sik3	88		10:82192610-82193058	-0.4	0.283	0.333	ENSRNOG00000060528	Cacna1g	0
13:33502599-33502970	0.58	0.466	0.547	ENSRNOG00000053423	N/A	645833		1:56949415-56949830	0.39	0.284	0.334	ENSRNOG00000015597	LOC100125364	0
16:20390726-20391128	0.47	0.468	0.55	ENSRNOG00000022753	Mast3	4717		17:78817341-78817761	0.51	0.285	0.335	ENSRNOG00000016283	Meig1	0
1:181078550-181078946	0.56	0.469	0.551	ENSRNOG00000039241	Ythdc2	1006953		10:57184751-57185040	0.55	0.287	0.337	ENSRNOG00000033508	Mink1	307
12:19328464-19328942	0.24	0.473	0.555	ENSRNOG00000001355	Taf6	0		9:16543488-16543886	0.79	0.291	0.341	ENSRNOG00000016315	Cnpy3	0
6:29375604-29376215	0.2	0.475	0.555	ENSRNOG00000005371	Klhl29	0		1:81412954-81413392	0.62	0.293	0.343	ENSRNOG00000019915	Xrcc1	0
6:51356461-51356885	0.3	0.474	0.555	ENSRNOG00000009079	Prkar2b	79		8:132790588-132791225	0.34	0.297	0.348	ENSRNOG00000006244	Lztfl1	0
6:135304337-135305046	0.28	0.478	0.559	ENSRNOG00000008035	Cinp	0		16:20399924-20400664	0.59	0.3	0.351	ENSRNOG00000022753	Mast3	0
12:47073797-47074391	0.27	0.478	0.559	ENSRNOG00000011222	Dynll1	0		7:12819816-12820700	0.44	0.303	0.353	ENSRNOG00000009028	Rnf126	140
10:87250052-87250457	0.5	0.482	0.563	ENSRNOG00000033617	Krt26	1421		5:78324121-78324499	0.43	0.302	0.353	ENSRNOG00000014869	Wdr31	0
13:99136503-99137158	0.24	0.484	0.564	ENSRNOG00000003247	Sde2	0		7:120891523-120891865	0.66	0.305	0.356	ENSRNOG00000013892	Cby1	75
14:107302895-107303483	0.35	0.484	0.564	ENSRNOG00000009220	Tmem17	0		1:281101610-281102128	0.45	0.307	0.358	ENSRNOG00000009523	Rab11fip2	173
5:141430619-141430918	0.47	0.483	0.564	ENSRNOG00000026610	Akirin1	0		16:7082028-7082376	0.72	0.313	0.365	ENSRNOG00000018075	Spcs1	0
9:105032446-105032847	0.34	0.488	0.568	ENSRNOG00000031146	Slco6d1	162065		1:11907307-11907653	-0.6	0.313	0.365	ENSRNOG00000051831	5_8S_rRNA	715
20:46215189-46215573	0.48	0.488	0.569	ENSRNOG00000043186	Ppil6	0		3:113251789-113252190	0.34	0.315	0.366	ENSRNOG00000014230	Map1a	0
10:75149514-75150050	0.27	0.492	0.573	ENSRNOG00000008635	Mks1	0		3:8449924-8450340	0.52	0.314	0.366	ENSRNOG00000014584	Odf2	0
1:219349390-219349773	-0.41	0.5	0.581	ENSRNOG00000018553	Pitpnm1	0		4:77877062-77877507	0.47	0.316	0.367	ENSRNOG00000007064	Zfp746	129993
10:108425284-108425698	0.32	0.5	0.581	ENSRNOG00000045791	Eif4a3	79		14:80355426-80355775	0.38	0.316	0.368	ENSRNOG00000008474	Acox3	7
13:51113674-51114293	0.21	0.502	0.582	ENSRNOG00000030743	Myog	12166		1:141116366-141116801	0.48	0.32	0.371	ENSRNOG00000016689	Fanci	3365
1:180972120-180973021	0.36	0.501	0.582	ENSRNOG00000039241	Ythdc2	1112878		9:65916962-65917290	0.5	0.321	0.373	ENSRNOG00000024085	Tmem237	0
20:45342862-45343196	0.34	0.503	0.584	ENSRNOG00000000587	Rpf2	0		1:164831017-164831357	0.65	0.322	0.374	ENSRNOG00000018164	Spcs2	0
1:194917381-194917664	0.57	0.506	0.586	ENSRNOG00000058825	SNORD116	13		13:73056601-73057068	0.46	0.324	0.375	ENSRNOG00000000042	Xpr1	0
14:84150508-84150975	0.35	0.508	0.588	ENSRNOG00000024945	Dusp18	0		15:4092174-4092659	0.39	0.326	0.377	ENSRNOG00000027012	Usp54	0
1:55736619-55737217	0.29	0.515	0.596	ENSRNOG00000054834	AABR07001734.1	0		5:144067223-144067712	0.41	0.332	0.384	ENSRNOG00000026978	Oscp1	0
8:26888243-26888619	-0.27	0.517	0.598	ENSRNOG00000006931	Eepd1	129919		16:74072523-74072894	0.42	0.332	0.384	ENSRNOG00000054572	AABR07026361.2	0
1:117144719-117145625	-0.83	0.517	0.598	ENSRNOG00000059608	SNORD116	296		15:32887920-32888386	0.36	0.333	0.385	ENSRNOG00000009090	Dad1	0
3:55926073-55926483	0.26	0.52	0.6	ENSRNOG00000024335	Fastkd1	0		1:78967923-78968367	0.43	0.334	0.386	ENSRNOG00000016907	Ppp5c	0
4:119888964-119889502	0.35	0.521	0.601	ENSRNOG00000027722	H1fx	0		6:135259353-135259822	0.33	0.337	0.388	ENSRNOG00000007850	Mok	0
1:115408487-115408938	0.34	0.521	0.601	ENSRNOG00000055881	SNORA17	74376		1:80231739-80232323	0.37	0.338	0.39	ENSRNOG00000046667	Fosb	10030
3:160047000-160047501	0.26	0.521	0.601	ENSRNOG00000059169	AABR07054554.1	0		2:178209943-178210417	0.66	0.341	0.393	ENSRNOG00000032009	LOC499643	0
2:197348261-197349017	-0.69	0.528	0.608	ENSRNOG00000054851	5_8S_rRNA	138227		2:148150609-148151008	0.47	0.346	0.398	ENSRNOG00000017427	Pfn2	100172
5:114721765-114722163	0.42	0.533	0.614	ENSRNOG00000008907	Fggy	0		13:82607518-82607916	0.38	0.349	0.4	ENSRNOG00000002884	Blzf1	140
11:71601492-71601922	0.3	0.537	0.618	ENSRNOG00000001758	Tctex1d2	0		5:164844445-164844837	0.43	0.348	0.4	ENSRNOG00000008345	Clcn6	0
14:46643648-46644028	0.29	0.542	0.623	ENSRNOG00000059852	Rn5-8s	2138		14:84150508-84150975	0.44	0.347	0.4	ENSRNOG00000024945	Dusp18	0
16:20399924-20400664	0.35	0.544	0.625	ENSRNOG00000022753	Mast3	0		1:71292655-71292972	0.68	0.349	0.4	ENSRNOG00000033906	Zfp667	2319
9:106214455-106214886	0.23	0.544	0.625	ENSRNOG00000046623	AABR07068455.1	268125		16:21819681-21820104	-0.47	0.349	0.4	ENSRNOG00000055634	AABR07024908.1	12156
4:157612227-157612596	0.22	0.549	0.629	ENSRNOG00000018309	Chd4	0		1:205842277-205842673	0.28	0.353	0.404	ENSRNOG00000018327	Fank1	0
1:55702615-55703086	-0.24	0.551	0.632	ENSRNOG00000054834	AABR07001734.1	4312		6:2886296-2886809	0.37	0.353	0.404	ENSRNOG00000027343	Ttc39d	0
12:14676675-14677207	0.47	0.554	0.634	ENSRNOG00000001103	Sdk1	0		10:108425284-108425698	0.4	0.353	0.404	ENSRNOG00000045791	Eif4a3	79
13:73056601-73057068	0.36	0.554	0.635	ENSRNOG00000000042	Xpr1	0		8:50309852-50310317	0.31	0.353	0.404	ENSRNOG00000045931	Sik3	88
8:129927631-129928256	-0.28	0.555	0.636	ENSRNOG00000019271	Ulk4	8512		10:58776313-58776801	0.3	0.358	0.408	ENSRNOG00000014072	Txndc17	0
1:180852283-180852832	0.38	0.556	0.636	ENSRNOG00000039241	Ythdc2	1233067		1:222495198-222495676	0.26	0.357	0.408	ENSRNOG00000021179	Naa40	0
18:73359949-73360415	0.23	0.561	0.641	ENSRNOG00000017788	Katnal2	0		2:26320345-26320827	0.38	0.357	0.408	ENSRNOG00000025406	Iqgap2	0
12:47551615-47552031	0.39	0.564	0.644	ENSRNOG00000037566	RGD1560398	0		5:152197982-152198392	0.4	0.364	0.416	ENSRNOG00000051615	Hmgn2	0
14:46329542-46329899	0.42	0.57	0.651	ENSRNOG00000061254	AABR07015042.1	97		10:96663432-96663933	0.28	0.368	0.419	ENSRNOG00000024557	Cep112	0
19:41379350-41379817	0.2	0.571	0.652	ENSRNOG00000017178	Hydin	0		10:15228053-15228520	0.35	0.368	0.42	ENSRNOG00000020006	Wdr90	0
13:33570765-33571224	0.37	0.572	0.652	ENSRNOG00000053423	N/A	577579		1:280103475-280103904	0.4	0.369	0.421	ENSRNOG00000018310	Eno4	0
4:111323521-111323935	0.3	0.572	0.652	ENSRNOG00000055832	AABR07061237.1	78808		6:107596608-107596965	0.52	0.37	0.421	ENSRNOG00000042333	Dnal1	0
5:142267183-142267905	0.34	0.574	0.653	ENSRNOG00000049397	AABR07049880.1	35731		12:48286160-48286607	0.3	0.372	0.423	ENSRNOG00000028556	Usp30	0
3:124359983-124360502	0.26	0.575	0.655	ENSRNOG00000045581	LOC103691893	100228		8:15595950-15596355	0.75	0.372	0.423	ENSRNOG00000041897	5S_rRNA	134270
5:173098849-173099285	0.26	0.58	0.659	ENSRNOG00000017564	Mib2	34		1:281377017-281377425	0.3	0.373	0.424	ENSRNOG00000009830	Fam204a	184
2:187522120-187522493	0.23	0.579	0.659	ENSRNOG00000031778	Mef2d	0		2:30340106-30340434	0.36	0.373	0.424	ENSRNOG00000017864	Bdp1	0
6:107596608-107596965	0.31	0.58	0.659	ENSRNOG00000042333	Dnal1	0		11:73078740-73079085	0.33	0.379	0.43	ENSRNOG00000001730	Acap2	0
X:15112684-15113159	0.26	0.583	0.661	ENSRNOG00000039587	Wdr13	719		18:73359949-73360415	0.33	0.379	0.43	ENSRNOG00000017788	Katnal2	0
20:10680395-10680854	0.26	0.584	0.662	ENSRNOG00000053658	AABR07044569.1	0		1:55714655-55715114	-0.3	0.383	0.434	ENSRNOG00000054834	AABR07001734.1	0
17:89436392-89436860	0.44	0.588	0.666	ENSRNOG00000028913	LOC688970	15954		20:45342862-45343196	0.4	0.384	0.435	ENSRNOG00000000587	Rpf2	0
1:199216490-199216927	0.21	0.589	0.667	ENSRNOG00000039730	Orai3	89		3:160047000-160047501	0.31	0.384	0.435	ENSRNOG00000059169	AABR07054554.1	0
7:145727617-145728307	-0.24	0.59	0.667	ENSRNOG00000054065	AABR07058976.1	0		1:181074756-181075150	-0.67	0.385	0.436	ENSRNOG00000039241	Ythdc2	1010749
16:19303348-19303883	0.25	0.592	0.668	ENSRNOG00000014454	Ap1m1	0		12:3352728-3353196	-1.1	0.386	0.436	ENSRNOG00000053067	AABR07035008.1	32548
6:2886296-2886809	0.19	0.592	0.668	ENSRNOG00000027343	Ttc39d	0		13:33570765-33571224	0.42	0.388	0.439	ENSRNOG00000053423	N/A	577579
10:56154026-56154326	-0.32	0.592	0.668	ENSRNOG00000052688	Dnah2	0		5:159734780-159735190	0.31	0.39	0.44	ENSRNOG00000023346	Rsg1	0
20:40913215-40913929	0.7	0.591	0.668	ENSRNOG00000054949	AABR07072837.1	107803		X:15112684-15113159	0.35	0.392	0.443	ENSRNOG00000039587	Wdr13	719
8:49186112-49186610	0.25	0.594	0.67	ENSRNOG00000055883	U6atac	15246		1:220868471-220868869	0.45	0.399	0.449	ENSRNOG00000020617	Mus81	657
15:32887920-32888386	0.26	0.596	0.672	ENSRNOG00000009090	Dad1	0		8:129927631-129928256	0.37	0.399	0.45	ENSRNOG00000019271	Ulk4	8512
6:97834980-97835335	0.46	0.596	0.672	ENSRNOG00000009542	Kcnh5	37496		12:24101871-24102299	0.31	0.402	0.452	ENSRNOG00000001443	Rhbdd2	0
15:60766456-60767148	0.23	0.599	0.674	ENSRNOG00000009987	Akap11	0		13:33503631-33504550	-0.92	0.401	0.452	ENSRNOG00000053423	N/A	644253
6:43493958-43494298	0.33	0.6	0.675	ENSRNOG00000051650	Ywhaq	143		1:226630424-226630934	0.27	0.405	0.455	ENSRNOG00000020693	Tmem138	0
12:37425408-37425817	0.31	0.6	0.675	ENSRNOG00000052704	Atp6v0a2	0		2:49363930-49364396	0.79	0.404	0.455	ENSRNOG00000046657	LOC100910954	18019
20:13835794-13836221	0.21	0.601	0.676	ENSRNOG00000001237	Cabin1	0		10:13826458-13826946	0.37	0.407	0.457	ENSRNOG00000009224	E4f1	0
14:79445320-79445759	0.43	0.604	0.678	ENSRNOG00000006575	Ccdc96	0		8:26888243-26888619	0.34	0.41	0.46	ENSRNOG00000006931	Eepd1	129919
2:186140848-186141217	0.31	0.604	0.678	ENSRNOG00000016550	Dclk2	0		6:132246156-132246496	0.39	0.409	0.46	ENSRNOG00000007147	Cyp46a1	0
1:226502014-226502346	0.33	0.605	0.679	ENSRNOG00000030180	Lrrc10b	95		17:89436392-89436860	0.91	0.413	0.463	ENSRNOG00000028913	LOC688970	15954
12:6371540-6371981	0.18	0.606	0.679	ENSRNOG00000055643	SNORA67	17229		16:78833189-78833504	0.39	0.419	0.469	ENSRNOG00000030719	Csmd1	0
11:35677396-35677813	0.32	0.609	0.682	ENSRNOG00000001652	Erg	0		14:46655423-46655864	-0.43	0.419	0.469	ENSRNOG00000054945	AABR07015081.2	0
10:59259959-59260340	0.2	0.617	0.691	ENSRNOG00000016212	Ankfy1	0		4:58006735-58007214	0.23	0.42	0.47	ENSRNOG00000010950	Cep41	0
6:107632915-107633280	0.21	0.62	0.694	ENSRNOG00000010553	Pnma1	0		2:44856899-44857285	0.55	0.425	0.475	ENSRNOG00000010454	Ccno	0
10:55653748-55654123	0.27	0.622	0.696	ENSRNOG00000006519	Tmem107	0		3:59152922-59153424	-0.25	0.426	0.476	ENSRNOG00000001514	Cdca7	0
3:67537877-67538321	0.2	0.624	0.696	ENSRNOG00000006803	Dnajc10	0		9:97298577-97298937	-0.51	0.434	0.484	ENSRNOG00000019592	Iqca1	7939
4:81376809-81377295	0.19	0.623	0.696	ENSRNOG00000011944	Snx10	2652		6:2969184-2969511	0.31	0.437	0.487	ENSRNOG00000030319	Morn2	0
5:169260922-169261359	0.39	0.624	0.696	ENSRNOG00000022694	Plekhg5	0		1:181072461-181073077	0.8	0.437	0.487	ENSRNOG00000039241	Ythdc2	1012822
8:95895609-95895909	0.28	0.624	0.696	ENSRNOG00000059324	SNORA17	11943		1:164226473-164226870	-0.34	0.442	0.492	ENSRNOG00000027204	Map6	0
1:141116366-141116801	0.22	0.625	0.697	ENSRNOG00000016689	Fanci	3365		8:23416371-23416803	0.44	0.444	0.495	ENSRNOG00000026979	RGD1561444	0
1:59129495-59130094	0.17	0.631	0.702	ENSRNOG00000012692	Riok2	0		20:21564401-21565024	0.21	0.45	0.501	ENSRNOG00000000635	Arid5b	0
1:85323456-85323898	0.22	0.631	0.703	ENSRNOG00000019838	Gmfg	5489		14:84392940-84393389	0.36	0.453	0.504	ENSRNOG00000005218	Sf3a1	0
16:21770173-21770569	-0.18	0.632	0.703	ENSRNOG00000051631	AABR07024907.1	1907		3:80348979-80349327	-0.33	0.454	0.505	ENSRNOG00000014798	RGD1309540	0
6:136041078-136041373	0.2	0.633	0.704	ENSRNOG00000010330	Mark3	404		1:59129495-59130094	0.23	0.466	0.518	ENSRNOG00000012692	Riok2	0
1:181322506-181323193	-0.36	0.634	0.704	ENSRNOG00000039241	Ythdc2	762706		6:109044395-109044806	0.28	0.467	0.519	ENSRNOG00000006467	Eif2b2	0
1:182012618-182012864	0.34	0.636	0.706	ENSRNOG00000039241	Ythdc2	73035		11:70967170-70967579	0.29	0.475	0.527	ENSRNOG00000026420	Iqcg	0
2:30340106-30340434	0.2	0.637	0.707	ENSRNOG00000017864	Bdp1	0		18:49195031-49195339	0.48	0.477	0.529	ENSRNOG00000061456	AABR07032141.1	28475
12:24101871-24102299	-0.21	0.64	0.709	ENSRNOG00000001443	Rhbdd2	0		5:150322789-150323217	-0.53	0.48	0.532	ENSRNOG00000010531	Oprd1	0
1:11947357-11947782	0.5	0.641	0.71	ENSRNOG00000061685	pRNA	14968		6:109110320-109110659	0.43	0.482	0.534	ENSRNOG00000027115	Zc2hc1c	0
1:141973352-141973820	0.17	0.642	0.711	ENSRNOG00000061327	AABR07004421.1	8776		8:65587228-65587928	0.27	0.483	0.535	ENSRNOG00000012015	Lrrc49	0
10:13861081-13861400	-0.45	0.644	0.713	ENSRNOG00000003195	Caskin1	0		10:55653748-55654123	0.33	0.488	0.54	ENSRNOG00000006519	Tmem107	0
12:3352728-3353196	-0.4	0.65	0.719	ENSRNOG00000053067	AABR07035008.1	32548		18:40123385-40123789	0.35	0.489	0.541	ENSRNOG00000016612	Trim36	0
3:8449924-8450340	0.25	0.654	0.723	ENSRNOG00000014584	Odf2	0		1:7101529-7101850	0.37	0.49	0.542	ENSRNOG00000014908	Sf3b5	0
2:120316396-120316771	-0.2	0.656	0.724	ENSRNOG00000011440	Ccdc39	0		20:7753204-7753787	0.3	0.493	0.544	ENSRNOG00000000500	Scube3	6874
16:58731453-58731901	0.22	0.663	0.732	ENSRNOG00000032376	LOC688765	0		3:110020970-110021359	0.29	0.494	0.545	ENSRNOG00000005888	Fsip1	0
13:33503631-33504550	0.25	0.665	0.734	ENSRNOG00000053423	N/A	644253		13:33485686-33486005	-1	0.495	0.546	ENSRNOG00000053423	N/A	662798
11:70967170-70967579	-0.21	0.666	0.735	ENSRNOG00000026420	Iqcg	0		16:58731453-58731901	0.3	0.502	0.553	ENSRNOG00000032376	LOC688765	0
6:135608110-135608450	0.22	0.669	0.737	ENSRNOG00000008145	Traf3	2293		7:117733813-117734209	0.28	0.503	0.554	ENSRNOG00000015450	Ppp1r16a	0
7:120891523-120891865	0.25	0.67	0.737	ENSRNOG00000013892	Cby1	75		11:36546568-36547006	0.32	0.505	0.556	ENSRNOG00000028238	Sh3bgr	8410
12:37714096-37714479	0.26	0.672	0.739	ENSRNOG00000001074	Mphosph9	0		20:12128592-12128954	0.24	0.508	0.559	ENSRNOG00000001228	Pofut2	0
1:196883777-196884172	0.18	0.671	0.739	ENSRNOG00000015218	Nsmce1	0		10:75149514-75150050	0.23	0.51	0.561	ENSRNOG00000008635	Mks1	0
1:5149367-5149826	-0.26	0.674	0.741	ENSRNOG00000014290	Grm1	0		3:67537877-67538321	0.25	0.512	0.562	ENSRNOG00000006803	Dnajc10	0
10:45279067-45279663	-0.15	0.676	0.742	ENSRNOG00000049219	Rnf187	0		10:105290063-105290514	0.21	0.512	0.563	ENSRNOG00000049862	Rnf157	2976
2:235831468-235832041	0.16	0.678	0.744	ENSRNOG00000023322	Ostc	0		4:85427642-85428027	0.27	0.521	0.571	ENSRNOG00000011530	Fam188b	0
1:55714655-55715114	-0.19	0.677	0.744	ENSRNOG00000054834	AABR07001734.1	0		8:118737688-118738183	0.24	0.521	0.571	ENSRNOG00000020891	Kif9	6046
4:147756488-147757020	-0.18	0.679	0.745	ENSRNOG00000010952	Ift122	0		20:40913215-40913929	-0.98	0.524	0.574	ENSRNOG00000054949	AABR07072837.1	107803
X:361144-361935	-0.28	0.68	0.745	ENSRNOG00000054596	AABR07036679.1	100849		1:265298767-265299121	0.34	0.526	0.576	ENSRNOG00000016748	Poll	0
7:117733813-117734209	0.2	0.684	0.749	ENSRNOG00000015450	Ppp1r16a	0		9:67199514-67199947	0.18	0.527	0.577	ENSRNOG00000045014	5S_rRNA	6804
1:116751044-116751463	-0.25	0.688	0.753	ENSRNOG00000058531	SNORD115	0		2:160885638-160886814	0.68	0.53	0.579	ENSRNOG00000046074	AABR07011278.1	593401
6:123655924-123656402	0.16	0.692	0.756	ENSRNOG00000004709	Foxn3	78230		8:130475067-130475527	0.19	0.53	0.58	ENSRNOG00000025643	Ccdc13	0
16:49485030-49485460	-0.15	0.691	0.756	ENSRNOG00000038819	RGD1564308	0		16:19303348-19303883	0.34	0.532	0.581	ENSRNOG00000014454	Ap1m1	0
20:4411633-4411947	0.18	0.695	0.759	ENSRNOG00000000432	Fkbpl	0		X:361144-361935	0.51	0.534	0.583	ENSRNOG00000054596	AABR07036679.1	100849
1:72464426-72464844	0.14	0.697	0.759	ENSRNOG00000042414	Nat14	0		1:55658333-55658681	0.47	0.541	0.59	ENSRNOG00000057320	Y_RNA	34374
14:83067777-83068335	0.2	0.696	0.759	ENSRNOG00000055471	Ywhah	5354		10:54511983-54512328	0.27	0.542	0.591	ENSRNOG00000037718	Cfap52	0
10:46486575-46486926	0.19	0.696	0.759	ENSRNOG00000060588	AC128154.1	0		5:19471385-19471887	0.21	0.543	0.592	ENSRNOG00000009683	Sdcbp	0
1:238592670-238593048	0.25	0.698	0.761	ENSRNOG00000051262	Tmc1	151171		3:8614498-8614840	0.26	0.546	0.594	ENSRNOG00000015636	Wdr34	0
20:21564401-21565024	0.12	0.704	0.766	ENSRNOG00000000635	Arid5b	0		14:23717742-23718173	0.33	0.547	0.594	ENSRNOG00000021776	Cenpc	47268
18:38416626-38417616	0.29	0.704	0.766	ENSRNOG00000039260	RGD1563060	86847		17:89389567-89390806	0.26	0.545	0.594	ENSRNOG00000028913	LOC688970	62008
5:78324121-78324499	0.18	0.707	0.769	ENSRNOG00000014869	Wdr31	0		1:55701095-55701538	-0.6	0.547	0.594	ENSRNOG00000054834	AABR07001734.1	5860
16:74022913-74023303	-0.17	0.708	0.769	ENSRNOG00000025174	Kat6a	0		1:55736619-55737217	-0.67	0.547	0.594	ENSRNOG00000054834	AABR07001734.1	0
1:55764463-55764900	0.19	0.712	0.773	ENSRNOG00000054834	AABR07001734.1	10107		1:99054740-99055418	-0.89	0.548	0.595	ENSRNOG00000043280	Vom2r37	0
10:105553122-105553513	-0.18	0.714	0.774	ENSRNOG00000011007	Ube2o	137		4:81376809-81377295	0.2	0.55	0.597	ENSRNOG00000011944	Snx10	2652
1:82473588-82473988	-0.18	0.713	0.774	ENSRNOG00000028753	B9d2	0		6:99817176-99817648	0.19	0.559	0.606	ENSRNOG00000007336	Churc1	0
1:180783181-180783765	0.3	0.718	0.778	ENSRNOG00000039241	Ythdc2	1302134		8:25669350-25669848	0.27	0.559	0.606	ENSRNOG00000026589	Dpy19l1	0
14:46644874-46645295	0.43	0.719	0.779	ENSRNOG00000059852	Rn5-8s	871		16:20585138-20585510	-0.26	0.563	0.609	ENSRNOG00000019698	Ssbp4	0
13:33528638-33529265	0.2	0.72	0.78	ENSRNOG00000053423	N/A	619538		1:185143090-185143478	0.21	0.563	0.609	ENSRNOG00000020456	Nucb2	0
3:145005880-145006327	0.33	0.727	0.786	ENSRNOG00000031536	Syndig1	25873		1:55704185-55705315	0.26	0.562	0.609	ENSRNOG00000054834	AABR07001734.1	2083
1:56025301-56025903	-0.24	0.729	0.788	ENSRNOG00000013671	Vom2r9	129666		3:55926073-55926483	0.25	0.564	0.61	ENSRNOG00000024335	Fastkd1	0
1:164831017-164831357	0.23	0.73	0.789	ENSRNOG00000018164	Spcs2	0		4:147756488-147757020	-0.22	0.572	0.618	ENSRNOG00000010952	Ift122	0
20:7753204-7753787	-0.18	0.736	0.796	ENSRNOG00000000500	Scube3	6874		20:4411633-4411947	0.27	0.577	0.622	ENSRNOG00000000432	Fkbpl	0
10:97940761-97941224	0.2	0.737	0.796	ENSRNOG00000049876	Prkar1a	0		3:80816049-80816422	0.32	0.576	0.622	ENSRNOG00000017422	Ambra1	0
1:181198908-181199768	-0.19	0.741	0.799	ENSRNOG00000039241	Ythdc2	886131		11:31103347-31103962	0.18	0.577	0.622	ENSRNOG00000021399	RGD1306954	0
10:107242489-107242907	0.16	0.741	0.799	ENSRNOG00000043381	Cyth1	0		9:81614963-81615321	0.33	0.578	0.623	ENSRNOG00000014806	Pnkd	0
16:20486689-20487035	0.18	0.746	0.804	ENSRNOG00000019568	Jund	0		19:41379350-41379817	0.2	0.583	0.628	ENSRNOG00000017178	Hydin	0
1:197403006-197403316	0.29	0.752	0.809	ENSRNOG00000016722	Xpo6	97198		1:219349390-219349773	0.18	0.585	0.63	ENSRNOG00000018553	Pitpnm1	0
1:181014160-181015054	-0.18	0.751	0.809	ENSRNOG00000039241	Ythdc2	1070845		3:148214179-148214510	0.35	0.587	0.632	ENSRNOG00000021750	Id1	1030
20:40872942-40873503	0.2	0.756	0.813	ENSRNOG00000000815	Smpdl3a	72075		11:53731634-53732037	0.2	0.594	0.636	ENSRNOG00000001958	Ift57	0
17:78817341-78817761	0.16	0.757	0.814	ENSRNOG00000016283	Meig1	0		9:30939336-30939789	0.35	0.594	0.636	ENSRNOG00000012178	Lmbrd1	0
5:138462628-138463026	-0.14	0.759	0.816	ENSRNOG00000008560	Ccdc30	0		19:37453911-37454359	0.17	0.593	0.636	ENSRNOG00000017045	Zdhhc1	13441
14:47988071-47989145	0.13	0.761	0.817	ENSRNOG00000057821	AABR07015165.1	180585		7:109315850-109316302	-0.28	0.594	0.636	ENSRNOG00000035611	Mir30d	29307
6:132246156-132246496	0.14	0.763	0.819	ENSRNOG00000007147	Cyp46a1	0		1:180719322-180719705	-0.19	0.591	0.636	ENSRNOG00000039241	Ythdc2	1366194
9:10995179-10995630	0.11	0.769	0.824	ENSRNOG00000048509	Ubxn6	0		14:47988071-47989145	-0.58	0.594	0.636	ENSRNOG00000057821	AABR07015165.1	180585
11:36603081-36603472	0.16	0.769	0.824	ENSRNOG00000053650	AC142178.3	13470		19:10024559-10025035	0.18	0.595	0.637	ENSRNOG00000042179	Cfap20	0
2:178209943-178210417	0.19	0.772	0.827	ENSRNOG00000032009	LOC499643	0		1:55650588-55651747	-0.19	0.596	0.638	ENSRNOG00000057320	Y_RNA	26629
8:36607141-36607562	0.11	0.777	0.832	ENSRNOG00000011789	Cdon	18171		13:72727096-72727644	0.21	0.596	0.638	ENSRNOG00000057771	U6	6788
17:23857348-23857812	-0.15	0.778	0.832	ENSRNOG00000014007	Gfod1	0		10:45279067-45279663	-0.17	0.605	0.647	ENSRNOG00000049219	Rnf187	0
4:58006735-58007214	0.09	0.78	0.833	ENSRNOG00000010950	Cep41	0		14:46643648-46644028	-0.23	0.607	0.649	ENSRNOG00000059852	Rn5-8s	2138
2:49476615-49477203	0.13	0.779	0.833	ENSRNOG00000046657	LOC100910954	92515		1:55734196-55735076	0.14	0.609	0.65	ENSRNOG00000054834	AABR07001734.1	0
3:80348979-80349327	-0.12	0.786	0.839	ENSRNOG00000014798	RGD1309540	0		1:182012618-182012864	-0.35	0.611	0.652	ENSRNOG00000039241	Ythdc2	73035
7:11963686-11964016	0.17	0.791	0.844	ENSRNOG00000018529	Csnk1g2	419		2:195724759-195725103	0.18	0.614	0.655	ENSRNOG00000020875	Celf3	0
20:4879896-4880245	0.16	0.793	0.846	ENSRNOG00000051805	AABR07044408.1	0		2:33841431-33841773	0.18	0.614	0.655	ENSRNOG00000032735	Srek1	0
1:164226473-164226870	-0.13	0.795	0.847	ENSRNOG00000027204	Map6	0		2:120316396-120316771	-0.19	0.623	0.664	ENSRNOG00000011440	Ccdc39	0
6:99817176-99817648	0.09	0.797	0.849	ENSRNOG00000007336	Churc1	0		12:2533979-2534535	-0.18	0.625	0.665	ENSRNOG00000001057	Ctxn1	0
6:12157804-12158352	-0.12	0.797	0.849	ENSRNOG00000040110	Foxn2	20875		1:131455703-131456257	0.18	0.625	0.665	ENSRNOG00000010308	Nr2f2	0
8:118737688-118738183	-0.11	0.799	0.85	ENSRNOG00000020891	Kif9	6046		13:33502599-33502970	0.62	0.629	0.669	ENSRNOG00000053423	N/A	645833
13:110511232-110511646	0.09	0.813	0.863	ENSRNOG00000004487	Nek2	22		13:50858952-50859410	0.28	0.632	0.671	ENSRNOG00000003183	Fmod	14195
10:13826458-13826946	0.12	0.811	0.863	ENSRNOG00000009224	E4f1	0		6:135608110-135608450	0.22	0.638	0.678	ENSRNOG00000008145	Traf3	2293
5:57028279-57028543	-0.13	0.814	0.865	ENSRNOG00000007029	Dnaja1	0		X:358546-359794	0.2	0.647	0.687	ENSRNOG00000054596	AABR07036679.1	98251
4:85427642-85428027	0.08	0.816	0.866	ENSRNOG00000011530	Fam188b	0		18:38416626-38417616	-0.4	0.653	0.692	ENSRNOG00000039260	RGD1563060	86847
8:130475067-130475527	-0.09	0.819	0.868	ENSRNOG00000025643	Ccdc13	0		5:140162663-140162991	0.3	0.655	0.694	ENSRNOG00000027921	Rlf	22
1:80231739-80232323	-0.1	0.819	0.868	ENSRNOG00000046667	Fosb	10030		1:11909529-11910435	-0.74	0.654	0.694	ENSRNOG00000051831	5_8S_rRNA	2937
1:55650588-55651747	0.08	0.821	0.87	ENSRNOG00000057320	Y_RNA	26629		14:46329542-46329899	0.21	0.655	0.694	ENSRNOG00000061254	AABR07015042.1	97
1:185143090-185143478	0.08	0.826	0.873	ENSRNOG00000020456	Nucb2	0		6:105885470-105885889	0.21	0.658	0.696	ENSRNOG00000041036	5S_rRNA	17909
1:55710644-55711124	0.36	0.825	0.873	ENSRNOG00000054834	AABR07001734.1	0		19:25307881-25308286	-0.23	0.662	0.7	ENSRNOG00000035644	Mir23a	10296
1:49143900-49144481	-0.11	0.826	0.873	ENSRNOG00000055141	AABR07001518.1	9836		10:97209920-97210472	0.14	0.662	0.7	ENSRNOG00000055010	Axin2	1960
17:74895134-74895525	0.12	0.825	0.873	ENSRNOG00000055896	U6	93502		7:120295391-120295738	0.27	0.665	0.702	ENSRNOG00000055700	AC096473.3	0
4:120124769-120125088	0.17	0.829	0.875	ENSRNOG00000054709	AABR07061382.2	4106		5:57028279-57028543	-0.24	0.677	0.714	ENSRNOG00000007029	Dnaja1	0
19:10443085-10443485	0.09	0.83	0.876	ENSRNOG00000014963	Adgrg1	0		13:33528638-33529265	0.15	0.676	0.714	ENSRNOG00000053423	N/A	619538
1:205842277-205842673	0.1	0.831	0.876	ENSRNOG00000018327	Fank1	0		1:89649743-89650130	-0.16	0.68	0.717	ENSRNOG00000061315	AABR07002928.1	0
16:20585138-20585510	-0.11	0.832	0.877	ENSRNOG00000019698	Ssbp4	0		5:140712369-140712785	0.14	0.683	0.72	ENSRNOG00000014274	Trit1	0
12:38783237-38783616	0.08	0.834	0.879	ENSRNOG00000001342	Wdr66	1228		9:1411043-1411377	-0.34	0.692	0.729	ENSRNOG00000010637	Tbc1d5	0
3:8614498-8614840	-0.1	0.838	0.882	ENSRNOG00000015636	Wdr34	0		12:1510242-1510774	0.21	0.695	0.731	ENSRNOG00000055570	AABR07034940.2	0
10:82192610-82193058	0.06	0.84	0.884	ENSRNOG00000060528	Cacna1g	0		6:109939202-109939525	0.25	0.703	0.739	ENSRNOG00000010194	Ift43	0
6:109281518-109281998	0.1	0.842	0.885	ENSRNOG00000008015	Fos	18435		16:20486689-20487035	0.19	0.704	0.74	ENSRNOG00000019568	Jund	0
11:31103347-31103962	0.08	0.842	0.885	ENSRNOG00000021399	RGD1306954	0		1:72464426-72464844	-0.15	0.708	0.744	ENSRNOG00000042414	Nat14	0
3:6998641-6999022	-0.15	0.842	0.885	ENSRNOG00000046993	AABR07051374.1	18557		1:180896385-180897065	0.3	0.712	0.747	ENSRNOG00000039241	Ythdc2	1188834
11:84595593-84595934	0.17	0.844	0.886	ENSRNOG00000023107	Yeats2	12052		12:5553268-5553518	0.39	0.714	0.75	ENSRNOG00000000894	Fry	20211
1:78967923-78968367	-0.13	0.846	0.888	ENSRNOG00000016907	Ppp5c	0		3:147872754-147873159	0.13	0.718	0.753	ENSRNOG00000007520	Zcchc3	5777
6:105885470-105885889	0.09	0.847	0.888	ENSRNOG00000041036	5S_rRNA	17909		1:222459783-222460238	0.14	0.722	0.756	ENSRNOG00000021175	Otub1	0
8:27685017-27685388	0.09	0.848	0.889	ENSRNOG00000007142	B3gat1	91791		20:10981810-10982151	0.21	0.739	0.774	ENSRNOG00000001203	Rrp1	0
5:126555127-126555474	0.07	0.853	0.894	ENSRNOG00000007920	Ssbp3	0		11:36603081-36603472	0.18	0.74	0.774	ENSRNOG00000053650	AC142178.3	13470
5:150322789-150323217	-0.16	0.856	0.896	ENSRNOG00000010531	Oprd1	0		15:12835223-12835705	-0.21	0.747	0.78	ENSRNOG00000009206	Fezf2	3728
5:160352803-160353388	0.07	0.86	0.899	ENSRNOG00000012503	Dnajc16	0		1:55764463-55764900	0.14	0.747	0.78	ENSRNOG00000054834	AABR07001734.1	10107
5:140712369-140712785	0.06	0.86	0.899	ENSRNOG00000014274	Trit1	0		1:13582492-13583080	0.12	0.748	0.782	ENSRNOG00000059393	U6	69
4:61419878-61420196	0.07	0.861	0.9	ENSRNOG00000008775	Lrguk	0		2:157453187-157453621	0.12	0.764	0.798	ENSRNOG00000031247	Lekr1	0
3:110020970-110021359	0.07	0.867	0.906	ENSRNOG00000005888	Fsip1	0		7:11963686-11964016	0.19	0.769	0.802	ENSRNOG00000018529	Csnk1g2	419
1:194916312-194917044	-0.18	0.868	0.906	ENSRNOG00000058825	SNORD116	233		X:36469538-36469951	-0.2	0.77	0.803	ENSRNOG00000003588	AABR07037960.1	189078
5:159227413-159227709	0.07	0.87	0.907	ENSRNOG00000006327	Rcc2	0		16:49485030-49485460	0.1	0.771	0.803	ENSRNOG00000038819	RGD1564308	0
8:5429455-5429833	0.08	0.871	0.907	ENSRNOG00000032070	Dync2h1	0		11:84595593-84595934	0.2	0.773	0.805	ENSRNOG00000023107	Yeats2	12052
1:99054740-99055418	0.21	0.871	0.907	ENSRNOG00000043280	Vom2r37	0		1:181014160-181015054	-0.11	0.778	0.81	ENSRNOG00000039241	Ythdc2	1070845
11:34589928-34590273	-0.08	0.872	0.908	ENSRNOG00000039850	Pigp	1848		1:56025301-56025903	-0.31	0.78	0.811	ENSRNOG00000013671	Vom2r9	129666
17:85141226-85141646	0.08	0.874	0.91	ENSRNOG00000000150	Dnajc1	17		1:198243568-198244029	0.09	0.78	0.811	ENSRNOG00000054961	AABR07005779.3	53
18:22873660-22874013	-0.09	0.876	0.911	ENSRNOG00000017840	Pik3c3	90197		4:119888964-119889502	-0.18	0.784	0.815	ENSRNOG00000027722	H1fx	0
17:89389567-89390806	-0.1	0.878	0.912	ENSRNOG00000028913	LOC688970	62008		4:66165530-66165864	0.1	0.79	0.82	ENSRNOG00000005564	Ubn2	0
2:157453187-157453621	0.06	0.88	0.914	ENSRNOG00000031247	Lekr1	0		10:64103246-64103702	0.15	0.793	0.823	ENSRNOG00000061429	Rph3al	0
1:220868471-220868869	-0.09	0.882	0.915	ENSRNOG00000020617	Mus81	657		2:181331136-181331708	0.13	0.796	0.826	ENSRNOG00000012982	Map9	0
4:119997038-119997320	-0.08	0.883	0.915	ENSRNOG00000046345	Rpn1	0		1:11910798-11911343	-0.36	0.797	0.826	ENSRNOG00000052007	pRNA	4194
12:3351287-3352058	0.17	0.881	0.915	ENSRNOG00000053067	AABR07035008.1	31107		1:55715740-55716639	0.26	0.801	0.83	ENSRNOG00000054834	AABR07001734.1	0
6:97215477-97216160	0.06	0.883	0.915	ENSRNOG00000055780	AABR07064829.1	8771		1:11947357-11947782	0.27	0.801	0.83	ENSRNOG00000061685	pRNA	14968
2:197334112-197334891	0.1	0.884	0.916	ENSRNOG00000054851	5_8S_rRNA	124078		8:128622229-128622582	0.13	0.804	0.832	ENSRNOG00000018047	Gorasp1	0
9:97298577-97298937	-0.09	0.89	0.92	ENSRNOG00000019592	Iqca1	7939		4:169035326-169035733	0.09	0.819	0.847	ENSRNOG00000008518	Gsg1	0
6:2969184-2969511	-0.07	0.889	0.92	ENSRNOG00000030319	Morn2	0		16:20576145-20576455	-0.12	0.821	0.849	ENSRNOG00000019698	Ssbp4	1676
1:89649743-89650130	-0.06	0.89	0.92	ENSRNOG00000061315	AABR07002928.1	0		5:138462628-138463026	0.08	0.823	0.851	ENSRNOG00000008560	Ccdc30	0
10:54511983-54512328	-0.11	0.892	0.922	ENSRNOG00000037718	Cfap52	0		10:105553122-105553513	0.07	0.826	0.853	ENSRNOG00000011007	Ube2o	137
13:96355015-96355414	-0.11	0.893	0.922	ENSRNOG00000042201	Efcab2	0		1:82120790-82121128	0.07	0.828	0.854	ENSRNOG00000020426	Erf	0
1:101774382-101774781	0.07	0.895	0.923	ENSRNOG00000021046	Sult2b1	875		7:120744502-120744880	0.09	0.831	0.857	ENSRNOG00000013869	Kcnj4	0
3:59152922-59153424	-0.05	0.901	0.928	ENSRNOG00000001514	Cdca7	0		16:74022913-74023303	0.08	0.832	0.857	ENSRNOG00000025174	Kat6a	0
11:87548700-87549129	0.07	0.9	0.928	ENSRNOG00000001876	Ccdc74a	0		6:7900809-7901277	0.11	0.834	0.859	ENSRNOG00000005151	Dync2li1	0
1:180692741-180693198	0.06	0.901	0.928	ENSRNOG00000039241	Ythdc2	1392701		6:109281518-109281998	0.1	0.837	0.862	ENSRNOG00000008015	Fos	18435
6:109939202-109939525	0.08	0.904	0.93	ENSRNOG00000010194	Ift43	0		1:55710644-55711124	-0.32	0.839	0.863	ENSRNOG00000054834	AABR07001734.1	0
12:28728368-28728744	-0.08	0.904	0.93	ENSRNOG00000024435	Wbscr17	0		3:161288467-161289023	-0.1	0.843	0.866	ENSRNOG00000015525	Zswim3	801
17:85483140-85483581	-0.05	0.903	0.93	ENSRNOG00000060274	AABR07028768.1	16532		1:180852283-180852832	-0.15	0.843	0.866	ENSRNOG00000039241	Ythdc2	1233067
4:66090047-66090428	0.06	0.907	0.932	ENSRNOG00000027617	Ttc26	0		3:120404540-120404931	0.07	0.847	0.869	ENSRNOG00000032778	Bub1	0
1:55734196-55735076	0.05	0.909	0.933	ENSRNOG00000054834	AABR07001734.1	0		1:116751044-116751463	0.08	0.847	0.869	ENSRNOG00000058531	SNORD115	0
9:67199514-67199947	0.04	0.91	0.934	ENSRNOG00000045014	5S_rRNA	6804		11:34589928-34590273	-0.09	0.849	0.871	ENSRNOG00000039850	Pigp	1848
12:5553268-5553518	0.11	0.915	0.938	ENSRNOG00000000894	Fry	20211		5:147148441-147148859	-0.09	0.855	0.876	ENSRNOG00000051507	Azin2	151
9:82718811-82719126	-0.07	0.916	0.939	ENSRNOG00000020107	Stk11ip	0		3:161211874-161212307	-0.06	0.856	0.877	ENSRNOG00000042162	Wfdc3	0
1:55707987-55708506	0.04	0.917	0.939	ENSRNOG00000054834	AABR07001734.1	0		3:101156098-101156544	0.06	0.859	0.88	ENSRNOG00000005902	Ccdc34	0
1:85113052-85113431	-0.07	0.918	0.94	ENSRNOG00000019254	Dyrk1b	0		1:180972120-180973021	0.1	0.86	0.88	ENSRNOG00000039241	Ythdc2	1112878
1:82120790-82121128	0.05	0.92	0.941	ENSRNOG00000020426	Erf	0		1:56002295-56002700	0.18	0.863	0.883	ENSRNOG00000013671	Vom2r9	106660
1:70210593-70211065	-0.08	0.92	0.941	ENSRNOG00000054183	MIMT1_1	0		13:74024079-74024497	0.11	0.865	0.884	ENSRNOG00000004111	Soat1	10583
12:2533979-2534535	0.03	0.924	0.945	ENSRNOG00000001057	Ctxn1	0		10:86251087-86251544	0.07	0.868	0.886	ENSRNOG00000028430	LOC257650	14202
4:62298507-62298989	-0.04	0.927	0.946	ENSRNOG00000010397	Agbl3	55		1:180703442-180703902	0.22	0.87	0.888	ENSRNOG00000039241	Ythdc2	1381997
3:161288467-161289023	0.03	0.927	0.946	ENSRNOG00000015525	Zswim3	801		8:23014408-23014863	0.06	0.876	0.894	ENSRNOG00000013263	Ccdc151	0
5:25395089-25395433	0.05	0.928	0.946	ENSRNOG00000015562	Cdh17	0		8:90343151-90343561	0.05	0.885	0.902	ENSRNOG00000008984	Irak1bp1	0
12:3356883-3357572	-0.12	0.926	0.946	ENSRNOG00000053067	AABR07035008.1	36703		4:62298507-62298989	0.05	0.885	0.902	ENSRNOG00000010397	Agbl3	55
3:120404540-120404931	0.05	0.93	0.948	ENSRNOG00000032778	Bub1	0		1:181078550-181078946	-0.11	0.886	0.902	ENSRNOG00000039241	Ythdc2	1006953
11:36546568-36547006	-0.06	0.936	0.954	ENSRNOG00000028238	Sh3bgr	8410		14:4949048-4949433	-0.26	0.886	0.902	ENSRNOG00000047761	Zfp326	49106
1:85162193-85162636	0.04	0.938	0.955	ENSRNOG00000047901	Papl	8984		6:97215477-97216160	0.05	0.887	0.903	ENSRNOG00000055780	AABR07064829.1	8771
8:90343151-90343561	-0.04	0.94	0.956	ENSRNOG00000008984	Irak1bp1	0		1:55707987-55708506	-0.05	0.893	0.907	ENSRNOG00000054834	AABR07001734.1	0
1:109028263-109028685	0.07	0.94	0.956	ENSRNOG00000060326	AABR07003398.1	109076		8:49186112-49186610	-0.07	0.892	0.907	ENSRNOG00000055883	U6atac	15246
1:181286603-181286963	-0.08	0.941	0.957	ENSRNOG00000039241	Ythdc2	798936		4:25538339-25538714	0.05	0.895	0.909	ENSRNOG00000006114	LOC100910867	0
3:147872754-147873159	0.02	0.944	0.959	ENSRNOG00000007520	Zcchc3	5777		6:12157804-12158352	-0.06	0.898	0.912	ENSRNOG00000040110	Foxn2	20875
6:109110320-109110659	0.05	0.947	0.959	ENSRNOG00000027115	Zc2hc1c	0		20:10680395-10680854	0.04	0.902	0.915	ENSRNOG00000053658	AABR07044569.1	0
2:33841431-33841773	0.03	0.946	0.959	ENSRNOG00000032735	Srek1	0		12:3356883-3357572	0.07	0.909	0.922	ENSRNOG00000053067	AABR07035008.1	36703
14:85413749-85414309	0.05	0.947	0.959	ENSRNOG00000033575	Emid1	15218		17:85483140-85483581	0.09	0.91	0.922	ENSRNOG00000060274	AABR07028768.1	16532
1:198243568-198244029	0.02	0.947	0.959	ENSRNOG00000054961	AABR07005779.3	53		20:4879896-4880245	0.06	0.911	0.923	ENSRNOG00000051805	AABR07044408.1	0
8:66735646-66736079	-0.1	0.947	0.959	ENSRNOG00000057304	AABR07070352.1	0		1:55731117-55731649	0.04	0.92	0.931	ENSRNOG00000054834	AABR07001734.1	0
8:23014408-23014863	-0.05	0.95	0.96	ENSRNOG00000013263	Ccdc151	0		9:82718811-82719126	-0.06	0.922	0.932	ENSRNOG00000020107	Stk11ip	0
19:37453911-37454359	0.02	0.949	0.96	ENSRNOG00000017045	Zdhhc1	13441		4:119997038-119997320	0.04	0.922	0.932	ENSRNOG00000046345	Rpn1	0
1:55701095-55701538	-0.02	0.95	0.96	ENSRNOG00000054834	AABR07001734.1	5860		4:120124769-120125088	0.07	0.921	0.932	ENSRNOG00000054709	AABR07061382.2	4106
3:101156098-101156544	-0.04	0.951	0.961	ENSRNOG00000005902	Ccdc34	0		2:183810896-183811296	-0.05	0.925	0.934	ENSRNOG00000061118	AABR07012047.1	0
3:120369840-120370279	0.01	0.957	0.966	ENSRNOG00000015756	Nphp1	0		1:194916312-194917044	0.09	0.933	0.941	ENSRNOG00000058825	SNORD116	233
8:65587228-65587928	0.03	0.961	0.97	ENSRNOG00000012015	Lrrc49	0		1:85162193-85162636	0.05	0.934	0.942	ENSRNOG00000047901	Papl	8984
17:6507090-6507497	-0.04	0.963	0.971	ENSRNOG00000018853	Slc28a3	0		14:46644874-46645295	-0.07	0.94	0.947	ENSRNOG00000059852	Rn5-8s	871
1:226630424-226630934	-0.02	0.963	0.971	ENSRNOG00000020693	Tmem138	0		1:180738902-180739593	-0.09	0.95	0.957	ENSRNOG00000039241	Ythdc2	1346306
4:128200300-128200669	0.04	0.963	0.971	ENSRNOG00000024560	Npap60	63449		1:194917381-194917664	-0.05	0.952	0.959	ENSRNOG00000058825	SNORD116	13
20:10981810-10982151	-0.03	0.972	0.979	ENSRNOG00000001203	Rrp1	0		4:61419878-61420196	0.02	0.955	0.961	ENSRNOG00000008775	Lrguk	0
7:109315850-109316302	0.01	0.976	0.982	ENSRNOG00000035611	Mir30d	29307		1:180557984-180558496	-0.03	0.958	0.964	ENSRNOG00000039241	Ythdc2	1527403
5:31383025-31383517	-0.05	0.977	0.982	ENSRNOG00000052221	U6	74620		20:40872942-40873503	0.02	0.967	0.972	ENSRNOG00000000815	Smpdl3a	72075
5:164844445-164844837	0.01	0.983	0.987	ENSRNOG00000008345	Clcn6	0		1:180692741-180693198	0.01	0.972	0.976	ENSRNOG00000039241	Ythdc2	1392701
1:144601121-144601450	-0.01	0.983	0.987	ENSRNOG00000026296	Saxo2	0		6:136041078-136041373	0	0.974	0.978	ENSRNOG00000010330	Mark3	404
19:10024559-10025035	-0.01	0.982	0.987	ENSRNOG00000042179	Cfap20	0		3:120369840-120370279	-0.02	0.977	0.98	ENSRNOG00000015756	Nphp1	0
8:128622229-128622582	-0.02	0.989	0.992	ENSRNOG00000018047	Gorasp1	0		17:76870752-76871117	0.01	0.985	0.987	ENSRNOG00000017882	Camk1d	0
13:33504867-33505224	-0.01	0.989	0.992	ENSRNOG00000053423	N/A	643579		12:31335163-31335470	-0.01	0.99	0.992	ENSRNOG00000000936	Stx2	0
17:76870752-76871117	0	0.991	0.993	ENSRNOG00000017882	Camk1d	0		4:66090047-66090428	-0.03	0.991	0.992	ENSRNOG00000027617	Ttc26	0
3:113251789-113252190	0	0.997	0.997	ENSRNOG00000014230	Map1a	0		19:53730021-53730379	0	0.994	0.995	ENSRNOG00000017431	RGD1304884	0
1:246110353-246110827	0	0.995	0.997	ENSRNOG00000014486	Rfx3	136		17:85141226-85141646	-0.01	0.999	0.999	ENSRNOG00000000150	Dnajc1	17
5:157826426-157827014	-0.03	0.996	0.997	ENSRNOG00000018097	Emc1	0		11:87063960-87064618	2.4	1	1	ENSRNOG00000000281	Prodh	0
15:4092174-4092659	-0.01	0.997	0.997	ENSRNOG00000027012	Usp54	0		6:76269521-76270391	3.46	1	1	ENSRNOG00000007390	Nfkbia	0
4:146547345-146547630	1.89	1	1	ENSRNOG00000007486	Atg7	50783		1:99056099-99056815	0.19	1	1	ENSRNOG00000043280	Vom2r37	0
1:99056099-99056815	0.52	1	1	ENSRNOG00000043280	Vom2r37	0		1:141973352-141973820	0	1	1	ENSRNOG00000061327	AABR07004421.1	8776

## Sheet: All Peaks_GR
PeakCoordinates	log2 Fold Change GR (FS30 vs BLAM)	p-value	FDR	ClosestGeneID	ClosestGeneName	ClosestGeneDistance		PeakCoordinates	log2 Fold Change GR (BLPM vs BLAM)	p-value	FDR	ClosestGeneID	ClosestGeneName	ClosestGeneDistance
20:8096921-8097836	3.78	3.65e-85	3.87e-82	ENSRNOG00000000508	Armc12	11799		20:8096921-8097836	3.29	2.5e-38	2.66e-35	ENSRNOG00000000508	Armc12	11799
8:53055035-53055876	4.32	4.95e-46	2.63e-43	ENSRNOG00000029980	Zbtb16	0		1:78999212-78999937	6.97	1.27e-27	6.73e-25	ENSRNOG00000017198	Hif3a	1344
10:59884630-59885466	6.88	1.06e-44	3.75e-42	ENSRNOG00000019659	Aspa	0		1:124775740-124776538	4.19	2.57e-26	9.11e-24	ENSRNOG00000015822	Klf13	0
1:124775740-124776538	4.68	4.04e-38	1.07e-35	ENSRNOG00000015822	Klf13	0		2:187404496-187405083	7.31	2.12e-21	5.65e-19	ENSRNOG00000018870	Hapln2	2711
10:102329646-102330350	3.84	2.5e-37	5.32e-35	ENSRNOG00000024711	Sdk2	0		3:164579625-164580290	5.31	6.69e-20	1.42e-17	ENSRNOG00000060501	AABR07054619.1	45651
20:6352008-6352760	5.84	4.75e-37	8.41e-35	ENSRNOG00000000521	Cdkn1a	0		10:102329646-102330350	3.34	1.4e-19	2.48e-17	ENSRNOG00000024711	Sdk2	0
5:125767676-125768324	6.36	1.39e-34	2.11e-32	ENSRNOG00000022150	AABR07049524.1	94248		10:37371643-37372317	4.25	6.85e-19	1.04e-16	ENSRNOG00000055800	U6	46636
12:24733088-24733644	6.57	3.41e-34	4.52e-32	ENSRNOG00000018910	Abhd11	8092		5:125767676-125768324	5.36	8.42e-19	1.12e-16	ENSRNOG00000022150	AABR07049524.1	94248
2:187404496-187405083	8.18	4.81e-34	5.68e-32	ENSRNOG00000018870	Hapln2	2711		8:48415766-48416308	6.2	3.03e-18	3.27e-16	ENSRNOG00000006663	Usp2	0
4:100372804-100373389	5.58	1.71e-32	1.82e-30	ENSRNOG00000013605	Sh2d6	707		7:125544399-125545132	4.38	3.07e-18	3.27e-16	ENSRNOG00000012475	Prr5	31195
7:59260920-59262075	6.82	6.1e-31	5.89e-29	ENSRNOG00000004483	Ptprr	0		2:197991500-197992016	6.36	3.87e-18	3.74e-16	ENSRNOG00000042717	Ciart	0
20:29531915-29532734	3.75	1.8e-30	1.6e-28	ENSRNOG00000000576	Anapc16	11895		11:31001504-31002048	6.68	5.98e-18	5.3e-16	ENSRNOG00000002072	Eva1c	403
13:52169317-52169953	4.44	6.28e-30	5.13e-28	ENSRNOG00000051548	Lmod1	0		3:161812809-161813612	5.86	1.96e-17	1.6e-15	ENSRNOG00000018557	Cdh22	0
19:53630868-53631384	7.04	7.13e-30	5.41e-28	ENSRNOG00000017905	Map1lc3b	0		20:29531915-29532734	3.39	2.35e-17	1.78e-15	ENSRNOG00000000576	Anapc16	11895
18:76830472-76830996	4.53	1.26e-29	8.94e-28	ENSRNOG00000053640	Kcng2	0		20:6352008-6352760	4.66	3.08e-17	2.19e-15	ENSRNOG00000000521	Cdkn1a	0
12:40898317-40899057	6.84	4.76e-29	3.16e-27	ENSRNOG00000030124	Ptpn11	0		8:53055035-53055876	3.44	1.89e-16	1.26e-14	ENSRNOG00000029980	Zbtb16	0
11:79895787-79896323	4.36	5.29e-29	3.31e-27	ENSRNOG00000051729	U7	80428		1:201515592-201516361	4.9	3.94e-16	2.46e-14	ENSRNOG00000020533	Htra1	0
11:31001504-31002048	7.34	9.86e-29	5.82e-27	ENSRNOG00000002072	Eva1c	403		3:81507404-81507938	6.33	2.37e-15	1.4e-13	ENSRNOG00000007989	Chst1	0
4:179304744-179305281	6.64	1.78e-28	9.93e-27	ENSRNOG00000015514	Bcat1	0		11:64640954-64641505	7.17	3.34e-15	1.69e-13	ENSRNOG00000003088	Arhgap31	0
4:159131339-159131937	6.95	2.25e-28	1.2e-26	ENSRNOG00000019719	Kcna5	52337		10:55683341-55684052	2.48	3.31e-15	1.69e-13	ENSRNOG00000007387	Per1	2998
10:55683341-55684052	2.79	2.58e-28	1.3e-26	ENSRNOG00000007387	Per1	2998		1:124832134-124832638	5.96	3.29e-15	1.69e-13	ENSRNOG00000015822	Klf13	28772
16:20357789-20358289	7.22	5.39e-28	2.6e-26	ENSRNOG00000019009	Arrdc2	1178		4:100372804-100373389	4.95	3.7e-15	1.79e-13	ENSRNOG00000013605	Sh2d6	707
3:2251721-2252186	5.9	7.61e-28	3.52e-26	ENSRNOG00000008190	LOC100911867	0		19:53630868-53631384	6	5.42e-15	2.51e-13	ENSRNOG00000017905	Map1lc3b	0
12:28810982-28811724	3.37	8.03e-28	3.55e-26	ENSRNOG00000024435	Wbscr17	0		11:87063959-87064622	3.74	8.81e-15	3.9e-13	ENSRNOG00000000281	Prodh	0
15:2813499-2813999	5.25	2.48e-27	1.06e-25	ENSRNOG00000012850	Kat6b	0		17:13391526-13391993	6.85	9.74e-15	4.14e-13	ENSRNOG00000013090	Gadd45g	0
14:83721019-83721499	6.14	2.8e-27	1.14e-25	ENSRNOG00000025121	Pla2g3	3434		8:66509420-66509881	5.94	1.23e-14	5.03e-13	ENSRNOG00000052283	AABR07070345.1	71422
1:201515592-201516361	5.25	4e-27	1.57e-25	ENSRNOG00000020533	Htra1	0		4:179304744-179305281	5.71	1.77e-14	6.96e-13	ENSRNOG00000015514	Bcat1	0
1:124832134-124832638	6.66	4.42e-27	1.68e-25	ENSRNOG00000015822	Klf13	28772		5:166906617-166907143	6.75	2.52e-14	9.58e-13	ENSRNOG00000061404	AABR07050484.1	5504
8:48415766-48416308	6.48	6.77e-27	2.48e-25	ENSRNOG00000006663	Usp2	0		1:221209104-221209649	5.06	3.16e-14	1.14e-12	ENSRNOG00000020881	Frmd8	3659
1:165839672-165840352	8.58	1.09e-26	3.85e-25	ENSRNOG00000018873	Fam168a	0		8:53068778-53069597	4.6	3.23e-14	1.14e-12	ENSRNOG00000029980	Zbtb16	0
11:64640954-64641505	8.34	2e-26	6.87e-25	ENSRNOG00000003088	Arhgap31	0		7:59260920-59262075	5.34	4.01e-14	1.38e-12	ENSRNOG00000004483	Ptprr	0
6:99923249-99923752	5.41	2.99e-26	9.94e-25	ENSRNOG00000007660	Fntb	0		4:159131339-159131937	5.95	5.82e-14	1.93e-12	ENSRNOG00000019719	Kcna5	52337
3:108793935-108794488	5.8	3.6e-26	1.16e-24	ENSRNOG00000005209	Spred1	747		4:99937351-99937811	6.71	6.15e-14	1.98e-12	ENSRNOG00000010284	St3gal5	0
1:221209104-221209649	5.99	4.82e-26	1.5e-24	ENSRNOG00000020881	Frmd8	3659		3:7098884-7099433	5.55	1.14e-13	3.56e-12	ENSRNOG00000010219	Ralgds	10487
3:156806057-156806633	4.12	4.96e-26	1.51e-24	ENSRNOG00000027988	Zhx3	28059		17:22792829-22793319	5.9	1.25e-13	3.8e-12	ENSRNOG00000058495	AABR07027283.1	17935
3:161812809-161813612	6.68	6.11e-26	1.71e-24	ENSRNOG00000018557	Cdh22	0		3:81885519-81885997	5.26	1.42e-13	4.18e-12	ENSRNOG00000008674	Prdm11	0
8:54262451-54262966	6.99	6.04e-26	1.71e-24	ENSRNOG00000053732	AABR07070131.2	358643		12:40898317-40899057	5.53	1.45e-13	4.18e-12	ENSRNOG00000030124	Ptpn11	0
17:12230214-12230701	6.33	5.96e-26	1.71e-24	ENSRNOG00000060985	SNORA17	28045		12:48458230-48458681	6.39	1.92e-13	5.36e-12	ENSRNOG00000000695	Ssh1	11254
9:93461479-93461971	3.01	6.67e-26	1.82e-24	ENSRNOG00000018559	LOC501180	15060		8:102737036-102737592	4.52	2.01e-13	5.49e-12	ENSRNOG00000008554	Slc9a9	0
10:37371643-37372317	4.55	9.22e-26	2.45e-24	ENSRNOG00000055800	U6	46636		1:240902289-240903791	3.19	2.48e-13	6.6e-12	ENSRNOG00000014215	Klf9	4692
17:22792829-22793319	7.11	1.51e-25	3.91e-24	ENSRNOG00000058495	AABR07027283.1	17935		10:94456783-94457392	5.08	3.01e-13	7.68e-12	ENSRNOG00000010557	Smarcd2	0
2:197991500-197992016	6.37	1.61e-25	4.07e-24	ENSRNOG00000042717	Ciart	0		14:83721019-83721499	4.97	3.04e-13	7.68e-12	ENSRNOG00000025121	Pla2g3	3434
20:7998710-7999412	4.59	2.29e-25	5.66e-24	ENSRNOG00000022523	Fkbp5	0		20:8102804-8103512	3.22	3.54e-13	8.74e-12	ENSRNOG00000000508	Armc12	6123
7:125544399-125545132	4.83	5.07e-25	1.2e-23	ENSRNOG00000012475	Prr5	31195		5:140655060-140655772	4.3	3.73e-13	9.02e-12	ENSRNOG00000014008	Mfsd2a	0
8:117266211-117266724	6.03	5.07e-25	1.2e-23	ENSRNOG00000047768	Lamb2	1613		8:62496736-62497171	5.06	5.65e-13	1.32e-11	ENSRNOG00000019579	Edc3	0
11:31462699-31463168	5.41	7.59e-25	1.75e-23	ENSRNOG00000028648	Olig1	32183		19:11908476-11909177	4.73	5.7e-13	1.32e-11	ENSRNOG00000061917	AABR07042840.1	121699
8:71740823-71741262	5.32	1.26e-24	2.84e-23	ENSRNOG00000017029	Snx1	4634		15:2813499-2813999	4.45	6.1e-13	1.38e-11	ENSRNOG00000012850	Kat6b	0
16:19224974-19225673	4.24	2.81e-24	6.22e-23	ENSRNOG00000014205	Klf2	0		6:99923249-99923752	4.8	6.53e-13	1.45e-11	ENSRNOG00000007660	Fntb	0
5:166906617-166907143	7.92	6.71e-24	1.45e-22	ENSRNOG00000061404	AABR07050484.1	5504		2:123546868-123547378	5.03	7.02e-13	1.49e-11	ENSRNOG00000038436	RGD1307100	8295
10:64458231-64458868	6.35	1.62e-23	3.44e-22	ENSRNOG00000008178	Nxn	0		18:76830472-76830996	3.75	6.94e-13	1.49e-11	ENSRNOG00000053640	Kcng2	0
16:58956546-58957006	5.53	2.75e-23	5.74e-22	ENSRNOG00000058029	SNORA2	16165		5:166744409-166744887	6.03	1.04e-12	2.16e-11	ENSRNOG00000016949	Slc25a33	17616
7:109024147-109024956	5.87	3.54e-23	7.22e-22	ENSRNOG00000025140	Zfat	12832		10:55685577-55686393	3.95	1.07e-12	2.18e-11	ENSRNOG00000007387	Per1	657
3:164511604-164512126	7.87	5.47e-23	1.1e-21	ENSRNOG00000057347	Cebpb	85695		5:72885665-72886317	4.01	1.25e-12	2.51e-11	ENSRNOG00000057406	AABR07048321.1	6021
5:167774636-167775201	4.35	6.14e-23	1.21e-21	ENSRNOG00000018229	Slc45a1	78289		7:123070244-123070931	3.9	1.31e-12	2.54e-11	ENSRNOG00000050500	Tob2	8606
1:78999212-78999937	6.86	7.24e-23	1.4e-21	ENSRNOG00000017198	Hif3a	1344		16:58956546-58957006	4.9	1.3e-12	2.54e-11	ENSRNOG00000058029	SNORA2	16165
19:57777947-57778393	5.2	8.13e-23	1.54e-21	ENSRNOG00000049784	Tsnax	0		7:72772296-72772841	5.32	1.41e-12	2.67e-11	ENSRNOG00000006870	Mtdh	0
17:13391526-13391993	7.76	1.34e-22	2.49e-21	ENSRNOG00000013090	Gadd45g	0		7:77434183-77434748	4.82	1.74e-12	3.24e-11	ENSRNOG00000005333	Azin1	61786
4:122373427-122374173	3.95	1.72e-22	3.15e-21	ENSRNOG00000017808	Klf15	0		1:177148952-177149386	4.45	2.15e-12	3.81e-11	ENSRNOG00000016244	Mical2	0
14:44774075-44774524	5.23	2.29e-22	4.12e-21	ENSRNOG00000002932	Wdr19	6956		5:172888050-172888553	6.09	2.14e-12	3.81e-11	ENSRNOG00000016618	Tmem52	0
9:19527437-19528037	7.62	3.52e-22	6.15e-21	ENSRNOG00000010350	Rcan2	0		8:54262451-54262966	5.48	2.12e-12	3.81e-11	ENSRNOG00000053732	AABR07070131.2	358643
3:121275681-121276246	5.93	3.53e-22	6.15e-21	ENSRNOG00000017319	Mertk	0		4:146260122-146260594	6.02	2.43e-12	4.24e-11	ENSRNOG00000006527	Slc6a1	16268
10:16942387-16943031	7.71	4.69e-22	8.04e-21	ENSRNOG00000053789	AC111369.1	5629		20:29527833-29528669	3.68	2.73e-12	4.69e-11	ENSRNOG00000000576	Anapc16	15960
11:79424727-79425284	5.6	6.5e-22	1.1e-20	ENSRNOG00000031669	Lpp	0		16:20357789-20358289	5.65	2.8e-12	4.72e-11	ENSRNOG00000019009	Arrdc2	1178
7:77434183-77434748	5.48	6.67e-22	1.11e-20	ENSRNOG00000005333	Azin1	61786		3:108793935-108794488	4.83	2.99e-12	4.97e-11	ENSRNOG00000005209	Spred1	747
3:81507404-81507938	6.7	1.22e-21	2e-20	ENSRNOG00000007989	Chst1	0		10:4974417-4974748	5.09	3.37e-12	5.51e-11	ENSRNOG00000002568	Socs1	15957
3:165428521-165429084	5.7	1.32e-21	2.12e-20	ENSRNOG00000049484	Atp9a	0		1:165839672-165840352	6.15	3.91e-12	6.29e-11	ENSRNOG00000018873	Fam168a	0
15:42941182-42941680	3.64	1.37e-21	2.18e-20	ENSRNOG00000027839	Ptk2b	0		1:219078289-219078806	5.94	4.83e-12	7.66e-11	ENSRNOG00000016791	Chka	0
2:140705986-140707036	4.79	1.44e-21	2.25e-20	ENSRNOG00000061857	Mgst2	1361		15:13358433-13358871	5.21	5.41e-12	8.45e-11	ENSRNOG00000009419	Ptprg	129827
17:5921107-5921571	5.63	1.93e-21	2.97e-20	ENSRNOG00000018839	Ntrk2	12158		5:169656904-169657710	5.99	5.7e-12	8.65e-11	ENSRNOG00000011550	Kcnab2	0
9:62313368-62313788	5.01	2.24e-21	3.4e-20	ENSRNOG00000032659	Plcl1	0		17:12230214-12230701	5.18	5.68e-12	8.65e-11	ENSRNOG00000060985	SNORA17	28045
16:7784750-7785426	5.54	2.42e-21	3.62e-20	ENSRNOG00000019656	Btd	0		11:79895787-79896323	3.79	6.7e-12	1e-10	ENSRNOG00000051729	U7	80428
3:164579625-164580290	5.54	3.09e-21	4.56e-20	ENSRNOG00000060501	AABR07054619.1	45651		7:143811267-143811750	5.48	7.66e-12	1.13e-10	ENSRNOG00000012192	Znf740	0
1:240902289-240903791	3.67	3.31e-21	4.82e-20	ENSRNOG00000014215	Klf9	4692		4:11405221-11405728	5.18	7.9e-12	1.15e-10	ENSRNOG00000013962	Magi2	0
1:46826673-46827136	5.45	4.15e-21	5.96e-20	ENSRNOG00000046874	Snx9	844		13:52169317-52169953	3.83	9.38e-12	1.35e-10	ENSRNOG00000051548	Lmod1	0
11:79737829-79738664	6.78	4.33e-21	6.13e-20	ENSRNOG00000031669	Lpp	34094		10:16859496-16859925	5.91	1.18e-11	1.67e-10	ENSRNOG00000003508	Ergic1	0
5:58397995-58398404	4.31	5.18e-21	7.24e-20	ENSRNOG00000000130	Dnajb5	0		13:113405536-113406012	4.87	1.28e-11	1.79e-10	ENSRNOG00000007324	Plxna2	0
5:167968790-167969245	6.73	5.77e-21	7.96e-20	ENSRNOG00000058186	Errfi1	2782		11:79737829-79738664	5.43	1.34e-11	1.85e-10	ENSRNOG00000031669	Lpp	34094
10:57369083-57369481	4.98	6.39e-21	8.7e-20	ENSRNOG00000005009	Zfp3	16747		5:169826359-169826802	4.49	1.39e-11	1.89e-10	ENSRNOG00000057128	AABR07050561.1	71500
9:41076380-41076853	3.04	1.17e-20	1.57e-19	ENSRNOG00000014001	Prss40	6452		10:64422160-64422606	4.57	1.42e-11	1.91e-10	ENSRNOG00000008178	Nxn	0
8:66509420-66509881	6.04	1.54e-20	2.04e-19	ENSRNOG00000052283	AABR07070345.1	71422		14:107439979-107440452	5.28	1.6e-11	2.12e-10	ENSRNOG00000033346	LOC100361636	44595
7:66962899-66963339	6.17	1.61e-20	2.11e-19	ENSRNOG00000004314	Ppm1h	0		6:76226851-76227378	4.46	1.63e-11	2.13e-10	ENSRNOG00000007114	Psma6	21426
19:57903132-57903571	5.33	1.89e-20	2.45e-19	ENSRNOG00000019779	Disc1	0		12:50792192-50792841	5.48	1.71e-11	2.22e-10	ENSRNOG00000059217	AABR07036627.1	140372
5:150199126-150199674	4.5	1.95e-20	2.47e-19	ENSRNOG00000010037	Epb4.1	32050		5:167968790-167969245	5.6	1.77e-11	2.26e-10	ENSRNOG00000058186	Errfi1	2782
16:17604151-17604645	4.8	1.94e-20	2.47e-19	ENSRNOG00000042623	Sh2d4b	6470		15:28314300-28315056	3.35	2e-11	2.53e-10	ENSRNOG00000010389	Ndrg2	0
4:146260122-146260594	7.36	2.2e-20	2.75e-19	ENSRNOG00000006527	Slc6a1	16268		18:5582814-5583362	3.98	2.26e-11	2.83e-10	ENSRNOG00000052385	AABR07031247.1	1963
17:46727804-46728221	5.59	2.28e-20	2.81e-19	ENSRNOG00000059705	Elmo1	0		5:161321042-161321927	4.64	2.3e-11	2.84e-10	ENSRNOG00000054558	AABR07050336.1	201015
1:49124708-49125238	4.96	2.94e-20	3.59e-19	ENSRNOG00000055141	AABR07001518.1	7130		1:49124708-49125238	4.28	2.47e-11	3.01e-10	ENSRNOG00000055141	AABR07001518.1	7130
5:151301047-151301458	5.52	3.73e-20	4.5e-19	ENSRNOG00000042855	Ahdc1	23883		15:108290508-108290856	4.6	2.54e-11	3.03e-10	ENSRNOG00000012710	Ubac2	0
4:99937351-99937811	7.18	3.78e-20	4.51e-19	ENSRNOG00000010284	St3gal5	0		19:57903132-57903571	4.7	2.53e-11	3.03e-10	ENSRNOG00000019779	Disc1	0
12:13853292-13853827	7.14	4.61e-20	5.44e-19	ENSRNOG00000024482	Tnrc18	0		10:16778260-16778775	4.23	2.62e-11	3.1e-10	ENSRNOG00000003269	Atp6v0e1	0
7:143811267-143811750	6.2	5.08e-20	5.93e-19	ENSRNOG00000012192	Znf740	0		3:121275681-121276246	4.85	2.91e-11	3.39e-10	ENSRNOG00000017319	Mertk	0
6:51171879-51172418	4.85	5.35e-20	6.18e-19	ENSRNOG00000056610	Cog5	0		20:7998710-7999412	3.74	3.15e-11	3.64e-10	ENSRNOG00000022523	Fkbp5	0
9:15506857-15507363	3.54	6.13e-20	7.01e-19	ENSRNOG00000015249	RGD1562299	5700		8:117266211-117266724	4.81	3.18e-11	3.64e-10	ENSRNOG00000047768	Lamb2	1613
11:73312489-73312977	6.5	7.28e-20	8.23e-19	ENSRNOG00000001729	Xxylt1	0		9:98574870-98575283	4.78	3.37e-11	3.81e-10	ENSRNOG00000020254	Per2	0
15:13358433-13358871	5.94	8.11e-20	9.06e-19	ENSRNOG00000009419	Ptprg	129827		11:47537617-47538141	4.2	3.69e-11	4.12e-10	ENSRNOG00000056680	U6	218060
16:61740437-61740898	3.82	8.63e-20	9.55e-19	ENSRNOG00000012329	Saraf	0		3:156806057-156806633	3.65	3.8e-11	4.18e-10	ENSRNOG00000027988	Zhx3	28059
1:24548472-24548983	4.72	9.04e-20	9.89e-19	ENSRNOG00000059251	1700020N01Rik	22257		15:58884614-58885122	5.88	3.82e-11	4.18e-10	ENSRNOG00000057847	AABR07018459.1	49523
20:8102804-8103512	3.52	1.02e-19	1.1e-18	ENSRNOG00000000508	Armc12	6123		16:79708278-79708833	5.8	3.91e-11	4.21e-10	ENSRNOG00000012333	Kbtbd11	7287
6:27802075-27802597	4.71	1.07e-19	1.15e-18	ENSRNOG00000011394	Kif3c	0		1:46826673-46827136	4.56	3.92e-11	4.21e-10	ENSRNOG00000046874	Snx9	844
10:55685577-55686393	4.66	1.11e-19	1.17e-18	ENSRNOG00000007387	Per1	657		13:109042030-109042744	3.95	4e-11	4.25e-10	ENSRNOG00000003407	Ptpn14	200520
5:140655060-140655772	5.01	1.13e-19	1.17e-18	ENSRNOG00000014008	Mfsd2a	0		8:45406675-45407101	5.83	4.04e-11	4.25e-10	ENSRNOG00000008187	Ubash3b	31241
14:107439979-107440452	6.17	1.11e-19	1.17e-18	ENSRNOG00000033346	LOC100361636	44595		5:58848156-58848888	5.75	4.56e-11	4.75e-10	ENSRNOG00000045843	Rusc2	6885
2:29334518-29335119	5.11	1.14e-19	1.18e-18	ENSRNOG00000017249	Zfp366	75460		7:66962899-66963339	5.26	5.01e-11	5.17e-10	ENSRNOG00000004314	Ppm1h	0
18:5582814-5583362	4.45	1.31e-19	1.34e-18	ENSRNOG00000052385	AABR07031247.1	1963		15:37409628-37410028	5.56	5.09e-11	5.2e-10	ENSRNOG00000022116	Gjb6	0
20:8091796-8092295	5.67	1.37e-19	1.39e-18	ENSRNOG00000000508	Armc12	17340		9:19527437-19528037	6.01	5.33e-11	5.4e-10	ENSRNOG00000010350	Rcan2	0
7:72772296-72772841	5.56	1.73e-19	1.74e-18	ENSRNOG00000006870	Mtdh	0		1:24548472-24548983	4.36	5.51e-11	5.52e-10	ENSRNOG00000059251	1700020N01Rik	22257
8:45406675-45407101	7.06	1.95e-19	1.93e-18	ENSRNOG00000008187	Ubash3b	31241		16:7784750-7785426	4.82	6.58e-11	6.54e-10	ENSRNOG00000019656	Btd	0
9:66715709-66716163	5.02	2.2e-19	2.17e-18	ENSRNOG00000022066	Fam117b	806		11:79424727-79425284	4.58	7.59e-11	7.35e-10	ENSRNOG00000031669	Lpp	0
1:82573850-82574279	5.32	2.57e-19	2.5e-18	ENSRNOG00000020716	Axl	0		3:150210299-150210667	4.42	7.63e-11	7.35e-10	ENSRNOG00000046585	AABR07054370.1	0
6:76226851-76227378	5.26	2.67e-19	2.58e-18	ENSRNOG00000007114	Psma6	21426		11:79117788-79118600	3.12	7.68e-11	7.35e-10	ENSRNOG00000051670	AABR07034573.1	15222
13:113405536-113406012	5.28	3.03e-19	2.9e-18	ENSRNOG00000007324	Plxna2	0		3:9498717-9499658	4.37	7.55e-11	7.35e-10	ENSRNOG00000059375	AC142138.2	0
2:31868322-31868994	5.59	3.85e-19	3.65e-18	ENSRNOG00000052924	AABR07007863.1	0		2:31868322-31868994	4.97	8.25e-11	7.83e-10	ENSRNOG00000052924	AABR07007863.1	0
19:11309618-11310241	4.37	3.92e-19	3.68e-18	ENSRNOG00000043098	Mt2A	879		14:81823736-81824181	5.89	8.68e-11	8.17e-10	ENSRNOG00000015033	Mxd4	0
4:157761354-157761786	4.37	4.27e-19	3.98e-18	ENSRNOG00000056448	AABR07062033.1	5497		19:57346542-57346929	5.16	9.39e-11	8.76e-10	ENSRNOG00000018480	Capn9	0
16:79708278-79708833	6.98	4.32e-19	3.99e-18	ENSRNOG00000012333	Kbtbd11	7287		16:19224974-19225673	3.53	9.53e-11	8.81e-10	ENSRNOG00000014205	Klf2	0
12:50792192-50792841	6.08	4.73e-19	4.33e-18	ENSRNOG00000059217	AABR07036627.1	140372		17:40485668-40486209	4.55	9.73e-11	8.92e-10	ENSRNOG00000059482	AABR07027672.1	313243
3:148302597-148303698	2.95	4.86e-19	4.41e-18	ENSRNOG00000007946	Bcl2l1	0		19:57777947-57778393	4.18	1.1e-10	1e-09	ENSRNOG00000049784	Tsnax	0
12:48458230-48458681	7.01	4.99e-19	4.49e-18	ENSRNOG00000000695	Ssh1	11254		2:187572862-187573212	4.09	1.17e-10	1.05e-09	ENSRNOG00000046519	AABR07072748.1	9155
3:117858471-117858845	5.03	5.26e-19	4.7e-18	ENSRNOG00000031585	LOC679683	3991		19:11290539-11291016	4.51	1.53e-10	1.37e-09	ENSRNOG00000025764	Mt1	11109
20:29484039-29484553	7.05	5.79e-19	5.12e-18	ENSRNOG00000030408	Dnajb12	20302		7:109024147-109024956	4.84	1.6e-10	1.4e-09	ENSRNOG00000025140	Zfat	12832
16:49266452-49266837	5.25	6.24e-19	5.48e-18	ENSRNOG00000010830	Slc25a4	66		4:67311870-67312214	4.71	1.6e-10	1.4e-09	ENSRNOG00000026748	Dennd2a	10769
2:123546868-123547378	5.32	6.47e-19	5.64e-18	ENSRNOG00000038436	RGD1307100	8295		7:125261014-125261682	4.74	1.58e-10	1.4e-09	ENSRNOG00000055305	Parvb	0
13:109042030-109042744	4.12	6.59e-19	5.69e-18	ENSRNOG00000003407	Ptpn14	200520		2:140705986-140707036	4.07	1.64e-10	1.42e-09	ENSRNOG00000061857	Mgst2	1361
3:173846189-173846631	5.5	7.38e-19	6.32e-18	ENSRNOG00000057996	Phactr3	0		3:143216289-143216842	3.76	1.73e-10	1.49e-09	ENSRNOG00000005195	Cst3	2844
11:47537617-47538141	4.43	7.45e-19	6.33e-18	ENSRNOG00000056680	U6	218060		20:46453571-46454121	3.41	1.79e-10	1.52e-09	ENSRNOG00000000299	Foxo3	0
15:37409628-37410028	6.45	8.44e-19	7.1e-18	ENSRNOG00000022116	Gjb6	0		7:107882567-107883087	5.06	2.13e-10	1.78e-09	ENSRNOG00000008209	St3gal1	12022
8:53068778-53069597	5.23	8.49e-19	7.1e-18	ENSRNOG00000029980	Zbtb16	0		9:84477339-84477818	4.79	2.1e-10	1.78e-09	ENSRNOG00000014692	Mogat1	58749
5:166744409-166744887	6.39	8.95e-19	7.43e-18	ENSRNOG00000016949	Slc25a33	17616		5:167774636-167775201	3.78	2.15e-10	1.78e-09	ENSRNOG00000018229	Slc45a1	78289
3:81885519-81885997	5.7	9.51e-19	7.83e-18	ENSRNOG00000008674	Prdm11	0		4:122373427-122374173	3.63	2.37e-10	1.93e-09	ENSRNOG00000017808	Klf15	0
10:94456783-94457392	5.15	1e-18	8.18e-18	ENSRNOG00000010557	Smarcd2	0		7:23634933-23635379	4.49	2.37e-10	1.93e-09	ENSRNOG00000026866	Syn3	0
1:141917693-141918203	4.44	1.12e-18	9.06e-18	ENSRNOG00000013949	Idh2	23989		9:81475749-81476133	4.08	2.34e-10	1.93e-09	ENSRNOG00000048239	Cxcr1	6476
12:51485331-51485802	7.08	1.13e-18	9.13e-18	ENSRNOG00000032590	Ttc28	0		1:225990498-225991054	4.36	2.53e-10	2.04e-09	ENSRNOG00000032929	Incenp	37983
8:102737036-102737592	4.8	1.22e-18	9.65e-18	ENSRNOG00000008554	Slc9a9	0		2:29334518-29335119	4.55	2.72e-10	2.17e-09	ENSRNOG00000017249	Zfp366	75460
3:140476374-140476860	4.02	1.22e-18	9.65e-18	ENSRNOG00000036964	Ralgapa2	0		2:189194920-189195375	5.34	2.8e-10	2.22e-09	ENSRNOG00000020797	She	3921
9:81285190-81285852	5.11	1.3e-18	1.02e-17	ENSRNOG00000014182	Tns1	0		3:124084784-124085312	3.79	3.15e-10	2.48e-09	ENSRNOG00000021255	Smox	0
8:117826151-117826656	4.97	1.3e-18	1.02e-17	ENSRNOG00000020688	Ccdc51	0		11:73312489-73312977	5.44	3.22e-10	2.5e-09	ENSRNOG00000001729	Xxylt1	0
1:87259049-87259520	4.48	1.32e-18	1.03e-17	ENSRNOG00000020687	Dpf1	980		14:44774075-44774524	4.37	3.22e-10	2.5e-09	ENSRNOG00000002932	Wdr19	6956
15:108120018-108120708	5.39	1.38e-18	1.07e-17	ENSRNOG00000011969	Dock9	0		2:29737905-29738420	4.57	3.32e-10	2.54e-09	ENSRNOG00000017428	Map1b	0
3:6136666-6137118	4.52	1.43e-18	1.09e-17	ENSRNOG00000055021	U6atac	52632		1:87259049-87259520	3.91	3.31e-10	2.54e-09	ENSRNOG00000020687	Dpf1	980
14:78814317-78814789	4.23	1.97e-18	1.49e-17	ENSRNOG00000058202	Ppp2r2c	0		1:141917693-141918203	4.11	3.38e-10	2.55e-09	ENSRNOG00000013949	Idh2	23989
1:162412469-162413269	4.49	2.31e-18	1.74e-17	ENSRNOG00000012494	Kctd14	5993		17:76892044-76892545	4.28	3.38e-10	2.55e-09	ENSRNOG00000017882	Camk1d	0
4:67311870-67312214	5.11	2.38e-18	1.78e-17	ENSRNOG00000026748	Dennd2a	10769		3:2251721-2252186	4.35	3.57e-10	2.67e-09	ENSRNOG00000008190	LOC100911867	0
1:127118263-127118719	5.94	2.69e-18	2e-17	ENSRNOG00000012698	Chsy1	46694		2:211090559-211090950	5.02	3.6e-10	2.67e-09	ENSRNOG00000031814	Sort1	0
1:94606218-94606714	6.31	2.8e-18	2.06e-17	ENSRNOG00000027724	Plekhf1	2663		13:71606979-71607755	4.92	3.62e-10	2.67e-09	ENSRNOG00000054898	AABR07021433.1	0
17:70655715-70656131	5.04	3.16e-18	2.31e-17	ENSRNOG00000061735	AC141172.1	0		10:64458231-64458868	4.67	3.68e-10	2.68e-09	ENSRNOG00000008178	Nxn	0
1:240405649-240406323	5.15	3.2e-18	2.33e-17	ENSRNOG00000027770	Trpm3	0		20:19252484-19253004	4.56	3.66e-10	2.68e-09	ENSRNOG00000055467	RNaseP_nuc	60770
20:29527833-29528669	4.15	3.34e-18	2.41e-17	ENSRNOG00000000576	Anapc16	15960		11:61293571-61293989	5.64	3.81e-10	2.76e-09	ENSRNOG00000039024	Spice1	0
14:81823736-81824181	6.83	3.36e-18	2.41e-17	ENSRNOG00000015033	Mxd4	0		1:82573850-82574279	4.51	3.99e-10	2.87e-09	ENSRNOG00000020716	Axl	0
4:168749978-168750585	3.99	3.87e-18	2.76e-17	ENSRNOG00000007830	Apold1	1548		1:256951541-256951938	4.07	4.15e-10	2.96e-09	ENSRNOG00000014758	Lgi1	3714
20:46453571-46454121	3.77	4.02e-18	2.85e-17	ENSRNOG00000000299	Foxo3	0		12:24733088-24733644	4.18	4.18e-10	2.96e-09	ENSRNOG00000018910	Abhd11	8092
12:48105910-48106328	5.46	4.06e-18	2.86e-17	ENSRNOG00000000691	Foxn4	0		7:123192969-123193689	3.48	4.57e-10	3.19e-09	ENSRNOG00000005358	Pmm1	0
1:219078289-219078806	6.82	4.22e-18	2.95e-17	ENSRNOG00000016791	Chka	0		8:66126123-66126554	3.8	4.55e-10	3.19e-09	ENSRNOG00000053878	AABR07070335.1	59908
3:150210299-150210667	4.96	4.25e-18	2.95e-17	ENSRNOG00000046585	AABR07054370.1	0		12:51485331-51485802	5.79	4.63e-10	3.21e-09	ENSRNOG00000032590	Ttc28	0
1:221205745-221206166	5.17	4.35e-18	3e-17	ENSRNOG00000020881	Frmd8	7142		9:62313368-62313788	4.19	4.75e-10	3.28e-09	ENSRNOG00000032659	Plcl1	0
15:28314300-28315056	3.46	4.71e-18	3.23e-17	ENSRNOG00000010389	Ndrg2	0		19:55046177-55046824	4.44	4.8e-10	3.29e-09	ENSRNOG00000043077	Zfpm1	47761
6:128541308-128541766	4.01	6.1e-18	4.15e-17	ENSRNOG00000011044	Clmn	0		2:227167338-227167787	4.36	5.5e-10	3.75e-09	ENSRNOG00000014660	Usp53	6960
15:58884614-58885122	6.98	6.43e-18	4.35e-17	ENSRNOG00000057847	AABR07018459.1	49523		6:51171879-51172418	4.03	5.87e-10	3.97e-09	ENSRNOG00000056610	Cog5	0
6:123025698-123026072	5.11	6.49e-18	4.36e-17	ENSRNOG00000060278	Cpg1	8232		1:162412469-162413269	3.8	6.09e-10	4.1e-09	ENSRNOG00000012494	Kctd14	5993
9:10964308-10964744	4.82	6.95e-18	4.64e-17	ENSRNOG00000047046	Plin4	0		13:90674336-90674961	3.21	6.36e-10	4.25e-09	ENSRNOG00000007290	Atp1a2	0
7:107882567-107883087	5.39	7.78e-18	5.16e-17	ENSRNOG00000008209	St3gal1	12022		4:118631272-118631777	4.39	6.62e-10	4.4e-09	ENSRNOG00000018317	Aak1	23951
14:36789023-36790122	4.39	8.44e-18	5.57e-17	ENSRNOG00000002106	Usp46	33664		9:113395539-113396152	4.56	6.75e-10	4.46e-09	ENSRNOG00000042189	Rab31	0
17:40485668-40486209	4.96	8.74e-18	5.73e-17	ENSRNOG00000059482	AABR07027672.1	313243		6:10321348-10321827	3.98	6.83e-10	4.48e-09	ENSRNOG00000021318	Epas1	0
20:10942722-10943205	5.69	8.89e-18	5.79e-17	ENSRNOG00000049937	Pdxk	0		15:106543242-106543772	4.5	8.6e-10	5.61e-09	ENSRNOG00000011203	Farp1	0
8:127638465-127638871	4.29	8.98e-18	5.82e-17	ENSRNOG00000046257	Ctdspl	63663		4:112734371-112734927	4.18	9.71e-10	6.23e-09	ENSRNOG00000006968	Mrpl19	27102
10:64422160-64422606	4.93	9.3e-18	5.99e-17	ENSRNOG00000008178	Nxn	0		12:28810982-28811724	2.58	9.66e-10	6.23e-09	ENSRNOG00000024435	Wbscr17	0
10:108740752-108741185	4.71	1.06e-17	6.81e-17	ENSRNOG00000003821	Rptor	9435		10:39446658-39447401	4.61	9.73e-10	6.23e-09	ENSRNOG00000033663	P4ha2	0
9:98574870-98575283	5.4	1.28e-17	8.14e-17	ENSRNOG00000020254	Per2	0		10:20451471-20451898	4.03	1.33e-09	8.47e-09	ENSRNOG00000007377	Slit3	0
1:177148952-177149386	4.6	1.4e-17	8.82e-17	ENSRNOG00000016244	Mical2	0		3:81351299-81351694	4.44	1.41e-09	8.94e-09	ENSRNOG00000007478	Cry2	7190
12:43739825-43740187	4.03	1.46e-17	9.17e-17	ENSRNOG00000058699	AABR07036452.1	80836		17:5921107-5921571	4.57	1.43e-09	8.98e-09	ENSRNOG00000018839	Ntrk2	12158
17:55617795-55618270	5.3	1.5e-17	9.39e-17	ENSRNOG00000027938	RGD1562037	52061		X:111851308-111851824	4.32	1.44e-09	9.02e-09	ENSRNOG00000060262	Prps1	31043
6:125001617-125001992	4.52	1.52e-17	9.45e-17	ENSRNOG00000004482	Ccdc88c	0		8:71740823-71741262	4.13	1.46e-09	9.05e-09	ENSRNOG00000017029	Snx1	4634
5:14829324-14829842	5.86	1.69e-17	1.04e-16	ENSRNOG00000057195	AABR07047008.1	48376		1:94606218-94606714	5.31	1.49e-09	9.22e-09	ENSRNOG00000027724	Plekhf1	2663
3:162630561-162631001	4.23	1.88e-17	1.15e-16	ENSRNOG00000051007	AABR07054586.1	22758		10:16942387-16943031	5.7	1.66e-09	1.02e-08	ENSRNOG00000053789	AC111369.1	5629
1:225990498-225991054	4.75	2.04e-17	1.24e-16	ENSRNOG00000032929	Incenp	37983		5:139328326-139328728	3.53	1.7e-09	1.04e-08	ENSRNOG00000032183	Scmh1	56701
1:128676649-128677083	5.12	2.27e-17	1.38e-16	ENSRNOG00000013877	Ttc23	0		1:221205745-221206166	4.29	2.1e-09	1.27e-08	ENSRNOG00000020881	Frmd8	7142
12:30775788-30776243	6.65	2.35e-17	1.42e-16	ENSRNOG00000000931	Sfswap	0		6:25388379-25388748	4.05	2.15e-09	1.29e-08	ENSRNOG00000026037	Plb1	8789
5:72885665-72886317	4.35	2.4e-17	1.44e-16	ENSRNOG00000057406	AABR07048321.1	6021		17:55617795-55618270	4.81	2.15e-09	1.29e-08	ENSRNOG00000027938	RGD1562037	52061
9:113395539-113396152	5.28	2.79e-17	1.67e-16	ENSRNOG00000042189	Rab31	0		20:10942722-10943205	4.71	2.19e-09	1.31e-08	ENSRNOG00000049937	Pdxk	0
19:830537-830957	4.95	3.08e-17	1.83e-16	ENSRNOG00000010691	Cmtm3	0		4:146436135-146436602	4.18	2.22e-09	1.32e-08	ENSRNOG00000007420	Hrh1	18730
11:65855769-65856176	5.61	3.19e-17	1.88e-16	ENSRNOG00000002746	Fstl1	10352		3:147605327-147605707	3.82	2.51e-09	1.48e-08	ENSRNOG00000031167	Srxn1	3388
7:104963746-104964189	4.62	3.61e-17	2.12e-16	ENSRNOG00000053215	AABR07058210.1	137818		8:53067671-53068330	3.91	2.66e-09	1.56e-08	ENSRNOG00000029980	Zbtb16	0
10:16778260-16778775	4.23	3.78e-17	2.21e-16	ENSRNOG00000003269	Atp6v0e1	0		3:125320346-125320697	4.71	2.69e-09	1.57e-08	ENSRNOG00000021268	1110034G24Rik	0
7:123070244-123070931	4.29	3.83e-17	2.22e-16	ENSRNOG00000050500	Tob2	8606		10:96310468-96310935	3.77	2.76e-09	1.6e-08	ENSRNOG00000003491	Prkca	0
11:87063959-87064622	3.82	3.95e-17	2.28e-16	ENSRNOG00000000281	Prodh	0		15:108120018-108120708	4.6	2.82e-09	1.63e-08	ENSRNOG00000011969	Dock9	0
6:25388379-25388748	4.43	4.39e-17	2.52e-16	ENSRNOG00000026037	Plb1	8789		9:66715709-66716163	4.12	2.85e-09	1.64e-08	ENSRNOG00000022066	Fam117b	806
5:138093290-138094276	5.56	4.8e-17	2.74e-16	ENSRNOG00000007284	Slc2a1	60397		7:104963746-104964189	3.84	3.06e-09	1.74e-08	ENSRNOG00000053215	AABR07058210.1	137818
4:118631272-118631777	4.85	4.87e-17	2.77e-16	ENSRNOG00000018317	Aak1	23951		8:51214448-51214961	5.63	3.04e-09	1.74e-08	ENSRNOG00000053779	U6	136542
6:76187752-76188426	6.53	5.25e-17	2.97e-16	ENSRNOG00000007114	Psma6	0		16:61740437-61740898	3.28	3.24e-09	1.82e-08	ENSRNOG00000012329	Saraf	0
2:211090559-211090950	5.71	5.4e-17	3.03e-16	ENSRNOG00000031814	Sort1	0		17:76804266-76804722	4.63	3.24e-09	1.82e-08	ENSRNOG00000017882	Camk1d	0
18:56200732-56201155	4.36	5.51e-17	3.08e-16	ENSRNOG00000018712	Camk2a	0		5:14829324-14829842	4.9	3.26e-09	1.82e-08	ENSRNOG00000057195	AABR07047008.1	48376
5:105518195-105518593	3.74	5.72e-17	3.17e-16	ENSRNOG00000008169	Slc24a2	0		4:124675573-124676033	4.03	3.54e-09	1.97e-08	ENSRNOG00000023257	Adamts9	0
8:68000579-68001083	4.59	5.74e-17	3.17e-16	ENSRNOG00000057119	U6	23734		11:81286505-81286920	4.34	3.62e-09	2.01e-08	ENSRNOG00000056908	AABR07034610.1	25219
18:55877677-55878148	5.03	6e-17	3.3e-16	ENSRNOG00000019181	Synpo	0		1:128676649-128677083	4.63	3.75e-09	2.06e-08	ENSRNOG00000013877	Ttc23	0
7:125261014-125261682	5.35	6.42e-17	3.52e-16	ENSRNOG00000055305	Parvb	0		1:240687943-240688297	5.43	3.78e-09	2.06e-08	ENSRNOG00000027770	Trpm3	0
5:167730552-167731000	4.86	6.75e-17	3.68e-16	ENSRNOG00000018229	Slc45a1	34205		2:124545280-124545890	4.22	3.78e-09	2.06e-08	ENSRNOG00000056100	SNORA17	46190
4:31779916-31780436	5.29	6.98e-17	3.78e-16	ENSRNOG00000009957	Slc25a13	49531		7:121230714-121231078	5.44	3.85e-09	2.09e-08	ENSRNOG00000017197	Pdgfb	0
10:75966751-75967235	3.92	7.78e-17	4.2e-16	ENSRNOG00000025338	Msi2	0		9:43945258-43945817	5.2	3.87e-09	2.09e-08	ENSRNOG00000017660	Inpp4a	0
13:36149953-36150318	5.49	8.01e-17	4.27e-16	ENSRNOG00000046889	Dbi	0		6:76175823-76176493	3.74	3.95e-09	2.12e-08	ENSRNOG00000007114	Psma6	0
5:152032758-152033447	4.43	7.97e-17	4.27e-16	ENSRNOG00000056863	AABR07050116.1	37178		12:38960292-38960844	4.01	4.17e-09	2.23e-08	ENSRNOG00000045574	Morn3	4219
15:89926109-89926477	4.99	8.18e-17	4.32e-16	ENSRNOG00000049068	AABR07019120.1	69307		2:227250640-227251104	5.04	4.73e-09	2.52e-08	ENSRNOG00000014867	Synpo2	4798
20:10904040-10904462	6.5	8.17e-17	4.32e-16	ENSRNOG00000049970	RGD1566085	0		1:240831252-240832068	3.1	5.11e-09	2.7e-08	ENSRNOG00000046395	RGD1561453	53886
14:48676525-48676989	4.44	8.44e-17	4.44e-16	ENSRNOG00000051263	Rn60_14_0488.1	0		7:60294477-60294834	4.25	5.17e-09	2.72e-08	ENSRNOG00000005689	Yeats4	0
15:58973315-58973830	4.82	8.72e-17	4.56e-16	ENSRNOG00000057847	AABR07018459.1	138224		1:140901855-140902303	3.13	5.24e-09	2.74e-08	ENSRNOG00000017510	Mfge8	40962
19:53500984-53501404	5.54	8.91e-17	4.61e-16	ENSRNOG00000042274	Fbxo31	0		10:108740752-108741185	3.92	5.34e-09	2.78e-08	ENSRNOG00000003821	Rptor	9435
14:76572384-76572843	4.42	8.85e-17	4.61e-16	ENSRNOG00000051169	Clnk	84468		18:56200732-56201155	3.6	5.73e-09	2.96e-08	ENSRNOG00000018712	Camk2a	0
2:33059959-33060493	5.01	9.02e-17	4.65e-16	ENSRNOG00000027002	Mast4	34689		20:8020191-8020560	4.2	5.77e-09	2.96e-08	ENSRNOG00000022523	Fkbp5	1172
7:123192969-123193689	4.08	9.08e-17	4.66e-16	ENSRNOG00000005358	Pmm1	0		18:39820634-39821008	4.03	5.76e-09	2.96e-08	ENSRNOG00000061296	SNORA17	24442
8:66126123-66126554	4.21	9.93e-17	5.07e-16	ENSRNOG00000053878	AABR07070335.1	59908		1:164508294-164508864	4.4	6.34e-09	3.24e-08	ENSRNOG00000030404	Arrb1	0
13:68464909-68465214	4.31	1e-16	5.11e-16	ENSRNOG00000052133	U4	23795		9:94778619-94779150	3.87	6.43e-09	3.26e-08	ENSRNOG00000017020	Inpp5d	0
1:94551808-94552249	4.14	1.08e-16	5.44e-16	ENSRNOG00000056351	U7	9653		20:10904040-10904462	5.18	6.43e-09	3.26e-08	ENSRNOG00000049970	RGD1566085	0
19:24827317-24827638	5.86	1.41e-16	7.11e-16	ENSRNOG00000004131	Pkn1	0		1:240405649-240406323	4.45	6.64e-09	3.34e-08	ENSRNOG00000027770	Trpm3	0
1:142469847-142470409	6.5	1.44e-16	7.17e-16	ENSRNOG00000011975	Crtc3	0		8:62851944-62852379	4.35	6.93e-09	3.48e-08	ENSRNOG00000008219	Ccdc33	0
10:86268046-86268461	3.32	1.44e-16	7.17e-16	ENSRNOG00000028417	AC142182.1	12431		6:110949663-110950145	3.55	7.3e-09	3.65e-08	ENSRNOG00000011111	Cipc	17916
6:131994744-131995102	6.49	1.47e-16	7.26e-16	ENSRNOG00000006587	LOC100910833	28843		9:10964308-10964744	3.99	7.49e-09	3.72e-08	ENSRNOG00000047046	Plin4	0
4:140126450-140126866	5.2	1.47e-16	7.26e-16	ENSRNOG00000006813	Sumf1	12137		2:210656895-210657280	4.83	7.68e-09	3.8e-08	ENSRNOG00000048209	Eps8l3	11123
3:81351299-81351694	4.76	1.51e-16	7.42e-16	ENSRNOG00000007478	Cry2	7190		3:176643988-176644528	4.28	7.86e-09	3.87e-08	ENSRNOG00000011624	Kcnq2	0
2:29737905-29738420	4.93	1.56e-16	7.65e-16	ENSRNOG00000017428	Map1b	0		6:60150526-60151025	5.62	8.64e-09	4.23e-08	ENSRNOG00000050997	Ifrd1	0
12:50127322-50127764	3.77	1.6e-16	7.79e-16	ENSRNOG00000025612	Sez6l	0		5:156645787-156646145	4.1	8.92e-09	4.35e-08	ENSRNOG00000014970	Kif17	0
10:16859496-16859925	6.55	1.65e-16	8.02e-16	ENSRNOG00000003508	Ergic1	0		3:6136666-6137118	3.77	8.99e-09	4.36e-08	ENSRNOG00000055021	U6atac	52632
12:17865130-17865524	5.23	1.75e-16	8.46e-16	ENSRNOG00000032693	LOC498155	0		15:58846929-58847343	5.01	9.4e-09	4.54e-08	ENSRNOG00000057847	AABR07018459.1	11838
17:90476053-90476457	3.88	1.92e-16	9.2e-16	ENSRNOG00000058094	Lyst	0		19:11309618-11310241	3.48	9.53e-09	4.58e-08	ENSRNOG00000043098	Mt2A	879
5:139328326-139328728	3.56	1.93e-16	9.24e-16	ENSRNOG00000032183	Scmh1	56701		1:261905441-261905816	5.11	9.97e-09	4.77e-08	ENSRNOG00000055885	AC096317.1	16729
13:95521240-95521755	3	1.98e-16	9.44e-16	ENSRNOG00000004423	Zfp238	67913		18:55877677-55878148	4.24	1.01e-08	4.81e-08	ENSRNOG00000019181	Synpo	0
6:132221990-132222426	4.21	2.06e-16	9.75e-16	ENSRNOG00000028390	Hhipl1	0		5:138093290-138094276	4.05	1.02e-08	4.83e-08	ENSRNOG00000007284	Slc2a1	60397
3:162862059-162862547	5.2	2.22e-16	1.05e-15	ENSRNOG00000006052	Sulf2	0		6:128541308-128541766	3.54	1.03e-08	4.88e-08	ENSRNOG00000011044	Clmn	0
19:11290539-11291016	5.23	2.27e-16	1.07e-15	ENSRNOG00000025764	Mt1	11109		5:165027690-165028101	5.29	1.07e-08	5.03e-08	ENSRNOG00000026447	Ptchd2	24770
19:55046177-55046824	5.12	2.3e-16	1.08e-15	ENSRNOG00000043077	Zfpm1	47761		9:44860037-44860538	5.08	1.09e-08	5.06e-08	ENSRNOG00000018830	Aff3	0
15:106543242-106543772	5.18	2.51e-16	1.17e-15	ENSRNOG00000011203	Farp1	0		2:197794365-197795052	3.84	1.08e-08	5.06e-08	ENSRNOG00000049385	Adamtsl4	8532
5:166999126-166999550	6.37	2.61e-16	1.21e-15	ENSRNOG00000017523	H6pd	0		8:117826151-117826656	3.93	1.1e-08	5.09e-08	ENSRNOG00000020688	Ccdc51	0
19:57346542-57346929	5.5	2.61e-16	1.21e-15	ENSRNOG00000018480	Capn9	0		6:132221990-132222426	3.56	1.12e-08	5.17e-08	ENSRNOG00000028390	Hhipl1	0
15:87883034-87883490	4.17	2.63e-16	1.21e-15	ENSRNOG00000024125	Slain1	3293		3:173846189-173846631	4.32	1.12e-08	5.17e-08	ENSRNOG00000057996	Phactr3	0
17:76804266-76804722	5.31	2.73e-16	1.25e-15	ENSRNOG00000017882	Camk1d	0		3:148302597-148303698	2.45	1.14e-08	5.21e-08	ENSRNOG00000007946	Bcl2l1	0
2:188683352-188683736	4.7	2.93e-16	1.33e-15	ENSRNOG00000020621	Dcst1	0		5:152032758-152033447	3.72	1.18e-08	5.39e-08	ENSRNOG00000056863	AABR07050116.1	37178
8:51214448-51214961	6.53	2.95e-16	1.34e-15	ENSRNOG00000053779	U6	136542		10:89352536-89352843	5.29	1.2e-08	5.46e-08	ENSRNOG00000020674	Rpl27	0
1:24564741-24565153	5.64	3.26e-16	1.47e-15	ENSRNOG00000059251	1700020N01Rik	6087		16:47967883-47968243	5.22	1.21e-08	5.46e-08	ENSRNOG00000056004	SNORA70	13245
7:23634933-23635379	5.06	3.63e-16	1.63e-15	ENSRNOG00000026866	Syn3	0		5:161806322-161806810	4.49	1.29e-08	5.81e-08	ENSRNOG00000033522	Prdm2	0
1:170571299-170571772	5.58	3.95e-16	1.77e-15	ENSRNOG00000018766	Rrp8	2577		12:37167243-37167856	3.6	1.34e-08	5.99e-08	ENSRNOG00000021705	Zfp664	16907
2:187572862-187573212	4.21	4.35e-16	1.94e-15	ENSRNOG00000046519	AABR07072748.1	9155		6:104491854-104492319	5.32	1.35e-08	6.03e-08	ENSRNOG00000045941	Susd6	0
12:36921495-36922026	4.12	4.76e-16	2.11e-15	ENSRNOG00000001004	Ncor2	0		16:49266452-49266837	4.43	1.46e-08	6.51e-08	ENSRNOG00000010830	Slc25a4	66
2:210656895-210657280	5.71	4.86e-16	2.15e-15	ENSRNOG00000048209	Eps8l3	11123		13:68464909-68465214	3.8	1.51e-08	6.68e-08	ENSRNOG00000052133	U4	23795
1:87001012-87001400	4.54	5.02e-16	2.21e-15	ENSRNOG00000020235	Hnrnpl	0		13:97152392-97152785	3.37	1.57e-08	6.93e-08	ENSRNOG00000028624	Kif26b	0
5:62587969-62588528	4.06	5.33e-16	2.34e-15	ENSRNOG00000008431	Gabbr2	0		11:33093347-33093686	4.18	1.63e-08	7.14e-08	ENSRNOG00000054634	AABR07033645.1	0
6:41361545-41361906	4.68	5.35e-16	2.34e-15	ENSRNOG00000058570	AABR07063674.1	85539		3:9582366-9582780	5.1	1.63e-08	7.14e-08	ENSRNOG00000056579	AC142138.1	41317
15:13512107-13512495	3.9	5.54e-16	2.41e-15	ENSRNOG00000009419	Ptprg	283501		6:76187752-76188426	5.48	1.72e-08	7.48e-08	ENSRNOG00000007114	Psma6	0
1:84306575-84307046	5.92	5.56e-16	2.41e-15	ENSRNOG00000018369	Prx	0		11:65855769-65856176	4.63	1.81e-08	7.82e-08	ENSRNOG00000002746	Fstl1	10352
6:59868476-59868885	4.78	5.74e-16	2.48e-15	ENSRNOG00000004282	Arl4a	79692		17:58444903-58445279	4.25	1.81e-08	7.82e-08	ENSRNOG00000030775	Adarb2	143644
9:17114473-17114923	6.38	6.08e-16	2.61e-15	ENSRNOG00000039856	Lrrc73	297		5:58397995-58398404	3.35	1.85e-08	7.98e-08	ENSRNOG00000000130	Dnajb5	0
15:61535279-61535699	5.19	6.24e-16	2.67e-15	ENSRNOG00000042960	Rgcc	16162		17:70358480-70358857	5.1	1.89e-08	8.08e-08	ENSRNOG00000028168	Ankrd16	27850
10:110468017-110468363	4.07	6.49e-16	2.77e-15	ENSRNOG00000036663	Foxk2	927		12:13853292-13853827	5.08	1.92e-08	8.15e-08	ENSRNOG00000024482	Tnrc18	0
3:9485706-9486124	4.31	7.02e-16	2.98e-15	ENSRNOG00000059375	AC142138.2	12878		X:111865147-111865495	3.96	1.91e-08	8.15e-08	ENSRNOG00000056135	Tsc22d3	18800
9:31994134-31994492	4.49	8.06e-16	3.41e-15	ENSRNOG00000012045	Adgrb3	0		12:10363201-10363656	3.78	1.95e-08	8.27e-08	ENSRNOG00000048898	Wasf3	27703
2:62772682-62773123	4.22	8.46e-16	3.57e-15	ENSRNOG00000061724	U1	81498		8:53071408-53071984	4.41	1.99e-08	8.41e-08	ENSRNOG00000029980	Zbtb16	0
1:177287121-177287526	4.37	9.58e-16	4.02e-15	ENSRNOG00000015713	Parva	0		10:37330839-37331256	4.16	2.06e-08	8.64e-08	ENSRNOG00000004956	Jade2	19215
7:117846116-117846727	3.06	9.87e-16	4.13e-15	ENSRNOG00000016566	Arhgap39	0		X:111855881-111856313	5.11	2.11e-08	8.82e-08	ENSRNOG00000056135	Tsc22d3	27982
9:43945258-43945817	5.78	1.04e-15	4.33e-15	ENSRNOG00000017660	Inpp4a	0		16:3625660-3626223	3.72	2.22e-08	9.25e-08	ENSRNOG00000015148	Erc2	0
3:165160199-165160628	3.08	1.08e-15	4.46e-15	ENSRNOG00000012175	Nfatc2	84610		1:24564741-24565153	4.47	2.23e-08	9.25e-08	ENSRNOG00000059251	1700020N01Rik	6087
3:125320346-125320697	5.47	1.11e-15	4.58e-15	ENSRNOG00000021268	1110034G24Rik	0		10:33048834-33049406	3.49	2.26e-08	9.34e-08	ENSRNOG00000054952	U1	75703
6:97390716-97391221	2.59	1.12e-15	4.59e-15	ENSRNOG00000057286	AABR07064835.1	0		1:142469847-142470409	5.14	2.35e-08	9.69e-08	ENSRNOG00000011975	Crtc3	0
10:37330839-37331256	5.01	1.13e-15	4.63e-15	ENSRNOG00000004956	Jade2	19215		2:113967082-113967420	4.36	2.67e-08	1.09e-07	ENSRNOG00000056392	AABR07009824.1	10274
20:7613238-7613717	4.25	1.17e-15	4.75e-15	ENSRNOG00000000498	Anks1a	0		15:42862800-42863394	3.54	2.99e-08	1.22e-07	ENSRNOG00000027839	Ptk2b	0
15:45590679-45591163	3.22	1.17e-15	4.75e-15	ENSRNOG00000009440	Gucy1b2	40395		5:150199126-150199674	3.45	3.13e-08	1.28e-07	ENSRNOG00000010037	Epb4.1	32050
5:169656904-169657710	6.25	1.18e-15	4.75e-15	ENSRNOG00000011550	Kcnab2	0		3:174053427-174053760	3.94	3.15e-08	1.28e-07	ENSRNOG00000061570	AABR07072963.1	6472
8:39998283-39998657	6.38	1.17e-15	4.75e-15	ENSRNOG00000033217	Esam	0		10:91709521-91709897	5.14	3.22e-08	1.3e-07	ENSRNOG00000028436	Rprml	598
4:5779865-5780258	5.37	1.19e-15	4.77e-15	ENSRNOG00000061925	AABR07059159.1	6565		14:48676525-48676989	3.87	3.25e-08	1.31e-07	ENSRNOG00000051263	Rn60_14_0488.1	0
11:35167488-35167826	3.21	1.21e-15	4.84e-15	ENSRNOG00000054899	7SK	9110		5:148380294-148380796	3.65	3.32e-08	1.33e-07	ENSRNOG00000013179	Tinagl1	1910
3:124084784-124085312	4.42	1.27e-15	5.07e-15	ENSRNOG00000021255	Smox	0		6:14701355-14701785	3.75	3.42e-08	1.37e-07	ENSRNOG00000056572	AABR07062915.1	95159
10:102984610-102985080	5.07	1.33e-15	5.29e-15	ENSRNOG00000053967	AC118434.2	120360		7:120332349-120332659	4.94	3.47e-08	1.38e-07	ENSRNOG00000055700	AC096473.3	0
10:25910099-25910648	4.31	1.56e-15	6.19e-15	ENSRNOG00000003256	Ccng1	0		4:5779865-5780258	4.42	3.5e-08	1.39e-07	ENSRNOG00000061925	AABR07059159.1	6565
12:16455313-16455923	4.75	1.59e-15	6.29e-15	ENSRNOG00000001265	Mad1l1	0		2:141792880-141793543	4.05	3.64e-08	1.44e-07	ENSRNOG00000058636	AABR07010589.1	70295
11:61293571-61293989	6.25	1.6e-15	6.29e-15	ENSRNOG00000039024	Spice1	0		11:66749038-66749490	3.53	3.72e-08	1.47e-07	ENSRNOG00000038881	Hcls1	0
X:11834382-11834762	4.62	1.61e-15	6.29e-15	ENSRNOG00000060358	SNORA62	31357		9:15506857-15507363	3.07	3.86e-08	1.51e-07	ENSRNOG00000015249	RGD1562299	5700
17:58444903-58445279	4.97	1.71e-15	6.68e-15	ENSRNOG00000030775	Adarb2	143644		8:55179492-55179863	5.02	3.94e-08	1.54e-07	ENSRNOG00000010524	Cryab	0
6:60150526-60151025	6.26	1.73e-15	6.71e-15	ENSRNOG00000050997	Ifrd1	0		15:42941182-42941680	3.14	4.04e-08	1.56e-07	ENSRNOG00000027839	Ptk2b	0
13:67105936-67106283	2.8	1.77e-15	6.85e-15	ENSRNOG00000002657	Pla2g4a	0		19:53500984-53501404	4.41	4.03e-08	1.56e-07	ENSRNOG00000042274	Fbxo31	0
10:11115991-11116396	4.52	2.02e-15	7.79e-15	ENSRNOG00000004146	Coro7	0		3:165428521-165429084	4.23	4.01e-08	1.56e-07	ENSRNOG00000049484	Atp9a	0
13:35554597-35554946	4.73	2.03e-15	7.83e-15	ENSRNOG00000047257	Tmem185b	18		10:107316998-107317433	3.39	4.21e-08	1.62e-07	ENSRNOG00000028255	Usp36	0
10:85359021-85359435	6.34	2.13e-15	8.17e-15	ENSRNOG00000022771	Arhgap23	25446		3:12973355-12973713	5.07	4.25e-08	1.63e-07	ENSRNOG00000017172	Mvb12b	28862
12:16934481-16934938	6.22	2.17e-15	8.24e-15	ENSRNOG00000001277	Mafk	0		2:32758274-32759131	3.62	4.39e-08	1.67e-07	ENSRNOG00000010266	Cd180	61191
19:47509120-47509461	4.08	2.16e-15	8.24e-15	ENSRNOG00000012428	Maf	685343		6:114358979-114359336	4.43	4.38e-08	1.67e-07	ENSRNOG00000035293	5S_rRNA	26006
2:70593365-70593719	3.62	2.17e-15	8.24e-15	ENSRNOG00000053969	AABR07008681.1	95636		7:91181053-91181592	4	4.62e-08	1.76e-07	ENSRNOG00000004387	Utp23	202595
5:161321042-161321927	5.39	2.21e-15	8.37e-15	ENSRNOG00000054558	AABR07050336.1	201015		1:153588300-153588741	3.77	4.94e-08	1.87e-07	ENSRNOG00000016848	Fzd4	730
3:143216289-143216842	3.66	2.26e-15	8.51e-15	ENSRNOG00000005195	Cst3	2844		8:68000579-68001083	3.56	5.02e-08	1.89e-07	ENSRNOG00000057119	U6	23734
7:136808210-136808614	4.57	2.32e-15	8.72e-15	ENSRNOG00000006235	Nell2	0		19:24827317-24827638	4.7	5.07e-08	1.9e-07	ENSRNOG00000004131	Pkn1	0
5:78297017-78297526	5.75	2.44e-15	9.12e-15	ENSRNOG00000014869	Wdr31	8000		2:87995252-87995545	4.18	5.06e-08	1.9e-07	ENSRNOG00000031320	LOC499565	24916
13:71332503-71332910	6.15	2.5e-15	9.32e-15	ENSRNOG00000049560	Glul	0		16:3901502-3902048	3.79	5.54e-08	2.07e-07	ENSRNOG00000010984	Anxa11	0
6:33627916-33628289	4.75	2.53e-15	9.39e-15	ENSRNOG00000055666	AC142360.1	53755		3:117858471-117858845	3.97	5.95e-08	2.21e-07	ENSRNOG00000031585	LOC679683	3991
2:183263544-183264080	4.19	2.86e-15	1.06e-14	ENSRNOG00000061763	AABR07012039.1	12617		1:127118263-127118719	4.44	6e-08	2.22e-07	ENSRNOG00000012698	Chsy1	46694
4:11405221-11405728	5.58	2.9e-15	1.07e-14	ENSRNOG00000013962	Magi2	0		1:221826000-221826368	5.14	6.09e-08	2.25e-07	ENSRNOG00000021103	Nrxn2	0
12:10363201-10363656	4.27	2.91e-15	1.07e-14	ENSRNOG00000048898	Wasf3	27703		7:25366420-25366907	3.89	6.21e-08	2.29e-07	ENSRNOG00000061363	AABR07056438.1	207436
5:161806322-161806810	5.22	2.95e-15	1.08e-14	ENSRNOG00000033522	Prdm2	0		8:128699689-128700102	3.94	6.34e-08	2.32e-07	ENSRNOG00000037085	Xirp1	2031
15:108290508-108290856	4.75	3.3e-15	1.2e-14	ENSRNOG00000012710	Ubac2	0		17:66219380-66219734	5.11	6.41e-08	2.34e-07	ENSRNOG00000017593	Mtr	0
9:44860037-44860538	5.92	3.38e-15	1.23e-14	ENSRNOG00000018830	Aff3	0		15:11491310-11491880	3.37	6.65e-08	2.42e-07	ENSRNOG00000005883	Nek10	140879
4:146436135-146436602	4.69	3.61e-15	1.31e-14	ENSRNOG00000007420	Hrh1	18730		7:83605053-83605526	3.92	6.71e-08	2.43e-07	ENSRNOG00000004200	Sybu	0
10:84869083-84869458	6.3	4.51e-15	1.63e-14	ENSRNOG00000049162	Prr15l	2222		10:85359021-85359435	5.08	7.12e-08	2.58e-07	ENSRNOG00000022771	Arhgap23	25446
5:148380294-148380796	4.57	4.57e-15	1.64e-14	ENSRNOG00000013179	Tinagl1	1910		4:62873575-62874035	3.61	7.36e-08	2.65e-07	ENSRNOG00000011750	Fam180a	13130
11:33939582-33940044	3.41	4.75e-15	1.7e-14	ENSRNOG00000051204	Dopey2	0		4:182124081-182124523	3.79	7.46e-08	2.66e-07	ENSRNOG00000001847	Ccdc91	80489
1:240687943-240688297	6.14	4.9e-15	1.75e-14	ENSRNOG00000027770	Trpm3	0		1:165723772-165724146	3.7	7.45e-08	2.66e-07	ENSRNOG00000018873	Fam168a	305
4:100080946-100081445	4.71	5.06e-15	1.8e-14	ENSRNOG00000010716	Atoh8	0		X:128829075-128829405	3.51	7.43e-08	2.66e-07	ENSRNOG00000057469	AABR07041403.1	52961
7:123027254-123027631	5.23	5.4e-15	1.92e-14	ENSRNOG00000055925	Zc3h7b	105		4:27803824-27804268	4.19	7.5e-08	2.67e-07	ENSRNOG00000009258	Cdk6	0
3:162817575-162817910	4.9	5.79e-15	2.05e-14	ENSRNOG00000006052	Sulf2	0		1:134655445-134655873	3.71	7.66e-08	2.71e-07	ENSRNOG00000012874	Rgma	43426
4:132570918-132571280	4.59	6.12e-15	2.16e-14	ENSRNOG00000005353	Rybp	118251		2:248908348-248908695	5.19	7.8e-08	2.75e-07	ENSRNOG00000058016	AABR07013672.1	14196
20:19252484-19253004	5.15	6.93e-15	2.44e-14	ENSRNOG00000055467	RNaseP_nuc	60770		6:135922518-135922917	2.98	8.17e-08	2.87e-07	ENSRNOG00000033736	Diras3	16018
3:147605327-147605707	4.29	7.11e-15	2.49e-14	ENSRNOG00000031167	Srxn1	3388		1:274472201-274472600	3.38	8.7e-08	3.05e-07	ENSRNOG00000014705	Rbm20	0
17:66219380-66219734	6.08	7.23e-15	2.52e-14	ENSRNOG00000017593	Mtr	0		1:170571299-170571772	4.41	8.77e-08	3.06e-07	ENSRNOG00000018766	Rrp8	2577
20:13741296-13741704	4.78	7.5e-15	2.61e-14	ENSRNOG00000006589	Mif	8438		2:93675011-93675322	4.91	9.36e-08	3.24e-07	ENSRNOG00000010482	Impa1	0
4:147150143-147150623	5.49	7.81e-15	2.71e-14	ENSRNOG00000008157	Syn2	0		16:73632533-73632882	4.91	9.31e-08	3.24e-07	ENSRNOG00000018077	Agpat6	0
4:112734371-112734927	4.81	7.99e-15	2.76e-14	ENSRNOG00000006968	Mrpl19	27102		19:44015626-44016137	2.92	9.36e-08	3.24e-07	ENSRNOG00000019326	Cfdp1	0
15:4139275-4140383	4.08	8.56e-15	2.95e-14	ENSRNOG00000027012	Usp54	0		3:81588219-81588552	5.1	9.58e-08	3.29e-07	ENSRNOG00000007989	Chst1	75413
14:33298446-33298807	4.5	8.61e-15	2.96e-14	ENSRNOG00000047065	Spink2	44534		7:141366793-141367449	3.5	9.53e-08	3.29e-07	ENSRNOG00000061572	Smarcd1	62
X:111111232-111111578	3.92	8.92e-15	3.05e-14	ENSRNOG00000061101	Ripply1	8769		4:120085205-120085707	3.63	9.64e-08	3.31e-07	ENSRNOG00000054709	AABR07061382.2	43487
11:73080450-73080786	4.4	8.96e-15	3.06e-14	ENSRNOG00000001730	Acap2	0		1:279231870-279232191	3.5	1.02e-07	3.47e-07	ENSRNOG00000017438	Gfra1	0
5:165027690-165028101	6.18	9.43e-15	3.21e-14	ENSRNOG00000026447	Ptchd2	24770		6:33653852-33654444	3.01	1.08e-07	3.66e-07	ENSRNOG00000021403	Rhob	34683
17:5971452-5971756	3.83	9.57e-15	3.25e-14	ENSRNOG00000018839	Ntrk2	0		10:55741248-55741671	4.11	1.07e-07	3.66e-07	ENSRNOG00000047266	AABR07072133.1	72
7:73302260-73302600	4.39	9.62e-15	3.25e-14	ENSRNOG00000060779	U6	3423		20:8091796-8092295	4.11	1.14e-07	3.87e-07	ENSRNOG00000000508	Armc12	17340
9:94778619-94779150	4.56	9.89e-15	3.34e-14	ENSRNOG00000017020	Inpp5d	0		3:162862059-162862547	4.18	1.16e-07	3.91e-07	ENSRNOG00000006052	Sulf2	0
13:98661283-98661594	6.08	1.09e-14	3.64e-14	ENSRNOG00000002969	Itpkb	0		1:84306575-84307046	4.51	1.16e-07	3.91e-07	ENSRNOG00000018369	Prx	0
6:135922518-135922917	3.26	1.08e-14	3.64e-14	ENSRNOG00000033736	Diras3	16018		6:41361545-41361906	3.93	1.19e-07	4e-07	ENSRNOG00000058570	AABR07063674.1	85539
7:60294477-60294834	4.15	1.12e-14	3.74e-14	ENSRNOG00000005689	Yeats4	0		14:11066292-11066895	3.56	1.23e-07	4.11e-07	ENSRNOG00000002258	Tmem150c	28268
2:227167338-227167787	4.61	1.12e-14	3.74e-14	ENSRNOG00000014660	Usp53	6960		20:4329560-4330002	3.3	1.32e-07	4.37e-07	ENSRNOG00000000443	C4a	0
15:6202706-6203106	4.91	1.2e-14	3.97e-14	ENSRNOG00000014661	Zfp385d	0		7:73141678-73142168	4.66	1.31e-07	4.37e-07	ENSRNOG00000006060	Matn2	0
1:260945025-260945522	3.63	1.21e-14	4e-14	ENSRNOG00000026065	Slit1	0		8:65031651-65032157	3.28	1.4e-07	4.65e-07	ENSRNOG00000051221	Rn60_8_0647.2	28356
5:169826359-169826802	4.68	1.23e-14	4.05e-14	ENSRNOG00000057128	AABR07050561.1	71500		6:127562067-127562509	2.81	1.42e-07	4.69e-07	ENSRNOG00000037762	Serpina1f	2302
15:24881180-24881594	4.33	1.23e-14	4.05e-14	ENSRNOG00000060872	AABR07017513.1	0		15:42983405-42983740	3.95	1.5e-07	4.94e-07	ENSRNOG00000009449	Trim35	6614
8:62496736-62497171	4.53	1.25e-14	4.1e-14	ENSRNOG00000019579	Edc3	0		5:156987018-156987467	3.59	1.51e-07	4.95e-07	ENSRNOG00000016553	Vwa5b1	15359
4:124675573-124676033	4.55	1.3e-14	4.25e-14	ENSRNOG00000023257	Adamts9	0		10:94149627-94150032	4.12	1.55e-07	5.06e-07	ENSRNOG00000007433	Cyb561	2072
18:51587719-51588215	4.37	1.31e-14	4.28e-14	ENSRNOG00000015225	Gramd3	0		19:17552529-17552974	4.3	1.64e-07	5.34e-07	ENSRNOG00000049302	Chd9	57945
17:23135754-23136168	4.83	1.34e-14	4.34e-14	ENSRNOG00000014548	Nedd9	0		7:123027254-123027631	4.45	1.64e-07	5.34e-07	ENSRNOG00000055925	Zc3h7b	105
9:84477339-84477818	5.09	1.37e-14	4.43e-14	ENSRNOG00000014692	Mogat1	58749		8:116933091-116933438	3.15	1.68e-07	5.43e-07	ENSRNOG00000030714	Bsn	0
3:91717940-91718318	4.6	1.38e-14	4.46e-14	ENSRNOG00000058157	Ldlrad3	0		12:30775788-30776243	5.05	1.73e-07	5.6e-07	ENSRNOG00000000931	Sfswap	0
2:124545280-124545890	4.98	1.4e-14	4.5e-14	ENSRNOG00000056100	SNORA17	46190		7:122569150-122569634	3.6	1.76e-07	5.66e-07	ENSRNOG00000018920	Slc25a17	0
2:235756556-235757214	3.08	1.49e-14	4.78e-14	ENSRNOG00000045743	Etnppl	0		1:246370099-246370479	4.38	1.8e-07	5.77e-07	ENSRNOG00000051883	U6	1498
7:73141678-73142168	5.53	1.52e-14	4.85e-14	ENSRNOG00000006060	Matn2	0		17:85864302-85864973	3.21	1.9e-07	6.09e-07	ENSRNOG00000016716	Armc3	49437
1:274472201-274472600	3.88	1.53e-14	4.87e-14	ENSRNOG00000014705	Rbm20	0		10:57332062-57332502	3.36	2.01e-07	6.41e-07	ENSRNOG00000031364	Kif1c	0
10:91709521-91709897	6.09	1.53e-14	4.87e-14	ENSRNOG00000028436	Rprml	598		10:102984610-102985080	4.32	2.1e-07	6.7e-07	ENSRNOG00000053967	AC118434.2	120360
16:71596983-71597554	4.48	1.54e-14	4.87e-14	ENSRNOG00000049442	Rps28	3789		1:176088614-176089079	2.62	2.14e-07	6.78e-07	ENSRNOG00000029082	RGD1566189	9490
11:33093347-33093686	4.72	1.69e-14	5.33e-14	ENSRNOG00000054634	AABR07033645.1	0		16:60785729-60786216	3.71	2.21e-07	7e-07	ENSRNOG00000061769	AABR07026044.1	6370
10:55741248-55741671	4.45	1.83e-14	5.76e-14	ENSRNOG00000047266	AABR07072133.1	72		15:71642904-71643331	3.83	2.35e-07	7.42e-07	ENSRNOG00000013306	Pcdh20	129446
2:56271458-56271880	3.93	1.87e-14	5.88e-14	ENSRNOG00000059278	AABR07008399.1	53408		4:147150143-147150623	4.23	2.38e-07	7.47e-07	ENSRNOG00000008157	Syn2	0
X:123005864-123006228	4.53	1.99e-14	6.25e-14	ENSRNOG00000050198	Gzmbl1	9252		5:78297017-78297526	4.55	2.39e-07	7.51e-07	ENSRNOG00000014869	Wdr31	8000
1:246370099-246370479	4.95	2.11e-14	6.6e-14	ENSRNOG00000051883	U6	1498		18:14508519-14509031	3.35	2.46e-07	7.71e-07	ENSRNOG00000016671	Dtna	0
10:89352536-89352843	5.93	2.15e-14	6.69e-14	ENSRNOG00000020674	Rpl27	0		19:830537-830957	3.68	2.49e-07	7.75e-07	ENSRNOG00000010691	Cmtm3	0
18:79617365-79617714	4.11	2.26e-14	7.02e-14	ENSRNOG00000054696	AC127118.1	26018		6:29375662-29376143	2.66	2.53e-07	7.87e-07	ENSRNOG00000005371	Klhl29	0
2:189194920-189195375	5.47	2.31e-14	7.15e-14	ENSRNOG00000020797	She	3921		6:96485603-96486187	3.24	2.62e-07	8.08e-07	ENSRNOG00000004873	Prkch	0
1:124650168-124650876	2.82	2.34e-14	7.21e-14	ENSRNOG00000015503	Otud7a	0		X:45522289-45522650	4.64	2.62e-07	8.08e-07	ENSRNOG00000026157	RGD1562200	0
1:94445216-94445610	4.8	2.36e-14	7.26e-14	ENSRNOG00000055333	AABR07003040.1	5658		13:71332503-71332910	4.87	2.62e-07	8.08e-07	ENSRNOG00000049560	Glul	0
13:52174774-52175142	3.25	2.37e-14	7.28e-14	ENSRNOG00000051548	Lmod1	0		14:105083866-105084504	3.62	2.71e-07	8.34e-07	ENSRNOG00000056722	AABR07016578.2	0
1:85382617-85383168	4.66	2.42e-14	7.42e-14	ENSRNOG00000058388	Zfp36	11		19:40091354-40091709	3.6	2.77e-07	8.5e-07	ENSRNOG00000061454	AABR07043776.1	420446
7:91181053-91181592	4.73	2.58e-14	7.88e-14	ENSRNOG00000004387	Utp23	202595		12:50127322-50127764	3.13	2.81e-07	8.59e-07	ENSRNOG00000025612	Sez6l	0
2:227250640-227251104	5.63	2.64e-14	8.05e-14	ENSRNOG00000014867	Synpo2	4798		10:89146136-89146538	3.87	2.85e-07	8.68e-07	ENSRNOG00000020336	Ezh1	15798
10:94149627-94150032	4.87	2.82e-14	8.55e-14	ENSRNOG00000007433	Cyb561	2072		10:59884630-59885466	3.79	2.94e-07	8.91e-07	ENSRNOG00000019659	Aspa	0
8:77367064-77367472	3.56	2.82e-14	8.55e-14	ENSRNOG00000060338	Lipc	0		6:37577601-37577934	3.5	2.94e-07	8.91e-07	ENSRNOG00000052758	Fam49a	0
13:90674336-90674961	3.6	2.98e-14	8.98e-14	ENSRNOG00000007290	Atp1a2	0		9:81323183-81323533	3.56	3.02e-07	9.13e-07	ENSRNOG00000014182	Tns1	0
2:179702815-179703250	3.52	3.03e-14	9.11e-14	ENSRNOG00000054204	Gria2	0		14:3583721-3584283	3.62	3.16e-07	9.47e-07	ENSRNOG00000002093	Tgfbr3	0
5:145928986-145929411	3.81	3.05e-14	9.16e-14	ENSRNOG00000048129	LOC682102	94285		10:75966751-75967235	3.14	3.16e-07	9.47e-07	ENSRNOG00000025338	Msi2	0
9:36988871-36989409	3.59	3.1e-14	9.26e-14	ENSRNOG00000011124	AABR07067267.1	67719		2:116945081-116945482	3.66	3.23e-07	9.67e-07	ENSRNOG00000023908	Egfem1	24862
5:56987252-56987626	5.92	3.23e-14	9.64e-14	ENSRNOG00000006582	Aptx	283		5:151301047-151301458	4.08	3.25e-07	9.7e-07	ENSRNOG00000042855	Ahdc1	23883
6:114358979-114359336	4.96	3.33e-14	9.89e-14	ENSRNOG00000035293	5S_rRNA	26006		6:129808885-129809527	3.86	3.37e-07	1e-06	ENSRNOG00000005274	Vrk1	26392
6:10321348-10321827	4.09	3.54e-14	1.05e-13	ENSRNOG00000021318	Epas1	0		5:127351590-127352023	3.7	3.37e-07	1e-06	ENSRNOG00000013064	Lrp8	52427
6:25082683-25083102	5.69	3.76e-14	1.11e-13	ENSRNOG00000007744	Ehd3	0		14:78814317-78814789	3.05	3.41e-07	1.01e-06	ENSRNOG00000058202	Ppp2r2c	0
2:93675011-93675322	5.91	3.74e-14	1.11e-13	ENSRNOG00000010482	Impa1	0		6:131994744-131995102	4.99	3.6e-07	1.06e-06	ENSRNOG00000006587	LOC100910833	28843
15:42862800-42863394	4.01	4.11e-14	1.21e-13	ENSRNOG00000027839	Ptk2b	0		6:48391648-48392104	2.97	3.71e-07	1.09e-06	ENSRNOG00000004269	Myt1l	60265
15:34270549-34270885	4.52	4.17e-14	1.22e-13	ENSRNOG00000019438	Rnf31	0		9:27468885-27469305	3.68	3.69e-07	1.09e-06	ENSRNOG00000033402	LOC501110	5968
5:105243230-105243977	3.87	4.52e-14	1.32e-13	ENSRNOG00000007637	Acer2	0		7:136808210-136808614	4.02	3.8e-07	1.11e-06	ENSRNOG00000006235	Nell2	0
1:279231870-279232191	3.84	4.54e-14	1.32e-13	ENSRNOG00000017438	Gfra1	0		18:63236983-63237359	3.87	3.86e-07	1.13e-06	ENSRNOG00000025324	Spire1	0
10:76016778-76017129	5.91	4.83e-14	1.4e-13	ENSRNOG00000025338	Msi2	0		13:36149953-36150318	4.15	3.91e-07	1.14e-06	ENSRNOG00000046889	Dbi	0
3:174053427-174053760	4.29	4.82e-14	1.4e-13	ENSRNOG00000061570	AABR07072963.1	6472		8:62753728-62754450	3.9	3.99e-07	1.16e-06	ENSRNOG00000007687	Sema7a	7861
14:3644026-3644388	3.19	5e-14	1.44e-13	ENSRNOG00000002093	Tgfbr3	0		1:124650168-124650876	2.57	4.05e-07	1.17e-06	ENSRNOG00000015503	Otud7a	0
8:105567361-105567762	3.16	4.97e-14	1.44e-13	ENSRNOG00000037129	AABR07071223.1	40603		1:133408984-133409263	3.51	4.12e-07	1.19e-06	ENSRNOG00000009932	Mctp2	0
4:2787332-2787804	4.1	5.12e-14	1.47e-13	ENSRNOG00000010353	Dnajb6	12443		1:87356655-87357222	3.06	4.21e-07	1.21e-06	ENSRNOG00000020703	Sipa1l3	0
6:76175823-76176493	4.27	5.45e-14	1.56e-13	ENSRNOG00000007114	Psma6	0		20:13741296-13741704	3.86	4.28e-07	1.23e-06	ENSRNOG00000006589	Mif	8438
3:155252007-155252469	4.36	5.5e-14	1.58e-13	ENSRNOG00000015614	Ppp1r16b	0		5:59087768-59088186	3.38	4.39e-07	1.26e-06	ENSRNOG00000016309	Rgp1	0
4:74769848-74770220	3.94	6.09e-14	1.73e-13	ENSRNOG00000006617	LOC100364190	555431		12:43739825-43740187	3.15	4.38e-07	1.26e-06	ENSRNOG00000058699	AABR07036452.1	80836
3:91758640-91759012	4.46	6.09e-14	1.73e-13	ENSRNOG00000058157	Ldlrad3	0		10:86268046-86268461	2.79	4.5e-07	1.28e-06	ENSRNOG00000028417	AC142182.1	12431
9:113478725-113479108	4.12	6.25e-14	1.78e-13	ENSRNOG00000042189	Rab31	0		12:17865130-17865524	4.07	4.61e-07	1.31e-06	ENSRNOG00000032693	LOC498155	0
10:89146136-89146538	4.35	7.31e-14	2.07e-13	ENSRNOG00000020336	Ezh1	15798		19:21367912-21368352	3.17	4.63e-07	1.31e-06	ENSRNOG00000052466	AABR07043106.1	0
4:132512716-132513215	3.88	7.77e-14	2.2e-13	ENSRNOG00000054758	AABR07061535.1	100721		10:96275336-96275809	4.97	4.74e-07	1.34e-06	ENSRNOG00000003491	Prkca	0
11:69875461-69875857	4.72	8.28e-14	2.33e-13	ENSRNOG00000001706	Kalrn	0		4:132570918-132571280	3.76	4.81e-07	1.36e-06	ENSRNOG00000005353	Rybp	118251
10:4974417-4974748	4.82	8.55e-14	2.4e-13	ENSRNOG00000002568	Socs1	15957		11:29757889-29758349	3.03	5.09e-07	1.43e-06	ENSRNOG00000027478	Krtap11-1	47041
3:162579495-162580026	3.67	8.67e-14	2.42e-13	ENSRNOG00000019154	Zmynd8	0		3:91717940-91718318	3.75	5.14e-07	1.44e-06	ENSRNOG00000058157	Ldlrad3	0
19:58824930-58825275	4.28	8.62e-14	2.42e-13	ENSRNOG00000019937	Kcnk1	0		8:77367064-77367472	3.18	5.24e-07	1.47e-06	ENSRNOG00000060338	Lipc	0
9:904220-904528	3.92	8.69e-14	2.42e-13	ENSRNOG00000047886	AABR07066059.2	49983		1:198103871-198104365	3.08	5.29e-07	1.48e-06	ENSRNOG00000019342	Sult1a1	0
3:81588219-81588552	5.96	9.51e-14	2.64e-13	ENSRNOG00000007989	Chst1	75413		9:17114473-17114923	5.32	5.32e-07	1.48e-06	ENSRNOG00000039856	Lrrc73	297
3:7098884-7099433	5.95	9.5e-14	2.64e-13	ENSRNOG00000010219	Ralgds	10487		1:221167775-221168134	5.03	5.4e-07	1.5e-06	ENSRNOG00000023668	Scyl1	38131
5:152573315-152573698	5.92	9.95e-14	2.75e-13	ENSRNOG00000016776	Extl1	60		9:44262362-44262811	3.16	5.67e-07	1.57e-06	ENSRNOG00000018366	RGD1310819	25246
12:50366569-50366928	6.07	1.05e-13	2.91e-13	ENSRNOG00000000664	Tpst2	0		15:89926109-89926477	3.88	5.66e-07	1.57e-06	ENSRNOG00000049068	AABR07019120.1	69307
10:86229332-86229733	3.22	1.15e-13	3.16e-13	ENSRNOG00000028430	LOC257650	0		17:23135754-23136168	3.68	5.75e-07	1.58e-06	ENSRNOG00000014548	Nedd9	0
2:141710435-141710806	3.8	1.19e-13	3.27e-13	ENSRNOG00000054842	AABR07010587.1	69999		12:39738199-39738601	3.68	5.73e-07	1.58e-06	ENSRNOG00000021440	Pptc7	0
11:66950496-66950843	4.02	1.22e-13	3.34e-13	ENSRNOG00000002305	Slc15a2	0		2:28627098-28627501	3.74	5.94e-07	1.63e-06	ENSRNOG00000057328	U6	20289
10:20451471-20451898	4.45	1.23e-13	3.37e-13	ENSRNOG00000007377	Slit3	0		6:3473456-3473835	4	6.43e-07	1.76e-06	ENSRNOG00000007172	Map4k3	28938
18:14508519-14509031	3.63	1.27e-13	3.44e-13	ENSRNOG00000016671	Dtna	0		13:90740537-90740867	4.38	6.52e-07	1.78e-06	ENSRNOG00000007705	Kcnj10	0
4:64570490-64570994	3.35	1.26e-13	3.44e-13	ENSRNOG00000026705	Dgki	0		19:59493104-59493601	3.73	6.87e-07	1.87e-06	ENSRNOG00000049900	Irf2bp2	6275
10:98752741-98753130	4.22	1.35e-13	3.65e-13	ENSRNOG00000004437	Map2k6	0		9:114943726-114944208	3.41	7.04e-07	1.91e-06	ENSRNOG00000011700	Ptprm	0
10:96275336-96275809	6	1.53e-13	4.15e-13	ENSRNOG00000003491	Prkca	0		4:140126450-140126866	4.04	7.3e-07	1.98e-06	ENSRNOG00000006813	Sumf1	12137
3:11770927-11771376	4.33	1.57e-13	4.22e-13	ENSRNOG00000054560	Sh2d3c	0		3:165160199-165160628	2.59	7.38e-07	1.99e-06	ENSRNOG00000012175	Nfatc2	84610
2:31133076-31133602	4.2	1.64e-13	4.42e-13	ENSRNOG00000048656	LOC100364827	245141		15:4139275-4140383	3.15	7.44e-07	2e-06	ENSRNOG00000027012	Usp54	0
1:256951541-256951938	3.91	1.69e-13	4.53e-13	ENSRNOG00000014758	Lgi1	3714		14:107433609-107434030	3.68	7.8e-07	2.09e-06	ENSRNOG00000033346	LOC100361636	38225
16:7884290-7884686	4.4	1.69e-13	4.53e-13	ENSRNOG00000019697	Ankrd28	0		X:111111232-111111578	3.46	7.96e-07	2.13e-06	ENSRNOG00000061101	Ripply1	8769
6:124701281-124701956	4.13	1.77e-13	4.72e-13	ENSRNOG00000004362	Rps6ka5	0		9:27025056-27025395	4.62	8.83e-07	2.36e-06	ENSRNOG00000057549	SNORA17	5743
1:221167775-221168134	5.96	1.95e-13	5.19e-13	ENSRNOG00000023668	Scyl1	38131		20:7613238-7613717	3.59	9.15e-07	2.43e-06	ENSRNOG00000000498	Anks1a	0
16:47718865-47719244	5.41	2e-13	5.3e-13	ENSRNOG00000013480	Ing2	0		12:24093696-24094145	3.66	9.16e-07	2.43e-06	ENSRNOG00000001443	Rhbdd2	0
3:9498717-9499658	5.23	2.08e-13	5.52e-13	ENSRNOG00000059375	AC142138.2	0		2:56380456-56380812	3.61	9.18e-07	2.43e-06	ENSRNOG00000011696	Lifr	45555
13:73512547-73513132	4.51	2.14e-13	5.66e-13	ENSRNOG00000003882	Cep350	0		10:65502724-65503096	3.84	9.2e-07	2.43e-06	ENSRNOG00000012240	Supt6h	0
17:76892044-76892545	4.02	2.17e-13	5.73e-13	ENSRNOG00000017882	Camk1d	0		8:106594195-106594573	3.59	9.57e-07	2.52e-06	ENSRNOG00000060723	Copb2	0
15:34196182-34196556	4.25	2.18e-13	5.73e-13	ENSRNOG00000018528	Nrl	637		5:144771390-144771958	3.36	9.8e-07	2.58e-06	ENSRNOG00000011751	Ncdn	0
1:265241795-265242174	2.97	2.22e-13	5.82e-13	ENSRNOG00000016280	Btrc	0		8:100241316-100241672	4.01	9.91e-07	2.6e-06	ENSRNOG00000008363	AABR07071101.1	18377
10:33048834-33049406	3.76	2.29e-13	5.99e-13	ENSRNOG00000054952	U1	75703		3:162579495-162580026	3.11	9.97e-07	2.61e-06	ENSRNOG00000019154	Zmynd8	0
15:58846929-58847343	5.19	2.33e-13	6.09e-13	ENSRNOG00000057847	AABR07018459.1	11838		3:11448598-11448991	2.89	1.02e-06	2.65e-06	ENSRNOG00000014338	Slc25a25	0
6:25811001-25811351	4.26	2.35e-13	6.13e-13	ENSRNOG00000004364	Bre	0		13:98661283-98661594	4.58	1.09e-06	2.83e-06	ENSRNOG00000002969	Itpkb	0
7:121230714-121231078	5.83	2.4e-13	6.22e-13	ENSRNOG00000017197	Pdgfb	0		16:47718865-47719244	4.81	1.11e-06	2.88e-06	ENSRNOG00000013480	Ing2	0
19:44015626-44016137	3.34	2.41e-13	6.22e-13	ENSRNOG00000019326	Cfdp1	0		8:12935557-12936045	4.49	1.11e-06	2.88e-06	ENSRNOG00000024726	Kdm4d	32148
10:39446658-39447401	5.24	2.41e-13	6.22e-13	ENSRNOG00000033663	P4ha2	0		4:179004768-179005148	3.93	1.14e-06	2.94e-06	ENSRNOG00000059511	SNORA17	49668
6:104491854-104492319	6.2	2.4e-13	6.22e-13	ENSRNOG00000045941	Susd6	0		9:31994134-31994492	3.73	1.15e-06	2.96e-06	ENSRNOG00000012045	Adgrb3	0
14:107433609-107434030	4.41	2.46e-13	6.33e-13	ENSRNOG00000033346	LOC100361636	38225		17:74817887-74818309	3.16	1.17e-06	3e-06	ENSRNOG00000055896	U6	16255
9:81475749-81476133	4.19	2.52e-13	6.46e-13	ENSRNOG00000048239	Cxcr1	6476		7:143706568-143707233	3.15	1.19e-06	3.04e-06	ENSRNOG00000010588	Tns2	4
5:58848156-58848888	5.42	2.57e-13	6.58e-13	ENSRNOG00000045843	Rusc2	6885		11:74137387-74137831	5.09	1.19e-06	3.05e-06	ENSRNOG00000024384	Cpn2	69975
4:122365897-122366331	4.63	2.72e-13	6.95e-13	ENSRNOG00000017808	Klf15	0		X:10207071-10207424	4.61	1.2e-06	3.07e-06	ENSRNOG00000009646	Nyx	0
17:7322243-7322646	3.56	2.76e-13	7.04e-13	ENSRNOG00000053948	AABR07026969.1	279658		1:85382617-85383168	3.14	1.21e-06	3.08e-06	ENSRNOG00000058388	Zfp36	11
20:4329560-4330002	4.12	2.96e-13	7.53e-13	ENSRNOG00000000443	C4a	0		13:95521240-95521755	2.55	1.28e-06	3.25e-06	ENSRNOG00000004423	Zfp238	67913
11:81286505-81286920	4.48	2.99e-13	7.57e-13	ENSRNOG00000056908	AABR07034610.1	25219		20:29484039-29484553	5.17	1.28e-06	3.25e-06	ENSRNOG00000030408	Dnajb12	20302
15:11491310-11491880	3.65	3.14e-13	7.93e-13	ENSRNOG00000005883	Nek10	140879		X:123005864-123006228	3.73	1.29e-06	3.26e-06	ENSRNOG00000050198	Gzmbl1	9252
1:247110324-247111015	4.84	3.21e-13	8.1e-13	ENSRNOG00000010967	Cdc37l1	0		13:52174774-52175142	3.07	1.31e-06	3.3e-06	ENSRNOG00000051548	Lmod1	0
8:12935557-12936045	5.81	3.31e-13	8.32e-13	ENSRNOG00000024726	Kdm4d	32148		5:138587007-138587369	3.19	1.36e-06	3.44e-06	ENSRNOG00000061851	Foxj3	18424
19:17552529-17552974	4.48	3.32e-13	8.33e-13	ENSRNOG00000049302	Chd9	57945		4:157761354-157761786	2.97	1.39e-06	3.49e-06	ENSRNOG00000056448	AABR07062033.1	5497
3:9582366-9582780	5.8	3.35e-13	8.39e-13	ENSRNOG00000056579	AC142138.1	41317		9:41076380-41076853	2.46	1.4e-06	3.52e-06	ENSRNOG00000014001	Prss40	6452
9:44097236-44097776	5.72	3.36e-13	8.4e-13	ENSRNOG00000018276	Mgat4a	0		2:235756556-235757214	2.65	1.43e-06	3.57e-06	ENSRNOG00000045743	Etnppl	0
1:261905441-261905816	5.75	3.38e-13	8.44e-13	ENSRNOG00000055885	AC096317.1	16729		13:73512547-73513132	3.79	1.45e-06	3.61e-06	ENSRNOG00000003882	Cep350	0
4:182124081-182124523	4.27	3.45e-13	8.56e-13	ENSRNOG00000001847	Ccdc91	80489		2:183263544-183264080	3.14	1.45e-06	3.61e-06	ENSRNOG00000061763	AABR07012039.1	12617
20:13456325-13456660	2.99	3.44e-13	8.56e-13	ENSRNOG00000049734	Slc5a4	0		7:117846116-117846727	2.5	1.46e-06	3.62e-06	ENSRNOG00000016566	Arhgap39	0
3:176643988-176644528	4.62	3.66e-13	9.06e-13	ENSRNOG00000011624	Kcnq2	0		5:152573315-152573698	4.53	1.53e-06	3.79e-06	ENSRNOG00000016776	Extl1	60
5:156645787-156646145	4.49	3.84e-13	9.48e-13	ENSRNOG00000014970	Kif17	0		8:105567361-105567762	2.58	1.54e-06	3.79e-06	ENSRNOG00000037129	AABR07071223.1	40603
19:40091354-40091709	4.01	3.89e-13	9.57e-13	ENSRNOG00000061454	AABR07043776.1	420446		10:41659663-41660050	2.72	1.53e-06	3.79e-06	ENSRNOG00000038474	RGD1561017	113318
2:177970627-177971019	4.18	4.11e-13	1.01e-12	ENSRNOG00000021581	Rapgef2	0		11:38281346-38281704	3.7	1.55e-06	3.82e-06	ENSRNOG00000001618	Ripk4	7130
8:122903580-122903891	2.91	4.24e-13	1.04e-12	ENSRNOG00000011201	Cmtm8	0		3:91758640-91759012	3.64	1.56e-06	3.84e-06	ENSRNOG00000058157	Ldlrad3	0
4:62873575-62874035	4.44	4.27e-13	1.04e-12	ENSRNOG00000011750	Fam180a	13130		4:179408482-179408821	3.64	1.57e-06	3.85e-06	ENSRNOG00000029308	Lrmp	0
1:153588300-153588741	4.43	4.31e-13	1.05e-12	ENSRNOG00000016848	Fzd4	730		2:85108143-85108560	3.3	1.59e-06	3.89e-06	ENSRNOG00000052755	U6	99273
17:70358480-70358857	5.98	4.31e-13	1.05e-12	ENSRNOG00000028168	Ankrd16	27850		10:52753943-52754573	3.05	1.65e-06	4.01e-06	ENSRNOG00000029012	Shisa6	0
6:48391648-48392104	3.56	4.54e-13	1.1e-12	ENSRNOG00000004269	Myt1l	60265		6:109397716-109398184	3.39	1.7e-06	4.14e-06	ENSRNOG00000008224	Jdp2	67876
16:2018696-2019066	5.73	4.61e-13	1.12e-12	ENSRNOG00000040205	Zcchc24	0		5:150233812-150234386	3.62	1.72e-06	4.19e-06	ENSRNOG00000010531	Oprd1	53740
8:55179492-55179863	5.8	4.79e-13	1.15e-12	ENSRNOG00000010524	Cryab	0		17:55203204-55203541	3.25	1.8e-06	4.36e-06	ENSRNOG00000018110	Svil	26757
10:90454632-90455018	4.65	4.74e-13	1.15e-12	ENSRNOG00000021044	Gpatch8	0		4:84647005-84647408	3.23	1.82e-06	4.39e-06	ENSRNOG00000009571	Wipf3	0
1:221826000-221826368	5.82	4.77e-13	1.15e-12	ENSRNOG00000021103	Nrxn2	0		16:16694345-16694716	3.11	1.88e-06	4.54e-06	ENSRNOG00000051423	AABR07024790.1	65742
4:30512849-30513288	3.37	5.02e-13	1.2e-12	ENSRNOG00000009197	Asb4	11521		12:24259296-24259952	3.42	1.91e-06	4.6e-06	ENSRNOG00000001448	Hip1	0
16:1818568-1818951	3.35	5.02e-13	1.2e-12	ENSRNOG00000010488	Zmiz1	0		11:89142298-89142698	3.54	1.97e-06	4.73e-06	ENSRNOG00000037851	Spidr	0
6:3473456-3473835	4.96	5.07e-13	1.21e-12	ENSRNOG00000007172	Map4k3	28938		12:16934481-16934938	5.15	2.01e-06	4.79e-06	ENSRNOG00000001277	Mafk	0
6:129808885-129809527	4.3	5.18e-13	1.24e-12	ENSRNOG00000005274	Vrk1	26392		6:125001617-125001992	3.68	2.01e-06	4.79e-06	ENSRNOG00000004482	Ccdc88c	0
10:81861524-81861898	3.89	5.33e-13	1.27e-12	ENSRNOG00000054653	AABR07030334.1	21287		6:27802075-27802597	3.26	2e-06	4.79e-06	ENSRNOG00000011394	Kif3c	0
4:84599257-84599629	2.46	5.55e-13	1.32e-12	ENSRNOG00000009571	Wipf3	0		3:5593259-5593591	3.54	2.05e-06	4.87e-06	ENSRNOG00000060916	AC126134.1	8504
6:37577601-37577934	4.22	5.55e-13	1.32e-12	ENSRNOG00000052758	Fam49a	0		5:62587969-62588528	3.17	2.06e-06	4.89e-06	ENSRNOG00000008431	Gabbr2	0
16:16694345-16694716	3.31	5.85e-13	1.38e-12	ENSRNOG00000051423	AABR07024790.1	65742		19:47509120-47509461	3.3	2.2e-06	5.2e-06	ENSRNOG00000012428	Maf	685343
1:186554190-186554544	3.8	5.85e-13	1.38e-12	ENSRNOG00000059173	SNORA17	56390		6:59930218-59930784	3.09	2.23e-06	5.22e-06	ENSRNOG00000004282	Arl4a	17793
16:3625660-3626223	3.97	5.97e-13	1.41e-12	ENSRNOG00000015148	Erc2	0		3:2136522-2136876	4.78	2.22e-06	5.22e-06	ENSRNOG00000007622	Arrdc1	0
3:2703071-2703502	3.99	6.17e-13	1.45e-12	ENSRNOG00000028730	Lcn12	13032		8:14524030-14524389	3.22	2.22e-06	5.22e-06	ENSRNOG00000011585	Fat3	0
16:47967883-47968243	5.63	6.5e-13	1.52e-12	ENSRNOG00000056004	SNORA70	13245		3:164597944-164598492	3.71	2.22e-06	5.22e-06	ENSRNOG00000060501	AABR07054619.1	27449
16:73632533-73632882	5.72	6.87e-13	1.6e-12	ENSRNOG00000018077	Agpat6	0		1:266679430-266680104	3.17	2.25e-06	5.26e-06	ENSRNOG00000020179	Nt5c2	0
3:123891020-123891327	4.4	6.86e-13	1.6e-12	ENSRNOG00000021250	Rnf24	41233		10:64106615-64107233	2.98	2.32e-06	5.43e-06	ENSRNOG00000061429	Rph3al	0
3:11448598-11448991	3.67	7.46e-13	1.74e-12	ENSRNOG00000014338	Slc25a25	0		5:139088159-139088624	3.35	2.36e-06	5.51e-06	ENSRNOG00000009341	Hivep3	10783
7:143706568-143707233	3.76	7.85e-13	1.83e-12	ENSRNOG00000010588	Tns2	4		3:130941780-130942303	3.09	2.45e-06	5.7e-06	ENSRNOG00000059311	AABR07053850.1	19500
13:71435276-71435710	2.96	8.13e-13	1.88e-12	ENSRNOG00000051975	AABR07021430.1	5291		2:45716801-45717135	3.92	2.59e-06	6.01e-06	ENSRNOG00000011105	Arl15	0
X:45522289-45522650	5.32	8.33e-13	1.93e-12	ENSRNOG00000026157	RGD1562200	0		14:76572384-76572843	3.23	2.67e-06	6.17e-06	ENSRNOG00000051169	Clnk	84468
5:172888050-172888553	5.78	9.17e-13	2.12e-12	ENSRNOG00000016618	Tmem52	0		4:100080946-100081445	4.06	2.83e-06	6.54e-06	ENSRNOG00000010716	Atoh8	0
11:38281346-38281704	4.28	9.28e-13	2.14e-12	ENSRNOG00000001618	Ripk4	7130		3:148264283-148264981	3.24	2.98e-06	6.85e-06	ENSRNOG00000007946	Bcl2l1	0
6:124343784-124344257	4.23	9.57e-13	2.2e-12	ENSRNOG00000027300	Ttc7b	0		15:58973315-58973830	3.89	2.98e-06	6.85e-06	ENSRNOG00000057847	AABR07018459.1	138224
8:53067671-53068330	4.34	9.62e-13	2.21e-12	ENSRNOG00000029980	Zbtb16	0		11:66950496-66950843	3.32	3.01e-06	6.92e-06	ENSRNOG00000002305	Slc15a2	0
12:47138705-47139141	3.75	9.89e-13	2.26e-12	ENSRNOG00000001199	Pop5	0		9:904220-904528	3.33	3.06e-06	7.01e-06	ENSRNOG00000047886	AABR07066059.2	49983
4:84647005-84647408	3.77	1e-12	2.29e-12	ENSRNOG00000009571	Wipf3	0		7:132477023-132477781	3.08	3.08e-06	7.03e-06	ENSRNOG00000015741	Slc2a13	0
6:29375662-29376143	2.75	1.04e-12	2.36e-12	ENSRNOG00000005371	Klhl29	0		16:20394212-20394606	2.71	3.16e-06	7.21e-06	ENSRNOG00000022753	Mast3	1239
12:37167243-37167856	4	1.16e-12	2.63e-12	ENSRNOG00000021705	Zfp664	16907		7:23550495-23551119	3.31	3.32e-06	7.55e-06	ENSRNOG00000026866	Syn3	0
14:84445786-84446641	4.19	1.19e-12	2.7e-12	ENSRNOG00000006394	Tbc1d10a	753		14:84445786-84446641	3.13	3.34e-06	7.6e-06	ENSRNOG00000006394	Tbc1d10a	753
X:10207071-10207424	5.68	1.21e-12	2.75e-12	ENSRNOG00000009646	Nyx	0		17:46727804-46728221	3.82	3.37e-06	7.63e-06	ENSRNOG00000059705	Elmo1	0
19:59493104-59493601	4.88	1.23e-12	2.77e-12	ENSRNOG00000049900	Irf2bp2	6275		3:11770927-11771376	3.19	3.43e-06	7.75e-06	ENSRNOG00000054560	Sh2d3c	0
X:128829075-128829405	4.01	1.26e-12	2.84e-12	ENSRNOG00000057469	AABR07041403.1	52961		3:30785384-30785708	3.33	3.44e-06	7.77e-06	ENSRNOG00000060164	AABR07051982.2	106989
1:133408984-133409263	4.03	1.3e-12	2.92e-12	ENSRNOG00000009932	Mctp2	0		4:64570490-64570994	2.64	3.45e-06	7.78e-06	ENSRNOG00000026705	Dgki	0
6:11963547-11963905	3.47	1.35e-12	3.03e-12	ENSRNOG00000048551	AABR07062860.1	30755		10:84894155-84894702	3.72	3.53e-06	7.93e-06	ENSRNOG00000010492	Sp2	0
3:150581463-150582108	3.07	1.36e-12	3.06e-12	ENSRNOG00000017701	Asip	1594		4:124699709-124700083	3.4	3.56e-06	7.97e-06	ENSRNOG00000023257	Adamts9	0
5:155484410-155484750	4.25	1.38e-12	3.09e-12	ENSRNOG00000054365	SNORA17	95214		10:18728910-18729236	3.01	3.74e-06	8.37e-06	ENSRNOG00000005365	Kcnip1	0
5:170641834-170642119	5.66	1.39e-12	3.1e-12	ENSRNOG00000050137	Ajap1	0		11:63374690-63375064	3.29	3.86e-06	8.61e-06	ENSRNOG00000038987	LOC498084	149705
2:45716801-45717135	4.76	1.45e-12	3.23e-12	ENSRNOG00000011105	Arl15	0		5:80394877-80395244	3.29	3.92e-06	8.73e-06	ENSRNOG00000051981	SNORA17	160665
1:198103871-198104365	3.48	1.63e-12	3.63e-12	ENSRNOG00000019342	Sult1a1	0		12:36921495-36922026	3.13	4.05e-06	9.01e-06	ENSRNOG00000001004	Ncor2	0
8:62851944-62852379	4.84	1.72e-12	3.81e-12	ENSRNOG00000008219	Ccdc33	0		15:24881180-24881594	3.19	4.28e-06	9.49e-06	ENSRNOG00000060872	AABR07017513.1	0
17:20976886-20977416	3.85	1.72e-12	3.81e-12	ENSRNOG00000061345	AABR07027243.1	20567		20:10727326-10728016	2.88	4.31e-06	9.55e-06	ENSRNOG00000051612	AABR07044570.1	0
5:136501404-136501902	3.79	1.75e-12	3.87e-12	ENSRNOG00000019381	Eri3	0		12:47138705-47139141	3.51	4.44e-06	9.81e-06	ENSRNOG00000001199	Pop5	0
2:251885083-251885525	3.83	1.77e-12	3.91e-12	ENSRNOG00000026186	Syde2	0		12:16455313-16455923	3.29	4.74e-06	1.04e-05	ENSRNOG00000001265	Mad1l1	0
3:124226965-124227448	4.07	1.89e-12	4.15e-12	ENSRNOG00000021256	Adra1d	81400		16:4977999-4978513	3.03	4.71e-06	1.04e-05	ENSRNOG00000031287	Cacna2d3	0
8:116933091-116933438	3.16	1.93e-12	4.23e-12	ENSRNOG00000030714	Bsn	0		8:118801908-118802301	2.9	4.76e-06	1.05e-05	ENSRNOG00000020915	Setd2	774
2:87995252-87995545	4.47	2.03e-12	4.45e-12	ENSRNOG00000031320	LOC499565	24916		4:31779916-31780436	3.81	4.81e-06	1.06e-05	ENSRNOG00000009957	Slc25a13	49531
19:57393634-57393996	4.67	2.06e-12	4.51e-12	ENSRNOG00000018836	RGD1559896	2610		4:74769848-74770220	3.29	5.03e-06	1.1e-05	ENSRNOG00000006617	LOC100364190	555431
10:109596775-109597128	3.97	2.19e-12	4.78e-12	ENSRNOG00000036698	Nploc4	0		18:51587719-51588215	3.66	5.06e-06	1.1e-05	ENSRNOG00000015225	Gramd3	0
1:175419406-175419771	3.88	2.28e-12	4.95e-12	ENSRNOG00000009812	Sbf2	0		16:2018696-2019066	4.8	5.07e-06	1.1e-05	ENSRNOG00000040205	Zcchc24	0
1:134655445-134655873	4.09	2.28e-12	4.95e-12	ENSRNOG00000012874	Rgma	43426		7:29157663-29158053	3.35	5.04e-06	1.1e-05	ENSRNOG00000056493	Mybpc1	0
3:34602343-34602739	3.26	2.29e-12	4.95e-12	ENSRNOG00000059031	7SK	19727		6:123025698-123026072	3.56	5.58e-06	1.21e-05	ENSRNOG00000060278	Cpg1	8232
5:142216569-142217020	5.56	2.34e-12	5.06e-12	ENSRNOG00000049397	AABR07049880.1	86616		10:109596775-109597128	3.26	5.77e-06	1.25e-05	ENSRNOG00000036698	Nploc4	0
7:71388345-71388770	2.99	2.39e-12	5.15e-12	ENSRNOG00000033952	Rn60_7_0716.1	9390		7:129969709-129970219	2.99	5.85e-06	1.26e-05	ENSRNOG00000032871	Mlc1	0
10:83494852-83495210	3.86	2.74e-12	5.91e-12	ENSRNOG00000046799	Phb	5975		9:73554399-73554733	3.23	5.96e-06	1.28e-05	ENSRNOG00000028362	LOC689991	0
4:89503033-89503642	4.35	2.76e-12	5.93e-12	ENSRNOG00000038449	Tigd2	33005		6:33627916-33628289	3.65	5.94e-06	1.28e-05	ENSRNOG00000055666	AC142360.1	53755
13:90740537-90740867	5.39	2.78e-12	5.97e-12	ENSRNOG00000007705	Kcnj10	0		17:20976886-20977416	3.12	6.11e-06	1.31e-05	ENSRNOG00000061345	AABR07027243.1	20567
2:141819566-141819881	4.37	3.1e-12	6.64e-12	ENSRNOG00000058636	AABR07010589.1	43957		5:105054703-105055103	3.85	6.3e-06	1.35e-05	ENSRNOG00000060003	7SK	39112
16:20212427-20212733	2.49	3.12e-12	6.66e-12	ENSRNOG00000050776	5S_rRNA	6423		7:71388345-71388770	2.66	6.41e-06	1.37e-05	ENSRNOG00000033952	Rn60_7_0716.1	9390
18:63236983-63237359	4.29	3.13e-12	6.68e-12	ENSRNOG00000025324	Spire1	0		3:162630561-162631001	2.96	6.44e-06	1.37e-05	ENSRNOG00000051007	AABR07054586.1	22758
10:41659663-41660050	2.95	3.16e-12	6.72e-12	ENSRNOG00000038474	RGD1561017	113318		7:134591551-134591994	3.41	6.69e-06	1.42e-05	ENSRNOG00000004996	Zcrb1	0
5:80394877-80395244	3.69	3.19e-12	6.78e-12	ENSRNOG00000051981	SNORA17	160665		4:151481323-151481894	3.38	6.7e-06	1.42e-05	ENSRNOG00000008168	Wnt5b	19063
3:2136522-2136876	5.52	3.21e-12	6.81e-12	ENSRNOG00000007622	Arrdc1	0		3:154677549-154677982	3.12	6.67e-06	1.42e-05	ENSRNOG00000014424	RGD1563354	4300
20:47076828-47077276	5.1	3.5e-12	7.4e-12	ENSRNOG00000043033	Lace1	0		5:170641834-170642119	4.45	6.65e-06	1.42e-05	ENSRNOG00000050137	Ajap1	0
8:28818431-28818809	3.07	3.81e-12	8.05e-12	ENSRNOG00000031438	Spata19	358597		10:11290687-11291127	2.76	6.82e-06	1.44e-05	ENSRNOG00000005269	Srl	6356
3:22920637-22921037	3.61	4.06e-12	8.56e-12	ENSRNOG00000011732	Psmb7	0		19:30936209-30936671	3.66	6.86e-06	1.44e-05	ENSRNOG00000018149	Smarca5	32
12:25639447-25639764	3.74	4.22e-12	8.87e-12	ENSRNOG00000001484	Gatsl2	651		10:90454632-90455018	3.62	6.8e-06	1.44e-05	ENSRNOG00000021044	Gpatch8	0
9:27025056-27025395	5.51	4.24e-12	8.9e-12	ENSRNOG00000057549	SNORA17	5743		17:22022757-22023180	3.43	7.15e-06	1.5e-05	ENSRNOG00000060618	AABR07027267.1	0
3:30785384-30785708	3.89	4.32e-12	9.05e-12	ENSRNOG00000060164	AABR07051982.2	106989		2:141710435-141710806	3.13	7.47e-06	1.57e-05	ENSRNOG00000054842	AABR07010587.1	69999
2:197794365-197795052	4.11	4.42e-12	9.24e-12	ENSRNOG00000049385	Adamtsl4	8532		2:29356788-29357285	3.05	7.55e-06	1.58e-05	ENSRNOG00000017249	Zfp366	53294
7:132477023-132477781	3.97	4.45e-12	9.28e-12	ENSRNOG00000015741	Slc2a13	0		5:105518195-105518593	2.84	7.63e-06	1.59e-05	ENSRNOG00000008169	Slc24a2	0
4:27803824-27804268	4.7	4.49e-12	9.34e-12	ENSRNOG00000009258	Cdk6	0		2:177970627-177971019	3.33	7.76e-06	1.62e-05	ENSRNOG00000021581	Rapgef2	0
11:66749038-66749490	3.83	4.53e-12	9.42e-12	ENSRNOG00000038881	Hcls1	0		1:141944199-141944692	3.53	8.1e-06	1.68e-05	ENSRNOG00000056324	LOC102548818	0
4:131610505-131610858	5.63	4.55e-12	9.43e-12	ENSRNOG00000009184	Foxp1	0		5:105366884-105367388	2.83	8.14e-06	1.69e-05	ENSRNOG00000008169	Slc24a2	0
13:71606979-71607755	5.2	4.77e-12	9.87e-12	ENSRNOG00000054898	AABR07021433.1	0		18:13951347-13951840	2.91	8.23e-06	1.7e-05	ENSRNOG00000014775	Nol4	0
14:7617445-7617933	3.67	4.91e-12	1.01e-11	ENSRNOG00000060245	1700016H13Rik	0		5:145928986-145929411	2.88	8.23e-06	1.7e-05	ENSRNOG00000048129	LOC682102	94285
1:87356655-87357222	3.48	4.94e-12	1.02e-11	ENSRNOG00000020703	Sipa1l3	0		12:48105910-48106328	3.75	8.47e-06	1.75e-05	ENSRNOG00000000691	Foxn4	0
2:82845789-82846190	3.53	5.35e-12	1.1e-11	ENSRNOG00000059117	AABR07009002.1	72635		10:83494852-83495210	3.13	8.46e-06	1.75e-05	ENSRNOG00000046799	Phb	5975
2:8972291-8972802	3.21	5.49e-12	1.13e-11	ENSRNOG00000016306	Adgrv1	0		9:87005874-87006341	3.12	8.58e-06	1.76e-05	ENSRNOG00000023765	Nyap2	0
3:12973355-12973713	5.52	5.52e-12	1.13e-11	ENSRNOG00000017172	Mvb12b	28862		9:81285190-81285852	3.56	8.62e-06	1.77e-05	ENSRNOG00000014182	Tns1	0
16:20394212-20394606	3.34	5.54e-12	1.13e-11	ENSRNOG00000022753	Mast3	1239		3:125322777-125323230	2.87	8.62e-06	1.77e-05	ENSRNOG00000021268	1110034G24Rik	0
20:32199868-32200245	3.43	6.04e-12	1.23e-11	ENSRNOG00000000395	LOC606294	0		8:28818431-28818809	2.7	8.8e-06	1.8e-05	ENSRNOG00000031438	Spata19	358597
3:81777040-81777462	4.82	6.25e-12	1.27e-11	ENSRNOG00000060152	AABR07052894.1	22902		4:89503033-89503642	3.38	8.82e-06	1.8e-05	ENSRNOG00000038449	Tigd2	33005
5:8027841-8028571	4.51	6.83e-12	1.39e-11	ENSRNOG00000059745	SNORA66	14861		11:69875461-69875857	3.74	9.1e-06	1.85e-05	ENSRNOG00000001706	Kalrn	0
8:39500835-39501170	5.66	6.96e-12	1.41e-11	ENSRNOG00000028856	Pknox2	0		7:11919463-11919894	2.56	9.26e-06	1.88e-05	ENSRNOG00000029028	Mknk2	308
17:22022757-22023180	4.23	7.51e-12	1.52e-11	ENSRNOG00000060618	AABR07027267.1	0		1:73760316-73760847	3.65	9.26e-06	1.88e-05	ENSRNOG00000032699	Ttyh1	7189
14:48730965-48731289	4.13	8.17e-12	1.65e-11	ENSRNOG00000056826	Arap2	0		9:36988871-36989409	2.77	9.44e-06	1.91e-05	ENSRNOG00000011124	AABR07067267.1	67719
10:107316998-107317433	3.68	8.25e-12	1.67e-11	ENSRNOG00000028255	Usp36	0		2:200433279-200433627	2.93	9.52e-06	1.92e-05	ENSRNOG00000019120	Hmgcs2	18997
15:74710797-74711148	2.46	8.29e-12	1.67e-11	ENSRNOG00000056306	SNORA17	13017		5:56987252-56987626	4.22	9.6e-06	1.93e-05	ENSRNOG00000006582	Aptx	283
3:111535901-111536540	2.98	8.6e-12	1.73e-11	ENSRNOG00000005183	Rtf1	0		19:57393634-57393996	3.52	9.61e-06	1.93e-05	ENSRNOG00000018836	RGD1559896	2610
X:111865147-111865495	4.02	8.92e-12	1.79e-11	ENSRNOG00000056135	Tsc22d3	18800		17:7322243-7322646	2.99	9.68e-06	1.95e-05	ENSRNOG00000053948	AABR07026969.1	279658
11:74137387-74137831	5.44	9.02e-12	1.81e-11	ENSRNOG00000024384	Cpn2	69975		14:48730965-48731289	3.5	9.78e-06	1.96e-05	ENSRNOG00000056826	Arap2	0
8:14524030-14524389	3.67	9.31e-12	1.86e-11	ENSRNOG00000011585	Fat3	0		4:150378427-150378939	2.78	1.01e-05	2.02e-05	ENSRNOG00000006576	Bms1	54631
20:10727326-10728016	3.79	9.34e-12	1.87e-11	ENSRNOG00000051612	AABR07044570.1	0		10:76016778-76017129	4.35	1.01e-05	2.02e-05	ENSRNOG00000025338	Msi2	0
7:83605053-83605526	4.27	9.5e-12	1.89e-11	ENSRNOG00000004200	Sybu	0		3:94035036-94035420	3.44	1.02e-05	2.04e-05	ENSRNOG00000010963	RGD1563222	485
2:198682711-198683105	3.93	9.51e-12	1.89e-11	ENSRNOG00000037223	AABR07012592.1	4		10:59135858-59136336	2.84	1.03e-05	2.06e-05	ENSRNOG00000059449	Metazoa_SRP	15348
10:57332062-57332502	3.94	9.93e-12	1.97e-11	ENSRNOG00000031364	Kif1c	0		X:23584114-23584514	2.83	1.04e-05	2.07e-05	ENSRNOG00000024322	Shroom2	0
16:3901502-3902048	3.81	1.04e-11	2.07e-11	ENSRNOG00000010984	Anxa11	0		3:124226965-124227448	3.09	1.05e-05	2.08e-05	ENSRNOG00000021256	Adra1d	81400
12:39738199-39738601	4.72	1.06e-11	2.09e-11	ENSRNOG00000021440	Pptc7	0		15:6202706-6203106	3.75	1.1e-05	2.17e-05	ENSRNOG00000014661	Zfp385d	0
14:81007325-81007618	5.12	1.06e-11	2.09e-11	ENSRNOG00000030568	Rgs12	0		3:140476374-140476860	2.75	1.1e-05	2.18e-05	ENSRNOG00000036964	Ralgapa2	0
20:26115202-26115525	3.82	1.09e-11	2.15e-11	ENSRNOG00000026466	Lrrtm3	0		1:222734175-222734525	2.79	1.12e-05	2.2e-05	ENSRNOG00000021202	Rtn3	0
9:114943726-114944208	3.55	1.12e-11	2.2e-11	ENSRNOG00000011700	Ptprm	0		1:260945025-260945522	2.78	1.13e-05	2.23e-05	ENSRNOG00000026065	Slit1	0
8:65031651-65032157	3.37	1.13e-11	2.22e-11	ENSRNOG00000051221	Rn60_8_0647.2	28356		10:25910099-25910648	3.34	1.16e-05	2.27e-05	ENSRNOG00000003256	Ccng1	0
2:32758274-32759131	4.03	1.14e-11	2.24e-11	ENSRNOG00000010266	Cd180	61191		9:93461479-93461971	2.09	1.16e-05	2.27e-05	ENSRNOG00000018559	LOC501180	15060
20:8020191-8020560	4.25	1.15e-11	2.26e-11	ENSRNOG00000022523	Fkbp5	1172		15:59502446-59502764	3.29	1.15e-05	2.27e-05	ENSRNOG00000047817	Enox1	175401
15:71642904-71643331	4.34	1.43e-11	2.8e-11	ENSRNOG00000013306	Pcdh20	129446		4:84599257-84599629	2.2	1.17e-05	2.28e-05	ENSRNOG00000009571	Wipf3	0
15:59502446-59502764	3.76	1.44e-11	2.8e-11	ENSRNOG00000047817	Enox1	175401		19:58824930-58825275	3.41	1.19e-05	2.32e-05	ENSRNOG00000019937	Kcnk1	0
19:11908476-11909177	4.48	1.45e-11	2.82e-11	ENSRNOG00000061917	AABR07042840.1	121699		20:13456325-13456660	2.48	1.21e-05	2.36e-05	ENSRNOG00000049734	Slc5a4	0
12:37830944-37831291	3.3	1.52e-11	2.95e-11	ENSRNOG00000029260	Pitpnm2	0		8:57339787-57340123	3.21	1.22e-05	2.37e-05	ENSRNOG00000058231	U6	16316
7:120332349-120332659	5.12	1.6e-11	3.09e-11	ENSRNOG00000055700	AC096473.3	0		11:73080450-73080786	3.4	1.23e-05	2.39e-05	ENSRNOG00000001730	Acap2	0
6:96485603-96486187	3.71	1.66e-11	3.22e-11	ENSRNOG00000004873	Prkch	0		15:34196182-34196556	3.81	1.25e-05	2.43e-05	ENSRNOG00000018528	Nrl	637
3:162595576-162595904	4.09	1.69e-11	3.27e-11	ENSRNOG00000051007	AABR07054586.1	11807		3:34602343-34602739	2.7	1.27e-05	2.46e-05	ENSRNOG00000059031	7SK	19727
X:29627570-29627867	4.1	1.83e-11	3.52e-11	ENSRNOG00000004613	Gpm6b	0		3:122725920-122726341	3.21	1.3e-05	2.52e-05	ENSRNOG00000007017	Tmc2	0
3:154677549-154677982	4.3	1.83e-11	3.52e-11	ENSRNOG00000014424	RGD1563354	4300		7:11677721-11678088	2.97	1.35e-05	2.6e-05	ENSRNOG00000019682	Timm13	0
4:179004768-179005148	4.68	2.1e-11	4.04e-11	ENSRNOG00000059511	SNORA17	49668		13:35554597-35554946	4.01	1.36e-05	2.6e-05	ENSRNOG00000047257	Tmem185b	18
8:111439065-111439395	4.96	2.3e-11	4.4e-11	ENSRNOG00000008593	Ryk	41199		3:150581463-150582108	2.26	1.38e-05	2.65e-05	ENSRNOG00000017701	Asip	1594
10:55734469-55734829	3.91	2.46e-11	4.71e-11	ENSRNOG00000007454	Aloxe3	0		5:4432429-4432857	2.64	1.4e-05	2.67e-05	ENSRNOG00000007590	Eya1	0
7:11677721-11678088	3.95	2.5e-11	4.77e-11	ENSRNOG00000019682	Timm13	0		4:168749978-168750585	2.52	1.4e-05	2.67e-05	ENSRNOG00000007830	Apold1	1548
16:71688820-71689318	3.17	2.55e-11	4.86e-11	ENSRNOG00000016423	Tacc1	7695		4:122365897-122366331	3.76	1.45e-05	2.76e-05	ENSRNOG00000017808	Klf15	0
5:59087768-59088186	4.19	2.57e-11	4.89e-11	ENSRNOG00000016309	Rgp1	0		17:76144623-76144926	2.56	1.45e-05	2.77e-05	ENSRNOG00000045553	Proser2	4222
8:106021807-106022362	3.52	2.64e-11	5.01e-11	ENSRNOG00000013585	Nmnat3	294762		3:8831574-8832210	2.93	1.49e-05	2.83e-05	ENSRNOG00000016794	Phyhd1	530
4:124699709-124700083	3.9	2.8e-11	5.3e-11	ENSRNOG00000023257	Adamts9	0		19:59655821-59656450	3.33	1.53e-05	2.9e-05	ENSRNOG00000061610	AABR07044148.1	0
4:62401597-62402163	4.52	2.91e-11	5.51e-11	ENSRNOG00000010421	Wdr91	0		8:127638465-127638871	3.04	1.58e-05	2.99e-05	ENSRNOG00000046257	Ctdspl	63663
1:49381582-49381924	3.74	2.95e-11	5.57e-11	ENSRNOG00000055547	AABR07001519.1	0		3:162595576-162595904	3.4	1.61e-05	3.05e-05	ENSRNOG00000051007	AABR07054586.1	11807
1:240831252-240832068	3.57	2.96e-11	5.59e-11	ENSRNOG00000046395	RGD1561453	53886		20:26115202-26115525	3.18	1.62e-05	3.06e-05	ENSRNOG00000026466	Lrrtm3	0
2:116945081-116945482	4.44	3.04e-11	5.73e-11	ENSRNOG00000023908	Egfem1	24862		5:154903487-154903810	2.85	1.65e-05	3.11e-05	ENSRNOG00000022402	Luzp1	0
7:122569150-122569634	3.94	3.12e-11	5.86e-11	ENSRNOG00000018920	Slc25a17	0		3:155252007-155252469	3.69	1.67e-05	3.14e-05	ENSRNOG00000015614	Ppp1r16b	0
6:126196894-126197484	3.47	3.17e-11	5.95e-11	ENSRNOG00000007062	Rin3	0		8:52775899-52776513	2.39	1.71e-05	3.22e-05	ENSRNOG00000027730	Nxpe1	12302
17:7290520-7291024	5.35	3.3e-11	6.18e-11	ENSRNOG00000019533	Klhl3	261281		1:224913372-224913758	2.72	1.72e-05	3.23e-05	ENSRNOG00000018487	Slc3a2	0
14:11066292-11066895	3.97	3.47e-11	6.49e-11	ENSRNOG00000002258	Tmem150c	28268		6:25082683-25083102	4.16	1.74e-05	3.25e-05	ENSRNOG00000007744	Ehd3	0
16:6754549-6754898	3.72	3.64e-11	6.79e-11	ENSRNOG00000021805	Rft1	7854		20:48702827-48703261	2.44	1.77e-05	3.31e-05	ENSRNOG00000024221	Mettl24	0
18:1658716-1659141	2.93	3.66e-11	6.82e-11	ENSRNOG00000023492	Greb1l	64424		7:73302260-73302600	3.25	1.84e-05	3.43e-05	ENSRNOG00000060779	U6	3423
2:148156675-148157009	3.44	3.7e-11	6.89e-11	ENSRNOG00000032715	AABR07010705.1	105101		18:1658716-1659141	2.43	1.96e-05	3.64e-05	ENSRNOG00000023492	Greb1l	64424
17:76144623-76144926	2.93	3.91e-11	7.26e-11	ENSRNOG00000045553	Proser2	4222		2:9601279-9601684	2.59	1.97e-05	3.66e-05	ENSRNOG00000016252	Mblac2	0
3:157165480-157165802	3.48	4.53e-11	8.4e-11	ENSRNOG00000016744	Chd6	66175		2:82845789-82846190	2.89	2.01e-05	3.73e-05	ENSRNOG00000059117	AABR07009002.1	72635
15:42983405-42983740	4.29	4.77e-11	8.82e-11	ENSRNOG00000009449	Trim35	6614		11:31462699-31463168	3.46	2.02e-05	3.74e-05	ENSRNOG00000028648	Olig1	32183
2:200433279-200433627	3.08	5.32e-11	9.83e-11	ENSRNOG00000019120	Hmgcs2	18997		16:7492010-7492562	2.91	2.13e-05	3.93e-05	ENSRNOG00000052391	Sh3bp5	0
5:4432429-4432857	3.43	5.45e-11	1.01e-10	ENSRNOG00000007590	Eya1	0		12:95119-95559	3.49	2.13e-05	3.93e-05	ENSRNOG00000056188	AABR07034833.2	36120
8:100241316-100241672	4.53	5.48e-11	1.01e-10	ENSRNOG00000008363	AABR07071101.1	18377		5:105243230-105243977	2.91	2.14e-05	3.94e-05	ENSRNOG00000007637	Acer2	0
1:176088614-176089079	2.49	5.56e-11	1.02e-10	ENSRNOG00000029082	RGD1566189	9490		17:5971452-5971756	3.05	2.14e-05	3.94e-05	ENSRNOG00000018839	Ntrk2	0
5:157657818-157658195	4.1	5.68e-11	1.04e-10	ENSRNOG00000007330	Capzb	0		5:167730552-167731000	3.23	2.15e-05	3.96e-05	ENSRNOG00000018229	Slc45a1	34205
3:164597944-164598492	5.15	5.78e-11	1.06e-10	ENSRNOG00000060501	AABR07054619.1	27449		9:31963103-31963459	3	2.17e-05	3.97e-05	ENSRNOG00000012045	Adgrb3	0
17:85864302-85864973	3.6	6.01e-11	1.1e-10	ENSRNOG00000016716	Armc3	49437		12:25639447-25639764	3.1	2.19e-05	4.01e-05	ENSRNOG00000001484	Gatsl2	651
13:97152392-97152785	3.32	6.09e-11	1.11e-10	ENSRNOG00000028624	Kif26b	0		12:6820329-6820845	3.31	2.22e-05	4.06e-05	ENSRNOG00000000907	Alox5ap	34075
12:38960292-38960844	4.04	6.11e-11	1.11e-10	ENSRNOG00000045574	Morn3	4219		20:9258938-9259534	2.5	2.24e-05	4.08e-05	ENSRNOG00000000540	Btbd9	9119
13:83926056-83926511	2.49	6.26e-11	1.14e-10	ENSRNOG00000003283	Rcsd1	9036		20:10721701-10722301	3.14	2.3e-05	4.19e-05	ENSRNOG00000051612	AABR07044570.1	5212
17:55203204-55203541	3.85	6.31e-11	1.15e-10	ENSRNOG00000018110	Svil	26757		17:90476053-90476457	3.08	2.33e-05	4.23e-05	ENSRNOG00000058094	Lyst	0
12:24093696-24094145	4.42	6.55e-11	1.19e-10	ENSRNOG00000001443	Rhbdd2	0		2:188683352-188683736	3.47	2.34e-05	4.24e-05	ENSRNOG00000020621	Dcst1	0
1:240989708-240990117	2.59	6.66e-11	1.2e-10	ENSRNOG00000030572	Smc5	0		1:226825818-226826168	3.23	2.35e-05	4.26e-05	ENSRNOG00000056436	AABR07072028.1	13365
17:74817887-74818309	3.57	6.71e-11	1.21e-10	ENSRNOG00000055896	U6	16255		3:92483071-92483519	2.93	2.49e-05	4.5e-05	ENSRNOG00000005348	Pamr1	0
X:111855881-111856313	5.21	6.96e-11	1.25e-10	ENSRNOG00000056135	Tsc22d3	27982		18:32223201-32223587	3.31	2.55e-05	4.6e-05	ENSRNOG00000013920	Arhgap26	15401
X:111851308-111851824	4.21	6.98e-11	1.25e-10	ENSRNOG00000060262	Prps1	31043		3:143208561-143209193	2.6	2.57e-05	4.62e-05	ENSRNOG00000005195	Cst3	10493
10:64106615-64107233	3.62	6.97e-11	1.25e-10	ENSRNOG00000061429	Rph3al	0		8:89276967-89277302	2.16	2.57e-05	4.62e-05	ENSRNOG00000058012	AABR07070873.1	39922
5:151436071-151436448	4.07	7.27e-11	1.3e-10	ENSRNOG00000008936	Map3k6	16		17:73035236-73035630	3.36	2.58e-05	4.62e-05	ENSRNOG00000058351	AABR07028511.1	29027
8:128699689-128700102	4.45	7.22e-11	1.3e-10	ENSRNOG00000037085	Xirp1	2031		8:111439065-111439395	3.88	2.59e-05	4.64e-05	ENSRNOG00000008593	Ryk	41199
19:52310890-52311252	2.82	7.36e-11	1.32e-10	ENSRNOG00000015904	Wfdc1	2543		4:2787332-2787804	3.12	2.66e-05	4.75e-05	ENSRNOG00000010353	Dnajb6	12443
3:122725920-122726341	3.71	7.58e-11	1.35e-10	ENSRNOG00000007017	Tmc2	0		16:71596983-71597554	2.95	2.65e-05	4.75e-05	ENSRNOG00000049442	Rps28	3789
9:44262362-44262811	3.45	7.54e-11	1.35e-10	ENSRNOG00000018366	RGD1310819	25246		9:10300682-10301032	3.23	2.7e-05	4.81e-05	ENSRNOG00000048651	Nrtn	4438
10:42747335-42747870	3.25	8.41e-11	1.5e-10	ENSRNOG00000045816	Gria1	0		2:157726516-157726916	3.2	2.76e-05	4.91e-05	ENSRNOG00000056030	AABR07011090.1	2439
19:31154638-31155013	3.73	8.72e-11	1.55e-10	ENSRNOG00000039152	Frem3	122822		8:106021807-106022362	2.87	2.86e-05	5.08e-05	ENSRNOG00000013585	Nmnat3	294762
10:96310468-96310935	3.75	9e-11	1.6e-10	ENSRNOG00000003491	Prkca	0		11:35170094-35170557	2.87	2.86e-05	5.08e-05	ENSRNOG00000054899	7SK	11716
5:172690050-172690444	4.06	9.18e-11	1.62e-10	ENSRNOG00000015480	Prkcz	0		4:28381601-28381993	3.02	2.88e-05	5.1e-05	ENSRNOG00000009711	Hepacam2	21132
12:6820329-6820845	3.82	1.03e-10	1.81e-10	ENSRNOG00000000907	Alox5ap	34075		1:240989708-240990117	2.36	2.91e-05	5.14e-05	ENSRNOG00000030572	Smc5	0
10:46327908-46328309	3.41	1.03e-10	1.81e-10	ENSRNOG00000053961	Med9	0		10:46327908-46328309	2.77	2.92e-05	5.16e-05	ENSRNOG00000053961	Med9	0
20:10752933-10753327	3.68	1.06e-10	1.86e-10	ENSRNOG00000001193	Hsf2bp	4527		6:44511003-44511627	3.15	2.96e-05	5.22e-05	ENSRNOG00000052618	AABR07063740.1	72072
9:27468885-27469305	3.88	1.07e-10	1.88e-10	ENSRNOG00000033402	LOC501110	5968		7:11615013-11615310	3.48	3.04e-05	5.35e-05	ENSRNOG00000019857	Gng7	0
5:105054703-105055103	4.61	1.08e-10	1.89e-10	ENSRNOG00000060003	7SK	39112		12:13723197-13723612	2.8	3.13e-05	5.5e-05	ENSRNOG00000034254	Actb	4357
11:79117788-79118600	3.24	1.1e-10	1.93e-10	ENSRNOG00000051670	AABR07034573.1	15222		16:71688820-71689318	2.57	3.19e-05	5.6e-05	ENSRNOG00000016423	Tacc1	7695
14:105083866-105084504	4.24	1.13e-10	1.97e-10	ENSRNOG00000056722	AABR07016578.2	0		3:4006840-4007182	3.37	3.2e-05	5.6e-05	ENSRNOG00000055447	AC111292.2	0
18:39820634-39821008	3.81	1.14e-10	2e-10	ENSRNOG00000061296	SNORA17	24442		3:164511604-164512126	4.53	3.25e-05	5.67e-05	ENSRNOG00000057347	Cebpb	85695
1:265677117-265677638	3.39	1.18e-10	2.06e-10	ENSRNOG00000025523	RGD1564887	0		8:64991168-64991769	3.44	3.29e-05	5.75e-05	ENSRNOG00000051221	Rn60_8_0647.2	0
1:141944199-141944692	4.14	1.23e-10	2.15e-10	ENSRNOG00000056324	LOC102548818	0		14:4949058-4949433	-4.86	3.39e-05	5.91e-05	ENSRNOG00000047761	Zfp326	49106
1:196083834-196084405	2.49	1.29e-10	2.23e-10	ENSRNOG00000054854	AC110387.1	10809		16:22455902-22456327	2.51	3.41e-05	5.93e-05	ENSRNOG00000059895	SNORA70	41444
3:3780742-3781192	3.82	1.44e-10	2.5e-10	ENSRNOG00000018666	Gpsm1	0		1:250746450-250747013	2.92	3.45e-05	6e-05	ENSRNOG00000012536	Sgms1	0
3:8831574-8832210	3.83	1.45e-10	2.51e-10	ENSRNOG00000016794	Phyhd1	530		10:57369083-57369481	3.7	3.52e-05	6.1e-05	ENSRNOG00000005009	Zfp3	16747
7:29157663-29158053	4.1	1.45e-10	2.51e-10	ENSRNOG00000056493	Mybpc1	0		8:74102629-74103060	2.72	3.87e-05	6.7e-05	ENSRNOG00000057854	AABR07070527.1	49169
7:137545537-137545899	3.22	1.5e-10	2.59e-10	ENSRNOG00000057179	AABR07058788.3	1977		5:149649776-149650147	2.89	3.95e-05	6.82e-05	ENSRNOG00000058693	AABR07050061.1	16420
4:128314919-128315321	3.36	1.62e-10	2.79e-10	ENSRNOG00000024560	Npap60	48838		20:46206305-46206778	2.65	4.18e-05	7.21e-05	ENSRNOG00000000307	Mical1	0
7:25366420-25366907	4.27	1.7e-10	2.93e-10	ENSRNOG00000061363	AABR07056438.1	207436		4:180799596-180800131	3.1	4.21e-05	7.25e-05	ENSRNOG00000055289	AABR07062513.3	7908
4:150378427-150378939	3.37	1.72e-10	2.96e-10	ENSRNOG00000006576	Bms1	54631		1:94445216-94445610	3.2	4.46e-05	7.67e-05	ENSRNOG00000055333	AABR07003040.1	5658
2:9601279-9601684	2.71	1.79e-10	3.07e-10	ENSRNOG00000016252	Mblac2	0		8:22059596-22060045	2.57	4.54e-05	7.8e-05	ENSRNOG00000020694	Icam5	2388
6:59930218-59930784	3.54	1.8e-10	3.08e-10	ENSRNOG00000004282	Arl4a	17793		14:3644026-3644388	2.39	4.67e-05	8.01e-05	ENSRNOG00000002093	Tgfbr3	0
6:10354591-10354945	3.97	1.81e-10	3.1e-10	ENSRNOG00000021318	Epas1	0		10:11115991-11116396	3.33	4.72e-05	8.08e-05	ENSRNOG00000004146	Coro7	0
1:164508294-164508864	4.47	1.83e-10	3.13e-10	ENSRNOG00000030404	Arrb1	0		4:132512716-132513215	3.28	4.73e-05	8.08e-05	ENSRNOG00000054758	AABR07061535.1	100721
5:138587007-138587369	3.97	1.84e-10	3.13e-10	ENSRNOG00000061851	Foxj3	18424		13:71575008-71575667	3.19	4.84e-05	8.26e-05	ENSRNOG00000054898	AABR07021433.1	23858
16:60785729-60786216	4.49	1.91e-10	3.26e-10	ENSRNOG00000061769	AABR07026044.1	6370		10:84869083-84869458	4.5	4.86e-05	8.27e-05	ENSRNOG00000049162	Prr15l	2222
6:33653852-33654444	3.29	2.01e-10	3.42e-10	ENSRNOG00000021403	Rhob	34683		2:29506006-29506397	3.09	4.95e-05	8.42e-05	ENSRNOG00000017249	Zfp366	7343
3:111523685-111524036	3.89	2.16e-10	3.67e-10	ENSRNOG00000005183	Rtf1	0		5:152041252-152041579	2.66	5.02e-05	8.53e-05	ENSRNOG00000056863	AABR07050116.1	29046
18:80346967-80347425	3.4	2.24e-10	3.8e-10	ENSRNOG00000053053	AABR07032759.1	45908		5:155484410-155484750	3.16	5.12e-05	8.67e-05	ENSRNOG00000054365	SNORA17	95214
3:5593259-5593591	3.64	2.26e-10	3.83e-10	ENSRNOG00000060916	AC126134.1	8504		12:49477585-49477879	2.17	5.18e-05	8.76e-05	ENSRNOG00000052424	2900026A02Rik	0
10:101697951-101698354	3.75	2.28e-10	3.84e-10	ENSRNOG00000036251	Mir297	1614		12:5601590-5602055	2.75	5.23e-05	8.84e-05	ENSRNOG00000000894	Fry	0
3:38797345-38797685	3.12	2.28e-10	3.84e-10	ENSRNOG00000051675	RNaseP_nuc	19552		12:41567062-41567394	2.81	5.27e-05	8.9e-05	ENSRNOG00000001383	Slc8b1	0
19:21367912-21368352	3.25	2.44e-10	4.1e-10	ENSRNOG00000052466	AABR07043106.1	0		1:98210769-98211393	2.75	5.31e-05	8.95e-05	ENSRNOG00000014380	Zfp788	17180
8:106594195-106594573	3.83	2.45e-10	4.11e-10	ENSRNOG00000060723	Copb2	0		1:265677117-265677638	2.62	5.32e-05	8.95e-05	ENSRNOG00000025523	RGD1564887	0
3:143208561-143209193	3.2	2.65e-10	4.44e-10	ENSRNOG00000005195	Cst3	10493		15:106447299-106447684	2.4	5.47e-05	9.19e-05	ENSRNOG00000011203	Farp1	0
4:179408482-179408821	4.12	2.66e-10	4.46e-10	ENSRNOG00000029308	Lrmp	0		19:31154638-31155013	3	5.52e-05	9.26e-05	ENSRNOG00000039152	Frem3	122822
6:70071481-70071814	3.02	2.7e-10	4.51e-10	ENSRNOG00000058196	SNORA17	62504		2:28056959-28057454	2.59	5.56e-05	9.3e-05	ENSRNOG00000016541	Enc1	0
X:23584114-23584514	3.25	2.83e-10	4.73e-10	ENSRNOG00000024322	Shroom2	0		2:42372465-42372921	2.63	5.57e-05	9.31e-05	ENSRNOG00000026928	AABR07008097.1	353888
2:207512488-207512980	3.52	3.36e-10	5.6e-10	ENSRNOG00000014479	Cttnbp2nl	0		13:50446026-50446447	2.38	5.6e-05	9.35e-05	ENSRNOG00000028353	Sox13	0
5:156987018-156987467	3.91	3.6e-10	6e-10	ENSRNOG00000016553	Vwa5b1	15359		7:142878686-142879134	2.74	5.65e-05	9.41e-05	ENSRNOG00000007346	Grasp	340
20:48702827-48703261	2.92	3.64e-10	6.05e-10	ENSRNOG00000024221	Mettl24	0		10:10064760-10065164	2.45	5.71e-05	9.49e-05	ENSRNOG00000041962	5S_rRNA	355066
5:142574566-142574984	3.01	3.65e-10	6.06e-10	ENSRNOG00000046811	AABR07049886.1	15169		15:61535279-61535699	3.61	5.83e-05	9.68e-05	ENSRNOG00000042960	Rgcc	16162
8:23015096-23015442	3.58	3.77e-10	6.24e-10	ENSRNOG00000013360	Prkcsh	0		5:151436071-151436448	2.86	6.09e-05	0.000101	ENSRNOG00000008936	Map3k6	16
11:29757889-29758349	3.08	3.88e-10	6.43e-10	ENSRNOG00000027478	Krtap11-1	47041		1:32205894-32206266	2.35	6.2e-05	0.000103	ENSRNOG00000026501	Slc6a19	0
8:62753728-62754450	4.63	3.92e-10	6.48e-10	ENSRNOG00000007687	Sema7a	7861		1:37238132-37238528	2.95	6.19e-05	0.000103	ENSRNOG00000058077	AABR07001068.1	75544
12:24259296-24259952	3.88	3.97e-10	6.55e-10	ENSRNOG00000001448	Hip1	0		4:104197979-104198421	2.72	6.25e-05	0.000103	ENSRNOG00000058873	AABR07061096.1	92123
6:14701355-14701785	3.96	4.15e-10	6.83e-10	ENSRNOG00000056572	AABR07062915.1	95159		15:13123289-13123631	2.93	6.45e-05	0.000106	ENSRNOG00000009419	Ptprg	0
7:141366793-141367449	3.99	4.21e-10	6.93e-10	ENSRNOG00000061572	Smarcd1	62		8:122903580-122903891	2.31	6.54e-05	0.000108	ENSRNOG00000011201	Cmtm8	0
15:59735850-59736302	3.19	4.33e-10	7.11e-10	ENSRNOG00000047817	Enox1	0		16:17604151-17604645	3.16	6.53e-05	0.000108	ENSRNOG00000042623	Sh2d4b	6470
14:112756007-112756407	4.14	4.55e-10	7.46e-10	ENSRNOG00000003374	Ccdc85a	0		7:119662959-119663370	2.78	6.65e-05	0.000109	ENSRNOG00000000184	Tmprss6	0
19:30936209-30936671	4.19	4.7e-10	7.69e-10	ENSRNOG00000018149	Smarca5	32		6:124343784-124344257	2.7	6.71e-05	0.00011	ENSRNOG00000027300	Ttc7b	0
X:10215630-10216159	3.61	4.76e-10	7.78e-10	ENSRNOG00000009646	Nyx	0		10:76040372-76040774	2.91	6.76e-05	0.000111	ENSRNOG00000025338	Msi2	409
1:222734175-222734525	3.53	4.78e-10	7.78e-10	ENSRNOG00000021202	Rtn3	0		1:162723950-162724347	3.13	6.89e-05	0.000113	ENSRNOG00000060876	AC133383.1	8956
17:30181118-30181760	4.2	4.78e-10	7.78e-10	ENSRNOG00000061790	SNORA17	70640		8:128820279-128820703	2.82	7.09e-05	0.000115	ENSRNOG00000018700	Mobp	3805
1:250746450-250747013	3.36	5.05e-10	8.21e-10	ENSRNOG00000012536	Sgms1	0		6:10354591-10354945	3.07	7.03e-05	0.000115	ENSRNOG00000021318	Epas1	0
8:53071408-53071984	5.08	5.12e-10	8.31e-10	ENSRNOG00000029980	Zbtb16	0		18:50784526-50784991	3.01	7.08e-05	0.000115	ENSRNOG00000052184	AABR07032171.1	0
2:28627098-28627501	4.17	5.28e-10	8.55e-10	ENSRNOG00000057328	U6	20289		2:179702815-179703250	2.96	7.09e-05	0.000115	ENSRNOG00000054204	Gria2	0
7:28967574-28967903	3.64	5.29e-10	8.56e-10	ENSRNOG00000005228	Gnptab	0		2:56271458-56271880	2.9	7.09e-05	0.000115	ENSRNOG00000059278	AABR07008399.1	53408
4:120085205-120085707	4.03	5.32e-10	8.6e-10	ENSRNOG00000054709	AABR07061382.2	43487		20:8092881-8093389	3.06	7.31e-05	0.000118	ENSRNOG00000000508	Armc12	16246
18:32223201-32223587	4.04	5.57e-10	8.99e-10	ENSRNOG00000013920	Arhgap26	15401		3:9485706-9486124	3.29	7.37e-05	0.000119	ENSRNOG00000059375	AC142138.2	12878
15:13123289-13123631	3.5	5.6e-10	9.01e-10	ENSRNOG00000009419	Ptprg	0		13:67105936-67106283	2.04	7.41e-05	0.00012	ENSRNOG00000002657	Pla2g4a	0
5:136855553-136856001	2.89	5.6e-10	9.01e-10	ENSRNOG00000019843	St3gal3	0		17:90511066-90511523	3.24	7.63e-05	0.000123	ENSRNOG00000058094	Lyst	0
5:127351590-127352023	3.57	5.69e-10	9.14e-10	ENSRNOG00000013064	Lrp8	52427		3:162817575-162817910	3.79	7.77e-05	0.000124	ENSRNOG00000006052	Sulf2	0
3:130941780-130942303	3.48	5.87e-10	9.41e-10	ENSRNOG00000059311	AABR07053850.1	19500		4:144770316-144770741	3.09	7.7e-05	0.000124	ENSRNOG00000006509	Srgap3	0
19:25772662-25773145	3.26	5.88e-10	9.42e-10	ENSRNOG00000054344	AC120246.2	998		3:123891020-123891327	3.34	7.75e-05	0.000124	ENSRNOG00000021250	Rnf24	41233
8:47143891-47144364	3.09	6.55e-10	1.05e-09	ENSRNOG00000030910	Grik4	49540		8:47634089-47634579	2.59	7.77e-05	0.000124	ENSRNOG00000021771	Trim29	39742
6:110949663-110950145	3.47	6.61e-10	1.06e-09	ENSRNOG00000011111	Cipc	17916		2:25351688-25352149	2.49	7.75e-05	0.000124	ENSRNOG00000061142	AABR07007715.1	7542
1:248056337-248056885	3.7	6.64e-10	1.06e-09	ENSRNOG00000053859	Ranbp6	70841		X:29627570-29627867	3.13	7.96e-05	0.000127	ENSRNOG00000004613	Gpm6b	0
1:187821404-187821807	3.15	6.78e-10	1.08e-09	ENSRNOG00000047386	Smg1	0		10:86229332-86229733	2.41	8.03e-05	0.000128	ENSRNOG00000028430	LOC257650	0
1:165723772-165724146	4	7.16e-10	1.13e-09	ENSRNOG00000018873	Fam168a	305		2:62772682-62773123	3.02	8.04e-05	0.000128	ENSRNOG00000061724	U1	81498
8:118801908-118802301	3.48	7.14e-10	1.13e-09	ENSRNOG00000020915	Setd2	774		8:88666385-88666873	2.47	8.31e-05	0.000132	ENSRNOG00000050039	AABR07070858.1	324253
11:35170094-35170557	3.94	7.08e-10	1.13e-09	ENSRNOG00000054899	7SK	11716		7:11994904-11995309	2.86	8.4e-05	0.000133	ENSRNOG00000018212	Abhd17a	0
10:57311749-57312145	3.08	7.48e-10	1.18e-09	ENSRNOG00000037418	Inca1	0		8:47143891-47144364	2.26	8.47e-05	0.000134	ENSRNOG00000030910	Grik4	49540
2:248908348-248908695	5.3	7.42e-10	1.18e-09	ENSRNOG00000058016	AABR07013672.1	14196		18:57766763-57767202	2.59	8.62e-05	0.000136	ENSRNOG00000019134	Htr4	0
3:148264283-148264981	4.17	7.52e-10	1.19e-09	ENSRNOG00000007946	Bcl2l1	0		2:210468106-210468601	2.27	8.83e-05	0.000139	ENSRNOG00000018569	Ahcyl1	0
9:29458981-29459407	3.02	7.62e-10	1.2e-09	ENSRNOG00000058900	AABR07067076.1	4162		12:47103044-47103468	2.77	8.95e-05	0.000141	ENSRNOG00000001172	Rnf10	0
1:8736973-8737291	3.03	7.9e-10	1.24e-09	ENSRNOG00000011411	Adgrg6	0		11:35167488-35167826	2.44	9.34e-05	0.000147	ENSRNOG00000054899	7SK	9110
1:140901855-140902303	3.27	8.11e-10	1.27e-09	ENSRNOG00000017510	Mfge8	40962		9:62344695-62345244	2.77	9.75e-05	0.000153	ENSRNOG00000032659	Plcl1	0
10:5845692-5846034	3.81	8.39e-10	1.32e-09	ENSRNOG00000033942	Grin2a	84264		13:51113781-51114256	2.61	0.0001	0.000157	ENSRNOG00000030743	Myog	12203
1:129050327-129050734	3.71	8.89e-10	1.39e-09	ENSRNOG00000014187	Igf1r	0		6:11963547-11963905	2.81	0.000101	0.000159	ENSRNOG00000048551	AABR07062860.1	30755
10:20182391-20182738	2.39	8.97e-10	1.4e-09	ENSRNOG00000007377	Slit3	138140		14:91939925-91940458	2.55	0.000102	0.00016	ENSRNOG00000004327	Ddc	0
12:44151981-44152371	3.4	9.56e-10	1.49e-09	ENSRNOG00000001128	Tesc	0		1:248056337-248056885	2.91	0.000102	0.00016	ENSRNOG00000053859	Ranbp6	70841
8:74102629-74103060	3.4	1.02e-09	1.6e-09	ENSRNOG00000057854	AABR07070527.1	49169		15:59735850-59736302	2.57	0.000104	0.000162	ENSRNOG00000047817	Enox1	0
8:57339787-57340123	3.52	1.08e-09	1.68e-09	ENSRNOG00000058231	U6	16316		18:79617365-79617714	3.08	0.000104	0.000162	ENSRNOG00000054696	AC127118.1	26018
15:106447299-106447684	2.76	1.11e-09	1.72e-09	ENSRNOG00000011203	Farp1	0		16:3493013-3493375	2.48	0.000105	0.000163	ENSRNOG00000015148	Erc2	0
7:11919463-11919894	3.19	1.11e-09	1.72e-09	ENSRNOG00000029028	Mknk2	308		8:116322911-116323356	2.84	0.000109	0.000169	ENSRNOG00000031420	Hyal2	684
16:26745819-26746167	3.36	1.24e-09	1.92e-09	ENSRNOG00000029441	Klhl2	0		15:18399099-18399732	3.01	0.000109	0.000169	ENSRNOG00000033261	Fam107a	0
7:119662959-119663370	3.62	1.26e-09	1.94e-09	ENSRNOG00000000184	Tmprss6	0		6:126196894-126197484	2.59	0.000111	0.000171	ENSRNOG00000007062	Rin3	0
20:9258938-9259534	3.03	1.26e-09	1.94e-09	ENSRNOG00000000540	Btbd9	9119		2:141819566-141819881	3.29	0.000111	0.000172	ENSRNOG00000058636	AABR07010589.1	43957
3:94035036-94035420	4.09	1.27e-09	1.95e-09	ENSRNOG00000010963	RGD1563222	485		10:42747335-42747870	2.42	0.000112	0.000174	ENSRNOG00000045816	Gria1	0
16:3493013-3493375	2.86	1.26e-09	1.95e-09	ENSRNOG00000015148	Erc2	0		10:54221456-54222021	2.17	0.000114	0.000177	ENSRNOG00000049361	Gas7	0
1:116105000-116105512	3.42	1.28e-09	1.97e-09	ENSRNOG00000056228	Atp10a	0		3:157165480-157165802	2.68	0.000117	0.000179	ENSRNOG00000016744	Chd6	66175
10:11290687-11291127	3.1	1.3e-09	1.99e-09	ENSRNOG00000005269	Srl	6356		3:11974385-11974845	2.87	0.000116	0.000179	ENSRNOG00000022312	Lrsam1	0
8:111567060-111567396	3.46	1.31e-09	2.01e-09	ENSRNOG00000009005	Slco2a1	0		15:87883034-87883490	2.7	0.000118	0.000182	ENSRNOG00000024125	Slain1	3293
1:37238132-37238528	3.46	1.32e-09	2.03e-09	ENSRNOG00000058077	AABR07001068.1	75544		1:128830560-128830886	2.91	0.00012	0.000184	ENSRNOG00000014187	Igf1r	94080
9:81323183-81323533	3.82	1.38e-09	2.11e-09	ENSRNOG00000014182	Tns1	0		14:7617445-7617933	2.44	0.000121	0.000185	ENSRNOG00000060245	1700016H13Rik	0
17:46747726-46748187	4.07	1.5e-09	2.29e-09	ENSRNOG00000059705	Elmo1	0		2:207512488-207512980	2.42	0.000125	0.000191	ENSRNOG00000014479	Cttnbp2nl	0
1:224913372-224913758	2.94	1.6e-09	2.45e-09	ENSRNOG00000018487	Slc3a2	0		6:124488204-124488504	2.73	0.000126	0.000192	ENSRNOG00000027300	Ttc7b	58504
3:161889766-161890105	3.19	1.66e-09	2.53e-09	ENSRNOG00000018557	Cdh22	0		5:166999126-166999550	4.16	0.000127	0.000193	ENSRNOG00000017523	H6pd	0
18:57766763-57767202	3.21	1.69e-09	2.58e-09	ENSRNOG00000019134	Htr4	0		6:97390716-97391221	2.02	0.000127	0.000193	ENSRNOG00000057286	AABR07064835.1	0
3:154598084-154598514	2.67	1.73e-09	2.62e-09	ENSRNOG00000012956	Tgm2	0		2:198682711-198683105	2.85	0.000131	0.000199	ENSRNOG00000037223	AABR07012592.1	4
2:85108143-85108560	3.85	1.74e-09	2.63e-09	ENSRNOG00000052755	U6	99273		12:49843988-49844300	2.8	0.000132	0.0002	ENSRNOG00000048430	Myo18b	0
9:44172134-44172526	2.96	1.75e-09	2.65e-09	ENSRNOG00000018366	RGD1310819	21799		13:87330430-87330903	2.37	0.000132	0.000201	ENSRNOG00000059942	AABR07021714.1	2288
20:8094758-8095227	3.33	1.78e-09	2.7e-09	ENSRNOG00000000508	Armc12	14408		8:39998283-39998657	3.9	0.000136	0.000205	ENSRNOG00000033217	Esam	0
4:171485960-171486319	3.75	1.91e-09	2.88e-09	ENSRNOG00000007047	Eps8	0		1:196083834-196084405	2.03	0.000136	0.000205	ENSRNOG00000054854	AC110387.1	10809
7:134591551-134591994	3.95	2.17e-09	3.27e-09	ENSRNOG00000004996	Zcrb1	0		9:29458981-29459407	2.55	0.000139	0.00021	ENSRNOG00000058900	AABR07067076.1	4162
12:39659865-39660317	3.13	2.19e-09	3.3e-09	ENSRNOG00000008673	Arpc3	0		3:22920637-22921037	2.61	0.000141	0.000213	ENSRNOG00000011732	Psmb7	0
11:63374690-63375064	3.4	2.33e-09	3.51e-09	ENSRNOG00000038987	LOC498084	149705		X:12117831-12118250	3.1	0.000144	0.000216	ENSRNOG00000056452	U6	229712
5:149649776-149650147	3.15	2.95e-09	4.43e-09	ENSRNOG00000058693	AABR07050061.1	16420		3:92495846-92496219	2.37	0.000146	0.00022	ENSRNOG00000005348	Pamr1	0
18:13951347-13951840	3.08	3.08e-09	4.62e-09	ENSRNOG00000014775	Nol4	0		9:21191911-21192276	3.02	0.000147	0.00022	ENSRNOG00000012708	Ptchd4	0
6:55555932-55556410	3.18	3.1e-09	4.64e-09	ENSRNOG00000005096	Bzw2	29936		6:47478392-47478751	2.29	0.000151	0.000226	ENSRNOG00000055363	SNORA17	108077
14:88743496-88744040	4.13	3.1e-09	4.64e-09	ENSRNOG00000025695	Tns3	0		X:10215630-10216159	2.66	0.000152	0.000227	ENSRNOG00000009646	Nyx	0
9:81578022-81578444	3.47	3.19e-09	4.77e-09	ENSRNOG00000014806	Pnkd	0		2:197802821-197803160	2.77	0.000152	0.000227	ENSRNOG00000049385	Adamtsl4	424
1:98210769-98211393	3.51	3.63e-09	5.42e-09	ENSRNOG00000014380	Zfp788	17180		2:96785780-96786176	2.42	0.000154	0.00023	ENSRNOG00000012095	Pkia	117559
4:104197979-104198421	3.14	3.67e-09	5.46e-09	ENSRNOG00000058873	AABR07061096.1	92123		13:100740167-100740657	3.09	0.000157	0.000233	ENSRNOG00000000066	Fbxo28	0
9:31963103-31963459	3.44	3.81e-09	5.67e-09	ENSRNOG00000012045	Adgrb3	0		3:111523685-111524036	2.95	0.000163	0.000242	ENSRNOG00000005183	Rtf1	0
19:58905476-58905933	3.22	3.85e-09	5.72e-09	ENSRNOG00000061798	AABR07044123.1	1039		20:10752933-10753327	2.81	0.000165	0.000244	ENSRNOG00000001193	Hsf2bp	4527
5:150233812-150234386	4.49	3.9e-09	5.78e-09	ENSRNOG00000010531	Oprd1	53740		10:86654194-86654768	2.63	0.000164	0.000244	ENSRNOG00000009066	Thra	2517
9:87005874-87006341	3.49	4.01e-09	5.94e-09	ENSRNOG00000023765	Nyap2	0		5:172690050-172690444	3.27	0.000166	0.000246	ENSRNOG00000015480	Prkcz	0
X:15872828-15873170	3.64	4.21e-09	6.23e-09	ENSRNOG00000028611	AABR07037203.1	75683		2:115769140-115769505	2.45	0.000172	0.000255	ENSRNOG00000028097	Slc7a14	0
1:32205894-32206266	2.77	4.3e-09	6.35e-09	ENSRNOG00000026501	Slc6a19	0		10:2907447-2907982	2.51	0.000175	0.000259	ENSRNOG00000059756	AABR07029023.1	79383
16:7492010-7492562	3.73	4.43e-09	6.53e-09	ENSRNOG00000052391	Sh3bp5	0		2:70593365-70593719	2.54	0.000176	0.00026	ENSRNOG00000053969	AABR07008681.1	95636
10:59135858-59136336	3.34	4.43e-09	6.53e-09	ENSRNOG00000059449	Metazoa_SRP	15348		6:25811001-25811351	3.01	0.000178	0.000262	ENSRNOG00000004364	Bre	0
14:13508724-13509180	3.01	4.53e-09	6.66e-09	ENSRNOG00000055646	AABR07014387.1	11725		10:20492665-20492998	2.79	0.00018	0.000266	ENSRNOG00000007377	Slit3	0
2:141792880-141793543	4.45	4.57e-09	6.71e-09	ENSRNOG00000058636	AABR07010589.1	70295		4:124941553-124942029	3.03	0.000182	0.000268	ENSRNOG00000023257	Adamts9	83304
1:21938148-21938565	1.81	4.59e-09	6.73e-09	ENSRNOG00000015036	Ctgf	83376		2:242580503-242580828	2.76	0.000184	0.000271	ENSRNOG00000022910	Emcn	53571
6:12315591-12315906	2.96	4.72e-09	6.91e-09	ENSRNOG00000016528	Ppp1r21	0		6:76253562-76253943	2.46	0.000188	0.000276	ENSRNOG00000007390	Nfkbia	13285
1:15059268-15059610	2.24	4.86e-09	7.11e-09	ENSRNOG00000012074	Ifngr1	2822		3:5970572-5971084	2.76	0.000193	0.000282	ENSRNOG00000007422	Vav2	0
9:10300682-10301032	4.02	4.95e-09	7.24e-09	ENSRNOG00000048651	Nrtn	4438		11:62146152-62146591	2.59	0.000192	0.000282	ENSRNOG00000056716	Zbtb20	0
13:100740167-100740657	4.19	5.1e-09	7.45e-09	ENSRNOG00000000066	Fbxo28	0		20:47076828-47077276	3.66	0.000194	0.000283	ENSRNOG00000043033	Lace1	0
8:67483519-67483870	3.94	5.12e-09	7.46e-09	ENSRNOG00000015257	Coro2b	0		12:7807927-7808497	2.37	0.000195	0.000284	ENSRNOG00000041466	AC123253.1	30642
8:89276967-89277302	2.12	5.63e-09	8.19e-09	ENSRNOG00000058012	AABR07070873.1	39922		1:175419406-175419771	3.11	0.000197	0.000287	ENSRNOG00000009812	Sbf2	0
17:76622521-76622977	3.84	5.98e-09	8.68e-09	ENSRNOG00000017882	Camk1d	0		1:185209348-185209783	1.95	0.000197	0.000287	ENSRNOG00000020479	Pik3c2a	1139
7:23550495-23551119	3.79	6e-09	8.7e-09	ENSRNOG00000026866	Syn3	0		8:117977302-117977621	2.88	0.000206	0.000299	ENSRNOG00000020737	Cdc25a	5784
20:10721701-10722301	3.97	6.88e-09	9.97e-09	ENSRNOG00000051612	AABR07044570.1	5212		16:1818568-1818951	2.38	0.000211	0.000306	ENSRNOG00000010488	Zmiz1	0
1:14981460-14981952	2.92	7.63e-09	1.1e-08	ENSRNOG00000053291	AABR07000493.1	30680		5:68651475-68651814	2.33	0.000218	0.000316	ENSRNOG00000049790	Olr848	31321
2:56380456-56380812	3.61	7.71e-09	1.11e-08	ENSRNOG00000011696	Lifr	45555		17:30181118-30181760	2.85	0.00022	0.000318	ENSRNOG00000061790	SNORA17	70640
13:87330430-87330903	2.7	8.79e-09	1.27e-08	ENSRNOG00000059942	AABR07021714.1	2288		18:24718427-24718766	2.59	0.000234	0.000338	ENSRNOG00000016021	Lims2	0
12:5601590-5602055	3.52	8.95e-09	1.29e-08	ENSRNOG00000000894	Fry	0		4:30512849-30513288	2.49	0.000235	0.000339	ENSRNOG00000009197	Asb4	11521
11:69769674-69770033	3.43	9.21e-09	1.33e-08	ENSRNOG00000001706	Kalrn	0		15:74710797-74711148	1.88	0.000237	0.000341	ENSRNOG00000056306	SNORA17	13017
2:115769140-115769505	2.8	1.03e-08	1.47e-08	ENSRNOG00000028097	Slc7a14	0		7:18627640-18628064	2.12	0.000246	0.000353	ENSRNOG00000007545	Angptl4	0
2:42372465-42372921	2.92	1.05e-08	1.5e-08	ENSRNOG00000026928	AABR07008097.1	353888		2:107222600-107222965	2.57	0.000245	0.000353	ENSRNOG00000011216	Tbl1xr1	10089
2:113967082-113967420	4.26	1.08e-08	1.54e-08	ENSRNOG00000056392	AABR07009824.1	10274		2:56327636-56327996	2.63	0.000248	0.000356	ENSRNOG00000011696	Lifr	98371
8:48423151-48423512	3.65	1.09e-08	1.56e-08	ENSRNOG00000006663	Usp2	0		18:80346967-80347425	2.55	0.000249	0.000357	ENSRNOG00000053053	AABR07032759.1	45908
14:3583721-3584283	3.87	1.13e-08	1.62e-08	ENSRNOG00000002093	Tgfbr3	0		3:161889766-161890105	2.62	0.000252	0.00036	ENSRNOG00000018557	Cdh22	0
17:90511066-90511523	4	1.21e-08	1.73e-08	ENSRNOG00000058094	Lyst	0		8:48423151-48423512	2.79	0.000258	0.000369	ENSRNOG00000006663	Usp2	0
4:174298791-174299246	2.66	1.22e-08	1.74e-08	ENSRNOG00000050371	AABR07062395.2	4833		19:54729286-54729674	2.37	0.000259	0.000369	ENSRNOG00000019098	Car5a	2185
2:187510256-187510656	3.78	1.28e-08	1.82e-08	ENSRNOG00000031778	Mef2d	1508		4:150289473-150289937	2.39	0.000264	0.000376	ENSRNOG00000042507	Rn60_4_2163.2	11917
1:24191961-24192414	2.96	1.34e-08	1.91e-08	ENSRNOG00000011815	Sgk1	0		5:115563057-115563447	2.61	0.00027	0.000384	ENSRNOG00000052472	U7	54281
9:45782984-45783450	3.27	1.35e-08	1.92e-08	ENSRNOG00000052328	AABR07067441.3	41123		10:20182391-20182738	2.07	0.000275	0.00039	ENSRNOG00000007377	Slit3	138140
6:76253562-76253943	3	1.48e-08	2.1e-08	ENSRNOG00000007390	Nfkbia	13285		13:71435276-71435710	2.28	0.000274	0.00039	ENSRNOG00000051975	AABR07021430.1	5291
6:127562067-127562509	2.72	1.69e-08	2.39e-08	ENSRNOG00000037762	Serpina1f	2302		1:247514168-247514644	2.51	0.000278	0.000393	ENSRNOG00000015932	Plgrkt	0
8:52775899-52776513	2.69	1.73e-08	2.44e-08	ENSRNOG00000027730	Nxpe1	12302		8:111567060-111567396	2.71	0.000279	0.000395	ENSRNOG00000009005	Slco2a1	0
12:49477585-49477879	2.34	1.77e-08	2.49e-08	ENSRNOG00000052424	2900026A02Rik	0		1:265241795-265242174	2.17	0.000283	0.0004	ENSRNOG00000016280	Btrc	0
14:37284185-37284560	2.67	1.81e-08	2.55e-08	ENSRNOG00000002152	Dcun1d4	0		1:55732075-55732983	-1.54	0.000283	0.0004	ENSRNOG00000054834	AABR07001734.1	0
5:139088159-139088624	3.83	1.89e-08	2.66e-08	ENSRNOG00000009341	Hivep3	10783		9:20191258-20191657	2.42	0.000295	0.000416	ENSRNOG00000011154	Adgrf5	0
20:8092881-8093389	4.42	1.91e-08	2.69e-08	ENSRNOG00000000508	Armc12	16246		3:131872714-131873097	2.11	0.000297	0.000418	ENSRNOG00000027574	AABR07053879.1	179515
18:70315617-70315944	3.17	1.93e-08	2.71e-08	ENSRNOG00000014585	Cfap53	0		5:73487676-73488149	2.14	0.000298	0.00042	ENSRNOG00000016621	Actl7b	4495
6:94762916-94763367	3.41	2.01e-08	2.81e-08	ENSRNOG00000004345	Daam1	23891		11:69769674-69770033	2.73	0.000302	0.000424	ENSRNOG00000001706	Kalrn	0
2:29356788-29357285	3.48	2.07e-08	2.91e-08	ENSRNOG00000017249	Zfp366	53294		3:3780742-3781192	2.73	0.000308	0.000432	ENSRNOG00000018666	Gpsm1	0
19:59655821-59656450	4.38	2.16e-08	3.02e-08	ENSRNOG00000061610	AABR07044148.1	0		14:38814804-38815342	2.36	0.000321	0.00045	ENSRNOG00000002327	Gabrb1	0
4:168895690-168896041	3.17	2.21e-08	3.08e-08	ENSRNOG00000000024	Hebp1	7524		15:70357556-70358027	2.49	0.000323	0.000452	ENSRNOG00000008986	Diaph3	0
5:99242217-99242876	3.34	2.23e-08	3.12e-08	ENSRNOG00000037039	RGD1306186	62252		10:42812647-42813051	2.7	0.000327	0.000456	ENSRNOG00000045816	Gria1	52448
6:44511003-44511627	4.06	2.28e-08	3.17e-08	ENSRNOG00000052618	AABR07063740.1	72072		19:58905476-58905933	2.63	0.000327	0.000457	ENSRNOG00000061798	AABR07044123.1	1039
5:155276920-155277478	2.12	2.31e-08	3.21e-08	ENSRNOG00000012807	C1qa	12778		3:111535901-111536540	2.19	0.000335	0.000467	ENSRNOG00000005183	Rtf1	0
10:52753943-52754573	3.54	2.3e-08	3.21e-08	ENSRNOG00000029012	Shisa6	0		9:49795697-49796111	2.86	0.000356	0.000495	ENSRNOG00000016444	AABR07067506.1	0
7:11994904-11995309	3.7	2.34e-08	3.24e-08	ENSRNOG00000018212	Abhd17a	0		7:75227823-75228359	2.2	0.000364	0.000506	ENSRNOG00000061463	AABR07057510.3	0
17:73035236-73035630	3.9	2.34e-08	3.24e-08	ENSRNOG00000058351	AABR07028511.1	29027		5:142574566-142574984	2.6	0.000366	0.000508	ENSRNOG00000046811	AABR07049886.1	15169
7:11615013-11615310	3.79	2.42e-08	3.36e-08	ENSRNOG00000019857	Gng7	0		10:5845692-5846034	2.9	0.000372	0.000515	ENSRNOG00000033942	Grin2a	84264
10:84894155-84894702	4.58	2.64e-08	3.66e-08	ENSRNOG00000010492	Sp2	0		14:112756007-112756407	3.31	0.000394	0.000545	ENSRNOG00000003374	Ccdc85a	0
9:89769396-89769770	2.22	2.8e-08	3.86e-08	ENSRNOG00000056997	AABR07068198.3	46849		14:14945711-14946160	2.54	0.000399	0.000551	ENSRNOG00000002070	Mrpl1	5335
14:7044387-7044724	3.63	3.02e-08	4.16e-08	ENSRNOG00000002186	Nudt9	0		2:242165201-242165566	2.35	0.000403	0.000557	ENSRNOG00000009882	Ppp3ca	0
12:45029094-45029464	3.16	3.25e-08	4.48e-08	ENSRNOG00000001136	Pebp1	0		4:131610505-131610858	4.06	0.000406	0.000559	ENSRNOG00000009184	Foxp1	0
1:162723950-162724347	4.21	3.29e-08	4.52e-08	ENSRNOG00000060876	AC133383.1	8956		4:58573043-58573375	2.51	0.000411	0.000566	ENSRNOG00000054990	AABR07060133.1	87597
2:28056959-28057454	3.14	3.32e-08	4.56e-08	ENSRNOG00000016541	Enc1	0		X:11834382-11834762	3.03	0.000415	0.000571	ENSRNOG00000060358	SNORA62	31357
1:125035548-125036115	3.54	3.45e-08	4.73e-08	ENSRNOG00000015829	Trpm1	0		20:32199868-32200245	2.4	0.000432	0.000594	ENSRNOG00000000395	LOC606294	0
5:144771390-144771958	3.73	3.49e-08	4.78e-08	ENSRNOG00000011751	Ncdn	0		5:157657818-157658195	3.04	0.000439	0.000601	ENSRNOG00000007330	Capzb	0
7:32012318-32012649	2.08	3.67e-08	5.03e-08	ENSRNOG00000061490	AABR07056605.1	0		2:27324388-27324840	2.19	0.000458	0.000627	ENSRNOG00000060626	Polk	0
7:142878686-142879134	2.83	4.13e-08	5.64e-08	ENSRNOG00000007346	Grasp	340		14:7044387-7044724	2.71	0.00046	0.000629	ENSRNOG00000002186	Nudt9	0
17:80777033-80777403	2.77	4.16e-08	5.68e-08	ENSRNOG00000029047	Cubn	0		5:155276920-155277478	1.89	0.000464	0.000633	ENSRNOG00000012807	C1qa	12778
8:116322911-116323356	3.94	4.17e-08	5.69e-08	ENSRNOG00000031420	Hyal2	684		9:44097236-44097776	3.87	0.000467	0.000638	ENSRNOG00000018276	Mgat4a	0
1:24518792-24519218	3.64	4.36e-08	5.93e-08	ENSRNOG00000059251	1700020N01Rik	52022		20:8094758-8095227	2.15	0.000478	0.00065	ENSRNOG00000000508	Armc12	14408
20:46206305-46206778	2.94	4.54e-08	6.18e-08	ENSRNOG00000000307	Mical1	0		18:70315617-70315944	2.66	0.000477	0.00065	ENSRNOG00000014585	Cfap53	0
1:226825818-226826168	3.42	4.56e-08	6.19e-08	ENSRNOG00000056436	AABR07072028.1	13365		12:27044964-27045266	3	0.000483	0.000656	ENSRNOG00000034287	Auts2l	110321
14:91939925-91940458	3.39	4.77e-08	6.47e-08	ENSRNOG00000004327	Ddc	0		15:45590679-45591163	1.99	0.000487	0.000661	ENSRNOG00000009440	Gucy1b2	40395
4:150289473-150289937	2.87	5.2e-08	7.04e-08	ENSRNOG00000042507	Rn60_4_2163.2	11917		1:226345460-226345814	2.82	0.000496	0.000671	ENSRNOG00000027264	Dagla	0
4:180799596-180800131	3.54	5.44e-08	7.37e-08	ENSRNOG00000055289	AABR07062513.3	7908		9:89769396-89769770	1.94	0.000496	0.000671	ENSRNOG00000056997	AABR07068198.3	46849
3:125322777-125323230	2.92	5.61e-08	7.58e-08	ENSRNOG00000021268	1110034G24Rik	0		7:32012318-32012649	1.77	0.000498	0.000674	ENSRNOG00000061490	AABR07056605.1	0
5:115563057-115563447	3.27	5.68e-08	7.66e-08	ENSRNOG00000052472	U7	54281		4:171485960-171486319	2.83	0.000507	0.000684	ENSRNOG00000007047	Eps8	0
X:29064301-29064582	3.3	5.79e-08	7.8e-08	ENSRNOG00000052455	AABR07037729.1	92888		9:44172134-44172526	2.28	0.000515	0.000695	ENSRNOG00000018366	RGD1310819	21799
3:92483071-92483519	3.53	5.98e-08	8.05e-08	ENSRNOG00000005348	Pamr1	0		4:174298791-174299246	1.98	0.000531	0.000715	ENSRNOG00000050371	AABR07062395.2	4833
9:73554399-73554733	3.45	6.43e-08	8.64e-08	ENSRNOG00000028362	LOC689991	0		4:128314919-128315321	2.33	0.000533	0.000717	ENSRNOG00000024560	Npap60	48838
4:151481323-151481894	3.84	6.57e-08	8.82e-08	ENSRNOG00000008168	Wnt5b	19063		3:159987872-159988347	2.33	0.000541	0.000727	ENSRNOG00000009076	Ttpal	6717
2:210468106-210468601	2.68	6.87e-08	9.21e-08	ENSRNOG00000018569	Ahcyl1	0		5:92246404-92246771	2.36	0.000543	0.000729	ENSRNOG00000023946	Tmem261	207259
2:157726516-157726916	3.48	7.45e-08	9.98e-08	ENSRNOG00000056030	AABR07011090.1	2439		14:88743496-88744040	2.8	0.000544	0.000729	ENSRNOG00000025695	Tns3	0
12:27044964-27045266	3.47	7.71e-08	1.03e-07	ENSRNOG00000034287	Auts2l	110321		10:57311749-57312145	2.33	0.000548	0.000733	ENSRNOG00000037418	Inca1	0
2:195739623-195739972	3.31	8.82e-08	1.18e-07	ENSRNOG00000020893	Snx27	0		1:187821404-187821807	2.44	0.000549	0.000734	ENSRNOG00000047386	Smg1	0
9:62344695-62345244	3.24	9e-08	1.2e-07	ENSRNOG00000032659	Plcl1	0		2:31133076-31133602	2.66	0.000552	0.000737	ENSRNOG00000048656	LOC100364827	245141
10:76040372-76040774	3.62	9.07e-08	1.21e-07	ENSRNOG00000025338	Msi2	409		6:94762916-94763367	2.64	0.000555	0.00074	ENSRNOG00000004345	Daam1	23891
6:109397716-109398184	3.65	9.26e-08	1.23e-07	ENSRNOG00000008224	Jdp2	67876		6:124701281-124701956	2.15	0.000558	0.000744	ENSRNOG00000004362	Rps6ka5	0
10:18728910-18729236	3.21	9.61e-08	1.28e-07	ENSRNOG00000005365	Kcnip1	0		2:33059959-33060493	2.9	0.000559	0.000744	ENSRNOG00000027002	Mast4	34689
12:7807927-7808497	3.02	9.7e-08	1.29e-07	ENSRNOG00000041466	AC123253.1	30642		2:139469197-139469583	2.81	0.000563	0.000748	ENSRNOG00000010210	Slc7a11	0
5:105366884-105367388	2.87	9.84e-08	1.3e-07	ENSRNOG00000008169	Slc24a2	0		16:19276079-19276654	2.18	0.000577	0.000765	ENSRNOG00000014454	Ap1m1	11701
12:95119-95559	4.13	1.01e-07	1.34e-07	ENSRNOG00000056188	AABR07034833.2	36120		7:141922780-141923147	2.53	0.000577	0.000765	ENSRNOG00000061088	Atf1	0
5:152041252-152041579	2.74	1.01e-07	1.34e-07	ENSRNOG00000056863	AABR07050116.1	29046		15:40050792-40051141	2.49	0.000601	0.000796	ENSRNOG00000008053	Atp8a2	0
16:81954783-81955110	2.97	1.02e-07	1.35e-07	ENSRNOG00000028426	Mcf2l	0		10:55734469-55734829	2.73	0.000615	0.000813	ENSRNOG00000007454	Aloxe3	0
12:13723197-13723612	3.36	1.04e-07	1.37e-07	ENSRNOG00000034254	Actb	4357		1:247110324-247111015	3.2	0.000619	0.000818	ENSRNOG00000010967	Cdc37l1	0
18:24718427-24718766	3.15	1.27e-07	1.68e-07	ENSRNOG00000016021	Lims2	0		1:125035548-125036115	2.65	0.000643	0.000848	ENSRNOG00000015829	Trpm1	0
7:129969709-129970219	2.99	1.29e-07	1.7e-07	ENSRNOG00000032871	Mlc1	0		1:21938148-21938565	1.57	0.000666	0.000878	ENSRNOG00000015036	Ctgf	83376
1:6866597-6867000	2.68	1.3e-07	1.71e-07	ENSRNOG00000011058	Utrn	0		20:5608840-5609337	2.8	0.000673	0.000885	ENSRNOG00000000485	Bak1	292
3:131872714-131873097	2.45	1.36e-07	1.79e-07	ENSRNOG00000027574	AABR07053879.1	179515		9:81578022-81578444	2.62	0.000676	0.000888	ENSRNOG00000014806	Pnkd	0
7:18627640-18628064	2.4	1.45e-07	1.91e-07	ENSRNOG00000007545	Angptl4	0		14:39497757-39498193	2.17	0.00068	0.000892	ENSRNOG00000057953	Cox7b2	128989
4:28381601-28381993	3.21	1.47e-07	1.92e-07	ENSRNOG00000009711	Hepacam2	21132		3:2703071-2703502	3.12	0.000684	0.000896	ENSRNOG00000028730	Lcn12	13032
7:31864093-31864471	3.2	1.6e-07	2.09e-07	ENSRNOG00000008797	Tmpo	0		9:113478725-113479108	2.53	0.000686	0.000899	ENSRNOG00000042189	Rab31	0
10:54221456-54222021	2.59	1.64e-07	2.14e-07	ENSRNOG00000049361	Gas7	0		3:31865009-31865455	1.92	0.000711	0.00093	ENSRNOG00000054317	7SK	5699
11:62146152-62146591	3.01	1.79e-07	2.33e-07	ENSRNOG00000056716	Zbtb20	0		7:126660114-126660463	2.84	0.000715	0.000933	ENSRNOG00000021463	Ppara	0
11:89142298-89142698	3.65	1.89e-07	2.47e-07	ENSRNOG00000037851	Spidr	0		2:33135477-33135943	2.51	0.000735	0.000959	ENSRNOG00000027002	Mast4	110207
16:4977999-4978513	3.24	2.11e-07	2.75e-07	ENSRNOG00000031287	Cacna2d3	0		13:70445086-70445562	2.65	0.00074	0.000964	ENSRNOG00000027697	Nmnat2	0
11:45315710-45316055	2.52	2.14e-07	2.79e-07	ENSRNOG00000027888	Cmss1	0		2:189205812-189206334	2.57	0.000757	0.000985	ENSRNOG00000020811	Il6r	0
2:56327636-56327996	2.99	2.2e-07	2.86e-07	ENSRNOG00000011696	Lifr	98371		10:110468017-110468363	2.64	0.00076	0.000986	ENSRNOG00000036663	Foxk2	927
2:25351688-25352149	2.89	2.29e-07	2.97e-07	ENSRNOG00000061142	AABR07007715.1	7542		1:94551808-94552249	2.38	0.00076	0.000986	ENSRNOG00000056351	U7	9653
2:189205812-189206334	3.44	2.3e-07	2.98e-07	ENSRNOG00000020811	Il6r	0		12:39545197-39545697	2.25	0.000762	0.000988	ENSRNOG00000001285	Atp2a2	8206
1:185209348-185209783	2.15	2.64e-07	3.42e-07	ENSRNOG00000020479	Pik3c2a	1139		16:26745819-26746167	2.41	0.000777	0.001	ENSRNOG00000029441	Klhl2	0
X:12117831-12118250	3.59	2.8e-07	3.62e-07	ENSRNOG00000056452	U6	229712		1:155628306-155628658	2.29	0.000774	0.001	ENSRNOG00000051568	AABR07004776.1	326174
5:92246404-92246771	2.75	2.95e-07	3.8e-07	ENSRNOG00000023946	Tmem261	207259		9:45782984-45783450	2.43	0.000774	0.001	ENSRNOG00000052328	AABR07067441.3	41123
2:242580503-242580828	3.23	3.27e-07	4.22e-07	ENSRNOG00000022910	Emcn	53571		X:29064301-29064582	2.52	0.000803	0.00104	ENSRNOG00000052455	AABR07037729.1	92888
10:87244017-87244323	2.54	3.33e-07	4.28e-07	ENSRNOG00000033617	Krt26	0		18:56048700-56049153	2.24	0.000823	0.00106	ENSRNOG00000018774	Rps14	1385
10:65502724-65503096	3.52	3.37e-07	4.34e-07	ENSRNOG00000012240	Supt6h	0		6:104079795-104080349	2.44	0.000832	0.00107	ENSRNOG00000004589	Galnt16	0
18:76782646-76783060	3.16	3.39e-07	4.36e-07	ENSRNOG00000059215	Pqlc1	0		5:64790744-64791278	2.44	0.000862	0.00111	ENSRNOG00000006972	Zfp189	0
12:39545197-39545697	3.07	3.45e-07	4.43e-07	ENSRNOG00000001285	Atp2a2	8206		4:59236446-59236929	2.06	0.000899	0.00115	ENSRNOG00000053863	AABR07060151.1	33421
17:87910643-87911094	2.55	3.54e-07	4.53e-07	ENSRNOG00000024874	Prtfdc1	15964		15:69427052-69427388	2.66	0.000929	0.00119	ENSRNOG00000060682	U6	148740
13:50446026-50446447	2.84	3.54e-07	4.53e-07	ENSRNOG00000028353	Sox13	0		1:177287121-177287526	2.43	0.000935	0.0012	ENSRNOG00000015713	Parva	0
16:35647531-35647977	3.38	3.72e-07	4.76e-07	ENSRNOG00000038976	Galntl6	0		1:246416318-246416700	2.38	0.000956	0.00122	ENSRNOG00000014768	Glis3	0
8:128820279-128820703	3.42	3.76e-07	4.8e-07	ENSRNOG00000018700	Mobp	3805		3:120190458-120190839	2.48	0.000998	0.00127	ENSRNOG00000015192	Mrps5	7923
10:1120923-1121370	2.59	3.82e-07	4.87e-07	ENSRNOG00000052185	5S_rRNA	15636		1:49381582-49381924	2.87	0.00106	0.00135	ENSRNOG00000055547	AABR07001519.1	0
2:107222600-107222965	2.97	3.84e-07	4.89e-07	ENSRNOG00000011216	Tbl1xr1	10089		8:51916788-51917184	2.18	0.00107	0.00136	ENSRNOG00000050412	AABR07070098.1	128038
8:88666385-88666873	2.66	4.32e-07	5.49e-07	ENSRNOG00000050039	AABR07070858.1	324253		17:76622521-76622977	2.38	0.00109	0.00139	ENSRNOG00000017882	Camk1d	0
19:54729286-54729674	2.74	4.9e-07	6.23e-07	ENSRNOG00000019098	Car5a	2185		11:86423477-86424386	2.38	0.0011	0.0014	ENSRNOG00000001893	AABR07034742.1	571
6:7149304-7150084	3.28	5.1e-07	6.48e-07	ENSRNOG00000047701	5S_rRNA	6929		13:46693522-46693888	1.77	0.00112	0.00143	ENSRNOG00000003878	Thsd7b	0
11:34659523-34659851	2.48	5.24e-07	6.64e-07	ENSRNOG00000001682	Ttc3	0		3:136403091-136403493	2.64	0.00113	0.00143	ENSRNOG00000054982	7SK	385
3:117615831-117616272	2.48	5.4e-07	6.84e-07	ENSRNOG00000007302	Fbn1	0		14:9093838-9094308	2.19	0.00114	0.00145	ENSRNOG00000053286	AABR07014317.1	5934
12:31530483-31530822	2.44	5.89e-07	7.45e-07	ENSRNOG00000022893	Rimbp2	0		13:104730422-104730873	2.54	0.00117	0.00148	ENSRNOG00000061655	AABR07022055.1	56934
12:41567062-41567394	3.07	5.92e-07	7.47e-07	ENSRNOG00000001383	Slc8b1	0		X:111912068-111912405	2.58	0.00118	0.00149	ENSRNOG00000056135	Tsc22d3	24163
13:71575008-71575667	3.26	6e-07	7.57e-07	ENSRNOG00000054898	AABR07021433.1	23858		13:83926056-83926511	1.72	0.00121	0.00152	ENSRNOG00000003283	Rcsd1	9036
3:120190458-120190839	3.02	6.02e-07	7.58e-07	ENSRNOG00000015192	Mrps5	7923		10:87244017-87244323	2.15	0.00123	0.00155	ENSRNOG00000033617	Krt26	0
12:16184421-16185272	3.49	6.3e-07	7.93e-07	ENSRNOG00000001251	Grifin	12293		13:71590109-71590580	2.31	0.00123	0.00155	ENSRNOG00000054898	AABR07021433.1	8945
3:126206473-126206910	3.3	6.41e-07	8.05e-07	ENSRNOG00000053162	AABR07053787.2	25077		3:111694279-111694673	2.11	0.00125	0.00158	ENSRNOG00000006378	Mga	4348
2:249033172-249033610	2.56	6.42e-07	8.05e-07	ENSRNOG00000058016	AABR07013672.1	108532		19:25772662-25773145	2.47	0.00127	0.0016	ENSRNOG00000054344	AC120246.2	998
1:247514168-247514644	3.24	6.5e-07	8.14e-07	ENSRNOG00000015932	Plgrkt	0		18:76782646-76783060	2.45	0.00127	0.0016	ENSRNOG00000059215	Pqlc1	0
4:149518533-149518957	2.97	6.5e-07	8.14e-07	ENSRNOG00000052200	AABR07061848.1	123983		16:35647531-35647977	2.34	0.00129	0.00162	ENSRNOG00000038976	Galntl6	0
14:14945711-14946160	3.03	6.61e-07	8.26e-07	ENSRNOG00000002070	Mrpl1	5335		10:101697951-101698354	2.41	0.00133	0.00167	ENSRNOG00000036251	Mir297	1614
4:59236446-59236929	2.77	6.75e-07	8.44e-07	ENSRNOG00000053863	AABR07060151.1	33421		5:8027841-8028571	2.83	0.00133	0.00167	ENSRNOG00000059745	SNORA66	14861
14:114585863-114586256	2.7	6.94e-07	8.66e-07	ENSRNOG00000005434	Sptbn1	0		14:13508724-13509180	2.16	0.00138	0.00172	ENSRNOG00000055646	AABR07014387.1	11725
5:86659772-86660147	2.69	7.36e-07	9.17e-07	ENSRNOG00000005932	Megf9	0		5:136501404-136501902	2.35	0.0014	0.00175	ENSRNOG00000019381	Eri3	0
15:69427052-69427388	3.14	7.79e-07	9.7e-07	ENSRNOG00000060682	U6	148740		1:129050327-129050734	2.43	0.00145	0.00181	ENSRNOG00000014187	Igf1r	0
8:47634089-47634579	2.87	9.45e-07	1.17e-06	ENSRNOG00000021771	Trim29	39742		19:52310890-52311252	1.98	0.00145	0.00181	ENSRNOG00000015904	Wfdc1	2543
9:18204074-18204355	2.52	9.4e-07	1.17e-06	ENSRNOG00000054111	AABR07066829.1	2448		10:63000179-63000745	2.33	0.00146	0.00181	ENSRNOG00000022536	Efcab5	0
3:11974385-11974845	3.62	9.56e-07	1.19e-06	ENSRNOG00000022312	Lrsam1	0		3:38797345-38797685	2.28	0.00146	0.00181	ENSRNOG00000051675	RNaseP_nuc	19552
13:46693522-46693888	1.96	9.87e-07	1.22e-06	ENSRNOG00000003878	Thsd7b	0		13:82974839-82975201	2.1	0.00149	0.00185	ENSRNOG00000054895	U6	14423
16:19276079-19276654	2.87	1.11e-06	1.37e-06	ENSRNOG00000014454	Ap1m1	11701		18:27774965-27775357	2.24	0.00152	0.00188	ENSRNOG00000019525	Hspa9	25731
3:159987872-159988347	3.19	1.19e-06	1.47e-06	ENSRNOG00000009076	Ttpal	6717		12:19221336-19221643	2.02	0.00152	0.00189	ENSRNOG00000060512	AABR07035541.2	6975
7:141922780-141923147	3.14	1.27e-06	1.56e-06	ENSRNOG00000061088	Atf1	0		X:15872828-15873170	2.89	0.00168	0.00207	ENSRNOG00000028611	AABR07037203.1	75683
3:92495846-92496219	2.52	1.3e-06	1.6e-06	ENSRNOG00000005348	Pamr1	0		17:87910643-87911094	2.23	0.00173	0.00214	ENSRNOG00000024874	Prtfdc1	15964
3:55324456-55324763	2.63	1.38e-06	1.69e-06	ENSRNOG00000024595	Cers6	0		1:186554190-186554544	2.29	0.00174	0.00214	ENSRNOG00000059173	SNORA17	56390
4:124941553-124942029	3.51	1.43e-06	1.75e-06	ENSRNOG00000023257	Adamts9	83304		11:34659523-34659851	2.25	0.00176	0.00217	ENSRNOG00000001682	Ttc3	0
12:49843988-49844300	3.01	1.43e-06	1.76e-06	ENSRNOG00000048430	Myo18b	0		5:86659772-86660147	2.06	0.00181	0.00222	ENSRNOG00000005932	Megf9	0
9:70795323-70795726	3.05	1.72e-06	2.12e-06	ENSRNOG00000012961	Klf7	7411		15:13512107-13512495	2.18	0.00189	0.00232	ENSRNOG00000009419	Ptprg	283501
1:73760316-73760847	3.98	1.76e-06	2.16e-06	ENSRNOG00000032699	Ttyh1	7189		8:117589782-117590226	1.98	0.00191	0.00234	ENSRNOG00000020361	Ip6k2	0
3:136403091-136403493	3.07	1.82e-06	2.22e-06	ENSRNOG00000054982	7SK	385		4:6878871-6879592	-2.23	0.00196	0.0024	ENSRNOG00000051749	U6	1038
4:144770316-144770741	3.8	1.96e-06	2.4e-06	ENSRNOG00000006509	Srgap3	0		7:137545537-137545899	1.96	0.00206	0.00252	ENSRNOG00000057179	AABR07058788.3	1977
16:59784908-59785326	2.85	1.98e-06	2.42e-06	ENSRNOG00000011407	Pragmin	63682		8:23015096-23015442	2.18	0.00207	0.00253	ENSRNOG00000013360	Prkcsh	0
3:31865009-31865455	2.57	2.02e-06	2.46e-06	ENSRNOG00000054317	7SK	5699		12:8303872-8304230	1.84	0.0021	0.00257	ENSRNOG00000032410	Mtus2	0
2:29506006-29506397	3.41	2.06e-06	2.51e-06	ENSRNOG00000017249	Zfp366	7343		15:18702158-18702560	1.94	0.00215	0.00262	ENSRNOG00000008167	Abhd6	7026
8:51916788-51917184	2.76	2.36e-06	2.87e-06	ENSRNOG00000050412	AABR07070098.1	128038		2:249033172-249033610	1.92	0.00219	0.00267	ENSRNOG00000058016	AABR07013672.1	108532
1:266679430-266680104	3.2	2.39e-06	2.9e-06	ENSRNOG00000020179	Nt5c2	0		1:14981460-14981952	2.03	0.00226	0.00275	ENSRNOG00000053291	AABR07000493.1	30680
6:124488204-124488504	2.86	2.47e-06	3e-06	ENSRNOG00000027300	Ttc7b	58504		14:37284185-37284560	1.93	0.00228	0.00278	ENSRNOG00000002152	Dcun1d4	0
10:74706139-74706461	2.2	2.56e-06	3.11e-06	ENSRNOG00000006661	Rad51c	0		8:61696135-61696492	2.53	0.00231	0.00281	ENSRNOG00000017600	Ptpn9	0
10:2907447-2907982	2.7	2.69e-06	3.26e-06	ENSRNOG00000059756	AABR07029023.1	79383		2:143563536-143563979	2.26	0.00246	0.00299	ENSRNOG00000011133	Trpc4	0
12:19221336-19221643	2.54	2.69e-06	3.26e-06	ENSRNOG00000060512	AABR07035541.2	6975		16:59784908-59785326	2.11	0.00248	0.00301	ENSRNOG00000011407	Pragmin	63682
8:101098507-101098940	2.82	2.73e-06	3.31e-06	ENSRNOG00000057191	AABR07071117.1	346298		12:39659865-39660317	2.18	0.00251	0.00304	ENSRNOG00000008673	Arpc3	0
3:5970572-5971084	3.46	2.77e-06	3.34e-06	ENSRNOG00000007422	Vav2	0		8:39500835-39501170	3.45	0.00256	0.0031	ENSRNOG00000028856	Pknox2	0
8:22059596-22060045	2.49	2.87e-06	3.46e-06	ENSRNOG00000020694	Icam5	2388		9:18204074-18204355	2.18	0.00262	0.00316	ENSRNOG00000054111	AABR07066829.1	2448
10:10064760-10065164	2.64	2.93e-06	3.53e-06	ENSRNOG00000041962	5S_rRNA	355066		2:234748928-234749508	2.29	0.00269	0.00324	ENSRNOG00000054881	U4	55422
1:226345460-226345814	3.48	2.94e-06	3.54e-06	ENSRNOG00000027264	Dagla	0		11:45315710-45316055	2.03	0.00277	0.00334	ENSRNOG00000027888	Cmss1	0
5:68651475-68651814	2.38	3.01e-06	3.62e-06	ENSRNOG00000049790	Olr848	31321		9:118809892-118810356	1.93	0.00286	0.00344	ENSRNOG00000016196	Dlgap1	0
3:111694279-111694673	2.64	3.03e-06	3.64e-06	ENSRNOG00000006378	Mga	4348		1:116105000-116105512	2.31	0.00285	0.00344	ENSRNOG00000056228	Atp10a	0
3:163183343-163183796	2.47	3.03e-06	3.64e-06	ENSRNOG00000052603	AABR07054608.1	44210		2:85384877-85385213	1.78	0.00291	0.00349	ENSRNOG00000011977	Sema5a	0
5:154903487-154903810	2.94	3.08e-06	3.69e-06	ENSRNOG00000022402	Luzp1	0		11:30857239-30857650	2.47	0.00301	0.00361	ENSRNOG00000021555	Mis18a	22237
6:104079795-104080349	3.25	3.15e-06	3.77e-06	ENSRNOG00000004589	Galnt16	0		10:81861524-81861898	2.46	0.00301	0.00361	ENSRNOG00000054653	AABR07030334.1	21287
9:21191911-21192276	3.67	3.16e-06	3.77e-06	ENSRNOG00000012708	Ptchd4	0		5:152795090-152795552	2.33	0.00305	0.00365	ENSRNOG00000017087	Man1c1	0
8:117977302-117977621	3	3.31e-06	3.96e-06	ENSRNOG00000020737	Cdc25a	5784		1:6866597-6867000	2.03	0.00308	0.00368	ENSRNOG00000011058	Utrn	0
X:111912068-111912405	2.86	3.36e-06	4.01e-06	ENSRNOG00000056135	Tsc22d3	24163		13:60877605-60878089	2.3	0.00319	0.00381	ENSRNOG00000003687	Rgs2	28512
13:42747871-42748188	2.85	3.44e-06	4.1e-06	ENSRNOG00000021553	Nckap5	0		10:29222485-29222861	2.2	0.0032	0.00381	ENSRNOG00000042335	Rn60_10_0291.1	23041
9:118809892-118810356	2.6	3.45e-06	4.11e-06	ENSRNOG00000016196	Dlgap1	0		8:67483519-67483870	2.44	0.00326	0.00388	ENSRNOG00000015257	Coro2b	0
5:73487676-73488149	2.46	3.55e-06	4.23e-06	ENSRNOG00000016621	Actl7b	4495		10:66511839-66512239	2.33	0.00333	0.00396	ENSRNOG00000023182	RGD1565317	2341
6:35397350-35397671	2.5	3.71e-06	4.4e-06	ENSRNOG00000054675	AABR07063565.1	53579		11:33939582-33940044	2.06	0.00333	0.00396	ENSRNOG00000051204	Dopey2	0
2:208229996-208230395	2.51	3.71e-06	4.41e-06	ENSRNOG00000053044	AABR07012775.1	4109		16:81954783-81955110	2.25	0.00339	0.00403	ENSRNOG00000028426	Mcf2l	0
18:48009597-48009973	3.33	3.78e-06	4.48e-06	ENSRNOG00000058146	AABR07032123.2	50304		17:74991299-74991682	2.31	0.00341	0.00405	ENSRNOG00000055896	U6	189667
10:63000179-63000745	3.03	3.85e-06	4.56e-06	ENSRNOG00000022536	Efcab5	0		2:29920926-29921382	2.09	0.00353	0.00418	ENSRNOG00000054044	SNORA17	9323
13:71590109-71590580	2.7	4.03e-06	4.77e-06	ENSRNOG00000054898	AABR07021433.1	8945		1:128864527-128864861	1.57	0.00356	0.00421	ENSRNOG00000014187	Igf1r	60105
2:85384877-85385213	2.12	4.11e-06	4.86e-06	ENSRNOG00000011977	Sema5a	0		11:31222834-31223145	1.77	0.00356	0.00421	ENSRNOG00000028670	RGD1562726	0
13:104730422-104730873	2.92	4.46e-06	5.26e-06	ENSRNOG00000061655	AABR07022055.1	56934		3:126206473-126206910	2.18	0.00362	0.00428	ENSRNOG00000053162	AABR07053787.2	25077
17:22804318-22804788	2.53	4.73e-06	5.58e-06	ENSRNOG00000058495	AABR07027283.1	6466		12:44151981-44152371	2.12	0.00389	0.00459	ENSRNOG00000001128	Tesc	0
9:49795697-49796111	3.55	4.91e-06	5.79e-06	ENSRNOG00000016444	AABR07067506.1	0		18:25769276-25769633	2.34	0.0039	0.0046	ENSRNOG00000020478	Camk4	0
2:197802821-197803160	3.18	5.11e-06	6.01e-06	ENSRNOG00000049385	Adamtsl4	424		12:37830944-37831291	1.9	0.00403	0.00475	ENSRNOG00000029260	Pitpnm2	0
2:96785780-96786176	2.57	5.45e-06	6.4e-06	ENSRNOG00000012095	Pkia	117559		8:119556765-119557208	1.95	0.0041	0.00482	ENSRNOG00000021091	Trank1	9301
8:14522890-14523192	2.4	5.52e-06	6.48e-06	ENSRNOG00000011585	Fat3	0		10:68614851-68615299	2.22	0.00415	0.00487	ENSRNOG00000030217	AABR07030122.1	25731
8:117589782-117590226	2.63	5.61e-06	6.58e-06	ENSRNOG00000020361	Ip6k2	0		3:163183343-163183796	1.74	0.00416	0.00488	ENSRNOG00000052603	AABR07054608.1	44210
7:126660114-126660463	3.37	5.86e-06	6.86e-06	ENSRNOG00000021463	Ppara	0		6:70071481-70071814	1.93	0.00419	0.00491	ENSRNOG00000058196	SNORA17	62504
10:66511839-66512239	3.19	6.5e-06	7.6e-06	ENSRNOG00000023182	RGD1565317	2341		5:150910761-150911246	2.03	0.0044	0.00515	ENSRNOG00000010396	Eya3	0
15:18399099-18399732	3.56	6.6e-06	7.71e-06	ENSRNOG00000033261	Fam107a	0		14:81007325-81007618	3.34	0.00447	0.00523	ENSRNOG00000030568	Rgs12	0
3:4006840-4007182	3.25	6.99e-06	8.16e-06	ENSRNOG00000055447	AC111292.2	0		12:3351281-3352056	-1.31	0.00452	0.00528	ENSRNOG00000053067	AABR07035008.1	31101
19:11302998-11303444	1.84	7.01e-06	8.17e-06	ENSRNOG00000025764	Mt1	61		17:22804318-22804788	1.96	0.00464	0.00541	ENSRNOG00000058495	AABR07027283.1	6466
2:242165201-242165566	2.69	7.35e-06	8.56e-06	ENSRNOG00000009882	Ppp3ca	0		10:42751819-42752205	2.15	0.00465	0.00542	ENSRNOG00000045816	Gria1	0
18:50784526-50784991	3.31	8.05e-06	9.36e-06	ENSRNOG00000052184	AABR07032171.1	0		11:69764485-69764963	1.69	0.00467	0.00544	ENSRNOG00000001706	Kalrn	0
13:51113781-51114256	2.8	8.97e-06	1.04e-05	ENSRNOG00000030743	Myog	12203		4:168895690-168896041	2.22	0.00481	0.00559	ENSRNOG00000000024	Hebp1	7524
8:61696135-61696492	3.03	9.36e-06	1.09e-05	ENSRNOG00000017600	Ptpn9	0		3:154598084-154598514	1.8	0.00487	0.00566	ENSRNOG00000012956	Tgm2	0
5:138010312-138010848	2.68	9.63e-06	1.12e-05	ENSRNOG00000007232	Lao1	912		10:98752741-98753130	2.39	0.00501	0.00581	ENSRNOG00000004437	Map2k6	0
18:56048700-56049153	2.73	1.01e-05	1.17e-05	ENSRNOG00000018774	Rps14	1385		5:138010312-138010848	2.1	0.0051	0.00591	ENSRNOG00000007232	Lao1	912
5:138071356-138071838	2.68	1.06e-05	1.22e-05	ENSRNOG00000054036	SNORA17	41728		14:33298446-33298807	2.62	0.00528	0.00611	ENSRNOG00000047065	Spink2	44534
6:47478392-47478751	2.04	1.1e-05	1.28e-05	ENSRNOG00000055363	SNORA17	108077		8:129115140-129115493	1.75	0.0053	0.00613	ENSRNOG00000018797	Myrip	0
10:86654194-86654768	2.78	1.16e-05	1.34e-05	ENSRNOG00000009066	Thra	2517		1:240104679-240105033	1.87	0.00532	0.00614	ENSRNOG00000053293	SNORA17	164686
4:120070499-120070895	2.72	1.18e-05	1.36e-05	ENSRNOG00000059069	AABR07061378.1	29262		16:6754549-6754898	2.47	0.00542	0.00625	ENSRNOG00000021805	Rft1	7854
9:20191258-20191657	2.68	1.23e-05	1.42e-05	ENSRNOG00000011154	Adgrf5	0		3:82289076-82289477	1.8	0.00544	0.00627	ENSRNOG00000041679	5S_rRNA	2658
15:70357556-70358027	2.91	1.24e-05	1.43e-05	ENSRNOG00000008986	Diaph3	0		2:187510256-187510656	2.2	0.00558	0.00643	ENSRNOG00000031778	Mef2d	1508
1:139719251-139719746	2.39	1.36e-05	1.57e-05	ENSRNOG00000057436	U1	114709		8:101098507-101098940	2.21	0.00585	0.00673	ENSRNOG00000057191	AABR07071117.1	346298
11:30857239-30857650	2.77	1.44e-05	1.66e-05	ENSRNOG00000021555	Mis18a	22237		2:218714260-218714632	1.55	0.00588	0.00676	ENSRNOG00000013683	S1pr1	55500
3:160887117-160887407	2.37	1.6e-05	1.83e-05	ENSRNOG00000014297	Sdc4	0		7:31864093-31864471	2.18	0.00596	0.00685	ENSRNOG00000008797	Tmpo	0
10:20492665-20492998	3.12	1.63e-05	1.87e-05	ENSRNOG00000007377	Slit3	0		5:136855553-136856001	2.03	0.00603	0.00691	ENSRNOG00000019843	St3gal3	0
4:58573043-58573375	2.68	1.69e-05	1.94e-05	ENSRNOG00000054990	AABR07060133.1	87597		9:70795323-70795726	2.02	0.00611	0.00699	ENSRNOG00000012961	Klf7	7411
11:86423477-86424386	2.98	1.76e-05	2.01e-05	ENSRNOG00000001893	AABR07034742.1	571		1:139719251-139719746	1.63	0.00622	0.00712	ENSRNOG00000057436	U1	114709
2:139469197-139469583	3.58	1.79e-05	2.04e-05	ENSRNOG00000010210	Slc7a11	0		2:220260959-220261278	1.87	0.00634	0.00724	ENSRNOG00000016872	Lppr4	36967
20:5608840-5609337	3.6	1.96e-05	2.24e-05	ENSRNOG00000000485	Bak1	292		4:120070499-120070895	2.03	0.00635	0.00725	ENSRNOG00000059069	AABR07061378.1	29262
5:64790744-64791278	2.96	2.22e-05	2.53e-05	ENSRNOG00000006972	Zfp189	0		7:28967574-28967903	2.36	0.00638	0.00727	ENSRNOG00000005228	Gnptab	0
2:33135477-33135943	3.05	2.49e-05	2.83e-05	ENSRNOG00000027002	Mast4	110207		6:12315591-12315906	2.03	0.00664	0.00756	ENSRNOG00000016528	Ppp1r21	0
2:34610278-34610622	2.78	2.6e-05	2.96e-05	ENSRNOG00000012655	Adamts6	23524		1:240343185-240343467	2.08	0.00682	0.00776	ENSRNOG00000057279	AABR07006566.1	1553
13:82974839-82975201	2.23	2.61e-05	2.96e-05	ENSRNOG00000054895	U6	14423		2:208229996-208230395	1.78	0.00685	0.00779	ENSRNOG00000053044	AABR07012775.1	4109
1:246416318-246416700	2.93	2.71e-05	3.08e-05	ENSRNOG00000014768	Glis3	0		3:57887618-57888006	2.21	0.00753	0.00856	ENSRNOG00000022922	Slc25a12	0
5:74507822-74508152	2.14	2.94e-05	3.33e-05	ENSRNOG00000011425	Ptpn3	139637		2:197334093-197334880	1.04	0.00768	0.00872	ENSRNOG00000054851	5_8S_rRNA	124059
18:25769276-25769633	2.82	3.05e-05	3.46e-05	ENSRNOG00000020478	Camk4	0		4:139245345-139245774	1.61	0.00779	0.00883	ENSRNOG00000059651	7SK	79604
14:9093838-9094308	2.82	3.31e-05	3.75e-05	ENSRNOG00000053286	AABR07014317.1	5934		5:74507822-74508152	1.72	0.00815	0.00922	ENSRNOG00000011425	Ptpn3	139637
16:22455902-22456327	2.33	3.68e-05	4.16e-05	ENSRNOG00000059895	SNORA70	41444		6:59868476-59868885	2.53	0.00818	0.00926	ENSRNOG00000004282	Arl4a	79692
13:60877605-60878089	2.7	3.73e-05	4.21e-05	ENSRNOG00000003687	Rgs2	28512		3:117615831-117616272	1.6	0.00823	0.00929	ENSRNOG00000007302	Fbn1	0
17:74991299-74991682	2.8	3.84e-05	4.33e-05	ENSRNOG00000055896	U6	189667		1:24191961-24192414	1.92	0.00857	0.00968	ENSRNOG00000011815	Sgk1	0
7:75227823-75228359	2.03	4.25e-05	4.79e-05	ENSRNOG00000061463	AABR07057510.3	0		17:70655715-70656131	2.62	0.00874	0.00985	ENSRNOG00000061735	AC141172.1	0
12:47103044-47103468	2.63	4.27e-05	4.81e-05	ENSRNOG00000001172	Rnf10	0		10:72798477-72798859	2.04	0.00886	0.00998	ENSRNOG00000055874	7SK	96602
12:15360981-15361429	1.88	5.1e-05	5.73e-05	ENSRNOG00000024342	Rn60_12_0174.1	13601		4:149518533-149518957	1.72	0.00925	0.0104	ENSRNOG00000052200	AABR07061848.1	123983
11:31222834-31223145	2.05	5.42e-05	6.09e-05	ENSRNOG00000028670	RGD1562726	0		6:35397350-35397671	1.73	0.00967	0.0109	ENSRNOG00000054675	AABR07063565.1	53579
1:128830560-128830886	3.07	5.86e-05	6.57e-05	ENSRNOG00000014187	Igf1r	94080		10:11305498-11305849	2	0.00975	0.0109	ENSRNOG00000055362	AABR07029172.2	706
13:70445086-70445562	3.26	5.88e-05	6.59e-05	ENSRNOG00000027697	Nmnat2	0		10:1120923-1121370	1.93	0.00985	0.011	ENSRNOG00000052185	5S_rRNA	15636
2:27324388-27324840	2.03	6.43e-05	7.19e-05	ENSRNOG00000060626	Polk	0		15:34270549-34270885	2.51	0.0102	0.0114	ENSRNOG00000019438	Rnf31	0
1:21224839-21225337	2.56	6.97e-05	7.79e-05	ENSRNOG00000013202	Akap7	0		12:45029094-45029464	2.09	0.0102	0.0115	ENSRNOG00000001136	Pebp1	0
2:220260959-220261278	2.23	7.18e-05	8.02e-05	ENSRNOG00000016872	Lppr4	36967		17:46747726-46748187	2.47	0.0104	0.0116	ENSRNOG00000059705	Elmo1	0
[truncated: 115 more rows]

## Sheet: All genes
MR			GR
[truncated: 1,506 more rows]

## Sheet: CON MR Peaks
	MR (FS30 vs BLAM)			MR (BLPM vs BLAM)
[truncated: 491 more rows]

## Sheet: CON GR Peaks
	GR (FS30 vs BLAM)			GR (BLPM vs BLAM)
[truncated: 60 more rows]
