# Supplementary material for: Distinct regulation of hippocampal neuroplasticity and ciliary genes by corticosteroid receptors
Source: Nat Commun. 2021 Aug 6;12:4737. doi: 10.1038/s41467-021-24967-z (PMC8346558; doi:10.1038/s41467-021-24967-z)
Supplement: Supplementary file 7 — Supplementary Data 5 [file 41467_2021_24967_MOESM7_ESM.xlsx]

## Sheet: MR Peaks_FIMO
PeakCoordinates	TFBSstart	TFBSend	MotifID	pValue	strand	MotifName	GeneIDs(-5Kb+5Kb)	GeneNames(-5Kb+5Kb)	ClosestGeneID	ClosestGeneName	ClosestGeneDistance
1:100413408-100413780	288	295	MA0604.1	9.81e-05	+	Atf1	N/A	N/A	ENSRNOG00000019318	Syt3	5326
1:100413408-100413780	286	299	MA0834.1	1.71e-05	-	ATF7	N/A	N/A	ENSRNOG00000019318	Syt3	5326
1:100413408-100413780	286	299	MA0834.1	2.08e-05	+	ATF7	N/A	N/A	ENSRNOG00000019318	Syt3	5326
1:100413408-100413780	185	198	MA0834.1	8.83e-05	+	ATF7	N/A	N/A	ENSRNOG00000019318	Syt3	5326
1:100413408-100413780	286	299	MA0835.1	2.36e-05	-	BATF3	N/A	N/A	ENSRNOG00000019318	Syt3	5326
1:100413408-100413780	286	299	MA0835.1	3.01e-05	+	BATF3	N/A	N/A	ENSRNOG00000019318	Syt3	5326
1:100413408-100413780	51	64	MA0463.1	3.57e-05	+	Bcl6	N/A	N/A	ENSRNOG00000019318	Syt3	5326
1:100413408-100413780	131	141	MA0102.3	4.45e-05	+	CEBPA	N/A	N/A	ENSRNOG00000019318	Syt3	5326
1:100413408-100413780	289	296	MA0018.2	1.47e-05	+	CREB1	N/A	N/A	ENSRNOG00000019318	Syt3	5326
1:100413408-100413780	289	296	MA0018.2	1.47e-05	-	CREB1	N/A	N/A	ENSRNOG00000019318	Syt3	5326
1:100413408-100413780	287	298	MA0840.1	1.17e-05	-	Creb5	N/A	N/A	ENSRNOG00000019318	Syt3	5326
1:100413408-100413780	287	298	MA0840.1	4.51e-05	+	Creb5	N/A	N/A	ENSRNOG00000019318	Syt3	5326
1:100413408-100413780	186	197	MA0840.1	6.19e-05	+	Creb5	N/A	N/A	ENSRNOG00000019318	Syt3	5326
1:100413408-100413780	287	296	MA0609.1	4.67e-05	+	Crem	N/A	N/A	ENSRNOG00000019318	Syt3	5326
1:100413408-100413780	103	110	MA0611.1	5.04e-05	+	Dux	N/A	N/A	ENSRNOG00000019318	Syt3	5326
1:100413408-100413780	136	143	MA0611.1	5.04e-05	+	Dux	N/A	N/A	ENSRNOG00000019318	Syt3	5326
1:100413408-100413780	52	62	MA0154.2	4.77e-05	-	EBF1	N/A	N/A	ENSRNOG00000019318	Syt3	5326
1:100413408-100413780	50	63	MA0154.3	5.26e-05	+	EBF1	N/A	N/A	ENSRNOG00000019318	Syt3	5326
1:100413408-100413780	51	61	MA0154.2	5.79e-05	+	EBF1	N/A	N/A	ENSRNOG00000019318	Syt3	5326
1:100413408-100413780	7	16	MA0154.1	6.48e-05	-	EBF1	N/A	N/A	ENSRNOG00000019318	Syt3	5326
1:100413408-100413780	52	61	MA0154.1	6.88e-05	-	EBF1	N/A	N/A	ENSRNOG00000019318	Syt3	5326
1:100413408-100413780	324	337	MA0162.2	1.51e-05	+	EGR1	N/A	N/A	ENSRNOG00000019318	Syt3	5326
1:100413408-100413780	324	338	MA0472.1	4.6e-05	+	EGR2	N/A	N/A	ENSRNOG00000019318	Syt3	5326
1:100413408-100413780	77	85	MA0136.1	9.11e-05	-	ELF5	N/A	N/A	ENSRNOG00000019318	Syt3	5326
1:100413408-100413780	147	157	MA0076.2	9.52e-05	-	ELK4	N/A	N/A	ENSRNOG00000019318	Syt3	5326
1:100413408-100413780	76	86	MA0474.1	3.95e-05	+	Erg	N/A	N/A	ENSRNOG00000019318	Syt3	5326
1:100413408-100413780	147	156	MA0474.2	9.87e-05	+	ERG	N/A	N/A	ENSRNOG00000019318	Syt3	5326
1:100413408-100413780	73	87	MA0098.2	4.46e-05	-	Ets1	N/A	N/A	ENSRNOG00000019318	Syt3	5326
1:100413408-100413780	147	156	MA0098.3	5.94e-05	+	ETS1	N/A	N/A	ENSRNOG00000019318	Syt3	5326
1:100413408-100413780	147	156	MA0761.1	8.61e-05	+	ETV1	N/A	N/A	ENSRNOG00000019318	Syt3	5326
1:100413408-100413780	146	156	MA0762.1	2e-05	+	ETV2	N/A	N/A	ENSRNOG00000019318	Syt3	5326
1:100413408-100413780	147	156	MA0764.1	7.3e-05	+	ETV4	N/A	N/A	ENSRNOG00000019318	Syt3	5326
1:100413408-100413780	147	156	MA0645.1	4.55e-05	+	ETV6	N/A	N/A	ENSRNOG00000019318	Syt3	5326
1:100413408-100413780	150	167	MA0149.1	3.41e-05	+	EWSR1-FLI1	N/A	N/A	ENSRNOG00000019318	Syt3	5326
1:100413408-100413780	75	92	MA0149.1	9.38e-05	+	EWSR1-FLI1	N/A	N/A	ENSRNOG00000019318	Syt3	5326
1:100413408-100413780	147	156	MA0156.2	8.82e-05	+	FEV	N/A	N/A	ENSRNOG00000019318	Syt3	5326
1:100413408-100413780	76	86	MA0475.1	5.54e-05	+	FLI1	N/A	N/A	ENSRNOG00000019318	Syt3	5326
1:100413408-100413780	147	156	MA0475.2	8.52e-05	+	FLI1	N/A	N/A	ENSRNOG00000019318	Syt3	5326
1:100413408-100413780	338	352	MA0481.1	1.55e-05	+	FOXP1	N/A	N/A	ENSRNOG00000019318	Syt3	5326
1:100413408-100413780	148	158	MA0062.2	9.23e-05	+	Gabpa	N/A	N/A	ENSRNOG00000019318	Syt3	5326
1:100413408-100413780	212	222	MA0646.1	9.72e-05	+	GCM1	N/A	N/A	ENSRNOG00000019318	Syt3	5326
1:100413408-100413780	224	235	MA0821.1	3.43e-05	-	HES5	N/A	N/A	ENSRNOG00000019318	Syt3	5326
1:100413408-100413780	224	235	MA0822.1	8.18e-05	+	HES7	N/A	N/A	ENSRNOG00000019318	Syt3	5326
1:100413408-100413780	278	287	MA0109.1	6.19e-05	+	HLTF	N/A	N/A	ENSRNOG00000019318	Syt3	5326
1:100413408-100413780	23	43	MA0050.2	7.53e-05	+	IRF1	N/A	N/A	ENSRNOG00000019318	Syt3	5326
1:100413408-100413780	27	40	MA0652.1	8.39e-05	-	IRF8	N/A	N/A	ENSRNOG00000019318	Syt3	5326
1:100413408-100413780	287	298	MA0656.1	7.56e-06	-	JDP2(var.2)	N/A	N/A	ENSRNOG00000019318	Syt3	5326
1:100413408-100413780	287	298	MA0656.1	2.47e-05	+	JDP2(var.2)	N/A	N/A	ENSRNOG00000019318	Syt3	5326
1:100413408-100413780	186	197	MA0656.1	5.36e-05	+	JDP2(var.2)	N/A	N/A	ENSRNOG00000019318	Syt3	5326
1:100413408-100413780	330	340	MA0741.1	3.14e-05	+	KLF16	N/A	N/A	ENSRNOG00000019318	Syt3	5326
1:100413408-100413780	330	339	MA0599.1	1.19e-05	+	KLF5	N/A	N/A	ENSRNOG00000019318	Syt3	5326
1:100413408-100413780	35	48	MA0863.1	2.71e-05	+	MTF1	N/A	N/A	ENSRNOG00000019318	Syt3	5326
1:100413408-100413780	328	337	MA0057.1	1.86e-06	-	MZF1(var.2)	N/A	N/A	ENSRNOG00000019318	Syt3	5326
1:100413408-100413780	228	237	MA0670.1	1.78e-05	-	NFIA	N/A	N/A	ENSRNOG00000019318	Syt3	5326
1:100413408-100413780	300	309	MA0670.1	8.45e-05	+	NFIA	N/A	N/A	ENSRNOG00000019318	Syt3	5326
1:100413408-100413780	229	237	MA0671.1	4.07e-05	-	NFIX	N/A	N/A	ENSRNOG00000019318	Syt3	5326
1:100413408-100413780	300	308	MA0671.1	4.07e-05	+	NFIX	N/A	N/A	ENSRNOG00000019318	Syt3	5326
1:100413408-100413780	261	276	MA0060.1	7.22e-06	+	NFYA	N/A	N/A	ENSRNOG00000019318	Syt3	5326
1:100413408-100413780	98	113	MA0060.1	4.33e-05	+	NFYA	N/A	N/A	ENSRNOG00000019318	Syt3	5326
1:100413408-100413780	131	146	MA0060.1	5.04e-05	+	NFYA	N/A	N/A	ENSRNOG00000019318	Syt3	5326
1:100413408-100413780	99	116	MA0060.2	5.7e-05	-	NFYA	N/A	N/A	ENSRNOG00000019318	Syt3	5326
1:100413408-100413780	262	279	MA0060.2	6.91e-05	-	NFYA	N/A	N/A	ENSRNOG00000019318	Syt3	5326
1:100413408-100413780	129	143	MA0502.1	2.3e-05	+	NFYB	N/A	N/A	ENSRNOG00000019318	Syt3	5326
1:100413408-100413780	259	273	MA0502.1	3.31e-05	+	NFYB	N/A	N/A	ENSRNOG00000019318	Syt3	5326
1:100413408-100413780	359	369	MA0506.1	3.45e-07	-	NRF1	N/A	N/A	ENSRNOG00000019318	Syt3	5326
1:100413408-100413780	360	370	MA0506.1	8.71e-07	+	NRF1	N/A	N/A	ENSRNOG00000019318	Syt3	5326
1:100413408-100413780	286	293	MA0067.1	6.8e-05	-	Pax2	N/A	N/A	ENSRNOG00000019318	Syt3	5326
1:100413408-100413780	35	54	MA0014.1	3.06e-05	-	Pax5	N/A	N/A	ENSRNOG00000019318	Syt3	5326
1:100413408-100413780	224	235	MA0783.1	9.05e-05	-	PKNOX2	N/A	N/A	ENSRNOG00000019318	Syt3	5326
1:100413408-100413780	59	73	MA0508.1	5.13e-05	+	PRDM1	N/A	N/A	ENSRNOG00000019318	Syt3	5326
1:100413408-100413780	181	194	MA0509.1	1.54e-07	-	Rfx1	N/A	N/A	ENSRNOG00000019318	Syt3	5326
1:100413408-100413780	181	194	MA0509.1	2.11e-06	+	Rfx1	N/A	N/A	ENSRNOG00000019318	Syt3	5326
1:100413408-100413780	300	313	MA0509.1	8.31e-06	-	Rfx1	N/A	N/A	ENSRNOG00000019318	Syt3	5326
1:100413408-100413780	176	194	MA0600.1	5.04e-07	-	RFX2	N/A	N/A	ENSRNOG00000019318	Syt3	5326
1:100413408-100413780	180	195	MA0600.2	7.51e-07	+	RFX2	N/A	N/A	ENSRNOG00000019318	Syt3	5326
1:100413408-100413780	180	195	MA0600.2	1.24e-06	-	RFX2	N/A	N/A	ENSRNOG00000019318	Syt3	5326
1:100413408-100413780	181	199	MA0600.1	1.41e-06	+	RFX2	N/A	N/A	ENSRNOG00000019318	Syt3	5326
1:100413408-100413780	295	313	MA0600.1	1.56e-05	-	RFX2	N/A	N/A	ENSRNOG00000019318	Syt3	5326
1:100413408-100413780	180	195	MA0798.1	7.43e-07	+	RFX3	N/A	N/A	ENSRNOG00000019318	Syt3	5326
1:100413408-100413780	180	195	MA0798.1	2.84e-06	-	RFX3	N/A	N/A	ENSRNOG00000019318	Syt3	5326
1:100413408-100413780	180	195	MA0799.1	9.99e-07	+	RFX4	N/A	N/A	ENSRNOG00000019318	Syt3	5326
1:100413408-100413780	180	195	MA0799.1	1.46e-06	-	RFX4	N/A	N/A	ENSRNOG00000019318	Syt3	5326
1:100413408-100413780	180	195	MA0510.2	2.3e-06	+	RFX5	N/A	N/A	ENSRNOG00000019318	Syt3	5326
1:100413408-100413780	180	195	MA0510.2	4.1e-06	-	RFX5	N/A	N/A	ENSRNOG00000019318	Syt3	5326
1:100413408-100413780	297	311	MA0510.1	9.52e-06	-	RFX5	N/A	N/A	ENSRNOG00000019318	Syt3	5326
1:100413408-100413780	178	192	MA0510.1	2.5e-05	-	RFX5	N/A	N/A	ENSRNOG00000019318	Syt3	5326
1:100413408-100413780	299	314	MA0510.2	6.08e-05	-	RFX5	N/A	N/A	ENSRNOG00000019318	Syt3	5326
1:100413408-100413780	299	314	MA0510.2	9.63e-05	+	RFX5	N/A	N/A	ENSRNOG00000019318	Syt3	5326
1:100413408-100413780	320	339	MA0073.1	4.19e-05	+	RREB1	N/A	N/A	ENSRNOG00000019318	Syt3	5326
1:100413408-100413780	219	231	MA0513.1	2.04e-05	+	SMAD2::SMAD3::SMAD4	N/A	N/A	ENSRNOG00000019318	Syt3	5326
1:100413408-100413780	93	107	MA0143.2	8.98e-05	+	Sox2	N/A	N/A	ENSRNOG00000019318	Syt3	5326
1:100413408-100413780	93	107	MA0143.1	9.23e-05	+	Sox2	N/A	N/A	ENSRNOG00000019318	Syt3	5326
1:100413408-100413780	330	340	MA0079.3	3.82e-06	+	SP1	N/A	N/A	ENSRNOG00000019318	Syt3	5326
1:100413408-100413780	331	340	MA0079.2	1.21e-05	+	SP1	N/A	N/A	ENSRNOG00000019318	Syt3	5326
1:100413408-100413780	330	339	MA0079.2	1.29e-05	+	SP1	N/A	N/A	ENSRNOG00000019318	Syt3	5326
1:100413408-100413780	328	337	MA0079.2	7.94e-05	+	SP1	N/A	N/A	ENSRNOG00000019318	Syt3	5326
1:100413408-100413780	46	55	MA0079.2	8.28e-05	+	SP1	N/A	N/A	ENSRNOG00000019318	Syt3	5326
1:100413408-100413780	330	344	MA0516.1	3.74e-05	+	SP2	N/A	N/A	ENSRNOG00000019318	Syt3	5326
1:100413408-100413780	330	340	MA0746.1	3.79e-05	+	SP3	N/A	N/A	ENSRNOG00000019318	Syt3	5326
1:100413408-100413780	330	341	MA0747.1	7.49e-05	+	SP8	N/A	N/A	ENSRNOG00000019318	Syt3	5326
1:100413408-100413780	57	71	MA0080.3	5.19e-05	+	Spi1	N/A	N/A	ENSRNOG00000019318	Syt3	5326
1:100413408-100413780	61	67	MA0081.1	6.51e-05	+	SPIB	N/A	N/A	ENSRNOG00000019318	Syt3	5326
1:100413408-100413780	26	39	MA0137.1	4.98e-05	-	STAT1	N/A	N/A	ENSRNOG00000019318	Syt3	5326
1:100413408-100413780	25	39	MA0517.1	2.37e-05	+	STAT1::STAT2	N/A	N/A	ENSRNOG00000019318	Syt3	5326
1:100413408-100413780	115	128	MA0523.1	4.01e-05	+	TCF7L2	N/A	N/A	ENSRNOG00000019318	Syt3	5326
1:100413408-100413780	312	326	MA0106.2	3.65e-05	+	TP53	N/A	N/A	ENSRNOG00000019318	Syt3	5326
1:100413408-100413780	310	329	MA0525.1	4.12e-05	+	TP63	N/A	N/A	ENSRNOG00000019318	Syt3	5326
1:100413408-100413780	311	328	MA0525.2	5.57e-05	+	TP63	N/A	N/A	ENSRNOG00000019318	Syt3	5326
1:100413408-100413780	311	328	MA0861.1	7.79e-05	+	TP73	N/A	N/A	ENSRNOG00000019318	Syt3	5326
1:100413408-100413780	197	212	MA0693.1	9.38e-05	+	Vdr	N/A	N/A	ENSRNOG00000019318	Syt3	5326
1:100413408-100413780	160	174	MA0527.1	1.11e-05	-	ZBTB33	N/A	N/A	ENSRNOG00000019318	Syt3	5326
1:100413408-100413780	32	51	MA0088.1	2.09e-05	+	znf143	N/A	N/A	ENSRNOG00000019318	Syt3	5326
1:100413408-100413780	34	54	MA0528.1	1.01e-05	-	ZNF263	N/A	N/A	ENSRNOG00000019318	Syt3	5326
1:100413408-100413780	37	57	MA0528.1	9.43e-05	-	ZNF263	N/A	N/A	ENSRNOG00000019318	Syt3	5326
1:100413408-100413780	172	186	MA0116.1	4.27e-05	-	Znf423	N/A	N/A	ENSRNOG00000019318	Syt3	5326
1:100413408-100413780	330	339	MA0753.1	9.04e-05	+	ZNF740	N/A	N/A	ENSRNOG00000019318	Syt3	5326
1:101164375-101164887	83	97	MA0591.1	7.97e-05	+	Bach1::Mafk	ENSRNOG00000020650	Slc17a7	ENSRNOG00000020650	Slc17a7	0
1:101164375-101164887	264	271	MA0607.1	7.98e-05	+	Bhlha15	ENSRNOG00000020650	Slc17a7	ENSRNOG00000020650	Slc17a7	0
1:101164375-101164887	253	267	MA0469.1	4.5e-05	+	E2F3	ENSRNOG00000020650	Slc17a7	ENSRNOG00000020650	Slc17a7	0
1:101164375-101164887	251	261	MA0471.1	6.26e-05	-	E2F6	ENSRNOG00000020650	Slc17a7	ENSRNOG00000020650	Slc17a7	0
1:101164375-101164887	206	219	MA0162.2	1.58e-06	+	EGR1	ENSRNOG00000020650	Slc17a7	ENSRNOG00000020650	Slc17a7	0
1:101164375-101164887	234	247	MA0162.2	6.84e-06	+	EGR1	ENSRNOG00000020650	Slc17a7	ENSRNOG00000020650	Slc17a7	0
1:101164375-101164887	151	164	MA0162.2	6.03e-05	+	EGR1	ENSRNOG00000020650	Slc17a7	ENSRNOG00000020650	Slc17a7	0
1:101164375-101164887	255	268	MA0162.2	9.12e-05	+	EGR1	ENSRNOG00000020650	Slc17a7	ENSRNOG00000020650	Slc17a7	0
1:101164375-101164887	237	247	MA0162.1	9.44e-05	-	Egr1	ENSRNOG00000020650	Slc17a7	ENSRNOG00000020650	Slc17a7	0
1:101164375-101164887	206	220	MA0472.1	1.4e-05	+	EGR2	ENSRNOG00000020650	Slc17a7	ENSRNOG00000020650	Slc17a7	0
1:101164375-101164887	234	248	MA0472.1	6.82e-05	+	EGR2	ENSRNOG00000020650	Slc17a7	ENSRNOG00000020650	Slc17a7	0
1:101164375-101164887	279	286	MA0598.1	1.21e-05	+	EHF	ENSRNOG00000020650	Slc17a7	ENSRNOG00000020650	Slc17a7	0
1:101164375-101164887	137	147	MA0474.1	9.71e-05	-	Erg	ENSRNOG00000020650	Slc17a7	ENSRNOG00000020650	Slc17a7	0
1:101164375-101164887	20	37	MA0112.1	2.29e-06	-	ESR1	ENSRNOG00000020650	Slc17a7	ENSRNOG00000020650	Slc17a7	0
1:101164375-101164887	21	40	MA0112.2	3.17e-06	-	ESR1	ENSRNOG00000020650	Slc17a7	ENSRNOG00000020650	Slc17a7	0
1:101164375-101164887	20	36	MA0112.3	8.11e-05	+	ESR1	ENSRNOG00000020650	Slc17a7	ENSRNOG00000020650	Slc17a7	0
1:101164375-101164887	21	35	MA0258.2	1.11e-06	-	ESR2	ENSRNOG00000020650	Slc17a7	ENSRNOG00000020650	Slc17a7	0
1:101164375-101164887	20	37	MA0258.1	6.51e-06	-	ESR2	ENSRNOG00000020650	Slc17a7	ENSRNOG00000020650	Slc17a7	0
1:101164375-101164887	19	36	MA0258.1	4.7e-05	+	ESR2	ENSRNOG00000020650	Slc17a7	ENSRNOG00000020650	Slc17a7	0
1:101164375-101164887	44	61	MA0258.1	9.16e-05	-	ESR2	ENSRNOG00000020650	Slc17a7	ENSRNOG00000020650	Slc17a7	0
1:101164375-101164887	28	38	MA0592.1	3.76e-06	-	ESRRA	ENSRNOG00000020650	Slc17a7	ENSRNOG00000020650	Slc17a7	0
1:101164375-101164887	29	39	MA0592.2	4.89e-06	-	Esrra	ENSRNOG00000020650	Slc17a7	ENSRNOG00000020650	Slc17a7	0
1:101164375-101164887	30	41	MA0141.2	1.29e-06	-	Esrrb	ENSRNOG00000020650	Slc17a7	ENSRNOG00000020650	Slc17a7	0
1:101164375-101164887	30	41	MA0141.1	1.38e-06	-	Esrrb	ENSRNOG00000020650	Slc17a7	ENSRNOG00000020650	Slc17a7	0
1:101164375-101164887	28	38	MA0141.3	1.23e-05	-	ESRRB	ENSRNOG00000020650	Slc17a7	ENSRNOG00000020650	Slc17a7	0
1:101164375-101164887	29	38	MA0643.1	1.26e-05	-	Esrrg	ENSRNOG00000020650	Slc17a7	ENSRNOG00000020650	Slc17a7	0
1:101164375-101164887	276	290	MA0098.2	8.02e-05	+	Ets1	ENSRNOG00000020650	Slc17a7	ENSRNOG00000020650	Slc17a7	0
1:101164375-101164887	303	320	MA0149.1	5.92e-06	-	EWSR1-FLI1	ENSRNOG00000020650	Slc17a7	ENSRNOG00000020650	Slc17a7	0
1:101164375-101164887	248	265	MA0149.1	6.69e-06	-	EWSR1-FLI1	ENSRNOG00000020650	Slc17a7	ENSRNOG00000020650	Slc17a7	0
1:101164375-101164887	139	156	MA0149.1	6.76e-05	-	EWSR1-FLI1	ENSRNOG00000020650	Slc17a7	ENSRNOG00000020650	Slc17a7	0
1:101164375-101164887	197	214	MA0149.1	8.01e-05	-	EWSR1-FLI1	ENSRNOG00000020650	Slc17a7	ENSRNOG00000020650	Slc17a7	0
1:101164375-101164887	277	287	MA0475.1	4.25e-05	-	FLI1	ENSRNOG00000020650	Slc17a7	ENSRNOG00000020650	Slc17a7	0
1:101164375-101164887	278	287	MA0062.1	7.64e-05	-	GABPA	ENSRNOG00000020650	Slc17a7	ENSRNOG00000020650	Slc17a7	0
1:101164375-101164887	276	286	MA0062.2	9.49e-05	-	Gabpa	ENSRNOG00000020650	Slc17a7	ENSRNOG00000020650	Slc17a7	0
1:101164375-101164887	221	230	MA0092.1	4.83e-05	+	Hand1::Tcf3	ENSRNOG00000020650	Slc17a7	ENSRNOG00000020650	Slc17a7	0
1:101164375-101164887	189	203	MA0114.2	8.14e-05	+	HNF4A	ENSRNOG00000020650	Slc17a7	ENSRNOG00000020650	Slc17a7	0
1:101164375-101164887	48	57	MA0824.1	7.2e-05	+	ID4	ENSRNOG00000020650	Slc17a7	ENSRNOG00000020650	Slc17a7	0
1:101164375-101164887	210	221	MA0155.1	2.52e-05	-	INSM1	ENSRNOG00000020650	Slc17a7	ENSRNOG00000020650	Slc17a7	0
1:101164375-101164887	396	408	MA0488.1	4.79e-05	-	JUN	ENSRNOG00000020650	Slc17a7	ENSRNOG00000020650	Slc17a7	0
1:101164375-101164887	83	93	MA0493.1	1.36e-05	-	Klf1	ENSRNOG00000020650	Slc17a7	ENSRNOG00000020650	Slc17a7	0
1:101164375-101164887	79	93	MA0742.1	5.3e-05	-	Klf12	ENSRNOG00000020650	Slc17a7	ENSRNOG00000020650	Slc17a7	0
1:101164375-101164887	77	94	MA0657.1	6.48e-05	-	KLF13	ENSRNOG00000020650	Slc17a7	ENSRNOG00000020650	Slc17a7	0
1:101164375-101164887	206	216	MA0741.1	7.74e-06	+	KLF16	ENSRNOG00000020650	Slc17a7	ENSRNOG00000020650	Slc17a7	0
1:101164375-101164887	146	156	MA0741.1	8.65e-05	+	KLF16	ENSRNOG00000020650	Slc17a7	ENSRNOG00000020650	Slc17a7	0
1:101164375-101164887	146	155	MA0039.2	1.57e-05	-	Klf4	ENSRNOG00000020650	Slc17a7	ENSRNOG00000020650	Slc17a7	0
1:101164375-101164887	83	92	MA0039.2	3.99e-05	+	Klf4	ENSRNOG00000020650	Slc17a7	ENSRNOG00000020650	Slc17a7	0
1:101164375-101164887	125	134	MA0039.2	9.76e-05	-	Klf4	ENSRNOG00000020650	Slc17a7	ENSRNOG00000020650	Slc17a7	0
1:101164375-101164887	146	155	MA0599.1	1.99e-06	+	KLF5	ENSRNOG00000020650	Slc17a7	ENSRNOG00000020650	Slc17a7	0
1:101164375-101164887	206	215	MA0599.1	1.19e-05	+	KLF5	ENSRNOG00000020650	Slc17a7	ENSRNOG00000020650	Slc17a7	0
1:101164375-101164887	433	442	MA0599.1	6.39e-05	+	KLF5	ENSRNOG00000020650	Slc17a7	ENSRNOG00000020650	Slc17a7	0
1:101164375-101164887	234	243	MA0599.1	7.11e-05	+	KLF5	ENSRNOG00000020650	Slc17a7	ENSRNOG00000020650	Slc17a7	0
1:101164375-101164887	125	134	MA0599.1	8.55e-05	+	KLF5	ENSRNOG00000020650	Slc17a7	ENSRNOG00000020650	Slc17a7	0
1:101164375-101164887	74	88	MA0768.1	8.4e-06	+	LEF1	ENSRNOG00000020650	Slc17a7	ENSRNOG00000020650	Slc17a7	0
1:101164375-101164887	465	479	MA0498.1	6.51e-05	+	Meis1	ENSRNOG00000020650	Slc17a7	ENSRNOG00000020650	Slc17a7	0
1:101164375-101164887	471	477	MA0498.2	6.51e-05	-	MEIS1	ENSRNOG00000020650	Slc17a7	ENSRNOG00000020650	Slc17a7	0
1:101164375-101164887	48	60	MA0499.1	2.48e-05	+	Myod1	ENSRNOG00000020650	Slc17a7	ENSRNOG00000020650	Slc17a7	0
1:101164375-101164887	47	57	MA0500.1	9.13e-05	-	Myog	ENSRNOG00000020650	Slc17a7	ENSRNOG00000020650	Slc17a7	0
1:101164375-101164887	204	213	MA0057.1	1.21e-05	-	MZF1(var.2)	ENSRNOG00000020650	Slc17a7	ENSRNOG00000020650	Slc17a7	0
1:101164375-101164887	144	153	MA0057.1	9.9e-05	-	MZF1(var.2)	ENSRNOG00000020650	Slc17a7	ENSRNOG00000020650	Slc17a7	0
1:101164375-101164887	430	444	MA0504.1	4.24e-05	-	NR2C2	ENSRNOG00000020650	Slc17a7	ENSRNOG00000020650	Slc17a7	0
1:101164375-101164887	74	88	MA0504.1	5.67e-05	+	NR2C2	ENSRNOG00000020650	Slc17a7	ENSRNOG00000020650	Slc17a7	0
1:101164375-101164887	338	352	MA0113.2	1.75e-05	+	NR3C1	ENSRNOG00000020650	Slc17a7	ENSRNOG00000020650	Slc17a7	0
1:101164375-101164887	29	36	MA0160.1	5.93e-05	-	NR4A2	ENSRNOG00000020650	Slc17a7	ENSRNOG00000020650	Slc17a7	0
1:101164375-101164887	28	42	MA0505.1	7.85e-10	-	Nr5a2	ENSRNOG00000020650	Slc17a7	ENSRNOG00000020650	Slc17a7	0
1:101164375-101164887	364	377	MA0163.1	8.64e-05	-	PLAG1	ENSRNOG00000020650	Slc17a7	ENSRNOG00000020650	Slc17a7	0
1:101164375-101164887	19	38	MA0066.1	2.95e-05	+	PPARG	ENSRNOG00000020650	Slc17a7	ENSRNOG00000020650	Slc17a7	0
1:101164375-101164887	26	45	MA0065.1	6.19e-05	-	PPARG::RXRA	ENSRNOG00000020650	Slc17a7	ENSRNOG00000020650	Slc17a7	0
1:101164375-101164887	204	218	MA0065.2	7.71e-05	-	Pparg::Rxra	ENSRNOG00000020650	Slc17a7	ENSRNOG00000020650	Slc17a7	0
1:101164375-101164887	386	402	MA0730.1	8.33e-05	-	RARA(var.2)	ENSRNOG00000020650	Slc17a7	ENSRNOG00000020650	Slc17a7	0
1:101164375-101164887	20	36	MA0860.1	8.38e-05	-	Rarg(var.2)	ENSRNOG00000020650	Slc17a7	ENSRNOG00000020650	Slc17a7	0
1:101164375-101164887	428	448	MA0138.2	1.92e-05	-	REST	ENSRNOG00000020650	Slc17a7	ENSRNOG00000020650	Slc17a7	0
1:101164375-101164887	429	447	MA0138.1	5.53e-05	+	REST	ENSRNOG00000020650	Slc17a7	ENSRNOG00000020650	Slc17a7	0
1:101164375-101164887	366	380	MA0510.1	7.75e-05	+	RFX5	ENSRNOG00000020650	Slc17a7	ENSRNOG00000020650	Slc17a7	0
1:101164375-101164887	75	82	MA0719.1	4.14e-05	-	RHOXF1	ENSRNOG00000020650	Slc17a7	ENSRNOG00000020650	Slc17a7	0
1:101164375-101164887	30	39	MA0071.1	5.33e-06	-	RORA	ENSRNOG00000020650	Slc17a7	ENSRNOG00000020650	Slc17a7	0
1:101164375-101164887	102	121	MA0073.1	1.71e-06	+	RREB1	ENSRNOG00000020650	Slc17a7	ENSRNOG00000020650	Slc17a7	0
1:101164375-101164887	93	112	MA0073.1	3.62e-06	+	RREB1	ENSRNOG00000020650	Slc17a7	ENSRNOG00000020650	Slc17a7	0
1:101164375-101164887	96	115	MA0073.1	3.62e-06	+	RREB1	ENSRNOG00000020650	Slc17a7	ENSRNOG00000020650	Slc17a7	0
1:101164375-101164887	99	118	MA0073.1	3.62e-06	+	RREB1	ENSRNOG00000020650	Slc17a7	ENSRNOG00000020650	Slc17a7	0
1:101164375-101164887	92	111	MA0073.1	4.59e-06	+	RREB1	ENSRNOG00000020650	Slc17a7	ENSRNOG00000020650	Slc17a7	0
1:101164375-101164887	95	114	MA0073.1	4.59e-06	+	RREB1	ENSRNOG00000020650	Slc17a7	ENSRNOG00000020650	Slc17a7	0
1:101164375-101164887	98	117	MA0073.1	4.59e-06	+	RREB1	ENSRNOG00000020650	Slc17a7	ENSRNOG00000020650	Slc17a7	0
1:101164375-101164887	101	120	MA0073.1	6.01e-06	+	RREB1	ENSRNOG00000020650	Slc17a7	ENSRNOG00000020650	Slc17a7	0
1:101164375-101164887	104	123	MA0073.1	7.8e-06	+	RREB1	ENSRNOG00000020650	Slc17a7	ENSRNOG00000020650	Slc17a7	0
1:101164375-101164887	105	124	MA0073.1	2.24e-05	+	RREB1	ENSRNOG00000020650	Slc17a7	ENSRNOG00000020650	Slc17a7	0
1:101164375-101164887	202	221	MA0073.1	2.64e-05	+	RREB1	ENSRNOG00000020650	Slc17a7	ENSRNOG00000020650	Slc17a7	0
1:101164375-101164887	108	127	MA0073.1	6.58e-05	+	RREB1	ENSRNOG00000020650	Slc17a7	ENSRNOG00000020650	Slc17a7	0
1:101164375-101164887	94	113	MA0073.1	8.66e-05	+	RREB1	ENSRNOG00000020650	Slc17a7	ENSRNOG00000020650	Slc17a7	0
1:101164375-101164887	97	116	MA0073.1	8.66e-05	+	RREB1	ENSRNOG00000020650	Slc17a7	ENSRNOG00000020650	Slc17a7	0
1:101164375-101164887	100	119	MA0073.1	8.66e-05	+	RREB1	ENSRNOG00000020650	Slc17a7	ENSRNOG00000020650	Slc17a7	0
1:101164375-101164887	204	223	MA0073.1	9.22e-05	+	RREB1	ENSRNOG00000020650	Slc17a7	ENSRNOG00000020650	Slc17a7	0
1:101164375-101164887	34	44	MA0512.1	6.55e-05	-	Rxra	ENSRNOG00000020650	Slc17a7	ENSRNOG00000020650	Slc17a7	0
1:101164375-101164887	75	88	MA0512.2	9e-05	+	Rxra	ENSRNOG00000020650	Slc17a7	ENSRNOG00000020650	Slc17a7	0
1:101164375-101164887	36	50	MA0074.1	8.18e-05	-	RXRA::VDR	ENSRNOG00000020650	Slc17a7	ENSRNOG00000020650	Slc17a7	0
1:101164375-101164887	75	88	MA0856.1	6.15e-05	+	RXRG	ENSRNOG00000020650	Slc17a7	ENSRNOG00000020650	Slc17a7	0
1:101164375-101164887	467	479	MA0513.1	2.13e-05	+	SMAD2::SMAD3::SMAD4	ENSRNOG00000020650	Slc17a7	ENSRNOG00000020650	Slc17a7	0
1:101164375-101164887	49	57	MA0745.1	2.25e-05	-	SNAI2	ENSRNOG00000020650	Slc17a7	ENSRNOG00000020650	Slc17a7	0
1:101164375-101164887	207	216	MA0079.2	7.52e-07	+	SP1	ENSRNOG00000020650	Slc17a7	ENSRNOG00000020650	Slc17a7	0
1:101164375-101164887	206	216	MA0079.3	8.98e-07	+	SP1	ENSRNOG00000020650	Slc17a7	ENSRNOG00000020650	Slc17a7	0
1:101164375-101164887	146	156	MA0079.3	5.67e-06	+	SP1	ENSRNOG00000020650	Slc17a7	ENSRNOG00000020650	Slc17a7	0
1:101164375-101164887	234	244	MA0079.3	8.31e-06	+	SP1	ENSRNOG00000020650	Slc17a7	ENSRNOG00000020650	Slc17a7	0
1:101164375-101164887	204	213	MA0079.2	8.33e-06	+	SP1	ENSRNOG00000020650	Slc17a7	ENSRNOG00000020650	Slc17a7	0
1:101164375-101164887	235	244	MA0079.2	1.11e-05	+	SP1	ENSRNOG00000020650	Slc17a7	ENSRNOG00000020650	Slc17a7	0
1:101164375-101164887	147	156	MA0079.2	1.21e-05	+	SP1	ENSRNOG00000020650	Slc17a7	ENSRNOG00000020650	Slc17a7	0
1:101164375-101164887	206	215	MA0079.2	1.29e-05	+	SP1	ENSRNOG00000020650	Slc17a7	ENSRNOG00000020650	Slc17a7	0
1:101164375-101164887	151	161	MA0079.3	1.55e-05	+	SP1	ENSRNOG00000020650	Slc17a7	ENSRNOG00000020650	Slc17a7	0
1:101164375-101164887	433	443	MA0079.3	2.32e-05	+	SP1	ENSRNOG00000020650	Slc17a7	ENSRNOG00000020650	Slc17a7	0
1:101164375-101164887	152	161	MA0079.2	2.37e-05	+	SP1	ENSRNOG00000020650	Slc17a7	ENSRNOG00000020650	Slc17a7	0
1:101164375-101164887	205	214	MA0079.2	2.5e-05	+	SP1	ENSRNOG00000020650	Slc17a7	ENSRNOG00000020650	Slc17a7	0
1:101164375-101164887	198	208	MA0079.3	2.63e-05	+	SP1	ENSRNOG00000020650	Slc17a7	ENSRNOG00000020650	Slc17a7	0
1:101164375-101164887	241	250	MA0079.2	4.39e-05	+	SP1	ENSRNOG00000020650	Slc17a7	ENSRNOG00000020650	Slc17a7	0
1:101164375-101164887	434	443	MA0079.2	5.31e-05	+	SP1	ENSRNOG00000020650	Slc17a7	ENSRNOG00000020650	Slc17a7	0
1:101164375-101164887	203	212	MA0079.1	6.21e-05	-	SP1	ENSRNOG00000020650	Slc17a7	ENSRNOG00000020650	Slc17a7	0
1:101164375-101164887	148	157	MA0079.2	9.54e-05	+	SP1	ENSRNOG00000020650	Slc17a7	ENSRNOG00000020650	Slc17a7	0
1:101164375-101164887	206	220	MA0516.1	4.02e-06	+	SP2	ENSRNOG00000020650	Slc17a7	ENSRNOG00000020650	Slc17a7	0
1:101164375-101164887	146	160	MA0516.1	6.09e-06	+	SP2	ENSRNOG00000020650	Slc17a7	ENSRNOG00000020650	Slc17a7	0
1:101164375-101164887	198	212	MA0516.1	1.24e-05	+	SP2	ENSRNOG00000020650	Slc17a7	ENSRNOG00000020650	Slc17a7	0
1:101164375-101164887	141	155	MA0516.1	1.94e-05	+	SP2	ENSRNOG00000020650	Slc17a7	ENSRNOG00000020650	Slc17a7	0
1:101164375-101164887	234	248	MA0516.1	2.1e-05	+	SP2	ENSRNOG00000020650	Slc17a7	ENSRNOG00000020650	Slc17a7	0
1:101164375-101164887	433	447	MA0516.1	3.58e-05	+	SP2	ENSRNOG00000020650	Slc17a7	ENSRNOG00000020650	Slc17a7	0
1:101164375-101164887	151	165	MA0516.1	7.29e-05	+	SP2	ENSRNOG00000020650	Slc17a7	ENSRNOG00000020650	Slc17a7	0
1:101164375-101164887	206	216	MA0746.1	9.98e-06	+	SP3	ENSRNOG00000020650	Slc17a7	ENSRNOG00000020650	Slc17a7	0
1:101164375-101164887	146	156	MA0746.1	5.57e-05	+	SP3	ENSRNOG00000020650	Slc17a7	ENSRNOG00000020650	Slc17a7	0
1:101164375-101164887	143	159	MA0685.1	8.17e-05	+	SP4	ENSRNOG00000020650	Slc17a7	ENSRNOG00000020650	Slc17a7	0
1:101164375-101164887	206	217	MA0747.1	3.34e-05	+	SP8	ENSRNOG00000020650	Slc17a7	ENSRNOG00000020650	Slc17a7	0
1:101164375-101164887	146	157	MA0747.1	7.87e-05	+	SP8	ENSRNOG00000020650	Slc17a7	ENSRNOG00000020650	Slc17a7	0
1:101164375-101164887	93	104	MA0747.1	9.61e-05	+	SP8	ENSRNOG00000020650	Slc17a7	ENSRNOG00000020650	Slc17a7	0
1:101164375-101164887	96	107	MA0747.1	9.61e-05	+	SP8	ENSRNOG00000020650	Slc17a7	ENSRNOG00000020650	Slc17a7	0
1:101164375-101164887	99	110	MA0747.1	9.61e-05	+	SP8	ENSRNOG00000020650	Slc17a7	ENSRNOG00000020650	Slc17a7	0
1:101164375-101164887	102	113	MA0747.1	9.61e-05	+	SP8	ENSRNOG00000020650	Slc17a7	ENSRNOG00000020650	Slc17a7	0
1:101164375-101164887	105	116	MA0747.1	9.61e-05	+	SP8	ENSRNOG00000020650	Slc17a7	ENSRNOG00000020650	Slc17a7	0
1:101164375-101164887	108	119	MA0747.1	9.61e-05	+	SP8	ENSRNOG00000020650	Slc17a7	ENSRNOG00000020650	Slc17a7	0
1:101164375-101164887	407	424	MA0083.2	3.36e-05	-	SRF	ENSRNOG00000020650	Slc17a7	ENSRNOG00000020650	Slc17a7	0
1:101164375-101164887	278	292	MA0137.2	2.72e-05	+	STAT1	ENSRNOG00000020650	Slc17a7	ENSRNOG00000020650	Slc17a7	0
1:101164375-101164887	280	289	MA0144.1	2.74e-05	-	Stat3	ENSRNOG00000020650	Slc17a7	ENSRNOG00000020650	Slc17a7	0
1:101164375-101164887	281	291	MA0519.1	7.94e-05	-	Stat5a::Stat5b	ENSRNOG00000020650	Slc17a7	ENSRNOG00000020650	Slc17a7	0
1:101164375-101164887	261	272	MA0091.1	3.01e-05	+	TAL1::TCF3	ENSRNOG00000020650	Slc17a7	ENSRNOG00000020650	Slc17a7	0
1:101164375-101164887	263	274	MA0091.1	6.53e-05	-	TAL1::TCF3	ENSRNOG00000020650	Slc17a7	ENSRNOG00000020650	Slc17a7	0
1:101164375-101164887	47	57	MA0521.1	9.62e-05	-	Tcf12	ENSRNOG00000020650	Slc17a7	ENSRNOG00000020650	Slc17a7	0
1:101164375-101164887	48	57	MA0522.2	8.75e-05	+	TCF3	ENSRNOG00000020650	Slc17a7	ENSRNOG00000020650	Slc17a7	0
1:101164375-101164887	48	58	MA0522.1	9.35e-05	+	Tcf3	ENSRNOG00000020650	Slc17a7	ENSRNOG00000020650	Slc17a7	0
1:101164375-101164887	48	57	MA0830.1	7.57e-05	+	TCF4	ENSRNOG00000020650	Slc17a7	ENSRNOG00000020650	Slc17a7	0
1:101164375-101164887	74	85	MA0769.1	2.73e-05	+	Tcf7	ENSRNOG00000020650	Slc17a7	ENSRNOG00000020650	Slc17a7	0
1:101164375-101164887	74	87	MA0523.1	1.65e-05	+	TCF7L2	ENSRNOG00000020650	Slc17a7	ENSRNOG00000020650	Slc17a7	0
1:101164375-101164887	111	122	MA0695.1	2.04e-05	+	ZBTB7C	ENSRNOG00000020650	Slc17a7	ENSRNOG00000020650	Slc17a7	0
1:101164375-101164887	93	104	MA0695.1	5.79e-05	+	ZBTB7C	ENSRNOG00000020650	Slc17a7	ENSRNOG00000020650	Slc17a7	0
1:101164375-101164887	96	107	MA0695.1	5.79e-05	+	ZBTB7C	ENSRNOG00000020650	Slc17a7	ENSRNOG00000020650	Slc17a7	0
1:101164375-101164887	99	110	MA0695.1	5.79e-05	+	ZBTB7C	ENSRNOG00000020650	Slc17a7	ENSRNOG00000020650	Slc17a7	0
1:101164375-101164887	102	113	MA0695.1	5.79e-05	+	ZBTB7C	ENSRNOG00000020650	Slc17a7	ENSRNOG00000020650	Slc17a7	0
1:101164375-101164887	105	116	MA0695.1	5.79e-05	+	ZBTB7C	ENSRNOG00000020650	Slc17a7	ENSRNOG00000020650	Slc17a7	0
1:101164375-101164887	108	119	MA0695.1	5.79e-05	+	ZBTB7C	ENSRNOG00000020650	Slc17a7	ENSRNOG00000020650	Slc17a7	0
1:101164375-101164887	242	261	MA0088.1	4.79e-05	+	znf143	ENSRNOG00000020650	Slc17a7	ENSRNOG00000020650	Slc17a7	0
1:101164375-101164887	239	259	MA0528.1	2.06e-06	-	ZNF263	ENSRNOG00000020650	Slc17a7	ENSRNOG00000020650	Slc17a7	0
1:101164375-101164887	136	156	MA0528.1	4.17e-06	-	ZNF263	ENSRNOG00000020650	Slc17a7	ENSRNOG00000020650	Slc17a7	0
1:101164375-101164887	489	509	MA0528.1	5.96e-06	-	ZNF263	ENSRNOG00000020650	Slc17a7	ENSRNOG00000020650	Slc17a7	0
1:101164375-101164887	130	150	MA0528.1	6.42e-06	-	ZNF263	ENSRNOG00000020650	Slc17a7	ENSRNOG00000020650	Slc17a7	0
1:101164375-101164887	236	256	MA0528.1	9.18e-06	-	ZNF263	ENSRNOG00000020650	Slc17a7	ENSRNOG00000020650	Slc17a7	0
1:101164375-101164887	202	222	MA0528.1	1.11e-05	-	ZNF263	ENSRNOG00000020650	Slc17a7	ENSRNOG00000020650	Slc17a7	0
1:101164375-101164887	144	164	MA0528.1	1.45e-05	-	ZNF263	ENSRNOG00000020650	Slc17a7	ENSRNOG00000020650	Slc17a7	0
1:101164375-101164887	231	251	MA0528.1	1.59e-05	-	ZNF263	ENSRNOG00000020650	Slc17a7	ENSRNOG00000020650	Slc17a7	0
1:101164375-101164887	245	265	MA0528.1	4.8e-05	-	ZNF263	ENSRNOG00000020650	Slc17a7	ENSRNOG00000020650	Slc17a7	0
1:101164375-101164887	486	506	MA0528.1	8.8e-05	-	ZNF263	ENSRNOG00000020650	Slc17a7	ENSRNOG00000020650	Slc17a7	0
1:101164375-101164887	230	250	MA0528.1	9.07e-05	-	ZNF263	ENSRNOG00000020650	Slc17a7	ENSRNOG00000020650	Slc17a7	0
1:101164375-101164887	112	132	MA0528.1	9.43e-05	-	ZNF263	ENSRNOG00000020650	Slc17a7	ENSRNOG00000020650	Slc17a7	0
1:101164375-101164887	203	212	MA0753.1	2.09e-05	+	ZNF740	ENSRNOG00000020650	Slc17a7	ENSRNOG00000020650	Slc17a7	0
1:101164375-101164887	204	213	MA0753.1	3.19e-05	+	ZNF740	ENSRNOG00000020650	Slc17a7	ENSRNOG00000020650	Slc17a7	0
1:101164375-101164887	148	157	MA0753.1	3.29e-05	+	ZNF740	ENSRNOG00000020650	Slc17a7	ENSRNOG00000020650	Slc17a7	0
1:101164375-101164887	201	210	MA0753.1	6.12e-05	+	ZNF740	ENSRNOG00000020650	Slc17a7	ENSRNOG00000020650	Slc17a7	0
1:101164375-101164887	202	211	MA0753.1	7.54e-05	+	ZNF740	ENSRNOG00000020650	Slc17a7	ENSRNOG00000020650	Slc17a7	0
1:101164375-101164887	207	216	MA0753.1	8.52e-05	+	ZNF740	ENSRNOG00000020650	Slc17a7	ENSRNOG00000020650	Slc17a7	0
1:101164375-101164887	206	215	MA0753.1	9.04e-05	+	ZNF740	ENSRNOG00000020650	Slc17a7	ENSRNOG00000020650	Slc17a7	0
1:101774382-101774781	24	38	MA0591.1	5.48e-05	+	Bach1::Mafk	ENSRNOG00000021046	Sult2b1	ENSRNOG00000021046	Sult2b1	875
1:101774382-101774781	82	91	MA0819.1	6.01e-05	+	CLOCK	ENSRNOG00000021046	Sult2b1	ENSRNOG00000021046	Sult2b1	875
1:101774382-101774781	82	91	MA0819.1	6.01e-05	-	CLOCK	ENSRNOG00000021046	Sult2b1	ENSRNOG00000021046	Sult2b1	875
1:101774382-101774781	24	33	MA0819.1	7.91e-05	-	CLOCK	ENSRNOG00000021046	Sult2b1	ENSRNOG00000021046	Sult2b1	875
1:101774382-101774781	24	33	MA0819.1	0.0001	+	CLOCK	ENSRNOG00000021046	Sult2b1	ENSRNOG00000021046	Sult2b1	875
1:101774382-101774781	196	206	MA0024.2	3.44e-06	-	E2F1	ENSRNOG00000021046	Sult2b1	ENSRNOG00000021046	Sult2b1	875
1:101774382-101774781	197	211	MA0469.1	3.07e-05	+	E2F3	ENSRNOG00000021046	Sult2b1	ENSRNOG00000021046	Sult2b1	875
1:101774382-101774781	245	259	MA0469.1	3.07e-05	+	E2F3	ENSRNOG00000021046	Sult2b1	ENSRNOG00000021046	Sult2b1	875
1:101774382-101774781	195	205	MA0470.1	8.5e-06	-	E2F4	ENSRNOG00000021046	Sult2b1	ENSRNOG00000021046	Sult2b1	875
1:101774382-101774781	195	205	MA0471.1	1.98e-06	-	E2F6	ENSRNOG00000021046	Sult2b1	ENSRNOG00000021046	Sult2b1	875
1:101774382-101774781	243	253	MA0471.1	3e-05	-	E2F6	ENSRNOG00000021046	Sult2b1	ENSRNOG00000021046	Sult2b1	875
1:101774382-101774781	257	267	MA0471.1	4.01e-05	-	E2F6	ENSRNOG00000021046	Sult2b1	ENSRNOG00000021046	Sult2b1	875
1:101774382-101774781	173	186	MA0162.2	2.97e-07	+	EGR1	ENSRNOG00000021046	Sult2b1	ENSRNOG00000021046	Sult2b1	875
1:101774382-101774781	249	262	MA0162.2	7.75e-05	+	EGR1	ENSRNOG00000021046	Sult2b1	ENSRNOG00000021046	Sult2b1	875
1:101774382-101774781	173	187	MA0472.1	8.62e-06	+	EGR2	ENSRNOG00000021046	Sult2b1	ENSRNOG00000021046	Sult2b1	875
1:101774382-101774781	47	61	MA0472.1	8.47e-05	-	EGR2	ENSRNOG00000021046	Sult2b1	ENSRNOG00000021046	Sult2b1	875
1:101774382-101774781	306	320	MA0732.1	7.65e-05	-	EGR3	ENSRNOG00000021046	Sult2b1	ENSRNOG00000021046	Sult2b1	875
1:101774382-101774781	256	270	MA0732.1	9.19e-05	+	EGR3	ENSRNOG00000021046	Sult2b1	ENSRNOG00000021046	Sult2b1	875
1:101774382-101774781	256	271	MA0733.1	5.48e-05	+	EGR4	ENSRNOG00000021046	Sult2b1	ENSRNOG00000021046	Sult2b1	875
1:101774382-101774781	118	133	MA0733.1	8.55e-05	+	EGR4	ENSRNOG00000021046	Sult2b1	ENSRNOG00000021046	Sult2b1	875
1:101774382-101774781	251	258	MA0598.1	2.41e-05	+	EHF	ENSRNOG00000021046	Sult2b1	ENSRNOG00000021046	Sult2b1	875
1:101774382-101774781	266	273	MA0598.1	2.41e-05	+	EHF	ENSRNOG00000021046	Sult2b1	ENSRNOG00000021046	Sult2b1	875
1:101774382-101774781	249	259	MA0474.1	2.64e-05	-	Erg	ENSRNOG00000021046	Sult2b1	ENSRNOG00000021046	Sult2b1	875
1:101774382-101774781	264	274	MA0474.1	5.43e-05	-	Erg	ENSRNOG00000021046	Sult2b1	ENSRNOG00000021046	Sult2b1	875
1:101774382-101774781	127	146	MA0112.2	2.77e-05	+	ESR1	ENSRNOG00000021046	Sult2b1	ENSRNOG00000021046	Sult2b1	875
1:101774382-101774781	13	29	MA0112.3	3.36e-05	-	ESR1	ENSRNOG00000021046	Sult2b1	ENSRNOG00000021046	Sult2b1	875
1:101774382-101774781	14	28	MA0258.2	8.07e-05	-	ESR2	ENSRNOG00000021046	Sult2b1	ENSRNOG00000021046	Sult2b1	875
1:101774382-101774781	13	30	MA0258.1	8.22e-05	-	ESR2	ENSRNOG00000021046	Sult2b1	ENSRNOG00000021046	Sult2b1	875
1:101774382-101774781	248	262	MA0098.2	2.66e-05	+	Ets1	ENSRNOG00000021046	Sult2b1	ENSRNOG00000021046	Sult2b1	875
1:101774382-101774781	263	277	MA0098.2	9.71e-05	+	Ets1	ENSRNOG00000021046	Sult2b1	ENSRNOG00000021046	Sult2b1	875
1:101774382-101774781	254	271	MA0149.1	1.27e-06	-	EWSR1-FLI1	ENSRNOG00000021046	Sult2b1	ENSRNOG00000021046	Sult2b1	875
1:101774382-101774781	339	356	MA0149.1	1.33e-05	-	EWSR1-FLI1	ENSRNOG00000021046	Sult2b1	ENSRNOG00000021046	Sult2b1	875
1:101774382-101774781	247	264	MA0149.1	1.65e-05	-	EWSR1-FLI1	ENSRNOG00000021046	Sult2b1	ENSRNOG00000021046	Sult2b1	875
1:101774382-101774781	239	256	MA0149.1	4e-05	-	EWSR1-FLI1	ENSRNOG00000021046	Sult2b1	ENSRNOG00000021046	Sult2b1	875
1:101774382-101774781	321	338	MA0149.1	4.37e-05	-	EWSR1-FLI1	ENSRNOG00000021046	Sult2b1	ENSRNOG00000021046	Sult2b1	875
1:101774382-101774781	243	260	MA0149.1	5.12e-05	-	EWSR1-FLI1	ENSRNOG00000021046	Sult2b1	ENSRNOG00000021046	Sult2b1	875
1:101774382-101774781	164	181	MA0149.1	6.89e-05	-	EWSR1-FLI1	ENSRNOG00000021046	Sult2b1	ENSRNOG00000021046	Sult2b1	875
1:101774382-101774781	343	360	MA0149.1	7.02e-05	-	EWSR1-FLI1	ENSRNOG00000021046	Sult2b1	ENSRNOG00000021046	Sult2b1	875
1:101774382-101774781	187	204	MA0149.1	9.21e-05	-	EWSR1-FLI1	ENSRNOG00000021046	Sult2b1	ENSRNOG00000021046	Sult2b1	875
1:101774382-101774781	338	355	MA0149.1	9.93e-05	-	EWSR1-FLI1	ENSRNOG00000021046	Sult2b1	ENSRNOG00000021046	Sult2b1	875
1:101774382-101774781	249	259	MA0475.1	7.9e-05	-	FLI1	ENSRNOG00000021046	Sult2b1	ENSRNOG00000021046	Sult2b1	875
1:101774382-101774781	265	274	MA0062.1	8.22e-05	-	GABPA	ENSRNOG00000021046	Sult2b1	ENSRNOG00000021046	Sult2b1	875
1:101774382-101774781	47	64	MA0140.2	9.45e-05	-	GATA1::TAL1	ENSRNOG00000021046	Sult2b1	ENSRNOG00000021046	Sult2b1	875
1:101774382-101774781	47	58	MA0734.1	7.88e-05	-	GLI2	ENSRNOG00000021046	Sult2b1	ENSRNOG00000021046	Sult2b1	875
1:101774382-101774781	141	154	MA0736.1	2.35e-05	+	GLIS2	ENSRNOG00000021046	Sult2b1	ENSRNOG00000021046	Sult2b1	875
1:101774382-101774781	142	155	MA0736.1	6.98e-05	+	GLIS2	ENSRNOG00000021046	Sult2b1	ENSRNOG00000021046	Sult2b1	875
1:101774382-101774781	141	154	MA0737.1	1.84e-05	+	GLIS3	ENSRNOG00000021046	Sult2b1	ENSRNOG00000021046	Sult2b1	875
1:101774382-101774781	83	95	MA0616.1	7.39e-05	-	Hes2	ENSRNOG00000021046	Sult2b1	ENSRNOG00000021046	Sult2b1	875
1:101774382-101774781	78	90	MA0616.1	9.29e-05	+	Hes2	ENSRNOG00000021046	Sult2b1	ENSRNOG00000021046	Sult2b1	875
1:101774382-101774781	23	34	MA0821.1	3.04e-05	+	HES5	ENSRNOG00000021046	Sult2b1	ENSRNOG00000021046	Sult2b1	875
1:101774382-101774781	23	34	MA0821.1	3.04e-05	-	HES5	ENSRNOG00000021046	Sult2b1	ENSRNOG00000021046	Sult2b1	875
1:101774382-101774781	23	34	MA0822.1	4.62e-05	-	HES7	ENSRNOG00000021046	Sult2b1	ENSRNOG00000021046	Sult2b1	875
1:101774382-101774781	82	91	MA0823.1	6.9e-05	+	HEY1	ENSRNOG00000021046	Sult2b1	ENSRNOG00000021046	Sult2b1	875
1:101774382-101774781	82	91	MA0823.1	6.9e-05	-	HEY1	ENSRNOG00000021046	Sult2b1	ENSRNOG00000021046	Sult2b1	875
1:101774382-101774781	82	91	MA0649.1	9.77e-05	+	HEY2	ENSRNOG00000021046	Sult2b1	ENSRNOG00000021046	Sult2b1	875
1:101774382-101774781	82	91	MA0649.1	9.77e-05	-	HEY2	ENSRNOG00000021046	Sult2b1	ENSRNOG00000021046	Sult2b1	875
1:101774382-101774781	88	96	MA0738.1	3.72e-05	-	HIC2	ENSRNOG00000021046	Sult2b1	ENSRNOG00000021046	Sult2b1	875
1:101774382-101774781	133	147	MA0114.2	7.14e-06	+	HNF4A	ENSRNOG00000021046	Sult2b1	ENSRNOG00000021046	Sult2b1	875
1:101774382-101774781	132	147	MA0114.3	8.87e-06	-	Hnf4a	ENSRNOG00000021046	Sult2b1	ENSRNOG00000021046	Sult2b1	875
1:101774382-101774781	134	146	MA0114.1	2.43e-05	-	HNF4A	ENSRNOG00000021046	Sult2b1	ENSRNOG00000021046	Sult2b1	875
1:101774382-101774781	161	175	MA0114.2	3.25e-05	+	HNF4A	ENSRNOG00000021046	Sult2b1	ENSRNOG00000021046	Sult2b1	875
1:101774382-101774781	134	148	MA0484.1	9.93e-06	-	HNF4G	ENSRNOG00000021046	Sult2b1	ENSRNOG00000021046	Sult2b1	875
1:101774382-101774781	162	176	MA0484.1	4.9e-05	-	HNF4G	ENSRNOG00000021046	Sult2b1	ENSRNOG00000021046	Sult2b1	875
1:101774382-101774781	83	90	MA0617.1	9.74e-05	+	Id2	ENSRNOG00000021046	Sult2b1	ENSRNOG00000021046	Sult2b1	875
1:101774382-101774781	83	90	MA0617.1	9.74e-05	-	Id2	ENSRNOG00000021046	Sult2b1	ENSRNOG00000021046	Sult2b1	875
1:101774382-101774781	356	367	MA0155.1	6.3e-05	-	INSM1	ENSRNOG00000021046	Sult2b1	ENSRNOG00000021046	Sult2b1	875
1:101774382-101774781	312	322	MA0493.1	3.17e-05	-	Klf1	ENSRNOG00000021046	Sult2b1	ENSRNOG00000021046	Sult2b1	875
1:101774382-101774781	308	322	MA0742.1	1.91e-05	-	Klf12	ENSRNOG00000021046	Sult2b1	ENSRNOG00000021046	Sult2b1	875
1:101774382-101774781	309	322	MA0740.1	4.98e-06	-	KLF14	ENSRNOG00000021046	Sult2b1	ENSRNOG00000021046	Sult2b1	875
1:101774382-101774781	311	321	MA0741.1	1.7e-07	-	KLF16	ENSRNOG00000021046	Sult2b1	ENSRNOG00000021046	Sult2b1	875
1:101774382-101774781	345	355	MA0741.1	1.9e-05	+	KLF16	ENSRNOG00000021046	Sult2b1	ENSRNOG00000021046	Sult2b1	875
1:101774382-101774781	137	147	MA0741.1	8.75e-05	+	KLF16	ENSRNOG00000021046	Sult2b1	ENSRNOG00000021046	Sult2b1	875
1:101774382-101774781	312	321	MA0039.2	3.29e-06	+	Klf4	ENSRNOG00000021046	Sult2b1	ENSRNOG00000021046	Sult2b1	875
1:101774382-101774781	266	275	MA0039.1	3.69e-05	-	Klf4	ENSRNOG00000021046	Sult2b1	ENSRNOG00000021046	Sult2b1	875
1:101774382-101774781	251	260	MA0039.1	5.26e-05	-	Klf4	ENSRNOG00000021046	Sult2b1	ENSRNOG00000021046	Sult2b1	875
1:101774382-101774781	179	188	MA0039.2	9.62e-05	-	Klf4	ENSRNOG00000021046	Sult2b1	ENSRNOG00000021046	Sult2b1	875
1:101774382-101774781	312	321	MA0599.1	3.39e-07	-	KLF5	ENSRNOG00000021046	Sult2b1	ENSRNOG00000021046	Sult2b1	875
1:101774382-101774781	345	354	MA0599.1	1.08e-05	+	KLF5	ENSRNOG00000021046	Sult2b1	ENSRNOG00000021046	Sult2b1	875
1:101774382-101774781	179	188	MA0599.1	2.04e-05	+	KLF5	ENSRNOG00000021046	Sult2b1	ENSRNOG00000021046	Sult2b1	875
1:101774382-101774781	173	182	MA0599.1	7.5e-05	+	KLF5	ENSRNOG00000021046	Sult2b1	ENSRNOG00000021046	Sult2b1	875
1:101774382-101774781	259	268	MA0599.1	7.56e-05	+	KLF5	ENSRNOG00000021046	Sult2b1	ENSRNOG00000021046	Sult2b1	875
1:101774382-101774781	29	36	MA0117.1	8.01e-05	-	Mafb	ENSRNOG00000021046	Sult2b1	ENSRNOG00000021046	Sult2b1	875
1:101774382-101774781	30	40	MA0500.1	8.94e-05	-	Myog	ENSRNOG00000021046	Sult2b1	ENSRNOG00000021046	Sult2b1	875
1:101774382-101774781	177	186	MA0057.1	1.86e-06	-	MZF1(var.2)	ENSRNOG00000021046	Sult2b1	ENSRNOG00000021046	Sult2b1	875
1:101774382-101774781	350	359	MA0057.1	6.44e-06	-	MZF1(var.2)	ENSRNOG00000021046	Sult2b1	ENSRNOG00000021046	Sult2b1	875
1:101774382-101774781	343	352	MA0057.1	2.78e-05	-	MZF1(var.2)	ENSRNOG00000021046	Sult2b1	ENSRNOG00000021046	Sult2b1	875
1:101774382-101774781	191	200	MA0057.1	3.75e-05	-	MZF1(var.2)	ENSRNOG00000021046	Sult2b1	ENSRNOG00000021046	Sult2b1	875
1:101774382-101774781	142	151	MA0057.1	3.86e-05	-	MZF1(var.2)	ENSRNOG00000021046	Sult2b1	ENSRNOG00000021046	Sult2b1	875
1:101774382-101774781	24	33	MA0669.1	5.35e-05	+	NEUROG2	ENSRNOG00000021046	Sult2b1	ENSRNOG00000021046	Sult2b1	875
1:101774382-101774781	24	33	MA0669.1	5.35e-05	-	NEUROG2	ENSRNOG00000021046	Sult2b1	ENSRNOG00000021046	Sult2b1	875
1:101774382-101774781	100	114	MA0150.2	3.39e-05	-	Nfe2l2	ENSRNOG00000021046	Sult2b1	ENSRNOG00000021046	Sult2b1	875
1:101774382-101774781	31	40	MA0048.2	7.05e-05	-	NHLH1	ENSRNOG00000021046	Sult2b1	ENSRNOG00000021046	Sult2b1	875
1:101774382-101774781	82	91	MA0626.1	7.57e-05	+	Npas2	ENSRNOG00000021046	Sult2b1	ENSRNOG00000021046	Sult2b1	875
1:101774382-101774781	82	91	MA0626.1	7.57e-05	-	Npas2	ENSRNOG00000021046	Sult2b1	ENSRNOG00000021046	Sult2b1	875
1:101774382-101774781	134	148	MA0504.1	1.12e-05	-	NR2C2	ENSRNOG00000021046	Sult2b1	ENSRNOG00000021046	Sult2b1	875
1:101774382-101774781	134	147	MA0017.1	2.48e-05	+	NR2F1	ENSRNOG00000021046	Sult2b1	ENSRNOG00000021046	Sult2b1	875
1:101774382-101774781	114	128	MA0505.1	9.51e-05	+	Nr5a2	ENSRNOG00000021046	Sult2b1	ENSRNOG00000021046	Sult2b1	875
1:101774382-101774781	140	159	MA0014.1	2.28e-05	-	Pax5	ENSRNOG00000021046	Sult2b1	ENSRNOG00000021046	Sult2b1	875
1:101774382-101774781	123	141	MA0014.2	4.51e-05	-	PAX5	ENSRNOG00000021046	Sult2b1	ENSRNOG00000021046	Sult2b1	875
1:101774382-101774781	23	34	MA0782.1	2.49e-07	+	PKNOX1	ENSRNOG00000021046	Sult2b1	ENSRNOG00000021046	Sult2b1	875
1:101774382-101774781	23	34	MA0782.1	1.39e-05	-	PKNOX1	ENSRNOG00000021046	Sult2b1	ENSRNOG00000021046	Sult2b1	875
1:101774382-101774781	23	34	MA0783.1	1.81e-07	+	PKNOX2	ENSRNOG00000021046	Sult2b1	ENSRNOG00000021046	Sult2b1	875
1:101774382-101774781	23	34	MA0783.1	6.82e-05	-	PKNOX2	ENSRNOG00000021046	Sult2b1	ENSRNOG00000021046	Sult2b1	875
1:101774382-101774781	30	41	MA0783.1	8.6e-05	-	PKNOX2	ENSRNOG00000021046	Sult2b1	ENSRNOG00000021046	Sult2b1	875
1:101774382-101774781	350	364	MA0065.2	2.22e-05	-	Pparg::Rxra	ENSRNOG00000021046	Sult2b1	ENSRNOG00000021046	Sult2b1	875
1:101774382-101774781	134	148	MA0065.2	3.15e-05	-	Pparg::Rxra	ENSRNOG00000021046	Sult2b1	ENSRNOG00000021046	Sult2b1	875
1:101774382-101774781	345	359	MA0065.2	7.84e-05	-	Pparg::Rxra	ENSRNOG00000021046	Sult2b1	ENSRNOG00000021046	Sult2b1	875
1:101774382-101774781	143	161	MA0138.1	1.44e-05	+	REST	ENSRNOG00000021046	Sult2b1	ENSRNOG00000021046	Sult2b1	875
1:101774382-101774781	230	243	MA0509.1	1.49e-07	-	Rfx1	ENSRNOG00000021046	Sult2b1	ENSRNOG00000021046	Sult2b1	875
1:101774382-101774781	230	243	MA0509.1	2.4e-07	+	Rfx1	ENSRNOG00000021046	Sult2b1	ENSRNOG00000021046	Sult2b1	875
1:101774382-101774781	229	244	MA0600.2	4.87e-08	+	RFX2	ENSRNOG00000021046	Sult2b1	ENSRNOG00000021046	Sult2b1	875
1:101774382-101774781	229	244	MA0600.2	6.05e-08	-	RFX2	ENSRNOG00000021046	Sult2b1	ENSRNOG00000021046	Sult2b1	875
1:101774382-101774781	230	248	MA0600.1	2.61e-07	+	RFX2	ENSRNOG00000021046	Sult2b1	ENSRNOG00000021046	Sult2b1	875
1:101774382-101774781	225	243	MA0600.1	2.95e-07	-	RFX2	ENSRNOG00000021046	Sult2b1	ENSRNOG00000021046	Sult2b1	875
1:101774382-101774781	355	373	MA0600.1	4.24e-05	+	RFX2	ENSRNOG00000021046	Sult2b1	ENSRNOG00000021046	Sult2b1	875
1:101774382-101774781	229	244	MA0798.1	4.5e-08	+	RFX3	ENSRNOG00000021046	Sult2b1	ENSRNOG00000021046	Sult2b1	875
1:101774382-101774781	229	244	MA0798.1	3.14e-07	-	RFX3	ENSRNOG00000021046	Sult2b1	ENSRNOG00000021046	Sult2b1	875
1:101774382-101774781	229	244	MA0799.1	3.17e-08	+	RFX4	ENSRNOG00000021046	Sult2b1	ENSRNOG00000021046	Sult2b1	875
1:101774382-101774781	229	244	MA0799.1	1.51e-07	-	RFX4	ENSRNOG00000021046	Sult2b1	ENSRNOG00000021046	Sult2b1	875
1:101774382-101774781	229	244	MA0510.2	1.13e-07	+	RFX5	ENSRNOG00000021046	Sult2b1	ENSRNOG00000021046	Sult2b1	875
1:101774382-101774781	229	244	MA0510.2	1.68e-07	-	RFX5	ENSRNOG00000021046	Sult2b1	ENSRNOG00000021046	Sult2b1	875
1:101774382-101774781	227	241	MA0510.1	2.66e-06	-	RFX5	ENSRNOG00000021046	Sult2b1	ENSRNOG00000021046	Sult2b1	875
1:101774382-101774781	357	371	MA0510.1	1.78e-05	+	RFX5	ENSRNOG00000021046	Sult2b1	ENSRNOG00000021046	Sult2b1	875
1:101774382-101774781	335	354	MA0073.1	2.55e-05	+	RREB1	ENSRNOG00000021046	Sult2b1	ENSRNOG00000021046	Sult2b1	875
1:101774382-101774781	354	373	MA0073.1	3.68e-05	+	RREB1	ENSRNOG00000021046	Sult2b1	ENSRNOG00000021046	Sult2b1	875
1:101774382-101774781	351	370	MA0073.1	4.48e-05	+	RREB1	ENSRNOG00000021046	Sult2b1	ENSRNOG00000021046	Sult2b1	875
1:101774382-101774781	348	367	MA0073.1	9.42e-05	+	RREB1	ENSRNOG00000021046	Sult2b1	ENSRNOG00000021046	Sult2b1	875
1:101774382-101774781	200	212	MA0513.1	8.65e-05	+	SMAD2::SMAD3::SMAD4	ENSRNOG00000021046	Sult2b1	ENSRNOG00000021046	Sult2b1	875
1:101774382-101774781	311	321	MA0079.3	7.65e-08	-	SP1	ENSRNOG00000021046	Sult2b1	ENSRNOG00000021046	Sult2b1	875
1:101774382-101774781	311	320	MA0079.2	3.39e-07	-	SP1	ENSRNOG00000021046	Sult2b1	ENSRNOG00000021046	Sult2b1	875
1:101774382-101774781	346	355	MA0079.2	7.52e-07	+	SP1	ENSRNOG00000021046	Sult2b1	ENSRNOG00000021046	Sult2b1	875
1:101774382-101774781	345	355	MA0079.3	1.22e-06	+	SP1	ENSRNOG00000021046	Sult2b1	ENSRNOG00000021046	Sult2b1	875
1:101774382-101774781	137	146	MA0079.1	1.42e-06	-	SP1	ENSRNOG00000021046	Sult2b1	ENSRNOG00000021046	Sult2b1	875
1:101774382-101774781	138	147	MA0079.2	5.42e-06	+	SP1	ENSRNOG00000021046	Sult2b1	ENSRNOG00000021046	Sult2b1	875
1:101774382-101774781	173	183	MA0079.3	6.2e-06	+	SP1	ENSRNOG00000021046	Sult2b1	ENSRNOG00000021046	Sult2b1	875
1:101774382-101774781	170	180	MA0079.3	1.1e-05	+	SP1	ENSRNOG00000021046	Sult2b1	ENSRNOG00000021046	Sult2b1	875
1:101774382-101774781	174	183	MA0079.2	1.11e-05	+	SP1	ENSRNOG00000021046	Sult2b1	ENSRNOG00000021046	Sult2b1	875
1:101774382-101774781	347	356	MA0079.2	1.64e-05	+	SP1	ENSRNOG00000021046	Sult2b1	ENSRNOG00000021046	Sult2b1	875
1:101774382-101774781	331	340	MA0079.2	1.83e-05	+	SP1	ENSRNOG00000021046	Sult2b1	ENSRNOG00000021046	Sult2b1	875
1:101774382-101774781	255	265	MA0079.3	4.19e-05	+	SP1	ENSRNOG00000021046	Sult2b1	ENSRNOG00000021046	Sult2b1	875
1:101774382-101774781	256	265	MA0079.2	4.91e-05	+	SP1	ENSRNOG00000021046	Sult2b1	ENSRNOG00000021046	Sult2b1	875
1:101774382-101774781	179	189	MA0079.3	6.27e-05	+	SP1	ENSRNOG00000021046	Sult2b1	ENSRNOG00000021046	Sult2b1	875
1:101774382-101774781	332	341	MA0079.1	6.41e-05	-	SP1	ENSRNOG00000021046	Sult2b1	ENSRNOG00000021046	Sult2b1	875
1:101774382-101774781	252	262	MA0079.3	7.17e-05	+	SP1	ENSRNOG00000021046	Sult2b1	ENSRNOG00000021046	Sult2b1	875
1:101774382-101774781	171	180	MA0079.2	7.83e-05	+	SP1	ENSRNOG00000021046	Sult2b1	ENSRNOG00000021046	Sult2b1	875
1:101774382-101774781	177	186	MA0079.2	7.94e-05	+	SP1	ENSRNOG00000021046	Sult2b1	ENSRNOG00000021046	Sult2b1	875
1:101774382-101774781	368	377	MA0079.2	8.13e-05	+	SP1	ENSRNOG00000021046	Sult2b1	ENSRNOG00000021046	Sult2b1	875
1:101774382-101774781	245	255	MA0079.3	8.69e-05	+	SP1	ENSRNOG00000021046	Sult2b1	ENSRNOG00000021046	Sult2b1	875
1:101774382-101774781	180	189	MA0079.2	8.81e-05	+	SP1	ENSRNOG00000021046	Sult2b1	ENSRNOG00000021046	Sult2b1	875
1:101774382-101774781	259	269	MA0079.3	9.95e-05	+	SP1	ENSRNOG00000021046	Sult2b1	ENSRNOG00000021046	Sult2b1	875
1:101774382-101774781	307	321	MA0516.1	2.79e-07	-	SP2	ENSRNOG00000021046	Sult2b1	ENSRNOG00000021046	Sult2b1	875
1:101774382-101774781	170	184	MA0516.1	1.5e-06	+	SP2	ENSRNOG00000021046	Sult2b1	ENSRNOG00000021046	Sult2b1	875
1:101774382-101774781	173	187	MA0516.1	4.68e-06	+	SP2	ENSRNOG00000021046	Sult2b1	ENSRNOG00000021046	Sult2b1	875
1:101774382-101774781	345	359	MA0516.1	8.47e-06	+	SP2	ENSRNOG00000021046	Sult2b1	ENSRNOG00000021046	Sult2b1	875
1:101774382-101774781	137	151	MA0516.1	1.92e-05	+	SP2	ENSRNOG00000021046	Sult2b1	ENSRNOG00000021046	Sult2b1	875
1:101774382-101774781	245	259	MA0516.1	2.72e-05	+	SP2	ENSRNOG00000021046	Sult2b1	ENSRNOG00000021046	Sult2b1	875
1:101774382-101774781	259	273	MA0516.1	4.57e-05	+	SP2	ENSRNOG00000021046	Sult2b1	ENSRNOG00000021046	Sult2b1	875
1:101774382-101774781	252	266	MA0516.1	4.6e-05	+	SP2	ENSRNOG00000021046	Sult2b1	ENSRNOG00000021046	Sult2b1	875
1:101774382-101774781	249	263	MA0516.1	7.18e-05	+	SP2	ENSRNOG00000021046	Sult2b1	ENSRNOG00000021046	Sult2b1	875
1:101774382-101774781	311	321	MA0746.1	7.41e-07	-	SP3	ENSRNOG00000021046	Sult2b1	ENSRNOG00000021046	Sult2b1	875
1:101774382-101774781	345	355	MA0746.1	3.79e-05	+	SP3	ENSRNOG00000021046	Sult2b1	ENSRNOG00000021046	Sult2b1	875
1:101774382-101774781	308	324	MA0685.1	5.95e-06	-	SP4	ENSRNOG00000021046	Sult2b1	ENSRNOG00000021046	Sult2b1	875
1:101774382-101774781	345	356	MA0747.1	5.17e-05	+	SP8	ENSRNOG00000021046	Sult2b1	ENSRNOG00000021046	Sult2b1	875
1:101774382-101774781	310	321	MA0747.1	5.28e-05	-	SP8	ENSRNOG00000021046	Sult2b1	ENSRNOG00000021046	Sult2b1	875
1:101774382-101774781	137	148	MA0747.1	7.1e-05	+	SP8	ENSRNOG00000021046	Sult2b1	ENSRNOG00000021046	Sult2b1	875
1:101774382-101774781	249	263	MA0080.3	6.9e-05	-	Spi1	ENSRNOG00000021046	Sult2b1	ENSRNOG00000021046	Sult2b1	875
1:101774382-101774781	268	274	MA0081.1	6.51e-05	-	SPIB	ENSRNOG00000021046	Sult2b1	ENSRNOG00000021046	Sult2b1	875
1:101774382-101774781	105	120	MA0009.2	4.51e-05	-	T	ENSRNOG00000021046	Sult2b1	ENSRNOG00000021046	Sult2b1	875
1:101774382-101774781	105	120	MA0009.2	5.12e-05	+	T	ENSRNOG00000021046	Sult2b1	ENSRNOG00000021046	Sult2b1	875
1:101774382-101774781	103	122	MA0804.1	9.14e-05	+	TBX19	ENSRNOG00000021046	Sult2b1	ENSRNOG00000021046	Sult2b1	875
1:101774382-101774781	30	40	MA0521.1	8.83e-05	-	Tcf12	ENSRNOG00000021046	Sult2b1	ENSRNOG00000021046	Sult2b1	875
1:101774382-101774781	31	40	MA0691.1	3.7e-05	-	TFAP4	ENSRNOG00000021046	Sult2b1	ENSRNOG00000021046	Sult2b1	875
1:101774382-101774781	31	40	MA0691.1	8.56e-05	+	TFAP4	ENSRNOG00000021046	Sult2b1	ENSRNOG00000021046	Sult2b1	875
1:101774382-101774781	224	233	MA0145.3	6.85e-05	-	TFCP2	ENSRNOG00000021046	Sult2b1	ENSRNOG00000021046	Sult2b1	875
1:101774382-101774781	23	34	MA0796.1	3.18e-07	+	TGIF1	ENSRNOG00000021046	Sult2b1	ENSRNOG00000021046	Sult2b1	875
1:101774382-101774781	23	34	MA0796.1	5.61e-06	-	TGIF1	ENSRNOG00000021046	Sult2b1	ENSRNOG00000021046	Sult2b1	875
1:101774382-101774781	23	34	MA0797.1	3.18e-07	+	TGIF2	ENSRNOG00000021046	Sult2b1	ENSRNOG00000021046	Sult2b1	875
1:101774382-101774781	23	34	MA0797.1	4.99e-06	-	TGIF2	ENSRNOG00000021046	Sult2b1	ENSRNOG00000021046	Sult2b1	875
1:101774382-101774781	256	275	MA0088.1	1.79e-05	+	znf143	ENSRNOG00000021046	Sult2b1	ENSRNOG00000021046	Sult2b1	875
1:101774382-101774781	335	355	MA0528.1	1.86e-08	-	ZNF263	ENSRNOG00000021046	Sult2b1	ENSRNOG00000021046	Sult2b1	875
1:101774382-101774781	254	274	MA0528.1	3.36e-08	-	ZNF263	ENSRNOG00000021046	Sult2b1	ENSRNOG00000021046	Sult2b1	875
1:101774382-101774781	175	195	MA0528.1	2.6e-07	-	ZNF263	ENSRNOG00000021046	Sult2b1	ENSRNOG00000021046	Sult2b1	875
1:101774382-101774781	330	350	MA0528.1	3.25e-07	-	ZNF263	ENSRNOG00000021046	Sult2b1	ENSRNOG00000021046	Sult2b1	875
1:101774382-101774781	178	198	MA0528.1	4.55e-07	-	ZNF263	ENSRNOG00000021046	Sult2b1	ENSRNOG00000021046	Sult2b1	875
1:101774382-101774781	169	189	MA0528.1	5.13e-07	-	ZNF263	ENSRNOG00000021046	Sult2b1	ENSRNOG00000021046	Sult2b1	875
1:101774382-101774781	327	347	MA0528.1	5.45e-07	-	ZNF263	ENSRNOG00000021046	Sult2b1	ENSRNOG00000021046	Sult2b1	875
1:101774382-101774781	242	262	MA0528.1	1.13e-06	-	ZNF263	ENSRNOG00000021046	Sult2b1	ENSRNOG00000021046	Sult2b1	875
1:101774382-101774781	342	362	MA0528.1	1.2e-06	-	ZNF263	ENSRNOG00000021046	Sult2b1	ENSRNOG00000021046	Sult2b1	875
1:101774382-101774781	329	349	MA0528.1	2.46e-06	-	ZNF263	ENSRNOG00000021046	Sult2b1	ENSRNOG00000021046	Sult2b1	875
1:101774382-101774781	163	183	MA0528.1	5.18e-06	-	ZNF263	ENSRNOG00000021046	Sult2b1	ENSRNOG00000021046	Sult2b1	875
1:101774382-101774781	253	273	MA0528.1	5.45e-06	-	ZNF263	ENSRNOG00000021046	Sult2b1	ENSRNOG00000021046	Sult2b1	875
1:101774382-101774781	332	352	MA0528.1	8.85e-06	-	ZNF263	ENSRNOG00000021046	Sult2b1	ENSRNOG00000021046	Sult2b1	875
1:101774382-101774781	176	196	MA0528.1	1.35e-05	-	ZNF263	ENSRNOG00000021046	Sult2b1	ENSRNOG00000021046	Sult2b1	875
1:101774382-101774781	343	363	MA0528.1	1.36e-05	-	ZNF263	ENSRNOG00000021046	Sult2b1	ENSRNOG00000021046	Sult2b1	875
1:101774382-101774781	172	192	MA0528.1	1.68e-05	-	ZNF263	ENSRNOG00000021046	Sult2b1	ENSRNOG00000021046	Sult2b1	875
1:101774382-101774781	326	346	MA0528.1	1.74e-05	-	ZNF263	ENSRNOG00000021046	Sult2b1	ENSRNOG00000021046	Sult2b1	875
1:101774382-101774781	336	356	MA0528.1	1.93e-05	-	ZNF263	ENSRNOG00000021046	Sult2b1	ENSRNOG00000021046	Sult2b1	875
1:101774382-101774781	249	269	MA0528.1	2.56e-05	-	ZNF263	ENSRNOG00000021046	Sult2b1	ENSRNOG00000021046	Sult2b1	875
1:101774382-101774781	250	270	MA0528.1	3.48e-05	-	ZNF263	ENSRNOG00000021046	Sult2b1	ENSRNOG00000021046	Sult2b1	875
1:101774382-101774781	251	271	MA0528.1	3.72e-05	-	ZNF263	ENSRNOG00000021046	Sult2b1	ENSRNOG00000021046	Sult2b1	875
1:101774382-101774781	333	353	MA0528.1	4.8e-05	-	ZNF263	ENSRNOG00000021046	Sult2b1	ENSRNOG00000021046	Sult2b1	875
1:101774382-101774781	173	193	MA0528.1	8.12e-05	-	ZNF263	ENSRNOG00000021046	Sult2b1	ENSRNOG00000021046	Sult2b1	875
1:101774382-101774781	179	199	MA0528.1	8.2e-05	-	ZNF263	ENSRNOG00000021046	Sult2b1	ENSRNOG00000021046	Sult2b1	875
1:101774382-101774781	247	267	MA0528.1	8.46e-05	-	ZNF263	ENSRNOG00000021046	Sult2b1	ENSRNOG00000021046	Sult2b1	875
1:101774382-101774781	246	266	MA0528.1	9.72e-05	-	ZNF263	ENSRNOG00000021046	Sult2b1	ENSRNOG00000021046	Sult2b1	875
1:101774382-101774781	333	342	MA0753.1	2.17e-06	+	ZNF740	ENSRNOG00000021046	Sult2b1	ENSRNOG00000021046	Sult2b1	875
1:101774382-101774781	331	340	MA0753.1	2.66e-05	+	ZNF740	ENSRNOG00000021046	Sult2b1	ENSRNOG00000021046	Sult2b1	875
1:101774382-101774781	332	341	MA0753.1	4.92e-05	+	ZNF740	ENSRNOG00000021046	Sult2b1	ENSRNOG00000021046	Sult2b1	875
1:101774382-101774781	350	359	MA0753.1	6.37e-05	+	ZNF740	ENSRNOG00000021046	Sult2b1	ENSRNOG00000021046	Sult2b1	875
1:101774382-101774781	334	343	MA0753.1	6.47e-05	+	ZNF740	ENSRNOG00000021046	Sult2b1	ENSRNOG00000021046	Sult2b1	875
1:101774382-101774781	142	151	MA0753.1	7.39e-05	+	ZNF740	ENSRNOG00000021046	Sult2b1	ENSRNOG00000021046	Sult2b1	875
1:101774382-101774781	347	356	MA0753.1	8.32e-05	+	ZNF740	ENSRNOG00000021046	Sult2b1	ENSRNOG00000021046	Sult2b1	875
1:101774382-101774781	346	355	MA0753.1	8.52e-05	+	ZNF740	ENSRNOG00000021046	Sult2b1	ENSRNOG00000021046	Sult2b1	875
1:102165822-102166158	119	135	MA0007.3	1.27e-05	-	Ar	ENSRNOG00000021130	Abcc8	ENSRNOG00000021130	Abcc8	0
1:102165822-102166158	119	135	MA0007.3	1.75e-05	+	Ar	ENSRNOG00000021130	Abcc8	ENSRNOG00000021130	Abcc8	0
1:102165822-102166158	199	215	MA0007.3	8.87e-05	-	Ar	ENSRNOG00000021130	Abcc8	ENSRNOG00000021130	Abcc8	0
1:102165822-102166158	220	229	MA0461.2	4.56e-05	+	Atoh1	ENSRNOG00000021130	Abcc8	ENSRNOG00000021130	Abcc8	0
1:102165822-102166158	220	229	MA0461.2	6.44e-05	-	Atoh1	ENSRNOG00000021130	Abcc8	ENSRNOG00000021130	Abcc8	0
1:102165822-102166158	30	43	MA0463.1	2.96e-05	+	Bcl6	ENSRNOG00000021130	Abcc8	ENSRNOG00000021130	Abcc8	0
1:102165822-102166158	221	228	MA0607.1	1.79e-05	-	Bhlha15	ENSRNOG00000021130	Abcc8	ENSRNOG00000021130	Abcc8	0
1:102165822-102166158	220	229	MA0818.1	7.97e-05	-	BHLHE22	ENSRNOG00000021130	Abcc8	ENSRNOG00000021130	Abcc8	0
1:102165822-102166158	210	223	MA0154.3	7.65e-06	+	EBF1	ENSRNOG00000021130	Abcc8	ENSRNOG00000021130	Abcc8	0
1:102165822-102166158	210	223	MA0154.3	1.16e-05	-	EBF1	ENSRNOG00000021130	Abcc8	ENSRNOG00000021130	Abcc8	0
1:102165822-102166158	39	49	MA0154.2	2.01e-05	+	EBF1	ENSRNOG00000021130	Abcc8	ENSRNOG00000021130	Abcc8	0
1:102165822-102166158	38	51	MA0154.3	4.08e-05	-	EBF1	ENSRNOG00000021130	Abcc8	ENSRNOG00000021130	Abcc8	0
1:102165822-102166158	40	49	MA0154.1	7.81e-05	+	EBF1	ENSRNOG00000021130	Abcc8	ENSRNOG00000021130	Abcc8	0
1:102165822-102166158	179	192	MA0162.2	5.04e-06	-	EGR1	ENSRNOG00000021130	Abcc8	ENSRNOG00000021130	Abcc8	0
1:102165822-102166158	178	192	MA0472.1	3.67e-05	-	EGR2	ENSRNOG00000021130	Abcc8	ENSRNOG00000021130	Abcc8	0
1:102165822-102166158	28	40	MA0473.1	2.94e-05	-	ELF1	ENSRNOG00000021130	Abcc8	ENSRNOG00000021130	Abcc8	0
1:102165822-102166158	1	20	MA0112.2	3.29e-05	+	ESR1	ENSRNOG00000021130	Abcc8	ENSRNOG00000021130	Abcc8	0
1:102165822-102166158	5	22	MA0258.1	8.22e-05	-	ESR2	ENSRNOG00000021130	Abcc8	ENSRNOG00000021130	Abcc8	0
1:102165822-102166158	185	202	MA0149.1	9.48e-05	+	EWSR1-FLI1	ENSRNOG00000021130	Abcc8	ENSRNOG00000021130	Abcc8	0
1:102165822-102166158	147	158	MA0047.1	9.83e-05	-	Foxa2	ENSRNOG00000021130	Abcc8	ENSRNOG00000021130	Abcc8	0
1:102165822-102166158	28	37	MA0062.1	4.41e-05	-	GABPA	ENSRNOG00000021130	Abcc8	ENSRNOG00000021130	Abcc8	0
1:102165822-102166158	292	305	MA0737.1	7.32e-05	+	GLIS3	ENSRNOG00000021130	Abcc8	ENSRNOG00000021130	Abcc8	0
1:102165822-102166158	177	188	MA0155.1	2.52e-05	+	INSM1	ENSRNOG00000021130	Abcc8	ENSRNOG00000021130	Abcc8	0
1:102165822-102166158	267	278	MA0155.1	3.07e-05	-	INSM1	ENSRNOG00000021130	Abcc8	ENSRNOG00000021130	Abcc8	0
1:102165822-102166158	182	192	MA0741.1	1.9e-05	-	KLF16	ENSRNOG00000021130	Abcc8	ENSRNOG00000021130	Abcc8	0
1:102165822-102166158	183	192	MA0599.1	1.08e-05	-	KLF5	ENSRNOG00000021130	Abcc8	ENSRNOG00000021130	Abcc8	0
1:102165822-102166158	188	197	MA0599.1	2.78e-05	-	KLF5	ENSRNOG00000021130	Abcc8	ENSRNOG00000021130	Abcc8	0
1:102165822-102166158	154	161	MA0117.1	5.6e-05	-	Mafb	ENSRNOG00000021130	Abcc8	ENSRNOG00000021130	Abcc8	0
1:102165822-102166158	150	159	MA0100.2	6.67e-05	+	Myb	ENSRNOG00000021130	Abcc8	ENSRNOG00000021130	Abcc8	0
1:102165822-102166158	241	253	MA0499.1	6.82e-05	-	Myod1	ENSRNOG00000021130	Abcc8	ENSRNOG00000021130	Abcc8	0
1:102165822-102166158	244	254	MA0500.1	5.21e-05	+	Myog	ENSRNOG00000021130	Abcc8	ENSRNOG00000021130	Abcc8	0
1:102165822-102166158	185	194	MA0057.1	8.39e-05	+	MZF1(var.2)	ENSRNOG00000021130	Abcc8	ENSRNOG00000021130	Abcc8	0
1:102165822-102166158	220	229	MA0668.1	6.83e-05	-	NEUROD2	ENSRNOG00000021130	Abcc8	ENSRNOG00000021130	Abcc8	0
1:102165822-102166158	220	229	MA0668.1	8.1e-05	+	NEUROD2	ENSRNOG00000021130	Abcc8	ENSRNOG00000021130	Abcc8	0
1:102165822-102166158	220	229	MA0623.1	4.88e-05	-	Neurog1	ENSRNOG00000021130	Abcc8	ENSRNOG00000021130	Abcc8	0
1:102165822-102166158	263	273	MA0105.2	3.81e-05	-	NFKB1	ENSRNOG00000021130	Abcc8	ENSRNOG00000021130	Abcc8	0
1:102165822-102166158	264	273	MA0105.1	4.05e-05	-	NFKB1	ENSRNOG00000021130	Abcc8	ENSRNOG00000021130	Abcc8	0
1:102165822-102166158	243	254	MA0048.1	9.25e-06	-	NHLH1	ENSRNOG00000021130	Abcc8	ENSRNOG00000021130	Abcc8	0
1:102165822-102166158	244	253	MA0048.2	2.1e-05	+	NHLH1	ENSRNOG00000021130	Abcc8	ENSRNOG00000021130	Abcc8	0
1:102165822-102166158	244	253	MA0048.2	2.24e-05	-	NHLH1	ENSRNOG00000021130	Abcc8	ENSRNOG00000021130	Abcc8	0
1:102165822-102166158	243	254	MA0048.1	4.16e-05	+	NHLH1	ENSRNOG00000021130	Abcc8	ENSRNOG00000021130	Abcc8	0
1:102165822-102166158	119	135	MA0113.3	5.8e-05	-	NR3C1	ENSRNOG00000021130	Abcc8	ENSRNOG00000021130	Abcc8	0
1:102165822-102166158	119	135	MA0113.3	7.23e-05	+	NR3C1	ENSRNOG00000021130	Abcc8	ENSRNOG00000021130	Abcc8	0
1:102165822-102166158	119	135	MA0727.1	5.67e-05	+	NR3C2	ENSRNOG00000021130	Abcc8	ENSRNOG00000021130	Abcc8	0
1:102165822-102166158	119	135	MA0727.1	6.11e-05	-	NR3C2	ENSRNOG00000021130	Abcc8	ENSRNOG00000021130	Abcc8	0
1:102165822-102166158	220	229	MA0678.1	8.35e-05	-	OLIG2	ENSRNOG00000021130	Abcc8	ENSRNOG00000021130	Abcc8	0
1:102165822-102166158	220	229	MA0827.1	6.13e-05	-	OLIG3	ENSRNOG00000021130	Abcc8	ENSRNOG00000021130	Abcc8	0
1:102165822-102166158	12	19	MA0067.1	2.41e-05	-	Pax2	ENSRNOG00000021130	Abcc8	ENSRNOG00000021130	Abcc8	0
1:102165822-102166158	315	328	MA0163.1	8.61e-05	-	PLAG1	ENSRNOG00000021130	Abcc8	ENSRNOG00000021130	Abcc8	0
1:102165822-102166158	312	328	MA0860.1	3.66e-05	-	Rarg(var.2)	ENSRNOG00000021130	Abcc8	ENSRNOG00000021130	Abcc8	0
1:102165822-102166158	207	221	MA0510.1	8.03e-05	-	RFX5	ENSRNOG00000021130	Abcc8	ENSRNOG00000021130	Abcc8	0
1:102165822-102166158	109	119	MA0002.1	9.38e-05	-	RUNX1	ENSRNOG00000021130	Abcc8	ENSRNOG00000021130	Abcc8	0
1:102165822-102166158	182	191	MA0079.2	7.52e-07	-	SP1	ENSRNOG00000021130	Abcc8	ENSRNOG00000021130	Abcc8	0
1:102165822-102166158	182	192	MA0079.3	1.22e-06	-	SP1	ENSRNOG00000021130	Abcc8	ENSRNOG00000021130	Abcc8	0
1:102165822-102166158	187	197	MA0079.3	6.47e-06	-	SP1	ENSRNOG00000021130	Abcc8	ENSRNOG00000021130	Abcc8	0
1:102165822-102166158	183	197	MA0516.1	3.54e-07	-	SP2	ENSRNOG00000021130	Abcc8	ENSRNOG00000021130	Abcc8	0
1:102165822-102166158	178	192	MA0516.1	5.12e-06	-	SP2	ENSRNOG00000021130	Abcc8	ENSRNOG00000021130	Abcc8	0
1:102165822-102166158	182	192	MA0746.1	3.79e-05	-	SP3	ENSRNOG00000021130	Abcc8	ENSRNOG00000021130	Abcc8	0
1:102165822-102166158	184	200	MA0685.1	9.08e-05	-	SP4	ENSRNOG00000021130	Abcc8	ENSRNOG00000021130	Abcc8	0
1:102165822-102166158	181	192	MA0747.1	9.26e-05	-	SP8	ENSRNOG00000021130	Abcc8	ENSRNOG00000021130	Abcc8	0
1:102165822-102166158	28	42	MA0137.2	5.82e-05	+	STAT1	ENSRNOG00000021130	Abcc8	ENSRNOG00000021130	Abcc8	0
1:102165822-102166158	30	39	MA0144.1	1.41e-05	-	Stat3	ENSRNOG00000021130	Abcc8	ENSRNOG00000021130	Abcc8	0
1:102165822-102166158	244	254	MA0521.1	5.96e-05	+	Tcf12	ENSRNOG00000021130	Abcc8	ENSRNOG00000021130	Abcc8	0
1:102165822-102166158	243	253	MA0522.1	2.06e-05	-	Tcf3	ENSRNOG00000021130	Abcc8	ENSRNOG00000021130	Abcc8	0
1:102165822-102166158	297	308	MA0769.1	7.08e-05	-	Tcf7	ENSRNOG00000021130	Abcc8	ENSRNOG00000021130	Abcc8	0
1:102165822-102166158	295	308	MA0523.1	6.01e-05	-	TCF7L2	ENSRNOG00000021130	Abcc8	ENSRNOG00000021130	Abcc8	0
1:102165822-102166158	277	285	MA0003.1	7.85e-06	-	TFAP2A	ENSRNOG00000021130	Abcc8	ENSRNOG00000021130	Abcc8	0
1:102165822-102166158	276	286	MA0003.3	6.86e-05	-	TFAP2A	ENSRNOG00000021130	Abcc8	ENSRNOG00000021130	Abcc8	0
1:102165822-102166158	275	289	MA0003.2	6.98e-05	-	TFAP2A	ENSRNOG00000021130	Abcc8	ENSRNOG00000021130	Abcc8	0
1:102165822-102166158	276	286	MA0003.3	7.46e-05	+	TFAP2A	ENSRNOG00000021130	Abcc8	ENSRNOG00000021130	Abcc8	0
1:102165822-102166158	276	286	MA0812.1	6.17e-05	-	TFAP2B(var.2)	ENSRNOG00000021130	Abcc8	ENSRNOG00000021130	Abcc8	0
1:102165822-102166158	276	286	MA0812.1	6.52e-05	+	TFAP2B(var.2)	ENSRNOG00000021130	Abcc8	ENSRNOG00000021130	Abcc8	0
1:102165822-102166158	276	286	MA0814.1	5.84e-05	-	TFAP2C(var.2)	ENSRNOG00000021130	Abcc8	ENSRNOG00000021130	Abcc8	0
1:102165822-102166158	276	286	MA0814.1	8e-05	+	TFAP2C(var.2)	ENSRNOG00000021130	Abcc8	ENSRNOG00000021130	Abcc8	0
1:102165822-102166158	156	165	MA0691.1	5.09e-05	-	TFAP4	ENSRNOG00000021130	Abcc8	ENSRNOG00000021130	Abcc8	0
1:102165822-102166158	156	165	MA0691.1	8.18e-05	+	TFAP4	ENSRNOG00000021130	Abcc8	ENSRNOG00000021130	Abcc8	0
1:102165822-102166158	244	253	MA0691.1	9.77e-05	-	TFAP4	ENSRNOG00000021130	Abcc8	ENSRNOG00000021130	Abcc8	0
1:102165822-102166158	220	229	MA0633.1	1.43e-05	-	Twist2	ENSRNOG00000021130	Abcc8	ENSRNOG00000021130	Abcc8	0
1:102165822-102166158	220	229	MA0633.1	9.67e-05	+	Twist2	ENSRNOG00000021130	Abcc8	ENSRNOG00000021130	Abcc8	0
1:102165822-102166158	313	328	MA0693.1	7.3e-05	-	Vdr	ENSRNOG00000021130	Abcc8	ENSRNOG00000021130	Abcc8	0
1:102165822-102166158	176	196	MA0528.1	4.68e-06	+	ZNF263	ENSRNOG00000021130	Abcc8	ENSRNOG00000021130	Abcc8	0
1:102165822-102166158	182	191	MA0753.1	8.52e-05	-	ZNF740	ENSRNOG00000021130	Abcc8	ENSRNOG00000021130	Abcc8	0
1:104618283-104618940	489	503	MA0007.2	4.59e-05	+	AR	ENSRNOG00000014530	Nav2	ENSRNOG00000014530	Nav2	0
1:104618283-104618940	489	505	MA0007.3	9.65e-05	-	Ar	ENSRNOG00000014530	Nav2	ENSRNOG00000014530	Nav2	0
1:104618283-104618940	489	505	MA0007.3	9.75e-05	+	Ar	ENSRNOG00000014530	Nav2	ENSRNOG00000014530	Nav2	0
1:104618283-104618940	95	102	MA0875.1	5.04e-05	-	BARX1	ENSRNOG00000014530	Nav2	ENSRNOG00000014530	Nav2	0
1:104618283-104618940	515	525	MA0462.1	8.74e-05	+	BATF::JUN	ENSRNOG00000014530	Nav2	ENSRNOG00000014530	Nav2	0
1:104618283-104618940	432	442	MA0467.1	6.14e-05	+	Crx	ENSRNOG00000014530	Nav2	ENSRNOG00000014530	Nav2	0
1:104618283-104618940	70	77	MA0598.1	1.21e-05	+	EHF	ENSRNOG00000014530	Nav2	ENSRNOG00000014530	Nav2	0
1:104618283-104618940	68	78	MA0474.1	1.05e-05	-	Erg	ENSRNOG00000014530	Nav2	ENSRNOG00000014530	Nav2	0
1:104618283-104618940	125	135	MA0592.1	3.81e-05	-	ESRRA	ENSRNOG00000014530	Nav2	ENSRNOG00000014530	Nav2	0
1:104618283-104618940	127	138	MA0141.1	7.98e-05	-	Esrrb	ENSRNOG00000014530	Nav2	ENSRNOG00000014530	Nav2	0
1:104618283-104618940	127	138	MA0141.2	8.27e-05	-	Esrrb	ENSRNOG00000014530	Nav2	ENSRNOG00000014530	Nav2	0
1:104618283-104618940	67	81	MA0098.2	5.92e-05	+	Ets1	ENSRNOG00000014530	Nav2	ENSRNOG00000014530	Nav2	0
1:104618283-104618940	66	83	MA0149.1	6.84e-06	-	EWSR1-FLI1	ENSRNOG00000014530	Nav2	ENSRNOG00000014530	Nav2	0
1:104618283-104618940	70	87	MA0149.1	1.38e-05	-	EWSR1-FLI1	ENSRNOG00000014530	Nav2	ENSRNOG00000014530	Nav2	0
1:104618283-104618940	68	78	MA0475.1	1.88e-05	-	FLI1	ENSRNOG00000014530	Nav2	ENSRNOG00000014530	Nav2	0
1:104618283-104618940	247	257	MA0148.1	2.59e-05	-	FOXA1	ENSRNOG00000014530	Nav2	ENSRNOG00000014530	Nav2	0
1:104618283-104618940	247	257	MA0148.2	2.75e-05	-	FOXA1	ENSRNOG00000014530	Nav2	ENSRNOG00000014530	Nav2	0
1:104618283-104618940	353	367	MA0148.3	3.58e-05	-	FOXA1	ENSRNOG00000014530	Nav2	ENSRNOG00000014530	Nav2	0
1:104618283-104618940	247	261	MA0148.3	7.34e-05	-	FOXA1	ENSRNOG00000014530	Nav2	ENSRNOG00000014530	Nav2	0
1:104618283-104618940	322	332	MA0148.2	7.35e-05	+	FOXA1	ENSRNOG00000014530	Nav2	ENSRNOG00000014530	Nav2	0
1:104618283-104618940	322	332	MA0148.1	7.48e-05	+	FOXA1	ENSRNOG00000014530	Nav2	ENSRNOG00000014530	Nav2	0
1:104618283-104618940	350	364	MA0148.3	7.73e-05	+	FOXA1	ENSRNOG00000014530	Nav2	ENSRNOG00000014530	Nav2	0
1:104618283-104618940	354	365	MA0047.2	9.09e-05	+	Foxa2	ENSRNOG00000014530	Nav2	ENSRNOG00000014530	Nav2	0
1:104618283-104618940	352	363	MA0047.2	9.36e-05	-	Foxa2	ENSRNOG00000014530	Nav2	ENSRNOG00000014530	Nav2	0
1:104618283-104618940	319	329	MA0480.1	8.69e-05	+	Foxo1	ENSRNOG00000014530	Nav2	ENSRNOG00000014530	Nav2	0
1:104618283-104618940	260	270	MA0646.1	9.12e-05	+	GCM1	ENSRNOG00000014530	Nav2	ENSRNOG00000014530	Nav2	0
1:104618283-104618940	365	378	MA0736.1	5.67e-05	-	GLIS2	ENSRNOG00000014530	Nav2	ENSRNOG00000014530	Nav2	0
1:104618283-104618940	365	378	MA0737.1	1.92e-05	-	GLIS3	ENSRNOG00000014530	Nav2	ENSRNOG00000014530	Nav2	0
1:104618283-104618940	112	124	MA0616.1	3.59e-05	-	Hes2	ENSRNOG00000014530	Nav2	ENSRNOG00000014530	Nav2	0
1:104618283-104618940	221	231	MA0594.1	7.67e-05	-	Hoxa9	ENSRNOG00000014530	Nav2	ENSRNOG00000014530	Nav2	0
1:104618283-104618940	220	232	MA0485.1	3.83e-05	-	Hoxc9	ENSRNOG00000014530	Nav2	ENSRNOG00000014530	Nav2	0
1:104618283-104618940	486	498	MA0486.2	6.74e-05	+	HSF1	ENSRNOG00000014530	Nav2	ENSRNOG00000014530	Nav2	0
1:104618283-104618940	505	525	MA0050.2	9.48e-05	-	IRF1	ENSRNOG00000014530	Nav2	ENSRNOG00000014530	Nav2	0
1:104618283-104618940	404	413	MA0039.2	9.31e-05	+	Klf4	ENSRNOG00000014530	Nav2	ENSRNOG00000014530	Nav2	0
1:104618283-104618940	404	413	MA0599.1	3.95e-05	-	KLF5	ENSRNOG00000014530	Nav2	ENSRNOG00000014530	Nav2	0
1:104618283-104618940	453	462	MA0599.1	3.95e-05	-	KLF5	ENSRNOG00000014530	Nav2	ENSRNOG00000014530	Nav2	0
1:104618283-104618940	528	541	MA0029.1	7.46e-05	-	Mecom	ENSRNOG00000014530	Nav2	ENSRNOG00000014530	Nav2	0
1:104618283-104618940	608	622	MA0498.1	1.55e-05	-	Meis1	ENSRNOG00000014530	Nav2	ENSRNOG00000014530	Nav2	0
1:104618283-104618940	614	621	MA0774.1	5.61e-05	+	MEIS2	ENSRNOG00000014530	Nav2	ENSRNOG00000014530	Nav2	0
1:104618283-104618940	614	621	MA0775.1	6.81e-05	+	MEIS3	ENSRNOG00000014530	Nav2	ENSRNOG00000014530	Nav2	0
1:104618283-104618940	121	133	MA0499.1	2.27e-05	+	Myod1	ENSRNOG00000014530	Nav2	ENSRNOG00000014530	Nav2	0
1:104618283-104618940	120	130	MA0500.1	1.14e-05	-	Myog	ENSRNOG00000014530	Nav2	ENSRNOG00000014530	Nav2	0
1:104618283-104618940	547	553	MA0152.1	7.93e-05	-	NFATC2	ENSRNOG00000014530	Nav2	ENSRNOG00000014530	Nav2	0
1:104618283-104618940	63	73	MA0841.1	5.3e-05	+	NFE2	ENSRNOG00000014530	Nav2	ENSRNOG00000014530	Nav2	0
1:104618283-104618940	136	150	MA0150.2	8.71e-05	-	Nfe2l2	ENSRNOG00000014530	Nav2	ENSRNOG00000014530	Nav2	0
1:104618283-104618940	646	655	MA0670.1	6.43e-05	+	NFIA	ENSRNOG00000014530	Nav2	ENSRNOG00000014530	Nav2	0
1:104618283-104618940	279	288	MA0670.1	6.7e-05	+	NFIA	ENSRNOG00000014530	Nav2	ENSRNOG00000014530	Nav2	0
1:104618283-104618940	99	112	MA0119.1	6.92e-05	+	NFIC::TLX1	ENSRNOG00000014530	Nav2	ENSRNOG00000014530	Nav2	0
1:104618283-104618940	279	287	MA0671.1	6.65e-05	+	NFIX	ENSRNOG00000014530	Nav2	ENSRNOG00000014530	Nav2	0
1:104618283-104618940	646	654	MA0671.1	9.57e-05	+	NFIX	ENSRNOG00000014530	Nav2	ENSRNOG00000014530	Nav2	0
1:104618283-104618940	372	384	MA0778.1	3.27e-05	-	NFKB2	ENSRNOG00000014530	Nav2	ENSRNOG00000014530	Nav2	0
1:104618283-104618940	372	384	MA0778.1	5.79e-05	+	NFKB2	ENSRNOG00000014530	Nav2	ENSRNOG00000014530	Nav2	0
1:104618283-104618940	490	504	MA0113.2	2.78e-06	-	NR3C1	ENSRNOG00000014530	Nav2	ENSRNOG00000014530	Nav2	0
1:104618283-104618940	284	301	MA0113.1	5.41e-05	+	NR3C1	ENSRNOG00000014530	Nav2	ENSRNOG00000014530	Nav2	0
1:104618283-104618940	489	505	MA0113.3	6.14e-05	-	NR3C1	ENSRNOG00000014530	Nav2	ENSRNOG00000014530	Nav2	0
1:104618283-104618940	489	505	MA0113.3	7.23e-05	+	NR3C1	ENSRNOG00000014530	Nav2	ENSRNOG00000014530	Nav2	0
1:104618283-104618940	489	505	MA0727.1	5.05e-05	-	NR3C2	ENSRNOG00000014530	Nav2	ENSRNOG00000014530	Nav2	0
1:104618283-104618940	489	505	MA0727.1	6.77e-05	+	NR3C2	ENSRNOG00000014530	Nav2	ENSRNOG00000014530	Nav2	0
1:104618283-104618940	125	139	MA0505.1	8.77e-05	-	Nr5a2	ENSRNOG00000014530	Nav2	ENSRNOG00000014530	Nav2	0
1:104618283-104618940	63	74	MA0794.1	3.3e-05	+	PROX1	ENSRNOG00000014530	Nav2	ENSRNOG00000014530	Nav2	0
1:104618283-104618940	122	142	MA0138.2	9.98e-08	-	REST	ENSRNOG00000014530	Nav2	ENSRNOG00000014530	Nav2	0
1:104618283-104618940	123	141	MA0138.1	4.11e-07	+	REST	ENSRNOG00000014530	Nav2	ENSRNOG00000014530	Nav2	0
1:104618283-104618940	553	567	MA0866.1	7.96e-05	-	SOX21	ENSRNOG00000014530	Nav2	ENSRNOG00000014530	Nav2	0
1:104618283-104618940	461	470	MA0079.1	7.12e-06	-	SP1	ENSRNOG00000014530	Nav2	ENSRNOG00000014530	Nav2	0
1:104618283-104618940	452	462	MA0079.3	8.55e-05	-	SP1	ENSRNOG00000014530	Nav2	ENSRNOG00000014530	Nav2	0
1:104618283-104618940	434	443	MA0079.1	9.54e-05	+	SP1	ENSRNOG00000014530	Nav2	ENSRNOG00000014530	Nav2	0
1:104618283-104618940	387	401	MA0516.1	4.23e-05	-	SP2	ENSRNOG00000014530	Nav2	ENSRNOG00000014530	Nav2	0
1:104618283-104618940	448	462	MA0516.1	7.02e-05	-	SP2	ENSRNOG00000014530	Nav2	ENSRNOG00000014530	Nav2	0
1:104618283-104618940	461	475	MA0516.1	9.61e-05	+	SP2	ENSRNOG00000014530	Nav2	ENSRNOG00000014530	Nav2	0
1:104618283-104618940	543	552	MA0144.1	1.5e-05	+	Stat3	ENSRNOG00000014530	Nav2	ENSRNOG00000014530	Nav2	0
1:104618283-104618940	542	552	MA0144.2	2.56e-05	+	STAT3	ENSRNOG00000014530	Nav2	ENSRNOG00000014530	Nav2	0
1:104618283-104618940	280	293	MA0518.1	2.12e-05	+	Stat4	ENSRNOG00000014530	Nav2	ENSRNOG00000014530	Nav2	0
1:104618283-104618940	120	130	MA0521.1	1.58e-05	-	Tcf12	ENSRNOG00000014530	Nav2	ENSRNOG00000014530	Nav2	0
1:104618283-104618940	76	87	MA0090.1	2.4e-06	+	TEAD1	ENSRNOG00000014530	Nav2	ENSRNOG00000014530	Nav2	0
1:104618283-104618940	76	85	MA0090.2	2.04e-05	+	TEAD1	ENSRNOG00000014530	Nav2	ENSRNOG00000014530	Nav2	0
1:104618283-104618940	254	265	MA0090.1	3.73e-05	-	TEAD1	ENSRNOG00000014530	Nav2	ENSRNOG00000014530	Nav2	0
1:104618283-104618940	77	84	MA0808.1	3.26e-05	+	TEAD3	ENSRNOG00000014530	Nav2	ENSRNOG00000014530	Nav2	0
1:104618283-104618940	257	264	MA0808.1	6.51e-05	-	TEAD3	ENSRNOG00000014530	Nav2	ENSRNOG00000014530	Nav2	0
1:104618283-104618940	76	85	MA0809.1	3.54e-05	+	TEAD4	ENSRNOG00000014530	Nav2	ENSRNOG00000014530	Nav2	0
1:104618283-104618940	256	265	MA0809.1	9.54e-05	-	TEAD4	ENSRNOG00000014530	Nav2	ENSRNOG00000014530	Nav2	0
1:104618283-104618940	121	130	MA0691.1	5.59e-05	+	TFAP4	ENSRNOG00000014530	Nav2	ENSRNOG00000014530	Nav2	0
1:104618283-104618940	121	130	MA0691.1	6.11e-05	-	TFAP4	ENSRNOG00000014530	Nav2	ENSRNOG00000014530	Nav2	0
1:104618283-104618940	262	270	MA0597.1	3.11e-05	-	THAP1	ENSRNOG00000014530	Nav2	ENSRNOG00000014530	Nav2	0
1:104618283-104618940	213	224	MA0095.2	5.36e-05	+	YY1	ENSRNOG00000014530	Nav2	ENSRNOG00000014530	Nav2	0
1:104618283-104618940	392	412	MA0528.1	1.93e-05	+	ZNF263	ENSRNOG00000014530	Nav2	ENSRNOG00000014530	Nav2	0
1:104618283-104618940	388	408	MA0528.1	8.29e-05	+	ZNF263	ENSRNOG00000014530	Nav2	ENSRNOG00000014530	Nav2	0
1:106096938-106097337	202	218	MA0007.3	2.65e-05	-	Ar	ENSRNOG00000015675	Nell1	ENSRNOG00000015675	Nell1	0
1:106096938-106097337	202	218	MA0007.3	5.55e-05	+	Ar	ENSRNOG00000015675	Nell1	ENSRNOG00000015675	Nell1	0
1:106096938-106097337	200	221	MA0007.1	6.53e-05	+	Ar	ENSRNOG00000015675	Nell1	ENSRNOG00000015675	Nell1	0
1:106096938-106097337	179	186	MA0461.1	4.87e-05	-	Atoh1	ENSRNOG00000015675	Nell1	ENSRNOG00000015675	Nell1	0
1:106096938-106097337	180	187	MA0607.1	7.98e-05	+	Bhlha15	ENSRNOG00000015675	Nell1	ENSRNOG00000015675	Nell1	0
1:106096938-106097337	55	63	MA0878.1	6.81e-05	-	CDX1	ENSRNOG00000015675	Nell1	ENSRNOG00000015675	Nell1	0
1:106096938-106097337	338	356	MA0139.1	7.37e-06	+	CTCF	ENSRNOG00000015675	Nell1	ENSRNOG00000015675	Nell1	0
1:106096938-106097337	73	82	MA0879.1	3.55e-05	-	Dlx1	ENSRNOG00000015675	Nell1	ENSRNOG00000015675	Nell1	0
1:106096938-106097337	247	257	MA0154.2	4.34e-05	-	EBF1	ENSRNOG00000015675	Nell1	ENSRNOG00000015675	Nell1	0
1:106096938-106097337	247	256	MA0154.1	5.62e-05	+	EBF1	ENSRNOG00000015675	Nell1	ENSRNOG00000015675	Nell1	0
1:106096938-106097337	216	229	MA0162.2	8.08e-05	+	EGR1	ENSRNOG00000015675	Nell1	ENSRNOG00000015675	Nell1	0
1:106096938-106097337	216	230	MA0472.1	2.64e-05	+	EGR2	ENSRNOG00000015675	Nell1	ENSRNOG00000015675	Nell1	0
1:106096938-106097337	140	147	MA0598.1	8.02e-05	-	EHF	ENSRNOG00000015675	Nell1	ENSRNOG00000015675	Nell1	0
1:106096938-106097337	136	148	MA0473.1	7.6e-05	+	ELF1	ENSRNOG00000015675	Nell1	ENSRNOG00000015675	Nell1	0
1:106096938-106097337	66	78	MA0800.1	8.41e-07	+	EOMES	ENSRNOG00000015675	Nell1	ENSRNOG00000015675	Nell1	0
1:106096938-106097337	139	149	MA0474.1	3.69e-05	+	Erg	ENSRNOG00000015675	Nell1	ENSRNOG00000015675	Nell1	0
1:106096938-106097337	192	202	MA0474.1	5.68e-05	-	Erg	ENSRNOG00000015675	Nell1	ENSRNOG00000015675	Nell1	0
1:106096938-106097337	136	150	MA0098.2	4.25e-05	-	Ets1	ENSRNOG00000015675	Nell1	ENSRNOG00000015675	Nell1	0
1:106096938-106097337	191	205	MA0098.2	4.29e-05	+	Ets1	ENSRNOG00000015675	Nell1	ENSRNOG00000015675	Nell1	0
1:106096938-106097337	139	149	MA0475.1	4.71e-05	+	FLI1	ENSRNOG00000015675	Nell1	ENSRNOG00000015675	Nell1	0
1:106096938-106097337	383	390	MA0032.1	5.93e-05	-	FOXC1	ENSRNOG00000015675	Nell1	ENSRNOG00000015675	Nell1	0
1:106096938-106097337	119	130	MA0042.1	9.33e-05	+	FOXI1	ENSRNOG00000015675	Nell1	ENSRNOG00000015675	Nell1	0
1:106096938-106097337	144	158	MA0481.1	4.54e-05	+	FOXP1	ENSRNOG00000015675	Nell1	ENSRNOG00000015675	Nell1	0
1:106096938-106097337	193	202	MA0062.1	5.46e-05	-	GABPA	ENSRNOG00000015675	Nell1	ENSRNOG00000015675	Nell1	0
1:106096938-106097337	54	63	MA0650.1	2.99e-06	-	HOXA13	ENSRNOG00000015675	Nell1	ENSRNOG00000015675	Nell1	0
1:106096938-106097337	54	63	MA0901.1	1.35e-06	-	HOXB13	ENSRNOG00000015675	Nell1	ENSRNOG00000015675	Nell1	0
1:106096938-106097337	69	84	MA0904.1	3.07e-05	-	Hoxb5	ENSRNOG00000015675	Nell1	ENSRNOG00000015675	Nell1	0
1:106096938-106097337	54	63	MA0909.1	1.35e-06	-	HOXD13	ENSRNOG00000015675	Nell1	ENSRNOG00000015675	Nell1	0
1:106096938-106097337	238	244	MA0498.2	6.51e-05	-	MEIS1	ENSRNOG00000015675	Nell1	ENSRNOG00000015675	Nell1	0
1:106096938-106097337	67	74	MA0801.1	1.47e-05	+	MGA	ENSRNOG00000015675	Nell1	ENSRNOG00000015675	Nell1	0
1:106096938-106097337	337	343	MA0152.1	7.93e-05	+	NFATC2	ENSRNOG00000015675	Nell1	ENSRNOG00000015675	Nell1	0
1:106096938-106097337	199	208	MA0670.1	7.38e-05	-	NFIA	ENSRNOG00000015675	Nell1	ENSRNOG00000015675	Nell1	0
1:106096938-106097337	353	361	MA0671.1	7.2e-05	+	NFIX	ENSRNOG00000015675	Nell1	ENSRNOG00000015675	Nell1	0
1:106096938-106097337	200	208	MA0671.1	8.27e-05	-	NFIX	ENSRNOG00000015675	Nell1	ENSRNOG00000015675	Nell1	0
1:106096938-106097337	202	218	MA0113.3	3.34e-05	+	NR3C1	ENSRNOG00000015675	Nell1	ENSRNOG00000015675	Nell1	0
1:106096938-106097337	202	218	MA0113.3	3.45e-05	-	NR3C1	ENSRNOG00000015675	Nell1	ENSRNOG00000015675	Nell1	0
1:106096938-106097337	202	218	MA0727.1	4.37e-05	-	NR3C2	ENSRNOG00000015675	Nell1	ENSRNOG00000015675	Nell1	0
1:106096938-106097337	202	218	MA0727.1	5.07e-05	+	NR3C2	ENSRNOG00000015675	Nell1	ENSRNOG00000015675	Nell1	0
1:106096938-106097337	130	141	MA0782.1	2.42e-05	-	PKNOX1	ENSRNOG00000015675	Nell1	ENSRNOG00000015675	Nell1	0
1:106096938-106097337	130	141	MA0783.1	5.4e-05	-	PKNOX2	ENSRNOG00000015675	Nell1	ENSRNOG00000015675	Nell1	0
1:106096938-106097337	127	141	MA0065.2	1.75e-05	+	Pparg::Rxra	ENSRNOG00000015675	Nell1	ENSRNOG00000015675	Nell1	0
1:106096938-106097337	79	89	MA0002.1	3.7e-07	+	RUNX1	ENSRNOG00000015675	Nell1	ENSRNOG00000015675	Nell1	0
1:106096938-106097337	79	89	MA0002.2	8e-05	+	RUNX1	ENSRNOG00000015675	Nell1	ENSRNOG00000015675	Nell1	0
1:106096938-106097337	81	89	MA0511.2	2.45e-05	-	RUNX2	ENSRNOG00000015675	Nell1	ENSRNOG00000015675	Nell1	0
1:106096938-106097337	80	89	MA0684.1	3.83e-05	-	RUNX3	ENSRNOG00000015675	Nell1	ENSRNOG00000015675	Nell1	0
1:106096938-106097337	133	143	MA0512.1	1.58e-05	+	Rxra	ENSRNOG00000015675	Nell1	ENSRNOG00000015675	Nell1	0
1:106096938-106097337	358	370	MA0744.1	2.33e-05	-	SCRT2	ENSRNOG00000015675	Nell1	ENSRNOG00000015675	Nell1	0
1:106096938-106097337	12	26	MA0143.1	1.45e-05	-	Sox2	ENSRNOG00000015675	Nell1	ENSRNOG00000015675	Nell1	0
1:106096938-106097337	12	26	MA0143.2	1.47e-05	-	Sox2	ENSRNOG00000015675	Nell1	ENSRNOG00000015675	Nell1	0
1:106096938-106097337	124	138	MA0143.1	8.64e-05	-	Sox2	ENSRNOG00000015675	Nell1	ENSRNOG00000015675	Nell1	0
1:106096938-106097337	124	138	MA0143.2	9.92e-05	-	Sox2	ENSRNOG00000015675	Nell1	ENSRNOG00000015675	Nell1	0
1:106096938-106097337	190	199	MA0079.2	4.85e-05	+	SP1	ENSRNOG00000015675	Nell1	ENSRNOG00000015675	Nell1	0
1:106096938-106097337	337	347	MA0144.2	3.19e-05	-	STAT3	ENSRNOG00000015675	Nell1	ENSRNOG00000015675	Nell1	0
1:106096938-106097337	65	75	MA0009.1	2.15e-05	+	T	ENSRNOG00000015675	Nell1	ENSRNOG00000015675	Nell1	0
1:106096938-106097337	177	188	MA0091.1	3.83e-05	+	TAL1::TCF3	ENSRNOG00000015675	Nell1	ENSRNOG00000015675	Nell1	0
1:106096938-106097337	67	76	MA0802.1	5.14e-06	+	TBR1	ENSRNOG00000015675	Nell1	ENSRNOG00000015675	Nell1	0
1:106096938-106097337	67	74	MA0805.1	1.47e-05	+	TBX1	ENSRNOG00000015675	Nell1	ENSRNOG00000015675	Nell1	0
1:106096938-106097337	67	74	MA0803.1	1.47e-05	+	TBX15	ENSRNOG00000015675	Nell1	ENSRNOG00000015675	Nell1	0
1:106096938-106097337	66	76	MA0688.1	4.7e-06	+	TBX2	ENSRNOG00000015675	Nell1	ENSRNOG00000015675	Nell1	0
1:106096938-106097337	66	76	MA0689.1	4.9e-06	+	TBX20	ENSRNOG00000015675	Nell1	ENSRNOG00000015675	Nell1	0
1:106096938-106097337	66	75	MA0690.1	4.23e-06	+	TBX21	ENSRNOG00000015675	Nell1	ENSRNOG00000015675	Nell1	0
1:106096938-106097337	67	74	MA0806.1	1.47e-05	+	TBX4	ENSRNOG00000015675	Nell1	ENSRNOG00000015675	Nell1	0
1:106096938-106097337	67	74	MA0807.1	1.47e-05	+	TBX5	ENSRNOG00000015675	Nell1	ENSRNOG00000015675	Nell1	0
1:106096938-106097337	130	141	MA0796.1	9.47e-06	-	TGIF1	ENSRNOG00000015675	Nell1	ENSRNOG00000015675	Nell1	0
1:106096938-106097337	130	141	MA0796.1	8.98e-05	+	TGIF1	ENSRNOG00000015675	Nell1	ENSRNOG00000015675	Nell1	0
1:106096938-106097337	130	141	MA0797.1	2.59e-05	-	TGIF2	ENSRNOG00000015675	Nell1	ENSRNOG00000015675	Nell1	0
1:106096938-106097337	220	235	MA0088.2	6.5e-05	+	ZNF143	ENSRNOG00000015675	Nell1	ENSRNOG00000015675	Nell1	0
1:106096938-106097337	203	217	MA0116.1	4.95e-05	-	Znf423	ENSRNOG00000015675	Nell1	ENSRNOG00000015675	Nell1	0
1:10673833-10674238	211	227	MA0007.3	1.64e-05	-	Ar	N/A	N/A	ENSRNOG00000059769	AABR07000356.1	101401
1:10673833-10674238	211	227	MA0007.3	2.57e-05	+	Ar	N/A	N/A	ENSRNOG00000059769	AABR07000356.1	101401
1:10673833-10674238	202	211	MA0636.1	6.07e-05	-	BHLHE41	N/A	N/A	ENSRNOG00000059769	AABR07000356.1	101401
1:10673833-10674238	202	211	MA0636.1	6.34e-05	+	BHLHE41	N/A	N/A	ENSRNOG00000059769	AABR07000356.1	101401
1:10673833-10674238	49	59	MA0474.1	5.11e-05	+	Erg	N/A	N/A	ENSRNOG00000059769	AABR07000356.1	101401
1:10673833-10674238	46	60	MA0098.2	8.51e-05	-	Ets1	N/A	N/A	ENSRNOG00000059769	AABR07000356.1	101401
1:10673833-10674238	38	48	MA0148.1	1.62e-05	+	FOXA1	N/A	N/A	ENSRNOG00000059769	AABR07000356.1	101401
1:10673833-10674238	38	48	MA0148.2	1.62e-05	+	FOXA1	N/A	N/A	ENSRNOG00000059769	AABR07000356.1	101401
1:10673833-10674238	34	48	MA0148.3	3.09e-05	+	FOXA1	N/A	N/A	ENSRNOG00000059769	AABR07000356.1	101401
1:10673833-10674238	48	58	MA0148.2	6.73e-05	-	FOXA1	N/A	N/A	ENSRNOG00000059769	AABR07000356.1	101401
1:10673833-10674238	48	58	MA0148.1	6.79e-05	-	FOXA1	N/A	N/A	ENSRNOG00000059769	AABR07000356.1	101401
1:10673833-10674238	38	49	MA0047.2	5.38e-05	+	Foxa2	N/A	N/A	ENSRNOG00000059769	AABR07000356.1	101401
1:10673833-10674238	37	47	MA0845.1	3.74e-05	-	FOXB1	N/A	N/A	ENSRNOG00000059769	AABR07000356.1	101401
1:10673833-10674238	37	47	MA0032.2	3.81e-05	-	FOXC1	N/A	N/A	ENSRNOG00000059769	AABR07000356.1	101401
1:10673833-10674238	36	47	MA0846.1	9.77e-06	-	FOXC2	N/A	N/A	ENSRNOG00000059769	AABR07000356.1	101401
1:10673833-10674238	37	44	MA0031.1	4.35e-05	-	FOXD1	N/A	N/A	ENSRNOG00000059769	AABR07000356.1	101401
1:10673833-10674238	38	44	MA0847.1	7.93e-05	-	FOXD2	N/A	N/A	ENSRNOG00000059769	AABR07000356.1	101401
1:10673833-10674238	288	299	MA0041.1	8.09e-05	-	Foxd3	N/A	N/A	ENSRNOG00000059769	AABR07000356.1	101401
1:10673833-10674238	37	44	MA0613.1	2.18e-05	-	FOXG1	N/A	N/A	ENSRNOG00000059769	AABR07000356.1	101401
1:10673833-10674238	38	44	MA0042.2	7.93e-05	-	FOXI1	N/A	N/A	ENSRNOG00000059769	AABR07000356.1	101401
1:10673833-10674238	37	44	MA0614.1	2.18e-05	-	Foxj2	N/A	N/A	ENSRNOG00000059769	AABR07000356.1	101401
1:10673833-10674238	33	49	MA0851.1	4.13e-06	-	Foxj3	N/A	N/A	ENSRNOG00000059769	AABR07000356.1	101401
1:10673833-10674238	33	49	MA0852.1	5.05e-06	-	Foxk1	N/A	N/A	ENSRNOG00000059769	AABR07000356.1	101401
1:10673833-10674238	323	339	MA0852.1	8.56e-05	+	Foxk1	N/A	N/A	ENSRNOG00000059769	AABR07000356.1	101401
1:10673833-10674238	38	44	MA0033.2	7.93e-05	-	FOXL1	N/A	N/A	ENSRNOG00000059769	AABR07000356.1	101401
1:10673833-10674238	51	61	MA0480.1	4.31e-05	-	Foxo1	N/A	N/A	ENSRNOG00000059769	AABR07000356.1	101401
1:10673833-10674238	35	45	MA0480.1	5.02e-05	+	Foxo1	N/A	N/A	ENSRNOG00000059769	AABR07000356.1	101401
1:10673833-10674238	38	45	MA0157.1	2.18e-05	-	FOXO3	N/A	N/A	ENSRNOG00000059769	AABR07000356.1	101401
1:10673833-10674238	37	44	MA0157.2	2.18e-05	-	FOXO3	N/A	N/A	ENSRNOG00000059769	AABR07000356.1	101401
1:10673833-10674238	38	44	MA0848.1	7.93e-05	-	FOXO4	N/A	N/A	ENSRNOG00000059769	AABR07000356.1	101401
1:10673833-10674238	38	44	MA0849.1	7.93e-05	-	FOXO6	N/A	N/A	ENSRNOG00000059769	AABR07000356.1	101401
1:10673833-10674238	323	337	MA0481.1	4.64e-06	+	FOXP1	N/A	N/A	ENSRNOG00000059769	AABR07000356.1	101401
1:10673833-10674238	355	369	MA0481.1	4.57e-05	-	FOXP1	N/A	N/A	ENSRNOG00000059769	AABR07000356.1	101401
1:10673833-10674238	35	49	MA0481.1	5.45e-05	-	FOXP1	N/A	N/A	ENSRNOG00000059769	AABR07000356.1	101401
1:10673833-10674238	36	46	MA0593.1	2.64e-05	-	FOXP2	N/A	N/A	ENSRNOG00000059769	AABR07000356.1	101401
1:10673833-10674238	38	44	MA0850.1	7.93e-05	-	FOXP3	N/A	N/A	ENSRNOG00000059769	AABR07000356.1	101401
1:10673833-10674238	35	45	MA0040.1	4.04e-05	+	Foxq1	N/A	N/A	ENSRNOG00000059769	AABR07000356.1	101401
1:10673833-10674238	228	238	MA0483.1	1.71e-05	-	Gfi1b	N/A	N/A	ENSRNOG00000059769	AABR07000356.1	101401
1:10673833-10674238	280	290	MA0906.1	9.19e-05	+	HOXC12	N/A	N/A	ENSRNOG00000059769	AABR07000356.1	101401
1:10673833-10674238	318	338	MA0050.2	2.83e-05	-	IRF1	N/A	N/A	ENSRNOG00000059769	AABR07000356.1	101401
1:10673833-10674238	161	174	MA0772.1	8.29e-06	+	IRF7	N/A	N/A	ENSRNOG00000059769	AABR07000356.1	101401
1:10673833-10674238	319	332	MA0772.1	8.79e-05	+	IRF7	N/A	N/A	ENSRNOG00000059769	AABR07000356.1	101401
1:10673833-10674238	252	266	MA0052.2	4.75e-06	-	MEF2A	N/A	N/A	ENSRNOG00000059769	AABR07000356.1	101401
1:10673833-10674238	254	265	MA0052.3	6.36e-06	-	MEF2A	N/A	N/A	ENSRNOG00000059769	AABR07000356.1	101401
1:10673833-10674238	255	264	MA0052.1	3.74e-05	+	MEF2A	N/A	N/A	ENSRNOG00000059769	AABR07000356.1	101401
1:10673833-10674238	254	265	MA0660.1	3.77e-05	-	MEF2B	N/A	N/A	ENSRNOG00000059769	AABR07000356.1	101401
1:10673833-10674238	253	267	MA0497.1	3.38e-06	-	MEF2C	N/A	N/A	ENSRNOG00000059769	AABR07000356.1	101401
1:10673833-10674238	384	398	MA0497.1	1.51e-05	+	MEF2C	N/A	N/A	ENSRNOG00000059769	AABR07000356.1	101401
1:10673833-10674238	281	295	MA0497.1	6.17e-05	+	MEF2C	N/A	N/A	ENSRNOG00000059769	AABR07000356.1	101401
1:10673833-10674238	254	265	MA0773.1	1.91e-05	-	MEF2D	N/A	N/A	ENSRNOG00000059769	AABR07000356.1	101401
1:10673833-10674238	141	147	MA0124.1	9.66e-05	-	NKX3-1	N/A	N/A	ENSRNOG00000059769	AABR07000356.1	101401
1:10673833-10674238	211	227	MA0113.3	7.1e-06	-	NR3C1	N/A	N/A	ENSRNOG00000059769	AABR07000356.1	101401
1:10673833-10674238	211	227	MA0113.3	8.69e-06	+	NR3C1	N/A	N/A	ENSRNOG00000059769	AABR07000356.1	101401
1:10673833-10674238	210	227	MA0113.1	4.26e-05	-	NR3C1	N/A	N/A	ENSRNOG00000059769	AABR07000356.1	101401
1:10673833-10674238	211	228	MA0113.1	9.15e-05	+	NR3C1	N/A	N/A	ENSRNOG00000059769	AABR07000356.1	101401
1:10673833-10674238	211	227	MA0727.1	5.05e-06	+	NR3C2	N/A	N/A	ENSRNOG00000059769	AABR07000356.1	101401
1:10673833-10674238	211	227	MA0727.1	1.14e-05	-	NR3C2	N/A	N/A	ENSRNOG00000059769	AABR07000356.1	101401
1:10673833-10674238	201	208	MA0067.1	4.82e-05	+	Pax2	N/A	N/A	ENSRNOG00000059769	AABR07000356.1	101401
1:10673833-10674238	171	184	MA0784.1	5.16e-05	-	POU1F1	N/A	N/A	ENSRNOG00000059769	AABR07000356.1	101401
1:10673833-10674238	173	184	MA0785.1	4.59e-05	-	POU2F1	N/A	N/A	ENSRNOG00000059769	AABR07000356.1	101401
1:10673833-10674238	171	183	MA0507.1	9.12e-06	+	POU2F2	N/A	N/A	ENSRNOG00000059769	AABR07000356.1	101401
1:10673833-10674238	170	185	MA0627.1	2.82e-05	-	Pou2f3	N/A	N/A	ENSRNOG00000059769	AABR07000356.1	101401
1:10673833-10674238	10	25	MA0627.1	8.43e-05	+	Pou2f3	N/A	N/A	ENSRNOG00000059769	AABR07000356.1	101401
1:10673833-10674238	172	183	MA0786.1	1.16e-05	-	POU3F1	N/A	N/A	ENSRNOG00000059769	AABR07000356.1	101401
1:10673833-10674238	172	183	MA0787.1	1.38e-05	-	POU3F2	N/A	N/A	ENSRNOG00000059769	AABR07000356.1	101401
1:10673833-10674238	172	184	MA0788.1	9.44e-06	-	POU3F3	N/A	N/A	ENSRNOG00000059769	AABR07000356.1	101401
1:10673833-10674238	174	182	MA0789.1	3.25e-05	-	POU3F4	N/A	N/A	ENSRNOG00000059769	AABR07000356.1	101401
1:10673833-10674238	174	182	MA0792.1	5.07e-05	-	POU5F1B	N/A	N/A	ENSRNOG00000059769	AABR07000356.1	101401
1:10673833-10674238	352	370	MA0138.1	7.41e-05	+	REST	N/A	N/A	ENSRNOG00000059769	AABR07000356.1	101401
1:10673833-10674238	349	359	MA0512.1	4.89e-05	-	Rxra	N/A	N/A	ENSRNOG00000059769	AABR07000356.1	101401
1:10673833-10674238	27	41	MA0869.1	6.05e-05	-	Sox11	N/A	N/A	ENSRNOG00000059769	AABR07000356.1	101401
1:10673833-10674238	212	221	MA0514.1	9.18e-05	-	Sox3	N/A	N/A	ENSRNOG00000059769	AABR07000356.1	101401
1:10673833-10674238	27	42	MA0867.1	9.19e-05	-	SOX4	N/A	N/A	ENSRNOG00000059769	AABR07000356.1	101401
1:10673833-10674238	34	42	MA0077.1	2.47e-05	+	SOX9	N/A	N/A	ENSRNOG00000059769	AABR07000356.1	101401
1:10673833-10674238	49	55	MA0081.1	6.51e-05	+	SPIB	N/A	N/A	ENSRNOG00000059769	AABR07000356.1	101401
1:10673833-10674238	233	243	MA0111.1	2.27e-05	+	Spz1	N/A	N/A	ENSRNOG00000059769	AABR07000356.1	101401
1:10673833-10674238	36	44	MA0084.1	5.98e-06	-	SRY	N/A	N/A	ENSRNOG00000059769	AABR07000356.1	101401
1:10673833-10674238	202	211	MA0831.1	5.81e-05	-	TFE3	N/A	N/A	ENSRNOG00000059769	AABR07000356.1	101401
1:10673833-10674238	202	211	MA0692.1	7.48e-05	-	TFEB	N/A	N/A	ENSRNOG00000059769	AABR07000356.1	101401
1:10673833-10674238	82	96	MA0106.2	5.54e-05	-	TP53	N/A	N/A	ENSRNOG00000059769	AABR07000356.1	101401
1:10673833-10674238	80	97	MA0106.3	9.78e-05	-	TP53	N/A	N/A	ENSRNOG00000059769	AABR07000356.1	101401
1:10673833-10674238	341	360	MA0525.1	8.16e-05	+	TP63	N/A	N/A	ENSRNOG00000059769	AABR07000356.1	101401
1:109028263-109028685	198	214	MA0007.3	5.08e-07	+	Ar	N/A	N/A	ENSRNOG00000060326	AABR07003398.1	109076
1:109028263-109028685	198	212	MA0007.2	9.64e-07	+	AR	N/A	N/A	ENSRNOG00000060326	AABR07003398.1	109076
1:109028263-109028685	198	214	MA0007.3	1.97e-06	-	Ar	N/A	N/A	ENSRNOG00000060326	AABR07003398.1	109076
1:109028263-109028685	196	217	MA0007.1	8.14e-06	+	Ar	N/A	N/A	ENSRNOG00000060326	AABR07003398.1	109076
1:109028263-109028685	200	214	MA0007.2	1.09e-05	-	AR	N/A	N/A	ENSRNOG00000060326	AABR07003398.1	109076
1:109028263-109028685	349	359	MA0462.1	7.65e-05	-	BATF::JUN	N/A	N/A	ENSRNOG00000060326	AABR07003398.1	109076
1:109028263-109028685	29	36	MA0881.1	7.93e-05	+	Dlx4	N/A	N/A	ENSRNOG00000060326	AABR07003398.1	109076
1:109028263-109028685	266	276	MA0471.1	5.78e-05	+	E2F6	N/A	N/A	ENSRNOG00000060326	AABR07003398.1	109076
1:109028263-109028685	259	268	MA0154.1	4.18e-05	-	EBF1	N/A	N/A	ENSRNOG00000060326	AABR07003398.1	109076
1:109028263-109028685	261	274	MA0162.2	6.54e-05	-	EGR1	N/A	N/A	ENSRNOG00000060326	AABR07003398.1	109076
1:109028263-109028685	261	271	MA0162.1	7.35e-05	+	Egr1	N/A	N/A	ENSRNOG00000060326	AABR07003398.1	109076
1:109028263-109028685	260	274	MA0472.1	2.86e-05	-	EGR2	N/A	N/A	ENSRNOG00000060326	AABR07003398.1	109076
1:109028263-109028685	387	406	MA0112.2	7.98e-06	+	ESR1	N/A	N/A	ENSRNOG00000060326	AABR07003398.1	109076
1:109028263-109028685	392	406	MA0258.2	1.24e-05	-	ESR2	N/A	N/A	ENSRNOG00000060326	AABR07003398.1	109076
1:109028263-109028685	391	408	MA0258.1	3.87e-05	-	ESR2	N/A	N/A	ENSRNOG00000060326	AABR07003398.1	109076
1:109028263-109028685	349	355	MA0099.2	6.51e-05	-	FOS::JUN	N/A	N/A	ENSRNOG00000060326	AABR07003398.1	109076
1:109028263-109028685	175	186	MA0041.1	2.27e-05	+	Foxd3	N/A	N/A	ENSRNOG00000060326	AABR07003398.1	109076
1:109028263-109028685	166	176	MA0480.1	5.02e-05	+	Foxo1	N/A	N/A	ENSRNOG00000060326	AABR07003398.1	109076
1:109028263-109028685	378	388	MA0483.1	1.56e-05	-	Gfi1b	N/A	N/A	ENSRNOG00000060326	AABR07003398.1	109076
1:109028263-109028685	163	174	MA0647.1	9.67e-05	-	GRHL1	N/A	N/A	ENSRNOG00000060326	AABR07003398.1	109076
1:109028263-109028685	28	37	MA0894.1	8.04e-05	-	HESX1	N/A	N/A	ENSRNOG00000060326	AABR07003398.1	109076
1:109028263-109028685	41	55	MA0653.1	6.83e-05	-	IRF9	N/A	N/A	ENSRNOG00000060326	AABR07003398.1	109076
1:109028263-109028685	20	32	MA0488.1	6.63e-05	+	JUN	N/A	N/A	ENSRNOG00000060326	AABR07003398.1	109076
1:109028263-109028685	265	274	MA0599.1	7.78e-05	-	KLF5	N/A	N/A	ENSRNOG00000060326	AABR07003398.1	109076
1:109028263-109028685	311	324	MA0863.1	7e-05	+	MTF1	N/A	N/A	ENSRNOG00000060326	AABR07003398.1	109076
1:109028263-109028685	251	263	MA0499.1	7.1e-06	+	Myod1	N/A	N/A	ENSRNOG00000060326	AABR07003398.1	109076
1:109028263-109028685	250	260	MA0500.1	3.78e-05	-	Myog	N/A	N/A	ENSRNOG00000060326	AABR07003398.1	109076
1:109028263-109028685	285	294	MA0057.1	3.09e-06	-	MZF1(var.2)	N/A	N/A	ENSRNOG00000060326	AABR07003398.1	109076
1:109028263-109028685	169	178	MA0624.1	4.72e-05	+	NFATC1	N/A	N/A	ENSRNOG00000060326	AABR07003398.1	109076
1:109028263-109028685	169	178	MA0625.1	4.03e-05	+	NFATC3	N/A	N/A	ENSRNOG00000060326	AABR07003398.1	109076
1:109028263-109028685	280	290	MA0105.2	2.97e-05	-	NFKB1	N/A	N/A	ENSRNOG00000060326	AABR07003398.1	109076
1:109028263-109028685	280	292	MA0105.4	6.36e-05	-	NFKB1	N/A	N/A	ENSRNOG00000060326	AABR07003398.1	109076
1:109028263-109028685	280	292	MA0105.4	9.75e-05	+	NFKB1	N/A	N/A	ENSRNOG00000060326	AABR07003398.1	109076
1:109028263-109028685	153	162	MA0672.1	8.76e-05	+	NKX2-3	N/A	N/A	ENSRNOG00000060326	AABR07003398.1	109076
1:109028263-109028685	28	35	MA0125.1	3.96e-05	-	Nobox	N/A	N/A	ENSRNOG00000060326	AABR07003398.1	109076
1:109028263-109028685	199	213	MA0113.2	1.6e-07	+	NR3C1	N/A	N/A	ENSRNOG00000060326	AABR07003398.1	109076
1:109028263-109028685	198	214	MA0113.3	5.2e-07	+	NR3C1	N/A	N/A	ENSRNOG00000060326	AABR07003398.1	109076
1:109028263-109028685	198	214	MA0113.3	8.8e-07	-	NR3C1	N/A	N/A	ENSRNOG00000060326	AABR07003398.1	109076
1:109028263-109028685	392	406	MA0113.2	1.54e-05	-	NR3C1	N/A	N/A	ENSRNOG00000060326	AABR07003398.1	109076
1:109028263-109028685	390	407	MA0113.1	2.61e-05	-	NR3C1	N/A	N/A	ENSRNOG00000060326	AABR07003398.1	109076
1:109028263-109028685	198	215	MA0113.1	5.35e-05	+	NR3C1	N/A	N/A	ENSRNOG00000060326	AABR07003398.1	109076
1:109028263-109028685	198	214	MA0727.1	1.47e-07	+	NR3C2	N/A	N/A	ENSRNOG00000060326	AABR07003398.1	109076
1:109028263-109028685	198	214	MA0727.1	5.89e-07	-	NR3C2	N/A	N/A	ENSRNOG00000060326	AABR07003398.1	109076
1:109028263-109028685	9	38	MA0068.1	4.21e-05	-	Pax4	N/A	N/A	ENSRNOG00000060326	AABR07003398.1	109076
1:109028263-109028685	28	37	MA0718.1	9.27e-05	+	RAX	N/A	N/A	ENSRNOG00000060326	AABR07003398.1	109076
1:109028263-109028685	353	371	MA0138.1	8.87e-05	-	REST	N/A	N/A	ENSRNOG00000060326	AABR07003398.1	109076
1:109028263-109028685	48	61	MA0509.1	7.55e-05	-	Rfx1	N/A	N/A	ENSRNOG00000060326	AABR07003398.1	109076
1:109028263-109028685	43	61	MA0600.1	4.91e-05	-	RFX2	N/A	N/A	ENSRNOG00000060326	AABR07003398.1	109076
1:109028263-109028685	40	59	MA0073.1	1.99e-05	-	RREB1	N/A	N/A	ENSRNOG00000060326	AABR07003398.1	109076
1:109028263-109028685	260	270	MA0002.2	8.66e-05	+	RUNX1	N/A	N/A	ENSRNOG00000060326	AABR07003398.1	109076
1:109028263-109028685	257	271	MA0511.1	5.73e-05	+	RUNX2	N/A	N/A	ENSRNOG00000060326	AABR07003398.1	109076
1:109028263-109028685	67	79	MA0513.1	6.96e-05	+	SMAD2::SMAD3::SMAD4	N/A	N/A	ENSRNOG00000060326	AABR07003398.1	109076
1:109028263-109028685	396	408	MA0513.1	7.09e-05	+	SMAD2::SMAD3::SMAD4	N/A	N/A	ENSRNOG00000060326	AABR07003398.1	109076
1:109028263-109028685	245	257	MA0513.1	9.45e-05	+	SMAD2::SMAD3::SMAD4	N/A	N/A	ENSRNOG00000060326	AABR07003398.1	109076
1:109028263-109028685	174	181	MA0143.3	3.58e-05	+	Sox2	N/A	N/A	ENSRNOG00000060326	AABR07003398.1	109076
1:109028263-109028685	174	188	MA0143.2	4.06e-05	+	Sox2	N/A	N/A	ENSRNOG00000060326	AABR07003398.1	109076
1:109028263-109028685	174	188	MA0143.1	4.16e-05	+	Sox2	N/A	N/A	ENSRNOG00000060326	AABR07003398.1	109076
1:109028263-109028685	174	183	MA0514.1	3.32e-05	+	Sox3	N/A	N/A	ENSRNOG00000060326	AABR07003398.1	109076
1:109028263-109028685	329	338	MA0514.1	9.07e-05	-	Sox3	N/A	N/A	ENSRNOG00000060326	AABR07003398.1	109076
1:109028263-109028685	174	183	MA0515.1	4.47e-06	+	Sox6	N/A	N/A	ENSRNOG00000060326	AABR07003398.1	109076
1:109028263-109028685	174	182	MA0077.1	8.94e-06	+	SOX9	N/A	N/A	ENSRNOG00000060326	AABR07003398.1	109076
1:109028263-109028685	264	274	MA0079.3	7.47e-05	-	SP1	N/A	N/A	ENSRNOG00000060326	AABR07003398.1	109076
1:109028263-109028685	193	203	MA0137.3	7.77e-05	+	STAT1	N/A	N/A	ENSRNOG00000060326	AABR07003398.1	109076
1:109028263-109028685	39	53	MA0517.1	4.58e-05	+	STAT1::STAT2	N/A	N/A	ENSRNOG00000060326	AABR07003398.1	109076
1:109028263-109028685	250	260	MA0521.1	3.22e-05	-	Tcf12	N/A	N/A	ENSRNOG00000060326	AABR07003398.1	109076
1:109028263-109028685	403	416	MA0523.1	9.78e-05	-	TCF7L2	N/A	N/A	ENSRNOG00000060326	AABR07003398.1	109076
1:109028263-109028685	251	260	MA0691.1	8.33e-05	-	TFAP4	N/A	N/A	ENSRNOG00000060326	AABR07003398.1	109076
1:109028263-109028685	251	260	MA0691.1	9.48e-05	+	TFAP4	N/A	N/A	ENSRNOG00000060326	AABR07003398.1	109076
1:109028263-109028685	157	171	MA0106.2	4.44e-05	-	TP53	N/A	N/A	ENSRNOG00000060326	AABR07003398.1	109076
1:109028263-109028685	156	170	MA0106.2	5.12e-05	+	TP53	N/A	N/A	ENSRNOG00000060326	AABR07003398.1	109076
1:109028263-109028685	155	172	MA0106.3	7.71e-05	+	TP53	N/A	N/A	ENSRNOG00000060326	AABR07003398.1	109076
1:109028263-109028685	155	172	MA0106.3	9.13e-05	-	TP53	N/A	N/A	ENSRNOG00000060326	AABR07003398.1	109076
1:109028263-109028685	154	173	MA0525.1	8.09e-05	+	TP63	N/A	N/A	ENSRNOG00000060326	AABR07003398.1	109076
1:109028263-109028685	155	172	MA0861.1	9.07e-05	-	TP73	N/A	N/A	ENSRNOG00000060326	AABR07003398.1	109076
1:109028263-109028685	90	101	MA0694.1	6.84e-05	-	ZBTB7B	N/A	N/A	ENSRNOG00000060326	AABR07003398.1	109076
1:109028263-109028685	90	101	MA0695.1	6.36e-05	-	ZBTB7C	N/A	N/A	ENSRNOG00000060326	AABR07003398.1	109076
1:109028263-109028685	260	273	MA0696.1	8.84e-05	-	ZIC1	N/A	N/A	ENSRNOG00000060326	AABR07003398.1	109076
1:109028263-109028685	259	273	MA0697.1	6.91e-05	-	ZIC3	N/A	N/A	ENSRNOG00000060326	AABR07003398.1	109076
1:109028263-109028685	259	273	MA0751.1	3.65e-05	-	ZIC4	N/A	N/A	ENSRNOG00000060326	AABR07003398.1	109076
1:11151224-11151616	159	173	MA0007.2	3.9e-06	-	AR	N/A	N/A	ENSRNOG00000059769	AABR07000356.1	375460
1:11151224-11151616	154	175	MA0007.1	3.51e-05	-	Ar	N/A	N/A	ENSRNOG00000059769	AABR07000356.1	375460
1:11151224-11151616	153	167	MA0591.1	7.34e-05	-	Bach1::Mafk	N/A	N/A	ENSRNOG00000059769	AABR07000356.1	375460
1:11151224-11151616	273	280	MA0598.1	1.21e-05	-	EHF	N/A	N/A	ENSRNOG00000059769	AABR07000356.1	375460
1:11151224-11151616	272	282	MA0474.1	1.05e-05	+	Erg	N/A	N/A	ENSRNOG00000059769	AABR07000356.1	375460
1:11151224-11151616	269	283	MA0098.2	2.55e-05	-	Ets1	N/A	N/A	ENSRNOG00000059769	AABR07000356.1	375460
1:11151224-11151616	263	280	MA0149.1	9.41e-05	+	EWSR1-FLI1	N/A	N/A	ENSRNOG00000059769	AABR07000356.1	375460
1:11151224-11151616	272	282	MA0475.1	1.88e-05	+	FLI1	N/A	N/A	ENSRNOG00000059769	AABR07000356.1	375460
1:11151224-11151616	136	150	MA0481.1	9.76e-05	+	FOXP1	N/A	N/A	ENSRNOG00000059769	AABR07000356.1	375460
1:11151224-11151616	4	13	MA0650.1	9.76e-05	-	HOXA13	N/A	N/A	ENSRNOG00000059769	AABR07000356.1	375460
1:11151224-11151616	200	209	MA0824.1	9.45e-05	-	ID4	N/A	N/A	ENSRNOG00000059769	AABR07000356.1	375460
1:11151224-11151616	141	152	MA0050.1	9.83e-05	+	IRF1	N/A	N/A	ENSRNOG00000059769	AABR07000356.1	375460
1:11151224-11151616	9	17	MA0655.1	5.84e-05	-	JDP2	N/A	N/A	ENSRNOG00000059769	AABR07000356.1	375460
1:11151224-11151616	9	22	MA0489.1	5.4e-05	-	JUN(var.2)	N/A	N/A	ENSRNOG00000059769	AABR07000356.1	375460
1:11151224-11151616	9	19	MA0490.1	9.29e-05	-	JUNB	N/A	N/A	ENSRNOG00000059769	AABR07000356.1	375460
1:11151224-11151616	8	18	MA0491.1	8.35e-05	-	JUND	N/A	N/A	ENSRNOG00000059769	AABR07000356.1	375460
1:11151224-11151616	148	165	MA0495.1	4.14e-05	-	MAFF	N/A	N/A	ENSRNOG00000059769	AABR07000356.1	375460
1:11151224-11151616	150	164	MA0496.1	7.9e-05	-	MAFK	N/A	N/A	ENSRNOG00000059769	AABR07000356.1	375460
1:11151224-11151616	137	150	MA0029.1	9.42e-05	+	Mecom	N/A	N/A	ENSRNOG00000059769	AABR07000356.1	375460
1:11151224-11151616	358	367	MA0100.2	7.46e-07	+	Myb	N/A	N/A	ENSRNOG00000059769	AABR07000356.1	375460
1:11151224-11151616	359	366	MA0100.1	3.18e-05	-	Myb	N/A	N/A	ENSRNOG00000059769	AABR07000356.1	375460
1:11151224-11151616	197	209	MA0499.1	1.96e-05	-	Myod1	N/A	N/A	ENSRNOG00000059769	AABR07000356.1	375460
1:11151224-11151616	158	172	MA0113.2	1.5e-06	+	NR3C1	N/A	N/A	ENSRNOG00000059769	AABR07000356.1	375460
1:11151224-11151616	157	173	MA0113.3	4.21e-05	-	NR3C1	N/A	N/A	ENSRNOG00000059769	AABR07000356.1	375460
1:11151224-11151616	157	173	MA0113.3	4.47e-05	+	NR3C1	N/A	N/A	ENSRNOG00000059769	AABR07000356.1	375460
1:11151224-11151616	156	173	MA0113.1	7.65e-05	-	NR3C1	N/A	N/A	ENSRNOG00000059769	AABR07000356.1	375460
1:11151224-11151616	141	158	MA0113.1	9.27e-05	+	NR3C1	N/A	N/A	ENSRNOG00000059769	AABR07000356.1	375460
1:11151224-11151616	157	173	MA0727.1	3.49e-05	+	NR3C2	N/A	N/A	ENSRNOG00000059769	AABR07000356.1	375460
1:11151224-11151616	157	173	MA0727.1	5.57e-05	-	NR3C2	N/A	N/A	ENSRNOG00000059769	AABR07000356.1	375460
1:11151224-11151616	280	299	MA0014.1	9.86e-05	+	Pax5	N/A	N/A	ENSRNOG00000059769	AABR07000356.1	375460
1:11151224-11151616	25	36	MA0782.1	2.33e-05	+	PKNOX1	N/A	N/A	ENSRNOG00000059769	AABR07000356.1	375460
1:11151224-11151616	25	36	MA0783.1	5.89e-05	+	PKNOX2	N/A	N/A	ENSRNOG00000059769	AABR07000356.1	375460
1:11151224-11151616	169	184	MA0627.1	8.16e-05	+	Pou2f3	N/A	N/A	ENSRNOG00000059769	AABR07000356.1	375460
1:11151224-11151616	366	384	MA0138.1	8.21e-05	+	REST	N/A	N/A	ENSRNOG00000059769	AABR07000356.1	375460
1:11151224-11151616	200	208	MA0745.1	2.93e-05	+	SNAI2	N/A	N/A	ENSRNOG00000059769	AABR07000356.1	375460
1:11151224-11151616	321	330	MA0514.1	2.8e-05	-	Sox3	N/A	N/A	ENSRNOG00000059769	AABR07000356.1	375460
1:11151224-11151616	142	151	MA0514.1	7.46e-05	-	Sox3	N/A	N/A	ENSRNOG00000059769	AABR07000356.1	375460
1:11151224-11151616	137	146	MA0514.1	8.91e-05	-	Sox3	N/A	N/A	ENSRNOG00000059769	AABR07000356.1	375460
1:11151224-11151616	321	330	MA0515.1	4e-05	-	Sox6	N/A	N/A	ENSRNOG00000059769	AABR07000356.1	375460
1:11151224-11151616	14	23	MA0515.1	7.78e-05	+	Sox6	N/A	N/A	ENSRNOG00000059769	AABR07000356.1	375460
1:11151224-11151616	211	221	MA0519.1	7.33e-05	+	Stat5a::Stat5b	N/A	N/A	ENSRNOG00000059769	AABR07000356.1	375460
1:11151224-11151616	199	209	MA0522.1	2.21e-05	-	Tcf3	N/A	N/A	ENSRNOG00000059769	AABR07000356.1	375460
1:11151224-11151616	200	209	MA0522.2	9.27e-05	-	TCF3	N/A	N/A	ENSRNOG00000059769	AABR07000356.1	375460
1:11151224-11151616	25	36	MA0796.1	1.03e-05	+	TGIF1	N/A	N/A	ENSRNOG00000059769	AABR07000356.1	375460
1:11151224-11151616	25	36	MA0797.1	1.49e-05	+	TGIF2	N/A	N/A	ENSRNOG00000059769	AABR07000356.1	375460
1:11151224-11151616	25	36	MA0797.1	9.72e-05	-	TGIF2	N/A	N/A	ENSRNOG00000059769	AABR07000356.1	375460
1:11151224-11151616	276	296	MA0528.1	5.96e-06	+	ZNF263	N/A	N/A	ENSRNOG00000059769	AABR07000356.1	375460
1:114282987-114283497	145	159	MA0007.2	4.94e-07	+	AR	ENSRNOG00000011945	Cyfip1	ENSRNOG00000011945	Cyfip1	0
1:114282987-114283497	145	161	MA0007.3	6.4e-06	+	Ar	ENSRNOG00000011945	Cyfip1	ENSRNOG00000011945	Cyfip1	0
1:114282987-114283497	142	163	MA0007.1	1.56e-05	-	Ar	ENSRNOG00000011945	Cyfip1	ENSRNOG00000011945	Cyfip1	0
1:114282987-114283497	145	161	MA0007.3	3.04e-05	-	Ar	ENSRNOG00000011945	Cyfip1	ENSRNOG00000011945	Cyfip1	0
1:114282987-114283497	147	161	MA0007.2	5.67e-05	-	AR	ENSRNOG00000011945	Cyfip1	ENSRNOG00000011945	Cyfip1	0
1:114282987-114283497	331	340	MA0816.1	4.95e-05	-	Ascl2	ENSRNOG00000011945	Cyfip1	ENSRNOG00000011945	Cyfip1	0
1:114282987-114283497	331	340	MA0816.1	8.14e-05	+	Ascl2	ENSRNOG00000011945	Cyfip1	ENSRNOG00000011945	Cyfip1	0
1:114282987-114283497	455	462	MA0461.1	9.74e-05	-	Atoh1	ENSRNOG00000011945	Cyfip1	ENSRNOG00000011945	Cyfip1	0
1:114282987-114283497	286	296	MA0465.1	8.21e-05	-	CDX2	ENSRNOG00000011945	Cyfip1	ENSRNOG00000011945	Cyfip1	0
1:114282987-114283497	263	281	MA0139.1	3.03e-05	+	CTCF	ENSRNOG00000011945	Cyfip1	ENSRNOG00000011945	Cyfip1	0
1:114282987-114283497	135	149	MA0469.1	4.12e-05	-	E2F3	ENSRNOG00000011945	Cyfip1	ENSRNOG00000011945	Cyfip1	0
1:114282987-114283497	45	55	MA0471.1	7.58e-05	+	E2F6	ENSRNOG00000011945	Cyfip1	ENSRNOG00000011945	Cyfip1	0
1:114282987-114283497	42	55	MA0758.1	7.39e-05	-	E2F7	ENSRNOG00000011945	Cyfip1	ENSRNOG00000011945	Cyfip1	0
1:114282987-114283497	70	80	MA0162.1	6.44e-06	+	Egr1	ENSRNOG00000011945	Cyfip1	ENSRNOG00000011945	Cyfip1	0
1:114282987-114283497	70	83	MA0162.2	2.1e-05	-	EGR1	ENSRNOG00000011945	Cyfip1	ENSRNOG00000011945	Cyfip1	0
1:114282987-114283497	69	83	MA0472.1	1.75e-06	-	EGR2	ENSRNOG00000011945	Cyfip1	ENSRNOG00000011945	Cyfip1	0
1:114282987-114283497	70	80	MA0472.2	8.25e-06	-	EGR2	ENSRNOG00000011945	Cyfip1	ENSRNOG00000011945	Cyfip1	0
1:114282987-114283497	68	82	MA0732.1	8.07e-06	-	EGR3	ENSRNOG00000011945	Cyfip1	ENSRNOG00000011945	Cyfip1	0
1:114282987-114283497	67	82	MA0733.1	6.42e-06	-	EGR4	ENSRNOG00000011945	Cyfip1	ENSRNOG00000011945	Cyfip1	0
1:114282987-114283497	386	398	MA0473.1	6.42e-05	-	ELF1	ENSRNOG00000011945	Cyfip1	ENSRNOG00000011945	Cyfip1	0
1:114282987-114283497	386	394	MA0136.1	7.91e-05	+	ELF5	ENSRNOG00000011945	Cyfip1	ENSRNOG00000011945	Cyfip1	0
1:114282987-114283497	293	303	MA0027.1	9.15e-05	-	En1	ENSRNOG00000011945	Cyfip1	ENSRNOG00000011945	Cyfip1	0
1:114282987-114283497	429	446	MA0149.1	7.8e-05	-	EWSR1-FLI1	ENSRNOG00000011945	Cyfip1	ENSRNOG00000011945	Cyfip1	0
1:114282987-114283497	53	63	MA0478.1	7.05e-05	+	FOSL2	ENSRNOG00000011945	Cyfip1	ENSRNOG00000011945	Cyfip1	0
1:114282987-114283497	221	228	MA0032.1	3.26e-05	+	FOXC1	ENSRNOG00000011945	Cyfip1	ENSRNOG00000011945	Cyfip1	0
1:114282987-114283497	17	27	MA0483.1	5.13e-05	-	Gfi1b	ENSRNOG00000011945	Cyfip1	ENSRNOG00000011945	Cyfip1	0
1:114282987-114283497	331	340	MA0824.1	9.89e-05	-	ID4	ENSRNOG00000011945	Cyfip1	ENSRNOG00000011945	Cyfip1	0
1:114282987-114283497	34	45	MA0155.1	4.84e-05	+	INSM1	ENSRNOG00000011945	Cyfip1	ENSRNOG00000011945	Cyfip1	0
1:114282987-114283497	315	326	MA0050.1	4.43e-05	-	IRF1	ENSRNOG00000011945	Cyfip1	ENSRNOG00000011945	Cyfip1	0
1:114282987-114283497	315	328	MA0772.1	1.06e-05	-	IRF7	ENSRNOG00000011945	Cyfip1	ENSRNOG00000011945	Cyfip1	0
1:114282987-114283497	315	328	MA0652.1	2.73e-05	-	IRF8	ENSRNOG00000011945	Cyfip1	ENSRNOG00000011945	Cyfip1	0
1:114282987-114283497	315	329	MA0653.1	2.54e-05	-	IRF9	ENSRNOG00000011945	Cyfip1	ENSRNOG00000011945	Cyfip1	0
1:114282987-114283497	280	289	MA0039.1	7.78e-05	-	Klf4	ENSRNOG00000011945	Cyfip1	ENSRNOG00000011945	Cyfip1	0
1:114282987-114283497	228	237	MA0058.2	5.69e-05	-	MAX	ENSRNOG00000011945	Cyfip1	ENSRNOG00000011945	Cyfip1	0
1:114282987-114283497	458	472	MA0498.1	3.45e-07	+	Meis1	ENSRNOG00000011945	Cyfip1	ENSRNOG00000011945	Cyfip1	0
1:114282987-114283497	459	466	MA0774.1	9.49e-05	-	MEIS2	ENSRNOG00000011945	Cyfip1	ENSRNOG00000011945	Cyfip1	0
1:114282987-114283497	331	340	MA0665.1	2.39e-05	+	MSC	ENSRNOG00000011945	Cyfip1	ENSRNOG00000011945	Cyfip1	0
1:114282987-114283497	275	284	MA0665.1	2.96e-05	+	MSC	ENSRNOG00000011945	Cyfip1	ENSRNOG00000011945	Cyfip1	0
1:114282987-114283497	331	340	MA0667.1	4.58e-05	-	MYF6	ENSRNOG00000011945	Cyfip1	ENSRNOG00000011945	Cyfip1	0
1:114282987-114283497	328	340	MA0499.1	3.34e-06	-	Myod1	ENSRNOG00000011945	Cyfip1	ENSRNOG00000011945	Cyfip1	0
1:114282987-114283497	331	341	MA0500.1	1.81e-05	+	Myog	ENSRNOG00000011945	Cyfip1	ENSRNOG00000011945	Cyfip1	0
1:114282987-114283497	330	340	MA0500.1	8.72e-05	-	Myog	ENSRNOG00000011945	Cyfip1	ENSRNOG00000011945	Cyfip1	0
1:114282987-114283497	241	250	MA0057.1	7.28e-05	+	MZF1(var.2)	ENSRNOG00000011945	Cyfip1	ENSRNOG00000011945	Cyfip1	0
1:114282987-114283497	54	64	MA0841.1	4.53e-05	-	NFE2	ENSRNOG00000011945	Cyfip1	ENSRNOG00000011945	Cyfip1	0
1:114282987-114283497	331	340	MA0048.2	6.32e-05	-	NHLH1	ENSRNOG00000011945	Cyfip1	ENSRNOG00000011945	Cyfip1	0
1:114282987-114283497	5	16	MA0048.1	7.85e-05	+	NHLH1	ENSRNOG00000011945	Cyfip1	ENSRNOG00000011945	Cyfip1	0
1:114282987-114283497	146	160	MA0113.2	7.07e-07	+	NR3C1	ENSRNOG00000011945	Cyfip1	ENSRNOG00000011945	Cyfip1	0
1:114282987-114283497	146	160	MA0113.2	8.73e-06	-	NR3C1	ENSRNOG00000011945	Cyfip1	ENSRNOG00000011945	Cyfip1	0
1:114282987-114283497	145	161	MA0113.3	1.49e-05	+	NR3C1	ENSRNOG00000011945	Cyfip1	ENSRNOG00000011945	Cyfip1	0
1:114282987-114283497	145	161	MA0113.3	2.17e-05	-	NR3C1	ENSRNOG00000011945	Cyfip1	ENSRNOG00000011945	Cyfip1	0
1:114282987-114283497	250	264	MA0113.2	6.94e-05	-	NR3C1	ENSRNOG00000011945	Cyfip1	ENSRNOG00000011945	Cyfip1	0
1:114282987-114283497	145	161	MA0727.1	6.85e-06	+	NR3C2	ENSRNOG00000011945	Cyfip1	ENSRNOG00000011945	Cyfip1	0
1:114282987-114283497	145	161	MA0727.1	1.35e-05	-	NR3C2	ENSRNOG00000011945	Cyfip1	ENSRNOG00000011945	Cyfip1	0
1:114282987-114283497	330	341	MA0783.1	9.31e-05	+	PKNOX2	ENSRNOG00000011945	Cyfip1	ENSRNOG00000011945	Cyfip1	0
1:114282987-114283497	83	101	MA0138.1	6.53e-05	+	REST	ENSRNOG00000011945	Cyfip1	ENSRNOG00000011945	Cyfip1	0
1:114282987-114283497	413	426	MA0509.1	2.08e-06	-	Rfx1	ENSRNOG00000011945	Cyfip1	ENSRNOG00000011945	Cyfip1	0
1:114282987-114283497	413	426	MA0509.1	6.69e-06	+	Rfx1	ENSRNOG00000011945	Cyfip1	ENSRNOG00000011945	Cyfip1	0
1:114282987-114283497	408	426	MA0600.1	2.05e-06	-	RFX2	ENSRNOG00000011945	Cyfip1	ENSRNOG00000011945	Cyfip1	0
1:114282987-114283497	413	431	MA0600.1	5.77e-06	+	RFX2	ENSRNOG00000011945	Cyfip1	ENSRNOG00000011945	Cyfip1	0
1:114282987-114283497	412	427	MA0600.2	8.17e-06	-	RFX2	ENSRNOG00000011945	Cyfip1	ENSRNOG00000011945	Cyfip1	0
1:114282987-114283497	412	427	MA0600.2	1.11e-05	+	RFX2	ENSRNOG00000011945	Cyfip1	ENSRNOG00000011945	Cyfip1	0
1:114282987-114283497	412	427	MA0798.1	6.35e-06	-	RFX3	ENSRNOG00000011945	Cyfip1	ENSRNOG00000011945	Cyfip1	0
1:114282987-114283497	412	427	MA0798.1	7.62e-06	+	RFX3	ENSRNOG00000011945	Cyfip1	ENSRNOG00000011945	Cyfip1	0
1:114282987-114283497	412	427	MA0799.1	3.8e-06	-	RFX4	ENSRNOG00000011945	Cyfip1	ENSRNOG00000011945	Cyfip1	0
1:114282987-114283497	412	427	MA0799.1	1.27e-05	+	RFX4	ENSRNOG00000011945	Cyfip1	ENSRNOG00000011945	Cyfip1	0
1:114282987-114283497	412	427	MA0510.2	3.6e-06	-	RFX5	ENSRNOG00000011945	Cyfip1	ENSRNOG00000011945	Cyfip1	0
1:114282987-114283497	412	427	MA0510.2	7.13e-06	+	RFX5	ENSRNOG00000011945	Cyfip1	ENSRNOG00000011945	Cyfip1	0
1:114282987-114283497	410	424	MA0510.1	7.8e-06	-	RFX5	ENSRNOG00000011945	Cyfip1	ENSRNOG00000011945	Cyfip1	0
1:114282987-114283497	430	442	MA0513.1	7.45e-05	+	SMAD2::SMAD3::SMAD4	ENSRNOG00000011945	Cyfip1	ENSRNOG00000011945	Cyfip1	0
1:114282987-114283497	73	83	MA0746.1	7.56e-05	-	SP3	ENSRNOG00000011945	Cyfip1	ENSRNOG00000011945	Cyfip1	0
1:114282987-114283497	395	404	MA0144.1	7.26e-05	-	Stat3	ENSRNOG00000011945	Cyfip1	ENSRNOG00000011945	Cyfip1	0
1:114282987-114283497	392	405	MA0518.1	6.79e-05	-	Stat4	ENSRNOG00000011945	Cyfip1	ENSRNOG00000011945	Cyfip1	0
1:114282987-114283497	331	341	MA0521.1	1.94e-05	+	Tcf12	ENSRNOG00000011945	Cyfip1	ENSRNOG00000011945	Cyfip1	0
1:114282987-114283497	330	340	MA0521.1	8.4e-05	-	Tcf12	ENSRNOG00000011945	Cyfip1	ENSRNOG00000011945	Cyfip1	0
1:114282987-114283497	329	342	MA0832.1	2.25e-05	-	Tcf21	ENSRNOG00000011945	Cyfip1	ENSRNOG00000011945	Cyfip1	0
1:114282987-114283497	329	342	MA0832.1	8.84e-05	+	Tcf21	ENSRNOG00000011945	Cyfip1	ENSRNOG00000011945	Cyfip1	0
1:114282987-114283497	330	340	MA0522.1	4.96e-05	-	Tcf3	ENSRNOG00000011945	Cyfip1	ENSRNOG00000011945	Cyfip1	0
1:114282987-114283497	6	16	MA0522.1	5.83e-05	+	Tcf3	ENSRNOG00000011945	Cyfip1	ENSRNOG00000011945	Cyfip1	0
1:114282987-114283497	159	172	MA0145.2	9.01e-05	-	Tcfcp2l1	ENSRNOG00000011945	Cyfip1	ENSRNOG00000011945	Cyfip1	0
1:114282987-114283497	159	172	MA0145.1	9.11e-05	-	Tcfcp2l1	ENSRNOG00000011945	Cyfip1	ENSRNOG00000011945	Cyfip1	0
1:114282987-114283497	160	170	MA0003.3	3.67e-05	-	TFAP2A	ENSRNOG00000011945	Cyfip1	ENSRNOG00000011945	Cyfip1	0
1:114282987-114283497	160	170	MA0003.3	7.03e-05	+	TFAP2A	ENSRNOG00000011945	Cyfip1	ENSRNOG00000011945	Cyfip1	0
1:114282987-114283497	160	170	MA0812.1	5.89e-05	-	TFAP2B(var.2)	ENSRNOG00000011945	Cyfip1	ENSRNOG00000011945	Cyfip1	0
1:114282987-114283497	160	170	MA0812.1	6.07e-05	+	TFAP2B(var.2)	ENSRNOG00000011945	Cyfip1	ENSRNOG00000011945	Cyfip1	0
1:114282987-114283497	157	171	MA0524.1	5.47e-05	+	TFAP2C	ENSRNOG00000011945	Cyfip1	ENSRNOG00000011945	Cyfip1	0
1:114282987-114283497	160	170	MA0814.1	2.49e-05	-	TFAP2C(var.2)	ENSRNOG00000011945	Cyfip1	ENSRNOG00000011945	Cyfip1	0
1:114282987-114283497	160	170	MA0814.1	4.41e-05	+	TFAP2C(var.2)	ENSRNOG00000011945	Cyfip1	ENSRNOG00000011945	Cyfip1	0
1:114282987-114283497	331	340	MA0691.1	4.04e-05	-	TFAP4	ENSRNOG00000011945	Cyfip1	ENSRNOG00000011945	Cyfip1	0
1:114282987-114283497	331	340	MA0691.1	6.41e-05	+	TFAP4	ENSRNOG00000011945	Cyfip1	ENSRNOG00000011945	Cyfip1	0
1:114282987-114283497	51	62	MA0095.2	3.67e-05	+	YY1	ENSRNOG00000011945	Cyfip1	ENSRNOG00000011945	Cyfip1	0
1:114282987-114283497	329	341	MA0698.1	5.28e-05	+	ZBTB18	ENSRNOG00000011945	Cyfip1	ENSRNOG00000011945	Cyfip1	0
1:114282987-114283497	38	53	MA0088.2	4.67e-06	-	ZNF143	ENSRNOG00000011945	Cyfip1	ENSRNOG00000011945	Cyfip1	0
1:114282987-114283497	136	156	MA0528.1	7.1e-06	+	ZNF263	ENSRNOG00000011945	Cyfip1	ENSRNOG00000011945	Cyfip1	0
1:115408487-115408938	304	320	MA0007.3	7.14e-05	-	Ar	N/A	N/A	ENSRNOG00000055881	SNORA17	74376
1:115408487-115408938	215	222	MA0461.1	4.87e-05	-	Atoh1	N/A	N/A	ENSRNOG00000055881	SNORA17	74376
1:115408487-115408938	216	223	MA0607.1	7.98e-05	+	Bhlha15	N/A	N/A	ENSRNOG00000055881	SNORA17	74376
1:115408487-115408938	196	206	MA0464.1	2.06e-05	+	Bhlhe40	N/A	N/A	ENSRNOG00000055881	SNORA17	74376
1:115408487-115408938	382	396	MA0469.1	9.07e-05	-	E2F3	N/A	N/A	ENSRNOG00000055881	SNORA17	74376
1:115408487-115408938	388	398	MA0471.1	5.7e-05	+	E2F6	N/A	N/A	ENSRNOG00000055881	SNORA17	74376
1:115408487-115408938	227	236	MA0154.1	6.08e-05	-	EBF1	N/A	N/A	ENSRNOG00000055881	SNORA17	74376
1:115408487-115408938	148	159	MA0598.2	2.41e-05	+	EHF	N/A	N/A	ENSRNOG00000055881	SNORA17	74376
1:115408487-115408938	148	159	MA0473.2	3.38e-05	+	ELF1	N/A	N/A	ENSRNOG00000055881	SNORA17	74376
1:115408487-115408938	147	159	MA0473.1	6.13e-05	+	ELF1	N/A	N/A	ENSRNOG00000055881	SNORA17	74376
1:115408487-115408938	148	160	MA0640.1	1.25e-05	+	ELF3	N/A	N/A	ENSRNOG00000055881	SNORA17	74376
1:115408487-115408938	148	159	MA0641.1	5.37e-05	+	ELF4	N/A	N/A	ENSRNOG00000055881	SNORA17	74376
1:115408487-115408938	149	159	MA0136.2	2.05e-05	+	ELF5	N/A	N/A	ENSRNOG00000055881	SNORA17	74376
1:115408487-115408938	150	160	MA0076.2	9.46e-05	-	ELK4	N/A	N/A	ENSRNOG00000055881	SNORA17	74376
1:115408487-115408938	101	115	MA0098.2	6.61e-05	+	Ets1	N/A	N/A	ENSRNOG00000055881	SNORA17	74376
1:115408487-115408938	151	158	MA0156.1	3.26e-05	+	FEV	N/A	N/A	ENSRNOG00000055881	SNORA17	74376
1:115408487-115408938	150	160	MA0475.1	7.9e-05	+	FLI1	N/A	N/A	ENSRNOG00000055881	SNORA17	74376
1:115408487-115408938	153	164	MA0050.1	1.1e-05	+	IRF1	N/A	N/A	ENSRNOG00000055881	SNORA17	74376
1:115408487-115408938	148	168	MA0050.2	3.6e-05	-	IRF1	N/A	N/A	ENSRNOG00000055881	SNORA17	74376
1:115408487-115408938	385	394	MA0039.1	9.79e-05	+	Klf4	N/A	N/A	ENSRNOG00000055881	SNORA17	74376
1:115408487-115408938	329	338	MA0606.1	1.22e-05	-	NFAT5	N/A	N/A	ENSRNOG00000055881	SNORA17	74376
1:115408487-115408938	329	338	MA0624.1	7.32e-06	-	NFATC1	N/A	N/A	ENSRNOG00000055881	SNORA17	74376
1:115408487-115408938	336	345	MA0624.1	4.48e-05	-	NFATC1	N/A	N/A	ENSRNOG00000055881	SNORA17	74376
1:115408487-115408938	331	337	MA0152.1	7.93e-05	-	NFATC2	N/A	N/A	ENSRNOG00000055881	SNORA17	74376
1:115408487-115408938	329	338	MA0625.1	7.32e-06	-	NFATC3	N/A	N/A	ENSRNOG00000055881	SNORA17	74376
1:115408487-115408938	336	345	MA0625.1	3.24e-05	-	NFATC3	N/A	N/A	ENSRNOG00000055881	SNORA17	74376
1:115408487-115408938	119	129	MA0841.1	9.17e-05	-	NFE2	N/A	N/A	ENSRNOG00000055881	SNORA17	74376
1:115408487-115408938	134	143	MA0670.1	4.8e-06	-	NFIA	N/A	N/A	ENSRNOG00000055881	SNORA17	74376
1:115408487-115408938	135	143	MA0671.1	2.74e-05	-	NFIX	N/A	N/A	ENSRNOG00000055881	SNORA17	74376
1:115408487-115408938	392	401	MA0105.1	8.6e-05	+	NFKB1	N/A	N/A	ENSRNOG00000055881	SNORA17	74376
1:115408487-115408938	89	98	MA0672.1	8.38e-05	-	NKX2-3	N/A	N/A	ENSRNOG00000055881	SNORA17	74376
1:115408487-115408938	90	98	MA0124.2	7.51e-05	-	Nkx3-1	N/A	N/A	ENSRNOG00000055881	SNORA17	74376
1:115408487-115408938	90	98	MA0122.2	8.9e-05	-	NKX3-2	N/A	N/A	ENSRNOG00000055881	SNORA17	74376
1:115408487-115408938	328	357	MA0068.1	9.45e-05	-	Pax4	N/A	N/A	ENSRNOG00000055881	SNORA17	74376
1:115408487-115408938	143	157	MA0510.1	2.62e-05	-	RFX5	N/A	N/A	ENSRNOG00000055881	SNORA17	74376
1:115408487-115408938	5	24	MA0073.1	1.13e-05	-	RREB1	N/A	N/A	ENSRNOG00000055881	SNORA17	74376
1:115408487-115408938	92	108	MA0631.1	1.54e-05	+	Six3	N/A	N/A	ENSRNOG00000055881	SNORA17	74376
1:115408487-115408938	310	324	MA0869.1	8.96e-05	+	Sox11	N/A	N/A	ENSRNOG00000055881	SNORA17	74376
1:115408487-115408938	317	326	MA0514.1	1.91e-05	+	Sox3	N/A	N/A	ENSRNOG00000055881	SNORA17	74376
1:115408487-115408938	309	324	MA0867.1	2.21e-05	+	SOX4	N/A	N/A	ENSRNOG00000055881	SNORA17	74376
1:115408487-115408938	317	326	MA0515.1	4.49e-05	+	Sox6	N/A	N/A	ENSRNOG00000055881	SNORA17	74376
1:115408487-115408938	386	400	MA0080.3	8.55e-05	+	Spi1	N/A	N/A	ENSRNOG00000055881	SNORA17	74376
1:115408487-115408938	152	165	MA0137.1	2.05e-06	+	STAT1	N/A	N/A	ENSRNOG00000055881	SNORA17	74376
1:115408487-115408938	145	159	MA0137.2	2.27e-05	-	STAT1	N/A	N/A	ENSRNOG00000055881	SNORA17	74376
1:115408487-115408938	333	346	MA0137.1	6.56e-05	+	STAT1	N/A	N/A	ENSRNOG00000055881	SNORA17	74376
1:115408487-115408938	152	166	MA0517.1	1.29e-06	-	STAT1::STAT2	N/A	N/A	ENSRNOG00000055881	SNORA17	74376
1:115408487-115408938	333	347	MA0517.1	8.73e-05	-	STAT1::STAT2	N/A	N/A	ENSRNOG00000055881	SNORA17	74376
1:115408487-115408938	148	157	MA0144.1	6.11e-05	+	Stat3	N/A	N/A	ENSRNOG00000055881	SNORA17	74376
1:115408487-115408938	147	160	MA0518.1	7.84e-05	+	Stat4	N/A	N/A	ENSRNOG00000055881	SNORA17	74376
1:115408487-115408938	148	158	MA0519.1	9.56e-05	-	Stat5a::Stat5b	N/A	N/A	ENSRNOG00000055881	SNORA17	74376
1:115408487-115408938	283	297	MA0520.1	4.05e-06	-	Stat6	N/A	N/A	ENSRNOG00000055881	SNORA17	74376
1:115408487-115408938	145	159	MA0520.1	9.02e-05	-	Stat6	N/A	N/A	ENSRNOG00000055881	SNORA17	74376
1:115408487-115408938	213	224	MA0091.1	3.12e-05	+	TAL1::TCF3	N/A	N/A	ENSRNOG00000055881	SNORA17	74376
1:115408487-115408938	253	263	MA0748.1	8.14e-05	+	YY2	N/A	N/A	ENSRNOG00000055881	SNORA17	74376
1:115408487-115408938	329	349	MA0528.1	2.86e-05	+	ZNF263	N/A	N/A	ENSRNOG00000055881	SNORA17	74376
1:116104953-116105470	319	340	MA0007.1	5.77e-07	+	Ar	ENSRNOG00000056228	Atp10a	ENSRNOG00000056228	Atp10a	0
1:116104953-116105470	321	337	MA0007.3	6.28e-07	-	Ar	ENSRNOG00000056228	Atp10a	ENSRNOG00000056228	Atp10a	0
1:116104953-116105470	321	337	MA0007.3	1.56e-06	+	Ar	ENSRNOG00000056228	Atp10a	ENSRNOG00000056228	Atp10a	0
1:116104953-116105470	323	337	MA0007.2	3.98e-06	-	AR	ENSRNOG00000056228	Atp10a	ENSRNOG00000056228	Atp10a	0
1:116104953-116105470	321	335	MA0007.2	5.65e-06	+	AR	ENSRNOG00000056228	Atp10a	ENSRNOG00000056228	Atp10a	0
1:116104953-116105470	287	301	MA0007.2	3.26e-05	-	AR	ENSRNOG00000056228	Atp10a	ENSRNOG00000056228	Atp10a	0
1:116104953-116105470	222	236	MA0007.2	4.8e-05	+	AR	ENSRNOG00000056228	Atp10a	ENSRNOG00000056228	Atp10a	0
1:116104953-116105470	245	255	MA0462.1	8.46e-05	-	BATF::JUN	ENSRNOG00000056228	Atp10a	ENSRNOG00000056228	Atp10a	0
1:116104953-116105470	470	480	MA0467.1	1.21e-06	-	Crx	ENSRNOG00000056228	Atp10a	ENSRNOG00000056228	Atp10a	0
1:116104953-116105470	101	112	MA0598.2	6.85e-05	-	EHF	ENSRNOG00000056228	Atp10a	ENSRNOG00000056228	Atp10a	0
1:116104953-116105470	100	112	MA0640.1	4.65e-05	-	ELF3	ENSRNOG00000056228	Atp10a	ENSRNOG00000056228	Atp10a	0
1:116104953-116105470	412	429	MA0149.1	1.02e-06	-	EWSR1-FLI1	ENSRNOG00000056228	Atp10a	ENSRNOG00000056228	Atp10a	0
1:116104953-116105470	416	433	MA0149.1	2.97e-05	-	EWSR1-FLI1	ENSRNOG00000056228	Atp10a	ENSRNOG00000056228	Atp10a	0
1:116104953-116105470	153	163	MA0483.1	8.93e-05	+	Gfi1b	ENSRNOG00000056228	Atp10a	ENSRNOG00000056228	Atp10a	0
1:116104953-116105470	109	118	MA0092.1	4.96e-06	+	Hand1::Tcf3	ENSRNOG00000056228	Atp10a	ENSRNOG00000056228	Atp10a	0
1:116104953-116105470	162	171	MA0092.1	6.67e-05	-	Hand1::Tcf3	ENSRNOG00000056228	Atp10a	ENSRNOG00000056228	Atp10a	0
1:116104953-116105470	176	192	MA0898.1	8.88e-05	-	Hmx3	ENSRNOG00000056228	Atp10a	ENSRNOG00000056228	Atp10a	0
1:116104953-116105470	243	257	MA0046.2	4.68e-05	-	HNF1A	ENSRNOG00000056228	Atp10a	ENSRNOG00000056228	Atp10a	0
1:116104953-116105470	244	256	MA0153.2	9.46e-05	+	HNF1B	ENSRNOG00000056228	Atp10a	ENSRNOG00000056228	Atp10a	0
1:116104953-116105470	202	213	MA0050.1	9.83e-05	-	IRF1	ENSRNOG00000056228	Atp10a	ENSRNOG00000056228	Atp10a	0
1:116104953-116105470	395	412	MA0051.1	4.58e-05	-	IRF2	ENSRNOG00000056228	Atp10a	ENSRNOG00000056228	Atp10a	0
1:116104953-116105470	400	409	MA0039.1	6.48e-06	-	Klf4	ENSRNOG00000056228	Atp10a	ENSRNOG00000056228	Atp10a	0
1:116104953-116105470	79	90	MA0117.2	4.66e-05	+	Mafb	ENSRNOG00000056228	Atp10a	ENSRNOG00000056228	Atp10a	0
1:116104953-116105470	77	94	MA0495.1	2.02e-05	-	MAFF	ENSRNOG00000056228	Atp10a	ENSRNOG00000056228	Atp10a	0
1:116104953-116105470	79	93	MA0496.1	6.69e-05	-	MAFK	ENSRNOG00000056228	Atp10a	ENSRNOG00000056228	Atp10a	0
1:116104953-116105470	69	78	MA0052.1	1.64e-06	+	MEF2A	ENSRNOG00000056228	Atp10a	ENSRNOG00000056228	Atp10a	0
1:116104953-116105470	68	79	MA0052.3	3.02e-06	-	MEF2A	ENSRNOG00000056228	Atp10a	ENSRNOG00000056228	Atp10a	0
1:116104953-116105470	66	80	MA0052.2	4.75e-06	-	MEF2A	ENSRNOG00000056228	Atp10a	ENSRNOG00000056228	Atp10a	0
1:116104953-116105470	69	78	MA0052.1	3.21e-05	-	MEF2A	ENSRNOG00000056228	Atp10a	ENSRNOG00000056228	Atp10a	0
1:116104953-116105470	68	79	MA0052.3	3.98e-05	+	MEF2A	ENSRNOG00000056228	Atp10a	ENSRNOG00000056228	Atp10a	0
1:116104953-116105470	68	79	MA0660.1	2.95e-06	-	MEF2B	ENSRNOG00000056228	Atp10a	ENSRNOG00000056228	Atp10a	0
1:116104953-116105470	68	79	MA0660.1	1.39e-05	+	MEF2B	ENSRNOG00000056228	Atp10a	ENSRNOG00000056228	Atp10a	0
1:116104953-116105470	67	81	MA0497.1	2.04e-05	-	MEF2C	ENSRNOG00000056228	Atp10a	ENSRNOG00000056228	Atp10a	0
1:116104953-116105470	68	79	MA0773.1	2.03e-06	-	MEF2D	ENSRNOG00000056228	Atp10a	ENSRNOG00000056228	Atp10a	0
1:116104953-116105470	68	79	MA0773.1	1.42e-05	+	MEF2D	ENSRNOG00000056228	Atp10a	ENSRNOG00000056228	Atp10a	0
1:116104953-116105470	240	254	MA0498.1	6.76e-05	+	Meis1	ENSRNOG00000056228	Atp10a	ENSRNOG00000056228	Atp10a	0
1:116104953-116105470	180	189	MA0672.1	1.89e-05	-	NKX2-3	ENSRNOG00000056228	Atp10a	ENSRNOG00000056228	Atp10a	0
1:116104953-116105470	180	188	MA0673.1	1.14e-05	-	NKX2-8	ENSRNOG00000056228	Atp10a	ENSRNOG00000056228	Atp10a	0
1:116104953-116105470	3	9	MA0164.1	6.51e-05	+	Nr2e3	ENSRNOG00000056228	Atp10a	ENSRNOG00000056228	Atp10a	0
1:116104953-116105470	501	514	MA0677.1	7.99e-05	-	Nr2f6	ENSRNOG00000056228	Atp10a	ENSRNOG00000056228	Atp10a	0
1:116104953-116105470	322	336	MA0113.2	5.17e-08	+	NR3C1	ENSRNOG00000056228	Atp10a	ENSRNOG00000056228	Atp10a	0
1:116104953-116105470	321	337	MA0113.3	2.42e-07	-	NR3C1	ENSRNOG00000056228	Atp10a	ENSRNOG00000056228	Atp10a	0
1:116104953-116105470	321	337	MA0113.3	2.45e-07	+	NR3C1	ENSRNOG00000056228	Atp10a	ENSRNOG00000056228	Atp10a	0
1:116104953-116105470	223	237	MA0113.2	8.29e-05	+	NR3C1	ENSRNOG00000056228	Atp10a	ENSRNOG00000056228	Atp10a	0
1:116104953-116105470	321	337	MA0727.1	5.26e-08	+	NR3C2	ENSRNOG00000056228	Atp10a	ENSRNOG00000056228	Atp10a	0
1:116104953-116105470	321	337	MA0727.1	4.37e-07	-	NR3C2	ENSRNOG00000056228	Atp10a	ENSRNOG00000056228	Atp10a	0
1:116104953-116105470	79	89	MA0842.1	9.05e-05	+	NRL	ENSRNOG00000056228	Atp10a	ENSRNOG00000056228	Atp10a	0
1:116104953-116105470	8	26	MA0014.2	6.42e-05	-	PAX5	ENSRNOG00000056228	Atp10a	ENSRNOG00000056228	Atp10a	0
1:116104953-116105470	371	386	MA0510.2	6.24e-05	-	RFX5	ENSRNOG00000056228	Atp10a	ENSRNOG00000056228	Atp10a	0
1:116104953-116105470	371	386	MA0510.2	6.74e-05	+	RFX5	ENSRNOG00000056228	Atp10a	ENSRNOG00000056228	Atp10a	0
1:116104953-116105470	455	464	MA0684.1	9.81e-05	+	RUNX3	ENSRNOG00000056228	Atp10a	ENSRNOG00000056228	Atp10a	0
1:116104953-116105470	501	514	MA0512.2	8.84e-05	-	Rxra	ENSRNOG00000056228	Atp10a	ENSRNOG00000056228	Atp10a	0
1:116104953-116105470	501	514	MA0855.1	6.26e-05	-	RXRB	ENSRNOG00000056228	Atp10a	ENSRNOG00000056228	Atp10a	0
1:116104953-116105470	501	514	MA0856.1	5.06e-05	-	RXRG	ENSRNOG00000056228	Atp10a	ENSRNOG00000056228	Atp10a	0
1:116104953-116105470	160	172	MA0513.1	5.69e-06	-	SMAD2::SMAD3::SMAD4	ENSRNOG00000056228	Atp10a	ENSRNOG00000056228	Atp10a	0
1:116104953-116105470	390	402	MA0513.1	8.09e-06	+	SMAD2::SMAD3::SMAD4	ENSRNOG00000056228	Atp10a	ENSRNOG00000056228	Atp10a	0
1:116104953-116105470	208	217	MA0514.1	4.12e-05	+	Sox3	ENSRNOG00000056228	Atp10a	ENSRNOG00000056228	Atp10a	0
1:116104953-116105470	437	446	MA0514.1	7.46e-05	-	Sox3	ENSRNOG00000056228	Atp10a	ENSRNOG00000056228	Atp10a	0
1:116104953-116105470	208	217	MA0515.1	5.23e-05	+	Sox6	ENSRNOG00000056228	Atp10a	ENSRNOG00000056228	Atp10a	0
1:116104953-116105470	80	89	MA0595.1	8.24e-05	-	SREBF1	ENSRNOG00000056228	Atp10a	ENSRNOG00000056228	Atp10a	0
1:116104953-116105470	80	89	MA0596.1	4.75e-05	+	SREBF2	ENSRNOG00000056228	Atp10a	ENSRNOG00000056228	Atp10a	0
1:116104953-116105470	146	155	MA0144.1	9.88e-05	+	Stat3	ENSRNOG00000056228	Atp10a	ENSRNOG00000056228	Atp10a	0
1:116104953-116105470	2	16	MA0003.2	4.14e-05	+	TFAP2A	ENSRNOG00000056228	Atp10a	ENSRNOG00000056228	Atp10a	0
1:116104953-116105470	444	454	MA0003.3	9.24e-05	+	TFAP2A	ENSRNOG00000056228	Atp10a	ENSRNOG00000056228	Atp10a	0
1:116104953-116105470	2	16	MA0524.1	2.74e-05	+	TFAP2C	ENSRNOG00000056228	Atp10a	ENSRNOG00000056228	Atp10a	0
1:116104953-116105470	444	454	MA0814.1	9.7e-05	+	TFAP2C(var.2)	ENSRNOG00000056228	Atp10a	ENSRNOG00000056228	Atp10a	0
1:116104953-116105470	266	275	MA0691.1	3.28e-05	+	TFAP4	ENSRNOG00000056228	Atp10a	ENSRNOG00000056228	Atp10a	0
1:116104953-116105470	266	275	MA0691.1	3.96e-05	-	TFAP4	ENSRNOG00000056228	Atp10a	ENSRNOG00000056228	Atp10a	0
1:116104953-116105470	404	424	MA0528.1	2.39e-05	-	ZNF263	ENSRNOG00000056228	Atp10a	ENSRNOG00000056228	Atp10a	0
1:116104953-116105470	407	427	MA0528.1	9.07e-05	-	ZNF263	ENSRNOG00000056228	Atp10a	ENSRNOG00000056228	Atp10a	0
1:116751044-116751463	198	212	MA0007.2	3.38e-05	-	AR	ENSRNOG00000058531|ENSRNOG00000061800|ENSRNOG00000060962|ENSRNOG00000059788|ENSRNOG00000061343	SNORD115	ENSRNOG00000058531	SNORD115	0
1:116751044-116751463	194	201	MA0605.1	8.6e-05	-	Atf3	ENSRNOG00000058531|ENSRNOG00000061800|ENSRNOG00000060962|ENSRNOG00000059788|ENSRNOG00000061343	SNORD115	ENSRNOG00000058531	SNORD115	0
1:116751044-116751463	189	202	MA0835.1	7.38e-05	-	BATF3	ENSRNOG00000058531|ENSRNOG00000061800|ENSRNOG00000060962|ENSRNOG00000059788|ENSRNOG00000061343	SNORD115	ENSRNOG00000058531	SNORD115	0
1:116751044-116751463	129	139	MA0027.1	8e-05	+	En1	ENSRNOG00000058531|ENSRNOG00000061800|ENSRNOG00000060962|ENSRNOG00000059788|ENSRNOG00000061343	SNORD115	ENSRNOG00000058531	SNORD115	0
1:116751044-116751463	350	367	MA0258.1	2.45e-05	+	ESR2	ENSRNOG00000058531|ENSRNOG00000061800|ENSRNOG00000060962|ENSRNOG00000059788|ENSRNOG00000061343	SNORD115	ENSRNOG00000058531	SNORD115	0
1:116751044-116751463	352	366	MA0258.2	3.3e-05	+	ESR2	ENSRNOG00000058531|ENSRNOG00000061800|ENSRNOG00000060962|ENSRNOG00000059788|ENSRNOG00000061343	SNORD115	ENSRNOG00000058531	SNORD115	0
1:116751044-116751463	74	84	MA0592.2	1.21e-05	+	Esrra	ENSRNOG00000058531|ENSRNOG00000061800|ENSRNOG00000060962|ENSRNOG00000059788|ENSRNOG00000061343	SNORD115	ENSRNOG00000058531	SNORD115	0
1:116751044-116751463	75	85	MA0592.1	1.86e-05	+	ESRRA	ENSRNOG00000058531|ENSRNOG00000061800|ENSRNOG00000060962|ENSRNOG00000059788|ENSRNOG00000061343	SNORD115	ENSRNOG00000058531	SNORD115	0
1:116751044-116751463	349	359	MA0592.1	2.78e-05	+	ESRRA	ENSRNOG00000058531|ENSRNOG00000061800|ENSRNOG00000060962|ENSRNOG00000059788|ENSRNOG00000061343	SNORD115	ENSRNOG00000058531	SNORD115	0
1:116751044-116751463	72	83	MA0141.2	7.8e-06	+	Esrrb	ENSRNOG00000058531|ENSRNOG00000061800|ENSRNOG00000060962|ENSRNOG00000059788|ENSRNOG00000061343	SNORD115	ENSRNOG00000058531	SNORD115	0
1:116751044-116751463	72	83	MA0141.1	7.86e-06	+	Esrrb	ENSRNOG00000058531|ENSRNOG00000061800|ENSRNOG00000060962|ENSRNOG00000059788|ENSRNOG00000061343	SNORD115	ENSRNOG00000058531	SNORD115	0
1:116751044-116751463	75	85	MA0141.3	1.04e-05	+	ESRRB	ENSRNOG00000058531|ENSRNOG00000061800|ENSRNOG00000060962|ENSRNOG00000059788|ENSRNOG00000061343	SNORD115	ENSRNOG00000058531	SNORD115	0
1:116751044-116751463	346	357	MA0141.2	8.68e-05	+	Esrrb	ENSRNOG00000058531|ENSRNOG00000061800|ENSRNOG00000060962|ENSRNOG00000059788|ENSRNOG00000061343	SNORD115	ENSRNOG00000058531	SNORD115	0
1:116751044-116751463	346	357	MA0141.1	8.85e-05	+	Esrrb	ENSRNOG00000058531|ENSRNOG00000061800|ENSRNOG00000060962|ENSRNOG00000059788|ENSRNOG00000061343	SNORD115	ENSRNOG00000058531	SNORD115	0
1:116751044-116751463	75	84	MA0643.1	1.08e-05	+	Esrrg	ENSRNOG00000058531|ENSRNOG00000061800|ENSRNOG00000060962|ENSRNOG00000059788|ENSRNOG00000061343	SNORD115	ENSRNOG00000058531	SNORD115	0
1:116751044-116751463	335	349	MA0484.1	9.74e-05	+	HNF4G	ENSRNOG00000058531|ENSRNOG00000061800|ENSRNOG00000060962|ENSRNOG00000059788|ENSRNOG00000061343	SNORD115	ENSRNOG00000058531	SNORD115	0
1:116751044-116751463	194	206	MA0488.1	1.5e-05	-	JUN	ENSRNOG00000058531|ENSRNOG00000061800|ENSRNOG00000060962|ENSRNOG00000059788|ENSRNOG00000061343	SNORD115	ENSRNOG00000058531	SNORD115	0
1:116751044-116751463	318	326	MA0619.1	1.33e-05	+	LIN54	ENSRNOG00000058531|ENSRNOG00000061800|ENSRNOG00000060962|ENSRNOG00000059788|ENSRNOG00000061343	SNORD115	ENSRNOG00000058531	SNORD115	0
1:116751044-116751463	163	174	MA0117.2	7.64e-05	-	Mafb	ENSRNOG00000058531|ENSRNOG00000061800|ENSRNOG00000060962|ENSRNOG00000059788|ENSRNOG00000061343	SNORD115	ENSRNOG00000058531	SNORD115	0
1:116751044-116751463	257	263	MA0498.2	6.51e-05	-	MEIS1	ENSRNOG00000058531|ENSRNOG00000061800|ENSRNOG00000060962|ENSRNOG00000059788|ENSRNOG00000061343	SNORD115	ENSRNOG00000058531	SNORD115	0
1:116751044-116751463	253	262	MA0100.2	2.88e-05	+	Myb	ENSRNOG00000058531|ENSRNOG00000061800|ENSRNOG00000060962|ENSRNOG00000059788|ENSRNOG00000061343	SNORD115	ENSRNOG00000058531	SNORD115	0
1:116751044-116751463	254	261	MA0100.1	7.06e-05	-	Myb	ENSRNOG00000058531|ENSRNOG00000061800|ENSRNOG00000060962|ENSRNOG00000059788|ENSRNOG00000061343	SNORD115	ENSRNOG00000058531	SNORD115	0
1:116751044-116751463	252	261	MA0667.1	6.95e-05	+	MYF6	ENSRNOG00000058531|ENSRNOG00000061800|ENSRNOG00000060962|ENSRNOG00000059788|ENSRNOG00000061343	SNORD115	ENSRNOG00000058531	SNORD115	0
1:116751044-116751463	6	15	MA0670.1	9.33e-05	-	NFIA	ENSRNOG00000058531|ENSRNOG00000061800|ENSRNOG00000060962|ENSRNOG00000059788|ENSRNOG00000061343	SNORD115	ENSRNOG00000058531	SNORD115	0
1:116751044-116751463	7	15	MA0671.1	7.2e-05	-	NFIX	ENSRNOG00000058531|ENSRNOG00000061800|ENSRNOG00000060962|ENSRNOG00000059788|ENSRNOG00000061343	SNORD115	ENSRNOG00000058531	SNORD115	0
1:116751044-116751463	298	306	MA0671.1	7.87e-05	+	NFIX	ENSRNOG00000058531|ENSRNOG00000061800|ENSRNOG00000060962|ENSRNOG00000059788|ENSRNOG00000061343	SNORD115	ENSRNOG00000058531	SNORD115	0
1:116751044-116751463	335	349	MA0504.1	3.39e-05	+	NR2C2	ENSRNOG00000058531|ENSRNOG00000061800|ENSRNOG00000060962|ENSRNOG00000059788|ENSRNOG00000061343	SNORD115	ENSRNOG00000058531	SNORD115	0
1:116751044-116751463	211	219	MA0676.1	3.86e-05	-	Nr2e1	ENSRNOG00000058531|ENSRNOG00000061800|ENSRNOG00000060962|ENSRNOG00000059788|ENSRNOG00000061343	SNORD115	ENSRNOG00000058531	SNORD115	0
1:116751044-116751463	75	87	MA0017.2	3.32e-05	+	NR2F1	ENSRNOG00000058531|ENSRNOG00000061800|ENSRNOG00000060962|ENSRNOG00000059788|ENSRNOG00000061343	SNORD115	ENSRNOG00000058531	SNORD115	0
1:116751044-116751463	69	83	MA0728.1	7.67e-06	+	Nr2f6(var.2)	ENSRNOG00000058531|ENSRNOG00000061800|ENSRNOG00000060962|ENSRNOG00000059788|ENSRNOG00000061343	SNORD115	ENSRNOG00000058531	SNORD115	0
1:116751044-116751463	343	357	MA0728.1	5.65e-05	+	Nr2f6(var.2)	ENSRNOG00000058531|ENSRNOG00000061800|ENSRNOG00000060962|ENSRNOG00000059788|ENSRNOG00000061343	SNORD115	ENSRNOG00000058531	SNORD115	0
1:116751044-116751463	71	85	MA0505.1	3.65e-06	+	Nr5a2	ENSRNOG00000058531|ENSRNOG00000061800|ENSRNOG00000060962|ENSRNOG00000059788|ENSRNOG00000061343	SNORD115	ENSRNOG00000058531	SNORD115	0
1:116751044-116751463	345	359	MA0505.1	7.43e-05	+	Nr5a2	ENSRNOG00000058531|ENSRNOG00000061800|ENSRNOG00000060962|ENSRNOG00000059788|ENSRNOG00000061343	SNORD115	ENSRNOG00000058531	SNORD115	0
1:116751044-116751463	264	274	MA0713.1	4.28e-05	+	PHOX2A	ENSRNOG00000058531|ENSRNOG00000061800|ENSRNOG00000060962|ENSRNOG00000059788|ENSRNOG00000061343	SNORD115	ENSRNOG00000058531	SNORD115	0
1:116751044-116751463	264	274	MA0681.1	3.28e-05	+	Phox2b	ENSRNOG00000058531|ENSRNOG00000061800|ENSRNOG00000060962|ENSRNOG00000059788|ENSRNOG00000061343	SNORD115	ENSRNOG00000058531	SNORD115	0
1:116751044-116751463	264	274	MA0715.1	7.8e-05	-	PROP1	ENSRNOG00000058531|ENSRNOG00000061800|ENSRNOG00000060962|ENSRNOG00000059788|ENSRNOG00000061343	SNORD115	ENSRNOG00000058531	SNORD115	0
1:116751044-116751463	264	274	MA0715.1	8.84e-05	+	PROP1	ENSRNOG00000058531|ENSRNOG00000061800|ENSRNOG00000060962|ENSRNOG00000059788|ENSRNOG00000061343	SNORD115	ENSRNOG00000058531	SNORD115	0
1:116751044-116751463	68	83	MA0857.1	2.61e-05	+	Rarb	ENSRNOG00000058531|ENSRNOG00000061800|ENSRNOG00000060962|ENSRNOG00000059788|ENSRNOG00000061343	SNORD115	ENSRNOG00000058531	SNORD115	0
1:116751044-116751463	342	357	MA0857.1	4.35e-05	+	Rarb	ENSRNOG00000058531|ENSRNOG00000061800|ENSRNOG00000060962|ENSRNOG00000059788|ENSRNOG00000061343	SNORD115	ENSRNOG00000058531	SNORD115	0
1:116751044-116751463	343	358	MA0859.1	6.62e-05	+	Rarg	ENSRNOG00000058531|ENSRNOG00000061800|ENSRNOG00000060962|ENSRNOG00000059788|ENSRNOG00000061343	SNORD115	ENSRNOG00000058531	SNORD115	0
1:116751044-116751463	140	153	MA0509.1	7.95e-05	-	Rfx1	ENSRNOG00000058531|ENSRNOG00000061800|ENSRNOG00000060962|ENSRNOG00000059788|ENSRNOG00000061343	SNORD115	ENSRNOG00000058531	SNORD115	0
1:116751044-116751463	135	153	MA0600.1	3.05e-05	-	RFX2	ENSRNOG00000058531|ENSRNOG00000061800|ENSRNOG00000060962|ENSRNOG00000059788|ENSRNOG00000061343	SNORD115	ENSRNOG00000058531	SNORD115	0
1:116751044-116751463	139	154	MA0798.1	8.84e-05	-	RFX3	ENSRNOG00000058531|ENSRNOG00000061800|ENSRNOG00000060962|ENSRNOG00000059788|ENSRNOG00000061343	SNORD115	ENSRNOG00000058531	SNORD115	0
1:116751044-116751463	139	154	MA0799.1	3.55e-05	+	RFX4	ENSRNOG00000058531|ENSRNOG00000061800|ENSRNOG00000060962|ENSRNOG00000059788|ENSRNOG00000061343	SNORD115	ENSRNOG00000058531	SNORD115	0
1:116751044-116751463	139	154	MA0799.1	7.41e-05	-	RFX4	ENSRNOG00000058531|ENSRNOG00000061800|ENSRNOG00000060962|ENSRNOG00000059788|ENSRNOG00000061343	SNORD115	ENSRNOG00000058531	SNORD115	0
1:116751044-116751463	139	154	MA0510.2	6.74e-05	+	RFX5	ENSRNOG00000058531|ENSRNOG00000061800|ENSRNOG00000060962|ENSRNOG00000059788|ENSRNOG00000061343	SNORD115	ENSRNOG00000058531	SNORD115	0
1:116751044-116751463	74	83	MA0071.1	8.58e-05	+	RORA	ENSRNOG00000058531|ENSRNOG00000061800|ENSRNOG00000060962|ENSRNOG00000059788|ENSRNOG00000061343	SNORD115	ENSRNOG00000058531	SNORD115	0
1:116751044-116751463	6	18	MA0513.1	8.06e-05	-	SMAD2::SMAD3::SMAD4	ENSRNOG00000058531|ENSRNOG00000061800|ENSRNOG00000060962|ENSRNOG00000059788|ENSRNOG00000061343	SNORD115	ENSRNOG00000058531	SNORD115	0
1:116751044-116751463	35	49	MA0870.1	3.77e-05	+	Sox1	ENSRNOG00000058531|ENSRNOG00000061800|ENSRNOG00000060962|ENSRNOG00000059788|ENSRNOG00000061343	SNORD115	ENSRNOG00000058531	SNORD115	0
1:116751044-116751463	305	314	MA0079.1	6.98e-05	-	SP1	ENSRNOG00000058531|ENSRNOG00000061800|ENSRNOG00000060962|ENSRNOG00000059788|ENSRNOG00000061343	SNORD115	ENSRNOG00000058531	SNORD115	0
1:116751044-116751463	336	351	MA0693.1	2.41e-05	+	Vdr	ENSRNOG00000058531|ENSRNOG00000061800|ENSRNOG00000060962|ENSRNOG00000059788|ENSRNOG00000061343	SNORD115	ENSRNOG00000058531	SNORD115	0
1:116751044-116751463	272	280	MA0103.2	9.6e-05	+	ZEB1	ENSRNOG00000058531|ENSRNOG00000061800|ENSRNOG00000060962|ENSRNOG00000059788|ENSRNOG00000061343	SNORD115	ENSRNOG00000058531	SNORD115	0
1:116751044-116751463	153	166	MA0146.2	3.73e-05	+	Zfx	ENSRNOG00000058531|ENSRNOG00000061800|ENSRNOG00000060962|ENSRNOG00000059788|ENSRNOG00000061343	SNORD115	ENSRNOG00000058531	SNORD115	0
1:116751044-116751463	153	166	MA0146.1	3.75e-05	+	Zfx	ENSRNOG00000058531|ENSRNOG00000061800|ENSRNOG00000060962|ENSRNOG00000059788|ENSRNOG00000061343	SNORD115	ENSRNOG00000058531	SNORD115	0
1:117144719-117145625	694	703	MA0877.1	3.94e-05	+	Barhl1	ENSRNOG00000059608|ENSRNOG00000058910	SNORD116	ENSRNOG00000059608	SNORD116	296
1:117144719-117145625	695	702	MA0875.1	1.79e-05	-	BARX1	ENSRNOG00000059608|ENSRNOG00000058910	SNORD116	ENSRNOG00000059608	SNORD116	296
1:117144719-117145625	388	401	MA0463.1	3.21e-06	+	Bcl6	ENSRNOG00000059608|ENSRNOG00000058910	SNORD116	ENSRNOG00000059608	SNORD116	296
1:117144719-117145625	385	401	MA0731.1	8.91e-05	-	BCL6B	ENSRNOG00000059608|ENSRNOG00000058910	SNORD116	ENSRNOG00000059608	SNORD116	296
1:117144719-117145625	695	702	MA0885.1	5.75e-05	-	Dlx2	ENSRNOG00000059608|ENSRNOG00000058910	SNORD116	ENSRNOG00000059608	SNORD116	296
1:117144719-117145625	481	488	MA0611.1	9.4e-05	+	Dux	ENSRNOG00000059608|ENSRNOG00000058910	SNORD116	ENSRNOG00000059608	SNORD116	296
1:117144719-117145625	397	411	MA0472.1	6.19e-05	-	EGR2	ENSRNOG00000059608|ENSRNOG00000058910	SNORD116	ENSRNOG00000059608	SNORD116	296
1:117144719-117145625	745	757	MA0473.1	3.29e-05	+	ELF1	ENSRNOG00000059608|ENSRNOG00000058910	SNORD116	ENSRNOG00000059608	SNORD116	296
1:117144719-117145625	694	703	MA0612.1	9.88e-05	+	EMX1	ENSRNOG00000059608|ENSRNOG00000058910	SNORD116	ENSRNOG00000059608	SNORD116	296
1:117144719-117145625	695	702	MA0027.2	5.75e-05	-	EN1	ENSRNOG00000059608|ENSRNOG00000058910	SNORD116	ENSRNOG00000059608	SNORD116	296
1:117144719-117145625	748	758	MA0474.1	4.23e-05	+	Erg	ENSRNOG00000059608|ENSRNOG00000058910	SNORD116	ENSRNOG00000059608	SNORD116	296
1:117144719-117145625	287	303	MA0112.3	9.09e-05	-	ESR1	ENSRNOG00000059608|ENSRNOG00000058910	SNORD116	ENSRNOG00000059608	SNORD116	296
1:117144719-117145625	286	303	MA0258.1	8.48e-05	+	ESR2	ENSRNOG00000059608|ENSRNOG00000058910	SNORD116	ENSRNOG00000059608	SNORD116	296
1:117144719-117145625	57	67	MA0592.1	8.69e-05	-	ESRRA	ENSRNOG00000059608|ENSRNOG00000058910	SNORD116	ENSRNOG00000059608	SNORD116	296
1:117144719-117145625	296	305	MA0643.1	6.67e-05	-	Esrrg	ENSRNOG00000059608|ENSRNOG00000058910	SNORD116	ENSRNOG00000059608	SNORD116	296
1:117144719-117145625	745	759	MA0098.2	3.32e-05	-	Ets1	ENSRNOG00000059608|ENSRNOG00000058910	SNORD116	ENSRNOG00000059608	SNORD116	296
1:117144719-117145625	895	902	MA0156.1	3.26e-05	-	FEV	ENSRNOG00000059608|ENSRNOG00000058910	SNORD116	ENSRNOG00000059608	SNORD116	296
1:117144719-117145625	211	221	MA0032.2	9.34e-05	-	FOXC1	ENSRNOG00000059608|ENSRNOG00000058910	SNORD116	ENSRNOG00000059608	SNORD116	296
1:117144719-117145625	210	221	MA0846.1	9.26e-05	-	FOXC2	ENSRNOG00000059608|ENSRNOG00000058910	SNORD116	ENSRNOG00000059608	SNORD116	296
1:117144719-117145625	539	552	MA0030.1	5.32e-05	+	FOXF2	ENSRNOG00000059608|ENSRNOG00000058910	SNORD116	ENSRNOG00000059608	SNORD116	296
1:117144719-117145625	633	643	MA0479.1	3.56e-05	+	FOXH1	ENSRNOG00000059608|ENSRNOG00000058910	SNORD116	ENSRNOG00000059608	SNORD116	296
1:117144719-117145625	793	803	MA0479.1	5.1e-05	+	FOXH1	ENSRNOG00000059608|ENSRNOG00000058910	SNORD116	ENSRNOG00000059608	SNORD116	296
1:117144719-117145625	539	555	MA0851.1	6.34e-05	+	Foxj3	ENSRNOG00000059608|ENSRNOG00000058910	SNORD116	ENSRNOG00000059608	SNORD116	296
1:117144719-117145625	207	223	MA0852.1	5.33e-05	-	Foxk1	ENSRNOG00000059608|ENSRNOG00000058910	SNORD116	ENSRNOG00000059608	SNORD116	296
1:117144719-117145625	545	552	MA0033.1	7.48e-05	+	FOXL1	ENSRNOG00000059608|ENSRNOG00000058910	SNORD116	ENSRNOG00000059608	SNORD116	296
1:117144719-117145625	150	160	MA0480.1	9.16e-05	-	Foxo1	ENSRNOG00000059608|ENSRNOG00000058910	SNORD116	ENSRNOG00000059608	SNORD116	296
1:117144719-117145625	739	746	MA0157.1	6.14e-05	-	FOXO3	ENSRNOG00000059608|ENSRNOG00000058910	SNORD116	ENSRNOG00000059608	SNORD116	296
1:117144719-117145625	721	735	MA0481.1	2.48e-05	+	FOXP1	ENSRNOG00000059608|ENSRNOG00000058910	SNORD116	ENSRNOG00000059608	SNORD116	296
1:117144719-117145625	736	750	MA0481.1	2.97e-05	-	FOXP1	ENSRNOG00000059608|ENSRNOG00000058910	SNORD116	ENSRNOG00000059608	SNORD116	296
1:117144719-117145625	724	734	MA0593.1	4.87e-05	+	FOXP2	ENSRNOG00000059608|ENSRNOG00000058910	SNORD116	ENSRNOG00000059608	SNORD116	296
1:117144719-117145625	737	747	MA0593.1	8.09e-05	-	FOXP2	ENSRNOG00000059608|ENSRNOG00000058910	SNORD116	ENSRNOG00000059608	SNORD116	296
1:117144719-117145625	543	553	MA0040.1	8.61e-05	-	Foxq1	ENSRNOG00000059608|ENSRNOG00000058910	SNORD116	ENSRNOG00000059608	SNORD116	296
1:117144719-117145625	748	757	MA0062.1	1.23e-05	+	GABPA	ENSRNOG00000059608|ENSRNOG00000058910	SNORD116	ENSRNOG00000059608	SNORD116	296
1:117144719-117145625	357	374	MA0140.2	7.24e-05	+	GATA1::TAL1	ENSRNOG00000059608|ENSRNOG00000058910	SNORD116	ENSRNOG00000059608	SNORD116	296
1:117144719-117145625	694	703	MA0889.1	6.06e-05	-	GBX1	ENSRNOG00000059608|ENSRNOG00000058910	SNORD116	ENSRNOG00000059608	SNORD116	296
1:117144719-117145625	694	703	MA0890.1	3.65e-05	-	GBX2	ENSRNOG00000059608|ENSRNOG00000058910	SNORD116	ENSRNOG00000059608	SNORD116	296
1:117144719-117145625	658	666	MA0739.1	3.31e-06	+	Hic1	ENSRNOG00000059608|ENSRNOG00000058910	SNORD116	ENSRNOG00000059608	SNORD116	296
1:117144719-117145625	658	666	MA0738.1	5.79e-05	+	HIC2	ENSRNOG00000059608|ENSRNOG00000058910	SNORD116	ENSRNOG00000059608	SNORD116	296
1:117144719-117145625	541	550	MA0650.1	8.66e-05	+	HOXA13	ENSRNOG00000059608|ENSRNOG00000058910	SNORD116	ENSRNOG00000059608	SNORD116	296
1:117144719-117145625	481	491	MA0594.1	8.62e-05	+	Hoxa9	ENSRNOG00000059608|ENSRNOG00000058910	SNORD116	ENSRNOG00000059608	SNORD116	296
1:117144719-117145625	629	643	MA0486.1	2.82e-05	+	HSF1	ENSRNOG00000059608|ENSRNOG00000058910	SNORD116	ENSRNOG00000059608	SNORD116	296
1:117144719-117145625	338	349	MA0155.1	9.32e-05	-	INSM1	ENSRNOG00000059608|ENSRNOG00000058910	SNORD116	ENSRNOG00000059608	SNORD116	296
1:117144719-117145625	563	580	MA0657.1	7.84e-05	-	KLF13	ENSRNOG00000059608|ENSRNOG00000058910	SNORD116	ENSRNOG00000059608	SNORD116	296
1:117144719-117145625	667	675	MA0619.1	9.78e-05	+	LIN54	ENSRNOG00000059608|ENSRNOG00000058910	SNORD116	ENSRNOG00000059608	SNORD116	296
1:117144719-117145625	695	702	MA0666.1	7.54e-05	-	MSX1	ENSRNOG00000059608|ENSRNOG00000058910	SNORD116	ENSRNOG00000059608	SNORD116	296
1:117144719-117145625	695	702	MA0708.1	9.72e-05	-	MSX2	ENSRNOG00000059608|ENSRNOG00000058910	SNORD116	ENSRNOG00000059608	SNORD116	296
1:117144719-117145625	695	702	MA0709.1	5.75e-05	-	Msx3	ENSRNOG00000059608|ENSRNOG00000058910	SNORD116	ENSRNOG00000059608	SNORD116	296
1:117144719-117145625	194	203	MA0624.1	4.72e-05	-	NFATC1	ENSRNOG00000059608|ENSRNOG00000058910	SNORD116	ENSRNOG00000059608	SNORD116	296
1:117144719-117145625	194	203	MA0625.1	4.03e-05	-	NFATC3	ENSRNOG00000059608|ENSRNOG00000058910	SNORD116	ENSRNOG00000059608	SNORD116	296
1:117144719-117145625	287	296	MA0670.1	4.84e-05	+	NFIA	ENSRNOG00000059608|ENSRNOG00000058910	SNORD116	ENSRNOG00000059608	SNORD116	296
1:117144719-117145625	651	664	MA0119.1	2.61e-05	+	NFIC::TLX1	ENSRNOG00000059608|ENSRNOG00000058910	SNORD116	ENSRNOG00000059608	SNORD116	296
1:117144719-117145625	650	663	MA0119.1	9.07e-05	-	NFIC::TLX1	ENSRNOG00000059608|ENSRNOG00000058910	SNORD116	ENSRNOG00000059608	SNORD116	296
1:117144719-117145625	657	665	MA0671.1	5.72e-05	+	NFIX	ENSRNOG00000059608|ENSRNOG00000058910	SNORD116	ENSRNOG00000059608	SNORD116	296
1:117144719-117145625	94	104	MA0503.1	7.77e-05	+	Nkx2-5(var.2)	ENSRNOG00000059608|ENSRNOG00000058910	SNORD116	ENSRNOG00000059608	SNORD116	296
1:117144719-117145625	696	703	MA0125.1	7.93e-05	+	Nobox	ENSRNOG00000059608|ENSRNOG00000058910	SNORD116	ENSRNOG00000059608	SNORD116	296
1:117144719-117145625	559	566	MA0712.1	3.96e-05	-	OTX2	ENSRNOG00000059608|ENSRNOG00000058910	SNORD116	ENSRNOG00000059608	SNORD116	296
1:117144719-117145625	482	493	MA0070.1	5.89e-05	+	PBX1	ENSRNOG00000059608|ENSRNOG00000058910	SNORD116	ENSRNOG00000059608	SNORD116	296
1:117144719-117145625	855	866	MA0070.1	7.16e-05	+	PBX1	ENSRNOG00000059608|ENSRNOG00000058910	SNORD116	ENSRNOG00000059608	SNORD116	296
1:117144719-117145625	695	702	MA0132.2	6.14e-05	-	PDX1	ENSRNOG00000059608|ENSRNOG00000058910	SNORD116	ENSRNOG00000059608	SNORD116	296
1:117144719-117145625	335	342	MA0682.1	9.4e-05	+	Pitx1	ENSRNOG00000059608|ENSRNOG00000058910	SNORD116	ENSRNOG00000059608	SNORD116	296
1:117144719-117145625	559	566	MA0682.1	9.4e-05	-	Pitx1	ENSRNOG00000059608|ENSRNOG00000058910	SNORD116	ENSRNOG00000059608	SNORD116	296
1:117144719-117145625	334	342	MA0714.1	4.06e-05	+	PITX3	ENSRNOG00000059608|ENSRNOG00000058910	SNORD116	ENSRNOG00000059608	SNORD116	296
1:117144719-117145625	71	85	MA0508.1	3.81e-05	+	PRDM1	ENSRNOG00000059608|ENSRNOG00000058910	SNORD116	ENSRNOG00000059608	SNORD116	296
1:117144719-117145625	694	703	MA0718.1	9.27e-05	-	RAX	ENSRNOG00000059608|ENSRNOG00000058910	SNORD116	ENSRNOG00000059608	SNORD116	296
1:117144719-117145625	436	454	MA0138.1	4.7e-05	-	REST	ENSRNOG00000059608|ENSRNOG00000058910	SNORD116	ENSRNOG00000059608	SNORD116	296
1:117144719-117145625	698	716	MA0600.1	1.7e-05	+	RFX2	ENSRNOG00000059608|ENSRNOG00000058910	SNORD116	ENSRNOG00000059608	SNORD116	296
1:117144719-117145625	697	712	MA0600.2	2.47e-05	+	RFX2	ENSRNOG00000059608|ENSRNOG00000058910	SNORD116	ENSRNOG00000059608	SNORD116	296
1:117144719-117145625	697	712	MA0600.2	3.71e-05	-	RFX2	ENSRNOG00000059608|ENSRNOG00000058910	SNORD116	ENSRNOG00000059608	SNORD116	296
1:117144719-117145625	693	711	MA0600.1	4.03e-05	-	RFX2	ENSRNOG00000059608|ENSRNOG00000058910	SNORD116	ENSRNOG00000059608	SNORD116	296
1:117144719-117145625	697	712	MA0798.1	2.59e-05	+	RFX3	ENSRNOG00000059608|ENSRNOG00000058910	SNORD116	ENSRNOG00000059608	SNORD116	296
1:117144719-117145625	697	712	MA0798.1	5.75e-05	-	RFX3	ENSRNOG00000059608|ENSRNOG00000058910	SNORD116	ENSRNOG00000059608	SNORD116	296
1:117144719-117145625	697	712	MA0799.1	2.37e-05	+	RFX4	ENSRNOG00000059608|ENSRNOG00000058910	SNORD116	ENSRNOG00000059608	SNORD116	296
1:117144719-117145625	697	712	MA0799.1	7.57e-05	-	RFX4	ENSRNOG00000059608|ENSRNOG00000058910	SNORD116	ENSRNOG00000059608	SNORD116	296
1:117144719-117145625	697	712	MA0510.2	1.46e-05	+	RFX5	ENSRNOG00000059608|ENSRNOG00000058910	SNORD116	ENSRNOG00000059608	SNORD116	296
1:117144719-117145625	697	712	MA0510.2	1.76e-05	-	RFX5	ENSRNOG00000059608|ENSRNOG00000058910	SNORD116	ENSRNOG00000059608	SNORD116	296
1:117144719-117145625	700	714	MA0510.1	2.62e-05	+	RFX5	ENSRNOG00000059608|ENSRNOG00000058910	SNORD116	ENSRNOG00000059608	SNORD116	296
1:117144719-117145625	304	318	MA0510.1	2.74e-05	+	RFX5	ENSRNOG00000059608|ENSRNOG00000058910	SNORD116	ENSRNOG00000059608	SNORD116	296
1:117144719-117145625	335	342	MA0719.1	9.18e-05	+	RHOXF1	ENSRNOG00000059608|ENSRNOG00000058910	SNORD116	ENSRNOG00000059608	SNORD116	296
1:117144719-117145625	105	124	MA0073.1	5.89e-05	+	RREB1	ENSRNOG00000059608|ENSRNOG00000058910	SNORD116	ENSRNOG00000059608	SNORD116	296
1:117144719-117145625	47	57	MA0002.2	8.09e-05	+	RUNX1	ENSRNOG00000059608|ENSRNOG00000058910	SNORD116	ENSRNOG00000059608	SNORD116	296
1:117144719-117145625	67	81	MA0511.1	1.83e-05	-	RUNX2	ENSRNOG00000059608|ENSRNOG00000058910	SNORD116	ENSRNOG00000059608	SNORD116	296
1:117144719-117145625	463	472	MA0795.1	8.53e-05	+	SMAD3	ENSRNOG00000059608|ENSRNOG00000058910	SNORD116	ENSRNOG00000059608	SNORD116	296
1:117144719-117145625	735	744	MA0514.1	1.91e-05	+	Sox3	ENSRNOG00000059608|ENSRNOG00000058910	SNORD116	ENSRNOG00000059608	SNORD116	296
1:117144719-117145625	735	744	MA0515.1	4.49e-05	+	Sox6	ENSRNOG00000059608|ENSRNOG00000058910	SNORD116	ENSRNOG00000059608	SNORD116	296
1:117144719-117145625	200	215	MA0868.1	9.07e-05	-	SOX8	ENSRNOG00000059608|ENSRNOG00000058910	SNORD116	ENSRNOG00000059608	SNORD116	296
1:117144719-117145625	767	775	MA0077.1	9.2e-05	+	SOX9	ENSRNOG00000059608|ENSRNOG00000058910	SNORD116	ENSRNOG00000059608	SNORD116	296
1:117144719-117145625	448	458	MA0079.3	6.08e-05	-	SP1	ENSRNOG00000059608|ENSRNOG00000058910	SNORD116	ENSRNOG00000059608	SNORD116	296
1:117144719-117145625	787	800	MA0080.4	4.93e-05	-	SPI1	ENSRNOG00000059608|ENSRNOG00000058910	SNORD116	ENSRNOG00000059608	SNORD116	296
1:117144719-117145625	787	800	MA0687.1	2.27e-05	-	SPIC	ENSRNOG00000059608|ENSRNOG00000058910	SNORD116	ENSRNOG00000059608	SNORD116	296
1:117144719-117145625	388	398	MA0137.3	1.19e-05	-	STAT1	ENSRNOG00000059608|ENSRNOG00000058910	SNORD116	ENSRNOG00000059608	SNORD116	296
1:117144719-117145625	386	400	MA0137.2	7.63e-05	+	STAT1	ENSRNOG00000059608|ENSRNOG00000058910	SNORD116	ENSRNOG00000059608	SNORD116	296
1:117144719-117145625	388	398	MA0144.2	1.5e-05	-	STAT3	ENSRNOG00000059608|ENSRNOG00000058910	SNORD116	ENSRNOG00000059608	SNORD116	296
1:117144719-117145625	719	729	MA0144.2	4.71e-05	-	STAT3	ENSRNOG00000059608|ENSRNOG00000058910	SNORD116	ENSRNOG00000059608	SNORD116	296
1:117144719-117145625	385	398	MA0518.1	7.03e-05	-	Stat4	ENSRNOG00000059608|ENSRNOG00000058910	SNORD116	ENSRNOG00000059608	SNORD116	296
1:117144719-117145625	387	397	MA0519.1	2.05e-05	+	Stat5a::Stat5b	ENSRNOG00000059608|ENSRNOG00000058910	SNORD116	ENSRNOG00000059608	SNORD116	296
1:117144719-117145625	389	399	MA0519.1	8.85e-05	-	Stat5a::Stat5b	ENSRNOG00000059608|ENSRNOG00000058910	SNORD116	ENSRNOG00000059608	SNORD116	296
1:117144719-117145625	770	784	MA0520.1	1.13e-06	+	Stat6	ENSRNOG00000059608|ENSRNOG00000058910	SNORD116	ENSRNOG00000059608	SNORD116	296
1:117144719-117145625	357	374	MA0140.1	4.99e-05	-	Tal1::Gata1	ENSRNOG00000059608|ENSRNOG00000058910	SNORD116	ENSRNOG00000059608	SNORD116	296
1:117144719-117145625	10	23	MA0145.2	4.32e-06	-	Tcfcp2l1	ENSRNOG00000059608|ENSRNOG00000058910	SNORD116	ENSRNOG00000059608	SNORD116	296
1:117144719-117145625	10	23	MA0145.1	4.34e-06	-	Tcfcp2l1	ENSRNOG00000059608|ENSRNOG00000058910	SNORD116	ENSRNOG00000059608	SNORD116	296
1:117144719-117145625	760	769	MA0090.2	9.3e-05	+	TEAD1	ENSRNOG00000059608|ENSRNOG00000058910	SNORD116	ENSRNOG00000059608	SNORD116	296
1:117144719-117145625	798	807	MA0633.1	7.75e-05	+	Twist2	ENSRNOG00000059608|ENSRNOG00000058910	SNORD116	ENSRNOG00000059608	SNORD116	296
1:117144719-117145625	304	315	MA0095.2	7.23e-05	+	YY1	ENSRNOG00000059608|ENSRNOG00000058910	SNORD116	ENSRNOG00000059608	SNORD116	296
1:117144719-117145625	597	616	MA0088.1	3.07e-05	-	znf143	ENSRNOG00000059608|ENSRNOG00000058910	SNORD116	ENSRNOG00000059608	SNORD116	296
1:117144719-117145625	764	779	MA0088.2	6.94e-05	+	ZNF143	ENSRNOG00000059608|ENSRNOG00000058910	SNORD116	ENSRNOG00000059608	SNORD116	296
1:117144719-117145625	370	386	MA0752.1	5.61e-05	+	ZNF410	ENSRNOG00000059608|ENSRNOG00000058910	SNORD116	ENSRNOG00000059608	SNORD116	296
1:11907307-11907653	228	237	MA0464.2	9.69e-05	+	BHLHE40	ENSRNOG00000051831	5_8S_rRNA	ENSRNOG00000051831	5_8S_rRNA	715
1:11907307-11907653	228	237	MA0636.1	9.6e-05	-	BHLHE41	ENSRNOG00000051831	5_8S_rRNA	ENSRNOG00000051831	5_8S_rRNA	715
1:11907307-11907653	248	262	MA0637.1	3.92e-05	-	CENPB	ENSRNOG00000051831	5_8S_rRNA	ENSRNOG00000051831	5_8S_rRNA	715
1:11907307-11907653	233	246	MA0839.1	2.26e-05	+	CREB3L1	ENSRNOG00000051831	5_8S_rRNA	ENSRNOG00000051831	5_8S_rRNA	715
1:11907307-11907653	312	330	MA0139.1	9.26e-05	+	CTCF	ENSRNOG00000051831	5_8S_rRNA	ENSRNOG00000051831	5_8S_rRNA	715
1:11907307-11907653	119	133	MA0469.1	3.39e-05	-	E2F3	ENSRNOG00000051831	5_8S_rRNA	ENSRNOG00000051831	5_8S_rRNA	715
1:11907307-11907653	286	296	MA0470.1	9.34e-05	+	E2F4	ENSRNOG00000051831	5_8S_rRNA	ENSRNOG00000051831	5_8S_rRNA	715
1:11907307-11907653	125	135	MA0471.1	7.29e-05	+	E2F6	ENSRNOG00000051831	5_8S_rRNA	ENSRNOG00000051831	5_8S_rRNA	715
1:11907307-11907653	312	322	MA0154.2	9.75e-05	+	EBF1	ENSRNOG00000051831	5_8S_rRNA	ENSRNOG00000051831	5_8S_rRNA	715
1:11907307-11907653	95	108	MA0162.2	3.08e-07	-	EGR1	ENSRNOG00000051831	5_8S_rRNA	ENSRNOG00000051831	5_8S_rRNA	715
1:11907307-11907653	101	114	MA0162.2	7.18e-07	-	EGR1	ENSRNOG00000051831	5_8S_rRNA	ENSRNOG00000051831	5_8S_rRNA	715
1:11907307-11907653	217	230	MA0162.2	5.68e-06	+	EGR1	ENSRNOG00000051831	5_8S_rRNA	ENSRNOG00000051831	5_8S_rRNA	715
1:11907307-11907653	98	111	MA0162.2	7.76e-06	-	EGR1	ENSRNOG00000051831	5_8S_rRNA	ENSRNOG00000051831	5_8S_rRNA	715
1:11907307-11907653	92	105	MA0162.2	1.2e-05	-	EGR1	ENSRNOG00000051831	5_8S_rRNA	ENSRNOG00000051831	5_8S_rRNA	715
1:11907307-11907653	220	230	MA0162.1	2.09e-05	-	Egr1	ENSRNOG00000051831	5_8S_rRNA	ENSRNOG00000051831	5_8S_rRNA	715
1:11907307-11907653	95	105	MA0162.1	2.59e-05	+	Egr1	ENSRNOG00000051831	5_8S_rRNA	ENSRNOG00000051831	5_8S_rRNA	715
1:11907307-11907653	101	111	MA0162.1	2.59e-05	+	Egr1	ENSRNOG00000051831	5_8S_rRNA	ENSRNOG00000051831	5_8S_rRNA	715
1:11907307-11907653	89	102	MA0162.2	3.38e-05	-	EGR1	ENSRNOG00000051831	5_8S_rRNA	ENSRNOG00000051831	5_8S_rRNA	715
1:11907307-11907653	115	125	MA0162.1	4.27e-05	+	Egr1	ENSRNOG00000051831	5_8S_rRNA	ENSRNOG00000051831	5_8S_rRNA	715
1:11907307-11907653	18	31	MA0162.2	4.44e-05	+	EGR1	ENSRNOG00000051831	5_8S_rRNA	ENSRNOG00000051831	5_8S_rRNA	715
1:11907307-11907653	21	31	MA0162.1	6.04e-05	-	Egr1	ENSRNOG00000051831	5_8S_rRNA	ENSRNOG00000051831	5_8S_rRNA	715
1:11907307-11907653	301	311	MA0162.1	8.09e-05	-	Egr1	ENSRNOG00000051831	5_8S_rRNA	ENSRNOG00000051831	5_8S_rRNA	715
1:11907307-11907653	217	231	MA0472.1	1.98e-05	+	EGR2	ENSRNOG00000051831	5_8S_rRNA	ENSRNOG00000051831	5_8S_rRNA	715
1:11907307-11907653	94	108	MA0472.1	2.61e-05	-	EGR2	ENSRNOG00000051831	5_8S_rRNA	ENSRNOG00000051831	5_8S_rRNA	715
1:11907307-11907653	100	114	MA0472.1	3.15e-05	-	EGR2	ENSRNOG00000051831	5_8S_rRNA	ENSRNOG00000051831	5_8S_rRNA	715
1:11907307-11907653	220	230	MA0472.2	4.82e-05	+	EGR2	ENSRNOG00000051831	5_8S_rRNA	ENSRNOG00000051831	5_8S_rRNA	715
1:11907307-11907653	95	105	MA0472.2	5.72e-05	-	EGR2	ENSRNOG00000051831	5_8S_rRNA	ENSRNOG00000051831	5_8S_rRNA	715
1:11907307-11907653	101	111	MA0472.2	5.72e-05	-	EGR2	ENSRNOG00000051831	5_8S_rRNA	ENSRNOG00000051831	5_8S_rRNA	715
1:11907307-11907653	99	113	MA0732.1	1.58e-05	-	EGR3	ENSRNOG00000051831	5_8S_rRNA	ENSRNOG00000051831	5_8S_rRNA	715
1:11907307-11907653	93	107	MA0732.1	2.28e-05	-	EGR3	ENSRNOG00000051831	5_8S_rRNA	ENSRNOG00000051831	5_8S_rRNA	715
1:11907307-11907653	113	127	MA0732.1	9.1e-05	-	EGR3	ENSRNOG00000051831	5_8S_rRNA	ENSRNOG00000051831	5_8S_rRNA	715
1:11907307-11907653	218	233	MA0733.1	7.26e-05	+	EGR4	ENSRNOG00000051831	5_8S_rRNA	ENSRNOG00000051831	5_8S_rRNA	715
1:11907307-11907653	251	268	MA0112.1	5.98e-05	+	ESR1	ENSRNOG00000051831	5_8S_rRNA	ENSRNOG00000051831	5_8S_rRNA	715
1:11907307-11907653	62	81	MA0112.2	7.26e-05	-	ESR1	ENSRNOG00000051831	5_8S_rRNA	ENSRNOG00000051831	5_8S_rRNA	715
1:11907307-11907653	229	244	MA0735.1	3.04e-05	+	GLIS1	ENSRNOG00000051831	5_8S_rRNA	ENSRNOG00000051831	5_8S_rRNA	715
1:11907307-11907653	217	232	MA0735.1	5.98e-05	+	GLIS1	ENSRNOG00000051831	5_8S_rRNA	ENSRNOG00000051831	5_8S_rRNA	715
1:11907307-11907653	228	237	MA1099.1	4.13e-07	+	Hes1	ENSRNOG00000051831	5_8S_rRNA	ENSRNOG00000051831	5_8S_rRNA	715
1:11907307-11907653	224	236	MA0616.1	8.86e-05	+	Hes2	ENSRNOG00000051831	5_8S_rRNA	ENSRNOG00000051831	5_8S_rRNA	715
1:11907307-11907653	227	238	MA0821.1	3.06e-06	+	HES5	ENSRNOG00000051831	5_8S_rRNA	ENSRNOG00000051831	5_8S_rRNA	715
1:11907307-11907653	227	238	MA0821.1	9.31e-06	-	HES5	ENSRNOG00000051831	5_8S_rRNA	ENSRNOG00000051831	5_8S_rRNA	715
1:11907307-11907653	227	238	MA0822.1	1.86e-06	-	HES7	ENSRNOG00000051831	5_8S_rRNA	ENSRNOG00000051831	5_8S_rRNA	715
1:11907307-11907653	227	238	MA0822.1	2.86e-06	+	HES7	ENSRNOG00000051831	5_8S_rRNA	ENSRNOG00000051831	5_8S_rRNA	715
1:11907307-11907653	228	237	MA0823.1	8.71e-06	+	HEY1	ENSRNOG00000051831	5_8S_rRNA	ENSRNOG00000051831	5_8S_rRNA	715
1:11907307-11907653	228	237	MA0823.1	3.94e-05	-	HEY1	ENSRNOG00000051831	5_8S_rRNA	ENSRNOG00000051831	5_8S_rRNA	715
1:11907307-11907653	228	237	MA0649.1	1.79e-05	-	HEY2	ENSRNOG00000051831	5_8S_rRNA	ENSRNOG00000051831	5_8S_rRNA	715
1:11907307-11907653	228	237	MA0649.1	1.83e-05	+	HEY2	ENSRNOG00000051831	5_8S_rRNA	ENSRNOG00000051831	5_8S_rRNA	715
1:11907307-11907653	270	281	MA0131.2	2.93e-05	-	HINFP	ENSRNOG00000051831	5_8S_rRNA	ENSRNOG00000051831	5_8S_rRNA	715
1:11907307-11907653	94	105	MA0131.2	5.8e-05	-	HINFP	ENSRNOG00000051831	5_8S_rRNA	ENSRNOG00000051831	5_8S_rRNA	715
1:11907307-11907653	202	211	MA0131.1	6.23e-05	+	HINFP	ENSRNOG00000051831	5_8S_rRNA	ENSRNOG00000051831	5_8S_rRNA	715
1:11907307-11907653	100	111	MA0131.2	8.67e-05	-	HINFP	ENSRNOG00000051831	5_8S_rRNA	ENSRNOG00000051831	5_8S_rRNA	715
1:11907307-11907653	274	287	MA0740.1	6.59e-05	+	KLF14	ENSRNOG00000051831	5_8S_rRNA	ENSRNOG00000051831	5_8S_rRNA	715
1:11907307-11907653	335	345	MA0741.1	4.14e-05	+	KLF16	ENSRNOG00000051831	5_8S_rRNA	ENSRNOG00000051831	5_8S_rRNA	715
1:11907307-11907653	83	90	MA0117.1	9.63e-05	+	Mafb	ENSRNOG00000051831	5_8S_rRNA	ENSRNOG00000051831	5_8S_rRNA	715
1:11907307-11907653	228	237	MA0104.2	8.66e-05	+	Mycn	ENSRNOG00000051831	5_8S_rRNA	ENSRNOG00000051831	5_8S_rRNA	715
1:11907307-11907653	338	347	MA0057.1	3.26e-05	-	MZF1(var.2)	ENSRNOG00000051831	5_8S_rRNA	ENSRNOG00000051831	5_8S_rRNA	715
1:11907307-11907653	98	107	MA0057.1	8.93e-05	+	MZF1(var.2)	ENSRNOG00000051831	5_8S_rRNA	ENSRNOG00000051831	5_8S_rRNA	715
1:11907307-11907653	259	271	MA0105.4	4.82e-05	+	NFKB1	ENSRNOG00000051831	5_8S_rRNA	ENSRNOG00000051831	5_8S_rRNA	715
1:11907307-11907653	259	271	MA0105.4	6.08e-05	-	NFKB1	ENSRNOG00000051831	5_8S_rRNA	ENSRNOG00000051831	5_8S_rRNA	715
1:11907307-11907653	26	44	MA0494.1	8.85e-05	-	Nr1h3::Rxra	ENSRNOG00000051831	5_8S_rRNA	ENSRNOG00000051831	5_8S_rRNA	715
1:11907307-11907653	7	24	MA0113.1	4.74e-05	+	NR3C1	ENSRNOG00000051831	5_8S_rRNA	ENSRNOG00000051831	5_8S_rRNA	715
1:11907307-11907653	111	130	MA0014.1	2.43e-06	+	Pax5	ENSRNOG00000051831	5_8S_rRNA	ENSRNOG00000051831	5_8S_rRNA	715
1:11907307-11907653	243	263	MA0138.2	5.94e-05	+	REST	ENSRNOG00000051831	5_8S_rRNA	ENSRNOG00000051831	5_8S_rRNA	715
1:11907307-11907653	98	108	MA0079.3	1.33e-05	-	SP1	ENSRNOG00000051831	5_8S_rRNA	ENSRNOG00000051831	5_8S_rRNA	715
1:11907307-11907653	337	346	MA0079.2	1.52e-05	+	SP1	ENSRNOG00000051831	5_8S_rRNA	ENSRNOG00000051831	5_8S_rRNA	715
1:11907307-11907653	98	107	MA0079.2	2.42e-05	-	SP1	ENSRNOG00000051831	5_8S_rRNA	ENSRNOG00000051831	5_8S_rRNA	715
1:11907307-11907653	104	114	MA0079.3	2.83e-05	-	SP1	ENSRNOG00000051831	5_8S_rRNA	ENSRNOG00000051831	5_8S_rRNA	715
1:11907307-11907653	177	186	MA0079.1	2.92e-05	-	SP1	ENSRNOG00000051831	5_8S_rRNA	ENSRNOG00000051831	5_8S_rRNA	715
1:11907307-11907653	336	345	MA0079.1	3.28e-05	-	SP1	ENSRNOG00000051831	5_8S_rRNA	ENSRNOG00000051831	5_8S_rRNA	715
1:11907307-11907653	338	347	MA0079.2	7.37e-05	+	SP1	ENSRNOG00000051831	5_8S_rRNA	ENSRNOG00000051831	5_8S_rRNA	715
1:11907307-11907653	321	330	MA0079.2	8.59e-05	-	SP1	ENSRNOG00000051831	5_8S_rRNA	ENSRNOG00000051831	5_8S_rRNA	715
1:11907307-11907653	104	113	MA0079.2	9.05e-05	-	SP1	ENSRNOG00000051831	5_8S_rRNA	ENSRNOG00000051831	5_8S_rRNA	715
1:11907307-11907653	100	114	MA0516.1	3.23e-06	-	SP2	ENSRNOG00000051831	5_8S_rRNA	ENSRNOG00000051831	5_8S_rRNA	715
1:11907307-11907653	94	108	MA0516.1	4.4e-06	-	SP2	ENSRNOG00000051831	5_8S_rRNA	ENSRNOG00000051831	5_8S_rRNA	715
1:11907307-11907653	288	302	MA0516.1	3.58e-05	-	SP2	ENSRNOG00000051831	5_8S_rRNA	ENSRNOG00000051831	5_8S_rRNA	715
1:11907307-11907653	57	71	MA0516.1	9.2e-05	-	SP2	ENSRNOG00000051831	5_8S_rRNA	ENSRNOG00000051831	5_8S_rRNA	715
1:11907307-11907653	335	346	MA0747.1	5.98e-05	+	SP8	ENSRNOG00000051831	5_8S_rRNA	ENSRNOG00000051831	5_8S_rRNA	715
1:11907307-11907653	201	212	MA0747.1	6.21e-05	+	SP8	ENSRNOG00000051831	5_8S_rRNA	ENSRNOG00000051831	5_8S_rRNA	715
1:11907307-11907653	291	305	MA0080.3	5.25e-05	+	Spi1	ENSRNOG00000051831	5_8S_rRNA	ENSRNOG00000051831	5_8S_rRNA	715
1:11907307-11907653	57	70	MA0687.1	4.17e-05	+	SPIC	ENSRNOG00000051831	5_8S_rRNA	ENSRNOG00000051831	5_8S_rRNA	715
1:11907307-11907653	228	237	MA0632.1	1.17e-06	+	Tcfl5	ENSRNOG00000051831	5_8S_rRNA	ENSRNOG00000051831	5_8S_rRNA	715
1:11907307-11907653	228	237	MA0632.1	1.17e-06	-	Tcfl5	ENSRNOG00000051831	5_8S_rRNA	ENSRNOG00000051831	5_8S_rRNA	715
1:11907307-11907653	73	81	MA0003.1	7.85e-06	-	TFAP2A	ENSRNOG00000051831	5_8S_rRNA	ENSRNOG00000051831	5_8S_rRNA	715
1:11907307-11907653	71	85	MA0003.2	2.41e-05	-	TFAP2A	ENSRNOG00000051831	5_8S_rRNA	ENSRNOG00000051831	5_8S_rRNA	715
1:11907307-11907653	221	231	MA0003.3	4.94e-05	+	TFAP2A	ENSRNOG00000051831	5_8S_rRNA	ENSRNOG00000051831	5_8S_rRNA	715
1:11907307-11907653	72	80	MA0003.1	5.67e-05	+	TFAP2A	ENSRNOG00000051831	5_8S_rRNA	ENSRNOG00000051831	5_8S_rRNA	715
1:11907307-11907653	222	230	MA0003.1	6.22e-05	-	TFAP2A	ENSRNOG00000051831	5_8S_rRNA	ENSRNOG00000051831	5_8S_rRNA	715
1:11907307-11907653	72	82	MA0003.3	9.41e-05	-	TFAP2A	ENSRNOG00000051831	5_8S_rRNA	ENSRNOG00000051831	5_8S_rRNA	715
1:11907307-11907653	71	82	MA0810.1	3.94e-06	+	TFAP2A(var.2)	ENSRNOG00000051831	5_8S_rRNA	ENSRNOG00000051831	5_8S_rRNA	715
1:11907307-11907653	71	82	MA0810.1	1.09e-05	-	TFAP2A(var.2)	ENSRNOG00000051831	5_8S_rRNA	ENSRNOG00000051831	5_8S_rRNA	715
1:11907307-11907653	279	290	MA0810.1	3.82e-05	+	TFAP2A(var.2)	ENSRNOG00000051831	5_8S_rRNA	ENSRNOG00000051831	5_8S_rRNA	715
1:11907307-11907653	71	82	MA0811.1	5.51e-06	-	TFAP2B	ENSRNOG00000051831	5_8S_rRNA	ENSRNOG00000051831	5_8S_rRNA	715
1:11907307-11907653	71	82	MA0811.1	7.91e-06	+	TFAP2B	ENSRNOG00000051831	5_8S_rRNA	ENSRNOG00000051831	5_8S_rRNA	715
1:11907307-11907653	279	290	MA0811.1	8.57e-05	+	TFAP2B	ENSRNOG00000051831	5_8S_rRNA	ENSRNOG00000051831	5_8S_rRNA	715
1:11907307-11907653	221	231	MA0812.1	4.69e-05	+	TFAP2B(var.2)	ENSRNOG00000051831	5_8S_rRNA	ENSRNOG00000051831	5_8S_rRNA	715
1:11907307-11907653	82	92	MA0812.1	9.79e-05	+	TFAP2B(var.2)	ENSRNOG00000051831	5_8S_rRNA	ENSRNOG00000051831	5_8S_rRNA	715
1:11907307-11907653	71	82	MA0524.2	6.19e-06	-	TFAP2C	ENSRNOG00000051831	5_8S_rRNA	ENSRNOG00000051831	5_8S_rRNA	715
1:11907307-11907653	71	82	MA0524.2	7.78e-06	+	TFAP2C	ENSRNOG00000051831	5_8S_rRNA	ENSRNOG00000051831	5_8S_rRNA	715
1:11907307-11907653	71	85	MA0524.1	3.96e-05	-	TFAP2C	ENSRNOG00000051831	5_8S_rRNA	ENSRNOG00000051831	5_8S_rRNA	715
1:11907307-11907653	221	231	MA0814.1	7.22e-05	+	TFAP2C(var.2)	ENSRNOG00000051831	5_8S_rRNA	ENSRNOG00000051831	5_8S_rRNA	715
1:11907307-11907653	332	343	MA0750.1	6.2e-05	+	ZBTB7A	ENSRNOG00000051831	5_8S_rRNA	ENSRNOG00000051831	5_8S_rRNA	715
1:11907307-11907653	219	230	MA0750.1	9.16e-05	+	ZBTB7A	ENSRNOG00000051831	5_8S_rRNA	ENSRNOG00000051831	5_8S_rRNA	715
1:11907307-11907653	333	344	MA0694.1	3.09e-05	+	ZBTB7B	ENSRNOG00000051831	5_8S_rRNA	ENSRNOG00000051831	5_8S_rRNA	715
1:11907307-11907653	333	344	MA0695.1	3.14e-05	+	ZBTB7C	ENSRNOG00000051831	5_8S_rRNA	ENSRNOG00000051831	5_8S_rRNA	715
1:11907307-11907653	310	323	MA0146.2	1.42e-05	-	Zfx	ENSRNOG00000051831	5_8S_rRNA	ENSRNOG00000051831	5_8S_rRNA	715
1:11907307-11907653	310	323	MA0146.1	1.48e-05	-	Zfx	ENSRNOG00000051831	5_8S_rRNA	ENSRNOG00000051831	5_8S_rRNA	715
1:11907307-11907653	99	112	MA0146.1	9.73e-05	-	Zfx	ENSRNOG00000051831	5_8S_rRNA	ENSRNOG00000051831	5_8S_rRNA	715
1:11907307-11907653	99	112	MA0146.2	9.76e-05	-	Zfx	ENSRNOG00000051831	5_8S_rRNA	ENSRNOG00000051831	5_8S_rRNA	715
1:11907307-11907653	19	32	MA0696.1	3.3e-05	+	ZIC1	ENSRNOG00000051831	5_8S_rRNA	ENSRNOG00000051831	5_8S_rRNA	715
1:11907307-11907653	19	33	MA0697.1	8.01e-06	+	ZIC3	ENSRNOG00000051831	5_8S_rRNA	ENSRNOG00000051831	5_8S_rRNA	715
1:11907307-11907653	279	293	MA0697.1	6.56e-05	+	ZIC3	ENSRNOG00000051831	5_8S_rRNA	ENSRNOG00000051831	5_8S_rRNA	715
1:11907307-11907653	19	33	MA0751.1	2.86e-05	+	ZIC4	ENSRNOG00000051831	5_8S_rRNA	ENSRNOG00000051831	5_8S_rRNA	715
1:11907307-11907653	279	293	MA0751.1	9.21e-05	+	ZIC4	ENSRNOG00000051831	5_8S_rRNA	ENSRNOG00000051831	5_8S_rRNA	715
1:11907307-11907653	118	138	MA0528.1	3.12e-05	+	ZNF263	ENSRNOG00000051831	5_8S_rRNA	ENSRNOG00000051831	5_8S_rRNA	715
1:11907307-11907653	46	66	MA0528.1	3.41e-05	+	ZNF263	ENSRNOG00000051831	5_8S_rRNA	ENSRNOG00000051831	5_8S_rRNA	715
1:11907307-11907653	127	147	MA0528.1	5.98e-05	+	ZNF263	ENSRNOG00000051831	5_8S_rRNA	ENSRNOG00000051831	5_8S_rRNA	715
1:11907307-11907653	104	124	MA0528.1	9.81e-05	+	ZNF263	ENSRNOG00000051831	5_8S_rRNA	ENSRNOG00000051831	5_8S_rRNA	715
1:11907307-11907653	337	346	MA0753.1	4e-06	+	ZNF740	ENSRNOG00000051831	5_8S_rRNA	ENSRNOG00000051831	5_8S_rRNA	715
1:11907307-11907653	336	345	MA0753.1	1.15e-05	+	ZNF740	ENSRNOG00000051831	5_8S_rRNA	ENSRNOG00000051831	5_8S_rRNA	715
1:11907307-11907653	335	344	MA0753.1	4.26e-05	+	ZNF740	ENSRNOG00000051831	5_8S_rRNA	ENSRNOG00000051831	5_8S_rRNA	715
1:11909529-11910435	141	151	MA0024.2	9.31e-08	+	E2F1	ENSRNOG00000051831	5_8S_rRNA	ENSRNOG00000051831	5_8S_rRNA	2937
1:11909529-11910435	451	461	MA0024.2	8.06e-06	+	E2F1	ENSRNOG00000051831	5_8S_rRNA	ENSRNOG00000051831	5_8S_rRNA	2937
1:11909529-11910435	39	49	MA0024.2	1.35e-05	+	E2F1	ENSRNOG00000051831	5_8S_rRNA	ENSRNOG00000051831	5_8S_rRNA	2937
1:11909529-11910435	534	544	MA0024.2	2.13e-05	+	E2F1	ENSRNOG00000051831	5_8S_rRNA	ENSRNOG00000051831	5_8S_rRNA	2937
1:11909529-11910435	10	20	MA0024.2	4.77e-05	+	E2F1	ENSRNOG00000051831	5_8S_rRNA	ENSRNOG00000051831	5_8S_rRNA	2937
1:11909529-11910435	175	185	MA0024.2	7.57e-05	+	E2F1	ENSRNOG00000051831	5_8S_rRNA	ENSRNOG00000051831	5_8S_rRNA	2937
1:11909529-11910435	34	48	MA0469.1	4.51e-07	-	E2F3	ENSRNOG00000051831	5_8S_rRNA	ENSRNOG00000051831	5_8S_rRNA	2937
1:11909529-11910435	136	150	MA0469.1	6.63e-07	-	E2F3	ENSRNOG00000051831	5_8S_rRNA	ENSRNOG00000051831	5_8S_rRNA	2937
1:11909529-11910435	446	460	MA0469.1	1.1e-06	-	E2F3	ENSRNOG00000051831	5_8S_rRNA	ENSRNOG00000051831	5_8S_rRNA	2937
1:11909529-11910435	27	41	MA0469.1	1.6e-06	-	E2F3	ENSRNOG00000051831	5_8S_rRNA	ENSRNOG00000051831	5_8S_rRNA	2937
1:11909529-11910435	66	80	MA0469.1	1.93e-06	-	E2F3	ENSRNOG00000051831	5_8S_rRNA	ENSRNOG00000051831	5_8S_rRNA	2937
1:11909529-11910435	70	84	MA0469.1	1.93e-06	-	E2F3	ENSRNOG00000051831	5_8S_rRNA	ENSRNOG00000051831	5_8S_rRNA	2937
1:11909529-11910435	74	88	MA0469.1	1.93e-06	-	E2F3	ENSRNOG00000051831	5_8S_rRNA	ENSRNOG00000051831	5_8S_rRNA	2937
1:11909529-11910435	863	877	MA0469.1	2.14e-06	-	E2F3	ENSRNOG00000051831	5_8S_rRNA	ENSRNOG00000051831	5_8S_rRNA	2937
1:11909529-11910435	833	847	MA0469.1	7.11e-06	-	E2F3	ENSRNOG00000051831	5_8S_rRNA	ENSRNOG00000051831	5_8S_rRNA	2937
1:11909529-11910435	62	76	MA0469.1	8.03e-06	-	E2F3	ENSRNOG00000051831	5_8S_rRNA	ENSRNOG00000051831	5_8S_rRNA	2937
1:11909529-11910435	58	72	MA0469.1	1.57e-05	-	E2F3	ENSRNOG00000051831	5_8S_rRNA	ENSRNOG00000051831	5_8S_rRNA	2937
1:11909529-11910435	529	543	MA0469.1	1.81e-05	-	E2F3	ENSRNOG00000051831	5_8S_rRNA	ENSRNOG00000051831	5_8S_rRNA	2937
1:11909529-11910435	837	851	MA0469.1	1.91e-05	-	E2F3	ENSRNOG00000051831	5_8S_rRNA	ENSRNOG00000051831	5_8S_rRNA	2937
1:11909529-11910435	503	517	MA0469.1	2.57e-05	-	E2F3	ENSRNOG00000051831	5_8S_rRNA	ENSRNOG00000051831	5_8S_rRNA	2937
1:11909529-11910435	170	184	MA0469.1	7.66e-05	-	E2F3	ENSRNOG00000051831	5_8S_rRNA	ENSRNOG00000051831	5_8S_rRNA	2937
1:11909529-11910435	142	152	MA0470.1	1.87e-06	+	E2F4	ENSRNOG00000051831	5_8S_rRNA	ENSRNOG00000051831	5_8S_rRNA	2937
1:11909529-11910435	839	849	MA0470.1	3.76e-06	+	E2F4	ENSRNOG00000051831	5_8S_rRNA	ENSRNOG00000051831	5_8S_rRNA	2937
1:11909529-11910435	33	43	MA0470.1	7.99e-06	+	E2F4	ENSRNOG00000051831	5_8S_rRNA	ENSRNOG00000051831	5_8S_rRNA	2937
1:11909529-11910435	869	879	MA0470.1	1.01e-05	+	E2F4	ENSRNOG00000051831	5_8S_rRNA	ENSRNOG00000051831	5_8S_rRNA	2937
1:11909529-11910435	40	50	MA0470.1	1.12e-05	+	E2F4	ENSRNOG00000051831	5_8S_rRNA	ENSRNOG00000051831	5_8S_rRNA	2937
1:11909529-11910435	509	519	MA0470.1	1.61e-05	+	E2F4	ENSRNOG00000051831	5_8S_rRNA	ENSRNOG00000051831	5_8S_rRNA	2937
1:11909529-11910435	535	545	MA0470.1	2.04e-05	+	E2F4	ENSRNOG00000051831	5_8S_rRNA	ENSRNOG00000051831	5_8S_rRNA	2937
1:11909529-11910435	452	462	MA0470.1	2.91e-05	+	E2F4	ENSRNOG00000051831	5_8S_rRNA	ENSRNOG00000051831	5_8S_rRNA	2937
1:11909529-11910435	562	572	MA0470.1	5.45e-05	+	E2F4	ENSRNOG00000051831	5_8S_rRNA	ENSRNOG00000051831	5_8S_rRNA	2937
1:11909529-11910435	394	404	MA0470.1	6.9e-05	-	E2F4	ENSRNOG00000051831	5_8S_rRNA	ENSRNOG00000051831	5_8S_rRNA	2937
1:11909529-11910435	725	735	MA0470.1	7.28e-05	+	E2F4	ENSRNOG00000051831	5_8S_rRNA	ENSRNOG00000051831	5_8S_rRNA	2937
1:11909529-11910435	176	186	MA0470.1	8.53e-05	+	E2F4	ENSRNOG00000051831	5_8S_rRNA	ENSRNOG00000051831	5_8S_rRNA	2937
1:11909529-11910435	142	152	MA0471.1	6.89e-07	+	E2F6	ENSRNOG00000051831	5_8S_rRNA	ENSRNOG00000051831	5_8S_rRNA	2937
1:11909529-11910435	40	50	MA0471.1	3.49e-06	+	E2F6	ENSRNOG00000051831	5_8S_rRNA	ENSRNOG00000051831	5_8S_rRNA	2937
1:11909529-11910435	68	78	MA0471.1	4.57e-06	+	E2F6	ENSRNOG00000051831	5_8S_rRNA	ENSRNOG00000051831	5_8S_rRNA	2937
1:11909529-11910435	72	82	MA0471.1	4.57e-06	+	E2F6	ENSRNOG00000051831	5_8S_rRNA	ENSRNOG00000051831	5_8S_rRNA	2937
1:11909529-11910435	76	86	MA0471.1	4.57e-06	+	E2F6	ENSRNOG00000051831	5_8S_rRNA	ENSRNOG00000051831	5_8S_rRNA	2937
1:11909529-11910435	80	90	MA0471.1	4.57e-06	+	E2F6	ENSRNOG00000051831	5_8S_rRNA	ENSRNOG00000051831	5_8S_rRNA	2937
1:11909529-11910435	535	545	MA0471.1	9.82e-06	+	E2F6	ENSRNOG00000051831	5_8S_rRNA	ENSRNOG00000051831	5_8S_rRNA	2937
1:11909529-11910435	843	853	MA0471.1	1.03e-05	+	E2F6	ENSRNOG00000051831	5_8S_rRNA	ENSRNOG00000051831	5_8S_rRNA	2937
1:11909529-11910435	452	462	MA0471.1	1.3e-05	+	E2F6	ENSRNOG00000051831	5_8S_rRNA	ENSRNOG00000051831	5_8S_rRNA	2937
1:11909529-11910435	839	849	MA0471.1	2.84e-05	+	E2F6	ENSRNOG00000051831	5_8S_rRNA	ENSRNOG00000051831	5_8S_rRNA	2937
1:11909529-11910435	64	74	MA0471.1	3.06e-05	+	E2F6	ENSRNOG00000051831	5_8S_rRNA	ENSRNOG00000051831	5_8S_rRNA	2937
1:11909529-11910435	33	43	MA0471.1	3.58e-05	+	E2F6	ENSRNOG00000051831	5_8S_rRNA	ENSRNOG00000051831	5_8S_rRNA	2937
1:11909529-11910435	869	879	MA0471.1	4.64e-05	+	E2F6	ENSRNOG00000051831	5_8S_rRNA	ENSRNOG00000051831	5_8S_rRNA	2937
1:11909529-11910435	114	123	MA0154.1	5.86e-06	+	EBF1	ENSRNOG00000051831	5_8S_rRNA	ENSRNOG00000051831	5_8S_rRNA	2937
1:11909529-11910435	112	125	MA0154.3	1.62e-05	+	EBF1	ENSRNOG00000051831	5_8S_rRNA	ENSRNOG00000051831	5_8S_rRNA	2937
1:11909529-11910435	112	125	MA0154.3	2e-05	-	EBF1	ENSRNOG00000051831	5_8S_rRNA	ENSRNOG00000051831	5_8S_rRNA	2937
1:11909529-11910435	373	386	MA0162.2	9.08e-07	+	EGR1	ENSRNOG00000051831	5_8S_rRNA	ENSRNOG00000051831	5_8S_rRNA	2937
1:11909529-11910435	390	403	MA0162.2	1.72e-06	+	EGR1	ENSRNOG00000051831	5_8S_rRNA	ENSRNOG00000051831	5_8S_rRNA	2937
1:11909529-11910435	573	586	MA0162.2	1.05e-05	-	EGR1	ENSRNOG00000051831	5_8S_rRNA	ENSRNOG00000051831	5_8S_rRNA	2937
1:11909529-11910435	393	403	MA0162.1	3.37e-05	-	Egr1	ENSRNOG00000051831	5_8S_rRNA	ENSRNOG00000051831	5_8S_rRNA	2937
1:11909529-11910435	376	386	MA0162.1	3.55e-05	-	Egr1	ENSRNOG00000051831	5_8S_rRNA	ENSRNOG00000051831	5_8S_rRNA	2937
1:11909529-11910435	63	76	MA0162.2	4.66e-05	-	EGR1	ENSRNOG00000051831	5_8S_rRNA	ENSRNOG00000051831	5_8S_rRNA	2937
1:11909529-11910435	307	320	MA0162.2	5.02e-05	+	EGR1	ENSRNOG00000051831	5_8S_rRNA	ENSRNOG00000051831	5_8S_rRNA	2937
1:11909529-11910435	325	338	MA0162.2	7.48e-05	+	EGR1	ENSRNOG00000051831	5_8S_rRNA	ENSRNOG00000051831	5_8S_rRNA	2937
1:11909529-11910435	468	481	MA0162.2	8.97e-05	-	EGR1	ENSRNOG00000051831	5_8S_rRNA	ENSRNOG00000051831	5_8S_rRNA	2937
1:11909529-11910435	41	54	MA0162.2	9.91e-05	-	EGR1	ENSRNOG00000051831	5_8S_rRNA	ENSRNOG00000051831	5_8S_rRNA	2937
1:11909529-11910435	373	387	MA0472.1	1.05e-05	+	EGR2	ENSRNOG00000051831	5_8S_rRNA	ENSRNOG00000051831	5_8S_rRNA	2937
1:11909529-11910435	390	404	MA0472.1	1.36e-05	+	EGR2	ENSRNOG00000051831	5_8S_rRNA	ENSRNOG00000051831	5_8S_rRNA	2937
1:11909529-11910435	661	671	MA0472.2	3.03e-05	+	EGR2	ENSRNOG00000051831	5_8S_rRNA	ENSRNOG00000051831	5_8S_rRNA	2937
1:11909529-11910435	393	403	MA0472.2	9.81e-05	+	EGR2	ENSRNOG00000051831	5_8S_rRNA	ENSRNOG00000051831	5_8S_rRNA	2937
1:11909529-11910435	374	388	MA0732.1	2.55e-05	+	EGR3	ENSRNOG00000051831	5_8S_rRNA	ENSRNOG00000051831	5_8S_rRNA	2937
1:11909529-11910435	391	405	MA0732.1	3.4e-05	+	EGR3	ENSRNOG00000051831	5_8S_rRNA	ENSRNOG00000051831	5_8S_rRNA	2937
1:11909529-11910435	571	585	MA0732.1	5.6e-05	-	EGR3	ENSRNOG00000051831	5_8S_rRNA	ENSRNOG00000051831	5_8S_rRNA	2937
1:11909529-11910435	718	732	MA0732.1	7.45e-05	-	EGR3	ENSRNOG00000051831	5_8S_rRNA	ENSRNOG00000051831	5_8S_rRNA	2937
1:11909529-11910435	717	732	MA0733.1	3.74e-05	-	EGR4	ENSRNOG00000051831	5_8S_rRNA	ENSRNOG00000051831	5_8S_rRNA	2937
1:11909529-11910435	134	149	MA0733.1	3.82e-05	-	EGR4	ENSRNOG00000051831	5_8S_rRNA	ENSRNOG00000051831	5_8S_rRNA	2937
1:11909529-11910435	570	585	MA0733.1	4.18e-05	-	EGR4	ENSRNOG00000051831	5_8S_rRNA	ENSRNOG00000051831	5_8S_rRNA	2937
1:11909529-11910435	391	406	MA0733.1	7.77e-05	+	EGR4	ENSRNOG00000051831	5_8S_rRNA	ENSRNOG00000051831	5_8S_rRNA	2937
1:11909529-11910435	374	389	MA0733.1	9.14e-05	+	EGR4	ENSRNOG00000051831	5_8S_rRNA	ENSRNOG00000051831	5_8S_rRNA	2937
1:11909529-11910435	358	365	MA0598.1	2.41e-05	+	EHF	ENSRNOG00000051831	5_8S_rRNA	ENSRNOG00000051831	5_8S_rRNA	2937
1:11909529-11910435	312	319	MA0598.1	9.22e-05	+	EHF	ENSRNOG00000051831	5_8S_rRNA	ENSRNOG00000051831	5_8S_rRNA	2937
1:11909529-11910435	311	323	MA0473.1	2.91e-05	-	ELF1	ENSRNOG00000051831	5_8S_rRNA	ENSRNOG00000051831	5_8S_rRNA	2937
1:11909529-11910435	357	369	MA0473.1	8.6e-05	-	ELF1	ENSRNOG00000051831	5_8S_rRNA	ENSRNOG00000051831	5_8S_rRNA	2937
1:11909529-11910435	310	320	MA0076.2	5.54e-05	+	ELK4	ENSRNOG00000051831	5_8S_rRNA	ENSRNOG00000051831	5_8S_rRNA	2937
1:11909529-11910435	310	320	MA0474.1	4.99e-06	-	Erg	ENSRNOG00000051831	5_8S_rRNA	ENSRNOG00000051831	5_8S_rRNA	2937
1:11909529-11910435	356	366	MA0474.1	1.14e-05	-	Erg	ENSRNOG00000051831	5_8S_rRNA	ENSRNOG00000051831	5_8S_rRNA	2937
1:11909529-11910435	269	286	MA0112.1	2.97e-05	-	ESR1	ENSRNOG00000051831	5_8S_rRNA	ENSRNOG00000051831	5_8S_rRNA	2937
1:11909529-11910435	269	285	MA0112.3	8.17e-05	+	ESR1	ENSRNOG00000051831	5_8S_rRNA	ENSRNOG00000051831	5_8S_rRNA	2937
1:11909529-11910435	309	323	MA0098.2	2.13e-06	+	Ets1	ENSRNOG00000051831	5_8S_rRNA	ENSRNOG00000051831	5_8S_rRNA	2937
1:11909529-11910435	355	369	MA0098.2	3.06e-05	+	Ets1	ENSRNOG00000051831	5_8S_rRNA	ENSRNOG00000051831	5_8S_rRNA	2937
1:11909529-11910435	699	708	MA0765.1	9.99e-05	+	ETV5	ENSRNOG00000051831	5_8S_rRNA	ENSRNOG00000051831	5_8S_rRNA	2937
1:11909529-11910435	69	86	MA0149.1	3.84e-07	+	EWSR1-FLI1	ENSRNOG00000051831	5_8S_rRNA	ENSRNOG00000051831	5_8S_rRNA	2937
1:11909529-11910435	73	90	MA0149.1	3.84e-07	+	EWSR1-FLI1	ENSRNOG00000051831	5_8S_rRNA	ENSRNOG00000051831	5_8S_rRNA	2937
1:11909529-11910435	77	94	MA0149.1	4.34e-07	+	EWSR1-FLI1	ENSRNOG00000051831	5_8S_rRNA	ENSRNOG00000051831	5_8S_rRNA	2937
1:11909529-11910435	68	85	MA0149.1	4.89e-07	+	EWSR1-FLI1	ENSRNOG00000051831	5_8S_rRNA	ENSRNOG00000051831	5_8S_rRNA	2937
1:11909529-11910435	72	89	MA0149.1	4.89e-07	+	EWSR1-FLI1	ENSRNOG00000051831	5_8S_rRNA	ENSRNOG00000051831	5_8S_rRNA	2937
1:11909529-11910435	381	398	MA0149.1	1.97e-06	-	EWSR1-FLI1	ENSRNOG00000051831	5_8S_rRNA	ENSRNOG00000051831	5_8S_rRNA	2937
1:11909529-11910435	64	81	MA0149.1	2.39e-06	+	EWSR1-FLI1	ENSRNOG00000051831	5_8S_rRNA	ENSRNOG00000051831	5_8S_rRNA	2937
1:11909529-11910435	358	375	MA0149.1	3.53e-06	-	EWSR1-FLI1	ENSRNOG00000051831	5_8S_rRNA	ENSRNOG00000051831	5_8S_rRNA	2937
1:11909529-11910435	354	371	MA0149.1	5.99e-06	-	EWSR1-FLI1	ENSRNOG00000051831	5_8S_rRNA	ENSRNOG00000051831	5_8S_rRNA	2937
1:11909529-11910435	76	93	MA0149.1	7.69e-06	+	EWSR1-FLI1	ENSRNOG00000051831	5_8S_rRNA	ENSRNOG00000051831	5_8S_rRNA	2937
1:11909529-11910435	65	82	MA0149.1	9.11e-06	+	EWSR1-FLI1	ENSRNOG00000051831	5_8S_rRNA	ENSRNOG00000051831	5_8S_rRNA	2937
1:11909529-11910435	349	366	MA0149.1	3.64e-05	-	EWSR1-FLI1	ENSRNOG00000051831	5_8S_rRNA	ENSRNOG00000051831	5_8S_rRNA	2937
1:11909529-11910435	310	320	MA0475.1	8.13e-06	-	FLI1	ENSRNOG00000051831	5_8S_rRNA	ENSRNOG00000051831	5_8S_rRNA	2937
1:11909529-11910435	356	366	MA0475.1	3.05e-05	-	FLI1	ENSRNOG00000051831	5_8S_rRNA	ENSRNOG00000051831	5_8S_rRNA	2937
1:11909529-11910435	309	319	MA0062.2	6.51e-05	-	Gabpa	ENSRNOG00000051831	5_8S_rRNA	ENSRNOG00000051831	5_8S_rRNA	2937
1:11909529-11910435	849	860	MA0734.1	5.71e-05	+	GLI2	ENSRNOG00000051831	5_8S_rRNA	ENSRNOG00000051831	5_8S_rRNA	2937
1:11909529-11910435	524	537	MA0736.1	7.98e-06	+	GLIS2	ENSRNOG00000051831	5_8S_rRNA	ENSRNOG00000051831	5_8S_rRNA	2937
1:11909529-11910435	806	819	MA0736.1	8.94e-05	+	GLIS2	ENSRNOG00000051831	5_8S_rRNA	ENSRNOG00000051831	5_8S_rRNA	2937
1:11909529-11910435	524	537	MA0737.1	2.25e-05	+	GLIS3	ENSRNOG00000051831	5_8S_rRNA	ENSRNOG00000051831	5_8S_rRNA	2937
1:11909529-11910435	806	819	MA0737.1	8.21e-05	+	GLIS3	ENSRNOG00000051831	5_8S_rRNA	ENSRNOG00000051831	5_8S_rRNA	2937
1:11909529-11910435	421	432	MA0822.1	6.06e-05	-	HES7	ENSRNOG00000051831	5_8S_rRNA	ENSRNOG00000051831	5_8S_rRNA	2937
1:11909529-11910435	670	681	MA0131.2	6.68e-05	-	HINFP	ENSRNOG00000051831	5_8S_rRNA	ENSRNOG00000051831	5_8S_rRNA	2937
1:11909529-11910435	231	242	MA0131.2	7.18e-05	+	HINFP	ENSRNOG00000051831	5_8S_rRNA	ENSRNOG00000051831	5_8S_rRNA	2937
1:11909529-11910435	47	67	MA0050.2	7.72e-05	-	IRF1	ENSRNOG00000051831	5_8S_rRNA	ENSRNOG00000051831	5_8S_rRNA	2937
1:11909529-11910435	741	751	MA0493.1	7.97e-05	+	Klf1	ENSRNOG00000051831	5_8S_rRNA	ENSRNOG00000051831	5_8S_rRNA	2937
1:11909529-11910435	543	556	MA0740.1	3.97e-05	-	KLF14	ENSRNOG00000051831	5_8S_rRNA	ENSRNOG00000051831	5_8S_rRNA	2937
1:11909529-11910435	742	752	MA0741.1	3.28e-05	+	KLF16	ENSRNOG00000051831	5_8S_rRNA	ENSRNOG00000051831	5_8S_rRNA	2937
1:11909529-11910435	373	383	MA0741.1	5.76e-05	+	KLF16	ENSRNOG00000051831	5_8S_rRNA	ENSRNOG00000051831	5_8S_rRNA	2937
1:11909529-11910435	723	733	MA0741.1	6.12e-05	-	KLF16	ENSRNOG00000051831	5_8S_rRNA	ENSRNOG00000051831	5_8S_rRNA	2937
1:11909529-11910435	441	451	MA0741.1	6.5e-05	-	KLF16	ENSRNOG00000051831	5_8S_rRNA	ENSRNOG00000051831	5_8S_rRNA	2937
1:11909529-11910435	92	102	MA0741.1	7.15e-05	-	KLF16	ENSRNOG00000051831	5_8S_rRNA	ENSRNOG00000051831	5_8S_rRNA	2937
1:11909529-11910435	545	555	MA0741.1	7.15e-05	-	KLF16	ENSRNOG00000051831	5_8S_rRNA	ENSRNOG00000051831	5_8S_rRNA	2937
1:11909529-11910435	379	389	MA0741.1	7.36e-05	+	KLF16	ENSRNOG00000051831	5_8S_rRNA	ENSRNOG00000051831	5_8S_rRNA	2937
1:11909529-11910435	390	400	MA0741.1	9.01e-05	+	KLF16	ENSRNOG00000051831	5_8S_rRNA	ENSRNOG00000051831	5_8S_rRNA	2937
1:11909529-11910435	358	367	MA0039.1	5.26e-05	-	Klf4	ENSRNOG00000051831	5_8S_rRNA	ENSRNOG00000051831	5_8S_rRNA	2937
1:11909529-11910435	742	751	MA0039.2	5.62e-05	-	Klf4	ENSRNOG00000051831	5_8S_rRNA	ENSRNOG00000051831	5_8S_rRNA	2937
1:11909529-11910435	365	374	MA0039.1	6.4e-05	-	Klf4	ENSRNOG00000051831	5_8S_rRNA	ENSRNOG00000051831	5_8S_rRNA	2937
1:11909529-11910435	814	823	MA0039.2	7.15e-05	+	Klf4	ENSRNOG00000051831	5_8S_rRNA	ENSRNOG00000051831	5_8S_rRNA	2937
1:11909529-11910435	65	74	MA0039.1	7.32e-05	+	Klf4	ENSRNOG00000051831	5_8S_rRNA	ENSRNOG00000051831	5_8S_rRNA	2937
1:11909529-11910435	67	76	MA0599.1	9.36e-05	-	KLF5	ENSRNOG00000051831	5_8S_rRNA	ENSRNOG00000051831	5_8S_rRNA	2937
1:11909529-11910435	71	80	MA0599.1	9.36e-05	-	KLF5	ENSRNOG00000051831	5_8S_rRNA	ENSRNOG00000051831	5_8S_rRNA	2937
1:11909529-11910435	75	84	MA0599.1	9.36e-05	-	KLF5	ENSRNOG00000051831	5_8S_rRNA	ENSRNOG00000051831	5_8S_rRNA	2937
1:11909529-11910435	79	88	MA0599.1	9.36e-05	-	KLF5	ENSRNOG00000051831	5_8S_rRNA	ENSRNOG00000051831	5_8S_rRNA	2937
1:11909529-11910435	474	483	MA0057.1	8.93e-05	+	MZF1(var.2)	ENSRNOG00000051831	5_8S_rRNA	ENSRNOG00000051831	5_8S_rRNA	2937
1:11909529-11910435	203	213	MA0105.2	4.99e-06	-	NFKB1	ENSRNOG00000051831	5_8S_rRNA	ENSRNOG00000051831	5_8S_rRNA	2937
1:11909529-11910435	202	212	MA0105.2	5.11e-06	-	NFKB1	ENSRNOG00000051831	5_8S_rRNA	ENSRNOG00000051831	5_8S_rRNA	2937
1:11909529-11910435	203	212	MA0105.1	3.82e-05	-	NFKB1	ENSRNOG00000051831	5_8S_rRNA	ENSRNOG00000051831	5_8S_rRNA	2937
1:11909529-11910435	791	803	MA0105.4	4.15e-05	+	NFKB1	ENSRNOG00000051831	5_8S_rRNA	ENSRNOG00000051831	5_8S_rRNA	2937
1:11909529-11910435	201	213	MA0105.4	4.2e-05	-	NFKB1	ENSRNOG00000051831	5_8S_rRNA	ENSRNOG00000051831	5_8S_rRNA	2937
1:11909529-11910435	202	212	MA0105.3	4.39e-05	-	NFKB1	ENSRNOG00000051831	5_8S_rRNA	ENSRNOG00000051831	5_8S_rRNA	2937
1:11909529-11910435	202	214	MA0105.4	6.52e-05	-	NFKB1	ENSRNOG00000051831	5_8S_rRNA	ENSRNOG00000051831	5_8S_rRNA	2937
1:11909529-11910435	791	803	MA0105.4	6.72e-05	-	NFKB1	ENSRNOG00000051831	5_8S_rRNA	ENSRNOG00000051831	5_8S_rRNA	2937
1:11909529-11910435	204	214	MA0105.2	7.15e-05	-	NFKB1	ENSRNOG00000051831	5_8S_rRNA	ENSRNOG00000051831	5_8S_rRNA	2937
1:11909529-11910435	202	214	MA0105.4	8.38e-05	+	NFKB1	ENSRNOG00000051831	5_8S_rRNA	ENSRNOG00000051831	5_8S_rRNA	2937
1:11909529-11910435	202	212	MA0105.2	9.22e-05	+	NFKB1	ENSRNOG00000051831	5_8S_rRNA	ENSRNOG00000051831	5_8S_rRNA	2937
1:11909529-11910435	201	213	MA0778.1	3.58e-05	+	NFKB2	ENSRNOG00000051831	5_8S_rRNA	ENSRNOG00000051831	5_8S_rRNA	2937
1:11909529-11910435	791	803	MA0778.1	4.66e-05	-	NFKB2	ENSRNOG00000051831	5_8S_rRNA	ENSRNOG00000051831	5_8S_rRNA	2937
1:11909529-11910435	791	803	MA0778.1	5.44e-05	+	NFKB2	ENSRNOG00000051831	5_8S_rRNA	ENSRNOG00000051831	5_8S_rRNA	2937
1:11909529-11910435	202	214	MA0778.1	5.7e-05	+	NFKB2	ENSRNOG00000051831	5_8S_rRNA	ENSRNOG00000051831	5_8S_rRNA	2937
1:11909529-11910435	202	214	MA0778.1	9.27e-05	-	NFKB2	ENSRNOG00000051831	5_8S_rRNA	ENSRNOG00000051831	5_8S_rRNA	2937
1:11909529-11910435	798	812	MA0504.1	7.4e-06	-	NR2C2	ENSRNOG00000051831	5_8S_rRNA	ENSRNOG00000051831	5_8S_rRNA	2937
1:11909529-11910435	591	598	MA0160.1	7.13e-05	+	NR4A2	ENSRNOG00000051831	5_8S_rRNA	ENSRNOG00000051831	5_8S_rRNA	2937
1:11909529-11910435	239	249	MA0506.1	4.57e-06	+	NRF1	ENSRNOG00000051831	5_8S_rRNA	ENSRNOG00000051831	5_8S_rRNA	2937
1:11909529-11910435	238	248	MA0506.1	5.43e-06	-	NRF1	ENSRNOG00000051831	5_8S_rRNA	ENSRNOG00000051831	5_8S_rRNA	2937
1:11909529-11910435	693	703	MA0506.1	1.41e-05	-	NRF1	ENSRNOG00000051831	5_8S_rRNA	ENSRNOG00000051831	5_8S_rRNA	2937
1:11909529-11910435	685	695	MA0506.1	2.76e-05	-	NRF1	ENSRNOG00000051831	5_8S_rRNA	ENSRNOG00000051831	5_8S_rRNA	2937
1:11909529-11910435	688	698	MA0506.1	2.76e-05	+	NRF1	ENSRNOG00000051831	5_8S_rRNA	ENSRNOG00000051831	5_8S_rRNA	2937
1:11909529-11910435	237	247	MA0506.1	3.07e-05	+	NRF1	ENSRNOG00000051831	5_8S_rRNA	ENSRNOG00000051831	5_8S_rRNA	2937
1:11909529-11910435	244	254	MA0506.1	8.44e-05	-	NRF1	ENSRNOG00000051831	5_8S_rRNA	ENSRNOG00000051831	5_8S_rRNA	2937
1:11909529-11910435	720	730	MA0506.1	9.16e-05	-	NRF1	ENSRNOG00000051831	5_8S_rRNA	ENSRNOG00000051831	5_8S_rRNA	2937
1:11909529-11910435	761	779	MA0014.2	4.68e-05	+	PAX5	ENSRNOG00000051831	5_8S_rRNA	ENSRNOG00000051831	5_8S_rRNA	2937
1:11909529-11910435	467	486	MA0014.1	9.75e-05	+	Pax5	ENSRNOG00000051831	5_8S_rRNA	ENSRNOG00000051831	5_8S_rRNA	2937
1:11909529-11910435	801	814	MA0163.1	6.58e-06	-	PLAG1	ENSRNOG00000051831	5_8S_rRNA	ENSRNOG00000051831	5_8S_rRNA	2937
1:11909529-11910435	712	725	MA0163.1	7.05e-06	+	PLAG1	ENSRNOG00000051831	5_8S_rRNA	ENSRNOG00000051831	5_8S_rRNA	2937
1:11909529-11910435	153	166	MA0163.1	2.46e-05	+	PLAG1	ENSRNOG00000051831	5_8S_rRNA	ENSRNOG00000051831	5_8S_rRNA	2937
1:11909529-11910435	387	400	MA0163.1	4.56e-05	-	PLAG1	ENSRNOG00000051831	5_8S_rRNA	ENSRNOG00000051831	5_8S_rRNA	2937
1:11909529-11910435	799	812	MA0163.1	5.31e-05	-	PLAG1	ENSRNOG00000051831	5_8S_rRNA	ENSRNOG00000051831	5_8S_rRNA	2937
1:11909529-11910435	154	167	MA0163.1	5.38e-05	+	PLAG1	ENSRNOG00000051831	5_8S_rRNA	ENSRNOG00000051831	5_8S_rRNA	2937
1:11909529-11910435	319	332	MA0163.1	6.53e-05	-	PLAG1	ENSRNOG00000051831	5_8S_rRNA	ENSRNOG00000051831	5_8S_rRNA	2937
1:11909529-11910435	51	65	MA0508.1	3.28e-05	+	PRDM1	ENSRNOG00000051831	5_8S_rRNA	ENSRNOG00000051831	5_8S_rRNA	2937
1:11909529-11910435	363	377	MA0508.1	4.84e-05	-	PRDM1	ENSRNOG00000051831	5_8S_rRNA	ENSRNOG00000051831	5_8S_rRNA	2937
1:11909529-11910435	566	582	MA0159.1	6.74e-05	+	RARA::RXRA	ENSRNOG00000051831	5_8S_rRNA	ENSRNOG00000051831	5_8S_rRNA	2937
1:11909529-11910435	204	213	MA0101.1	5.58e-05	-	REL	ENSRNOG00000051831	5_8S_rRNA	ENSRNOG00000051831	5_8S_rRNA	2937
1:11909529-11910435	203	212	MA0107.1	2.06e-05	-	RELA	ENSRNOG00000051831	5_8S_rRNA	ENSRNOG00000051831	5_8S_rRNA	2937
1:11909529-11910435	321	340	MA0073.1	1.88e-05	+	RREB1	ENSRNOG00000051831	5_8S_rRNA	ENSRNOG00000051831	5_8S_rRNA	2937
1:11909529-11910435	320	339	MA0073.1	2.05e-05	+	RREB1	ENSRNOG00000051831	5_8S_rRNA	ENSRNOG00000051831	5_8S_rRNA	2937
1:11909529-11910435	380	399	MA0073.1	4.3e-05	+	RREB1	ENSRNOG00000051831	5_8S_rRNA	ENSRNOG00000051831	5_8S_rRNA	2937
1:11909529-11910435	798	817	MA0073.1	4.97e-05	+	RREB1	ENSRNOG00000051831	5_8S_rRNA	ENSRNOG00000051831	5_8S_rRNA	2937
1:11909529-11910435	375	394	MA0073.1	6.53e-05	+	RREB1	ENSRNOG00000051831	5_8S_rRNA	ENSRNOG00000051831	5_8S_rRNA	2937
1:11909529-11910435	388	407	MA0073.1	8.56e-05	+	RREB1	ENSRNOG00000051831	5_8S_rRNA	ENSRNOG00000051831	5_8S_rRNA	2937
1:11909529-11910435	604	618	MA0074.1	2.95e-05	-	RXRA::VDR	ENSRNOG00000051831	5_8S_rRNA	ENSRNOG00000051831	5_8S_rRNA	2937
1:11909529-11910435	814	823	MA0079.1	5.08e-06	+	SP1	ENSRNOG00000051831	5_8S_rRNA	ENSRNOG00000051831	5_8S_rRNA	2937
1:11909529-11910435	373	383	MA0079.3	9.16e-06	+	SP1	ENSRNOG00000051831	5_8S_rRNA	ENSRNOG00000051831	5_8S_rRNA	2937
1:11909529-11910435	38	48	MA0079.3	1.21e-05	-	SP1	ENSRNOG00000051831	5_8S_rRNA	ENSRNOG00000051831	5_8S_rRNA	2937
1:11909529-11910435	379	389	MA0079.3	1.3e-05	+	SP1	ENSRNOG00000051831	5_8S_rRNA	ENSRNOG00000051831	5_8S_rRNA	2937
1:11909529-11910435	742	752	MA0079.3	1.33e-05	+	SP1	ENSRNOG00000051831	5_8S_rRNA	ENSRNOG00000051831	5_8S_rRNA	2937
1:11909529-11910435	785	794	MA0079.2	1.48e-05	-	SP1	ENSRNOG00000051831	5_8S_rRNA	ENSRNOG00000051831	5_8S_rRNA	2937
1:11909529-11910435	474	484	MA0079.3	1.61e-05	-	SP1	ENSRNOG00000051831	5_8S_rRNA	ENSRNOG00000051831	5_8S_rRNA	2937
1:11909529-11910435	374	383	MA0079.2	2.27e-05	+	SP1	ENSRNOG00000051831	5_8S_rRNA	ENSRNOG00000051831	5_8S_rRNA	2937
1:11909529-11910435	380	389	MA0079.2	2.37e-05	+	SP1	ENSRNOG00000051831	5_8S_rRNA	ENSRNOG00000051831	5_8S_rRNA	2937
1:11909529-11910435	474	483	MA0079.2	2.42e-05	-	SP1	ENSRNOG00000051831	5_8S_rRNA	ENSRNOG00000051831	5_8S_rRNA	2937
1:11909529-11910435	313	323	MA0079.3	2.59e-05	+	SP1	ENSRNOG00000051831	5_8S_rRNA	ENSRNOG00000051831	5_8S_rRNA	2937
1:11909529-11910435	357	366	MA0079.2	3.07e-05	+	SP1	ENSRNOG00000051831	5_8S_rRNA	ENSRNOG00000051831	5_8S_rRNA	2937
1:11909529-11910435	66	76	MA0079.3	3.44e-05	-	SP1	ENSRNOG00000051831	5_8S_rRNA	ENSRNOG00000051831	5_8S_rRNA	2937
1:11909529-11910435	70	80	MA0079.3	3.44e-05	-	SP1	ENSRNOG00000051831	5_8S_rRNA	ENSRNOG00000051831	5_8S_rRNA	2937
1:11909529-11910435	74	84	MA0079.3	3.44e-05	-	SP1	ENSRNOG00000051831	5_8S_rRNA	ENSRNOG00000051831	5_8S_rRNA	2937
1:11909529-11910435	78	88	MA0079.3	3.44e-05	-	SP1	ENSRNOG00000051831	5_8S_rRNA	ENSRNOG00000051831	5_8S_rRNA	2937
1:11909529-11910435	82	91	MA0079.1	4.37e-05	+	SP1	ENSRNOG00000051831	5_8S_rRNA	ENSRNOG00000051831	5_8S_rRNA	2937
1:11909529-11910435	356	365	MA0079.2	4.45e-05	+	SP1	ENSRNOG00000051831	5_8S_rRNA	ENSRNOG00000051831	5_8S_rRNA	2937
1:11909529-11910435	570	579	MA0079.2	4.49e-05	-	SP1	ENSRNOG00000051831	5_8S_rRNA	ENSRNOG00000051831	5_8S_rRNA	2937
1:11909529-11910435	540	549	MA0079.2	4.85e-05	-	SP1	ENSRNOG00000051831	5_8S_rRNA	ENSRNOG00000051831	5_8S_rRNA	2937
1:11909529-11910435	397	406	MA0079.2	5.35e-05	+	SP1	ENSRNOG00000051831	5_8S_rRNA	ENSRNOG00000051831	5_8S_rRNA	2937
1:11909529-11910435	38	47	MA0079.2	5.4e-05	-	SP1	ENSRNOG00000051831	5_8S_rRNA	ENSRNOG00000051831	5_8S_rRNA	2937
1:11909529-11910435	373	382	MA0079.1	5.71e-05	-	SP1	ENSRNOG00000051831	5_8S_rRNA	ENSRNOG00000051831	5_8S_rRNA	2937
1:11909529-11910435	69	78	MA0079.2	7.14e-05	-	SP1	ENSRNOG00000051831	5_8S_rRNA	ENSRNOG00000051831	5_8S_rRNA	2937
1:11909529-11910435	73	82	MA0079.2	7.14e-05	-	SP1	ENSRNOG00000051831	5_8S_rRNA	ENSRNOG00000051831	5_8S_rRNA	2937
1:11909529-11910435	77	86	MA0079.2	7.14e-05	-	SP1	ENSRNOG00000051831	5_8S_rRNA	ENSRNOG00000051831	5_8S_rRNA	2937
1:11909529-11910435	81	90	MA0079.2	7.14e-05	-	SP1	ENSRNOG00000051831	5_8S_rRNA	ENSRNOG00000051831	5_8S_rRNA	2937
1:11909529-11910435	207	216	MA0079.1	8.93e-05	-	SP1	ENSRNOG00000051831	5_8S_rRNA	ENSRNOG00000051831	5_8S_rRNA	2937
1:11909529-11910435	34	48	MA0516.1	3.95e-07	-	SP2	ENSRNOG00000051831	5_8S_rRNA	ENSRNOG00000051831	5_8S_rRNA	2937
1:11909529-11910435	373	387	MA0516.1	3.73e-06	+	SP2	ENSRNOG00000051831	5_8S_rRNA	ENSRNOG00000051831	5_8S_rRNA	2937
1:11909529-11910435	62	76	MA0516.1	1.15e-05	-	SP2	ENSRNOG00000051831	5_8S_rRNA	ENSRNOG00000051831	5_8S_rRNA	2937
1:11909529-11910435	66	80	MA0516.1	1.9e-05	-	SP2	ENSRNOG00000051831	5_8S_rRNA	ENSRNOG00000051831	5_8S_rRNA	2937
1:11909529-11910435	70	84	MA0516.1	1.9e-05	-	SP2	ENSRNOG00000051831	5_8S_rRNA	ENSRNOG00000051831	5_8S_rRNA	2937
1:11909529-11910435	74	88	MA0516.1	1.9e-05	-	SP2	ENSRNOG00000051831	5_8S_rRNA	ENSRNOG00000051831	5_8S_rRNA	2937
1:11909529-11910435	470	484	MA0516.1	1.92e-05	-	SP2	ENSRNOG00000051831	5_8S_rRNA	ENSRNOG00000051831	5_8S_rRNA	2937
1:11909529-11910435	379	393	MA0516.1	2.77e-05	+	SP2	ENSRNOG00000051831	5_8S_rRNA	ENSRNOG00000051831	5_8S_rRNA	2937
1:11909529-11910435	572	586	MA0516.1	3.01e-05	-	SP2	ENSRNOG00000051831	5_8S_rRNA	ENSRNOG00000051831	5_8S_rRNA	2937
1:11909529-11910435	742	756	MA0516.1	4.72e-05	+	SP2	ENSRNOG00000051831	5_8S_rRNA	ENSRNOG00000051831	5_8S_rRNA	2937
1:11909529-11910435	536	550	MA0516.1	7.13e-05	-	SP2	ENSRNOG00000051831	5_8S_rRNA	ENSRNOG00000051831	5_8S_rRNA	2937
1:11909529-11910435	88	102	MA0516.1	9.2e-05	-	SP2	ENSRNOG00000051831	5_8S_rRNA	ENSRNOG00000051831	5_8S_rRNA	2937
1:11909529-11910435	313	327	MA0516.1	9.96e-05	+	SP2	ENSRNOG00000051831	5_8S_rRNA	ENSRNOG00000051831	5_8S_rRNA	2937
1:11909529-11910435	379	389	MA0746.1	4.15e-05	+	SP3	ENSRNOG00000051831	5_8S_rRNA	ENSRNOG00000051831	5_8S_rRNA	2937
1:11909529-11910435	723	733	MA0746.1	5.06e-05	-	SP3	ENSRNOG00000051831	5_8S_rRNA	ENSRNOG00000051831	5_8S_rRNA	2937
1:11909529-11910435	92	102	MA0746.1	7.1e-05	-	SP3	ENSRNOG00000051831	5_8S_rRNA	ENSRNOG00000051831	5_8S_rRNA	2937
1:11909529-11910435	545	555	MA0746.1	7.1e-05	-	SP3	ENSRNOG00000051831	5_8S_rRNA	ENSRNOG00000051831	5_8S_rRNA	2937
1:11909529-11910435	742	752	MA0746.1	9.48e-05	+	SP3	ENSRNOG00000051831	5_8S_rRNA	ENSRNOG00000051831	5_8S_rRNA	2937
1:11909529-11910435	438	454	MA0685.1	6.86e-05	-	SP4	ENSRNOG00000051831	5_8S_rRNA	ENSRNOG00000051831	5_8S_rRNA	2937
1:11909529-11910435	722	733	MA0747.1	3.92e-05	-	SP8	ENSRNOG00000051831	5_8S_rRNA	ENSRNOG00000051831	5_8S_rRNA	2937
1:11909529-11910435	327	338	MA0747.1	6.93e-05	+	SP8	ENSRNOG00000051831	5_8S_rRNA	ENSRNOG00000051831	5_8S_rRNA	2937
1:11909529-11910435	128	139	MA0747.1	7.78e-05	-	SP8	ENSRNOG00000051831	5_8S_rRNA	ENSRNOG00000051831	5_8S_rRNA	2937
1:11909529-11910435	356	370	MA0080.3	2.29e-06	-	Spi1	ENSRNOG00000051831	5_8S_rRNA	ENSRNOG00000051831	5_8S_rRNA	2937
1:11909529-11910435	310	324	MA0080.3	3e-05	-	Spi1	ENSRNOG00000051831	5_8S_rRNA	ENSRNOG00000051831	5_8S_rRNA	2937
1:11909529-11910435	357	370	MA0080.4	5.35e-05	-	SPI1	ENSRNOG00000051831	5_8S_rRNA	ENSRNOG00000051831	5_8S_rRNA	2937
1:11909529-11910435	533	547	MA0080.3	5.78e-05	+	Spi1	ENSRNOG00000051831	5_8S_rRNA	ENSRNOG00000051831	5_8S_rRNA	2937
1:11909529-11910435	87	97	MA0111.1	4.19e-05	+	Spz1	ENSRNOG00000051831	5_8S_rRNA	ENSRNOG00000051831	5_8S_rRNA	2937
1:11909529-11910435	238	247	MA0632.1	3.11e-05	+	Tcfl5	ENSRNOG00000051831	5_8S_rRNA	ENSRNOG00000051831	5_8S_rRNA	2937
1:11909529-11910435	238	247	MA0632.1	3.11e-05	-	Tcfl5	ENSRNOG00000051831	5_8S_rRNA	ENSRNOG00000051831	5_8S_rRNA	2937
1:11909529-11910435	240	249	MA0632.1	5.4e-05	+	Tcfl5	ENSRNOG00000051831	5_8S_rRNA	ENSRNOG00000051831	5_8S_rRNA	2937
1:11909529-11910435	240	249	MA0632.1	5.4e-05	-	Tcfl5	ENSRNOG00000051831	5_8S_rRNA	ENSRNOG00000051831	5_8S_rRNA	2937
1:11909529-11910435	810	818	MA0003.1	7.85e-06	-	TFAP2A	ENSRNOG00000051831	5_8S_rRNA	ENSRNOG00000051831	5_8S_rRNA	2937
1:11909529-11910435	112	126	MA0003.2	2.12e-05	-	TFAP2A	ENSRNOG00000051831	5_8S_rRNA	ENSRNOG00000051831	5_8S_rRNA	2937
1:11909529-11910435	113	121	MA0003.1	2.45e-05	+	TFAP2A	ENSRNOG00000051831	5_8S_rRNA	ENSRNOG00000051831	5_8S_rRNA	2937
1:11909529-11910435	809	819	MA0003.3	4.69e-05	-	TFAP2A	ENSRNOG00000051831	5_8S_rRNA	ENSRNOG00000051831	5_8S_rRNA	2937
1:11909529-11910435	809	819	MA0003.3	5e-05	+	TFAP2A	ENSRNOG00000051831	5_8S_rRNA	ENSRNOG00000051831	5_8S_rRNA	2937
1:11909529-11910435	110	124	MA0003.2	8.51e-05	+	TFAP2A	ENSRNOG00000051831	5_8S_rRNA	ENSRNOG00000051831	5_8S_rRNA	2937
1:11909529-11910435	808	819	MA0810.1	5.05e-06	+	TFAP2A(var.2)	ENSRNOG00000051831	5_8S_rRNA	ENSRNOG00000051831	5_8S_rRNA	2937
1:11909529-11910435	112	123	MA0810.1	2.1e-05	-	TFAP2A(var.2)	ENSRNOG00000051831	5_8S_rRNA	ENSRNOG00000051831	5_8S_rRNA	2937
1:11909529-11910435	808	819	MA0810.1	5.31e-05	-	TFAP2A(var.2)	ENSRNOG00000051831	5_8S_rRNA	ENSRNOG00000051831	5_8S_rRNA	2937
1:11909529-11910435	112	123	MA0810.1	8.2e-05	+	TFAP2A(var.2)	ENSRNOG00000051831	5_8S_rRNA	ENSRNOG00000051831	5_8S_rRNA	2937
1:11909529-11910435	807	819	MA0872.1	2.62e-05	+	TFAP2A(var.3)	ENSRNOG00000051831	5_8S_rRNA	ENSRNOG00000051831	5_8S_rRNA	2937
1:11909529-11910435	807	819	MA0872.1	3.47e-05	-	TFAP2A(var.3)	ENSRNOG00000051831	5_8S_rRNA	ENSRNOG00000051831	5_8S_rRNA	2937
1:11909529-11910435	332	344	MA0872.1	7.63e-05	-	TFAP2A(var.3)	ENSRNOG00000051831	5_8S_rRNA	ENSRNOG00000051831	5_8S_rRNA	2937
1:11909529-11910435	808	819	MA0811.1	1.7e-05	+	TFAP2B	ENSRNOG00000051831	5_8S_rRNA	ENSRNOG00000051831	5_8S_rRNA	2937
1:11909529-11910435	808	819	MA0811.1	3.83e-05	-	TFAP2B	ENSRNOG00000051831	5_8S_rRNA	ENSRNOG00000051831	5_8S_rRNA	2937
1:11909529-11910435	112	123	MA0811.1	4.81e-05	-	TFAP2B	ENSRNOG00000051831	5_8S_rRNA	ENSRNOG00000051831	5_8S_rRNA	2937
1:11909529-11910435	112	123	MA0811.1	5.39e-05	+	TFAP2B	ENSRNOG00000051831	5_8S_rRNA	ENSRNOG00000051831	5_8S_rRNA	2937
1:11909529-11910435	809	819	MA0812.1	5.63e-05	-	TFAP2B(var.2)	ENSRNOG00000051831	5_8S_rRNA	ENSRNOG00000051831	5_8S_rRNA	2937
1:11909529-11910435	809	819	MA0812.1	6.07e-05	+	TFAP2B(var.2)	ENSRNOG00000051831	5_8S_rRNA	ENSRNOG00000051831	5_8S_rRNA	2937
1:11909529-11910435	807	819	MA0813.1	1.25e-05	+	TFAP2B(var.3)	ENSRNOG00000051831	5_8S_rRNA	ENSRNOG00000051831	5_8S_rRNA	2937
1:11909529-11910435	807	819	MA0813.1	6.8e-05	-	TFAP2B(var.3)	ENSRNOG00000051831	5_8S_rRNA	ENSRNOG00000051831	5_8S_rRNA	2937
1:11909529-11910435	808	819	MA0524.2	2.53e-05	+	TFAP2C	ENSRNOG00000051831	5_8S_rRNA	ENSRNOG00000051831	5_8S_rRNA	2937
1:11909529-11910435	808	819	MA0524.2	3.13e-05	-	TFAP2C	ENSRNOG00000051831	5_8S_rRNA	ENSRNOG00000051831	5_8S_rRNA	2937
1:11909529-11910435	110	124	MA0524.1	3.51e-05	+	TFAP2C	ENSRNOG00000051831	5_8S_rRNA	ENSRNOG00000051831	5_8S_rRNA	2937
1:11909529-11910435	112	123	MA0524.2	4.26e-05	-	TFAP2C	ENSRNOG00000051831	5_8S_rRNA	ENSRNOG00000051831	5_8S_rRNA	2937
1:11909529-11910435	112	123	MA0524.2	4.51e-05	+	TFAP2C	ENSRNOG00000051831	5_8S_rRNA	ENSRNOG00000051831	5_8S_rRNA	2937
1:11909529-11910435	808	822	MA0524.1	7.77e-05	-	TFAP2C	ENSRNOG00000051831	5_8S_rRNA	ENSRNOG00000051831	5_8S_rRNA	2937
1:11909529-11910435	809	819	MA0814.1	5.96e-05	-	TFAP2C(var.2)	ENSRNOG00000051831	5_8S_rRNA	ENSRNOG00000051831	5_8S_rRNA	2937
1:11909529-11910435	809	819	MA0814.1	8.25e-05	+	TFAP2C(var.2)	ENSRNOG00000051831	5_8S_rRNA	ENSRNOG00000051831	5_8S_rRNA	2937
1:11909529-11910435	807	819	MA0815.1	2.32e-05	+	TFAP2C(var.3)	ENSRNOG00000051831	5_8S_rRNA	ENSRNOG00000051831	5_8S_rRNA	2937
1:11909529-11910435	807	819	MA0815.1	3e-05	-	TFAP2C(var.3)	ENSRNOG00000051831	5_8S_rRNA	ENSRNOG00000051831	5_8S_rRNA	2937
1:11909529-11910435	372	380	MA0597.1	2.83e-05	+	THAP1	ENSRNOG00000051831	5_8S_rRNA	ENSRNOG00000051831	5_8S_rRNA	2937
1:11909529-11910435	628	642	MA0527.1	3.05e-05	-	ZBTB33	ENSRNOG00000051831	5_8S_rRNA	ENSRNOG00000051831	5_8S_rRNA	2937
1:11909529-11910435	257	271	MA0527.1	6.45e-05	-	ZBTB33	ENSRNOG00000051831	5_8S_rRNA	ENSRNOG00000051831	5_8S_rRNA	2937
1:11909529-11910435	7	21	MA0527.1	8.49e-05	-	ZBTB33	ENSRNOG00000051831	5_8S_rRNA	ENSRNOG00000051831	5_8S_rRNA	2937
1:11909529-11910435	740	751	MA0750.1	7.16e-05	+	ZBTB7A	ENSRNOG00000051831	5_8S_rRNA	ENSRNOG00000051831	5_8S_rRNA	2937
1:11909529-11910435	797	808	MA0694.1	8.8e-05	+	ZBTB7B	ENSRNOG00000051831	5_8S_rRNA	ENSRNOG00000051831	5_8S_rRNA	2937
1:11909529-11910435	797	808	MA0695.1	3.66e-05	+	ZBTB7C	ENSRNOG00000051831	5_8S_rRNA	ENSRNOG00000051831	5_8S_rRNA	2937
1:11909529-11910435	324	335	MA0695.1	7.54e-05	+	ZBTB7C	ENSRNOG00000051831	5_8S_rRNA	ENSRNOG00000051831	5_8S_rRNA	2937
1:11909529-11910435	741	752	MA0695.1	9.19e-05	+	ZBTB7C	ENSRNOG00000051831	5_8S_rRNA	ENSRNOG00000051831	5_8S_rRNA	2937
1:11909529-11910435	3	11	MA0103.2	4.84e-05	-	ZEB1	ENSRNOG00000051831	5_8S_rRNA	ENSRNOG00000051831	5_8S_rRNA	2937
1:11909529-11910435	660	673	MA0146.2	8.18e-05	-	Zfx	ENSRNOG00000051831	5_8S_rRNA	ENSRNOG00000051831	5_8S_rRNA	2937
1:11909529-11910435	660	673	MA0146.1	8.23e-05	-	Zfx	ENSRNOG00000051831	5_8S_rRNA	ENSRNOG00000051831	5_8S_rRNA	2937
1:11909529-11910435	31	44	MA0696.1	9.64e-06	-	ZIC1	ENSRNOG00000051831	5_8S_rRNA	ENSRNOG00000051831	5_8S_rRNA	2937
1:11909529-11910435	806	819	MA0696.1	7.61e-05	+	ZIC1	ENSRNOG00000051831	5_8S_rRNA	ENSRNOG00000051831	5_8S_rRNA	2937
1:11909529-11910435	30	44	MA0697.1	2.74e-06	-	ZIC3	ENSRNOG00000051831	5_8S_rRNA	ENSRNOG00000051831	5_8S_rRNA	2937
1:11909529-11910435	524	538	MA0697.1	3.72e-05	+	ZIC3	ENSRNOG00000051831	5_8S_rRNA	ENSRNOG00000051831	5_8S_rRNA	2937
1:11909529-11910435	806	820	MA0697.1	3.83e-05	+	ZIC3	ENSRNOG00000051831	5_8S_rRNA	ENSRNOG00000051831	5_8S_rRNA	2937
1:11909529-11910435	393	407	MA0697.1	4.7e-05	+	ZIC3	ENSRNOG00000051831	5_8S_rRNA	ENSRNOG00000051831	5_8S_rRNA	2937
1:11909529-11910435	836	850	MA0697.1	5.5e-05	-	ZIC3	ENSRNOG00000051831	5_8S_rRNA	ENSRNOG00000051831	5_8S_rRNA	2937
1:11909529-11910435	866	880	MA0697.1	6.29e-05	-	ZIC3	ENSRNOG00000051831	5_8S_rRNA	ENSRNOG00000051831	5_8S_rRNA	2937
1:11909529-11910435	466	480	MA0697.1	6.53e-05	-	ZIC3	ENSRNOG00000051831	5_8S_rRNA	ENSRNOG00000051831	5_8S_rRNA	2937
1:11909529-11910435	30	44	MA0751.1	1.11e-05	-	ZIC4	ENSRNOG00000051831	5_8S_rRNA	ENSRNOG00000051831	5_8S_rRNA	2937
1:11909529-11910435	524	538	MA0751.1	7.05e-05	+	ZIC4	ENSRNOG00000051831	5_8S_rRNA	ENSRNOG00000051831	5_8S_rRNA	2937
1:11909529-11910435	836	850	MA0751.1	7.05e-05	-	ZIC4	ENSRNOG00000051831	5_8S_rRNA	ENSRNOG00000051831	5_8S_rRNA	2937
1:11909529-11910435	383	402	MA0088.1	2.59e-06	+	znf143	ENSRNOG00000051831	5_8S_rRNA	ENSRNOG00000051831	5_8S_rRNA	2937
1:11909529-11910435	66	86	MA0528.1	2.37e-09	+	ZNF263	ENSRNOG00000051831	5_8S_rRNA	ENSRNOG00000051831	5_8S_rRNA	2937
1:11909529-11910435	70	90	MA0528.1	2.37e-09	+	ZNF263	ENSRNOG00000051831	5_8S_rRNA	ENSRNOG00000051831	5_8S_rRNA	2937
1:11909529-11910435	349	369	MA0528.1	6.36e-08	-	ZNF263	ENSRNOG00000051831	5_8S_rRNA	ENSRNOG00000051831	5_8S_rRNA	2937
1:11909529-11910435	74	94	MA0528.1	1.03e-07	+	ZNF263	ENSRNOG00000051831	5_8S_rRNA	ENSRNOG00000051831	5_8S_rRNA	2937
1:11909529-11910435	38	58	MA0528.1	1.72e-07	+	ZNF263	ENSRNOG00000051831	5_8S_rRNA	ENSRNOG00000051831	5_8S_rRNA	2937
1:11909529-11910435	346	366	MA0528.1	2.73e-07	-	ZNF263	ENSRNOG00000051831	5_8S_rRNA	ENSRNOG00000051831	5_8S_rRNA	2937
1:11909529-11910435	380	400	MA0528.1	5.45e-07	-	ZNF263	ENSRNOG00000051831	5_8S_rRNA	ENSRNOG00000051831	5_8S_rRNA	2937
1:11909529-11910435	78	98	MA0528.1	8.62e-07	+	ZNF263	ENSRNOG00000051831	5_8S_rRNA	ENSRNOG00000051831	5_8S_rRNA	2937
1:11909529-11910435	471	491	MA0528.1	1.38e-06	+	ZNF263	ENSRNOG00000051831	5_8S_rRNA	ENSRNOG00000051831	5_8S_rRNA	2937
1:11909529-11910435	358	378	MA0528.1	1.95e-06	-	ZNF263	ENSRNOG00000051831	5_8S_rRNA	ENSRNOG00000051831	5_8S_rRNA	2937
1:11909529-11910435	69	89	MA0528.1	2.78e-06	+	ZNF263	ENSRNOG00000051831	5_8S_rRNA	ENSRNOG00000051831	5_8S_rRNA	2937
1:11909529-11910435	352	372	MA0528.1	5.12e-06	-	ZNF263	ENSRNOG00000051831	5_8S_rRNA	ENSRNOG00000051831	5_8S_rRNA	2937
1:11909529-11910435	363	383	MA0528.1	6.5e-06	-	ZNF263	ENSRNOG00000051831	5_8S_rRNA	ENSRNOG00000051831	5_8S_rRNA	2937
1:11909529-11910435	54	74	MA0528.1	7.64e-06	+	ZNF263	ENSRNOG00000051831	5_8S_rRNA	ENSRNOG00000051831	5_8S_rRNA	2937
1:11909529-11910435	56	76	MA0528.1	9.41e-06	+	ZNF263	ENSRNOG00000051831	5_8S_rRNA	ENSRNOG00000051831	5_8S_rRNA	2937
1:11909529-11910435	65	85	MA0528.1	1.3e-05	+	ZNF263	ENSRNOG00000051831	5_8S_rRNA	ENSRNOG00000051831	5_8S_rRNA	2937
1:11909529-11910435	50	70	MA0528.1	1.57e-05	+	ZNF263	ENSRNOG00000051831	5_8S_rRNA	ENSRNOG00000051831	5_8S_rRNA	2937
1:11909529-11910435	372	392	MA0528.1	1.86e-05	-	ZNF263	ENSRNOG00000051831	5_8S_rRNA	ENSRNOG00000051831	5_8S_rRNA	2937
1:11909529-11910435	312	332	MA0528.1	2.19e-05	-	ZNF263	ENSRNOG00000051831	5_8S_rRNA	ENSRNOG00000051831	5_8S_rRNA	2937
1:11909529-11910435	353	373	MA0528.1	2.56e-05	-	ZNF263	ENSRNOG00000051831	5_8S_rRNA	ENSRNOG00000051831	5_8S_rRNA	2937
1:11909529-11910435	73	93	MA0528.1	3.23e-05	+	ZNF263	ENSRNOG00000051831	5_8S_rRNA	ENSRNOG00000051831	5_8S_rRNA	2937
1:11909529-11910435	44	64	MA0528.1	3.34e-05	+	ZNF263	ENSRNOG00000051831	5_8S_rRNA	ENSRNOG00000051831	5_8S_rRNA	2937
1:11909529-11910435	58	78	MA0528.1	3.34e-05	+	ZNF263	ENSRNOG00000051831	5_8S_rRNA	ENSRNOG00000051831	5_8S_rRNA	2937
1:11909529-11910435	457	477	MA0528.1	3.88e-05	+	ZNF263	ENSRNOG00000051831	5_8S_rRNA	ENSRNOG00000051831	5_8S_rRNA	2937
1:11909529-11910435	345	365	MA0528.1	5.23e-05	-	ZNF263	ENSRNOG00000051831	5_8S_rRNA	ENSRNOG00000051831	5_8S_rRNA	2937
1:11909529-11910435	377	397	MA0528.1	5.56e-05	-	ZNF263	ENSRNOG00000051831	5_8S_rRNA	ENSRNOG00000051831	5_8S_rRNA	2937
1:11909529-11910435	354	374	MA0528.1	6.5e-05	-	ZNF263	ENSRNOG00000051831	5_8S_rRNA	ENSRNOG00000051831	5_8S_rRNA	2937
1:11909529-11910435	378	398	MA0528.1	6.84e-05	-	ZNF263	ENSRNOG00000051831	5_8S_rRNA	ENSRNOG00000051831	5_8S_rRNA	2937
1:11909529-11910435	77	97	MA0528.1	7.12e-05	+	ZNF263	ENSRNOG00000051831	5_8S_rRNA	ENSRNOG00000051831	5_8S_rRNA	2937
1:11909529-11910435	67	87	MA0528.1	7.42e-05	+	ZNF263	ENSRNOG00000051831	5_8S_rRNA	ENSRNOG00000051831	5_8S_rRNA	2937
1:11909529-11910435	362	382	MA0528.1	7.57e-05	-	ZNF263	ENSRNOG00000051831	5_8S_rRNA	ENSRNOG00000051831	5_8S_rRNA	2937
1:11909529-11910435	59	79	MA0528.1	8.89e-05	+	ZNF263	ENSRNOG00000051831	5_8S_rRNA	ENSRNOG00000051831	5_8S_rRNA	2937
1:11909529-11910435	39	59	MA0528.1	9.07e-05	+	ZNF263	ENSRNOG00000051831	5_8S_rRNA	ENSRNOG00000051831	5_8S_rRNA	2937
1:11909529-11910435	745	754	MA0753.1	4.32e-05	+	ZNF740	ENSRNOG00000051831	5_8S_rRNA	ENSRNOG00000051831	5_8S_rRNA	2937
1:11909529-11910435	524	533	MA0753.1	7.07e-05	+	ZNF740	ENSRNOG00000051831	5_8S_rRNA	ENSRNOG00000051831	5_8S_rRNA	2937
1:11909529-11910435	207	216	MA0753.1	7.29e-05	+	ZNF740	ENSRNOG00000051831	5_8S_rRNA	ENSRNOG00000051831	5_8S_rRNA	2937
1:11910798-11911343	334	352	MA0139.1	5.34e-05	-	CTCF	ENSRNOG00000051831|ENSRNOG00000052007	5_8S_rRNA|pRNA	ENSRNOG00000052007	pRNA	4194
1:11910798-11911343	193	211	MA0139.1	8.48e-05	-	CTCF	ENSRNOG00000051831|ENSRNOG00000052007	5_8S_rRNA|pRNA	ENSRNOG00000052007	pRNA	4194
1:11910798-11911343	126	136	MA0024.2	9.31e-08	-	E2F1	ENSRNOG00000051831|ENSRNOG00000052007	5_8S_rRNA|pRNA	ENSRNOG00000052007	pRNA	4194
1:11910798-11911343	127	141	MA0469.1	6.3e-07	+	E2F3	ENSRNOG00000051831|ENSRNOG00000052007	5_8S_rRNA|pRNA	ENSRNOG00000052007	pRNA	4194
1:11910798-11911343	337	351	MA0469.1	5.55e-06	-	E2F3	ENSRNOG00000051831|ENSRNOG00000052007	5_8S_rRNA|pRNA	ENSRNOG00000052007	pRNA	4194
1:11910798-11911343	403	417	MA0469.1	2.2e-05	-	E2F3	ENSRNOG00000051831|ENSRNOG00000052007	5_8S_rRNA|pRNA	ENSRNOG00000052007	pRNA	4194
1:11910798-11911343	279	293	MA0469.1	3.65e-05	-	E2F3	ENSRNOG00000051831|ENSRNOG00000052007	5_8S_rRNA|pRNA	ENSRNOG00000052007	pRNA	4194
1:11910798-11911343	241	255	MA0469.1	9.46e-05	-	E2F3	ENSRNOG00000051831|ENSRNOG00000052007	5_8S_rRNA|pRNA	ENSRNOG00000052007	pRNA	4194
1:11910798-11911343	125	135	MA0470.1	1.61e-06	-	E2F4	ENSRNOG00000051831|ENSRNOG00000052007	5_8S_rRNA|pRNA	ENSRNOG00000052007	pRNA	4194
1:11910798-11911343	343	353	MA0470.1	2.3e-05	+	E2F4	ENSRNOG00000051831|ENSRNOG00000052007	5_8S_rRNA|pRNA	ENSRNOG00000052007	pRNA	4194
1:11910798-11911343	274	284	MA0470.1	2.65e-05	+	E2F4	ENSRNOG00000051831|ENSRNOG00000052007	5_8S_rRNA|pRNA	ENSRNOG00000052007	pRNA	4194
1:11910798-11911343	409	419	MA0470.1	3.58e-05	+	E2F4	ENSRNOG00000051831|ENSRNOG00000052007	5_8S_rRNA|pRNA	ENSRNOG00000052007	pRNA	4194
1:11910798-11911343	125	135	MA0471.1	1.05e-06	-	E2F6	ENSRNOG00000051831|ENSRNOG00000052007	5_8S_rRNA|pRNA	ENSRNOG00000052007	pRNA	4194
1:11910798-11911343	41	52	MA0865.1	9.14e-05	+	E2F8	ENSRNOG00000051831|ENSRNOG00000052007	5_8S_rRNA|pRNA	ENSRNOG00000052007	pRNA	4194
1:11910798-11911343	488	497	MA0154.1	4.52e-05	+	EBF1	ENSRNOG00000051831|ENSRNOG00000052007	5_8S_rRNA|pRNA	ENSRNOG00000052007	pRNA	4194
1:11910798-11911343	356	366	MA0154.2	9.2e-05	+	EBF1	ENSRNOG00000051831|ENSRNOG00000052007	5_8S_rRNA|pRNA	ENSRNOG00000052007	pRNA	4194
1:11910798-11911343	45	59	MA0472.1	1.22e-06	+	EGR2	ENSRNOG00000051831|ENSRNOG00000052007	5_8S_rRNA|pRNA	ENSRNOG00000052007	pRNA	4194
1:11910798-11911343	48	58	MA0472.2	4.82e-05	+	EGR2	ENSRNOG00000051831|ENSRNOG00000052007	5_8S_rRNA|pRNA	ENSRNOG00000052007	pRNA	4194
1:11910798-11911343	148	162	MA0732.1	4.97e-05	+	EGR3	ENSRNOG00000051831|ENSRNOG00000052007	5_8S_rRNA|pRNA	ENSRNOG00000052007	pRNA	4194
1:11910798-11911343	46	61	MA0733.1	3.04e-05	+	EGR4	ENSRNOG00000051831|ENSRNOG00000052007	5_8S_rRNA|pRNA	ENSRNOG00000052007	pRNA	4194
1:11910798-11911343	148	163	MA0733.1	6.54e-05	+	EGR4	ENSRNOG00000051831|ENSRNOG00000052007	5_8S_rRNA|pRNA	ENSRNOG00000052007	pRNA	4194
1:11910798-11911343	122	129	MA0598.1	5.35e-05	+	EHF	ENSRNOG00000051831|ENSRNOG00000052007	5_8S_rRNA|pRNA	ENSRNOG00000052007	pRNA	4194
1:11910798-11911343	120	130	MA0474.1	1.75e-05	-	Erg	ENSRNOG00000051831|ENSRNOG00000052007	5_8S_rRNA|pRNA	ENSRNOG00000052007	pRNA	4194
1:11910798-11911343	105	115	MA0592.2	8.96e-05	-	Esrra	ENSRNOG00000051831|ENSRNOG00000052007	5_8S_rRNA|pRNA	ENSRNOG00000052007	pRNA	4194
1:11910798-11911343	119	133	MA0098.2	1.07e-05	+	Ets1	ENSRNOG00000051831|ENSRNOG00000052007	5_8S_rRNA|pRNA	ENSRNOG00000052007	pRNA	4194
1:11910798-11911343	121	130	MA0645.1	6.68e-05	-	ETV6	ENSRNOG00000051831|ENSRNOG00000052007	5_8S_rRNA|pRNA	ENSRNOG00000052007	pRNA	4194
1:11910798-11911343	259	276	MA0149.1	2.01e-05	+	EWSR1-FLI1	ENSRNOG00000051831|ENSRNOG00000052007	5_8S_rRNA|pRNA	ENSRNOG00000052007	pRNA	4194
1:11910798-11911343	255	272	MA0149.1	4.17e-05	+	EWSR1-FLI1	ENSRNOG00000051831|ENSRNOG00000052007	5_8S_rRNA|pRNA	ENSRNOG00000052007	pRNA	4194
1:11910798-11911343	120	130	MA0475.1	3.24e-05	-	FLI1	ENSRNOG00000051831|ENSRNOG00000052007	5_8S_rRNA|pRNA	ENSRNOG00000052007	pRNA	4194
1:11910798-11911343	26	41	MA0735.1	2.19e-05	-	GLIS1	ENSRNOG00000051831|ENSRNOG00000052007	5_8S_rRNA|pRNA	ENSRNOG00000052007	pRNA	4194
1:11910798-11911343	156	171	MA0735.1	6.51e-05	+	GLIS1	ENSRNOG00000051831|ENSRNOG00000052007	5_8S_rRNA|pRNA	ENSRNOG00000052007	pRNA	4194
1:11910798-11911343	197	210	MA0736.1	3.2e-06	+	GLIS2	ENSRNOG00000051831|ENSRNOG00000052007	5_8S_rRNA|pRNA	ENSRNOG00000052007	pRNA	4194
1:11910798-11911343	337	350	MA0736.1	1.09e-05	+	GLIS2	ENSRNOG00000051831|ENSRNOG00000052007	5_8S_rRNA|pRNA	ENSRNOG00000052007	pRNA	4194
1:11910798-11911343	157	170	MA0736.1	3.1e-05	+	GLIS2	ENSRNOG00000051831|ENSRNOG00000052007	5_8S_rRNA|pRNA	ENSRNOG00000052007	pRNA	4194
1:11910798-11911343	197	210	MA0737.1	3.37e-05	+	GLIS3	ENSRNOG00000051831|ENSRNOG00000052007	5_8S_rRNA|pRNA	ENSRNOG00000052007	pRNA	4194
1:11910798-11911343	27	40	MA0737.1	8.25e-05	-	GLIS3	ENSRNOG00000051831|ENSRNOG00000052007	5_8S_rRNA|pRNA	ENSRNOG00000052007	pRNA	4194
1:11910798-11911343	393	402	MA1099.1	2.07e-05	+	Hes1	ENSRNOG00000051831|ENSRNOG00000052007	5_8S_rRNA|pRNA	ENSRNOG00000052007	pRNA	4194
1:11910798-11911343	389	397	MA0738.1	8.27e-05	-	HIC2	ENSRNOG00000051831|ENSRNOG00000052007	5_8S_rRNA|pRNA	ENSRNOG00000052007	pRNA	4194
1:11910798-11911343	248	268	MA0050.2	2.98e-05	-	IRF1	ENSRNOG00000051831|ENSRNOG00000052007	5_8S_rRNA|pRNA	ENSRNOG00000052007	pRNA	4194
1:11910798-11911343	50	63	MA0740.1	9.48e-05	+	KLF14	ENSRNOG00000051831|ENSRNOG00000052007	5_8S_rRNA|pRNA	ENSRNOG00000052007	pRNA	4194
1:11910798-11911343	447	457	MA0741.1	1.48e-05	+	KLF16	ENSRNOG00000051831|ENSRNOG00000052007	5_8S_rRNA|pRNA	ENSRNOG00000052007	pRNA	4194
1:11910798-11911343	51	61	MA0741.1	2.74e-05	+	KLF16	ENSRNOG00000051831|ENSRNOG00000052007	5_8S_rRNA|pRNA	ENSRNOG00000052007	pRNA	4194
1:11910798-11911343	447	456	MA0039.2	3.35e-05	-	Klf4	ENSRNOG00000051831|ENSRNOG00000052007	5_8S_rRNA|pRNA	ENSRNOG00000052007	pRNA	4194
1:11910798-11911343	320	329	MA0039.2	4.69e-05	+	Klf4	ENSRNOG00000051831|ENSRNOG00000052007	5_8S_rRNA|pRNA	ENSRNOG00000052007	pRNA	4194
1:11910798-11911343	278	287	MA0599.1	1.19e-05	-	KLF5	ENSRNOG00000051831|ENSRNOG00000052007	5_8S_rRNA|pRNA	ENSRNOG00000052007	pRNA	4194
1:11910798-11911343	207	216	MA0599.1	7.5e-05	-	KLF5	ENSRNOG00000051831|ENSRNOG00000052007	5_8S_rRNA|pRNA	ENSRNOG00000052007	pRNA	4194
1:11910798-11911343	514	521	MA0117.1	9.63e-05	+	Mafb	ENSRNOG00000051831|ENSRNOG00000052007	5_8S_rRNA|pRNA	ENSRNOG00000052007	pRNA	4194
1:11910798-11911343	280	289	MA0057.1	1.86e-06	+	MZF1(var.2)	ENSRNOG00000051831|ENSRNOG00000052007	5_8S_rRNA|pRNA	ENSRNOG00000052007	pRNA	4194
1:11910798-11911343	457	470	MA0119.1	9.32e-05	+	NFIC::TLX1	ENSRNOG00000051831|ENSRNOG00000052007	5_8S_rRNA|pRNA	ENSRNOG00000052007	pRNA	4194
1:11910798-11911343	483	492	MA0105.1	9.86e-05	-	NFKB1	ENSRNOG00000051831|ENSRNOG00000052007	5_8S_rRNA|pRNA	ENSRNOG00000052007	pRNA	4194
1:11910798-11911343	142	156	MA0504.1	3.65e-05	-	NR2C2	ENSRNOG00000051831|ENSRNOG00000052007	5_8S_rRNA|pRNA	ENSRNOG00000052007	pRNA	4194
1:11910798-11911343	179	189	MA0506.1	5.16e-05	+	NRF1	ENSRNOG00000051831|ENSRNOG00000052007	5_8S_rRNA|pRNA	ENSRNOG00000052007	pRNA	4194
1:11910798-11911343	184	202	MA0014.2	1.21e-05	-	PAX5	ENSRNOG00000051831|ENSRNOG00000052007	5_8S_rRNA|pRNA	ENSRNOG00000052007	pRNA	4194
1:11910798-11911343	19	38	MA0014.1	2.26e-05	-	Pax5	ENSRNOG00000051831|ENSRNOG00000052007	5_8S_rRNA|pRNA	ENSRNOG00000052007	pRNA	4194
1:11910798-11911343	273	292	MA0014.1	7.13e-05	+	Pax5	ENSRNOG00000051831|ENSRNOG00000052007	5_8S_rRNA|pRNA	ENSRNOG00000052007	pRNA	4194
1:11910798-11911343	445	464	MA0014.1	8.64e-05	-	Pax5	ENSRNOG00000051831|ENSRNOG00000052007	5_8S_rRNA|pRNA	ENSRNOG00000052007	pRNA	4194
1:11910798-11911343	265	284	MA0014.1	8.98e-05	+	Pax5	ENSRNOG00000051831|ENSRNOG00000052007	5_8S_rRNA|pRNA	ENSRNOG00000052007	pRNA	4194
1:11910798-11911343	278	297	MA0014.1	9.96e-05	+	Pax5	ENSRNOG00000051831|ENSRNOG00000052007	5_8S_rRNA|pRNA	ENSRNOG00000052007	pRNA	4194
1:11910798-11911343	63	79	MA0781.1	9.31e-05	-	PAX9	ENSRNOG00000051831|ENSRNOG00000052007	5_8S_rRNA|pRNA	ENSRNOG00000052007	pRNA	4194
1:11910798-11911343	150	163	MA0163.1	1.25e-06	-	PLAG1	ENSRNOG00000051831|ENSRNOG00000052007	5_8S_rRNA|pRNA	ENSRNOG00000052007	pRNA	4194
1:11910798-11911343	162	175	MA0163.1	4.54e-05	-	PLAG1	ENSRNOG00000051831|ENSRNOG00000052007	5_8S_rRNA|pRNA	ENSRNOG00000052007	pRNA	4194
1:11910798-11911343	139	158	MA0065.1	6.25e-05	-	PPARG::RXRA	ENSRNOG00000051831|ENSRNOG00000052007	5_8S_rRNA|pRNA	ENSRNOG00000052007	pRNA	4194
1:11910798-11911343	252	266	MA0508.1	2.96e-05	+	PRDM1	ENSRNOG00000051831|ENSRNOG00000052007	5_8S_rRNA|pRNA	ENSRNOG00000052007	pRNA	4194
1:11910798-11911343	348	359	MA0794.1	3.87e-05	+	PROX1	ENSRNOG00000051831|ENSRNOG00000052007	5_8S_rRNA|pRNA	ENSRNOG00000052007	pRNA	4194
1:11910798-11911343	166	182	MA0730.1	6.43e-05	-	RARA(var.2)	ENSRNOG00000051831|ENSRNOG00000052007	5_8S_rRNA|pRNA	ENSRNOG00000052007	pRNA	4194
1:11910798-11911343	471	490	MA0073.1	3.59e-05	+	RREB1	ENSRNOG00000051831|ENSRNOG00000052007	5_8S_rRNA|pRNA	ENSRNOG00000052007	pRNA	4194
1:11910798-11911343	114	122	MA0511.2	4.03e-06	+	RUNX2	ENSRNOG00000051831|ENSRNOG00000052007	5_8S_rRNA|pRNA	ENSRNOG00000052007	pRNA	4194
1:11910798-11911343	114	123	MA0684.1	6.29e-06	+	RUNX3	ENSRNOG00000051831|ENSRNOG00000052007	5_8S_rRNA|pRNA	ENSRNOG00000052007	pRNA	4194
1:11910798-11911343	255	264	MA0514.1	8.91e-05	-	Sox3	ENSRNOG00000051831|ENSRNOG00000052007	5_8S_rRNA|pRNA	ENSRNOG00000052007	pRNA	4194
1:11910798-11911343	145	154	MA0079.2	9.75e-06	+	SP1	ENSRNOG00000051831|ENSRNOG00000052007	5_8S_rRNA|pRNA	ENSRNOG00000052007	pRNA	4194
1:11910798-11911343	277	286	MA0079.2	1.02e-05	-	SP1	ENSRNOG00000051831|ENSRNOG00000052007	5_8S_rRNA|pRNA	ENSRNOG00000052007	pRNA	4194
1:11910798-11911343	277	287	MA0079.3	1.1e-05	-	SP1	ENSRNOG00000051831|ENSRNOG00000052007	5_8S_rRNA|pRNA	ENSRNOG00000052007	pRNA	4194
1:11910798-11911343	278	287	MA0079.2	1.29e-05	-	SP1	ENSRNOG00000051831|ENSRNOG00000052007	5_8S_rRNA|pRNA	ENSRNOG00000052007	pRNA	4194
1:11910798-11911343	206	216	MA0079.3	2.43e-05	-	SP1	ENSRNOG00000051831|ENSRNOG00000052007	5_8S_rRNA|pRNA	ENSRNOG00000052007	pRNA	4194
1:11910798-11911343	273	282	MA0079.1	3.13e-05	+	SP1	ENSRNOG00000051831|ENSRNOG00000052007	5_8S_rRNA|pRNA	ENSRNOG00000052007	pRNA	4194
1:11910798-11911343	206	215	MA0079.2	4.02e-05	-	SP1	ENSRNOG00000051831|ENSRNOG00000052007	5_8S_rRNA|pRNA	ENSRNOG00000052007	pRNA	4194
1:11910798-11911343	144	154	MA0079.3	6.76e-05	+	SP1	ENSRNOG00000051831|ENSRNOG00000052007	5_8S_rRNA|pRNA	ENSRNOG00000052007	pRNA	4194
1:11910798-11911343	319	329	MA0079.3	7.84e-05	-	SP1	ENSRNOG00000051831|ENSRNOG00000052007	5_8S_rRNA|pRNA	ENSRNOG00000052007	pRNA	4194
1:11910798-11911343	280	289	MA0079.2	7.94e-05	-	SP1	ENSRNOG00000051831|ENSRNOG00000052007	5_8S_rRNA|pRNA	ENSRNOG00000052007	pRNA	4194
1:11910798-11911343	273	287	MA0516.1	1.06e-05	-	SP2	ENSRNOG00000051831|ENSRNOG00000052007	5_8S_rRNA|pRNA	ENSRNOG00000052007	pRNA	4194
1:11910798-11911343	315	329	MA0516.1	1.86e-05	-	SP2	ENSRNOG00000051831|ENSRNOG00000052007	5_8S_rRNA|pRNA	ENSRNOG00000052007	pRNA	4194
1:11910798-11911343	202	216	MA0516.1	2.06e-05	-	SP2	ENSRNOG00000051831|ENSRNOG00000052007	5_8S_rRNA|pRNA	ENSRNOG00000052007	pRNA	4194
1:11910798-11911343	144	158	MA0516.1	5.95e-05	+	SP2	ENSRNOG00000051831|ENSRNOG00000052007	5_8S_rRNA|pRNA	ENSRNOG00000052007	pRNA	4194
1:11910798-11911343	447	457	MA0746.1	1.69e-05	+	SP3	ENSRNOG00000051831|ENSRNOG00000052007	5_8S_rRNA|pRNA	ENSRNOG00000052007	pRNA	4194
1:11910798-11911343	51	61	MA0746.1	3.07e-05	+	SP3	ENSRNOG00000051831|ENSRNOG00000052007	5_8S_rRNA|pRNA	ENSRNOG00000052007	pRNA	4194
1:11910798-11911343	277	287	MA0746.1	7.44e-05	-	SP3	ENSRNOG00000051831|ENSRNOG00000052007	5_8S_rRNA|pRNA	ENSRNOG00000052007	pRNA	4194
1:11910798-11911343	444	460	MA0685.1	5.09e-05	+	SP4	ENSRNOG00000051831|ENSRNOG00000052007	5_8S_rRNA|pRNA	ENSRNOG00000052007	pRNA	4194
1:11910798-11911343	51	62	MA0747.1	6.05e-05	+	SP8	ENSRNOG00000051831|ENSRNOG00000052007	5_8S_rRNA|pRNA	ENSRNOG00000052007	pRNA	4194
1:11910798-11911343	122	128	MA0080.2	6.51e-05	-	SPI1	ENSRNOG00000051831|ENSRNOG00000052007	5_8S_rRNA|pRNA	ENSRNOG00000052007	pRNA	4194
1:11910798-11911343	393	402	MA0632.1	4.92e-05	+	Tcfl5	ENSRNOG00000051831|ENSRNOG00000052007	5_8S_rRNA|pRNA	ENSRNOG00000052007	pRNA	4194
1:11910798-11911343	393	402	MA0632.1	4.92e-05	-	Tcfl5	ENSRNOG00000051831|ENSRNOG00000052007	5_8S_rRNA|pRNA	ENSRNOG00000052007	pRNA	4194
1:11910798-11911343	150	160	MA0003.3	1.02e-05	+	TFAP2A	ENSRNOG00000051831|ENSRNOG00000052007	5_8S_rRNA|pRNA	ENSRNOG00000052007	pRNA	4194
1:11910798-11911343	451	461	MA0003.3	1.19e-05	+	TFAP2A	ENSRNOG00000051831|ENSRNOG00000052007	5_8S_rRNA|pRNA	ENSRNOG00000052007	pRNA	4194
1:11910798-11911343	452	460	MA0003.1	1.42e-05	+	TFAP2A	ENSRNOG00000051831|ENSRNOG00000052007	5_8S_rRNA|pRNA	ENSRNOG00000052007	pRNA	4194
1:11910798-11911343	452	460	MA0003.1	2.9e-05	-	TFAP2A	ENSRNOG00000051831|ENSRNOG00000052007	5_8S_rRNA|pRNA	ENSRNOG00000052007	pRNA	4194
1:11910798-11911343	151	159	MA0003.1	3.09e-05	-	TFAP2A	ENSRNOG00000051831|ENSRNOG00000052007	5_8S_rRNA|pRNA	ENSRNOG00000052007	pRNA	4194
1:11910798-11911343	149	163	MA0003.2	3.27e-05	-	TFAP2A	ENSRNOG00000051831|ENSRNOG00000052007	5_8S_rRNA|pRNA	ENSRNOG00000052007	pRNA	4194
1:11910798-11911343	268	276	MA0003.1	5.33e-05	+	TFAP2A	ENSRNOG00000051831|ENSRNOG00000052007	5_8S_rRNA|pRNA	ENSRNOG00000052007	pRNA	4194
1:11910798-11911343	407	415	MA0003.1	5.33e-05	+	TFAP2A	ENSRNOG00000051831|ENSRNOG00000052007	5_8S_rRNA|pRNA	ENSRNOG00000052007	pRNA	4194
1:11910798-11911343	451	461	MA0003.3	6.52e-05	-	TFAP2A	ENSRNOG00000051831|ENSRNOG00000052007	5_8S_rRNA|pRNA	ENSRNOG00000052007	pRNA	4194
1:11910798-11911343	134	142	MA0003.1	8.74e-05	-	TFAP2A	ENSRNOG00000051831|ENSRNOG00000052007	5_8S_rRNA|pRNA	ENSRNOG00000052007	pRNA	4194
1:11910798-11911343	146	160	MA0003.2	9.25e-05	+	TFAP2A	ENSRNOG00000051831|ENSRNOG00000052007	5_8S_rRNA|pRNA	ENSRNOG00000052007	pRNA	4194
1:11910798-11911343	149	160	MA0810.1	1.05e-06	+	TFAP2A(var.2)	ENSRNOG00000051831|ENSRNOG00000052007	5_8S_rRNA|pRNA	ENSRNOG00000052007	pRNA	4194
1:11910798-11911343	267	278	MA0810.1	2.03e-05	-	TFAP2A(var.2)	ENSRNOG00000051831|ENSRNOG00000052007	5_8S_rRNA|pRNA	ENSRNOG00000052007	pRNA	4194
1:11910798-11911343	267	278	MA0810.1	5.92e-05	+	TFAP2A(var.2)	ENSRNOG00000051831|ENSRNOG00000052007	5_8S_rRNA|pRNA	ENSRNOG00000052007	pRNA	4194
1:11910798-11911343	149	160	MA0810.1	8.6e-05	-	TFAP2A(var.2)	ENSRNOG00000051831|ENSRNOG00000052007	5_8S_rRNA|pRNA	ENSRNOG00000052007	pRNA	4194
1:11910798-11911343	131	143	MA0872.1	1.08e-05	-	TFAP2A(var.3)	ENSRNOG00000051831|ENSRNOG00000052007	5_8S_rRNA|pRNA	ENSRNOG00000052007	pRNA	4194
1:11910798-11911343	131	143	MA0872.1	1.16e-05	+	TFAP2A(var.3)	ENSRNOG00000051831|ENSRNOG00000052007	5_8S_rRNA|pRNA	ENSRNOG00000052007	pRNA	4194
1:11910798-11911343	338	350	MA0872.1	3.9e-05	-	TFAP2A(var.3)	ENSRNOG00000051831|ENSRNOG00000052007	5_8S_rRNA|pRNA	ENSRNOG00000052007	pRNA	4194
1:11910798-11911343	338	350	MA0872.1	6.39e-05	+	TFAP2A(var.3)	ENSRNOG00000051831|ENSRNOG00000052007	5_8S_rRNA|pRNA	ENSRNOG00000052007	pRNA	4194
1:11910798-11911343	373	385	MA0872.1	7.74e-05	+	TFAP2A(var.3)	ENSRNOG00000051831|ENSRNOG00000052007	5_8S_rRNA|pRNA	ENSRNOG00000052007	pRNA	4194
1:11910798-11911343	25	37	MA0872.1	8.72e-05	-	TFAP2A(var.3)	ENSRNOG00000051831|ENSRNOG00000052007	5_8S_rRNA|pRNA	ENSRNOG00000052007	pRNA	4194
1:11910798-11911343	149	160	MA0811.1	3.68e-06	+	TFAP2B	ENSRNOG00000051831|ENSRNOG00000052007	5_8S_rRNA|pRNA	ENSRNOG00000052007	pRNA	4194
1:11910798-11911343	149	160	MA0811.1	3.27e-05	-	TFAP2B	ENSRNOG00000051831|ENSRNOG00000052007	5_8S_rRNA|pRNA	ENSRNOG00000052007	pRNA	4194
1:11910798-11911343	267	278	MA0811.1	5.98e-05	-	TFAP2B	ENSRNOG00000051831|ENSRNOG00000052007	5_8S_rRNA|pRNA	ENSRNOG00000052007	pRNA	4194
1:11910798-11911343	267	278	MA0811.1	9.8e-05	+	TFAP2B	ENSRNOG00000051831|ENSRNOG00000052007	5_8S_rRNA|pRNA	ENSRNOG00000052007	pRNA	4194
1:11910798-11911343	150	160	MA0812.1	1.82e-05	+	TFAP2B(var.2)	ENSRNOG00000051831|ENSRNOG00000052007	5_8S_rRNA|pRNA	ENSRNOG00000052007	pRNA	4194
1:11910798-11911343	451	461	MA0812.1	1.86e-05	+	TFAP2B(var.2)	ENSRNOG00000051831|ENSRNOG00000052007	5_8S_rRNA|pRNA	ENSRNOG00000052007	pRNA	4194
1:11910798-11911343	451	461	MA0812.1	5.39e-05	-	TFAP2B(var.2)	ENSRNOG00000051831|ENSRNOG00000052007	5_8S_rRNA|pRNA	ENSRNOG00000052007	pRNA	4194
1:11910798-11911343	131	143	MA0813.1	1.68e-05	-	TFAP2B(var.3)	ENSRNOG00000051831|ENSRNOG00000052007	5_8S_rRNA|pRNA	ENSRNOG00000052007	pRNA	4194
1:11910798-11911343	131	143	MA0813.1	1.85e-05	+	TFAP2B(var.3)	ENSRNOG00000051831|ENSRNOG00000052007	5_8S_rRNA|pRNA	ENSRNOG00000052007	pRNA	4194
1:11910798-11911343	338	350	MA0813.1	6.99e-05	+	TFAP2B(var.3)	ENSRNOG00000051831|ENSRNOG00000052007	5_8S_rRNA|pRNA	ENSRNOG00000052007	pRNA	4194
1:11910798-11911343	25	37	MA0813.1	7.35e-05	-	TFAP2B(var.3)	ENSRNOG00000051831|ENSRNOG00000052007	5_8S_rRNA|pRNA	ENSRNOG00000052007	pRNA	4194
1:11910798-11911343	25	37	MA0813.1	9.23e-05	+	TFAP2B(var.3)	ENSRNOG00000051831|ENSRNOG00000052007	5_8S_rRNA|pRNA	ENSRNOG00000052007	pRNA	4194
1:11910798-11911343	373	385	MA0813.1	9.51e-05	+	TFAP2B(var.3)	ENSRNOG00000051831|ENSRNOG00000052007	5_8S_rRNA|pRNA	ENSRNOG00000052007	pRNA	4194
1:11910798-11911343	149	160	MA0524.2	4.92e-06	+	TFAP2C	ENSRNOG00000051831|ENSRNOG00000052007	5_8S_rRNA|pRNA	ENSRNOG00000052007	pRNA	4194
1:11910798-11911343	147	161	MA0524.1	1.19e-05	+	TFAP2C	ENSRNOG00000051831|ENSRNOG00000052007	5_8S_rRNA|pRNA	ENSRNOG00000052007	pRNA	4194
1:11910798-11911343	149	160	MA0524.2	1.84e-05	-	TFAP2C	ENSRNOG00000051831|ENSRNOG00000052007	5_8S_rRNA|pRNA	ENSRNOG00000052007	pRNA	4194
1:11910798-11911343	267	278	MA0524.2	8.09e-05	+	TFAP2C	ENSRNOG00000051831|ENSRNOG00000052007	5_8S_rRNA|pRNA	ENSRNOG00000052007	pRNA	4194
1:11910798-11911343	267	278	MA0524.2	8.23e-05	-	TFAP2C	ENSRNOG00000051831|ENSRNOG00000052007	5_8S_rRNA|pRNA	ENSRNOG00000052007	pRNA	4194
1:11910798-11911343	451	461	MA0814.1	2.69e-05	+	TFAP2C(var.2)	ENSRNOG00000051831|ENSRNOG00000052007	5_8S_rRNA|pRNA	ENSRNOG00000052007	pRNA	4194
1:11910798-11911343	150	160	MA0814.1	3.94e-05	+	TFAP2C(var.2)	ENSRNOG00000051831|ENSRNOG00000052007	5_8S_rRNA|pRNA	ENSRNOG00000052007	pRNA	4194
1:11910798-11911343	451	461	MA0814.1	5.05e-05	-	TFAP2C(var.2)	ENSRNOG00000051831|ENSRNOG00000052007	5_8S_rRNA|pRNA	ENSRNOG00000052007	pRNA	4194
1:11910798-11911343	131	143	MA0815.1	9.81e-06	-	TFAP2C(var.3)	ENSRNOG00000051831|ENSRNOG00000052007	5_8S_rRNA|pRNA	ENSRNOG00000052007	pRNA	4194
1:11910798-11911343	131	143	MA0815.1	9.91e-06	+	TFAP2C(var.3)	ENSRNOG00000051831|ENSRNOG00000052007	5_8S_rRNA|pRNA	ENSRNOG00000052007	pRNA	4194
1:11910798-11911343	338	350	MA0815.1	5.42e-05	+	TFAP2C(var.3)	ENSRNOG00000051831|ENSRNOG00000052007	5_8S_rRNA|pRNA	ENSRNOG00000052007	pRNA	4194
1:11910798-11911343	338	350	MA0815.1	5.65e-05	-	TFAP2C(var.3)	ENSRNOG00000051831|ENSRNOG00000052007	5_8S_rRNA|pRNA	ENSRNOG00000052007	pRNA	4194
1:11910798-11911343	25	37	MA0815.1	6.31e-05	-	TFAP2C(var.3)	ENSRNOG00000051831|ENSRNOG00000052007	5_8S_rRNA|pRNA	ENSRNOG00000052007	pRNA	4194
1:11910798-11911343	25	37	MA0815.1	7.83e-05	+	TFAP2C(var.3)	ENSRNOG00000051831|ENSRNOG00000052007	5_8S_rRNA|pRNA	ENSRNOG00000052007	pRNA	4194
1:11910798-11911343	373	385	MA0815.1	9.37e-05	+	TFAP2C(var.3)	ENSRNOG00000051831|ENSRNOG00000052007	5_8S_rRNA|pRNA	ENSRNOG00000052007	pRNA	4194
1:11910798-11911343	512	526	MA0527.1	1.47e-05	-	ZBTB33	ENSRNOG00000051831|ENSRNOG00000052007	5_8S_rRNA|pRNA	ENSRNOG00000052007	pRNA	4194
1:11910798-11911343	337	351	MA0527.1	2.24e-05	-	ZBTB33	ENSRNOG00000051831|ENSRNOG00000052007	5_8S_rRNA|pRNA	ENSRNOG00000052007	pRNA	4194
1:11910798-11911343	26	40	MA0527.1	3.2e-05	+	ZBTB33	ENSRNOG00000051831|ENSRNOG00000052007	5_8S_rRNA|pRNA	ENSRNOG00000052007	pRNA	4194
1:11910798-11911343	390	404	MA0527.1	7.23e-05	-	ZBTB33	ENSRNOG00000051831|ENSRNOG00000052007	5_8S_rRNA|pRNA	ENSRNOG00000052007	pRNA	4194
1:11910798-11911343	485	496	MA0694.1	5.86e-05	+	ZBTB7B	ENSRNOG00000051831|ENSRNOG00000052007	5_8S_rRNA|pRNA	ENSRNOG00000052007	pRNA	4194
1:11910798-11911343	485	496	MA0695.1	8.92e-05	+	ZBTB7C	ENSRNOG00000051831|ENSRNOG00000052007	5_8S_rRNA|pRNA	ENSRNOG00000052007	pRNA	4194
1:11910798-11911343	336	347	MA0695.1	9e-05	+	ZBTB7C	ENSRNOG00000051831|ENSRNOG00000052007	5_8S_rRNA|pRNA	ENSRNOG00000052007	pRNA	4194
1:11910798-11911343	128	141	MA0696.1	4.18e-05	+	ZIC1	ENSRNOG00000051831|ENSRNOG00000052007	5_8S_rRNA|pRNA	ENSRNOG00000052007	pRNA	4194
1:11910798-11911343	337	350	MA0696.1	4.8e-05	+	ZIC1	ENSRNOG00000051831|ENSRNOG00000052007	5_8S_rRNA|pRNA	ENSRNOG00000052007	pRNA	4194
1:11910798-11911343	197	210	MA0696.1	7.41e-05	+	ZIC1	ENSRNOG00000051831|ENSRNOG00000052007	5_8S_rRNA|pRNA	ENSRNOG00000052007	pRNA	4194
1:11910798-11911343	337	351	MA0697.1	2.63e-05	+	ZIC3	ENSRNOG00000051831|ENSRNOG00000052007	5_8S_rRNA|pRNA	ENSRNOG00000052007	pRNA	4194
1:11910798-11911343	197	211	MA0697.1	4.86e-05	+	ZIC3	ENSRNOG00000051831|ENSRNOG00000052007	5_8S_rRNA|pRNA	ENSRNOG00000052007	pRNA	4194
1:11910798-11911343	26	40	MA0697.1	5.53e-05	-	ZIC3	ENSRNOG00000051831|ENSRNOG00000052007	5_8S_rRNA|pRNA	ENSRNOG00000052007	pRNA	4194
1:11910798-11911343	128	142	MA0751.1	1.34e-05	+	ZIC4	ENSRNOG00000051831|ENSRNOG00000052007	5_8S_rRNA|pRNA	ENSRNOG00000052007	pRNA	4194
1:11910798-11911343	197	211	MA0751.1	1.64e-05	+	ZIC4	ENSRNOG00000051831|ENSRNOG00000052007	5_8S_rRNA|pRNA	ENSRNOG00000052007	pRNA	4194
1:11910798-11911343	132	146	MA0751.1	2.22e-05	-	ZIC4	ENSRNOG00000051831|ENSRNOG00000052007	5_8S_rRNA|pRNA	ENSRNOG00000052007	pRNA	4194
1:11910798-11911343	26	40	MA0751.1	3.07e-05	-	ZIC4	ENSRNOG00000051831|ENSRNOG00000052007	5_8S_rRNA|pRNA	ENSRNOG00000052007	pRNA	4194
1:11910798-11911343	337	351	MA0751.1	5.21e-05	+	ZIC4	ENSRNOG00000051831|ENSRNOG00000052007	5_8S_rRNA|pRNA	ENSRNOG00000052007	pRNA	4194
1:11910798-11911343	145	164	MA0088.1	2.99e-05	+	znf143	ENSRNOG00000051831|ENSRNOG00000052007	5_8S_rRNA|pRNA	ENSRNOG00000052007	pRNA	4194
1:11910798-11911343	245	265	MA0528.1	4.22e-06	+	ZNF263	ENSRNOG00000051831|ENSRNOG00000052007	5_8S_rRNA|pRNA	ENSRNOG00000052007	pRNA	4194
1:11910798-11911343	41	61	MA0528.1	2.24e-05	-	ZNF263	ENSRNOG00000051831|ENSRNOG00000052007	5_8S_rRNA|pRNA	ENSRNOG00000052007	pRNA	4194
1:11910798-11911343	44	53	MA0753.1	2.7e-05	+	ZNF740	ENSRNOG00000051831|ENSRNOG00000052007	5_8S_rRNA|pRNA	ENSRNOG00000052007	pRNA	4194
1:11910798-11911343	197	206	MA0753.1	5.8e-05	+	ZNF740	ENSRNOG00000051831|ENSRNOG00000052007	5_8S_rRNA|pRNA	ENSRNOG00000052007	pRNA	4194
1:11910798-11911343	337	346	MA0753.1	7.58e-05	+	ZNF740	ENSRNOG00000051831|ENSRNOG00000052007	5_8S_rRNA|pRNA	ENSRNOG00000052007	pRNA	4194
1:11910798-11911343	278	287	MA0753.1	9.04e-05	-	ZNF740	ENSRNOG00000051831|ENSRNOG00000052007	5_8S_rRNA|pRNA	ENSRNOG00000052007	pRNA	4194
1:11947357-11947782	174	188	MA0472.1	3.05e-06	+	EGR2	N/A	N/A	ENSRNOG00000061685	pRNA	14968
1:11947357-11947782	176	190	MA0472.1	3.05e-06	+	EGR2	N/A	N/A	ENSRNOG00000061685	pRNA	14968
1:11947357-11947782	178	192	MA0472.1	3.05e-06	+	EGR2	N/A	N/A	ENSRNOG00000061685	pRNA	14968
1:11947357-11947782	180	194	MA0472.1	3.05e-06	+	EGR2	N/A	N/A	ENSRNOG00000061685	pRNA	14968
1:11947357-11947782	182	196	MA0472.1	3.05e-06	+	EGR2	N/A	N/A	ENSRNOG00000061685	pRNA	14968
1:11947357-11947782	184	198	MA0472.1	3.05e-06	+	EGR2	N/A	N/A	ENSRNOG00000061685	pRNA	14968
1:11947357-11947782	186	200	MA0472.1	3.05e-06	+	EGR2	N/A	N/A	ENSRNOG00000061685	pRNA	14968
1:11947357-11947782	188	202	MA0472.1	3.05e-06	+	EGR2	N/A	N/A	ENSRNOG00000061685	pRNA	14968
1:11947357-11947782	190	204	MA0472.1	3.05e-06	+	EGR2	N/A	N/A	ENSRNOG00000061685	pRNA	14968
1:11947357-11947782	192	206	MA0472.1	3.05e-06	+	EGR2	N/A	N/A	ENSRNOG00000061685	pRNA	14968
1:11947357-11947782	194	208	MA0472.1	3.05e-06	+	EGR2	N/A	N/A	ENSRNOG00000061685	pRNA	14968
1:11947357-11947782	196	210	MA0472.1	3.05e-06	+	EGR2	N/A	N/A	ENSRNOG00000061685	pRNA	14968
1:11947357-11947782	198	212	MA0472.1	3.05e-06	+	EGR2	N/A	N/A	ENSRNOG00000061685	pRNA	14968
1:11947357-11947782	200	214	MA0472.1	3.05e-06	+	EGR2	N/A	N/A	ENSRNOG00000061685	pRNA	14968
1:11947357-11947782	202	216	MA0472.1	3.05e-06	+	EGR2	N/A	N/A	ENSRNOG00000061685	pRNA	14968
1:11947357-11947782	204	218	MA0472.1	3.05e-06	+	EGR2	N/A	N/A	ENSRNOG00000061685	pRNA	14968
1:11947357-11947782	206	220	MA0472.1	3.05e-06	+	EGR2	N/A	N/A	ENSRNOG00000061685	pRNA	14968
1:11947357-11947782	210	224	MA0472.1	7.23e-06	+	EGR2	N/A	N/A	ENSRNOG00000061685	pRNA	14968
1:11947357-11947782	208	222	MA0472.1	9.62e-06	+	EGR2	N/A	N/A	ENSRNOG00000061685	pRNA	14968
1:11947357-11947782	172	186	MA0472.1	1.05e-05	+	EGR2	N/A	N/A	ENSRNOG00000061685	pRNA	14968
1:11947357-11947782	170	184	MA0472.1	2.73e-05	+	EGR2	N/A	N/A	ENSRNOG00000061685	pRNA	14968
1:11947357-11947782	37	51	MA0732.1	4.03e-05	-	EGR3	N/A	N/A	ENSRNOG00000061685	pRNA	14968
1:11947357-11947782	36	51	MA0733.1	2.22e-05	-	EGR4	N/A	N/A	ENSRNOG00000061685	pRNA	14968
1:11947357-11947782	278	288	MA0141.3	9.37e-05	-	ESRRB	N/A	N/A	ENSRNOG00000061685	pRNA	14968
1:11947357-11947782	311	328	MA0149.1	1.3e-05	+	EWSR1-FLI1	N/A	N/A	ENSRNOG00000061685	pRNA	14968
1:11947357-11947782	145	162	MA0149.1	1.9e-05	-	EWSR1-FLI1	N/A	N/A	ENSRNOG00000061685	pRNA	14968
1:11947357-11947782	153	170	MA0149.1	4.98e-05	-	EWSR1-FLI1	N/A	N/A	ENSRNOG00000061685	pRNA	14968
1:11947357-11947782	254	271	MA0149.1	7.01e-05	+	EWSR1-FLI1	N/A	N/A	ENSRNOG00000061685	pRNA	14968
1:11947357-11947782	141	158	MA0149.1	7.17e-05	-	EWSR1-FLI1	N/A	N/A	ENSRNOG00000061685	pRNA	14968
1:11947357-11947782	36	49	MA0736.1	6.03e-05	-	GLIS2	N/A	N/A	ENSRNOG00000061685	pRNA	14968
1:11947357-11947782	369	378	MA0903.1	9.76e-05	-	HOXB3	N/A	N/A	ENSRNOG00000061685	pRNA	14968
1:11947357-11947782	40	53	MA0740.1	6.47e-05	-	KLF14	N/A	N/A	ENSRNOG00000061685	pRNA	14968
1:11947357-11947782	42	52	MA0741.1	1.31e-05	-	KLF16	N/A	N/A	ENSRNOG00000061685	pRNA	14968
1:11947357-11947782	40	50	MA0741.1	1.35e-05	-	KLF16	N/A	N/A	ENSRNOG00000061685	pRNA	14968
1:11947357-11947782	41	51	MA0741.1	1.35e-05	-	KLF16	N/A	N/A	ENSRNOG00000061685	pRNA	14968
1:11947357-11947782	43	53	MA0741.1	2.54e-05	-	KLF16	N/A	N/A	ENSRNOG00000061685	pRNA	14968
1:11947357-11947782	254	263	MA0039.1	4.03e-06	+	Klf4	N/A	N/A	ENSRNOG00000061685	pRNA	14968
1:11947357-11947782	153	162	MA0039.1	7.32e-05	-	Klf4	N/A	N/A	ENSRNOG00000061685	pRNA	14968
1:11947357-11947782	279	293	MA0768.1	4.18e-06	-	LEF1	N/A	N/A	ENSRNOG00000061685	pRNA	14968
1:11947357-11947782	233	247	MA0768.1	6.23e-05	+	LEF1	N/A	N/A	ENSRNOG00000061685	pRNA	14968
1:11947357-11947782	149	158	MA0057.1	1.21e-05	-	MZF1(var.2)	N/A	N/A	ENSRNOG00000061685	pRNA	14968
1:11947357-11947782	79	89	MA0503.1	1.42e-05	-	Nkx2-5(var.2)	N/A	N/A	ENSRNOG00000061685	pRNA	14968
1:11947357-11947782	10	18	MA0673.1	6.03e-05	-	NKX2-8	N/A	N/A	ENSRNOG00000061685	pRNA	14968
1:11947357-11947782	40	54	MA0504.1	6.53e-05	+	NR2C2	N/A	N/A	ENSRNOG00000061685	pRNA	14968
1:11947357-11947782	278	292	MA0505.1	3.92e-05	-	Nr5a2	N/A	N/A	ENSRNOG00000061685	pRNA	14968
1:11947357-11947782	272	285	MA0069.1	9.9e-05	+	Pax6	N/A	N/A	ENSRNOG00000061685	pRNA	14968
1:11947357-11947782	65	79	MA0508.1	9.69e-05	+	PRDM1	N/A	N/A	ENSRNOG00000061685	pRNA	14968
1:11947357-11947782	24	43	MA0073.1	1.27e-06	-	RREB1	N/A	N/A	ENSRNOG00000061685	pRNA	14968
1:11947357-11947782	32	51	MA0073.1	5.18e-06	-	RREB1	N/A	N/A	ENSRNOG00000061685	pRNA	14968
1:11947357-11947782	35	54	MA0073.1	5.73e-06	-	RREB1	N/A	N/A	ENSRNOG00000061685	pRNA	14968
1:11947357-11947782	43	62	MA0073.1	5.87e-06	-	RREB1	N/A	N/A	ENSRNOG00000061685	pRNA	14968
1:11947357-11947782	39	58	MA0073.1	6.85e-06	-	RREB1	N/A	N/A	ENSRNOG00000061685	pRNA	14968
1:11947357-11947782	29	48	MA0073.1	8.12e-06	-	RREB1	N/A	N/A	ENSRNOG00000061685	pRNA	14968
1:11947357-11947782	174	193	MA0073.1	1.04e-05	+	RREB1	N/A	N/A	ENSRNOG00000061685	pRNA	14968
1:11947357-11947782	176	195	MA0073.1	1.04e-05	+	RREB1	N/A	N/A	ENSRNOG00000061685	pRNA	14968
1:11947357-11947782	178	197	MA0073.1	1.04e-05	+	RREB1	N/A	N/A	ENSRNOG00000061685	pRNA	14968
1:11947357-11947782	180	199	MA0073.1	1.04e-05	+	RREB1	N/A	N/A	ENSRNOG00000061685	pRNA	14968
1:11947357-11947782	182	201	MA0073.1	1.04e-05	+	RREB1	N/A	N/A	ENSRNOG00000061685	pRNA	14968
1:11947357-11947782	184	203	MA0073.1	1.04e-05	+	RREB1	N/A	N/A	ENSRNOG00000061685	pRNA	14968
1:11947357-11947782	186	205	MA0073.1	1.04e-05	+	RREB1	N/A	N/A	ENSRNOG00000061685	pRNA	14968
1:11947357-11947782	188	207	MA0073.1	1.04e-05	+	RREB1	N/A	N/A	ENSRNOG00000061685	pRNA	14968
1:11947357-11947782	190	209	MA0073.1	1.04e-05	+	RREB1	N/A	N/A	ENSRNOG00000061685	pRNA	14968
1:11947357-11947782	192	211	MA0073.1	1.04e-05	+	RREB1	N/A	N/A	ENSRNOG00000061685	pRNA	14968
1:11947357-11947782	194	213	MA0073.1	1.04e-05	+	RREB1	N/A	N/A	ENSRNOG00000061685	pRNA	14968
1:11947357-11947782	196	215	MA0073.1	1.04e-05	+	RREB1	N/A	N/A	ENSRNOG00000061685	pRNA	14968
1:11947357-11947782	198	217	MA0073.1	1.04e-05	+	RREB1	N/A	N/A	ENSRNOG00000061685	pRNA	14968
1:11947357-11947782	200	219	MA0073.1	1.04e-05	+	RREB1	N/A	N/A	ENSRNOG00000061685	pRNA	14968
[truncated: 173,222 more rows]

## Sheet: MR Peaks_Summary
Motif	MotifName	Total	Total no of Peaks	% of Peaks containing motif
MA0007.2	AR	1065	1753	60.753
MA0528.1	ZNF263	1015	1753	57.9007
MA0727.1	NR3C2	972	1753	55.4478
MA0007.3	Ar	959	1753	54.7062
MA0113.2	NR3C1	950	1753	54.1928
MA0113.3	NR3C1	943	1753	53.7935
MA0079.2	SP1	901	1753	51.3976
MA0516.1	SP2	896	1753	51.1124
MA0079.3	SP1	895	1753	51.0553
MA0162.2	EGR1	858	1753	48.9447
MA0599.1	KLF5	830	1753	47.3474
MA0472.1	EGR2	778	1753	44.3811
MA0149.1	EWSR1-FLI1	741	1753	42.2704
MA0007.1	Ar	740	1753	42.2133
MA0741.1	KLF16	722	1753	41.1865
MA0746.1	SP3	718	1753	40.9584
MA0747.1	SP8	651	1753	37.1363
MA0039.2	Klf4	641	1753	36.5659
MA0461.1	Atoh1	603	1753	34.3982
MA0098.2	Ets1	597	1753	34.0559
MA0073.1	RREB1	593	1753	33.8277
MA0474.1	Erg	588	1753	33.5425
MA0522.1	Tcf3	582	1753	33.2002
MA0510.1	RFX5	577	1753	32.915
MA0600.1	RFX2	564	1753	32.1734
MA0079.1	SP1	563	1753	32.1164
MA0685.1	SP4	551	1753	31.4318
MA0509.1	Rfx1	547	1753	31.2037
MA0732.1	EGR3	542	1753	30.9184
MA0500.1	Myog	542	1753	30.9184
MA0493.1	Klf1	540	1753	30.8043
MA0471.1	E2F6	539	1753	30.7473
MA0080.3	Spi1	539	1753	30.7473
MA0475.1	FLI1	537	1753	30.6332
MA0163.1	PLAG1	535	1753	30.5191
MA0524.1	TFAP2C	534	1753	30.4621
MA0521.1	Tcf12	530	1753	30.2339
MA0499.1	Myod1	528	1753	30.1198
MA0753.1	ZNF740	512	1753	29.2071
MA0740.1	KLF14	509	1753	29.0359
MA0733.1	EGR4	502	1753	28.6366
MA0146.1	Zfx	491	1753	28.0091
MA0138.1	REST	491	1753	28.0091
MA0146.2	Zfx	488	1753	27.838
MA0469.1	E2F3	486	1753	27.7239
MA0816.1	Ascl2	483	1753	27.5528
MA0598.1	EHF	482	1753	27.4957
MA0139.1	CTCF	472	1753	26.9253
MA0154.2	EBF1	471	1753	26.8682
MA0473.1	ELF1	465	1753	26.526
MA0039.1	Klf4	464	1753	26.4689
MA0088.1	znf143	464	1753	26.4689
MA0113.1	NR3C1	461	1753	26.2978
MA0162.1	Egr1	456	1753	26.0125
MA0065.2	Pparg::Rxra	453	1753	25.8414
MA0513.1	SMAD2::SMAD3::SMAD4	451	1753	25.7273
MA0112.2	ESR1	441	1753	25.1569
MA0504.1	NR2C2	431	1753	24.5864
MA0048.1	NHLH1	422	1753	24.073
MA0498.1	Meis1	417	1753	23.7878
MA0003.1	TFAP2A	416	1753	23.7307
MA0062.1	GABPA	411	1753	23.4455
MA0145.2	Tcfcp2l1	410	1753	23.3885
MA0696.1	ZIC1	410	1753	23.3885
MA0003.2	TFAP2A	409	1753	23.3314
MA0145.1	Tcfcp2l1	407	1753	23.2173
MA0510.2	RFX5	404	1753	23.0462
MA0751.1	ZIC4	403	1753	22.9892
MA0697.1	ZIC3	399	1753	22.761
MA0057.1	MZF1(var.2)	395	1753	22.5328
MA0799.1	RFX4	391	1753	22.3046
MA0798.1	RFX3	390	1753	22.2476
MA0154.1	EBF1	378	1753	21.563
MA0144.1	Stat3	378	1753	21.563
MA0742.1	Klf12	377	1753	21.506
MA0810.1	TFAP2A(var.2)	372	1753	21.2208
MA0155.1	INSM1	372	1753	21.2208
MA0514.1	Sox3	372	1753	21.2208
MA0048.2	NHLH1	370	1753	21.1067
MA0600.2	RFX2	367	1753	20.9355
MA0472.2	EGR2	364	1753	20.7644
MA0138.2	REST	363	1753	20.7074
MA0258.1	ESR2	359	1753	20.4792
MA0076.2	ELK4	358	1753	20.4221
MA0665.1	MSC	354	1753	20.194
MA0050.2	IRF1	353	1753	20.1369
MA0597.1	THAP1	352	1753	20.0799
MA0144.2	STAT3	345	1753	19.6805
MA0508.1	PRDM1	344	1753	19.6235
MA0832.1	Tcf21	339	1753	19.3383
MA0671.1	NFIX	338	1753	19.2812
MA0003.3	TFAP2A	336	1753	19.1671
MA0470.1	E2F4	332	1753	18.939
MA0112.1	ESR1	332	1753	18.939
MA0519.1	Stat5a::Stat5b	328	1753	18.7108
MA0091.1	TAL1::TCF3	326	1753	18.5967
MA0119.1	NFIC::TLX1	325	1753	18.5396
MA0002.2	RUNX1	322	1753	18.3685
MA0736.1	GLIS2	320	1753	18.2544
MA0506.1	NRF1	319	1753	18.1974
MA0511.1	RUNX2	319	1753	18.1974
MA0486.1	HSF1	318	1753	18.1403
MA0739.1	Hic1	308	1753	17.5699
MA0774.1	MEIS2	308	1753	17.5699
MA0484.1	HNF4G	307	1753	17.5128
MA0114.2	HNF4A	307	1753	17.5128
MA0811.1	TFAP2B	306	1753	17.4558
MA0518.1	Stat4	306	1753	17.4558
MA0062.2	Gabpa	304	1753	17.3417
MA0517.1	STAT1::STAT2	304	1753	17.3417
MA0824.1	ID4	302	1753	17.2276
MA0014.1	Pax5	301	1753	17.1706
MA0512.1	Rxra	301	1753	17.1706
MA0524.2	TFAP2C	299	1753	17.0565
MA0812.1	TFAP2B(var.2)	299	1753	17.0565
MA0137.1	STAT1	297	1753	16.9424
MA0481.1	FOXP1	296	1753	16.8853
MA0814.1	TFAP2C(var.2)	295	1753	16.8283
MA0081.1	SPIB	295	1753	16.8283
MA0258.2	ESR2	294	1753	16.7712
MA0670.1	NFIA	294	1753	16.7712
MA0691.1	TFAP4	292	1753	16.6572
MA0607.1	Bhlha15	291	1753	16.6001
MA0738.1	HIC2	290	1753	16.5431
MA0591.1	Bach1::Mafk	288	1753	16.429
MA0105.3	NFKB1	283	1753	16.1438
MA0137.2	STAT1	282	1753	16.0867
MA0813.1	TFAP2B(var.3)	280	1753	15.9726
MA0117.1	Mafb	280	1753	15.9726
MA0505.1	Nr5a2	280	1753	15.9726
MA0014.2	PAX5	280	1753	15.9726
MA0156.1	FEV	280	1753	15.9726
MA0830.1	TCF4	278	1753	15.8585
MA0698.1	ZBTB18	278	1753	15.8585
MA0872.1	TFAP2A(var.3)	276	1753	15.7444
MA0154.3	EBF1	276	1753	15.7444
MA0463.1	Bcl6	275	1753	15.6874
MA0024.2	E2F1	273	1753	15.5733
MA0100.2	Myb	272	1753	15.5163
MA0525.1	TP63	270	1753	15.4022
MA0058.2	MAX	268	1753	15.2881
MA0522.2	TCF3	268	1753	15.2881
MA0645.1	ETV6	265	1753	15.1169
MA0515.1	Sox6	264	1753	15.0599
MA0148.2	FOXA1	263	1753	15.0029
MA0088.2	ZNF143	263	1753	15.0029
MA0136.2	ELF5	261	1753	14.8888
MA0114.1	HNF4A	259	1753	14.7747
MA0148.1	FOXA1	259	1753	14.7747
MA0815.1	TFAP2C(var.3)	258	1753	14.7176
MA0783.1	PKNOX2	256	1753	14.6035
MA0745.1	SNAI2	255	1753	14.5465
MA0137.3	STAT1	250	1753	14.2613
MA0737.1	GLIS3	250	1753	14.2613
MA0092.1	Hand1::Tcf3	250	1753	14.2613
MA0105.2	NFKB1	249	1753	14.2042
MA0147.2	Myc	247	1753	14.0901
MA0820.1	FIGLA	245	1753	13.976
MA0068.1	Pax4	243	1753	13.862
MA0483.1	Gfi1b	242	1753	13.8049
MA0150.2	Nfe2l2	241	1753	13.7479
MA0480.1	Foxo1	240	1753	13.6908
MA0095.2	YY1	240	1753	13.6908
MA0641.1	ELF4	238	1753	13.5767
MA0098.3	ETS1	235	1753	13.4056
MA0503.1	Nkx2-5(var.2)	233	1753	13.2915
MA0107.1	RELA	232	1753	13.2345
MA0695.1	ZBTB7C	230	1753	13.1204
MA0101.1	REL	229	1753	13.0633
MA0111.1	Spz1	228	1753	13.0063
MA0526.1	USF2	226	1753	12.8922
MA0775.1	MEIS3	226	1753	12.8922
MA0592.1	ESRRA	225	1753	12.8351
MA0473.2	ELF1	222	1753	12.664
MA0474.2	ERG	219	1753	12.4929
MA0657.1	KLF13	218	1753	12.4358
MA0687.1	SPIC	216	1753	12.3217
MA0598.2	EHF	215	1753	12.2647
MA0143.3	Sox2	215	1753	12.2647
MA0105.1	NFKB1	214	1753	12.2076
MA0520.1	Stat6	213	1753	12.1506
MA0131.2	HINFP	212	1753	12.0936
MA0464.1	Bhlhe40	212	1753	12.0936
MA0116.1	Znf423	211	1753	12.0365
MA0080.4	SPI1	211	1753	12.0365
MA0136.1	ELF5	211	1753	12.0365
MA0106.1	TP53	209	1753	11.9224
MA0640.1	ELF3	208	1753	11.8654
MA0159.1	RARA::RXRA	208	1753	11.8654
MA0593.1	FOXP2	206	1753	11.7513
MA0760.1	ERF	204	1753	11.6372
MA0475.2	FLI1	203	1753	11.5801
MA0050.1	IRF1	203	1753	11.5801
MA0782.1	PKNOX1	200	1753	11.409
MA0122.1	Nkx3-2	200	1753	11.409
MA0147.1	Myc	199	1753	11.352
MA0842.1	NRL	199	1753	11.352
MA0496.1	MAFK	199	1753	11.352
MA0093.2	USF1	198	1753	11.2949
MA0143.1	Sox2	198	1753	11.2949
MA0750.1	ZBTB7A	197	1753	11.2379
MA0863.1	MTF1	197	1753	11.2379
MA0595.1	SREBF1	196	1753	11.1808
MA0090.1	TEAD1	196	1753	11.1808
MA0143.2	Sox2	196	1753	11.1808
MA0080.2	SPI1	196	1753	11.1808
MA0762.1	ETV2	196	1753	11.1808
MA0478.1	FOSL2	195	1753	11.1238
MA0797.1	TGIF2	194	1753	11.0667
MA0104.2	Mycn	194	1753	11.0667
MA0065.1	PPARG::RXRA	194	1753	11.0667
MA0734.1	GLI2	194	1753	11.0667
MA0141.2	Esrrb	194	1753	11.0667
MA0667.1	MYF6	193	1753	11.0097
MA0028.1	ELK1	193	1753	11.0097
MA0694.1	ZBTB7B	193	1753	11.0097
MA0523.1	TCF7L2	193	1753	11.0097
MA0141.1	Esrrb	193	1753	11.0097
MA0771.1	HSF4	192	1753	10.9527
MA0150.1	NFE2L2	192	1753	10.9527
MA0759.1	ELK3	190	1753	10.8386
MA0028.2	ELK1	190	1753	10.8386
MA0596.1	SREBF2	190	1753	10.8386
MA0693.1	Vdr	190	1753	10.8386
MA0730.1	RARA(var.2)	190	1753	10.8386
MA0017.1	NR2F1	190	1753	10.8386
MA0156.2	FEV	189	1753	10.7815
MA0104.3	Mycn	187	1753	10.6674
MA0860.1	Rarg(var.2)	187	1753	10.6674
MA0677.1	Nr2f6	187	1753	10.6674
MA0763.1	ETV3	187	1753	10.6674
MA0486.2	HSF1	186	1753	10.6104
MA0669.1	NEUROG2	185	1753	10.5533
MA0646.1	GCM1	185	1753	10.5533
MA0103.2	ZEB1	185	1753	10.5533
MA0796.1	TGIF1	184	1753	10.4963
MA0060.2	NFYA	184	1753	10.4963
MA0495.1	MAFF	184	1753	10.4963
MA0042.1	FOXI1	182	1753	10.3822
MA0148.3	FOXA1	182	1753	10.3822
MA0497.1	MEF2C	182	1753	10.3822
MA0731.1	BCL6B	182	1753	10.3822
MA0476.1	FOS	181	1753	10.3252
MA0106.2	TP53	180	1753	10.2681
MA0017.2	NR2F1	180	1753	10.2681
MA0770.1	HSF2	178	1753	10.154
MA0501.1	MAF::NFE2	178	1753	10.154
MA0461.2	Atoh1	177	1753	10.097
MA0494.1	Nr1h3::Rxra	177	1753	10.097
MA0489.1	JUN(var.2)	176	1753	10.0399
MA0761.1	ETV1	176	1753	10.0399
MA0764.1	ETV4	176	1753	10.0399
MA0735.1	GLIS1	176	1753	10.0399
MA0117.2	Mafb	176	1753	10.0399
MA0765.1	ETV5	175	1753	9.98289
MA0606.1	NFAT5	175	1753	9.98289
MA1099.1	Hes1	174	1753	9.92584
MA0672.1	NKX2-3	173	1753	9.8688
MA0809.1	TEAD4	171	1753	9.75471
MA0512.2	Rxra	170	1753	9.69766
MA0769.1	Tcf7	170	1753	9.69766
MA0490.1	JUNB	169	1753	9.64062
MA0059.1	MAX::MYC	168	1753	9.58357
MA0160.1	NR4A2	168	1753	9.58357
MA0623.1	Neurog1	167	1753	9.52653
MA0060.1	NFYA	167	1753	9.52653
MA0114.3	Hnf4a	167	1753	9.52653
MA0491.1	JUND	166	1753	9.46948
MA0038.1	Gfi1	165	1753	9.41244
MA0488.1	JUN	164	1753	9.35539
MA0855.1	RXRB	164	1753	9.35539
MA0090.2	TEAD1	162	1753	9.2413
MA0477.1	FOSL1	161	1753	9.18426
MA0686.1	SPDEF	161	1753	9.18426
MA0633.1	Twist2	160	1753	9.12721
MA0822.1	HES7	159	1753	9.07017
MA0066.1	PPARG	159	1753	9.07017
MA0157.1	FOXO3	159	1753	9.07017
MA0152.1	NFATC2	158	1753	9.01312
MA0502.1	NFYB	157	1753	8.95608
MA0047.2	Foxa2	157	1753	8.95608
MA0099.2	FOS::JUN	157	1753	8.95608
MA0768.1	LEF1	155	1753	8.84199
MA0856.1	RXRG	154	1753	8.78494
MA0744.1	SCRT2	153	1753	8.7279
MA0649.1	HEY2	152	1753	8.67085
MA0076.1	ELK4	151	1753	8.6138
MA0632.1	Tcfl5	150	1753	8.55676
MA0142.1	Pou5f1::Sox2	149	1753	8.49971
MA0462.1	BATF::JUN	149	1753	8.49971
MA0846.1	FOXC2	149	1753	8.49971
MA0673.1	NKX2-8	149	1753	8.49971
MA0078.1	Sox17	149	1753	8.49971
MA0823.1	HEY1	148	1753	8.44267
MA0112.3	ESR1	147	1753	8.38562
MA0743.1	SCRT1	145	1753	8.27153
MA0105.4	NFKB1	144	1753	8.21449
MA0047.1	Foxa2	144	1753	8.21449
MA0052.2	MEF2A	143	1753	8.15744
MA0867.1	SOX4	143	1753	8.15744
MA0803.1	TBX15	143	1753	8.15744
MA0074.1	RXRA::VDR	143	1753	8.15744
MA0808.1	TEAD3	142	1753	8.1004
MA0115.1	NR1H2::RXRA	142	1753	8.1004
MA0041.1	Foxd3	141	1753	8.04335
MA0141.3	ESRRB	141	1753	8.04335
MA0624.1	NFATC1	141	1753	8.04335
MA0620.1	Mitf	140	1753	7.98631
MA0100.1	Myb	140	1753	7.98631
MA0801.1	MGA	139	1753	7.92926
MA0778.1	NFKB2	138	1753	7.87222
MA0492.1	JUND(var.2)	138	1753	7.87222
MA0653.1	IRF9	138	1753	7.87222
MA0479.1	FOXH1	138	1753	7.87222
MA0807.1	TBX5	138	1753	7.87222
MA0617.1	Id2	137	1753	7.81517
MA0767.1	GCM2	137	1753	7.81517
MA0858.1	Rarb(var.2)	136	1753	7.75813
MA0689.1	TBX20	136	1753	7.75813
MA0772.1	IRF7	136	1753	7.75813
MA0857.1	Rarb	136	1753	7.75813
MA0821.1	HES5	135	1753	7.70108
MA0058.1	MAX	135	1753	7.70108
MA0527.1	ZBTB33	135	1753	7.70108
MA0099.1	JUN::FOS	135	1753	7.70108
MA0851.1	Foxj3	135	1753	7.70108
MA0827.1	OLIG3	134	1753	7.64404
MA0083.2	SRF	133	1753	7.58699
MA0865.1	E2F8	133	1753	7.58699
MA0625.1	NFATC3	133	1753	7.58699
MA0692.1	TFEB	132	1753	7.52995
MA0592.2	Esrra	132	1753	7.52995
MA0852.1	Foxk1	131	1753	7.4729
MA0164.1	Nr2e3	130	1753	7.41586
MA0690.1	TBX21	129	1753	7.35881
MA0643.1	Esrrg	129	1753	7.35881
MA0622.1	Mlxip	127	1753	7.24472
MA0728.1	Nr2f6(var.2)	127	1753	7.24472
MA0616.1	Hes2	126	1753	7.18768
MA0051.1	IRF2	126	1753	7.18768
MA0859.1	Rarg	126	1753	7.18768
MA0839.1	CREB3L1	125	1753	7.13063
MA0684.1	RUNX3	124	1753	7.07359
MA0729.1	RARA	124	1753	7.07359
MA0868.1	SOX8	123	1753	7.01654
MA0093.1	USF1	122	1753	6.9595
MA0831.1	TFE3	122	1753	6.9595
MA0688.1	TBX2	122	1753	6.9595
MA0058.3	MAX	120	1753	6.84541
MA0140.2	GATA1::TAL1	120	1753	6.84541
MA0027.1	En1	120	1753	6.84541
MA0800.1	EOMES	119	1753	6.78836
MA0802.1	TBR1	119	1753	6.78836
MA0668.1	NEUROD2	117	1753	6.67427
MA0841.1	NFE2	116	1753	6.61723
MA0871.1	TFEC	116	1753	6.61723
MA0507.1	POU2F2	116	1753	6.61723
MA0869.1	Sox11	116	1753	6.61723
MA0498.2	MEIS1	116	1753	6.61723
MA0659.1	MAFG	115	1753	6.56018
MA0140.1	Tal1::Gata1	115	1753	6.56018
MA0077.1	SOX9	114	1753	6.50314
MA0626.1	Npas2	113	1753	6.44609
MA0825.1	MNT	113	1753	6.44609
MA0835.1	BATF3	112	1753	6.38905
MA0071.1	RORA	112	1753	6.38905
MA0748.1	YY2	112	1753	6.38905
MA0678.1	OLIG2	111	1753	6.332
MA0603.1	Arntl	111	1753	6.332
MA0052.3	MEF2A	110	1753	6.27496
MA0676.1	Nr2e1	110	1753	6.27496
MA0611.1	Dux	110	1753	6.27496
MA0040.1	Foxq1	110	1753	6.27496
MA0464.2	BHLHE40	109	1753	6.21791
MA0259.1	ARNT::HIF1A	109	1753	6.21791
MA0102.3	CEBPA	109	1753	6.21791
MA0036.2	GATA2	109	1753	6.21791
MA0655.1	JDP2	108	1753	6.16087
MA0805.1	TBX1	108	1753	6.16087
MA0806.1	TBX4	108	1753	6.16087
MA0793.1	POU6F2	108	1753	6.16087
MA0018.1	CREB1	107	1753	6.10382
MA0106.3	TP53	106	1753	6.04678
MA0638.1	CREB3	106	1753	6.04678
MA0779.1	PAX1	106	1753	6.04678
MA0018.2	CREB1	105	1753	5.98973
MA0758.1	E2F7	105	1753	5.98973
MA0124.2	Nkx3-1	104	1753	5.93269
MA0030.1	FOXF2	104	1753	5.93269
MA0627.1	Pou2f3	104	1753	5.93269
MA0511.2	RUNX2	104	1753	5.93269
MA0784.1	POU1F1	104	1753	5.93269
MA0786.1	POU3F1	103	1753	5.87564
MA0024.1	E2F1	102	1753	5.8186
MA0002.1	RUNX1	102	1753	5.8186
MA0861.1	TP73	101	1753	5.76155
MA0773.1	MEF2D	101	1753	5.76155
MA0787.1	POU3F2	101	1753	5.76155
MA0009.1	T	101	1753	5.76155
MA0866.1	SOX21	100	1753	5.70451
MA0652.1	IRF8	100	1753	5.70451
MA0818.1	BHLHE22	99	1753	5.64746
MA0789.1	POU3F4	99	1753	5.64746
MA0752.1	ZNF410	99	1753	5.64746
MA0781.1	PAX9	99	1753	5.64746
MA0656.1	JDP2(var.2)	98	1753	5.59042
MA0035.3	Gata1	98	1753	5.59042
MA0102.1	Cebpa	98	1753	5.59042
MA0840.1	Creb5	97	1753	5.53337
MA0604.1	Atf1	97	1753	5.53337
MA0122.2	NKX3-2	97	1753	5.53337
MA0719.1	RHOXF1	97	1753	5.53337
MA0792.1	POU5F1B	97	1753	5.53337
MA0482.1	Gata4	97	1753	5.53337
MA0157.2	FOXO3	97	1753	5.53337
MA0788.1	POU3F3	95	1753	5.41928
MA0613.1	FOXG1	95	1753	5.41928
MA0826.1	OLIG1	94	1753	5.36224
MA0032.2	FOXC1	93	1753	5.30519
MA0785.1	POU2F1	93	1753	5.30519
MA0035.2	Gata1	93	1753	5.30519
MA0605.1	Atf3	92	1753	5.24815
MA0467.1	Crx	92	1753	5.24815
MA0614.1	Foxj2	92	1753	5.24815
MA0870.1	Sox1	91	1753	5.1911
MA0875.1	BARX1	91	1753	5.1911
MA0819.1	CLOCK	90	1753	5.13406
MA0608.1	Creb3l2	90	1753	5.13406
MA0903.1	HOXB3	90	1753	5.13406
MA0629.1	Rhox11	90	1753	5.13406
MA0877.1	Barhl1	89	1753	5.07701
MA0466.1	CEBPB	89	1753	5.07701
MA0817.1	BHLHE23	88	1753	5.01997
MA0636.1	BHLHE41	88	1753	5.01997
MA0829.1	Srebf1(var.2)	88	1753	5.01997
MA0914.1	ISL2	87	1753	4.96292
MA0029.1	Mecom	87	1753	4.96292
MA0899.1	HOXA10	86	1753	4.90588
MA0828.1	SREBF2(var.2)	85	1753	4.84883
MA0067.1	Pax2	85	1753	4.84883
MA0052.1	MEF2A	84	1753	4.79179
MA0660.1	MEF2B	84	1753	4.79179
MA0844.1	XBP1	84	1753	4.79179
MA0664.1	MLXIPL	83	1753	4.73474
MA0834.1	ATF7	83	1753	4.73474
MA0619.1	LIN54	82	1753	4.6777
MA0650.1	HOXA13	82	1753	4.6777
MA0042.2	FOXI1	81	1753	4.62065
MA0033.2	FOXL1	81	1753	4.62065
MA0031.1	FOXD1	81	1753	4.62065
MA0847.1	FOXD2	81	1753	4.62065
MA0848.1	FOXO4	81	1753	4.62065
MA0849.1	FOXO6	81	1753	4.62065
MA0850.1	FOXP3	81	1753	4.62065
MA0893.1	GSX2	81	1753	4.62065
MA0909.1	HOXD13	81	1753	4.62065
MA0072.1	RORA(var.2)	80	1753	4.56361
MA0009.2	T	78	1753	4.44952
MA0675.1	NKX6-2	78	1753	4.44952
MA0032.1	FOXC1	78	1753	4.44952
MA0833.1	ATF4	78	1753	4.44952
MA0594.1	Hoxa9	78	1753	4.44952
MA0901.1	HOXB13	77	1753	4.39247
MA0084.1	SRY	77	1753	4.39247
MA0663.1	MLX	76	1753	4.33542
MA0609.1	Crem	76	1753	4.33542
MA0845.1	FOXB1	76	1753	4.33542
MA0794.1	PROX1	76	1753	4.33542
MA0708.1	MSX2	76	1753	4.33542
MA0709.1	Msx3	76	1753	4.33542
MA0674.1	NKX6-1	75	1753	4.27838
MA0896.1	Hmx1	75	1753	4.27838
MA0900.1	HOXA2	73	1753	4.16429
MA0913.1	Hoxd9	73	1753	4.16429
MA0019.1	Ddit3::Cebpa	73	1753	4.16429
MA0525.2	TP63	72	1753	4.10724
MA0637.1	CENPB	72	1753	4.10724
MA0666.1	MSX1	72	1753	4.10724
MA0791.1	POU4F3	71	1753	4.0502
MA0790.1	POU4F1	71	1753	4.0502
MA0707.1	MNX1	71	1753	4.0502
MA0642.1	EN2	71	1753	4.0502
MA0876.1	BSX	71	1753	4.0502
MA0898.1	Hmx3	71	1753	4.0502
MA0885.1	Dlx2	70	1753	3.99315
MA0795.1	SMAD3	69	1753	3.93611
MA0699.1	LBX2	69	1753	3.93611
MA0610.1	DMRT3	69	1753	3.93611
MA0897.1	Hmx2	69	1753	3.93611
MA0465.1	CDX2	69	1753	3.93611
MA0618.1	LBX1	69	1753	3.93611
MA0468.1	DUX4	69	1753	3.93611
MA0710.1	NOTO	68	1753	3.87906
MA0902.1	HOXB2	68	1753	3.87906
MA0878.1	CDX1	68	1753	3.87906
MA0037.2	GATA3	68	1753	3.87906
MA0804.1	TBX19	67	1753	3.82202
MA0615.1	Gmeb1	67	1753	3.82202
MA0682.1	Pitx1	67	1753	3.82202
MA0766.1	GATA5	67	1753	3.82202
MA0043.2	HLF	66	1753	3.76497
MA0124.1	NKX3-1	66	1753	3.76497
MA0027.2	EN1	66	1753	3.76497
MA0890.1	GBX2	66	1753	3.76497
MA0647.1	GRHL1	65	1753	3.70793
MA0644.1	ESX1	65	1753	3.70793
MA0683.1	POU4F2	65	1753	3.70793
MA0634.1	ALX3	65	1753	3.70793
MA0070.1	PBX1	65	1753	3.70793
MA0108.1	TBP	65	1753	3.70793
MA0485.1	Hoxc9	65	1753	3.70793
MA0025.1	NFIL3	64	1753	3.65088
MA0043.1	HLF	64	1753	3.65088
MA0892.1	GSX1	64	1753	3.65088
MA0108.2	TBP	64	1753	3.65088
MA0145.3	TFCP2	63	1753	3.59384
MA0063.1	Nkx2-5	63	1753	3.59384
MA0102.2	CEBPA	62	1753	3.53679
MA0069.1	Pax6	62	1753	3.53679
MA0046.1	HNF1A	62	1753	3.53679
MA0714.1	PITX3	62	1753	3.53679
MA0024.3	E2F1	61	1753	3.47975
MA0612.1	EMX1	61	1753	3.47975
MA0718.1	RAX	61	1753	3.47975
MA0907.1	HOXC13	61	1753	3.47975
MA0891.1	GSC2	60	1753	3.4227
MA0639.1	DBP	59	1753	3.36566
MA0912.1	Hoxd3	59	1753	3.36566
MA0132.2	PDX1	59	1753	3.36566
MA0722.1	VAX1	59	1753	3.36566
MA0125.1	Nobox	59	1753	3.36566
MA0109.1	HLTF	59	1753	3.36566
MA0648.1	GSC	59	1753	3.36566
MA0706.1	MEOX2	59	1753	3.36566
MA0889.1	GBX1	58	1753	3.30861
MA0654.1	ISX	58	1753	3.30861
MA0701.1	LHX9	58	1753	3.30861
MA0716.1	PRRX1	58	1753	3.30861
MA0717.1	RAX2	58	1753	3.30861
MA0630.1	SHOX	58	1753	3.30861
MA0720.1	Shox2	58	1753	3.30861
MA0721.1	UNCX	58	1753	3.30861
MA0083.1	SRF	58	1753	3.30861
MA0153.1	HNF1B	57	1753	3.25157
MA0843.1	TEF	56	1753	3.19452
MA0662.1	MIXL1	56	1753	3.19452
MA0894.1	HESX1	56	1753	3.19452
MA0601.1	Arid3b	56	1753	3.19452
MA0904.1	Hoxb5	56	1753	3.19452
MA0725.1	VSX1	56	1753	3.19452
MA0726.1	VSX2	56	1753	3.19452
MA0700.1	LHX2	55	1753	3.13748
MA0879.1	Dlx1	55	1753	3.13748
MA0910.1	Hoxd8	54	1753	3.08043
MA0882.1	DLX6	54	1753	3.08043
MA0046.2	HNF1A	53	1753	3.02339
MA0838.1	CEBPG	52	1753	2.96634
MA0888.1	EVX2	52	1753	2.96634
MA0661.1	MEOX1	52	1753	2.96634
MA0712.1	OTX2	52	1753	2.96634
MA0884.1	DUXA	51	1753	2.9093
MA0883.1	Dmbx1	51	1753	2.9093
MA0887.1	EVX1	50	1753	2.85225
MA0083.3	SRF	50	1753	2.85225
MA0075.2	Prrx2	50	1753	2.85225
MA0681.1	Phox2b	50	1753	2.85225
MA0135.1	Lhx3	50	1753	2.85225
MA0713.1	PHOX2A	50	1753	2.85225
MA0895.1	HMBOX1	50	1753	2.85225
MA0158.1	HOXA5	50	1753	2.85225
MA0705.1	Lhx8	49	1753	2.79521
MA0033.1	FOXL1	49	1753	2.79521
MA0881.1	Dlx4	49	1753	2.79521
MA0837.1	CEBPE	48	1753	2.73816
MA0723.1	VAX2	47	1753	2.68112
MA0757.1	ONECUT3	46	1753	2.62407
MA0631.1	Six3	46	1753	2.62407
MA0131.1	HINFP	45	1753	2.56703
MA0724.1	VENTX	44	1753	2.50998
MA0905.1	HOXC10	44	1753	2.50998
MA0906.1	HOXC12	44	1753	2.50998
MA0777.1	MYBL2	43	1753	2.45294
MA0702.1	LMX1A	43	1753	2.45294
MA0703.1	LMX1B	43	1753	2.45294
MA0602.1	Arid5a	43	1753	2.45294
MA0621.1	mix-a	42	1753	2.39589
MA0715.1	PROP1	41	1753	2.33885
MA0886.1	EMX2	40	1753	2.2818
MA0635.1	BARHL2	40	1753	2.2818
MA0711.1	OTX1	40	1753	2.2818
MA0466.2	CEBPB	39	1753	2.22476
MA0836.1	CEBPD	39	1753	2.22476
MA0853.1	Alx4	38	1753	2.16771
MA0874.1	Arx	37	1753	2.11067
MA0854.1	Alx1	37	1753	2.11067
MA0908.1	HOXD11	37	1753	2.11067
MA0911.1	Hoxa11	37	1753	2.11067
MA0880.1	Dlx3	35	1753	1.99658
MA0873.1	HOXD12	34	1753	1.93953
MA0864.1	E2F2	33	1753	1.88249
MA0153.2	HNF1B	31	1753	1.7684
MA0651.1	HOXC11	31	1753	1.7684
MA0068.2	PAX4	28	1753	1.59726
MA0862.1	GMEB2	28	1753	1.59726
MA0469.2	E2F3	28	1753	1.59726
MA0658.1	LHX6	27	1753	1.54022
MA0756.1	ONECUT2	27	1753	1.54022
MA0749.1	ZBED1	26	1753	1.48317
MA0704.1	Lhx4	25	1753	1.42613
MA0776.1	MYBL1	25	1753	1.42613
MA0754.1	CUX1	23	1753	1.31204
MA0679.1	ONECUT1	23	1753	1.31204
MA0628.1	POU6F1	21	1753	1.19795
MA0755.1	CUX2	20	1753	1.1409
MA0780.1	PAX3	19	1753	1.08386
MA0680.1	PAX7	18	1753	1.02681

## Sheet: GR Peaks_FIMO
PeakCoordinates	TFBSstart	TFBSend	MotifID	pValue	strand	MotifName	GeneIDs(-5Kb+5Kb)	GeneNames(-5Kb+5Kb)	ClosestGeneID	ClosestGeneName	ClosestGeneDistance
1:10673832-10674233	212	228	MA0007.3	1.64e-05	-	Ar	N/A	N/A	ENSRNOG00000059769	AABR07000356.1	101406
1:10673832-10674233	212	228	MA0007.3	2.57e-05	+	Ar	N/A	N/A	ENSRNOG00000059769	AABR07000356.1	101406
1:10673832-10674233	203	212	MA0636.1	6.07e-05	-	BHLHE41	N/A	N/A	ENSRNOG00000059769	AABR07000356.1	101406
1:10673832-10674233	203	212	MA0636.1	6.34e-05	+	BHLHE41	N/A	N/A	ENSRNOG00000059769	AABR07000356.1	101406
1:10673832-10674233	50	60	MA0474.1	5.11e-05	+	Erg	N/A	N/A	ENSRNOG00000059769	AABR07000356.1	101406
1:10673832-10674233	47	61	MA0098.2	8.51e-05	-	Ets1	N/A	N/A	ENSRNOG00000059769	AABR07000356.1	101406
1:10673832-10674233	39	49	MA0148.1	1.62e-05	+	FOXA1	N/A	N/A	ENSRNOG00000059769	AABR07000356.1	101406
1:10673832-10674233	39	49	MA0148.2	1.62e-05	+	FOXA1	N/A	N/A	ENSRNOG00000059769	AABR07000356.1	101406
1:10673832-10674233	35	49	MA0148.3	3.09e-05	+	FOXA1	N/A	N/A	ENSRNOG00000059769	AABR07000356.1	101406
1:10673832-10674233	49	59	MA0148.2	6.73e-05	-	FOXA1	N/A	N/A	ENSRNOG00000059769	AABR07000356.1	101406
1:10673832-10674233	49	59	MA0148.1	6.79e-05	-	FOXA1	N/A	N/A	ENSRNOG00000059769	AABR07000356.1	101406
1:10673832-10674233	39	50	MA0047.2	5.38e-05	+	Foxa2	N/A	N/A	ENSRNOG00000059769	AABR07000356.1	101406
1:10673832-10674233	38	48	MA0845.1	3.74e-05	-	FOXB1	N/A	N/A	ENSRNOG00000059769	AABR07000356.1	101406
1:10673832-10674233	38	48	MA0032.2	3.81e-05	-	FOXC1	N/A	N/A	ENSRNOG00000059769	AABR07000356.1	101406
1:10673832-10674233	37	48	MA0846.1	9.77e-06	-	FOXC2	N/A	N/A	ENSRNOG00000059769	AABR07000356.1	101406
1:10673832-10674233	38	45	MA0031.1	4.35e-05	-	FOXD1	N/A	N/A	ENSRNOG00000059769	AABR07000356.1	101406
1:10673832-10674233	39	45	MA0847.1	7.93e-05	-	FOXD2	N/A	N/A	ENSRNOG00000059769	AABR07000356.1	101406
1:10673832-10674233	289	300	MA0041.1	8.09e-05	-	Foxd3	N/A	N/A	ENSRNOG00000059769	AABR07000356.1	101406
1:10673832-10674233	38	45	MA0613.1	2.18e-05	-	FOXG1	N/A	N/A	ENSRNOG00000059769	AABR07000356.1	101406
1:10673832-10674233	39	45	MA0042.2	7.93e-05	-	FOXI1	N/A	N/A	ENSRNOG00000059769	AABR07000356.1	101406
1:10673832-10674233	38	45	MA0614.1	2.18e-05	-	Foxj2	N/A	N/A	ENSRNOG00000059769	AABR07000356.1	101406
1:10673832-10674233	34	50	MA0851.1	4.13e-06	-	Foxj3	N/A	N/A	ENSRNOG00000059769	AABR07000356.1	101406
1:10673832-10674233	34	50	MA0852.1	5.05e-06	-	Foxk1	N/A	N/A	ENSRNOG00000059769	AABR07000356.1	101406
1:10673832-10674233	324	340	MA0852.1	8.56e-05	+	Foxk1	N/A	N/A	ENSRNOG00000059769	AABR07000356.1	101406
1:10673832-10674233	39	45	MA0033.2	7.93e-05	-	FOXL1	N/A	N/A	ENSRNOG00000059769	AABR07000356.1	101406
1:10673832-10674233	52	62	MA0480.1	4.31e-05	-	Foxo1	N/A	N/A	ENSRNOG00000059769	AABR07000356.1	101406
1:10673832-10674233	36	46	MA0480.1	5.02e-05	+	Foxo1	N/A	N/A	ENSRNOG00000059769	AABR07000356.1	101406
1:10673832-10674233	39	46	MA0157.1	2.18e-05	-	FOXO3	N/A	N/A	ENSRNOG00000059769	AABR07000356.1	101406
1:10673832-10674233	38	45	MA0157.2	2.18e-05	-	FOXO3	N/A	N/A	ENSRNOG00000059769	AABR07000356.1	101406
1:10673832-10674233	39	45	MA0848.1	7.93e-05	-	FOXO4	N/A	N/A	ENSRNOG00000059769	AABR07000356.1	101406
1:10673832-10674233	39	45	MA0849.1	7.93e-05	-	FOXO6	N/A	N/A	ENSRNOG00000059769	AABR07000356.1	101406
1:10673832-10674233	324	338	MA0481.1	4.64e-06	+	FOXP1	N/A	N/A	ENSRNOG00000059769	AABR07000356.1	101406
1:10673832-10674233	356	370	MA0481.1	4.57e-05	-	FOXP1	N/A	N/A	ENSRNOG00000059769	AABR07000356.1	101406
1:10673832-10674233	36	50	MA0481.1	5.45e-05	-	FOXP1	N/A	N/A	ENSRNOG00000059769	AABR07000356.1	101406
1:10673832-10674233	37	47	MA0593.1	2.64e-05	-	FOXP2	N/A	N/A	ENSRNOG00000059769	AABR07000356.1	101406
1:10673832-10674233	39	45	MA0850.1	7.93e-05	-	FOXP3	N/A	N/A	ENSRNOG00000059769	AABR07000356.1	101406
1:10673832-10674233	36	46	MA0040.1	4.04e-05	+	Foxq1	N/A	N/A	ENSRNOG00000059769	AABR07000356.1	101406
1:10673832-10674233	229	239	MA0483.1	1.71e-05	-	Gfi1b	N/A	N/A	ENSRNOG00000059769	AABR07000356.1	101406
1:10673832-10674233	281	291	MA0906.1	9.19e-05	+	HOXC12	N/A	N/A	ENSRNOG00000059769	AABR07000356.1	101406
1:10673832-10674233	319	339	MA0050.2	2.83e-05	-	IRF1	N/A	N/A	ENSRNOG00000059769	AABR07000356.1	101406
1:10673832-10674233	162	175	MA0772.1	8.29e-06	+	IRF7	N/A	N/A	ENSRNOG00000059769	AABR07000356.1	101406
1:10673832-10674233	320	333	MA0772.1	8.79e-05	+	IRF7	N/A	N/A	ENSRNOG00000059769	AABR07000356.1	101406
1:10673832-10674233	253	267	MA0052.2	4.75e-06	-	MEF2A	N/A	N/A	ENSRNOG00000059769	AABR07000356.1	101406
1:10673832-10674233	255	266	MA0052.3	6.36e-06	-	MEF2A	N/A	N/A	ENSRNOG00000059769	AABR07000356.1	101406
1:10673832-10674233	256	265	MA0052.1	3.74e-05	+	MEF2A	N/A	N/A	ENSRNOG00000059769	AABR07000356.1	101406
1:10673832-10674233	255	266	MA0660.1	3.77e-05	-	MEF2B	N/A	N/A	ENSRNOG00000059769	AABR07000356.1	101406
1:10673832-10674233	254	268	MA0497.1	3.38e-06	-	MEF2C	N/A	N/A	ENSRNOG00000059769	AABR07000356.1	101406
1:10673832-10674233	385	399	MA0497.1	1.51e-05	+	MEF2C	N/A	N/A	ENSRNOG00000059769	AABR07000356.1	101406
1:10673832-10674233	282	296	MA0497.1	6.17e-05	+	MEF2C	N/A	N/A	ENSRNOG00000059769	AABR07000356.1	101406
1:10673832-10674233	255	266	MA0773.1	1.91e-05	-	MEF2D	N/A	N/A	ENSRNOG00000059769	AABR07000356.1	101406
1:10673832-10674233	142	148	MA0124.1	9.66e-05	-	NKX3-1	N/A	N/A	ENSRNOG00000059769	AABR07000356.1	101406
1:10673832-10674233	212	228	MA0113.3	7.1e-06	-	NR3C1	N/A	N/A	ENSRNOG00000059769	AABR07000356.1	101406
1:10673832-10674233	212	228	MA0113.3	8.69e-06	+	NR3C1	N/A	N/A	ENSRNOG00000059769	AABR07000356.1	101406
1:10673832-10674233	211	228	MA0113.1	4.26e-05	-	NR3C1	N/A	N/A	ENSRNOG00000059769	AABR07000356.1	101406
1:10673832-10674233	212	229	MA0113.1	9.15e-05	+	NR3C1	N/A	N/A	ENSRNOG00000059769	AABR07000356.1	101406
1:10673832-10674233	212	228	MA0727.1	5.05e-06	+	NR3C2	N/A	N/A	ENSRNOG00000059769	AABR07000356.1	101406
1:10673832-10674233	212	228	MA0727.1	1.14e-05	-	NR3C2	N/A	N/A	ENSRNOG00000059769	AABR07000356.1	101406
1:10673832-10674233	202	209	MA0067.1	4.82e-05	+	Pax2	N/A	N/A	ENSRNOG00000059769	AABR07000356.1	101406
1:10673832-10674233	172	185	MA0784.1	5.16e-05	-	POU1F1	N/A	N/A	ENSRNOG00000059769	AABR07000356.1	101406
1:10673832-10674233	174	185	MA0785.1	4.59e-05	-	POU2F1	N/A	N/A	ENSRNOG00000059769	AABR07000356.1	101406
1:10673832-10674233	172	184	MA0507.1	9.12e-06	+	POU2F2	N/A	N/A	ENSRNOG00000059769	AABR07000356.1	101406
1:10673832-10674233	171	186	MA0627.1	2.82e-05	-	Pou2f3	N/A	N/A	ENSRNOG00000059769	AABR07000356.1	101406
1:10673832-10674233	11	26	MA0627.1	8.43e-05	+	Pou2f3	N/A	N/A	ENSRNOG00000059769	AABR07000356.1	101406
1:10673832-10674233	173	184	MA0786.1	1.16e-05	-	POU3F1	N/A	N/A	ENSRNOG00000059769	AABR07000356.1	101406
1:10673832-10674233	173	184	MA0787.1	1.38e-05	-	POU3F2	N/A	N/A	ENSRNOG00000059769	AABR07000356.1	101406
1:10673832-10674233	173	185	MA0788.1	9.44e-06	-	POU3F3	N/A	N/A	ENSRNOG00000059769	AABR07000356.1	101406
1:10673832-10674233	175	183	MA0789.1	3.25e-05	-	POU3F4	N/A	N/A	ENSRNOG00000059769	AABR07000356.1	101406
1:10673832-10674233	175	183	MA0792.1	5.07e-05	-	POU5F1B	N/A	N/A	ENSRNOG00000059769	AABR07000356.1	101406
1:10673832-10674233	353	371	MA0138.1	7.41e-05	+	REST	N/A	N/A	ENSRNOG00000059769	AABR07000356.1	101406
1:10673832-10674233	350	360	MA0512.1	4.89e-05	-	Rxra	N/A	N/A	ENSRNOG00000059769	AABR07000356.1	101406
1:10673832-10674233	28	42	MA0869.1	6.05e-05	-	Sox11	N/A	N/A	ENSRNOG00000059769	AABR07000356.1	101406
1:10673832-10674233	213	222	MA0514.1	9.18e-05	-	Sox3	N/A	N/A	ENSRNOG00000059769	AABR07000356.1	101406
1:10673832-10674233	28	43	MA0867.1	9.19e-05	-	SOX4	N/A	N/A	ENSRNOG00000059769	AABR07000356.1	101406
1:10673832-10674233	35	43	MA0077.1	2.47e-05	+	SOX9	N/A	N/A	ENSRNOG00000059769	AABR07000356.1	101406
1:10673832-10674233	50	56	MA0081.1	6.51e-05	+	SPIB	N/A	N/A	ENSRNOG00000059769	AABR07000356.1	101406
1:10673832-10674233	234	244	MA0111.1	2.27e-05	+	Spz1	N/A	N/A	ENSRNOG00000059769	AABR07000356.1	101406
1:10673832-10674233	37	45	MA0084.1	5.98e-06	-	SRY	N/A	N/A	ENSRNOG00000059769	AABR07000356.1	101406
1:10673832-10674233	203	212	MA0831.1	5.81e-05	-	TFE3	N/A	N/A	ENSRNOG00000059769	AABR07000356.1	101406
1:10673832-10674233	203	212	MA0692.1	7.48e-05	-	TFEB	N/A	N/A	ENSRNOG00000059769	AABR07000356.1	101406
1:10673832-10674233	83	97	MA0106.2	5.54e-05	-	TP53	N/A	N/A	ENSRNOG00000059769	AABR07000356.1	101406
1:10673832-10674233	81	98	MA0106.3	9.78e-05	-	TP53	N/A	N/A	ENSRNOG00000059769	AABR07000356.1	101406
1:10673832-10674233	342	361	MA0525.1	8.16e-05	+	TP63	N/A	N/A	ENSRNOG00000059769	AABR07000356.1	101406
1:116105000-116105512	272	293	MA0007.1	5.77e-07	+	Ar	ENSRNOG00000056228	Atp10a	ENSRNOG00000056228	Atp10a	0
1:116105000-116105512	274	290	MA0007.3	6.28e-07	-	Ar	ENSRNOG00000056228	Atp10a	ENSRNOG00000056228	Atp10a	0
1:116105000-116105512	274	290	MA0007.3	1.56e-06	+	Ar	ENSRNOG00000056228	Atp10a	ENSRNOG00000056228	Atp10a	0
1:116105000-116105512	276	290	MA0007.2	3.98e-06	-	AR	ENSRNOG00000056228	Atp10a	ENSRNOG00000056228	Atp10a	0
1:116105000-116105512	274	288	MA0007.2	5.65e-06	+	AR	ENSRNOG00000056228	Atp10a	ENSRNOG00000056228	Atp10a	0
1:116105000-116105512	240	254	MA0007.2	3.26e-05	-	AR	ENSRNOG00000056228	Atp10a	ENSRNOG00000056228	Atp10a	0
1:116105000-116105512	175	189	MA0007.2	4.8e-05	+	AR	ENSRNOG00000056228	Atp10a	ENSRNOG00000056228	Atp10a	0
1:116105000-116105512	198	208	MA0462.1	8.46e-05	-	BATF::JUN	ENSRNOG00000056228	Atp10a	ENSRNOG00000056228	Atp10a	0
1:116105000-116105512	423	433	MA0467.1	1.21e-06	-	Crx	ENSRNOG00000056228	Atp10a	ENSRNOG00000056228	Atp10a	0
1:116105000-116105512	54	65	MA0598.2	6.85e-05	-	EHF	ENSRNOG00000056228	Atp10a	ENSRNOG00000056228	Atp10a	0
1:116105000-116105512	53	65	MA0640.1	4.65e-05	-	ELF3	ENSRNOG00000056228	Atp10a	ENSRNOG00000056228	Atp10a	0
1:116105000-116105512	487	497	MA0027.1	6.18e-05	+	En1	ENSRNOG00000056228	Atp10a	ENSRNOG00000056228	Atp10a	0
1:116105000-116105512	365	382	MA0149.1	1.02e-06	-	EWSR1-FLI1	ENSRNOG00000056228	Atp10a	ENSRNOG00000056228	Atp10a	0
1:116105000-116105512	369	386	MA0149.1	2.97e-05	-	EWSR1-FLI1	ENSRNOG00000056228	Atp10a	ENSRNOG00000056228	Atp10a	0
1:116105000-116105512	106	116	MA0483.1	8.93e-05	+	Gfi1b	ENSRNOG00000056228	Atp10a	ENSRNOG00000056228	Atp10a	0
1:116105000-116105512	62	71	MA0092.1	4.96e-06	+	Hand1::Tcf3	ENSRNOG00000056228	Atp10a	ENSRNOG00000056228	Atp10a	0
1:116105000-116105512	115	124	MA0092.1	6.67e-05	-	Hand1::Tcf3	ENSRNOG00000056228	Atp10a	ENSRNOG00000056228	Atp10a	0
1:116105000-116105512	129	145	MA0898.1	8.88e-05	-	Hmx3	ENSRNOG00000056228	Atp10a	ENSRNOG00000056228	Atp10a	0
1:116105000-116105512	196	210	MA0046.2	4.68e-05	-	HNF1A	ENSRNOG00000056228	Atp10a	ENSRNOG00000056228	Atp10a	0
1:116105000-116105512	197	209	MA0153.2	9.46e-05	+	HNF1B	ENSRNOG00000056228	Atp10a	ENSRNOG00000056228	Atp10a	0
1:116105000-116105512	155	166	MA0050.1	9.83e-05	-	IRF1	ENSRNOG00000056228	Atp10a	ENSRNOG00000056228	Atp10a	0
1:116105000-116105512	348	365	MA0051.1	4.58e-05	-	IRF2	ENSRNOG00000056228	Atp10a	ENSRNOG00000056228	Atp10a	0
1:116105000-116105512	353	362	MA0039.1	6.48e-06	-	Klf4	ENSRNOG00000056228	Atp10a	ENSRNOG00000056228	Atp10a	0
1:116105000-116105512	32	43	MA0117.2	4.66e-05	+	Mafb	ENSRNOG00000056228	Atp10a	ENSRNOG00000056228	Atp10a	0
1:116105000-116105512	30	47	MA0495.1	2.02e-05	-	MAFF	ENSRNOG00000056228	Atp10a	ENSRNOG00000056228	Atp10a	0
1:116105000-116105512	32	46	MA0496.1	6.69e-05	-	MAFK	ENSRNOG00000056228	Atp10a	ENSRNOG00000056228	Atp10a	0
1:116105000-116105512	22	31	MA0052.1	1.64e-06	+	MEF2A	ENSRNOG00000056228	Atp10a	ENSRNOG00000056228	Atp10a	0
1:116105000-116105512	21	32	MA0052.3	3.02e-06	-	MEF2A	ENSRNOG00000056228	Atp10a	ENSRNOG00000056228	Atp10a	0
1:116105000-116105512	19	33	MA0052.2	4.75e-06	-	MEF2A	ENSRNOG00000056228	Atp10a	ENSRNOG00000056228	Atp10a	0
1:116105000-116105512	22	31	MA0052.1	3.21e-05	-	MEF2A	ENSRNOG00000056228	Atp10a	ENSRNOG00000056228	Atp10a	0
1:116105000-116105512	21	32	MA0052.3	3.98e-05	+	MEF2A	ENSRNOG00000056228	Atp10a	ENSRNOG00000056228	Atp10a	0
1:116105000-116105512	21	32	MA0660.1	2.95e-06	-	MEF2B	ENSRNOG00000056228	Atp10a	ENSRNOG00000056228	Atp10a	0
1:116105000-116105512	21	32	MA0660.1	1.39e-05	+	MEF2B	ENSRNOG00000056228	Atp10a	ENSRNOG00000056228	Atp10a	0
1:116105000-116105512	20	34	MA0497.1	2.04e-05	-	MEF2C	ENSRNOG00000056228	Atp10a	ENSRNOG00000056228	Atp10a	0
1:116105000-116105512	21	32	MA0773.1	2.03e-06	-	MEF2D	ENSRNOG00000056228	Atp10a	ENSRNOG00000056228	Atp10a	0
1:116105000-116105512	21	32	MA0773.1	1.42e-05	+	MEF2D	ENSRNOG00000056228	Atp10a	ENSRNOG00000056228	Atp10a	0
1:116105000-116105512	193	207	MA0498.1	6.76e-05	+	Meis1	ENSRNOG00000056228	Atp10a	ENSRNOG00000056228	Atp10a	0
1:116105000-116105512	133	142	MA0672.1	1.89e-05	-	NKX2-3	ENSRNOG00000056228	Atp10a	ENSRNOG00000056228	Atp10a	0
1:116105000-116105512	133	141	MA0673.1	1.14e-05	-	NKX2-8	ENSRNOG00000056228	Atp10a	ENSRNOG00000056228	Atp10a	0
1:116105000-116105512	454	467	MA0677.1	7.99e-05	-	Nr2f6	ENSRNOG00000056228	Atp10a	ENSRNOG00000056228	Atp10a	0
1:116105000-116105512	275	289	MA0113.2	5.17e-08	+	NR3C1	ENSRNOG00000056228	Atp10a	ENSRNOG00000056228	Atp10a	0
1:116105000-116105512	274	290	MA0113.3	2.42e-07	-	NR3C1	ENSRNOG00000056228	Atp10a	ENSRNOG00000056228	Atp10a	0
1:116105000-116105512	274	290	MA0113.3	2.45e-07	+	NR3C1	ENSRNOG00000056228	Atp10a	ENSRNOG00000056228	Atp10a	0
1:116105000-116105512	176	190	MA0113.2	8.29e-05	+	NR3C1	ENSRNOG00000056228	Atp10a	ENSRNOG00000056228	Atp10a	0
1:116105000-116105512	274	290	MA0727.1	5.26e-08	+	NR3C2	ENSRNOG00000056228	Atp10a	ENSRNOG00000056228	Atp10a	0
1:116105000-116105512	274	290	MA0727.1	4.37e-07	-	NR3C2	ENSRNOG00000056228	Atp10a	ENSRNOG00000056228	Atp10a	0
1:116105000-116105512	32	42	MA0842.1	9.05e-05	+	NRL	ENSRNOG00000056228	Atp10a	ENSRNOG00000056228	Atp10a	0
1:116105000-116105512	324	339	MA0510.2	6.24e-05	-	RFX5	ENSRNOG00000056228	Atp10a	ENSRNOG00000056228	Atp10a	0
1:116105000-116105512	324	339	MA0510.2	6.74e-05	+	RFX5	ENSRNOG00000056228	Atp10a	ENSRNOG00000056228	Atp10a	0
1:116105000-116105512	408	417	MA0684.1	9.81e-05	+	RUNX3	ENSRNOG00000056228	Atp10a	ENSRNOG00000056228	Atp10a	0
1:116105000-116105512	454	467	MA0512.2	8.84e-05	-	Rxra	ENSRNOG00000056228	Atp10a	ENSRNOG00000056228	Atp10a	0
1:116105000-116105512	454	467	MA0855.1	6.26e-05	-	RXRB	ENSRNOG00000056228	Atp10a	ENSRNOG00000056228	Atp10a	0
1:116105000-116105512	454	467	MA0856.1	5.06e-05	-	RXRG	ENSRNOG00000056228	Atp10a	ENSRNOG00000056228	Atp10a	0
1:116105000-116105512	113	125	MA0513.1	5.69e-06	-	SMAD2::SMAD3::SMAD4	ENSRNOG00000056228	Atp10a	ENSRNOG00000056228	Atp10a	0
1:116105000-116105512	343	355	MA0513.1	8.09e-06	+	SMAD2::SMAD3::SMAD4	ENSRNOG00000056228	Atp10a	ENSRNOG00000056228	Atp10a	0
1:116105000-116105512	161	170	MA0514.1	4.12e-05	+	Sox3	ENSRNOG00000056228	Atp10a	ENSRNOG00000056228	Atp10a	0
1:116105000-116105512	390	399	MA0514.1	7.46e-05	-	Sox3	ENSRNOG00000056228	Atp10a	ENSRNOG00000056228	Atp10a	0
1:116105000-116105512	161	170	MA0515.1	5.23e-05	+	Sox6	ENSRNOG00000056228	Atp10a	ENSRNOG00000056228	Atp10a	0
1:116105000-116105512	33	42	MA0595.1	8.24e-05	-	SREBF1	ENSRNOG00000056228	Atp10a	ENSRNOG00000056228	Atp10a	0
1:116105000-116105512	33	42	MA0596.1	4.75e-05	+	SREBF2	ENSRNOG00000056228	Atp10a	ENSRNOG00000056228	Atp10a	0
1:116105000-116105512	99	108	MA0144.1	9.88e-05	+	Stat3	ENSRNOG00000056228	Atp10a	ENSRNOG00000056228	Atp10a	0
1:116105000-116105512	397	407	MA0003.3	9.24e-05	+	TFAP2A	ENSRNOG00000056228	Atp10a	ENSRNOG00000056228	Atp10a	0
1:116105000-116105512	397	407	MA0814.1	9.7e-05	+	TFAP2C(var.2)	ENSRNOG00000056228	Atp10a	ENSRNOG00000056228	Atp10a	0
1:116105000-116105512	219	228	MA0691.1	3.28e-05	+	TFAP4	ENSRNOG00000056228	Atp10a	ENSRNOG00000056228	Atp10a	0
1:116105000-116105512	219	228	MA0691.1	3.96e-05	-	TFAP4	ENSRNOG00000056228	Atp10a	ENSRNOG00000056228	Atp10a	0
1:116105000-116105512	492	503	MA0095.2	3.53e-06	-	YY1	ENSRNOG00000056228	Atp10a	ENSRNOG00000056228	Atp10a	0
1:116105000-116105512	357	377	MA0528.1	2.39e-05	-	ZNF263	ENSRNOG00000056228	Atp10a	ENSRNOG00000056228	Atp10a	0
1:116105000-116105512	360	380	MA0528.1	9.07e-05	-	ZNF263	ENSRNOG00000056228	Atp10a	ENSRNOG00000056228	Atp10a	0
1:124650168-124650876	308	324	MA0007.3	6.85e-06	-	Ar	ENSRNOG00000015503	Otud7a	ENSRNOG00000015503	Otud7a	0
1:124650168-124650876	308	324	MA0007.3	6.89e-06	+	Ar	ENSRNOG00000015503	Otud7a	ENSRNOG00000015503	Otud7a	0
1:124650168-124650876	308	322	MA0007.2	8.54e-06	+	AR	ENSRNOG00000015503	Otud7a	ENSRNOG00000015503	Otud7a	0
1:124650168-124650876	310	324	MA0007.2	6.39e-05	-	AR	ENSRNOG00000015503	Otud7a	ENSRNOG00000015503	Otud7a	0
1:124650168-124650876	335	345	MA0601.1	7.13e-05	+	Arid3b	ENSRNOG00000015503	Otud7a	ENSRNOG00000015503	Otud7a	0
1:124650168-124650876	502	511	MA0816.1	4.31e-05	-	Ascl2	ENSRNOG00000015503	Otud7a	ENSRNOG00000015503	Otud7a	0
1:124650168-124650876	447	454	MA0461.1	7.06e-05	+	Atoh1	ENSRNOG00000015503	Otud7a	ENSRNOG00000015503	Otud7a	0
1:124650168-124650876	488	506	MA0139.1	6.03e-06	-	CTCF	ENSRNOG00000015503	Otud7a	ENSRNOG00000015503	Otud7a	0
1:124650168-124650876	426	444	MA0139.1	3.15e-05	-	CTCF	ENSRNOG00000015503	Otud7a	ENSRNOG00000015503	Otud7a	0
1:124650168-124650876	600	607	MA0885.1	7.93e-05	-	Dlx2	ENSRNOG00000015503	Otud7a	ENSRNOG00000015503	Otud7a	0
1:124650168-124650876	55	69	MA0469.1	8.99e-05	+	E2F3	ENSRNOG00000015503	Otud7a	ENSRNOG00000015503	Otud7a	0
1:124650168-124650876	53	63	MA0471.1	1.79e-05	-	E2F6	ENSRNOG00000015503	Otud7a	ENSRNOG00000015503	Otud7a	0
1:124650168-124650876	478	488	MA0471.1	2.93e-05	+	E2F6	ENSRNOG00000015503	Otud7a	ENSRNOG00000015503	Otud7a	0
1:124650168-124650876	555	565	MA0471.1	3.36e-05	+	E2F6	ENSRNOG00000015503	Otud7a	ENSRNOG00000015503	Otud7a	0
1:124650168-124650876	565	575	MA0154.2	1.12e-06	-	EBF1	ENSRNOG00000015503	Otud7a	ENSRNOG00000015503	Otud7a	0
1:124650168-124650876	563	576	MA0154.3	4.2e-06	-	EBF1	ENSRNOG00000015503	Otud7a	ENSRNOG00000015503	Otud7a	0
1:124650168-124650876	563	576	MA0154.3	4.24e-06	+	EBF1	ENSRNOG00000015503	Otud7a	ENSRNOG00000015503	Otud7a	0
1:124650168-124650876	472	481	MA0154.1	5.86e-06	-	EBF1	ENSRNOG00000015503	Otud7a	ENSRNOG00000015503	Otud7a	0
1:124650168-124650876	565	574	MA0154.1	3.01e-05	+	EBF1	ENSRNOG00000015503	Otud7a	ENSRNOG00000015503	Otud7a	0
1:124650168-124650876	565	574	MA0154.1	6.31e-05	-	EBF1	ENSRNOG00000015503	Otud7a	ENSRNOG00000015503	Otud7a	0
1:124650168-124650876	421	434	MA0162.2	3.31e-05	-	EGR1	ENSRNOG00000015503	Otud7a	ENSRNOG00000015503	Otud7a	0
1:124650168-124650876	418	431	MA0162.2	3.87e-05	-	EGR1	ENSRNOG00000015503	Otud7a	ENSRNOG00000015503	Otud7a	0
1:124650168-124650876	109	122	MA0162.2	5.92e-05	+	EGR1	ENSRNOG00000015503	Otud7a	ENSRNOG00000015503	Otud7a	0
1:124650168-124650876	421	431	MA0162.1	6.04e-05	+	Egr1	ENSRNOG00000015503	Otud7a	ENSRNOG00000015503	Otud7a	0
1:124650168-124650876	245	259	MA0472.1	3.23e-06	+	EGR2	ENSRNOG00000015503	Otud7a	ENSRNOG00000015503	Otud7a	0
1:124650168-124650876	248	258	MA0472.2	2.84e-05	+	EGR2	ENSRNOG00000015503	Otud7a	ENSRNOG00000015503	Otud7a	0
1:124650168-124650876	209	223	MA0732.1	1.82e-05	+	EGR3	ENSRNOG00000015503	Otud7a	ENSRNOG00000015503	Otud7a	0
1:124650168-124650876	246	260	MA0732.1	2.58e-05	+	EGR3	ENSRNOG00000015503	Otud7a	ENSRNOG00000015503	Otud7a	0
1:124650168-124650876	209	224	MA0733.1	1.12e-05	+	EGR4	ENSRNOG00000015503	Otud7a	ENSRNOG00000015503	Otud7a	0
1:124650168-124650876	246	261	MA0733.1	6.66e-05	+	EGR4	ENSRNOG00000015503	Otud7a	ENSRNOG00000015503	Otud7a	0
1:124650168-124650876	165	176	MA0598.2	3.29e-05	-	EHF	ENSRNOG00000015503	Otud7a	ENSRNOG00000015503	Otud7a	0
1:124650168-124650876	166	173	MA0598.1	3.88e-05	+	EHF	ENSRNOG00000015503	Otud7a	ENSRNOG00000015503	Otud7a	0
1:124650168-124650876	165	177	MA0473.1	5.89e-07	-	ELF1	ENSRNOG00000015503	Otud7a	ENSRNOG00000015503	Otud7a	0
1:124650168-124650876	165	176	MA0473.2	4.07e-05	-	ELF1	ENSRNOG00000015503	Otud7a	ENSRNOG00000015503	Otud7a	0
1:124650168-124650876	164	176	MA0640.1	4.56e-05	-	ELF3	ENSRNOG00000015503	Otud7a	ENSRNOG00000015503	Otud7a	0
1:124650168-124650876	165	176	MA0641.1	2.24e-05	-	ELF4	ENSRNOG00000015503	Otud7a	ENSRNOG00000015503	Otud7a	0
1:124650168-124650876	165	175	MA0136.2	8.89e-06	-	ELF5	ENSRNOG00000015503	Otud7a	ENSRNOG00000015503	Otud7a	0
1:124650168-124650876	165	173	MA0136.1	6.49e-05	+	ELF5	ENSRNOG00000015503	Otud7a	ENSRNOG00000015503	Otud7a	0
1:124650168-124650876	165	174	MA0028.2	6.4e-05	-	ELK1	ENSRNOG00000015503	Otud7a	ENSRNOG00000015503	Otud7a	0
1:124650168-124650876	165	174	MA0759.1	4.72e-05	-	ELK3	ENSRNOG00000015503	Otud7a	ENSRNOG00000015503	Otud7a	0
1:124650168-124650876	164	174	MA0076.2	4.69e-05	+	ELK4	ENSRNOG00000015503	Otud7a	ENSRNOG00000015503	Otud7a	0
1:124650168-124650876	165	174	MA0760.1	1.06e-05	-	ERF	ENSRNOG00000015503	Otud7a	ENSRNOG00000015503	Otud7a	0
1:124650168-124650876	164	174	MA0474.1	6.28e-06	-	Erg	ENSRNOG00000015503	Otud7a	ENSRNOG00000015503	Otud7a	0
1:124650168-124650876	165	174	MA0474.2	2.26e-05	-	ERG	ENSRNOG00000015503	Otud7a	ENSRNOG00000015503	Otud7a	0
1:124650168-124650876	163	177	MA0098.2	4.67e-06	+	Ets1	ENSRNOG00000015503	Otud7a	ENSRNOG00000015503	Otud7a	0
1:124650168-124650876	165	174	MA0098.3	1.79e-05	-	ETS1	ENSRNOG00000015503	Otud7a	ENSRNOG00000015503	Otud7a	0
1:124650168-124650876	165	174	MA0761.1	5.95e-05	-	ETV1	ENSRNOG00000015503	Otud7a	ENSRNOG00000015503	Otud7a	0
1:124650168-124650876	165	175	MA0762.1	2.13e-05	-	ETV2	ENSRNOG00000015503	Otud7a	ENSRNOG00000015503	Otud7a	0
1:124650168-124650876	165	174	MA0763.1	3.7e-05	-	ETV3	ENSRNOG00000015503	Otud7a	ENSRNOG00000015503	Otud7a	0
1:124650168-124650876	165	174	MA0764.1	6.94e-05	-	ETV4	ENSRNOG00000015503	Otud7a	ENSRNOG00000015503	Otud7a	0
1:124650168-124650876	165	174	MA0645.1	2.04e-05	-	ETV6	ENSRNOG00000015503	Otud7a	ENSRNOG00000015503	Otud7a	0
1:124650168-124650876	166	173	MA0156.1	1.47e-05	-	FEV	ENSRNOG00000015503	Otud7a	ENSRNOG00000015503	Otud7a	0
1:124650168-124650876	165	174	MA0156.2	3.82e-05	-	FEV	ENSRNOG00000015503	Otud7a	ENSRNOG00000015503	Otud7a	0
1:124650168-124650876	164	174	MA0475.1	6.44e-06	-	FLI1	ENSRNOG00000015503	Otud7a	ENSRNOG00000015503	Otud7a	0
1:124650168-124650876	165	174	MA0475.2	2.46e-05	-	FLI1	ENSRNOG00000015503	Otud7a	ENSRNOG00000015503	Otud7a	0
1:124650168-124650876	539	549	MA0032.2	2.82e-05	-	FOXC1	ENSRNOG00000015503	Otud7a	ENSRNOG00000015503	Otud7a	0
1:124650168-124650876	237	253	MA0851.1	5.08e-05	+	Foxj3	ENSRNOG00000015503	Otud7a	ENSRNOG00000015503	Otud7a	0
1:124650168-124650876	540	547	MA0157.1	6.14e-05	-	FOXO3	ENSRNOG00000015503	Otud7a	ENSRNOG00000015503	Otud7a	0
1:124650168-124650876	237	251	MA0481.1	6.11e-05	+	FOXP1	ENSRNOG00000015503	Otud7a	ENSRNOG00000015503	Otud7a	0
1:124650168-124650876	240	250	MA0593.1	5.18e-05	+	FOXP2	ENSRNOG00000015503	Otud7a	ENSRNOG00000015503	Otud7a	0
1:124650168-124650876	165	174	MA0062.1	1.88e-05	-	GABPA	ENSRNOG00000015503	Otud7a	ENSRNOG00000015503	Otud7a	0
1:124650168-124650876	420	431	MA0131.2	8.37e-05	-	HINFP	ENSRNOG00000015503	Otud7a	ENSRNOG00000015503	Otud7a	0
1:124650168-124650876	595	611	MA0896.1	6.64e-05	-	Hmx1	ENSRNOG00000015503	Otud7a	ENSRNOG00000015503	Otud7a	0
1:124650168-124650876	595	611	MA0898.1	9.57e-05	-	Hmx3	ENSRNOG00000015503	Otud7a	ENSRNOG00000015503	Otud7a	0
1:124650168-124650876	594	610	MA0910.1	8.17e-05	-	Hoxd8	ENSRNOG00000015503	Otud7a	ENSRNOG00000015503	Otud7a	0
1:124650168-124650876	207	217	MA0493.1	6.32e-06	+	Klf1	ENSRNOG00000015503	Otud7a	ENSRNOG00000015503	Otud7a	0
1:124650168-124650876	244	254	MA0493.1	1.49e-05	+	Klf1	ENSRNOG00000015503	Otud7a	ENSRNOG00000015503	Otud7a	0
1:124650168-124650876	108	118	MA0493.1	9.22e-05	+	Klf1	ENSRNOG00000015503	Otud7a	ENSRNOG00000015503	Otud7a	0
1:124650168-124650876	207	221	MA0742.1	1.32e-05	+	Klf12	ENSRNOG00000015503	Otud7a	ENSRNOG00000015503	Otud7a	0
1:124650168-124650876	244	258	MA0742.1	7.09e-05	+	Klf12	ENSRNOG00000015503	Otud7a	ENSRNOG00000015503	Otud7a	0
1:124650168-124650876	206	223	MA0657.1	1.61e-05	+	KLF13	ENSRNOG00000015503	Otud7a	ENSRNOG00000015503	Otud7a	0
1:124650168-124650876	207	220	MA0740.1	6.65e-06	+	KLF14	ENSRNOG00000015503	Otud7a	ENSRNOG00000015503	Otud7a	0
1:124650168-124650876	244	257	MA0740.1	2.73e-05	+	KLF14	ENSRNOG00000015503	Otud7a	ENSRNOG00000015503	Otud7a	0
1:124650168-124650876	108	121	MA0740.1	6.22e-05	+	KLF14	ENSRNOG00000015503	Otud7a	ENSRNOG00000015503	Otud7a	0
1:124650168-124650876	208	218	MA0741.1	7.16e-07	+	KLF16	ENSRNOG00000015503	Otud7a	ENSRNOG00000015503	Otud7a	0
1:124650168-124650876	210	220	MA0741.1	1.45e-05	+	KLF16	ENSRNOG00000015503	Otud7a	ENSRNOG00000015503	Otud7a	0
1:124650168-124650876	245	255	MA0741.1	1.9e-05	+	KLF16	ENSRNOG00000015503	Otud7a	ENSRNOG00000015503	Otud7a	0
1:124650168-124650876	480	490	MA0741.1	2.19e-05	-	KLF16	ENSRNOG00000015503	Otud7a	ENSRNOG00000015503	Otud7a	0
1:124650168-124650876	109	119	MA0741.1	9.77e-05	+	KLF16	ENSRNOG00000015503	Otud7a	ENSRNOG00000015503	Otud7a	0
1:124650168-124650876	208	217	MA0039.2	5.73e-06	-	Klf4	ENSRNOG00000015503	Otud7a	ENSRNOG00000015503	Otud7a	0
1:124650168-124650876	568	577	MA0039.1	3.69e-05	+	Klf4	ENSRNOG00000015503	Otud7a	ENSRNOG00000015503	Otud7a	0
1:124650168-124650876	109	118	MA0039.2	6.55e-05	-	Klf4	ENSRNOG00000015503	Otud7a	ENSRNOG00000015503	Otud7a	0
1:124650168-124650876	245	254	MA0039.2	8.47e-05	-	Klf4	ENSRNOG00000015503	Otud7a	ENSRNOG00000015503	Otud7a	0
1:124650168-124650876	481	490	MA0039.2	8.52e-05	+	Klf4	ENSRNOG00000015503	Otud7a	ENSRNOG00000015503	Otud7a	0
1:124650168-124650876	208	217	MA0599.1	5.67e-06	+	KLF5	ENSRNOG00000015503	Otud7a	ENSRNOG00000015503	Otud7a	0
1:124650168-124650876	409	418	MA0599.1	1.08e-05	+	KLF5	ENSRNOG00000015503	Otud7a	ENSRNOG00000015503	Otud7a	0
1:124650168-124650876	109	118	MA0599.1	1.77e-05	+	KLF5	ENSRNOG00000015503	Otud7a	ENSRNOG00000015503	Otud7a	0
1:124650168-124650876	481	490	MA0599.1	2.25e-05	-	KLF5	ENSRNOG00000015503	Otud7a	ENSRNOG00000015503	Otud7a	0
1:124650168-124650876	404	413	MA0599.1	2.78e-05	+	KLF5	ENSRNOG00000015503	Otud7a	ENSRNOG00000015503	Otud7a	0
1:124650168-124650876	606	615	MA0599.1	4.19e-05	+	KLF5	ENSRNOG00000015503	Otud7a	ENSRNOG00000015503	Otud7a	0
1:124650168-124650876	477	486	MA0599.1	5.29e-05	-	KLF5	ENSRNOG00000015503	Otud7a	ENSRNOG00000015503	Otud7a	0
1:124650168-124650876	554	563	MA0599.1	9.51e-05	-	KLF5	ENSRNOG00000015503	Otud7a	ENSRNOG00000015503	Otud7a	0
1:124650168-124650876	335	347	MA0135.1	2.34e-05	+	Lhx3	ENSRNOG00000015503	Otud7a	ENSRNOG00000015503	Otud7a	0
1:124650168-124650876	336	346	MA0621.1	6.7e-05	+	mix-a	ENSRNOG00000015503	Otud7a	ENSRNOG00000015503	Otud7a	0
1:124650168-124650876	407	416	MA0057.1	8.39e-05	-	MZF1(var.2)	ENSRNOG00000015503	Otud7a	ENSRNOG00000015503	Otud7a	0
1:124650168-124650876	118	132	MA0150.2	9.19e-05	+	Nfe2l2	ENSRNOG00000015503	Otud7a	ENSRNOG00000015503	Otud7a	0
1:124650168-124650876	558	568	MA0105.3	1.72e-05	-	NFKB1	ENSRNOG00000015503	Otud7a	ENSRNOG00000015503	Otud7a	0
1:124650168-124650876	485	497	MA0105.4	2.17e-05	+	NFKB1	ENSRNOG00000015503	Otud7a	ENSRNOG00000015503	Otud7a	0
1:124650168-124650876	559	568	MA0105.1	2.42e-05	-	NFKB1	ENSRNOG00000015503	Otud7a	ENSRNOG00000015503	Otud7a	0
1:124650168-124650876	558	568	MA0105.2	2.57e-05	-	NFKB1	ENSRNOG00000015503	Otud7a	ENSRNOG00000015503	Otud7a	0
1:124650168-124650876	486	498	MA0105.4	2.76e-05	+	NFKB1	ENSRNOG00000015503	Otud7a	ENSRNOG00000015503	Otud7a	0
1:124650168-124650876	485	497	MA0105.4	3e-05	-	NFKB1	ENSRNOG00000015503	Otud7a	ENSRNOG00000015503	Otud7a	0
1:124650168-124650876	559	568	MA0105.1	3.29e-05	+	NFKB1	ENSRNOG00000015503	Otud7a	ENSRNOG00000015503	Otud7a	0
1:124650168-124650876	486	498	MA0105.4	3.58e-05	-	NFKB1	ENSRNOG00000015503	Otud7a	ENSRNOG00000015503	Otud7a	0
1:124650168-124650876	104	113	MA0105.1	4.18e-05	-	NFKB1	ENSRNOG00000015503	Otud7a	ENSRNOG00000015503	Otud7a	0
1:124650168-124650876	486	496	MA0105.2	4.78e-05	+	NFKB1	ENSRNOG00000015503	Otud7a	ENSRNOG00000015503	Otud7a	0
1:124650168-124650876	104	114	MA0105.2	5.42e-05	+	NFKB1	ENSRNOG00000015503	Otud7a	ENSRNOG00000015503	Otud7a	0
1:124650168-124650876	487	497	MA0105.2	7.11e-05	+	NFKB1	ENSRNOG00000015503	Otud7a	ENSRNOG00000015503	Otud7a	0
1:124650168-124650876	486	496	MA0105.2	8.83e-05	-	NFKB1	ENSRNOG00000015503	Otud7a	ENSRNOG00000015503	Otud7a	0
1:124650168-124650876	487	496	MA0105.1	9.04e-05	+	NFKB1	ENSRNOG00000015503	Otud7a	ENSRNOG00000015503	Otud7a	0
1:124650168-124650876	486	498	MA0778.1	4.51e-06	-	NFKB2	ENSRNOG00000015503	Otud7a	ENSRNOG00000015503	Otud7a	0
1:124650168-124650876	486	498	MA0778.1	7.05e-06	+	NFKB2	ENSRNOG00000015503	Otud7a	ENSRNOG00000015503	Otud7a	0
1:124650168-124650876	485	497	MA0778.1	5.33e-05	+	NFKB2	ENSRNOG00000015503	Otud7a	ENSRNOG00000015503	Otud7a	0
1:124650168-124650876	485	497	MA0778.1	7.94e-05	-	NFKB2	ENSRNOG00000015503	Otud7a	ENSRNOG00000015503	Otud7a	0
1:124650168-124650876	502	511	MA0048.2	9.99e-05	-	NHLH1	ENSRNOG00000015503	Otud7a	ENSRNOG00000015503	Otud7a	0
1:124650168-124650876	22	32	MA0503.1	4.69e-06	+	Nkx2-5(var.2)	ENSRNOG00000015503	Otud7a	ENSRNOG00000015503	Otud7a	0
1:124650168-124650876	630	636	MA0124.1	9.66e-05	-	NKX3-1	ENSRNOG00000015503	Otud7a	ENSRNOG00000015503	Otud7a	0
1:124650168-124650876	23	31	MA0122.1	3.7e-05	-	Nkx3-2	ENSRNOG00000015503	Otud7a	ENSRNOG00000015503	Otud7a	0
1:124650168-124650876	601	608	MA0125.1	6.14e-05	+	Nobox	ENSRNOG00000015503	Otud7a	ENSRNOG00000015503	Otud7a	0
1:124650168-124650876	476	490	MA0504.1	1.62e-05	+	NR2C2	ENSRNOG00000015503	Otud7a	ENSRNOG00000015503	Otud7a	0
1:124650168-124650876	308	324	MA0113.3	3.73e-06	+	NR3C1	ENSRNOG00000015503	Otud7a	ENSRNOG00000015503	Otud7a	0
1:124650168-124650876	308	324	MA0113.3	4.95e-06	-	NR3C1	ENSRNOG00000015503	Otud7a	ENSRNOG00000015503	Otud7a	0
1:124650168-124650876	308	324	MA0727.1	1.53e-06	+	NR3C2	ENSRNOG00000015503	Otud7a	ENSRNOG00000015503	Otud7a	0
1:124650168-124650876	308	324	MA0727.1	3.28e-06	-	NR3C2	ENSRNOG00000015503	Otud7a	ENSRNOG00000015503	Otud7a	0
1:124650168-124650876	193	203	MA0506.1	1.32e-05	-	NRF1	ENSRNOG00000015503	Otud7a	ENSRNOG00000015503	Otud7a	0
1:124650168-124650876	335	344	MA0780.1	5.6e-05	+	PAX3	ENSRNOG00000015503	Otud7a	ENSRNOG00000015503	Otud7a	0
1:124650168-124650876	335	344	MA0780.1	7.99e-05	-	PAX3	ENSRNOG00000015503	Otud7a	ENSRNOG00000015503	Otud7a	0
1:124650168-124650876	240	269	MA0068.1	9.79e-05	+	Pax4	ENSRNOG00000015503	Otud7a	ENSRNOG00000015503	Otud7a	0
1:124650168-124650876	335	344	MA0680.1	7.5e-05	+	PAX7	ENSRNOG00000015503	Otud7a	ENSRNOG00000015503	Otud7a	0
1:124650168-124650876	335	344	MA0680.1	8.89e-05	-	PAX7	ENSRNOG00000015503	Otud7a	ENSRNOG00000015503	Otud7a	0
1:124650168-124650876	427	440	MA0163.1	6.29e-05	+	PLAG1	ENSRNOG00000015503	Otud7a	ENSRNOG00000015503	Otud7a	0
1:124650168-124650876	112	128	MA0730.1	9.52e-06	-	RARA(var.2)	ENSRNOG00000015503	Otud7a	ENSRNOG00000015503	Otud7a	0
1:124650168-124650876	112	128	MA0159.1	8.16e-06	-	RARA::RXRA	ENSRNOG00000015503	Otud7a	ENSRNOG00000015503	Otud7a	0
1:124650168-124650876	429	445	MA0860.1	6.63e-05	-	Rarg(var.2)	ENSRNOG00000015503	Otud7a	ENSRNOG00000015503	Otud7a	0
1:124650168-124650876	560	569	MA0101.1	9.34e-05	-	REL	ENSRNOG00000015503	Otud7a	ENSRNOG00000015503	Otud7a	0
1:124650168-124650876	559	568	MA0107.1	1.86e-05	-	RELA	ENSRNOG00000015503	Otud7a	ENSRNOG00000015503	Otud7a	0
1:124650168-124650876	127	145	MA0138.1	3.04e-05	-	REST	ENSRNOG00000015503	Otud7a	ENSRNOG00000015503	Otud7a	0
1:124650168-124650876	170	184	MA0510.1	5.95e-05	-	RFX5	ENSRNOG00000015503	Otud7a	ENSRNOG00000015503	Otud7a	0
1:124650168-124650876	249	268	MA0073.1	7.69e-05	+	RREB1	ENSRNOG00000015503	Otud7a	ENSRNOG00000015503	Otud7a	0
1:124650168-124650876	205	219	MA0511.1	4.67e-05	-	RUNX2	ENSRNOG00000015503	Otud7a	ENSRNOG00000015503	Otud7a	0
1:124650168-124650876	427	437	MA0512.1	4.5e-05	-	Rxra	ENSRNOG00000015503	Otud7a	ENSRNOG00000015503	Otud7a	0
1:124650168-124650876	167	179	MA0744.1	6.69e-05	-	SCRT2	ENSRNOG00000015503	Otud7a	ENSRNOG00000015503	Otud7a	0
1:124650168-124650876	480	489	MA0079.2	3.34e-06	-	SP1	ENSRNOG00000015503	Otud7a	ENSRNOG00000015503	Otud7a	0
1:124650168-124650876	404	414	MA0079.3	6.47e-06	+	SP1	ENSRNOG00000015503	Otud7a	ENSRNOG00000015503	Otud7a	0
1:124650168-124650876	410	419	MA0079.2	1.02e-05	+	SP1	ENSRNOG00000015503	Otud7a	ENSRNOG00000015503	Otud7a	0
1:124650168-124650876	480	490	MA0079.3	1.17e-05	-	SP1	ENSRNOG00000015503	Otud7a	ENSRNOG00000015503	Otud7a	0
1:124650168-124650876	409	419	MA0079.3	1.3e-05	+	SP1	ENSRNOG00000015503	Otud7a	ENSRNOG00000015503	Otud7a	0
1:124650168-124650876	109	119	MA0079.3	1.4e-05	+	SP1	ENSRNOG00000015503	Otud7a	ENSRNOG00000015503	Otud7a	0
1:124650168-124650876	211	220	MA0079.1	2.18e-05	-	SP1	ENSRNOG00000015503	Otud7a	ENSRNOG00000015503	Otud7a	0
1:124650168-124650876	476	486	MA0079.3	6.27e-05	-	SP1	ENSRNOG00000015503	Otud7a	ENSRNOG00000015503	Otud7a	0
1:124650168-124650876	418	428	MA0079.3	6.34e-05	-	SP1	ENSRNOG00000015503	Otud7a	ENSRNOG00000015503	Otud7a	0
1:124650168-124650876	449	459	MA0079.3	6.53e-05	-	SP1	ENSRNOG00000015503	Otud7a	ENSRNOG00000015503	Otud7a	0
1:124650168-124650876	606	616	MA0079.3	7.33e-05	+	SP1	ENSRNOG00000015503	Otud7a	ENSRNOG00000015503	Otud7a	0
1:124650168-124650876	468	477	MA0079.2	8.04e-05	+	SP1	ENSRNOG00000015503	Otud7a	ENSRNOG00000015503	Otud7a	0
1:124650168-124650876	569	578	MA0079.2	9.44e-05	-	SP1	ENSRNOG00000015503	Otud7a	ENSRNOG00000015503	Otud7a	0
1:124650168-124650876	404	418	MA0516.1	3.54e-07	+	SP2	ENSRNOG00000015503	Otud7a	ENSRNOG00000015503	Otud7a	0
1:124650168-124650876	476	490	MA0516.1	7.81e-06	-	SP2	ENSRNOG00000015503	Otud7a	ENSRNOG00000015503	Otud7a	0
1:124650168-124650876	109	123	MA0516.1	1.07e-05	+	SP2	ENSRNOG00000015503	Otud7a	ENSRNOG00000015503	Otud7a	0
1:124650168-124650876	445	459	MA0516.1	5.48e-05	-	SP2	ENSRNOG00000015503	Otud7a	ENSRNOG00000015503	Otud7a	0
1:124650168-124650876	409	423	MA0516.1	6.09e-05	+	SP2	ENSRNOG00000015503	Otud7a	ENSRNOG00000015503	Otud7a	0
1:124650168-124650876	208	218	MA0746.1	8.55e-07	+	SP3	ENSRNOG00000015503	Otud7a	ENSRNOG00000015503	Otud7a	0
1:124650168-124650876	480	490	MA0746.1	1.41e-05	-	SP3	ENSRNOG00000015503	Otud7a	ENSRNOG00000015503	Otud7a	0
1:124650168-124650876	245	255	MA0746.1	2.82e-05	+	SP3	ENSRNOG00000015503	Otud7a	ENSRNOG00000015503	Otud7a	0
1:124650168-124650876	210	220	MA0746.1	7.31e-05	+	SP3	ENSRNOG00000015503	Otud7a	ENSRNOG00000015503	Otud7a	0
1:124650168-124650876	205	221	MA0685.1	2.81e-06	+	SP4	ENSRNOG00000015503	Otud7a	ENSRNOG00000015503	Otud7a	0
1:124650168-124650876	242	258	MA0685.1	3.55e-05	+	SP4	ENSRNOG00000015503	Otud7a	ENSRNOG00000015503	Otud7a	0
1:124650168-124650876	477	493	MA0685.1	4.3e-05	-	SP4	ENSRNOG00000015503	Otud7a	ENSRNOG00000015503	Otud7a	0
1:124650168-124650876	208	219	MA0747.1	2.23e-06	+	SP8	ENSRNOG00000015503	Otud7a	ENSRNOG00000015503	Otud7a	0
1:124650168-124650876	245	256	MA0747.1	1.03e-05	+	SP8	ENSRNOG00000015503	Otud7a	ENSRNOG00000015503	Otud7a	0
1:124650168-124650876	479	490	MA0747.1	1.77e-05	-	SP8	ENSRNOG00000015503	Otud7a	ENSRNOG00000015503	Otud7a	0
1:124650168-124650876	210	221	MA0747.1	2.3e-05	+	SP8	ENSRNOG00000015503	Otud7a	ENSRNOG00000015503	Otud7a	0
1:124650168-124650876	165	175	MA0686.1	8.66e-05	-	SPDEF	ENSRNOG00000015503	Otud7a	ENSRNOG00000015503	Otud7a	0
1:124650168-124650876	616	626	MA0686.1	0.0001	-	SPDEF	ENSRNOG00000015503	Otud7a	ENSRNOG00000015503	Otud7a	0
1:124650168-124650876	164	178	MA0080.3	1.03e-05	-	Spi1	ENSRNOG00000015503	Otud7a	ENSRNOG00000015503	Otud7a	0
1:124650168-124650876	166	172	MA0080.2	6.51e-05	-	SPI1	ENSRNOG00000015503	Otud7a	ENSRNOG00000015503	Otud7a	0
1:124650168-124650876	165	178	MA0080.4	6.74e-05	-	SPI1	ENSRNOG00000015503	Otud7a	ENSRNOG00000015503	Otud7a	0
1:124650168-124650876	236	242	MA0081.1	6.51e-05	+	SPIB	ENSRNOG00000015503	Otud7a	ENSRNOG00000015503	Otud7a	0
1:124650168-124650876	165	178	MA0687.1	3.61e-05	-	SPIC	ENSRNOG00000015503	Otud7a	ENSRNOG00000015503	Otud7a	0
1:124650168-124650876	192	207	MA0009.2	3.09e-05	-	T	ENSRNOG00000015503	Otud7a	ENSRNOG00000015503	Otud7a	0
1:124650168-124650876	192	207	MA0009.2	3.94e-05	+	T	ENSRNOG00000015503	Otud7a	ENSRNOG00000015503	Otud7a	0
1:124650168-124650876	190	209	MA0804.1	8.95e-05	-	TBX19	ENSRNOG00000015503	Otud7a	ENSRNOG00000015503	Otud7a	0
1:124650168-124650876	187	200	MA0145.2	8.96e-05	+	Tcfcp2l1	ENSRNOG00000015503	Otud7a	ENSRNOG00000015503	Otud7a	0
1:124650168-124650876	187	200	MA0145.1	9.11e-05	+	Tcfcp2l1	ENSRNOG00000015503	Otud7a	ENSRNOG00000015503	Otud7a	0
1:124650168-124650876	415	423	MA0003.1	3.45e-05	-	TFAP2A	ENSRNOG00000015503	Otud7a	ENSRNOG00000015503	Otud7a	0
1:124650168-124650876	414	424	MA0003.3	4.51e-05	+	TFAP2A	ENSRNOG00000015503	Otud7a	ENSRNOG00000015503	Otud7a	0
1:124650168-124650876	414	424	MA0003.3	7.03e-05	-	TFAP2A	ENSRNOG00000015503	Otud7a	ENSRNOG00000015503	Otud7a	0
1:124650168-124650876	69	81	MA0872.1	3.12e-05	-	TFAP2A(var.3)	ENSRNOG00000015503	Otud7a	ENSRNOG00000015503	Otud7a	0
1:124650168-124650876	69	81	MA0872.1	3.64e-05	+	TFAP2A(var.3)	ENSRNOG00000015503	Otud7a	ENSRNOG00000015503	Otud7a	0
1:124650168-124650876	493	505	MA0872.1	8.96e-05	+	TFAP2A(var.3)	ENSRNOG00000015503	Otud7a	ENSRNOG00000015503	Otud7a	0
1:124650168-124650876	493	505	MA0872.1	9.11e-05	-	TFAP2A(var.3)	ENSRNOG00000015503	Otud7a	ENSRNOG00000015503	Otud7a	0
1:124650168-124650876	414	424	MA0812.1	4.24e-05	+	TFAP2B(var.2)	ENSRNOG00000015503	Otud7a	ENSRNOG00000015503	Otud7a	0
1:124650168-124650876	414	424	MA0812.1	8.38e-05	-	TFAP2B(var.2)	ENSRNOG00000015503	Otud7a	ENSRNOG00000015503	Otud7a	0
1:124650168-124650876	69	81	MA0813.1	4.62e-05	+	TFAP2B(var.3)	ENSRNOG00000015503	Otud7a	ENSRNOG00000015503	Otud7a	0
1:124650168-124650876	69	81	MA0813.1	7.32e-05	-	TFAP2B(var.3)	ENSRNOG00000015503	Otud7a	ENSRNOG00000015503	Otud7a	0
1:124650168-124650876	411	425	MA0524.1	8.18e-05	+	TFAP2C	ENSRNOG00000015503	Otud7a	ENSRNOG00000015503	Otud7a	0
1:124650168-124650876	414	424	MA0814.1	6.09e-05	+	TFAP2C(var.2)	ENSRNOG00000015503	Otud7a	ENSRNOG00000015503	Otud7a	0
1:124650168-124650876	414	424	MA0814.1	7.63e-05	-	TFAP2C(var.2)	ENSRNOG00000015503	Otud7a	ENSRNOG00000015503	Otud7a	0
1:124650168-124650876	69	81	MA0815.1	3.51e-05	+	TFAP2C(var.3)	ENSRNOG00000015503	Otud7a	ENSRNOG00000015503	Otud7a	0
1:124650168-124650876	69	81	MA0815.1	4.28e-05	-	TFAP2C(var.3)	ENSRNOG00000015503	Otud7a	ENSRNOG00000015503	Otud7a	0
1:124650168-124650876	498	506	MA0597.1	3.11e-05	-	THAP1	ENSRNOG00000015503	Otud7a	ENSRNOG00000015503	Otud7a	0
1:124650168-124650876	500	512	MA0698.1	8.88e-05	+	ZBTB18	ENSRNOG00000015503	Otud7a	ENSRNOG00000015503	Otud7a	0
1:124650168-124650876	483	494	MA0694.1	9.89e-05	-	ZBTB7B	ENSRNOG00000015503	Otud7a	ENSRNOG00000015503	Otud7a	0
1:124650168-124650876	483	494	MA0695.1	9.7e-05	-	ZBTB7C	ENSRNOG00000015503	Otud7a	ENSRNOG00000015503	Otud7a	0
1:124650168-124650876	227	240	MA0696.1	9.02e-05	-	ZIC1	ENSRNOG00000015503	Otud7a	ENSRNOG00000015503	Otud7a	0
1:124650168-124650876	226	240	MA0697.1	4.59e-05	-	ZIC3	ENSRNOG00000015503	Otud7a	ENSRNOG00000015503	Otud7a	0
1:124650168-124650876	213	222	MA0753.1	4.62e-06	+	ZNF740	ENSRNOG00000015503	Otud7a	ENSRNOG00000015503	Otud7a	0
1:124650168-124650876	480	489	MA0753.1	3.38e-05	-	ZNF740	ENSRNOG00000015503	Otud7a	ENSRNOG00000015503	Otud7a	0
1:124650168-124650876	211	220	MA0753.1	4.54e-05	+	ZNF740	ENSRNOG00000015503	Otud7a	ENSRNOG00000015503	Otud7a	0
1:124650168-124650876	212	221	MA0753.1	8.68e-05	+	ZNF740	ENSRNOG00000015503	Otud7a	ENSRNOG00000015503	Otud7a	0
1:124775740-124776538	412	433	MA0007.1	2.73e-08	-	Ar	ENSRNOG00000015822	Klf13	ENSRNOG00000015822	Klf13	0
1:124775740-124776538	415	431	MA0007.3	1.51e-07	+	Ar	ENSRNOG00000015822	Klf13	ENSRNOG00000015822	Klf13	0
1:124775740-124776538	415	431	MA0007.3	1.67e-07	-	Ar	ENSRNOG00000015822	Klf13	ENSRNOG00000015822	Klf13	0
1:124775740-124776538	415	429	MA0007.2	3.89e-07	+	AR	ENSRNOG00000015822	Klf13	ENSRNOG00000015822	Klf13	0
1:124775740-124776538	417	431	MA0007.2	6.46e-07	-	AR	ENSRNOG00000015822	Klf13	ENSRNOG00000015822	Klf13	0
1:124775740-124776538	367	383	MA0007.3	6.9e-07	-	Ar	ENSRNOG00000015822	Klf13	ENSRNOG00000015822	Klf13	0
1:124775740-124776538	367	383	MA0007.3	1.28e-06	+	Ar	ENSRNOG00000015822	Klf13	ENSRNOG00000015822	Klf13	0
1:124775740-124776538	365	386	MA0007.1	7.36e-06	+	Ar	ENSRNOG00000015822	Klf13	ENSRNOG00000015822	Klf13	0
1:124775740-124776538	367	381	MA0007.2	5.74e-05	+	AR	ENSRNOG00000015822	Klf13	ENSRNOG00000015822	Klf13	0
1:124775740-124776538	692	701	MA0816.1	7.97e-05	+	Ascl2	ENSRNOG00000015822	Klf13	ENSRNOG00000015822	Klf13	0
1:124775740-124776538	349	361	MA0833.1	1.7e-05	-	ATF4	ENSRNOG00000015822	Klf13	ENSRNOG00000015822	Klf13	0
1:124775740-124776538	381	390	MA0461.2	8.82e-05	-	Atoh1	ENSRNOG00000015822	Klf13	ENSRNOG00000015822	Klf13	0
1:124775740-124776538	381	390	MA0461.2	9.13e-05	+	Atoh1	ENSRNOG00000015822	Klf13	ENSRNOG00000015822	Klf13	0
1:124775740-124776538	382	389	MA0607.1	5.04e-05	+	Bhlha15	ENSRNOG00000015822	Klf13	ENSRNOG00000015822	Klf13	0
1:124775740-124776538	381	390	MA0818.1	4.61e-05	+	BHLHE22	ENSRNOG00000015822	Klf13	ENSRNOG00000015822	Klf13	0
1:124775740-124776538	380	391	MA0817.1	9.6e-05	-	BHLHE23	ENSRNOG00000015822	Klf13	ENSRNOG00000015822	Klf13	0
1:124775740-124776538	605	612	MA0876.1	8.69e-05	+	BSX	ENSRNOG00000015822	Klf13	ENSRNOG00000015822	Klf13	0
1:124775740-124776538	349	359	MA0466.1	4.75e-05	+	CEBPB	ENSRNOG00000015822	Klf13	ENSRNOG00000015822	Klf13	0
1:124775740-124776538	745	754	MA0819.1	8.08e-05	-	CLOCK	ENSRNOG00000015822	Klf13	ENSRNOG00000015822	Klf13	0
1:124775740-124776538	292	310	MA0139.1	4.72e-05	-	CTCF	ENSRNOG00000015822	Klf13	ENSRNOG00000015822	Klf13	0
1:124775740-124776538	347	359	MA0884.1	9.66e-05	-	DUXA	ENSRNOG00000015822	Klf13	ENSRNOG00000015822	Klf13	0
1:124775740-124776538	410	420	MA0024.2	5.68e-06	+	E2F1	ENSRNOG00000015822	Klf13	ENSRNOG00000015822	Klf13	0
1:124775740-124776538	474	484	MA0024.2	1.13e-05	-	E2F1	ENSRNOG00000015822	Klf13	ENSRNOG00000015822	Klf13	0
1:124775740-124776538	255	262	MA0024.1	1.21e-05	+	E2F1	ENSRNOG00000015822	Klf13	ENSRNOG00000015822	Klf13	0
1:124775740-124776538	255	266	MA0024.3	4.39e-05	+	E2F1	ENSRNOG00000015822	Klf13	ENSRNOG00000015822	Klf13	0
1:124775740-124776538	258	268	MA0024.2	5.66e-05	+	E2F1	ENSRNOG00000015822	Klf13	ENSRNOG00000015822	Klf13	0
1:124775740-124776538	255	266	MA0024.3	5.83e-05	-	E2F1	ENSRNOG00000015822	Klf13	ENSRNOG00000015822	Klf13	0
1:124775740-124776538	478	485	MA0024.1	6.03e-05	-	E2F1	ENSRNOG00000015822	Klf13	ENSRNOG00000015822	Klf13	0
1:124775740-124776538	255	265	MA0024.2	6.79e-05	-	E2F1	ENSRNOG00000015822	Klf13	ENSRNOG00000015822	Klf13	0
1:124775740-124776538	475	489	MA0469.1	1.11e-05	+	E2F3	ENSRNOG00000015822	Klf13	ENSRNOG00000015822	Klf13	0
1:124775740-124776538	405	419	MA0469.1	1.24e-05	-	E2F3	ENSRNOG00000015822	Klf13	ENSRNOG00000015822	Klf13	0
1:124775740-124776538	119	133	MA0469.1	2.81e-05	-	E2F3	ENSRNOG00000015822	Klf13	ENSRNOG00000015822	Klf13	0
1:124775740-124776538	496	513	MA0469.2	5.58e-05	+	E2F3	ENSRNOG00000015822	Klf13	ENSRNOG00000015822	Klf13	0
1:124775740-124776538	411	421	MA0470.1	2.56e-06	+	E2F4	ENSRNOG00000015822	Klf13	ENSRNOG00000015822	Klf13	0
1:124775740-124776538	473	483	MA0470.1	8.78e-06	-	E2F4	ENSRNOG00000015822	Klf13	ENSRNOG00000015822	Klf13	0
1:124775740-124776538	411	421	MA0471.1	3.05e-06	+	E2F6	ENSRNOG00000015822	Klf13	ENSRNOG00000015822	Klf13	0
1:124775740-124776538	473	483	MA0471.1	8.6e-06	-	E2F6	ENSRNOG00000015822	Klf13	ENSRNOG00000015822	Klf13	0
1:124775740-124776538	125	135	MA0471.1	4.06e-05	+	E2F6	ENSRNOG00000015822	Klf13	ENSRNOG00000015822	Klf13	0
1:124775740-124776538	234	244	MA0471.1	5.48e-05	+	E2F6	ENSRNOG00000015822	Klf13	ENSRNOG00000015822	Klf13	0
1:124775740-124776538	473	486	MA0758.1	1.12e-05	+	E2F7	ENSRNOG00000015822	Klf13	ENSRNOG00000015822	Klf13	0
1:124775740-124776538	408	421	MA0758.1	4.07e-05	-	E2F7	ENSRNOG00000015822	Klf13	ENSRNOG00000015822	Klf13	0
1:124775740-124776538	474	485	MA0865.1	1.96e-06	+	E2F8	ENSRNOG00000015822	Klf13	ENSRNOG00000015822	Klf13	0
1:124775740-124776538	409	420	MA0865.1	9.3e-06	-	E2F8	ENSRNOG00000015822	Klf13	ENSRNOG00000015822	Klf13	0
1:124775740-124776538	160	173	MA0162.2	8.28e-07	-	EGR1	ENSRNOG00000015822	Klf13	ENSRNOG00000015822	Klf13	0
1:124775740-124776538	662	672	MA0162.1	1.42e-05	+	Egr1	ENSRNOG00000015822	Klf13	ENSRNOG00000015822	Klf13	0
1:124775740-124776538	777	790	MA0162.2	1.63e-05	+	EGR1	ENSRNOG00000015822	Klf13	ENSRNOG00000015822	Klf13	0
1:124775740-124776538	662	675	MA0162.2	2.5e-05	-	EGR1	ENSRNOG00000015822	Klf13	ENSRNOG00000015822	Klf13	0
1:124775740-124776538	160	170	MA0162.1	3.7e-05	+	Egr1	ENSRNOG00000015822	Klf13	ENSRNOG00000015822	Klf13	0
1:124775740-124776538	641	654	MA0162.2	7.15e-05	+	EGR1	ENSRNOG00000015822	Klf13	ENSRNOG00000015822	Klf13	0
1:124775740-124776538	666	676	MA0162.1	8.67e-05	+	Egr1	ENSRNOG00000015822	Klf13	ENSRNOG00000015822	Klf13	0
1:124775740-124776538	159	173	MA0472.1	1.78e-06	-	EGR2	ENSRNOG00000015822	Klf13	ENSRNOG00000015822	Klf13	0
1:124775740-124776538	661	675	MA0472.1	1.25e-05	-	EGR2	ENSRNOG00000015822	Klf13	ENSRNOG00000015822	Klf13	0
1:124775740-124776538	662	672	MA0472.2	4.67e-05	-	EGR2	ENSRNOG00000015822	Klf13	ENSRNOG00000015822	Klf13	0
1:124775740-124776538	664	678	MA0732.1	5.93e-06	-	EGR3	ENSRNOG00000015822	Klf13	ENSRNOG00000015822	Klf13	0
1:124775740-124776538	158	172	MA0732.1	2.84e-05	-	EGR3	ENSRNOG00000015822	Klf13	ENSRNOG00000015822	Klf13	0
1:124775740-124776538	663	678	MA0733.1	2.12e-06	-	EGR4	ENSRNOG00000015822	Klf13	ENSRNOG00000015822	Klf13	0
1:124775740-124776538	403	418	MA0733.1	4.77e-05	-	EGR4	ENSRNOG00000015822	Klf13	ENSRNOG00000015822	Klf13	0
1:124775740-124776538	61	76	MA0733.1	8.88e-05	-	EGR4	ENSRNOG00000015822	Klf13	ENSRNOG00000015822	Klf13	0
1:124775740-124776538	167	182	MA0733.1	9.58e-05	-	EGR4	ENSRNOG00000015822	Klf13	ENSRNOG00000015822	Klf13	0
1:124775740-124776538	675	687	MA0473.1	2.36e-05	-	ELF1	ENSRNOG00000015822	Klf13	ENSRNOG00000015822	Klf13	0
1:124775740-124776538	369	379	MA0027.1	6.43e-05	-	En1	ENSRNOG00000015822	Klf13	ENSRNOG00000015822	Klf13	0
1:124775740-124776538	232	249	MA0112.1	8.44e-05	+	ESR1	ENSRNOG00000015822	Klf13	ENSRNOG00000015822	Klf13	0
1:124775740-124776538	591	601	MA0592.1	9.3e-05	+	ESRRA	ENSRNOG00000015822	Klf13	ENSRNOG00000015822	Klf13	0
1:124775740-124776538	673	687	MA0098.2	9.71e-05	+	Ets1	ENSRNOG00000015822	Klf13	ENSRNOG00000015822	Klf13	0
1:124775740-124776538	117	134	MA0149.1	2.81e-05	+	EWSR1-FLI1	ENSRNOG00000015822	Klf13	ENSRNOG00000015822	Klf13	0
1:124775740-124776538	453	470	MA0149.1	7.95e-05	+	EWSR1-FLI1	ENSRNOG00000015822	Klf13	ENSRNOG00000015822	Klf13	0
1:124775740-124776538	675	684	MA0062.1	6.71e-05	-	GABPA	ENSRNOG00000015822	Klf13	ENSRNOG00000015822	Klf13	0
1:124775740-124776538	360	377	MA0140.2	7.36e-05	+	GATA1::TAL1	ENSRNOG00000015822	Klf13	ENSRNOG00000015822	Klf13	0
1:124775740-124776538	359	366	MA0766.1	6.14e-05	-	GATA5	ENSRNOG00000015822	Klf13	ENSRNOG00000015822	Klf13	0
1:124775740-124776538	493	502	MA0038.1	7.53e-05	-	Gfi1	ENSRNOG00000015822	Klf13	ENSRNOG00000015822	Klf13	0
1:124775740-124776538	665	676	MA0734.1	6.34e-05	-	GLI2	ENSRNOG00000015822	Klf13	ENSRNOG00000015822	Klf13	0
1:124775740-124776538	661	674	MA0736.1	4.48e-05	-	GLIS2	ENSRNOG00000015822	Klf13	ENSRNOG00000015822	Klf13	0
1:124775740-124776538	661	674	MA0737.1	7.67e-05	-	GLIS3	ENSRNOG00000015822	Klf13	ENSRNOG00000015822	Klf13	0
1:124775740-124776538	374	385	MA0131.2	2.45e-05	+	HINFP	ENSRNOG00000015822	Klf13	ENSRNOG00000015822	Klf13	0
1:124775740-124776538	274	285	MA0043.1	3.58e-05	+	HLF	ENSRNOG00000015822	Klf13	ENSRNOG00000015822	Klf13	0
1:124775740-124776538	587	599	MA0114.1	1.23e-06	+	HNF4A	ENSRNOG00000015822	Klf13	ENSRNOG00000015822	Klf13	0
1:124775740-124776538	586	600	MA0114.2	6.17e-06	-	HNF4A	ENSRNOG00000015822	Klf13	ENSRNOG00000015822	Klf13	0
1:124775740-124776538	236	248	MA0114.1	9.05e-05	+	HNF4A	ENSRNOG00000015822	Klf13	ENSRNOG00000015822	Klf13	0
1:124775740-124776538	585	599	MA0484.1	3.71e-06	+	HNF4G	ENSRNOG00000015822	Klf13	ENSRNOG00000015822	Klf13	0
1:124775740-124776538	234	248	MA0484.1	9.94e-05	+	HNF4G	ENSRNOG00000015822	Klf13	ENSRNOG00000015822	Klf13	0
1:124775740-124776538	545	559	MA0486.1	5.27e-05	+	HSF1	ENSRNOG00000015822	Klf13	ENSRNOG00000015822	Klf13	0
1:124775740-124776538	661	668	MA0617.1	8.27e-05	+	Id2	ENSRNOG00000015822	Klf13	ENSRNOG00000015822	Klf13	0
1:124775740-124776538	661	668	MA0617.1	8.27e-05	-	Id2	ENSRNOG00000015822	Klf13	ENSRNOG00000015822	Klf13	0
1:124775740-124776538	692	701	MA0824.1	4.94e-05	+	ID4	ENSRNOG00000015822	Klf13	ENSRNOG00000015822	Klf13	0
1:124775740-124776538	4	21	MA0051.1	8.46e-05	+	IRF2	ENSRNOG00000015822	Klf13	ENSRNOG00000015822	Klf13	0
1:124775740-124776538	350	362	MA0488.1	9.77e-06	-	JUN	ENSRNOG00000015822	Klf13	ENSRNOG00000015822	Klf13	0
1:124775740-124776538	349	363	MA0492.1	1.18e-05	-	JUND(var.2)	ENSRNOG00000015822	Klf13	ENSRNOG00000015822	Klf13	0
1:124775740-124776538	156	166	MA0493.1	1.55e-05	-	Klf1	ENSRNOG00000015822	Klf13	ENSRNOG00000015822	Klf13	0
1:124775740-124776538	64	74	MA0493.1	3.68e-05	-	Klf1	ENSRNOG00000015822	Klf13	ENSRNOG00000015822	Klf13	0
1:124775740-124776538	174	184	MA0493.1	4.67e-05	-	Klf1	ENSRNOG00000015822	Klf13	ENSRNOG00000015822	Klf13	0
1:124775740-124776538	169	179	MA0493.1	6.43e-05	-	Klf1	ENSRNOG00000015822	Klf13	ENSRNOG00000015822	Klf13	0
1:124775740-124776538	170	184	MA0742.1	4.69e-05	-	Klf12	ENSRNOG00000015822	Klf13	ENSRNOG00000015822	Klf13	0
1:124775740-124776538	165	179	MA0742.1	5.11e-05	-	Klf12	ENSRNOG00000015822	Klf13	ENSRNOG00000015822	Klf13	0
1:124775740-124776538	666	680	MA0742.1	6.61e-05	-	Klf12	ENSRNOG00000015822	Klf13	ENSRNOG00000015822	Klf13	0
1:124775740-124776538	25	39	MA0742.1	9.82e-05	-	Klf12	ENSRNOG00000015822	Klf13	ENSRNOG00000015822	Klf13	0
1:124775740-124776538	371	388	MA0657.1	8.27e-05	+	KLF13	ENSRNOG00000015822	Klf13	ENSRNOG00000015822	Klf13	0
1:124775740-124776538	166	179	MA0740.1	6.83e-06	-	KLF14	ENSRNOG00000015822	Klf13	ENSRNOG00000015822	Klf13	0
1:124775740-124776538	667	680	MA0740.1	3.6e-05	-	KLF14	ENSRNOG00000015822	Klf13	ENSRNOG00000015822	Klf13	0
1:124775740-124776538	171	184	MA0740.1	4.48e-05	-	KLF14	ENSRNOG00000015822	Klf13	ENSRNOG00000015822	Klf13	0
1:124775740-124776538	163	173	MA0741.1	2.47e-06	-	KLF16	ENSRNOG00000015822	Klf13	ENSRNOG00000015822	Klf13	0
1:124775740-124776538	168	178	MA0741.1	2.7e-06	-	KLF16	ENSRNOG00000015822	Klf13	ENSRNOG00000015822	Klf13	0
1:124775740-124776538	173	183	MA0741.1	2.92e-05	-	KLF16	ENSRNOG00000015822	Klf13	ENSRNOG00000015822	Klf13	0
1:124775740-124776538	28	38	MA0741.1	3.44e-05	-	KLF16	ENSRNOG00000015822	Klf13	ENSRNOG00000015822	Klf13	0
1:124775740-124776538	70	80	MA0741.1	5.4e-05	-	KLF16	ENSRNOG00000015822	Klf13	ENSRNOG00000015822	Klf13	0
1:124775740-124776538	777	787	MA0741.1	9.77e-05	+	KLF16	ENSRNOG00000015822	Klf13	ENSRNOG00000015822	Klf13	0
1:124775740-124776538	169	178	MA0039.2	3.29e-06	+	Klf4	ENSRNOG00000015822	Klf13	ENSRNOG00000015822	Klf13	0
1:124775740-124776538	174	183	MA0039.2	3.29e-06	+	Klf4	ENSRNOG00000015822	Klf13	ENSRNOG00000015822	Klf13	0
1:124775740-124776538	113	122	MA0039.1	1.39e-05	+	Klf4	ENSRNOG00000015822	Klf13	ENSRNOG00000015822	Klf13	0
1:124775740-124776538	164	173	MA0039.2	1.57e-05	+	Klf4	ENSRNOG00000015822	Klf13	ENSRNOG00000015822	Klf13	0
1:124775740-124776538	64	73	MA0039.2	1.77e-05	+	Klf4	ENSRNOG00000015822	Klf13	ENSRNOG00000015822	Klf13	0
1:124775740-124776538	156	165	MA0039.2	2.28e-05	+	Klf4	ENSRNOG00000015822	Klf13	ENSRNOG00000015822	Klf13	0
1:124775740-124776538	777	786	MA0039.2	6.55e-05	-	Klf4	ENSRNOG00000015822	Klf13	ENSRNOG00000015822	Klf13	0
1:124775740-124776538	169	178	MA0599.1	3.39e-07	-	KLF5	ENSRNOG00000015822	Klf13	ENSRNOG00000015822	Klf13	0
1:124775740-124776538	174	183	MA0599.1	3.39e-07	-	KLF5	ENSRNOG00000015822	Klf13	ENSRNOG00000015822	Klf13	0
1:124775740-124776538	164	173	MA0599.1	1.99e-06	-	KLF5	ENSRNOG00000015822	Klf13	ENSRNOG00000015822	Klf13	0
1:124775740-124776538	64	73	MA0599.1	1.36e-05	-	KLF5	ENSRNOG00000015822	Klf13	ENSRNOG00000015822	Klf13	0
1:124775740-124776538	777	786	MA0599.1	1.77e-05	+	KLF5	ENSRNOG00000015822	Klf13	ENSRNOG00000015822	Klf13	0
1:124775740-124776538	156	165	MA0599.1	3.76e-05	-	KLF5	ENSRNOG00000015822	Klf13	ENSRNOG00000015822	Klf13	0
1:124775740-124776538	410	419	MA0599.1	6.33e-05	-	KLF5	ENSRNOG00000015822	Klf13	ENSRNOG00000015822	Klf13	0
1:124775740-124776538	194	203	MA0599.1	9.58e-05	-	KLF5	ENSRNOG00000015822	Klf13	ENSRNOG00000015822	Klf13	0
1:124775740-124776538	124	133	MA0599.1	9.83e-05	-	KLF5	ENSRNOG00000015822	Klf13	ENSRNOG00000015822	Klf13	0
1:124775740-124776538	210	219	MA0058.2	5.03e-06	-	MAX	ENSRNOG00000015822	Klf13	ENSRNOG00000015822	Klf13	0
1:124775740-124776538	660	669	MA0058.3	1.51e-05	-	MAX	ENSRNOG00000015822	Klf13	ENSRNOG00000015822	Klf13	0
1:124775740-124776538	660	669	MA0058.3	2.03e-05	+	MAX	ENSRNOG00000015822	Klf13	ENSRNOG00000015822	Klf13	0
1:124775740-124776538	659	668	MA0058.1	4.48e-05	+	MAX	ENSRNOG00000015822	Klf13	ENSRNOG00000015822	Klf13	0
1:124775740-124776538	746	755	MA0058.2	5.29e-05	-	MAX	ENSRNOG00000015822	Klf13	ENSRNOG00000015822	Klf13	0
1:124775740-124776538	661	670	MA0058.1	6.53e-05	-	MAX	ENSRNOG00000015822	Klf13	ENSRNOG00000015822	Klf13	0
1:124775740-124776538	660	670	MA0059.1	9.14e-06	-	MAX::MYC	ENSRNOG00000015822	Klf13	ENSRNOG00000015822	Klf13	0
1:124775740-124776538	661	668	MA0622.1	5.86e-05	+	Mlxip	ENSRNOG00000015822	Klf13	ENSRNOG00000015822	Klf13	0
1:124775740-124776538	661	668	MA0622.1	5.86e-05	-	Mlxip	ENSRNOG00000015822	Klf13	ENSRNOG00000015822	Klf13	0
1:124775740-124776538	660	669	MA0825.1	5.25e-05	-	MNT	ENSRNOG00000015822	Klf13	ENSRNOG00000015822	Klf13	0
1:124775740-124776538	660	669	MA0825.1	7.76e-05	+	MNT	ENSRNOG00000015822	Klf13	ENSRNOG00000015822	Klf13	0
1:124775740-124776538	660	669	MA0147.1	8.71e-06	-	Myc	ENSRNOG00000015822	Klf13	ENSRNOG00000015822	Klf13	0
1:124775740-124776538	659	668	MA0147.2	1.48e-05	-	Myc	ENSRNOG00000015822	Klf13	ENSRNOG00000015822	Klf13	0
1:124775740-124776538	210	219	MA0147.2	2.76e-05	+	Myc	ENSRNOG00000015822	Klf13	ENSRNOG00000015822	Klf13	0
1:124775740-124776538	660	669	MA0147.1	3.02e-05	+	Myc	ENSRNOG00000015822	Klf13	ENSRNOG00000015822	Klf13	0
1:124775740-124776538	661	670	MA0147.2	3.33e-05	+	Myc	ENSRNOG00000015822	Klf13	ENSRNOG00000015822	Klf13	0
1:124775740-124776538	746	755	MA0147.2	9.77e-05	+	Myc	ENSRNOG00000015822	Klf13	ENSRNOG00000015822	Klf13	0
1:124775740-124776538	660	669	MA0104.2	7.52e-06	-	Mycn	ENSRNOG00000015822	Klf13	ENSRNOG00000015822	Klf13	0
1:124775740-124776538	660	669	MA0104.2	2.07e-05	+	Mycn	ENSRNOG00000015822	Klf13	ENSRNOG00000015822	Klf13	0
1:124775740-124776538	660	667	MA0104.3	2.2e-05	+	Mycn	ENSRNOG00000015822	Klf13	ENSRNOG00000015822	Klf13	0
1:124775740-124776538	662	669	MA0104.3	3.18e-05	-	Mycn	ENSRNOG00000015822	Klf13	ENSRNOG00000015822	Klf13	0
1:124775740-124776538	448	457	MA0057.1	2.78e-05	+	MZF1(var.2)	ENSRNOG00000015822	Klf13	ENSRNOG00000015822	Klf13	0
1:124775740-124776538	381	390	MA0668.1	8.78e-05	+	NEUROD2	ENSRNOG00000015822	Klf13	ENSRNOG00000015822	Klf13	0
1:124775740-124776538	381	390	MA0623.1	4.66e-05	-	Neurog1	ENSRNOG00000015822	Klf13	ENSRNOG00000015822	Klf13	0
1:124775740-124776538	273	283	MA0025.1	1.36e-05	-	NFIL3	ENSRNOG00000015822	Klf13	ENSRNOG00000015822	Klf13	0
1:124775740-124776538	238	248	MA0105.3	3.32e-05	-	NFKB1	ENSRNOG00000015822	Klf13	ENSRNOG00000015822	Klf13	0
1:124775740-124776538	692	701	MA0048.2	9.24e-05	+	NHLH1	ENSRNOG00000015822	Klf13	ENSRNOG00000015822	Klf13	0
1:124775740-124776538	529	538	MA0672.1	8.76e-05	-	NKX2-3	ENSRNOG00000015822	Klf13	ENSRNOG00000015822	Klf13	0
1:124775740-124776538	731	741	MA0503.1	6.22e-05	+	Nkx2-5(var.2)	ENSRNOG00000015822	Klf13	ENSRNOG00000015822	Klf13	0
1:124775740-124776538	660	669	MA0626.1	5.37e-05	+	Npas2	ENSRNOG00000015822	Klf13	ENSRNOG00000015822	Klf13	0
1:124775740-124776538	660	669	MA0626.1	7.7e-05	-	Npas2	ENSRNOG00000015822	Klf13	ENSRNOG00000015822	Klf13	0
1:124775740-124776538	234	248	MA0504.1	3.25e-05	+	NR2C2	ENSRNOG00000015822	Klf13	ENSRNOG00000015822	Klf13	0
1:124775740-124776538	586	599	MA0017.1	5.6e-05	-	NR2F1	ENSRNOG00000015822	Klf13	ENSRNOG00000015822	Klf13	0
1:124775740-124776538	586	599	MA0677.1	3.71e-05	+	Nr2f6	ENSRNOG00000015822	Klf13	ENSRNOG00000015822	Klf13	0
1:124775740-124776538	416	430	MA0113.2	1.66e-07	+	NR3C1	ENSRNOG00000015822	Klf13	ENSRNOG00000015822	Klf13	0
1:124775740-124776538	415	431	MA0113.3	3.56e-07	+	NR3C1	ENSRNOG00000015822	Klf13	ENSRNOG00000015822	Klf13	0
1:124775740-124776538	415	431	MA0113.3	3.95e-07	-	NR3C1	ENSRNOG00000015822	Klf13	ENSRNOG00000015822	Klf13	0
1:124775740-124776538	367	383	MA0113.3	1.2e-06	+	NR3C1	ENSRNOG00000015822	Klf13	ENSRNOG00000015822	Klf13	0
1:124775740-124776538	367	383	MA0113.3	1.22e-06	-	NR3C1	ENSRNOG00000015822	Klf13	ENSRNOG00000015822	Klf13	0
1:124775740-124776538	415	432	MA0113.1	2.61e-05	+	NR3C1	ENSRNOG00000015822	Klf13	ENSRNOG00000015822	Klf13	0
1:124775740-124776538	415	431	MA0727.1	3.31e-07	+	NR3C2	ENSRNOG00000015822	Klf13	ENSRNOG00000015822	Klf13	0
1:124775740-124776538	415	431	MA0727.1	4.87e-07	-	NR3C2	ENSRNOG00000015822	Klf13	ENSRNOG00000015822	Klf13	0
1:124775740-124776538	367	383	MA0727.1	6.82e-07	+	NR3C2	ENSRNOG00000015822	Klf13	ENSRNOG00000015822	Klf13	0
1:124775740-124776538	367	383	MA0727.1	1.23e-06	-	NR3C2	ENSRNOG00000015822	Klf13	ENSRNOG00000015822	Klf13	0
1:124775740-124776538	34	48	MA0505.1	1.86e-05	+	Nr5a2	ENSRNOG00000015822	Klf13	ENSRNOG00000015822	Klf13	0
1:124775740-124776538	293	303	MA0506.1	2.24e-05	-	NRF1	ENSRNOG00000015822	Klf13	ENSRNOG00000015822	Klf13	0
1:124775740-124776538	381	390	MA0826.1	8.38e-05	+	OLIG1	ENSRNOG00000015822	Klf13	ENSRNOG00000015822	Klf13	0
1:124775740-124776538	381	390	MA0826.1	9.16e-05	-	OLIG1	ENSRNOG00000015822	Klf13	ENSRNOG00000015822	Klf13	0
1:124775740-124776538	381	390	MA0678.1	6.67e-05	+	OLIG2	ENSRNOG00000015822	Klf13	ENSRNOG00000015822	Klf13	0
1:124775740-124776538	381	390	MA0827.1	4.55e-05	+	OLIG3	ENSRNOG00000015822	Klf13	ENSRNOG00000015822	Klf13	0
1:124775740-124776538	511	518	MA0067.1	4.82e-05	+	Pax2	ENSRNOG00000015822	Klf13	ENSRNOG00000015822	Klf13	0
1:124775740-124776538	164	193	MA0068.1	4.75e-05	-	Pax4	ENSRNOG00000015822	Klf13	ENSRNOG00000015822	Klf13	0
1:124775740-124776538	317	335	MA0014.2	9.5e-05	+	PAX5	ENSRNOG00000015822	Klf13	ENSRNOG00000015822	Klf13	0
1:124775740-124776538	135	148	MA0163.1	1.74e-05	-	PLAG1	ENSRNOG00000015822	Klf13	ENSRNOG00000015822	Klf13	0
1:124775740-124776538	583	602	MA0065.1	3.3e-05	+	PPARG::RXRA	ENSRNOG00000015822	Klf13	ENSRNOG00000015822	Klf13	0
1:124775740-124776538	585	599	MA0065.2	4.4e-05	+	Pparg::Rxra	ENSRNOG00000015822	Klf13	ENSRNOG00000015822	Klf13	0
1:124775740-124776538	86	100	MA0065.2	5.32e-05	+	Pparg::Rxra	ENSRNOG00000015822	Klf13	ENSRNOG00000015822	Klf13	0
1:124775740-124776538	234	248	MA0065.2	7.71e-05	+	Pparg::Rxra	ENSRNOG00000015822	Klf13	ENSRNOG00000015822	Klf13	0
1:124775740-124776538	223	239	MA0159.1	9.57e-05	+	RARA::RXRA	ENSRNOG00000015822	Klf13	ENSRNOG00000015822	Klf13	0
1:124775740-124776538	585	600	MA0859.1	4.93e-05	+	Rarg	ENSRNOG00000015822	Klf13	ENSRNOG00000015822	Klf13	0
1:124775740-124776538	239	248	MA0101.1	9.81e-05	-	REL	ENSRNOG00000015822	Klf13	ENSRNOG00000015822	Klf13	0
1:124775740-124776538	613	631	MA0138.1	3.95e-05	-	REST	ENSRNOG00000015822	Klf13	ENSRNOG00000015822	Klf13	0
1:124775740-124776538	85	105	MA0138.2	8.28e-05	+	REST	ENSRNOG00000015822	Klf13	ENSRNOG00000015822	Klf13	0
1:124775740-124776538	158	177	MA0073.1	1.03e-05	-	RREB1	ENSRNOG00000015822	Klf13	ENSRNOG00000015822	Klf13	0
1:124775740-124776538	152	171	MA0073.1	4.02e-05	-	RREB1	ENSRNOG00000015822	Klf13	ENSRNOG00000015822	Klf13	0
1:124775740-124776538	220	239	MA0073.1	4.8e-05	-	RREB1	ENSRNOG00000015822	Klf13	ENSRNOG00000015822	Klf13	0
1:124775740-124776538	156	175	MA0073.1	7.3e-05	-	RREB1	ENSRNOG00000015822	Klf13	ENSRNOG00000015822	Klf13	0
1:124775740-124776538	398	408	MA0002.2	7.19e-06	-	RUNX1	ENSRNOG00000015822	Klf13	ENSRNOG00000015822	Klf13	0
1:124775740-124776538	217	227	MA0002.2	9.56e-05	+	RUNX1	ENSRNOG00000015822	Klf13	ENSRNOG00000015822	Klf13	0
1:124775740-124776538	397	411	MA0511.1	7.31e-05	-	RUNX2	ENSRNOG00000015822	Klf13	ENSRNOG00000015822	Klf13	0
1:124775740-124776538	133	147	MA0511.1	7.75e-05	-	RUNX2	ENSRNOG00000015822	Klf13	ENSRNOG00000015822	Klf13	0
1:124775740-124776538	586	599	MA0512.2	3.69e-05	+	Rxra	ENSRNOG00000015822	Klf13	ENSRNOG00000015822	Klf13	0
1:124775740-124776538	591	601	MA0512.1	4.25e-05	+	Rxra	ENSRNOG00000015822	Klf13	ENSRNOG00000015822	Klf13	0
1:124775740-124776538	92	102	MA0512.1	8.44e-05	+	Rxra	ENSRNOG00000015822	Klf13	ENSRNOG00000015822	Klf13	0
1:124775740-124776538	586	599	MA0855.1	5.23e-05	+	RXRB	ENSRNOG00000015822	Klf13	ENSRNOG00000015822	Klf13	0
1:124775740-124776538	586	599	MA0856.1	4.74e-05	+	RXRG	ENSRNOG00000015822	Klf13	ENSRNOG00000015822	Klf13	0
1:124775740-124776538	693	701	MA0745.1	3.8e-05	-	SNAI2	ENSRNOG00000015822	Klf13	ENSRNOG00000015822	Klf13	0
1:124775740-124776538	163	173	MA0079.3	1.7e-07	-	SP1	ENSRNOG00000015822	Klf13	ENSRNOG00000015822	Klf13	0
1:124775740-124776538	168	178	MA0079.3	3.39e-07	-	SP1	ENSRNOG00000015822	Klf13	ENSRNOG00000015822	Klf13	0
1:124775740-124776538	163	172	MA0079.2	7.52e-07	-	SP1	ENSRNOG00000015822	Klf13	ENSRNOG00000015822	Klf13	0
1:124775740-124776538	173	183	MA0079.3	1.48e-06	-	SP1	ENSRNOG00000015822	Klf13	ENSRNOG00000015822	Klf13	0
1:124775740-124776538	29	38	MA0079.1	2.43e-06	+	SP1	ENSRNOG00000015822	Klf13	ENSRNOG00000015822	Klf13	0
1:124775740-124776538	28	37	MA0079.2	5.42e-06	-	SP1	ENSRNOG00000015822	Klf13	ENSRNOG00000015822	Klf13	0
1:124775740-124776538	173	182	MA0079.2	5.76e-06	-	SP1	ENSRNOG00000015822	Klf13	ENSRNOG00000015822	Klf13	0
1:124775740-124776538	168	177	MA0079.2	7.41e-06	-	SP1	ENSRNOG00000015822	Klf13	ENSRNOG00000015822	Klf13	0
1:124775740-124776538	777	787	MA0079.3	1.4e-05	+	SP1	ENSRNOG00000015822	Klf13	ENSRNOG00000015822	Klf13	0
1:124775740-124776538	445	455	MA0079.3	1.97e-05	-	SP1	ENSRNOG00000015822	Klf13	ENSRNOG00000015822	Klf13	0
1:124775740-124776538	445	454	MA0079.2	4.02e-05	-	SP1	ENSRNOG00000015822	Klf13	ENSRNOG00000015822	Klf13	0
1:124775740-124776538	193	203	MA0079.3	4.09e-05	-	SP1	ENSRNOG00000015822	Klf13	ENSRNOG00000015822	Klf13	0
1:124775740-124776538	199	208	MA0079.2	4.59e-05	-	SP1	ENSRNOG00000015822	Klf13	ENSRNOG00000015822	Klf13	0
1:124775740-124776538	70	80	MA0079.3	4.6e-05	-	SP1	ENSRNOG00000015822	Klf13	ENSRNOG00000015822	Klf13	0
1:124775740-124776538	232	242	MA0079.3	5e-05	-	SP1	ENSRNOG00000015822	Klf13	ENSRNOG00000015822	Klf13	0
1:124775740-124776538	193	202	MA0079.2	7.68e-05	-	SP1	ENSRNOG00000015822	Klf13	ENSRNOG00000015822	Klf13	0
1:124775740-124776538	63	73	MA0079.3	7.94e-05	-	SP1	ENSRNOG00000015822	Klf13	ENSRNOG00000015822	Klf13	0
1:124775740-124776538	65	74	MA0079.2	8.63e-05	-	SP1	ENSRNOG00000015822	Klf13	ENSRNOG00000015822	Klf13	0
1:124775740-124776538	164	178	MA0516.1	2.96e-09	-	SP2	ENSRNOG00000015822	Klf13	ENSRNOG00000015822	Klf13	0
1:124775740-124776538	169	183	MA0516.1	6.76e-08	-	SP2	ENSRNOG00000015822	Klf13	ENSRNOG00000015822	Klf13	0
1:124775740-124776538	159	173	MA0516.1	2.19e-06	-	SP2	ENSRNOG00000015822	Klf13	ENSRNOG00000015822	Klf13	0
1:124775740-124776538	777	791	MA0516.1	3.92e-06	+	SP2	ENSRNOG00000015822	Klf13	ENSRNOG00000015822	Klf13	0
1:124775740-124776538	66	80	MA0516.1	1.78e-05	-	SP2	ENSRNOG00000015822	Klf13	ENSRNOG00000015822	Klf13	0
1:124775740-124776538	441	455	MA0516.1	3.07e-05	-	SP2	ENSRNOG00000015822	Klf13	ENSRNOG00000015822	Klf13	0
1:124775740-124776538	228	242	MA0516.1	3.54e-05	-	SP2	ENSRNOG00000015822	Klf13	ENSRNOG00000015822	Klf13	0
1:124775740-124776538	405	419	MA0516.1	4.84e-05	-	SP2	ENSRNOG00000015822	Klf13	ENSRNOG00000015822	Klf13	0
1:124775740-124776538	59	73	MA0516.1	5.44e-05	-	SP2	ENSRNOG00000015822	Klf13	ENSRNOG00000015822	Klf13	0
1:124775740-124776538	168	178	MA0746.1	5.28e-06	-	SP3	ENSRNOG00000015822	Klf13	ENSRNOG00000015822	Klf13	0
1:124775740-124776538	163	173	MA0746.1	8.16e-06	-	SP3	ENSRNOG00000015822	Klf13	ENSRNOG00000015822	Klf13	0
1:124775740-124776538	173	183	MA0746.1	1.2e-05	-	SP3	ENSRNOG00000015822	Klf13	ENSRNOG00000015822	Klf13	0
1:124775740-124776538	170	186	MA0685.1	1.76e-06	-	SP4	ENSRNOG00000015822	Klf13	ENSRNOG00000015822	Klf13	0
1:124775740-124776538	165	181	MA0685.1	3.7e-06	-	SP4	ENSRNOG00000015822	Klf13	ENSRNOG00000015822	Klf13	0
1:124775740-124776538	25	41	MA0685.1	1.97e-05	-	SP4	ENSRNOG00000015822	Klf13	ENSRNOG00000015822	Klf13	0
1:124775740-124776538	160	176	MA0685.1	2.1e-05	-	SP4	ENSRNOG00000015822	Klf13	ENSRNOG00000015822	Klf13	0
1:124775740-124776538	67	83	MA0685.1	9.38e-05	-	SP4	ENSRNOG00000015822	Klf13	ENSRNOG00000015822	Klf13	0
1:124775740-124776538	167	178	MA0747.1	5.63e-06	-	SP8	ENSRNOG00000015822	Klf13	ENSRNOG00000015822	Klf13	0
1:124775740-124776538	172	183	MA0747.1	8.7e-06	-	SP8	ENSRNOG00000015822	Klf13	ENSRNOG00000015822	Klf13	0
1:124775740-124776538	162	173	MA0747.1	1.24e-05	-	SP8	ENSRNOG00000015822	Klf13	ENSRNOG00000015822	Klf13	0
1:124775740-124776538	27	38	MA0747.1	4.28e-05	-	SP8	ENSRNOG00000015822	Klf13	ENSRNOG00000015822	Klf13	0
1:124775740-124776538	69	80	MA0747.1	4.4e-05	-	SP8	ENSRNOG00000015822	Klf13	ENSRNOG00000015822	Klf13	0
1:124775740-124776538	228	239	MA0747.1	9.15e-05	-	SP8	ENSRNOG00000015822	Klf13	ENSRNOG00000015822	Klf13	0
1:124775740-124776538	446	460	MA0080.3	1.99e-05	+	Spi1	ENSRNOG00000015822	Klf13	ENSRNOG00000015822	Klf13	0
1:124775740-124776538	413	423	MA0111.1	8.44e-05	+	Spz1	ENSRNOG00000015822	Klf13	ENSRNOG00000015822	Klf13	0
1:124775740-124776538	144	155	MA0083.1	1.75e-05	+	SRF	ENSRNOG00000015822	Klf13	ENSRNOG00000015822	Klf13	0
1:124775740-124776538	4	18	MA0517.1	7.49e-05	-	STAT1::STAT2	ENSRNOG00000015822	Klf13	ENSRNOG00000015822	Klf13	0
1:124775740-124776538	677	686	MA0144.1	5.79e-05	-	Stat3	ENSRNOG00000015822	Klf13	ENSRNOG00000015822	Klf13	0
1:124775740-124776538	360	377	MA0140.1	3.36e-05	-	Tal1::Gata1	ENSRNOG00000015822	Klf13	ENSRNOG00000015822	Klf13	0
1:124775740-124776538	234	241	MA0803.1	8.34e-05	+	TBX15	ENSRNOG00000015822	Klf13	ENSRNOG00000015822	Klf13	0
1:124775740-124776538	233	243	MA0689.1	6.35e-05	+	TBX20	ENSRNOG00000015822	Klf13	ENSRNOG00000015822	Klf13	0
1:124775740-124776538	692	701	MA0522.2	5.49e-06	+	TCF3	ENSRNOG00000015822	Klf13	ENSRNOG00000015822	Klf13	0
1:124775740-124776538	692	702	MA0522.1	9.9e-05	+	Tcf3	ENSRNOG00000015822	Klf13	ENSRNOG00000015822	Klf13	0
1:124775740-124776538	692	701	MA0830.1	2.26e-05	+	TCF4	ENSRNOG00000015822	Klf13	ENSRNOG00000015822	Klf13	0
1:124775740-124776538	613	626	MA0145.1	2.56e-05	+	Tcfcp2l1	ENSRNOG00000015822	Klf13	ENSRNOG00000015822	Klf13	0
1:124775740-124776538	613	626	MA0145.2	2.57e-05	+	Tcfcp2l1	ENSRNOG00000015822	Klf13	ENSRNOG00000015822	Klf13	0
1:124775740-124776538	681	694	MA0145.2	8.16e-05	-	Tcfcp2l1	ENSRNOG00000015822	Klf13	ENSRNOG00000015822	Klf13	0
1:124775740-124776538	681	694	MA0145.1	8.2e-05	-	Tcfcp2l1	ENSRNOG00000015822	Klf13	ENSRNOG00000015822	Klf13	0
1:124775740-124776538	187	201	MA0003.2	3.13e-05	-	TFAP2A	ENSRNOG00000015822	Klf13	ENSRNOG00000015822	Klf13	0
1:124775740-124776538	187	198	MA0810.1	4.03e-05	-	TFAP2A(var.2)	ENSRNOG00000015822	Klf13	ENSRNOG00000015822	Klf13	0
1:124775740-124776538	187	198	MA0811.1	4.65e-05	-	TFAP2B	ENSRNOG00000015822	Klf13	ENSRNOG00000015822	Klf13	0
1:124775740-124776538	187	198	MA0811.1	8.21e-05	+	TFAP2B	ENSRNOG00000015822	Klf13	ENSRNOG00000015822	Klf13	0
1:124775740-124776538	567	577	MA0812.1	8.57e-05	-	TFAP2B(var.2)	ENSRNOG00000015822	Klf13	ENSRNOG00000015822	Klf13	0
1:124775740-124776538	566	580	MA0524.1	2.15e-05	-	TFAP2C	ENSRNOG00000015822	Klf13	ENSRNOG00000015822	Klf13	0
1:124775740-124776538	187	198	MA0524.2	5.05e-05	-	TFAP2C	ENSRNOG00000015822	Klf13	ENSRNOG00000015822	Klf13	0
1:124775740-124776538	187	198	MA0524.2	6.7e-05	+	TFAP2C	ENSRNOG00000015822	Klf13	ENSRNOG00000015822	Klf13	0
1:124775740-124776538	399	409	MA0814.1	7.53e-05	+	TFAP2C(var.2)	ENSRNOG00000015822	Klf13	ENSRNOG00000015822	Klf13	0
1:124775740-124776538	567	577	MA0814.1	8.38e-05	-	TFAP2C(var.2)	ENSRNOG00000015822	Klf13	ENSRNOG00000015822	Klf13	0
1:124775740-124776538	567	577	MA0814.1	8.99e-05	+	TFAP2C(var.2)	ENSRNOG00000015822	Klf13	ENSRNOG00000015822	Klf13	0
1:124775740-124776538	661	667	MA0093.1	4.39e-05	-	USF1	ENSRNOG00000015822	Klf13	ENSRNOG00000015822	Klf13	0
1:124775740-124776538	662	668	MA0093.1	4.39e-05	+	USF1	ENSRNOG00000015822	Klf13	ENSRNOG00000015822	Klf13	0
1:124775740-124776538	294	308	MA0527.1	9.8e-05	-	ZBTB33	ENSRNOG00000015822	Klf13	ENSRNOG00000015822	Klf13	0
1:124775740-124776538	666	677	MA0750.1	1.13e-05	-	ZBTB7A	ENSRNOG00000015822	Klf13	ENSRNOG00000015822	Klf13	0
1:124775740-124776538	665	676	MA0694.1	2.27e-05	-	ZBTB7B	ENSRNOG00000015822	Klf13	ENSRNOG00000015822	Klf13	0
1:124775740-124776538	665	676	MA0695.1	1.86e-05	-	ZBTB7C	ENSRNOG00000015822	Klf13	ENSRNOG00000015822	Klf13	0
1:124775740-124776538	404	417	MA0146.1	2.57e-05	-	Zfx	ENSRNOG00000015822	Klf13	ENSRNOG00000015822	Klf13	0
1:124775740-124776538	404	417	MA0146.2	2.91e-05	-	Zfx	ENSRNOG00000015822	Klf13	ENSRNOG00000015822	Klf13	0
1:124775740-124776538	113	132	MA0088.1	9.47e-06	-	znf143	ENSRNOG00000015822	Klf13	ENSRNOG00000015822	Klf13	0
1:124775740-124776538	700	719	MA0088.1	6.7e-05	+	znf143	ENSRNOG00000015822	Klf13	ENSRNOG00000015822	Klf13	0
1:124775740-124776538	151	171	MA0528.1	8.96e-06	+	ZNF263	ENSRNOG00000015822	Klf13	ENSRNOG00000015822	Klf13	0
1:124775740-124776538	114	134	MA0528.1	2.34e-05	+	ZNF263	ENSRNOG00000015822	Klf13	ENSRNOG00000015822	Klf13	0
1:124775740-124776538	56	76	MA0528.1	2.96e-05	+	ZNF263	ENSRNOG00000015822	Klf13	ENSRNOG00000015822	Klf13	0
1:124775740-124776538	193	213	MA0528.1	5.74e-05	+	ZNF263	ENSRNOG00000015822	Klf13	ENSRNOG00000015822	Klf13	0
1:124775740-124776538	767	787	MA0528.1	6.84e-05	-	ZNF263	ENSRNOG00000015822	Klf13	ENSRNOG00000015822	Klf13	0
1:124775740-124776538	67	76	MA0753.1	9.75e-06	-	ZNF740	ENSRNOG00000015822	Klf13	ENSRNOG00000015822	Klf13	0
1:124775740-124776538	161	170	MA0753.1	2.58e-05	-	ZNF740	ENSRNOG00000015822	Klf13	ENSRNOG00000015822	Klf13	0
1:124775740-124776538	65	74	MA0753.1	5.71e-05	-	ZNF740	ENSRNOG00000015822	Klf13	ENSRNOG00000015822	Klf13	0
1:124775740-124776538	163	172	MA0753.1	8.52e-05	-	ZNF740	ENSRNOG00000015822	Klf13	ENSRNOG00000015822	Klf13	0
1:124832134-124832638	274	290	MA0007.3	1.18e-05	+	Ar	N/A	N/A	ENSRNOG00000015822	Klf13	28772
1:124832134-124832638	274	290	MA0007.3	1.37e-05	-	Ar	N/A	N/A	ENSRNOG00000015822	Klf13	28772
1:124832134-124832638	218	227	MA0816.1	1.36e-06	-	Ascl2	N/A	N/A	ENSRNOG00000015822	Klf13	28772
1:124832134-124832638	218	227	MA0816.1	4.53e-06	+	Ascl2	N/A	N/A	ENSRNOG00000015822	Klf13	28772
1:124832134-124832638	208	217	MA0816.1	1.84e-05	-	Ascl2	N/A	N/A	ENSRNOG00000015822	Klf13	28772
1:124832134-124832638	355	363	MA0102.2	9.56e-05	+	CEBPA	N/A	N/A	ENSRNOG00000015822	Klf13	28772
1:124832134-124832638	354	364	MA0466.1	3.54e-05	-	CEBPB	N/A	N/A	ENSRNOG00000015822	Klf13	28772
1:124832134-124832638	354	363	MA0837.1	9.6e-05	-	CEBPE	N/A	N/A	ENSRNOG00000015822	Klf13	28772
1:124832134-124832638	354	363	MA0838.1	8.19e-05	-	CEBPG	N/A	N/A	ENSRNOG00000015822	Klf13	28772
1:124832134-124832638	171	185	MA0469.1	2.96e-05	-	E2F3	N/A	N/A	ENSRNOG00000015822	Klf13	28772
1:124832134-124832638	177	187	MA0470.1	1.05e-05	+	E2F4	N/A	N/A	ENSRNOG00000015822	Klf13	28772
1:124832134-124832638	177	187	MA0471.1	5.7e-05	+	E2F6	N/A	N/A	ENSRNOG00000015822	Klf13	28772
1:124832134-124832638	492	502	MA0154.2	1.1e-05	+	EBF1	N/A	N/A	ENSRNOG00000015822	Klf13	28772
1:124832134-124832638	491	504	MA0154.3	3.47e-05	+	EBF1	N/A	N/A	ENSRNOG00000015822	Klf13	28772
1:124832134-124832638	83	96	MA0154.3	7.34e-05	-	EBF1	N/A	N/A	ENSRNOG00000015822	Klf13	28772
1:124832134-124832638	493	502	MA0154.1	8.31e-05	-	EBF1	N/A	N/A	ENSRNOG00000015822	Klf13	28772
1:124832134-124832638	394	407	MA0162.2	8.99e-06	+	EGR1	N/A	N/A	ENSRNOG00000015822	Klf13	28772
1:124832134-124832638	394	408	MA0472.1	4.64e-05	+	EGR2	N/A	N/A	ENSRNOG00000015822	Klf13	28772
1:124832134-124832638	397	407	MA0472.2	8.95e-05	+	EGR2	N/A	N/A	ENSRNOG00000015822	Klf13	28772
1:124832134-124832638	395	409	MA0732.1	8.48e-05	+	EGR3	N/A	N/A	ENSRNOG00000015822	Klf13	28772
1:124832134-124832638	38	55	MA0112.1	1.25e-05	-	ESR1	N/A	N/A	ENSRNOG00000015822	Klf13	28772
1:124832134-124832638	37	47	MA0592.1	3.73e-07	-	ESRRA	N/A	N/A	ENSRNOG00000015822	Klf13	28772
1:124832134-124832638	38	48	MA0592.2	7.55e-06	-	Esrra	N/A	N/A	ENSRNOG00000015822	Klf13	28772
1:124832134-124832638	39	50	MA0141.1	5.63e-06	-	Esrrb	N/A	N/A	ENSRNOG00000015822	Klf13	28772
1:124832134-124832638	39	50	MA0141.2	5.89e-06	-	Esrrb	N/A	N/A	ENSRNOG00000015822	Klf13	28772
1:124832134-124832638	37	47	MA0141.3	8.59e-06	-	ESRRB	N/A	N/A	ENSRNOG00000015822	Klf13	28772
1:124832134-124832638	38	47	MA0643.1	8.81e-06	-	Esrrg	N/A	N/A	ENSRNOG00000015822	Klf13	28772
1:124832134-124832638	60	67	MA0032.1	9.18e-05	-	FOXC1	N/A	N/A	ENSRNOG00000015822	Klf13	28772
1:124832134-124832638	18	27	MA0038.1	4.11e-05	+	Gfi1	N/A	N/A	ENSRNOG00000015822	Klf13	28772
1:124832134-124832638	19	29	MA0483.1	5.52e-05	+	Gfi1b	N/A	N/A	ENSRNOG00000015822	Klf13	28772
1:124832134-124832638	323	332	MA0092.1	4.28e-05	-	Hand1::Tcf3	N/A	N/A	ENSRNOG00000015822	Klf13	28772
1:124832134-124832638	130	141	MA0043.1	8.19e-05	+	HLF	N/A	N/A	ENSRNOG00000015822	Klf13	28772
1:124832134-124832638	208	217	MA0824.1	4.58e-05	-	ID4	N/A	N/A	ENSRNOG00000015822	Klf13	28772
1:124832134-124832638	428	435	MA0099.1	8.3e-05	+	JUN::FOS	N/A	N/A	ENSRNOG00000015822	Klf13	28772
1:124832134-124832638	127	141	MA0492.1	8.38e-05	+	JUND(var.2)	N/A	N/A	ENSRNOG00000015822	Klf13	28772
1:124832134-124832638	218	227	MA0665.1	8.94e-05	+	MSC	N/A	N/A	ENSRNOG00000015822	Klf13	28772
1:124832134-124832638	217	226	MA0100.2	6.58e-05	-	Myb	N/A	N/A	ENSRNOG00000015822	Klf13	28772
1:124832134-124832638	350	357	MA0100.1	8.27e-05	+	Myb	N/A	N/A	ENSRNOG00000015822	Klf13	28772
1:124832134-124832638	205	217	MA0499.1	6.13e-06	-	Myod1	N/A	N/A	ENSRNOG00000015822	Klf13	28772
1:124832134-124832638	215	227	MA0499.1	8.22e-06	-	Myod1	N/A	N/A	ENSRNOG00000015822	Klf13	28772
1:124832134-124832638	218	230	MA0499.1	1.13e-05	+	Myod1	N/A	N/A	ENSRNOG00000015822	Klf13	28772
1:124832134-124832638	218	228	MA0500.1	1.02e-05	+	Myog	N/A	N/A	ENSRNOG00000015822	Klf13	28772
1:124832134-124832638	217	227	MA0500.1	1.99e-05	-	Myog	N/A	N/A	ENSRNOG00000015822	Klf13	28772
1:124832134-124832638	208	218	MA0500.1	4.37e-05	+	Myog	N/A	N/A	ENSRNOG00000015822	Klf13	28772
1:124832134-124832638	244	254	MA0150.1	1.81e-05	-	NFE2L2	N/A	N/A	ENSRNOG00000015822	Klf13	28772
1:124832134-124832638	89	102	MA0119.1	7.32e-05	-	NFIC::TLX1	N/A	N/A	ENSRNOG00000015822	Klf13	28772
1:124832134-124832638	218	227	MA0048.2	6.54e-06	-	NHLH1	N/A	N/A	ENSRNOG00000015822	Klf13	28772
1:124832134-124832638	218	227	MA0048.2	1.45e-05	+	NHLH1	N/A	N/A	ENSRNOG00000015822	Klf13	28772
1:124832134-124832638	208	217	MA0048.2	2.84e-05	-	NHLH1	N/A	N/A	ENSRNOG00000015822	Klf13	28772
1:124832134-124832638	207	218	MA0048.1	3.84e-05	+	NHLH1	N/A	N/A	ENSRNOG00000015822	Klf13	28772
1:124832134-124832638	208	217	MA0048.2	5.58e-05	+	NHLH1	N/A	N/A	ENSRNOG00000015822	Klf13	28772
1:124832134-124832638	217	228	MA0048.1	5.83e-05	+	NHLH1	N/A	N/A	ENSRNOG00000015822	Klf13	28772
1:124832134-124832638	207	218	MA0048.1	7.9e-05	-	NHLH1	N/A	N/A	ENSRNOG00000015822	Klf13	28772
1:124832134-124832638	37	53	MA0115.1	8.41e-05	-	NR1H2::RXRA	N/A	N/A	ENSRNOG00000015822	Klf13	28772
1:124832134-124832638	29	47	MA0494.1	8.24e-05	+	Nr1h3::Rxra	N/A	N/A	ENSRNOG00000015822	Klf13	28772
1:124832134-124832638	35	47	MA0017.2	5.72e-06	-	NR2F1	N/A	N/A	ENSRNOG00000015822	Klf13	28772
1:124832134-124832638	39	52	MA0677.1	7.4e-05	-	Nr2f6	N/A	N/A	ENSRNOG00000015822	Klf13	28772
1:124832134-124832638	274	290	MA0113.3	3.63e-05	+	NR3C1	N/A	N/A	ENSRNOG00000015822	Klf13	28772
1:124832134-124832638	274	290	MA0113.3	3.7e-05	-	NR3C1	N/A	N/A	ENSRNOG00000015822	Klf13	28772
1:124832134-124832638	274	290	MA0727.1	2.94e-05	-	NR3C2	N/A	N/A	ENSRNOG00000015822	Klf13	28772
1:124832134-124832638	274	290	MA0727.1	3.34e-05	+	NR3C2	N/A	N/A	ENSRNOG00000015822	Klf13	28772
1:124832134-124832638	38	45	MA0160.1	1.47e-05	-	NR4A2	N/A	N/A	ENSRNOG00000015822	Klf13	28772
1:124832134-124832638	37	51	MA0505.1	6.3e-06	-	Nr5a2	N/A	N/A	ENSRNOG00000015822	Klf13	28772
1:124832134-124832638	258	272	MA0505.1	8.83e-05	-	Nr5a2	N/A	N/A	ENSRNOG00000015822	Klf13	28772
1:124832134-124832638	217	228	MA0783.1	9.69e-05	+	PKNOX2	N/A	N/A	ENSRNOG00000015822	Klf13	28772
1:124832134-124832638	371	384	MA0784.1	2.61e-05	+	POU1F1	N/A	N/A	ENSRNOG00000015822	Klf13	28772
1:124832134-124832638	371	382	MA0785.1	3.34e-05	+	POU2F1	N/A	N/A	ENSRNOG00000015822	Klf13	28772
1:124832134-124832638	372	384	MA0507.1	1.19e-06	-	POU2F2	N/A	N/A	ENSRNOG00000015822	Klf13	28772
1:124832134-124832638	370	385	MA0627.1	6.82e-06	+	Pou2f3	N/A	N/A	ENSRNOG00000015822	Klf13	28772
1:124832134-124832638	372	383	MA0786.1	2.01e-05	+	POU3F1	N/A	N/A	ENSRNOG00000015822	Klf13	28772
1:124832134-124832638	372	383	MA0787.1	1.61e-05	+	POU3F2	N/A	N/A	ENSRNOG00000015822	Klf13	28772
1:124832134-124832638	371	383	MA0788.1	7.23e-05	+	POU3F3	N/A	N/A	ENSRNOG00000015822	Klf13	28772
1:124832134-124832638	373	381	MA0789.1	7.92e-05	+	POU3F4	N/A	N/A	ENSRNOG00000015822	Klf13	28772
1:124832134-124832638	367	381	MA0142.1	3.51e-08	+	Pou5f1::Sox2	N/A	N/A	ENSRNOG00000015822	Klf13	28772
1:124832134-124832638	424	438	MA0142.1	6.77e-06	+	Pou5f1::Sox2	N/A	N/A	ENSRNOG00000015822	Klf13	28772
1:124832134-124832638	373	381	MA0792.1	2.41e-05	+	POU5F1B	N/A	N/A	ENSRNOG00000015822	Klf13	28772
1:124832134-124832638	488	504	MA0730.1	7.02e-05	-	RARA(var.2)	N/A	N/A	ENSRNOG00000015822	Klf13	28772
1:124832134-124832638	29	45	MA0860.1	4.62e-05	-	Rarg(var.2)	N/A	N/A	ENSRNOG00000015822	Klf13	28772
1:124832134-124832638	179	199	MA0138.2	2.23e-05	+	REST	N/A	N/A	ENSRNOG00000015822	Klf13	28772
1:124832134-124832638	447	467	MA0138.2	4.36e-05	-	REST	N/A	N/A	ENSRNOG00000015822	Klf13	28772
1:124832134-124832638	448	466	MA0138.1	8.45e-05	+	REST	N/A	N/A	ENSRNOG00000015822	Klf13	28772
1:124832134-124832638	38	51	MA0509.1	3.71e-05	+	Rfx1	N/A	N/A	ENSRNOG00000015822	Klf13	28772
1:124832134-124832638	183	201	MA0600.1	8.6e-05	+	RFX2	N/A	N/A	ENSRNOG00000015822	Klf13	28772
1:124832134-124832638	37	52	MA0798.1	9.64e-05	+	RFX3	N/A	N/A	ENSRNOG00000015822	Klf13	28772
1:124832134-124832638	37	52	MA0510.2	9.75e-05	+	RFX5	N/A	N/A	ENSRNOG00000015822	Klf13	28772
1:124832134-124832638	39	48	MA0071.1	9.93e-05	-	RORA	N/A	N/A	ENSRNOG00000015822	Klf13	28772
1:124832134-124832638	37	47	MA0512.1	6.55e-05	-	Rxra	N/A	N/A	ENSRNOG00000015822	Klf13	28772
1:124832134-124832638	208	216	MA0745.1	4.95e-06	+	SNAI2	N/A	N/A	ENSRNOG00000015822	Klf13	28772
1:124832134-124832638	483	491	MA0078.1	9.6e-05	+	Sox17	N/A	N/A	ENSRNOG00000015822	Klf13	28772
1:124832134-124832638	366	380	MA0143.1	3.23e-08	+	Sox2	N/A	N/A	ENSRNOG00000015822	Klf13	28772
1:124832134-124832638	366	380	MA0143.2	3.35e-08	+	Sox2	N/A	N/A	ENSRNOG00000015822	Klf13	28772
1:124832134-124832638	423	437	MA0143.1	2.2e-05	+	Sox2	N/A	N/A	ENSRNOG00000015822	Klf13	28772
1:124832134-124832638	423	437	MA0143.2	2.26e-05	+	Sox2	N/A	N/A	ENSRNOG00000015822	Klf13	28772
1:124832134-124832638	484	493	MA0515.1	6.36e-05	+	Sox6	N/A	N/A	ENSRNOG00000015822	Klf13	28772
1:124832134-124832638	382	392	MA0079.3	3.02e-05	-	SP1	N/A	N/A	ENSRNOG00000015822	Klf13	28772
1:124832134-124832638	336	345	MA0079.1	9.54e-05	-	SP1	N/A	N/A	ENSRNOG00000015822	Klf13	28772
1:124832134-124832638	378	392	MA0516.1	9.26e-05	-	SP2	N/A	N/A	ENSRNOG00000015822	Klf13	28772
1:124832134-124832638	379	395	MA0685.1	9.79e-05	-	SP4	N/A	N/A	ENSRNOG00000015822	Klf13	28772
1:124832134-124832638	106	112	MA0081.1	6.51e-05	-	SPIB	N/A	N/A	ENSRNOG00000015822	Klf13	28772
1:124832134-124832638	218	228	MA0521.1	1.7e-05	+	Tcf12	N/A	N/A	ENSRNOG00000015822	Klf13	28772
1:124832134-124832638	217	227	MA0521.1	2.15e-05	-	Tcf12	N/A	N/A	ENSRNOG00000015822	Klf13	28772
1:124832134-124832638	208	218	MA0521.1	4.81e-05	+	Tcf12	N/A	N/A	ENSRNOG00000015822	Klf13	28772
1:124832134-124832638	208	217	MA0522.2	3.22e-06	-	TCF3	N/A	N/A	ENSRNOG00000015822	Klf13	28772
1:124832134-124832638	218	228	MA0522.1	5.34e-05	+	Tcf3	N/A	N/A	ENSRNOG00000015822	Klf13	28772
1:124832134-124832638	217	227	MA0522.1	9.7e-05	-	Tcf3	N/A	N/A	ENSRNOG00000015822	Klf13	28772
1:124832134-124832638	208	217	MA0830.1	2.18e-05	-	TCF4	N/A	N/A	ENSRNOG00000015822	Klf13	28772
1:124832134-124832638	494	502	MA0003.1	1.75e-05	-	TFAP2A	N/A	N/A	ENSRNOG00000015822	Klf13	28772
1:124832134-124832638	489	503	MA0524.1	8.88e-05	+	TFAP2C	N/A	N/A	ENSRNOG00000015822	Klf13	28772
1:124832134-124832638	214	222	MA0597.1	3.11e-05	-	THAP1	N/A	N/A	ENSRNOG00000015822	Klf13	28772
1:124832134-124832638	39	54	MA0693.1	1.03e-05	-	Vdr	N/A	N/A	ENSRNOG00000015822	Klf13	28772
1:124832134-124832638	492	505	MA0146.2	3.96e-05	+	Zfx	N/A	N/A	ENSRNOG00000015822	Klf13	28772
1:124832134-124832638	492	505	MA0146.1	4e-05	+	Zfx	N/A	N/A	ENSRNOG00000015822	Klf13	28772
1:124832134-124832638	63	76	MA0146.1	8.58e-05	+	Zfx	N/A	N/A	ENSRNOG00000015822	Klf13	28772
1:124832134-124832638	63	76	MA0146.2	8.58e-05	+	Zfx	N/A	N/A	ENSRNOG00000015822	Klf13	28772
1:124832134-124832638	478	498	MA0528.1	1.5e-05	-	ZNF263	N/A	N/A	ENSRNOG00000015822	Klf13	28772
1:124832134-124832638	83	97	MA0116.1	3.04e-06	+	Znf423	N/A	N/A	ENSRNOG00000015822	Klf13	28772
1:125035548-125036115	221	242	MA0007.1	1.8e-05	+	Ar	ENSRNOG00000015829	Trpm1	ENSRNOG00000015829	Trpm1	0
1:125035548-125036115	223	239	MA0007.3	2.7e-05	+	Ar	ENSRNOG00000015829	Trpm1	ENSRNOG00000015829	Trpm1	0
1:125035548-125036115	223	237	MA0007.2	4e-05	+	AR	ENSRNOG00000015829	Trpm1	ENSRNOG00000015829	Trpm1	0
1:125035548-125036115	223	239	MA0007.3	4.75e-05	-	Ar	ENSRNOG00000015829	Trpm1	ENSRNOG00000015829	Trpm1	0
1:125035548-125036115	272	285	MA0602.1	6.83e-05	-	Arid5a	ENSRNOG00000015829	Trpm1	ENSRNOG00000015829	Trpm1	0
1:125035548-125036115	487	501	MA0469.1	4.95e-05	-	E2F3	ENSRNOG00000015829	Trpm1	ENSRNOG00000015829	Trpm1	0
1:125035548-125036115	493	503	MA0471.1	7.38e-06	+	E2F6	ENSRNOG00000015829	Trpm1	ENSRNOG00000015829	Trpm1	0
1:125035548-125036115	489	504	MA0733.1	6.23e-05	-	EGR4	ENSRNOG00000015829	Trpm1	ENSRNOG00000015829	Trpm1	0
1:125035548-125036115	485	500	MA0733.1	6.66e-05	-	EGR4	ENSRNOG00000015829	Trpm1	ENSRNOG00000015829	Trpm1	0
1:125035548-125036115	495	507	MA0473.1	5.24e-05	+	ELF1	ENSRNOG00000015829	Trpm1	ENSRNOG00000015829	Trpm1	0
1:125035548-125036115	498	508	MA0474.1	5.68e-05	+	Erg	ENSRNOG00000015829	Trpm1	ENSRNOG00000015829	Trpm1	0
1:125035548-125036115	495	509	MA0098.2	3.47e-05	-	Ets1	ENSRNOG00000015829	Trpm1	ENSRNOG00000015829	Trpm1	0
1:125035548-125036115	489	506	MA0149.1	1.21e-06	+	EWSR1-FLI1	ENSRNOG00000015829	Trpm1	ENSRNOG00000015829	Trpm1	0
1:125035548-125036115	494	511	MA0149.1	9.69e-05	+	EWSR1-FLI1	ENSRNOG00000015829	Trpm1	ENSRNOG00000015829	Trpm1	0
1:125035548-125036115	498	508	MA0475.1	9.29e-05	+	FLI1	ENSRNOG00000015829	Trpm1	ENSRNOG00000015829	Trpm1	0
1:125035548-125036115	417	427	MA0476.1	7.49e-05	-	FOS	ENSRNOG00000015829	Trpm1	ENSRNOG00000015829	Trpm1	0
1:125035548-125036115	1	11	MA0478.1	8.95e-05	+	FOSL2	ENSRNOG00000015829	Trpm1	ENSRNOG00000015829	Trpm1	0
1:125035548-125036115	416	426	MA0478.1	9.93e-05	+	FOSL2	ENSRNOG00000015829	Trpm1	ENSRNOG00000015829	Trpm1	0
1:125035548-125036115	134	144	MA0148.2	9.98e-05	-	FOXA1	ENSRNOG00000015829	Trpm1	ENSRNOG00000015829	Trpm1	0
1:125035548-125036115	128	139	MA0047.1	7.14e-05	-	Foxa2	ENSRNOG00000015829	Trpm1	ENSRNOG00000015829	Trpm1	0
1:125035548-125036115	128	139	MA0041.1	1.3e-05	-	Foxd3	ENSRNOG00000015829	Trpm1	ENSRNOG00000015829	Trpm1	0
1:125035548-125036115	128	139	MA0042.1	1.23e-06	-	FOXI1	ENSRNOG00000015829	Trpm1	ENSRNOG00000015829	Trpm1	0
1:125035548-125036115	133	147	MA0481.1	5.96e-05	+	FOXP1	ENSRNOG00000015829	Trpm1	ENSRNOG00000015829	Trpm1	0
1:125035548-125036115	54	65	MA0050.1	1.8e-05	+	IRF1	ENSRNOG00000015829	Trpm1	ENSRNOG00000015829	Trpm1	0
1:125035548-125036115	416	426	MA0490.1	8.97e-05	+	JUNB	ENSRNOG00000015829	Trpm1	ENSRNOG00000015829	Trpm1	0
1:125035548-125036115	492	501	MA0599.1	9.83e-05	-	KLF5	ENSRNOG00000015829	Trpm1	ENSRNOG00000015829	Trpm1	0
1:125035548-125036115	68	81	MA0029.1	4.38e-05	+	Mecom	ENSRNOG00000015829	Trpm1	ENSRNOG00000015829	Trpm1	0
1:125035548-125036115	52	66	MA0498.1	9.13e-06	-	Meis1	ENSRNOG00000015829	Trpm1	ENSRNOG00000015829	Trpm1	0
1:125035548-125036115	58	65	MA0774.1	5.61e-05	+	MEIS2	ENSRNOG00000015829	Trpm1	ENSRNOG00000015829	Trpm1	0
1:125035548-125036115	58	65	MA0775.1	6.81e-05	+	MEIS3	ENSRNOG00000015829	Trpm1	ENSRNOG00000015829	Trpm1	0
1:125035548-125036115	11	25	MA0150.2	7.03e-05	+	Nfe2l2	ENSRNOG00000015829	Trpm1	ENSRNOG00000015829	Trpm1	0
1:125035548-125036115	330	339	MA0670.1	5.96e-05	+	NFIA	ENSRNOG00000015829	Trpm1	ENSRNOG00000015829	Trpm1	0
1:125035548-125036115	33	42	MA0670.1	9.33e-05	+	NFIA	ENSRNOG00000015829	Trpm1	ENSRNOG00000015829	Trpm1	0
1:125035548-125036115	330	338	MA0671.1	4.73e-05	+	NFIX	ENSRNOG00000015829	Trpm1	ENSRNOG00000015829	Trpm1	0
1:125035548-125036115	435	452	MA0060.2	4.58e-05	+	NFYA	ENSRNOG00000015829	Trpm1	ENSRNOG00000015829	Trpm1	0
1:125035548-125036115	408	422	MA0502.1	4.43e-05	+	NFYB	ENSRNOG00000015829	Trpm1	ENSRNOG00000015829	Trpm1	0
1:125035548-125036115	323	332	MA0672.1	6.19e-05	-	NKX2-3	ENSRNOG00000015829	Trpm1	ENSRNOG00000015829	Trpm1	0
1:125035548-125036115	323	331	MA0673.1	4.36e-05	-	NKX2-8	ENSRNOG00000015829	Trpm1	ENSRNOG00000015829	Trpm1	0
1:125035548-125036115	382	390	MA0673.1	7.93e-05	+	NKX2-8	ENSRNOG00000015829	Trpm1	ENSRNOG00000015829	Trpm1	0
1:125035548-125036115	4	17	MA0677.1	3.21e-05	+	Nr2f6	ENSRNOG00000015829	Trpm1	ENSRNOG00000015829	Trpm1	0
1:125035548-125036115	224	238	MA0113.2	4.12e-06	+	NR3C1	ENSRNOG00000015829	Trpm1	ENSRNOG00000015829	Trpm1	0
1:125035548-125036115	223	239	MA0113.3	6.3e-06	+	NR3C1	ENSRNOG00000015829	Trpm1	ENSRNOG00000015829	Trpm1	0
1:125035548-125036115	223	239	MA0113.3	1.01e-05	-	NR3C1	ENSRNOG00000015829	Trpm1	ENSRNOG00000015829	Trpm1	0
1:125035548-125036115	223	239	MA0727.1	3.39e-06	+	NR3C2	ENSRNOG00000015829	Trpm1	ENSRNOG00000015829	Trpm1	0
1:125035548-125036115	223	239	MA0727.1	9.59e-06	-	NR3C2	ENSRNOG00000015829	Trpm1	ENSRNOG00000015829	Trpm1	0
1:125035548-125036115	184	191	MA0160.1	7.13e-05	+	NR4A2	ENSRNOG00000015829	Trpm1	ENSRNOG00000015829	Trpm1	0
1:125035548-125036115	3	17	MA0065.2	8.7e-05	+	Pparg::Rxra	ENSRNOG00000015829	Trpm1	ENSRNOG00000015829	Trpm1	0
1:125035548-125036115	3	18	MA0857.1	5.82e-05	+	Rarb	ENSRNOG00000015829	Trpm1	ENSRNOG00000015829	Trpm1	0
1:125035548-125036115	4	19	MA0859.1	2.7e-05	+	Rarg	ENSRNOG00000015829	Trpm1	ENSRNOG00000015829	Trpm1	0
1:125035548-125036115	542	555	MA0509.1	7.83e-05	-	Rfx1	ENSRNOG00000015829	Trpm1	ENSRNOG00000015829	Trpm1	0
1:125035548-125036115	49	67	MA0600.1	7.2e-05	+	RFX2	ENSRNOG00000015829	Trpm1	ENSRNOG00000015829	Trpm1	0
1:125035548-125036115	539	553	MA0510.1	3.87e-05	-	RFX5	ENSRNOG00000015829	Trpm1	ENSRNOG00000015829	Trpm1	0
1:125035548-125036115	544	554	MA0002.2	3.83e-05	+	RUNX1	ENSRNOG00000015829	Trpm1	ENSRNOG00000015829	Trpm1	0
1:125035548-125036115	541	555	MA0511.1	6.61e-06	+	RUNX2	ENSRNOG00000015829	Trpm1	ENSRNOG00000015829	Trpm1	0
1:125035548-125036115	4	17	MA0512.2	4.3e-05	+	Rxra	ENSRNOG00000015829	Trpm1	ENSRNOG00000015829	Trpm1	0
1:125035548-125036115	4	17	MA0855.1	3.76e-05	+	RXRB	ENSRNOG00000015829	Trpm1	ENSRNOG00000015829	Trpm1	0
1:125035548-125036115	4	17	MA0856.1	4.57e-05	+	RXRG	ENSRNOG00000015829	Trpm1	ENSRNOG00000015829	Trpm1	0
1:125035548-125036115	491	501	MA0079.3	7.65e-05	-	SP1	ENSRNOG00000015829	Trpm1	ENSRNOG00000015829	Trpm1	0
1:125035548-125036115	495	505	MA0079.3	9.83e-05	-	SP1	ENSRNOG00000015829	Trpm1	ENSRNOG00000015829	Trpm1	0
1:125035548-125036115	494	508	MA0080.3	2.02e-05	+	Spi1	ENSRNOG00000015829	Trpm1	ENSRNOG00000015829	Trpm1	0
1:125035548-125036115	551	560	MA0595.1	6.9e-05	+	SREBF1	ENSRNOG00000015829	Trpm1	ENSRNOG00000015829	Trpm1	0
1:125035548-125036115	551	560	MA0596.1	5.91e-05	-	SREBF2	ENSRNOG00000015829	Trpm1	ENSRNOG00000015829	Trpm1	0
1:125035548-125036115	522	533	MA0769.1	2.39e-05	-	Tcf7	ENSRNOG00000015829	Trpm1	ENSRNOG00000015829	Trpm1	0
1:125035548-125036115	533	545	MA0698.1	5.89e-05	+	ZBTB18	ENSRNOG00000015829	Trpm1	ENSRNOG00000015829	Trpm1	0
1:125035548-125036115	170	189	MA0088.1	1.22e-05	-	znf143	ENSRNOG00000015829	Trpm1	ENSRNOG00000015829	Trpm1	0
1:125035548-125036115	78	93	MA0088.2	1.24e-05	+	ZNF143	ENSRNOG00000015829	Trpm1	ENSRNOG00000015829	Trpm1	0
1:125035548-125036115	75	94	MA0088.1	2.15e-05	+	znf143	ENSRNOG00000015829	Trpm1	ENSRNOG00000015829	Trpm1	0
1:127118263-127118719	216	230	MA0007.2	4.04e-05	+	AR	N/A	N/A	ENSRNOG00000012698	Chsy1	46694
1:127118263-127118719	231	245	MA0007.2	4.75e-05	+	AR	N/A	N/A	ENSRNOG00000012698	Chsy1	46694
1:127118263-127118719	440	447	MA0461.1	9.74e-05	+	Atoh1	N/A	N/A	ENSRNOG00000012698	Chsy1	46694
1:127118263-127118719	163	171	MA0878.1	8.3e-05	+	CDX1	N/A	N/A	ENSRNOG00000012698	Chsy1	46694
1:127118263-127118719	161	171	MA0465.1	5.31e-05	+	CDX2	N/A	N/A	ENSRNOG00000012698	Chsy1	46694
1:127118263-127118719	436	454	MA0139.1	8.38e-06	+	CTCF	N/A	N/A	ENSRNOG00000012698	Chsy1	46694
1:127118263-127118719	156	167	MA0024.3	2.99e-05	+	E2F1	N/A	N/A	ENSRNOG00000012698	Chsy1	46694
1:127118263-127118719	156	167	MA0024.3	2.99e-05	-	E2F1	N/A	N/A	ENSRNOG00000012698	Chsy1	46694
1:127118263-127118719	153	170	MA0469.2	7.85e-05	+	E2F3	N/A	N/A	ENSRNOG00000012698	Chsy1	46694
1:127118263-127118719	153	170	MA0469.2	9.34e-05	-	E2F3	N/A	N/A	ENSRNOG00000012698	Chsy1	46694
1:127118263-127118719	380	390	MA0471.1	3.66e-05	+	E2F6	N/A	N/A	ENSRNOG00000012698	Chsy1	46694
1:127118263-127118719	179	192	MA0162.2	4.35e-06	-	EGR1	N/A	N/A	ENSRNOG00000012698	Chsy1	46694
1:127118263-127118719	307	320	MA0162.2	2.26e-05	-	EGR1	N/A	N/A	ENSRNOG00000012698	Chsy1	46694
1:127118263-127118719	179	189	MA0162.1	2.27e-05	+	Egr1	N/A	N/A	ENSRNOG00000012698	Chsy1	46694
1:127118263-127118719	178	192	MA0472.1	1.08e-06	-	EGR2	N/A	N/A	ENSRNOG00000012698	Chsy1	46694
1:127118263-127118719	376	391	MA0733.1	8.23e-05	-	EGR4	N/A	N/A	ENSRNOG00000012698	Chsy1	46694
1:127118263-127118719	202	221	MA0112.2	2.15e-05	-	ESR1	N/A	N/A	ENSRNOG00000012698	Chsy1	46694
1:127118263-127118719	201	218	MA0112.1	3.39e-05	-	ESR1	N/A	N/A	ENSRNOG00000012698	Chsy1	46694
1:127118263-127118719	174	193	MA0112.2	5.85e-05	-	ESR1	N/A	N/A	ENSRNOG00000012698	Chsy1	46694
1:127118263-127118719	332	349	MA0149.1	2.25e-06	+	EWSR1-FLI1	N/A	N/A	ENSRNOG00000012698	Chsy1	46694
1:127118263-127118719	376	393	MA0149.1	6.64e-05	+	EWSR1-FLI1	N/A	N/A	ENSRNOG00000012698	Chsy1	46694
1:127118263-127118719	367	376	MA0767.1	7.38e-05	+	GCM2	N/A	N/A	ENSRNOG00000012698	Chsy1	46694
1:127118263-127118719	76	89	MA0737.1	2.21e-05	-	GLIS3	N/A	N/A	ENSRNOG00000012698	Chsy1	46694
1:127118263-127118719	121	130	MA0092.1	7.99e-05	+	Hand1::Tcf3	N/A	N/A	ENSRNOG00000012698	Chsy1	46694
1:127118263-127118719	162	172	MA0899.1	5.72e-05	+	HOXA10	N/A	N/A	ENSRNOG00000012698	Chsy1	46694
1:127118263-127118719	163	172	MA0650.1	9.62e-06	+	HOXA13	N/A	N/A	ENSRNOG00000012698	Chsy1	46694
1:127118263-127118719	163	172	MA0901.1	7.08e-06	+	HOXB13	N/A	N/A	ENSRNOG00000012698	Chsy1	46694
1:127118263-127118719	163	172	MA0909.1	7.08e-06	+	HOXD13	N/A	N/A	ENSRNOG00000012698	Chsy1	46694
1:127118263-127118719	305	316	MA0155.1	7.17e-05	+	INSM1	N/A	N/A	ENSRNOG00000012698	Chsy1	46694
1:127118263-127118719	275	295	MA0050.2	2.22e-05	-	IRF1	N/A	N/A	ENSRNOG00000012698	Chsy1	46694
1:127118263-127118719	280	291	MA0050.1	9.59e-05	+	IRF1	N/A	N/A	ENSRNOG00000012698	Chsy1	46694
1:127118263-127118719	279	296	MA0051.1	9.96e-05	+	IRF2	N/A	N/A	ENSRNOG00000012698	Chsy1	46694
1:127118263-127118719	278	291	MA0772.1	1.39e-05	+	IRF7	N/A	N/A	ENSRNOG00000012698	Chsy1	46694
1:127118263-127118719	278	291	MA0652.1	3.72e-05	+	IRF8	N/A	N/A	ENSRNOG00000012698	Chsy1	46694
1:127118263-127118719	277	291	MA0653.1	4.97e-05	+	IRF9	N/A	N/A	ENSRNOG00000012698	Chsy1	46694
1:127118263-127118719	183	193	MA0493.1	1.2e-06	-	Klf1	N/A	N/A	ENSRNOG00000012698	Chsy1	46694
1:127118263-127118719	311	321	MA0493.1	2.23e-05	-	Klf1	N/A	N/A	ENSRNOG00000012698	Chsy1	46694
1:127118263-127118719	179	193	MA0742.1	1.19e-05	-	Klf12	N/A	N/A	ENSRNOG00000012698	Chsy1	46694
1:127118263-127118719	307	321	MA0742.1	4.86e-05	-	Klf12	N/A	N/A	ENSRNOG00000012698	Chsy1	46694
1:127118263-127118719	180	193	MA0740.1	4.03e-05	-	KLF14	N/A	N/A	ENSRNOG00000012698	Chsy1	46694
1:127118263-127118719	308	321	MA0740.1	7.9e-05	-	KLF14	N/A	N/A	ENSRNOG00000012698	Chsy1	46694
1:127118263-127118719	310	320	MA0741.1	6.18e-06	-	KLF16	N/A	N/A	ENSRNOG00000012698	Chsy1	46694
1:127118263-127118719	182	192	MA0741.1	6.83e-06	-	KLF16	N/A	N/A	ENSRNOG00000012698	Chsy1	46694
1:127118263-127118719	183	192	MA0039.2	9.16e-07	+	Klf4	N/A	N/A	ENSRNOG00000012698	Chsy1	46694
1:127118263-127118719	311	320	MA0039.2	1.09e-05	+	Klf4	N/A	N/A	ENSRNOG00000012698	Chsy1	46694
1:127118263-127118719	183	192	MA0599.1	3e-06	-	KLF5	N/A	N/A	ENSRNOG00000012698	Chsy1	46694
1:127118263-127118719	311	320	MA0599.1	1.52e-05	-	KLF5	N/A	N/A	ENSRNOG00000012698	Chsy1	46694
1:127118263-127118719	379	388	MA0599.1	7.56e-05	-	KLF5	N/A	N/A	ENSRNOG00000012698	Chsy1	46694
1:127118263-127118719	12	19	MA0117.1	8.01e-05	-	Mafb	N/A	N/A	ENSRNOG00000012698	Chsy1	46694
1:127118263-127118719	10	24	MA0498.1	1.77e-05	+	Meis1	N/A	N/A	ENSRNOG00000012698	Chsy1	46694
1:127118263-127118719	11	18	MA0774.1	9.49e-05	-	MEIS2	N/A	N/A	ENSRNOG00000012698	Chsy1	46694
1:127118263-127118719	196	205	MA0672.1	3.78e-05	-	NKX2-3	N/A	N/A	ENSRNOG00000012698	Chsy1	46694
1:127118263-127118719	196	204	MA0673.1	2.53e-05	-	NKX2-8	N/A	N/A	ENSRNOG00000012698	Chsy1	46694
1:127118263-127118719	315	329	MA0504.1	3.45e-05	+	NR2C2	N/A	N/A	ENSRNOG00000012698	Chsy1	46694
1:127118263-127118719	314	326	MA0017.2	4.2e-05	+	NR2F1	N/A	N/A	ENSRNOG00000012698	Chsy1	46694
1:127118263-127118719	217	231	MA0113.2	1.25e-06	+	NR3C1	N/A	N/A	ENSRNOG00000012698	Chsy1	46694
1:127118263-127118719	216	233	MA0113.1	7.51e-06	+	NR3C1	N/A	N/A	ENSRNOG00000012698	Chsy1	46694
1:127118263-127118719	232	246	MA0113.2	1.44e-05	-	NR3C1	N/A	N/A	ENSRNOG00000012698	Chsy1	46694
1:127118263-127118719	216	232	MA0113.3	1.89e-05	+	NR3C1	N/A	N/A	ENSRNOG00000012698	Chsy1	46694
1:127118263-127118719	216	232	MA0113.3	2.37e-05	-	NR3C1	N/A	N/A	ENSRNOG00000012698	Chsy1	46694
1:127118263-127118719	216	232	MA0727.1	8.3e-06	+	NR3C2	N/A	N/A	ENSRNOG00000012698	Chsy1	46694
1:127118263-127118719	216	232	MA0727.1	1.32e-05	-	NR3C2	N/A	N/A	ENSRNOG00000012698	Chsy1	46694
1:127118263-127118719	239	253	MA0505.1	9.51e-05	-	Nr5a2	N/A	N/A	ENSRNOG00000012698	Chsy1	46694
1:127118263-127118719	349	368	MA0014.1	8.35e-05	+	Pax5	N/A	N/A	ENSRNOG00000012698	Chsy1	46694
1:127118263-127118719	13	24	MA0782.1	3.32e-05	-	PKNOX1	N/A	N/A	ENSRNOG00000012698	Chsy1	46694
1:127118263-127118719	371	384	MA0163.1	1.71e-05	+	PLAG1	N/A	N/A	ENSRNOG00000012698	Chsy1	46694
1:127118263-127118719	315	328	MA0163.1	2.37e-05	+	PLAG1	N/A	N/A	ENSRNOG00000012698	Chsy1	46694
1:127118263-127118719	314	327	MA0163.1	8.26e-05	+	PLAG1	N/A	N/A	ENSRNOG00000012698	Chsy1	46694
1:127118263-127118719	435	448	MA0163.1	8.77e-05	+	PLAG1	N/A	N/A	ENSRNOG00000012698	Chsy1	46694
1:127118263-127118719	279	293	MA0508.1	1.36e-05	+	PRDM1	N/A	N/A	ENSRNOG00000012698	Chsy1	46694
1:127118263-127118719	316	332	MA0860.1	8.05e-05	+	Rarg(var.2)	N/A	N/A	ENSRNOG00000012698	Chsy1	46694
1:127118263-127118719	130	150	MA0138.2	2.02e-05	+	REST	N/A	N/A	ENSRNOG00000012698	Chsy1	46694
1:127118263-127118719	310	329	MA0073.1	5.46e-06	-	RREB1	N/A	N/A	ENSRNOG00000012698	Chsy1	46694
1:127118263-127118719	311	330	MA0073.1	9.45e-05	-	RREB1	N/A	N/A	ENSRNOG00000012698	Chsy1	46694
1:127118263-127118719	120	132	MA0513.1	1.18e-05	+	SMAD2::SMAD3::SMAD4	N/A	N/A	ENSRNOG00000012698	Chsy1	46694
1:127118263-127118719	380	392	MA0513.1	4.9e-05	-	SMAD2::SMAD3::SMAD4	N/A	N/A	ENSRNOG00000012698	Chsy1	46694
1:127118263-127118719	122	134	MA0513.1	8.26e-05	-	SMAD2::SMAD3::SMAD4	N/A	N/A	ENSRNOG00000012698	Chsy1	46694
1:127118263-127118719	428	436	MA0078.1	4.55e-05	-	Sox17	N/A	N/A	ENSRNOG00000012698	Chsy1	46694
1:127118263-127118719	428	435	MA0143.3	6.51e-05	-	Sox2	N/A	N/A	ENSRNOG00000012698	Chsy1	46694
1:127118263-127118719	113	120	MA0143.3	7.98e-05	+	Sox2	N/A	N/A	ENSRNOG00000012698	Chsy1	46694
1:127118263-127118719	426	435	MA0515.1	6.06e-05	-	Sox6	N/A	N/A	ENSRNOG00000012698	Chsy1	46694
1:127118263-127118719	427	435	MA0077.1	5.91e-05	-	SOX9	N/A	N/A	ENSRNOG00000012698	Chsy1	46694
1:127118263-127118719	310	319	MA0079.2	6.17e-06	-	SP1	N/A	N/A	ENSRNOG00000012698	Chsy1	46694
1:127118263-127118719	310	320	MA0079.3	8.54e-06	-	SP1	N/A	N/A	ENSRNOG00000012698	Chsy1	46694
1:127118263-127118719	182	192	MA0079.3	1.05e-05	-	SP1	N/A	N/A	ENSRNOG00000012698	Chsy1	46694
1:127118263-127118719	311	320	MA0079.1	1.15e-05	+	SP1	N/A	N/A	ENSRNOG00000012698	Chsy1	46694
1:127118263-127118719	182	191	MA0079.2	3.39e-05	-	SP1	N/A	N/A	ENSRNOG00000012698	Chsy1	46694
1:127118263-127118719	378	388	MA0079.3	9.95e-05	-	SP1	N/A	N/A	ENSRNOG00000012698	Chsy1	46694
1:127118263-127118719	178	192	MA0516.1	2.93e-05	-	SP2	N/A	N/A	ENSRNOG00000012698	Chsy1	46694
1:127118263-127118719	374	388	MA0516.1	5.48e-05	-	SP2	N/A	N/A	ENSRNOG00000012698	Chsy1	46694
1:127118263-127118719	306	320	MA0516.1	5.81e-05	-	SP2	N/A	N/A	ENSRNOG00000012698	Chsy1	46694
1:127118263-127118719	182	192	MA0746.1	6.01e-06	-	SP3	N/A	N/A	ENSRNOG00000012698	Chsy1	46694
1:127118263-127118719	310	320	MA0746.1	9.49e-06	-	SP3	N/A	N/A	ENSRNOG00000012698	Chsy1	46694
1:127118263-127118719	179	195	MA0685.1	6.14e-06	-	SP4	N/A	N/A	ENSRNOG00000012698	Chsy1	46694
1:127118263-127118719	307	323	MA0685.1	2.52e-05	-	SP4	N/A	N/A	ENSRNOG00000012698	Chsy1	46694
1:127118263-127118719	181	192	MA0747.1	1.93e-05	-	SP8	N/A	N/A	ENSRNOG00000012698	Chsy1	46694
1:127118263-127118719	309	320	MA0747.1	3.28e-05	-	SP8	N/A	N/A	ENSRNOG00000012698	Chsy1	46694
1:127118263-127118719	162	173	MA0083.1	2.86e-05	+	SRF	N/A	N/A	ENSRNOG00000012698	Chsy1	46694
1:127118263-127118719	39	47	MA0084.1	8.67e-05	+	SRY	N/A	N/A	ENSRNOG00000012698	Chsy1	46694
1:127118263-127118719	279	292	MA0137.1	2.17e-05	+	STAT1	N/A	N/A	ENSRNOG00000012698	Chsy1	46694
1:127118263-127118719	279	293	MA0517.1	2.09e-05	-	STAT1::STAT2	N/A	N/A	ENSRNOG00000012698	Chsy1	46694
1:127118263-127118719	16	30	MA0517.1	8.78e-05	+	STAT1::STAT2	N/A	N/A	ENSRNOG00000012698	Chsy1	46694
1:127118263-127118719	164	178	MA0108.1	3.62e-05	+	TBP	N/A	N/A	ENSRNOG00000012698	Chsy1	46694
1:127118263-127118719	164	178	MA0108.2	3.62e-05	+	TBP	N/A	N/A	ENSRNOG00000012698	Chsy1	46694
1:127118263-127118719	13	24	MA0796.1	5.03e-05	-	TGIF1	N/A	N/A	ENSRNOG00000012698	Chsy1	46694
1:127118263-127118719	13	24	MA0797.1	1.83e-05	-	TGIF2	N/A	N/A	ENSRNOG00000012698	Chsy1	46694
1:127118263-127118719	13	24	MA0797.1	5.95e-05	+	TGIF2	N/A	N/A	ENSRNOG00000012698	Chsy1	46694
1:127118263-127118719	138	146	MA0597.1	4.04e-05	-	THAP1	N/A	N/A	ENSRNOG00000012698	Chsy1	46694
1:127118263-127118719	369	377	MA0597.1	8.11e-05	-	THAP1	N/A	N/A	ENSRNOG00000012698	Chsy1	46694
1:127118263-127118719	316	331	MA0693.1	1.43e-05	+	Vdr	N/A	N/A	ENSRNOG00000012698	Chsy1	46694
1:127118263-127118719	182	195	MA0146.2	1.21e-05	+	Zfx	N/A	N/A	ENSRNOG00000012698	Chsy1	46694
1:127118263-127118719	182	195	MA0146.1	1.23e-05	+	Zfx	N/A	N/A	ENSRNOG00000012698	Chsy1	46694
1:127118263-127118719	372	391	MA0088.1	3.7e-05	-	znf143	N/A	N/A	ENSRNOG00000012698	Chsy1	46694
1:127118263-127118719	371	391	MA0528.1	1.41e-05	+	ZNF263	N/A	N/A	ENSRNOG00000012698	Chsy1	46694
1:127118263-127118719	354	374	MA0528.1	1.7e-05	+	ZNF263	N/A	N/A	ENSRNOG00000012698	Chsy1	46694
1:127118263-127118719	370	390	MA0528.1	1.8e-05	+	ZNF263	N/A	N/A	ENSRNOG00000012698	Chsy1	46694
1:127118263-127118719	182	191	MA0753.1	5.23e-05	-	ZNF740	N/A	N/A	ENSRNOG00000012698	Chsy1	46694
1:127118263-127118719	308	317	MA0753.1	7.89e-05	-	ZNF740	N/A	N/A	ENSRNOG00000012698	Chsy1	46694
1:128676649-128677083	235	249	MA0007.2	1.03e-06	-	AR	ENSRNOG00000013877	Ttc23	ENSRNOG00000013877	Ttc23	0
1:128676649-128677083	230	251	MA0007.1	9.1e-06	-	Ar	ENSRNOG00000013877	Ttc23	ENSRNOG00000013877	Ttc23	0
1:128676649-128677083	233	249	MA0007.3	1.63e-05	-	Ar	ENSRNOG00000013877	Ttc23	ENSRNOG00000013877	Ttc23	0
1:128676649-128677083	233	249	MA0007.3	6.51e-05	+	Ar	ENSRNOG00000013877	Ttc23	ENSRNOG00000013877	Ttc23	0
1:128676649-128677083	6	20	MA0007.2	8.96e-05	+	AR	ENSRNOG00000013877	Ttc23	ENSRNOG00000013877	Ttc23	0
1:128676649-128677083	367	376	MA0877.1	3.2e-05	+	Barhl1	ENSRNOG00000013877	Ttc23	ENSRNOG00000013877	Ttc23	0
1:128676649-128677083	368	375	MA0875.1	7.22e-05	-	BARX1	ENSRNOG00000013877	Ttc23	ENSRNOG00000013877	Ttc23	0
1:128676649-128677083	142	155	MA0463.1	6.6e-05	+	Bcl6	ENSRNOG00000013877	Ttc23	ENSRNOG00000013877	Ttc23	0
1:128676649-128677083	296	305	MA0154.1	5.78e-05	-	EBF1	ENSRNOG00000013877	Ttc23	ENSRNOG00000013877	Ttc23	0
1:128676649-128677083	270	278	MA0136.1	4.17e-05	-	ELF5	ENSRNOG00000013877	Ttc23	ENSRNOG00000013877	Ttc23	0
1:128676649-128677083	139	149	MA0076.2	7.75e-05	+	ELK4	ENSRNOG00000013877	Ttc23	ENSRNOG00000013877	Ttc23	0
1:128676649-128677083	367	376	MA0642.1	7.39e-05	-	EN2	ENSRNOG00000013877	Ttc23	ENSRNOG00000013877	Ttc23	0
1:128676649-128677083	85	104	MA0112.2	3.94e-05	-	ESR1	ENSRNOG00000013877	Ttc23	ENSRNOG00000013877	Ttc23	0
1:128676649-128677083	232	249	MA0258.1	6.07e-05	+	ESR2	ENSRNOG00000013877	Ttc23	ENSRNOG00000013877	Ttc23	0
1:128676649-128677083	253	263	MA0592.1	2.17e-05	-	ESRRA	ENSRNOG00000013877	Ttc23	ENSRNOG00000013877	Ttc23	0
1:128676649-128677083	254	264	MA0592.2	5.48e-05	-	Esrra	ENSRNOG00000013877	Ttc23	ENSRNOG00000013877	Ttc23	0
1:128676649-128677083	255	266	MA0141.2	5.46e-05	-	Esrrb	ENSRNOG00000013877	Ttc23	ENSRNOG00000013877	Ttc23	0
1:128676649-128677083	255	266	MA0141.1	5.52e-05	-	Esrrb	ENSRNOG00000013877	Ttc23	ENSRNOG00000013877	Ttc23	0
1:128676649-128677083	253	263	MA0141.3	8.54e-05	-	ESRRB	ENSRNOG00000013877	Ttc23	ENSRNOG00000013877	Ttc23	0
1:128676649-128677083	254	263	MA0643.1	6.84e-05	-	Esrrg	ENSRNOG00000013877	Ttc23	ENSRNOG00000013877	Ttc23	0
1:128676649-128677083	367	376	MA0644.1	6.75e-05	-	ESX1	ENSRNOG00000013877	Ttc23	ENSRNOG00000013877	Ttc23	0
1:128676649-128677083	138	152	MA0098.2	9.87e-05	+	Ets1	ENSRNOG00000013877	Ttc23	ENSRNOG00000013877	Ttc23	0
1:128676649-128677083	416	433	MA0149.1	1.03e-05	+	EWSR1-FLI1	ENSRNOG00000013877	Ttc23	ENSRNOG00000013877	Ttc23	0
1:128676649-128677083	270	277	MA0156.1	3.26e-05	+	FEV	ENSRNOG00000013877	Ttc23	ENSRNOG00000013877	Ttc23	0
1:128676649-128677083	139	149	MA0475.1	6.84e-05	-	FLI1	ENSRNOG00000013877	Ttc23	ENSRNOG00000013877	Ttc23	0
1:128676649-128677083	381	387	MA0099.2	6.51e-05	-	FOS::JUN	ENSRNOG00000013877	Ttc23	ENSRNOG00000013877	Ttc23	0
1:128676649-128677083	341	351	MA0480.1	5.78e-05	+	Foxo1	ENSRNOG00000013877	Ttc23	ENSRNOG00000013877	Ttc23	0
1:128676649-128677083	367	376	MA0890.1	8.79e-05	-	GBX2	ENSRNOG00000013877	Ttc23	ENSRNOG00000013877	Ttc23	0
1:128676649-128677083	159	170	MA0734.1	1.86e-05	+	GLI2	ENSRNOG00000013877	Ttc23	ENSRNOG00000013877	Ttc23	0
1:128676649-128677083	367	376	MA0894.1	9.41e-05	+	HESX1	ENSRNOG00000013877	Ttc23	ENSRNOG00000013877	Ttc23	0
1:128676649-128677083	159	167	MA0738.1	3.72e-05	+	HIC2	ENSRNOG00000013877	Ttc23	ENSRNOG00000013877	Ttc23	0
1:128676649-128677083	404	418	MA0114.2	4.76e-05	+	HNF4A	ENSRNOG00000013877	Ttc23	ENSRNOG00000013877	Ttc23	0
1:128676649-128677083	17	26	MA0650.1	8.99e-05	-	HOXA13	ENSRNOG00000013877	Ttc23	ENSRNOG00000013877	Ttc23	0
1:128676649-128677083	17	26	MA0901.1	7.33e-05	-	HOXB13	ENSRNOG00000013877	Ttc23	ENSRNOG00000013877	Ttc23	0
1:128676649-128677083	17	27	MA0907.1	4.71e-05	-	HOXC13	ENSRNOG00000013877	Ttc23	ENSRNOG00000013877	Ttc23	0
1:128676649-128677083	17	26	MA0909.1	7e-05	-	HOXD13	ENSRNOG00000013877	Ttc23	ENSRNOG00000013877	Ttc23	0
1:128676649-128677083	229	243	MA0486.1	2.98e-05	+	HSF1	ENSRNOG00000013877	Ttc23	ENSRNOG00000013877	Ttc23	0
1:128676649-128677083	230	242	MA0486.2	4.49e-05	+	HSF1	ENSRNOG00000013877	Ttc23	ENSRNOG00000013877	Ttc23	0
1:128676649-128677083	230	242	MA0770.1	5.62e-05	+	HSF2	ENSRNOG00000013877	Ttc23	ENSRNOG00000013877	Ttc23	0
1:128676649-128677083	230	242	MA0771.1	2.84e-05	+	HSF4	ENSRNOG00000013877	Ttc23	ENSRNOG00000013877	Ttc23	0
1:128676649-128677083	381	388	MA0099.1	2.94e-05	-	JUN::FOS	ENSRNOG00000013877	Ttc23	ENSRNOG00000013877	Ttc23	0
1:128676649-128677083	380	390	MA0490.1	6.57e-05	-	JUNB	ENSRNOG00000013877	Ttc23	ENSRNOG00000013877	Ttc23	0
1:128676649-128677083	416	425	MA0039.1	2.66e-05	+	Klf4	ENSRNOG00000013877	Ttc23	ENSRNOG00000013877	Ttc23	0
1:128676649-128677083	215	224	MA0039.1	4.85e-05	-	Klf4	ENSRNOG00000013877	Ttc23	ENSRNOG00000013877	Ttc23	0
1:128676649-128677083	160	173	MA0863.1	6.76e-05	+	MTF1	ENSRNOG00000013877	Ttc23	ENSRNOG00000013877	Ttc23	0
1:128676649-128677083	100	110	MA0105.3	2.07e-05	+	NFKB1	ENSRNOG00000013877	Ttc23	ENSRNOG00000013877	Ttc23	0
1:128676649-128677083	234	248	MA0113.2	1.31e-06	-	NR3C1	ENSRNOG00000013877	Ttc23	ENSRNOG00000013877	Ttc23	0
1:128676649-128677083	232	249	MA0113.1	4.21e-06	-	NR3C1	ENSRNOG00000013877	Ttc23	ENSRNOG00000013877	Ttc23	0
1:128676649-128677083	233	249	MA0113.3	3.28e-05	-	NR3C1	ENSRNOG00000013877	Ttc23	ENSRNOG00000013877	Ttc23	0
1:128676649-128677083	233	249	MA0113.3	4.28e-05	+	NR3C1	ENSRNOG00000013877	Ttc23	ENSRNOG00000013877	Ttc23	0
1:128676649-128677083	233	249	MA0727.1	4.61e-05	+	NR3C2	ENSRNOG00000013877	Ttc23	ENSRNOG00000013877	Ttc23	0
1:128676649-128677083	233	249	MA0727.1	5.1e-05	-	NR3C2	ENSRNOG00000013877	Ttc23	ENSRNOG00000013877	Ttc23	0
1:128676649-128677083	92	106	MA0505.1	4.97e-05	-	Nr5a2	ENSRNOG00000013877	Ttc23	ENSRNOG00000013877	Ttc23	0
1:128676649-128677083	253	267	MA0505.1	6.33e-05	-	Nr5a2	ENSRNOG00000013877	Ttc23	ENSRNOG00000013877	Ttc23	0
1:128676649-128677083	293	306	MA0163.1	2.55e-06	+	PLAG1	ENSRNOG00000013877	Ttc23	ENSRNOG00000013877	Ttc23	0
1:128676649-128677083	212	226	MA0508.1	2.96e-05	-	PRDM1	ENSRNOG00000013877	Ttc23	ENSRNOG00000013877	Ttc23	0
1:128676649-128677083	367	376	MA0718.1	8.89e-05	-	RAX	ENSRNOG00000013877	Ttc23	ENSRNOG00000013877	Ttc23	0
1:128676649-128677083	100	109	MA0107.1	5.73e-05	+	RELA	ENSRNOG00000013877	Ttc23	ENSRNOG00000013877	Ttc23	0
1:128676649-128677083	90	108	MA0138.1	3.49e-05	+	REST	ENSRNOG00000013877	Ttc23	ENSRNOG00000013877	Ttc23	0
1:128676649-128677083	141	154	MA0509.1	2.8e-05	-	Rfx1	ENSRNOG00000013877	Ttc23	ENSRNOG00000013877	Ttc23	0
1:128676649-128677083	141	154	MA0509.1	4.56e-05	+	Rfx1	ENSRNOG00000013877	Ttc23	ENSRNOG00000013877	Ttc23	0
1:128676649-128677083	136	154	MA0600.1	1.58e-05	-	RFX2	ENSRNOG00000013877	Ttc23	ENSRNOG00000013877	Ttc23	0
1:128676649-128677083	392	401	MA0079.2	3.7e-05	-	SP1	ENSRNOG00000013877	Ttc23	ENSRNOG00000013877	Ttc23	0
1:128676649-128677083	391	400	MA0079.2	9.44e-05	-	SP1	ENSRNOG00000013877	Ttc23	ENSRNOG00000013877	Ttc23	0
1:128676649-128677083	337	347	MA0686.1	7.31e-05	-	SPDEF	ENSRNOG00000013877	Ttc23	ENSRNOG00000013877	Ttc23	0
1:128676649-128677083	337	350	MA0080.4	4.98e-05	-	SPI1	ENSRNOG00000013877	Ttc23	ENSRNOG00000013877	Ttc23	0
1:128676649-128677083	266	276	MA0137.3	3.84e-05	+	STAT1	ENSRNOG00000013877	Ttc23	ENSRNOG00000013877	Ttc23	0
1:128676649-128677083	264	278	MA0137.2	9.71e-05	-	STAT1	ENSRNOG00000013877	Ttc23	ENSRNOG00000013877	Ttc23	0
1:128676649-128677083	212	226	MA0517.1	8.62e-05	+	STAT1::STAT2	ENSRNOG00000013877	Ttc23	ENSRNOG00000013877	Ttc23	0
1:128676649-128677083	267	276	MA0144.1	7.95e-06	+	Stat3	ENSRNOG00000013877	Ttc23	ENSRNOG00000013877	Ttc23	0
1:128676649-128677083	266	276	MA0144.2	4e-05	+	STAT3	ENSRNOG00000013877	Ttc23	ENSRNOG00000013877	Ttc23	0
1:128676649-128677083	128	138	MA0144.2	5.1e-05	-	STAT3	ENSRNOG00000013877	Ttc23	ENSRNOG00000013877	Ttc23	0
1:128676649-128677083	266	279	MA0518.1	2.62e-05	+	Stat4	ENSRNOG00000013877	Ttc23	ENSRNOG00000013877	Ttc23	0
1:128676649-128677083	217	230	MA0523.1	9.69e-05	-	TCF7L2	ENSRNOG00000013877	Ttc23	ENSRNOG00000013877	Ttc23	0
1:128676649-128677083	296	308	MA0813.1	9.92e-05	-	TFAP2B(var.3)	ENSRNOG00000013877	Ttc23	ENSRNOG00000013877	Ttc23	0
1:128676649-128677083	160	175	MA0088.2	7.62e-05	+	ZNF143	ENSRNOG00000013877	Ttc23	ENSRNOG00000013877	Ttc23	0
1:128676649-128677083	294	308	MA0116.1	2.01e-05	+	Znf423	ENSRNOG00000013877	Ttc23	ENSRNOG00000013877	Ttc23	0
1:128830560-128830886	147	163	MA0007.3	5.43e-07	+	Ar	N/A	N/A	ENSRNOG00000014187	Igf1r	94080
1:128830560-128830886	147	163	MA0007.3	1.2e-06	-	Ar	N/A	N/A	ENSRNOG00000014187	Igf1r	94080
1:128830560-128830886	144	165	MA0007.1	2.59e-06	-	Ar	N/A	N/A	ENSRNOG00000014187	Igf1r	94080
1:128830560-128830886	149	163	MA0007.2	3.57e-06	-	AR	N/A	N/A	ENSRNOG00000014187	Igf1r	94080
1:128830560-128830886	147	161	MA0007.2	1.41e-05	+	AR	N/A	N/A	ENSRNOG00000014187	Igf1r	94080
1:128830560-128830886	13	23	MA0467.1	1.54e-05	+	Crx	N/A	N/A	ENSRNOG00000014187	Igf1r	94080
1:128830560-128830886	11	27	MA0883.1	1.17e-05	+	Dmbx1	N/A	N/A	ENSRNOG00000014187	Igf1r	94080
1:128830560-128830886	194	203	MA0154.1	2.9e-05	+	EBF1	N/A	N/A	ENSRNOG00000014187	Igf1r	94080
1:128830560-128830886	194	203	MA0154.1	2.9e-05	-	EBF1	N/A	N/A	ENSRNOG00000014187	Igf1r	94080
1:128830560-128830886	193	203	MA0154.2	9.31e-05	+	EBF1	N/A	N/A	ENSRNOG00000014187	Igf1r	94080
1:128830560-128830886	194	204	MA0154.2	9.31e-05	-	EBF1	N/A	N/A	ENSRNOG00000014187	Igf1r	94080
1:128830560-128830886	69	82	MA0162.2	2.53e-05	-	EGR1	N/A	N/A	ENSRNOG00000014187	Igf1r	94080
1:128830560-128830886	68	82	MA0472.1	3.77e-05	-	EGR2	N/A	N/A	ENSRNOG00000014187	Igf1r	94080
1:128830560-128830886	67	81	MA0732.1	5.45e-05	-	EGR3	N/A	N/A	ENSRNOG00000014187	Igf1r	94080
1:128830560-128830886	153	163	MA0027.1	8e-05	+	En1	N/A	N/A	ENSRNOG00000014187	Igf1r	94080
1:128830560-128830886	266	283	MA0112.1	3.73e-05	+	ESR1	N/A	N/A	ENSRNOG00000014187	Igf1r	94080
1:128830560-128830886	107	124	MA0258.1	9.87e-06	+	ESR2	N/A	N/A	ENSRNOG00000014187	Igf1r	94080
1:128830560-128830886	57	67	MA0592.1	4.9e-05	+	ESRRA	N/A	N/A	ENSRNOG00000014187	Igf1r	94080
1:128830560-128830886	180	189	MA0062.1	3.64e-05	-	GABPA	N/A	N/A	ENSRNOG00000014187	Igf1r	94080
1:128830560-128830886	142	152	MA0646.1	3.97e-05	+	GCM1	N/A	N/A	ENSRNOG00000014187	Igf1r	94080
1:128830560-128830886	148	158	MA0483.1	8.93e-05	-	Gfi1b	N/A	N/A	ENSRNOG00000014187	Igf1r	94080
1:128830560-128830886	64	77	MA0736.1	6.07e-05	-	GLIS2	N/A	N/A	ENSRNOG00000014187	Igf1r	94080
1:128830560-128830886	15	24	MA0648.1	6.05e-05	-	GSC	N/A	N/A	ENSRNOG00000014187	Igf1r	94080
1:128830560-128830886	15	24	MA0891.1	8.95e-05	-	GSC2	N/A	N/A	ENSRNOG00000014187	Igf1r	94080
1:128830560-128830886	85	99	MA0114.2	6.63e-05	+	HNF4A	N/A	N/A	ENSRNOG00000014187	Igf1r	94080
1:128830560-128830886	115	125	MA0493.1	1.68e-05	+	Klf1	N/A	N/A	ENSRNOG00000014187	Igf1r	94080
1:128830560-128830886	116	125	MA0039.2	2.86e-05	-	Klf4	N/A	N/A	ENSRNOG00000014187	Igf1r	94080
1:128830560-128830886	116	125	MA0599.1	3.2e-05	+	KLF5	N/A	N/A	ENSRNOG00000014187	Igf1r	94080
1:128830560-128830886	7	21	MA0768.1	5.53e-06	+	LEF1	N/A	N/A	ENSRNOG00000014187	Igf1r	94080
1:128830560-128830886	145	158	MA0677.1	6.88e-05	+	Nr2f6	N/A	N/A	ENSRNOG00000014187	Igf1r	94080
1:128830560-128830886	147	163	MA0113.3	3.21e-06	+	NR3C1	N/A	N/A	ENSRNOG00000014187	Igf1r	94080
1:128830560-128830886	147	163	MA0113.3	4.52e-06	-	NR3C1	N/A	N/A	ENSRNOG00000014187	Igf1r	94080
1:128830560-128830886	147	163	MA0727.1	2.63e-06	+	NR3C2	N/A	N/A	ENSRNOG00000014187	Igf1r	94080
1:128830560-128830886	147	163	MA0727.1	3.53e-06	-	NR3C2	N/A	N/A	ENSRNOG00000014187	Igf1r	94080
1:128830560-128830886	16	23	MA0712.1	9.01e-05	-	OTX2	N/A	N/A	ENSRNOG00000014187	Igf1r	94080
1:128830560-128830886	18	31	MA0790.1	6.96e-05	-	POU4F1	N/A	N/A	ENSRNOG00000014187	Igf1r	94080
1:128830560-128830886	16	31	MA0791.1	7.88e-05	-	POU4F3	N/A	N/A	ENSRNOG00000014187	Igf1r	94080
1:128830560-128830886	107	126	MA0066.1	3.74e-05	+	PPARG	N/A	N/A	ENSRNOG00000014187	Igf1r	94080
1:128830560-128830886	93	113	MA0138.2	7.81e-05	+	REST	N/A	N/A	ENSRNOG00000014187	Igf1r	94080
1:128830560-128830886	127	140	MA0509.1	9.48e-05	+	Rfx1	N/A	N/A	ENSRNOG00000014187	Igf1r	94080
1:128830560-128830886	57	67	MA0512.1	2.01e-05	+	Rxra	N/A	N/A	ENSRNOG00000014187	Igf1r	94080
1:128830560-128830886	86	99	MA0512.2	3.58e-05	-	Rxra	N/A	N/A	ENSRNOG00000014187	Igf1r	94080
1:128830560-128830886	258	268	MA0512.1	5.32e-05	-	Rxra	N/A	N/A	ENSRNOG00000014187	Igf1r	94080
1:128830560-128830886	86	99	MA0856.1	9.86e-05	-	RXRG	N/A	N/A	ENSRNOG00000014187	Igf1r	94080
1:128830560-128830886	116	126	MA0079.3	7.17e-05	+	SP1	N/A	N/A	ENSRNOG00000014187	Igf1r	94080
1:128830560-128830886	72	82	MA0079.3	9.78e-05	-	SP1	N/A	N/A	ENSRNOG00000014187	Igf1r	94080
1:128830560-128830886	68	82	MA0516.1	2.4e-05	-	SP2	N/A	N/A	ENSRNOG00000014187	Igf1r	94080
1:128830560-128830886	286	299	MA0137.1	7.3e-06	-	STAT1	N/A	N/A	ENSRNOG00000014187	Igf1r	94080
1:128830560-128830886	285	299	MA0517.1	6.94e-05	+	STAT1::STAT2	N/A	N/A	ENSRNOG00000014187	Igf1r	94080
1:128830560-128830886	7	18	MA0769.1	1.84e-05	+	Tcf7	N/A	N/A	ENSRNOG00000014187	Igf1r	94080
1:128830560-128830886	7	20	MA0523.1	8.6e-06	+	TCF7L2	N/A	N/A	ENSRNOG00000014187	Igf1r	94080
1:128830560-128830886	71	79	MA0597.1	8.11e-05	-	THAP1	N/A	N/A	ENSRNOG00000014187	Igf1r	94080
1:128830560-128830886	64	77	MA0696.1	5.34e-05	-	ZIC1	N/A	N/A	ENSRNOG00000014187	Igf1r	94080
1:128830560-128830886	63	77	MA0751.1	3.07e-05	-	ZIC4	N/A	N/A	ENSRNOG00000014187	Igf1r	94080
1:128830560-128830886	117	136	MA0088.1	1.67e-05	+	znf143	N/A	N/A	ENSRNOG00000014187	Igf1r	94080
1:128830560-128830886	120	135	MA0088.2	8.16e-05	+	ZNF143	N/A	N/A	ENSRNOG00000014187	Igf1r	94080
1:128830560-128830886	192	206	MA0116.1	5.79e-07	-	Znf423	N/A	N/A	ENSRNOG00000014187	Igf1r	94080
1:128830560-128830886	192	206	MA0116.1	5.53e-06	+	Znf423	N/A	N/A	ENSRNOG00000014187	Igf1r	94080
1:128830560-128830886	191	205	MA0116.1	1.82e-05	+	Znf423	N/A	N/A	ENSRNOG00000014187	Igf1r	94080
1:128830560-128830886	191	205	MA0116.1	2.07e-05	-	Znf423	N/A	N/A	ENSRNOG00000014187	Igf1r	94080
1:128830560-128830886	279	293	MA0116.1	4.27e-05	+	Znf423	N/A	N/A	ENSRNOG00000014187	Igf1r	94080
1:128830560-128830886	68	77	MA0753.1	5.18e-05	-	ZNF740	N/A	N/A	ENSRNOG00000014187	Igf1r	94080
1:128864527-128864861	226	242	MA0007.3	3.54e-06	-	Ar	N/A	N/A	ENSRNOG00000014187	Igf1r	60105
1:128864527-128864861	228	242	MA0007.2	3.83e-06	-	AR	N/A	N/A	ENSRNOG00000014187	Igf1r	60105
1:128864527-128864861	226	242	MA0007.3	6.49e-06	+	Ar	N/A	N/A	ENSRNOG00000014187	Igf1r	60105
1:128864527-128864861	223	244	MA0007.1	1.63e-05	-	Ar	N/A	N/A	ENSRNOG00000014187	Igf1r	60105
1:128864527-128864861	226	240	MA0007.2	3.63e-05	+	AR	N/A	N/A	ENSRNOG00000014187	Igf1r	60105
1:128864527-128864861	187	194	MA0461.1	9.74e-05	-	Atoh1	N/A	N/A	ENSRNOG00000014187	Igf1r	60105
1:128864527-128864861	120	130	MA0154.2	4.51e-05	-	EBF1	N/A	N/A	ENSRNOG00000014187	Igf1r	60105
1:128864527-128864861	327	335	MA0136.1	1.09e-05	+	ELF5	N/A	N/A	ENSRNOG00000014187	Igf1r	60105
1:128864527-128864861	82	91	MA0645.1	9.75e-05	+	ETV6	N/A	N/A	ENSRNOG00000014187	Igf1r	60105
1:128864527-128864861	328	335	MA0156.1	9.89e-05	-	FEV	N/A	N/A	ENSRNOG00000014187	Igf1r	60105
1:128864527-128864861	320	331	MA0041.1	1.93e-05	+	Foxd3	N/A	N/A	ENSRNOG00000014187	Igf1r	60105
1:128864527-128864861	322	329	MA0613.1	7e-05	-	FOXG1	N/A	N/A	ENSRNOG00000014187	Igf1r	60105
1:128864527-128864861	320	331	MA0042.1	1.6e-05	+	FOXI1	N/A	N/A	ENSRNOG00000014187	Igf1r	60105
1:128864527-128864861	322	329	MA0614.1	4.83e-05	-	Foxj2	N/A	N/A	ENSRNOG00000014187	Igf1r	60105
1:128864527-128864861	318	334	MA0851.1	2.02e-06	-	Foxj3	N/A	N/A	ENSRNOG00000014187	Igf1r	60105
1:128864527-128864861	318	334	MA0852.1	1.54e-05	-	Foxk1	N/A	N/A	ENSRNOG00000014187	Igf1r	60105
1:128864527-128864861	320	334	MA0481.1	7.27e-06	-	FOXP1	N/A	N/A	ENSRNOG00000014187	Igf1r	60105
1:128864527-128864861	321	331	MA0593.1	2.64e-05	-	FOXP2	N/A	N/A	ENSRNOG00000014187	Igf1r	60105
1:128864527-128864861	320	330	MA0040.1	3.31e-05	+	Foxq1	N/A	N/A	ENSRNOG00000014187	Igf1r	60105
1:128864527-128864861	7	20	MA0737.1	3.6e-05	+	GLIS3	N/A	N/A	ENSRNOG00000014187	Igf1r	60105
1:128864527-128864861	6	14	MA0739.1	2.66e-05	+	Hic1	N/A	N/A	ENSRNOG00000014187	Igf1r	60105
1:128864527-128864861	118	126	MA0738.1	6.24e-05	+	HIC2	N/A	N/A	ENSRNOG00000014187	Igf1r	60105
1:128864527-128864861	103	119	MA0897.1	4.59e-05	-	Hmx2	N/A	N/A	ENSRNOG00000014187	Igf1r	60105
1:128864527-128864861	103	119	MA0898.1	7.7e-05	-	Hmx3	N/A	N/A	ENSRNOG00000014187	Igf1r	60105
1:128864527-128864861	161	175	MA0114.2	3.97e-07	+	HNF4A	N/A	N/A	ENSRNOG00000014187	Igf1r	60105
1:128864527-128864861	160	175	MA0114.3	6.35e-07	-	Hnf4a	N/A	N/A	ENSRNOG00000014187	Igf1r	60105
1:128864527-128864861	162	174	MA0114.1	2.02e-06	-	HNF4A	N/A	N/A	ENSRNOG00000014187	Igf1r	60105
1:128864527-128864861	162	176	MA0484.1	9.46e-07	-	HNF4G	N/A	N/A	ENSRNOG00000014187	Igf1r	60105
1:128864527-128864861	311	322	MA0155.1	3.1e-05	+	INSM1	N/A	N/A	ENSRNOG00000014187	Igf1r	60105
1:128864527-128864861	255	265	MA0493.1	4.78e-05	-	Klf1	N/A	N/A	ENSRNOG00000014187	Igf1r	60105
1:128864527-128864861	251	265	MA0742.1	9.02e-05	-	Klf12	N/A	N/A	ENSRNOG00000014187	Igf1r	60105
1:128864527-128864861	162	176	MA0768.1	5.57e-05	-	LEF1	N/A	N/A	ENSRNOG00000014187	Igf1r	60105
1:128864527-128864861	24	34	MA0841.1	9.83e-05	+	NFE2	N/A	N/A	ENSRNOG00000014187	Igf1r	60105
1:128864527-128864861	213	222	MA0672.1	5.23e-05	-	NKX2-3	N/A	N/A	ENSRNOG00000014187	Igf1r	60105
1:128864527-128864861	213	221	MA0673.1	2.13e-05	-	NKX2-8	N/A	N/A	ENSRNOG00000014187	Igf1r	60105
1:128864527-128864861	160	176	MA0115.1	5.33e-06	-	NR1H2::RXRA	N/A	N/A	ENSRNOG00000014187	Igf1r	60105
1:128864527-128864861	162	176	MA0504.1	1.39e-05	-	NR2C2	N/A	N/A	ENSRNOG00000014187	Igf1r	60105
1:128864527-128864861	162	175	MA0017.1	6.28e-07	+	NR2F1	N/A	N/A	ENSRNOG00000014187	Igf1r	60105
1:128864527-128864861	162	175	MA0677.1	5.71e-06	-	Nr2f6	N/A	N/A	ENSRNOG00000014187	Igf1r	60105
1:128864527-128864861	162	176	MA0728.1	3.55e-05	-	Nr2f6(var.2)	N/A	N/A	ENSRNOG00000014187	Igf1r	60105
1:128864527-128864861	226	242	MA0113.3	4.46e-06	-	NR3C1	N/A	N/A	ENSRNOG00000014187	Igf1r	60105
1:128864527-128864861	226	242	MA0113.3	5.34e-06	+	NR3C1	N/A	N/A	ENSRNOG00000014187	Igf1r	60105
1:128864527-128864861	227	241	MA0113.2	6.85e-06	+	NR3C1	N/A	N/A	ENSRNOG00000014187	Igf1r	60105
1:128864527-128864861	226	242	MA0727.1	4.22e-06	-	NR3C2	N/A	N/A	ENSRNOG00000014187	Igf1r	60105
1:128864527-128864861	226	242	MA0727.1	4.7e-06	+	NR3C2	N/A	N/A	ENSRNOG00000014187	Igf1r	60105
1:128864527-128864861	159	178	MA0065.1	9.16e-06	-	PPARG::RXRA	N/A	N/A	ENSRNOG00000014187	Igf1r	60105
1:128864527-128864861	162	176	MA0065.2	2.69e-05	-	Pparg::Rxra	N/A	N/A	ENSRNOG00000014187	Igf1r	60105
1:128864527-128864861	114	134	MA0138.2	9.74e-05	+	REST	N/A	N/A	ENSRNOG00000014187	Igf1r	60105
1:128864527-128864861	236	249	MA0509.1	3.64e-05	+	Rfx1	N/A	N/A	ENSRNOG00000014187	Igf1r	60105
1:128864527-128864861	206	216	MA0002.2	3.83e-05	+	RUNX1	N/A	N/A	ENSRNOG00000014187	Igf1r	60105
1:128864527-128864861	312	322	MA0002.2	9.42e-05	+	RUNX1	N/A	N/A	ENSRNOG00000014187	Igf1r	60105
1:128864527-128864861	162	175	MA0512.2	2.9e-06	-	Rxra	N/A	N/A	ENSRNOG00000014187	Igf1r	60105
1:128864527-128864861	160	170	MA0512.1	1.21e-05	-	Rxra	N/A	N/A	ENSRNOG00000014187	Igf1r	60105
1:128864527-128864861	162	175	MA0855.1	6.28e-06	-	RXRB	N/A	N/A	ENSRNOG00000014187	Igf1r	60105
1:128864527-128864861	162	175	MA0856.1	2.19e-06	-	RXRG	N/A	N/A	ENSRNOG00000014187	Igf1r	60105
1:128864527-128864861	297	305	MA0078.1	7.9e-05	+	Sox17	N/A	N/A	ENSRNOG00000014187	Igf1r	60105
1:128864527-128864861	165	176	MA0769.1	4.38e-05	-	Tcf7	N/A	N/A	ENSRNOG00000014187	Igf1r	60105
1:128864527-128864861	26	37	MA0810.1	2.23e-05	+	TFAP2A(var.2)	N/A	N/A	ENSRNOG00000014187	Igf1r	60105
1:128864527-128864861	26	37	MA0810.1	3.75e-05	-	TFAP2A(var.2)	N/A	N/A	ENSRNOG00000014187	Igf1r	60105
1:128864527-128864861	26	37	MA0811.1	1.75e-05	+	TFAP2B	N/A	N/A	ENSRNOG00000014187	Igf1r	60105
1:128864527-128864861	26	37	MA0811.1	3.18e-05	-	TFAP2B	N/A	N/A	ENSRNOG00000014187	Igf1r	60105
1:128864527-128864861	26	37	MA0524.2	1.92e-05	+	TFAP2C	N/A	N/A	ENSRNOG00000014187	Igf1r	60105
1:128864527-128864861	26	37	MA0524.2	2.31e-05	-	TFAP2C	N/A	N/A	ENSRNOG00000014187	Igf1r	60105
1:128864527-128864861	227	242	MA0693.1	2.38e-05	-	Vdr	N/A	N/A	ENSRNOG00000014187	Igf1r	60105
1:128864527-128864861	30	49	MA0088.1	8.73e-06	-	znf143	N/A	N/A	ENSRNOG00000014187	Igf1r	60105
1:128864527-128864861	10	25	MA0088.2	6.61e-05	+	ZNF143	N/A	N/A	ENSRNOG00000014187	Igf1r	60105
1:128864527-128864861	147	166	MA0088.1	9.81e-05	+	znf143	N/A	N/A	ENSRNOG00000014187	Igf1r	60105
1:129050327-129050734	194	210	MA0007.3	2.08e-06	+	Ar	ENSRNOG00000014187	Igf1r	ENSRNOG00000014187	Igf1r	0
1:129050327-129050734	194	210	MA0007.3	3.13e-06	-	Ar	ENSRNOG00000014187	Igf1r	ENSRNOG00000014187	Igf1r	0
1:129050327-129050734	191	212	MA0007.1	8.99e-06	-	Ar	ENSRNOG00000014187	Igf1r	ENSRNOG00000014187	Igf1r	0
1:129050327-129050734	192	213	MA0007.1	9.9e-05	+	Ar	ENSRNOG00000014187	Igf1r	ENSRNOG00000014187	Igf1r	0
1:129050327-129050734	228	241	MA0834.1	3.25e-05	-	ATF7	ENSRNOG00000014187	Igf1r	ENSRNOG00000014187	Igf1r	0
1:129050327-129050734	341	348	MA0607.1	5.04e-05	-	Bhlha15	ENSRNOG00000014187	Igf1r	ENSRNOG00000014187	Igf1r	0
1:129050327-129050734	340	349	MA0818.1	8.86e-05	-	BHLHE22	ENSRNOG00000014187	Igf1r	ENSRNOG00000014187	Igf1r	0
1:129050327-129050734	231	238	MA0018.2	2.67e-05	+	CREB1	ENSRNOG00000014187	Igf1r	ENSRNOG00000014187	Igf1r	0
1:129050327-129050734	317	328	MA0019.1	3.19e-05	+	Ddit3::Cebpa	ENSRNOG00000014187	Igf1r	ENSRNOG00000014187	Igf1r	0
1:129050327-129050734	133	145	MA0640.1	7.62e-05	-	ELF3	ENSRNOG00000014187	Igf1r	ENSRNOG00000014187	Igf1r	0
1:129050327-129050734	174	182	MA0136.1	1.98e-05	+	ELF5	ENSRNOG00000014187	Igf1r	ENSRNOG00000014187	Igf1r	0
1:129050327-129050734	24	34	MA0474.1	5.55e-05	-	Erg	ENSRNOG00000014187	Igf1r	ENSRNOG00000014187	Igf1r	0
1:129050327-129050734	14	25	MA0141.1	9.08e-05	-	Esrrb	ENSRNOG00000014187	Igf1r	ENSRNOG00000014187	Igf1r	0
1:129050327-129050734	14	25	MA0141.2	9.22e-05	-	Esrrb	ENSRNOG00000014187	Igf1r	ENSRNOG00000014187	Igf1r	0
1:129050327-129050734	17	34	MA0149.1	4.81e-05	-	EWSR1-FLI1	ENSRNOG00000014187	Igf1r	ENSRNOG00000014187	Igf1r	0
1:129050327-129050734	175	182	MA0156.1	7.72e-05	-	FEV	ENSRNOG00000014187	Igf1r	ENSRNOG00000014187	Igf1r	0
1:129050327-129050734	24	34	MA0475.1	8.82e-05	-	FLI1	ENSRNOG00000014187	Igf1r	ENSRNOG00000014187	Igf1r	0
1:129050327-129050734	150	160	MA0035.3	5.49e-05	+	Gata1	ENSRNOG00000014187	Igf1r	ENSRNOG00000014187	Igf1r	0
1:129050327-129050734	259	269	MA0482.1	4.93e-05	-	Gata4	ENSRNOG00000014187	Igf1r	ENSRNOG00000014187	Igf1r	0
1:129050327-129050734	229	240	MA0043.1	4.44e-05	+	HLF	ENSRNOG00000014187	Igf1r	ENSRNOG00000014187	Igf1r	0
1:129050327-129050734	262	271	MA0109.1	4.7e-05	-	HLTF	ENSRNOG00000014187	Igf1r	ENSRNOG00000014187	Igf1r	0
1:129050327-129050734	393	407	MA0114.2	1.37e-05	-	HNF4A	ENSRNOG00000014187	Igf1r	ENSRNOG00000014187	Igf1r	0
1:129050327-129050734	393	408	MA0114.3	3.03e-05	+	Hnf4a	ENSRNOG00000014187	Igf1r	ENSRNOG00000014187	Igf1r	0
1:129050327-129050734	394	406	MA0114.1	7.04e-05	+	HNF4A	ENSRNOG00000014187	Igf1r	ENSRNOG00000014187	Igf1r	0
1:129050327-129050734	392	406	MA0484.1	2.09e-05	+	HNF4G	ENSRNOG00000014187	Igf1r	ENSRNOG00000014187	Igf1r	0
1:129050327-129050734	223	232	MA0824.1	2.46e-05	+	ID4	ENSRNOG00000014187	Igf1r	ENSRNOG00000014187	Igf1r	0
1:129050327-129050734	161	181	MA0050.2	5.54e-06	-	IRF1	ENSRNOG00000014187	Igf1r	ENSRNOG00000014187	Igf1r	0
1:129050327-129050734	164	177	MA0772.1	4.44e-05	+	IRF7	ENSRNOG00000014187	Igf1r	ENSRNOG00000014187	Igf1r	0
1:129050327-129050734	164	177	MA0652.1	5.24e-05	+	IRF8	ENSRNOG00000014187	Igf1r	ENSRNOG00000014187	Igf1r	0
1:129050327-129050734	163	177	MA0653.1	7.91e-06	+	IRF9	ENSRNOG00000014187	Igf1r	ENSRNOG00000014187	Igf1r	0
1:129050327-129050734	229	240	MA0656.1	9.25e-05	-	JDP2(var.2)	ENSRNOG00000014187	Igf1r	ENSRNOG00000014187	Igf1r	0
1:129050327-129050734	227	239	MA0488.1	9.97e-05	+	JUN	ENSRNOG00000014187	Igf1r	ENSRNOG00000014187	Igf1r	0
1:129050327-129050734	42	51	MA0039.1	3.69e-05	-	Klf4	ENSRNOG00000014187	Igf1r	ENSRNOG00000014187	Igf1r	0
1:129050327-129050734	223	235	MA0499.1	5.49e-05	+	Myod1	ENSRNOG00000014187	Igf1r	ENSRNOG00000014187	Igf1r	0
1:129050327-129050734	222	232	MA0500.1	9.91e-05	-	Myog	ENSRNOG00000014187	Igf1r	ENSRNOG00000014187	Igf1r	0
1:129050327-129050734	340	349	MA0668.1	4.34e-05	-	NEUROD2	ENSRNOG00000014187	Igf1r	ENSRNOG00000014187	Igf1r	0
1:129050327-129050734	238	247	MA0606.1	1.09e-05	+	NFAT5	ENSRNOG00000014187	Igf1r	ENSRNOG00000014187	Igf1r	0
1:129050327-129050734	238	247	MA0624.1	4.34e-06	+	NFATC1	ENSRNOG00000014187	Igf1r	ENSRNOG00000014187	Igf1r	0
1:129050327-129050734	239	245	MA0152.1	7.93e-05	+	NFATC2	ENSRNOG00000014187	Igf1r	ENSRNOG00000014187	Igf1r	0
1:129050327-129050734	238	247	MA0625.1	5.98e-06	+	NFATC3	ENSRNOG00000014187	Igf1r	ENSRNOG00000014187	Igf1r	0
1:129050327-129050734	97	106	MA0670.1	7.38e-05	+	NFIA	ENSRNOG00000014187	Igf1r	ENSRNOG00000014187	Igf1r	0
1:129050327-129050734	392	406	MA0504.1	3.39e-05	+	NR2C2	ENSRNOG00000014187	Igf1r	ENSRNOG00000014187	Igf1r	0
1:129050327-129050734	393	406	MA0017.1	7.89e-05	-	NR2F1	ENSRNOG00000014187	Igf1r	ENSRNOG00000014187	Igf1r	0
1:129050327-129050734	194	210	MA0113.3	2.79e-06	+	NR3C1	ENSRNOG00000014187	Igf1r	ENSRNOG00000014187	Igf1r	0
1:129050327-129050734	194	210	MA0113.3	4.88e-06	-	NR3C1	ENSRNOG00000014187	Igf1r	ENSRNOG00000014187	Igf1r	0
1:129050327-129050734	61	75	MA0113.2	8.52e-05	+	NR3C1	ENSRNOG00000014187	Igf1r	ENSRNOG00000014187	Igf1r	0
1:129050327-129050734	194	210	MA0727.1	3.53e-06	+	NR3C2	ENSRNOG00000014187	Igf1r	ENSRNOG00000014187	Igf1r	0
1:129050327-129050734	194	210	MA0727.1	3.68e-06	-	NR3C2	ENSRNOG00000014187	Igf1r	ENSRNOG00000014187	Igf1r	0
1:129050327-129050734	222	233	MA0783.1	6.69e-05	-	PKNOX2	ENSRNOG00000014187	Igf1r	ENSRNOG00000014187	Igf1r	0
1:129050327-129050734	1	11	MA0512.1	9.23e-06	+	Rxra	ENSRNOG00000014187	Igf1r	ENSRNOG00000014187	Igf1r	0
1:129050327-129050734	398	408	MA0512.1	6.83e-05	+	Rxra	ENSRNOG00000014187	Igf1r	ENSRNOG00000014187	Igf1r	0
1:129050327-129050734	70	83	MA0512.2	9.34e-05	-	Rxra	ENSRNOG00000014187	Igf1r	ENSRNOG00000014187	Igf1r	0
1:129050327-129050734	70	83	MA0855.1	4.87e-05	-	RXRB	ENSRNOG00000014187	Igf1r	ENSRNOG00000014187	Igf1r	0
1:129050327-129050734	70	83	MA0856.1	4.99e-05	-	RXRG	ENSRNOG00000014187	Igf1r	ENSRNOG00000014187	Igf1r	0
1:129050327-129050734	222	236	MA0743.1	8.62e-05	-	SCRT1	ENSRNOG00000014187	Igf1r	ENSRNOG00000014187	Igf1r	0
1:129050327-129050734	373	385	MA0513.1	3.43e-05	+	SMAD2::SMAD3::SMAD4	ENSRNOG00000014187	Igf1r	ENSRNOG00000014187	Igf1r	0
1:129050327-129050734	361	373	MA0513.1	5.4e-05	+	SMAD2::SMAD3::SMAD4	ENSRNOG00000014187	Igf1r	ENSRNOG00000014187	Igf1r	0
1:129050327-129050734	365	377	MA0513.1	5.4e-05	+	SMAD2::SMAD3::SMAD4	ENSRNOG00000014187	Igf1r	ENSRNOG00000014187	Igf1r	0
1:129050327-129050734	369	381	MA0513.1	5.4e-05	+	SMAD2::SMAD3::SMAD4	ENSRNOG00000014187	Igf1r	ENSRNOG00000014187	Igf1r	0
1:129050327-129050734	224	232	MA0745.1	4.96e-05	-	SNAI2	ENSRNOG00000014187	Igf1r	ENSRNOG00000014187	Igf1r	0
1:129050327-129050734	111	118	MA0143.3	7.98e-05	+	Sox2	ENSRNOG00000014187	Igf1r	ENSRNOG00000014187	Igf1r	0
1:129050327-129050734	111	120	MA0514.1	4.31e-05	+	Sox3	ENSRNOG00000014187	Igf1r	ENSRNOG00000014187	Igf1r	0
1:129050327-129050734	200	209	MA0515.1	3.33e-05	+	Sox6	ENSRNOG00000014187	Igf1r	ENSRNOG00000014187	Igf1r	0
1:129050327-129050734	200	208	MA0077.1	5.17e-05	+	SOX9	ENSRNOG00000014187	Igf1r	ENSRNOG00000014187	Igf1r	0
1:129050327-129050734	175	181	MA0080.2	6.51e-05	-	SPI1	ENSRNOG00000014187	Igf1r	ENSRNOG00000014187	Igf1r	0
1:129050327-129050734	333	339	MA0081.1	6.51e-05	-	SPIB	ENSRNOG00000014187	Igf1r	ENSRNOG00000014187	Igf1r	0
1:129050327-129050734	165	178	MA0137.1	1.08e-06	+	STAT1	ENSRNOG00000014187	Igf1r	ENSRNOG00000014187	Igf1r	0
1:129050327-129050734	165	179	MA0517.1	7.97e-07	-	STAT1::STAT2	ENSRNOG00000014187	Igf1r	ENSRNOG00000014187	Igf1r	0
1:129050327-129050734	222	232	MA0521.1	9.43e-05	-	Tcf12	ENSRNOG00000014187	Igf1r	ENSRNOG00000014187	Igf1r	0
1:129050327-129050734	223	232	MA0522.2	3.75e-05	+	TCF3	ENSRNOG00000014187	Igf1r	ENSRNOG00000014187	Igf1r	0
1:129050327-129050734	223	232	MA0830.1	2.68e-05	+	TCF4	ENSRNOG00000014187	Igf1r	ENSRNOG00000014187	Igf1r	0
1:129050327-129050734	232	243	MA0095.2	1.33e-05	-	YY1	ENSRNOG00000014187	Igf1r	ENSRNOG00000014187	Igf1r	0
1:129050327-129050734	324	335	MA0095.2	7e-05	-	YY1	ENSRNOG00000014187	Igf1r	ENSRNOG00000014187	Igf1r	0
1:129050327-129050734	249	260	MA0694.1	9.08e-05	+	ZBTB7B	ENSRNOG00000014187	Igf1r	ENSRNOG00000014187	Igf1r	0
1:129050327-129050734	26	46	MA0528.1	6.3e-05	-	ZNF263	ENSRNOG00000014187	Igf1r	ENSRNOG00000014187	Igf1r	0
1:129050327-129050734	20	40	MA0528.1	6.98e-05	-	ZNF263	ENSRNOG00000014187	Igf1r	ENSRNOG00000014187	Igf1r	0
1:133408984-133409263	147	168	MA0007.1	3.33e-07	-	Ar	ENSRNOG00000009932	Mctp2	ENSRNOG00000009932	Mctp2	0
1:133408984-133409263	152	166	MA0007.2	4.26e-07	-	AR	ENSRNOG00000009932	Mctp2	ENSRNOG00000009932	Mctp2	0
1:133408984-133409263	150	166	MA0007.3	1.47e-06	+	Ar	ENSRNOG00000009932	Mctp2	ENSRNOG00000009932	Mctp2	0
1:133408984-133409263	150	166	MA0007.3	1.98e-06	-	Ar	ENSRNOG00000009932	Mctp2	ENSRNOG00000009932	Mctp2	0
1:133408984-133409263	150	164	MA0007.2	2.06e-05	+	AR	ENSRNOG00000009932	Mctp2	ENSRNOG00000009932	Mctp2	0
1:133408984-133409263	180	196	MA0007.3	2.49e-05	+	Ar	ENSRNOG00000009932	Mctp2	ENSRNOG00000009932	Mctp2	0
1:133408984-133409263	180	196	MA0007.3	3.06e-05	-	Ar	ENSRNOG00000009932	Mctp2	ENSRNOG00000009932	Mctp2	0
1:133408984-133409263	178	199	MA0007.1	3.88e-05	+	Ar	ENSRNOG00000009932	Mctp2	ENSRNOG00000009932	Mctp2	0
1:133408984-133409263	180	194	MA0007.2	5.93e-05	+	AR	ENSRNOG00000009932	Mctp2	ENSRNOG00000009932	Mctp2	0
1:133408984-133409263	130	138	MA0878.1	7.81e-05	+	CDX1	ENSRNOG00000009932	Mctp2	ENSRNOG00000009932	Mctp2	0
1:133408984-133409263	128	138	MA0465.1	6.36e-05	+	CDX2	ENSRNOG00000009932	Mctp2	ENSRNOG00000009932	Mctp2	0
1:133408984-133409263	2	13	MA0102.1	3.3e-05	-	Cebpa	ENSRNOG00000009932	Mctp2	ENSRNOG00000009932	Mctp2	0
1:133408984-133409263	5	15	MA0102.3	9e-05	+	CEBPA	ENSRNOG00000009932	Mctp2	ENSRNOG00000009932	Mctp2	0
1:133408984-133409263	168	177	MA0466.2	4.31e-05	+	CEBPB	ENSRNOG00000009932	Mctp2	ENSRNOG00000009932	Mctp2	0
1:133408984-133409263	168	177	MA0836.1	6.83e-05	+	CEBPD	ENSRNOG00000009932	Mctp2	ENSRNOG00000009932	Mctp2	0
1:133408984-133409263	168	177	MA0837.1	5.72e-05	+	CEBPE	ENSRNOG00000009932	Mctp2	ENSRNOG00000009932	Mctp2	0
1:133408984-133409263	168	177	MA0838.1	4.86e-05	+	CEBPG	ENSRNOG00000009932	Mctp2	ENSRNOG00000009932	Mctp2	0
1:133408984-133409263	231	241	MA0467.1	4.81e-06	+	Crx	ENSRNOG00000009932	Mctp2	ENSRNOG00000009932	Mctp2	0
1:133408984-133409263	167	178	MA0639.1	9.31e-05	-	DBP	ENSRNOG00000009932	Mctp2	ENSRNOG00000009932	Mctp2	0
1:133408984-133409263	115	122	MA0598.1	9.22e-05	-	EHF	ENSRNOG00000009932	Mctp2	ENSRNOG00000009932	Mctp2	0
1:133408984-133409263	114	124	MA0474.1	2.52e-05	+	Erg	ENSRNOG00000009932	Mctp2	ENSRNOG00000009932	Mctp2	0
1:133408984-133409263	54	64	MA0474.1	9.97e-05	+	Erg	ENSRNOG00000009932	Mctp2	ENSRNOG00000009932	Mctp2	0
1:133408984-133409263	111	125	MA0098.2	3.36e-05	-	Ets1	ENSRNOG00000009932	Mctp2	ENSRNOG00000009932	Mctp2	0
1:133408984-133409263	114	124	MA0475.1	5.37e-05	+	FLI1	ENSRNOG00000009932	Mctp2	ENSRNOG00000009932	Mctp2	0
1:133408984-133409263	54	63	MA0062.1	5.46e-05	+	GABPA	ENSRNOG00000009932	Mctp2	ENSRNOG00000009932	Mctp2	0
1:133408984-133409263	167	178	MA0043.1	2.94e-05	+	HLF	ENSRNOG00000009932	Mctp2	ENSRNOG00000009932	Mctp2	0
1:133408984-133409263	167	178	MA0043.2	3.89e-05	+	HLF	ENSRNOG00000009932	Mctp2	ENSRNOG00000009932	Mctp2	0
1:133408984-133409263	129	139	MA0899.1	3.89e-05	+	HOXA10	ENSRNOG00000009932	Mctp2	ENSRNOG00000009932	Mctp2	0
1:133408984-133409263	228	238	MA0493.1	4e-05	-	Klf1	ENSRNOG00000009932	Mctp2	ENSRNOG00000009932	Mctp2	0
1:133408984-133409263	228	237	MA0039.2	1.41e-05	+	Klf4	ENSRNOG00000009932	Mctp2	ENSRNOG00000009932	Mctp2	0
1:133408984-133409263	228	237	MA0599.1	3.5e-06	-	KLF5	ENSRNOG00000009932	Mctp2	ENSRNOG00000009932	Mctp2	0
1:133408984-133409263	153	167	MA0768.1	2.02e-05	-	LEF1	ENSRNOG00000009932	Mctp2	ENSRNOG00000009932	Mctp2	0
1:133408984-133409263	151	165	MA0113.2	1.46e-07	-	NR3C1	ENSRNOG00000009932	Mctp2	ENSRNOG00000009932	Mctp2	0
1:133408984-133409263	150	166	MA0113.3	7.4e-07	-	NR3C1	ENSRNOG00000009932	Mctp2	ENSRNOG00000009932	Mctp2	0
1:133408984-133409263	150	166	MA0113.3	1.1e-06	+	NR3C1	ENSRNOG00000009932	Mctp2	ENSRNOG00000009932	Mctp2	0
1:133408984-133409263	180	196	MA0113.3	2.41e-05	+	NR3C1	ENSRNOG00000009932	Mctp2	ENSRNOG00000009932	Mctp2	0
1:133408984-133409263	181	195	MA0113.2	3.08e-05	+	NR3C1	ENSRNOG00000009932	Mctp2	ENSRNOG00000009932	Mctp2	0
1:133408984-133409263	180	196	MA0113.3	3.58e-05	-	NR3C1	ENSRNOG00000009932	Mctp2	ENSRNOG00000009932	Mctp2	0
1:133408984-133409263	150	166	MA0727.1	5.3e-07	-	NR3C2	ENSRNOG00000009932	Mctp2	ENSRNOG00000009932	Mctp2	0
1:133408984-133409263	150	166	MA0727.1	8.2e-07	+	NR3C2	ENSRNOG00000009932	Mctp2	ENSRNOG00000009932	Mctp2	0
1:133408984-133409263	180	196	MA0727.1	3.27e-05	-	NR3C2	ENSRNOG00000009932	Mctp2	ENSRNOG00000009932	Mctp2	0
1:133408984-133409263	180	196	MA0727.1	3.99e-05	+	NR3C2	ENSRNOG00000009932	Mctp2	ENSRNOG00000009932	Mctp2	0
1:133408984-133409263	92	110	MA0014.2	4.14e-05	-	PAX5	ENSRNOG00000009932	Mctp2	ENSRNOG00000009932	Mctp2	0
1:133408984-133409263	90	109	MA0014.1	4.63e-05	-	Pax5	ENSRNOG00000009932	Mctp2	ENSRNOG00000009932	Mctp2	0
1:133408984-133409263	91	107	MA0781.1	8.21e-05	+	PAX9	ENSRNOG00000009932	Mctp2	ENSRNOG00000009932	Mctp2	0
1:133408984-133409263	88	102	MA0142.1	5.88e-05	+	Pou5f1::Sox2	ENSRNOG00000009932	Mctp2	ENSRNOG00000009932	Mctp2	0
1:133408984-133409263	28	44	MA0730.1	1.97e-05	+	RARA(var.2)	ENSRNOG00000009932	Mctp2	ENSRNOG00000009932	Mctp2	0
1:133408984-133409263	28	44	MA0858.1	3.96e-05	+	Rarb(var.2)	ENSRNOG00000009932	Mctp2	ENSRNOG00000009932	Mctp2	0
1:133408984-133409263	28	44	MA0860.1	4.82e-05	+	Rarg(var.2)	ENSRNOG00000009932	Mctp2	ENSRNOG00000009932	Mctp2	0
1:133408984-133409263	183	190	MA0143.3	3.58e-05	-	Sox2	ENSRNOG00000009932	Mctp2	ENSRNOG00000009932	Mctp2	0
1:133408984-133409263	176	190	MA0143.1	9.82e-05	-	Sox2	ENSRNOG00000009932	Mctp2	ENSRNOG00000009932	Mctp2	0
1:133408984-133409263	176	190	MA0143.2	9.92e-05	-	Sox2	ENSRNOG00000009932	Mctp2	ENSRNOG00000009932	Mctp2	0
1:133408984-133409263	48	57	MA0514.1	2.04e-05	-	Sox3	ENSRNOG00000009932	Mctp2	ENSRNOG00000009932	Mctp2	0
1:133408984-133409263	181	190	MA0514.1	5e-05	-	Sox3	ENSRNOG00000009932	Mctp2	ENSRNOG00000009932	Mctp2	0
1:133408984-133409263	181	190	MA0515.1	7.03e-06	-	Sox6	ENSRNOG00000009932	Mctp2	ENSRNOG00000009932	Mctp2	0
1:133408984-133409263	182	190	MA0077.1	4.03e-06	-	SOX9	ENSRNOG00000009932	Mctp2	ENSRNOG00000009932	Mctp2	0
1:133408984-133409263	227	237	MA0079.3	2.55e-05	-	SP1	ENSRNOG00000009932	Mctp2	ENSRNOG00000009932	Mctp2	0
1:133408984-133409263	227	236	MA0079.2	7.29e-05	-	SP1	ENSRNOG00000009932	Mctp2	ENSRNOG00000009932	Mctp2	0
1:133408984-133409263	15	24	MA0079.2	9.44e-05	+	SP1	ENSRNOG00000009932	Mctp2	ENSRNOG00000009932	Mctp2	0
1:133408984-133409263	223	237	MA0516.1	2.18e-05	-	SP2	ENSRNOG00000009932	Mctp2	ENSRNOG00000009932	Mctp2	0
1:133408984-133409263	224	240	MA0685.1	6.34e-05	-	SP4	ENSRNOG00000009932	Mctp2	ENSRNOG00000009932	Mctp2	0
1:133408984-133409263	50	64	MA0080.3	1.88e-05	+	Spi1	ENSRNOG00000009932	Mctp2	ENSRNOG00000009932	Mctp2	0
1:133408984-133409263	114	120	MA0081.1	6.51e-05	+	SPIB	ENSRNOG00000009932	Mctp2	ENSRNOG00000009932	Mctp2	0
1:133408984-133409263	106	115	MA0595.1	1.57e-05	+	SREBF1	ENSRNOG00000009932	Mctp2	ENSRNOG00000009932	Mctp2	0
1:133408984-133409263	106	115	MA0596.1	4.66e-05	-	SREBF2	ENSRNOG00000009932	Mctp2	ENSRNOG00000009932	Mctp2	0
1:133408984-133409263	38	52	MA0520.1	7.53e-05	+	Stat6	ENSRNOG00000009932	Mctp2	ENSRNOG00000009932	Mctp2	0
1:133408984-133409263	167	178	MA0843.1	8.06e-05	+	TEF	ENSRNOG00000009932	Mctp2	ENSRNOG00000009932	Mctp2	0
1:133408984-133409263	63	74	MA0095.2	1.26e-05	+	YY1	ENSRNOG00000009932	Mctp2	ENSRNOG00000009932	Mctp2	0
1:134655445-134655873	222	236	MA0007.2	1.26e-07	-	AR	N/A	N/A	ENSRNOG00000012874	Rgma	43426
1:134655445-134655873	220	236	MA0007.3	1.81e-06	+	Ar	N/A	N/A	ENSRNOG00000012874	Rgma	43426
1:134655445-134655873	220	234	MA0007.2	3.08e-06	+	AR	N/A	N/A	ENSRNOG00000012874	Rgma	43426
1:134655445-134655873	220	236	MA0007.3	3.1e-06	-	Ar	N/A	N/A	ENSRNOG00000012874	Rgma	43426
1:134655445-134655873	218	239	MA0007.1	2.63e-05	+	Ar	N/A	N/A	ENSRNOG00000012874	Rgma	43426
1:134655445-134655873	397	411	MA0591.1	4.47e-05	-	Bach1::Mafk	N/A	N/A	ENSRNOG00000012874	Rgma	43426
1:134655445-134655873	198	211	MA0463.1	4.21e-05	+	Bcl6	N/A	N/A	ENSRNOG00000012874	Rgma	43426
1:134655445-134655873	309	319	MA0467.1	5.5e-05	+	Crx	N/A	N/A	ENSRNOG00000012874	Rgma	43426
1:134655445-134655873	211	229	MA0139.1	6.7e-05	+	CTCF	N/A	N/A	ENSRNOG00000012874	Rgma	43426
1:134655445-134655873	101	118	MA0469.2	5.5e-05	+	E2F3	N/A	N/A	ENSRNOG00000012874	Rgma	43426
1:134655445-134655873	199	209	MA0154.2	2.7e-06	-	EBF1	N/A	N/A	ENSRNOG00000012874	Rgma	43426
1:134655445-134655873	199	208	MA0154.1	3.24e-05	-	EBF1	N/A	N/A	ENSRNOG00000012874	Rgma	43426
1:134655445-134655873	197	210	MA0154.3	3.52e-05	+	EBF1	N/A	N/A	ENSRNOG00000012874	Rgma	43426
1:134655445-134655873	197	210	MA0154.3	7.48e-05	-	EBF1	N/A	N/A	ENSRNOG00000012874	Rgma	43426
1:134655445-134655873	174	181	MA0598.1	2.41e-05	-	EHF	N/A	N/A	ENSRNOG00000012874	Rgma	43426
1:134655445-134655873	173	183	MA0474.1	5.64e-05	+	Erg	N/A	N/A	ENSRNOG00000012874	Rgma	43426
1:134655445-134655873	170	184	MA0098.2	3.73e-05	-	Ets1	N/A	N/A	ENSRNOG00000012874	Rgma	43426
1:134655445-134655873	168	185	MA0149.1	8.91e-06	+	EWSR1-FLI1	N/A	N/A	ENSRNOG00000012874	Rgma	43426
1:134655445-134655873	172	189	MA0149.1	3.28e-05	+	EWSR1-FLI1	N/A	N/A	ENSRNOG00000012874	Rgma	43426
1:134655445-134655873	354	364	MA0480.1	8.51e-05	-	Foxo1	N/A	N/A	ENSRNOG00000012874	Rgma	43426
1:134655445-134655873	406	419	MA0736.1	5.96e-05	-	GLIS2	N/A	N/A	ENSRNOG00000012874	Rgma	43426
1:134655445-134655873	406	419	MA0737.1	2.33e-05	-	GLIS3	N/A	N/A	ENSRNOG00000012874	Rgma	43426
1:134655445-134655873	28	40	MA0114.1	3.18e-05	+	HNF4A	N/A	N/A	ENSRNOG00000012874	Rgma	43426
1:134655445-134655873	182	192	MA0493.1	2.31e-05	-	Klf1	N/A	N/A	ENSRNOG00000012874	Rgma	43426
1:134655445-134655873	178	192	MA0742.1	9.23e-05	-	Klf12	N/A	N/A	ENSRNOG00000012874	Rgma	43426
1:134655445-134655873	57	71	MA0742.1	9.82e-05	+	Klf12	N/A	N/A	ENSRNOG00000012874	Rgma	43426
1:134655445-134655873	179	192	MA0740.1	3.17e-05	-	KLF14	N/A	N/A	ENSRNOG00000012874	Rgma	43426
1:134655445-134655873	181	191	MA0741.1	1.9e-05	-	KLF16	N/A	N/A	ENSRNOG00000012874	Rgma	43426
1:134655445-134655873	182	191	MA0039.2	8.47e-05	+	Klf4	N/A	N/A	ENSRNOG00000012874	Rgma	43426
1:134655445-134655873	394	408	MA0501.1	7.02e-05	-	MAF::NFE2	N/A	N/A	ENSRNOG00000012874	Rgma	43426
1:134655445-134655873	394	414	MA0659.1	5.67e-05	-	MAFG	N/A	N/A	ENSRNOG00000012874	Rgma	43426
1:134655445-134655873	394	414	MA0659.1	9.06e-05	+	MAFG	N/A	N/A	ENSRNOG00000012874	Rgma	43426
1:134655445-134655873	398	412	MA0150.2	4.01e-05	-	Nfe2l2	N/A	N/A	ENSRNOG00000012874	Rgma	43426
1:134655445-134655873	26	40	MA0504.1	4.38e-05	+	NR2C2	N/A	N/A	ENSRNOG00000012874	Rgma	43426
1:134655445-134655873	27	40	MA0677.1	6.66e-05	+	Nr2f6	N/A	N/A	ENSRNOG00000012874	Rgma	43426
1:134655445-134655873	221	235	MA0113.2	5.08e-07	-	NR3C1	N/A	N/A	ENSRNOG00000012874	Rgma	43426
1:134655445-134655873	221	235	MA0113.2	9.79e-07	+	NR3C1	N/A	N/A	ENSRNOG00000012874	Rgma	43426
1:134655445-134655873	220	236	MA0113.3	3.55e-06	+	NR3C1	N/A	N/A	ENSRNOG00000012874	Rgma	43426
1:134655445-134655873	220	236	MA0113.3	4.09e-06	-	NR3C1	N/A	N/A	ENSRNOG00000012874	Rgma	43426
1:134655445-134655873	219	236	MA0113.1	3.41e-05	-	NR3C1	N/A	N/A	ENSRNOG00000012874	Rgma	43426
1:134655445-134655873	220	236	MA0727.1	3.71e-06	+	NR3C2	N/A	N/A	ENSRNOG00000012874	Rgma	43426
1:134655445-134655873	220	236	MA0727.1	5.05e-06	-	NR3C2	N/A	N/A	ENSRNOG00000012874	Rgma	43426
1:134655445-134655873	74	88	MA0505.1	6.33e-05	+	Nr5a2	N/A	N/A	ENSRNOG00000012874	Rgma	43426
1:134655445-134655873	26	40	MA0065.2	5.53e-06	+	Pparg::Rxra	N/A	N/A	ENSRNOG00000012874	Rgma	43426
1:134655445-134655873	194	212	MA0138.1	4.36e-05	-	REST	N/A	N/A	ENSRNOG00000012874	Rgma	43426
1:134655445-134655873	193	213	MA0138.2	6.26e-05	+	REST	N/A	N/A	ENSRNOG00000012874	Rgma	43426
1:134655445-134655873	347	365	MA0600.1	6.5e-05	+	RFX2	N/A	N/A	ENSRNOG00000012874	Rgma	43426
1:134655445-134655873	176	195	MA0073.1	7.78e-06	-	RREB1	N/A	N/A	ENSRNOG00000012874	Rgma	43426
1:134655445-134655873	339	349	MA0002.2	7.39e-06	+	RUNX1	N/A	N/A	ENSRNOG00000012874	Rgma	43426
1:134655445-134655873	336	350	MA0511.1	3.89e-05	+	RUNX2	N/A	N/A	ENSRNOG00000012874	Rgma	43426
1:134655445-134655873	58	67	MA0079.1	2.8e-05	-	SP1	N/A	N/A	ENSRNOG00000012874	Rgma	43426
1:134655445-134655873	181	191	MA0746.1	2.82e-05	-	SP3	N/A	N/A	ENSRNOG00000012874	Rgma	43426
1:134655445-134655873	180	191	MA0747.1	1.35e-05	-	SP8	N/A	N/A	ENSRNOG00000012874	Rgma	43426
1:134655445-134655873	15	21	MA0081.1	6.51e-05	+	SPIB	N/A	N/A	ENSRNOG00000012874	Rgma	43426
1:134655445-134655873	232	238	MA0081.1	6.51e-05	-	SPIB	N/A	N/A	ENSRNOG00000012874	Rgma	43426
1:134655445-134655873	228	238	MA0111.1	4.58e-05	-	Spz1	N/A	N/A	ENSRNOG00000012874	Rgma	43426
1:134655445-134655873	24	34	MA0137.3	3.08e-05	+	STAT1	N/A	N/A	ENSRNOG00000012874	Rgma	43426
1:134655445-134655873	22	36	MA0137.2	4.44e-05	-	STAT1	N/A	N/A	ENSRNOG00000012874	Rgma	43426
1:134655445-134655873	24	34	MA0144.2	2.69e-05	+	STAT3	N/A	N/A	ENSRNOG00000012874	Rgma	43426
1:134655445-134655873	76	85	MA0144.1	8.68e-05	-	Stat3	N/A	N/A	ENSRNOG00000012874	Rgma	43426
1:134655445-134655873	24	37	MA0518.1	6.12e-06	+	Stat4	N/A	N/A	ENSRNOG00000012874	Rgma	43426
1:134655445-134655873	25	35	MA0519.1	5.79e-05	-	Stat5a::Stat5b	N/A	N/A	ENSRNOG00000012874	Rgma	43426
1:134655445-134655873	172	183	MA0090.1	9.08e-05	-	TEAD1	N/A	N/A	ENSRNOG00000012874	Rgma	43426
1:134655445-134655873	166	174	MA0003.1	6.4e-05	+	TFAP2A	N/A	N/A	ENSRNOG00000012874	Rgma	43426
1:134655445-134655873	165	175	MA0003.3	7.4e-05	+	TFAP2A	N/A	N/A	ENSRNOG00000012874	Rgma	43426
1:134655445-134655873	165	175	MA0003.3	9.51e-05	-	TFAP2A	N/A	N/A	ENSRNOG00000012874	Rgma	43426
1:134655445-134655873	165	175	MA0812.1	5.72e-05	+	TFAP2B(var.2)	N/A	N/A	ENSRNOG00000012874	Rgma	43426
1:134655445-134655873	165	175	MA0812.1	8.87e-05	-	TFAP2B(var.2)	N/A	N/A	ENSRNOG00000012874	Rgma	43426
1:134655445-134655873	73	85	MA0813.1	6.23e-05	+	TFAP2B(var.3)	N/A	N/A	ENSRNOG00000012874	Rgma	43426
1:134655445-134655873	73	85	MA0813.1	8.54e-05	-	TFAP2B(var.3)	N/A	N/A	ENSRNOG00000012874	Rgma	43426
1:134655445-134655873	162	176	MA0524.1	5.54e-05	+	TFAP2C	N/A	N/A	ENSRNOG00000012874	Rgma	43426
1:134655445-134655873	130	144	MA0524.1	9.06e-05	+	TFAP2C	N/A	N/A	ENSRNOG00000012874	Rgma	43426
1:134655445-134655873	165	175	MA0814.1	6.64e-05	+	TFAP2C(var.2)	N/A	N/A	ENSRNOG00000012874	Rgma	43426
1:134655445-134655873	73	85	MA0815.1	9.33e-05	+	TFAP2C(var.3)	N/A	N/A	ENSRNOG00000012874	Rgma	43426
1:134655445-134655873	73	85	MA0815.1	9.56e-05	-	TFAP2C(var.3)	N/A	N/A	ENSRNOG00000012874	Rgma	43426
1:134655445-134655873	165	178	MA0696.1	7.93e-05	-	ZIC1	N/A	N/A	ENSRNOG00000012874	Rgma	43426
1:134655445-134655873	164	178	MA0697.1	2.89e-05	-	ZIC3	N/A	N/A	ENSRNOG00000012874	Rgma	43426
1:134655445-134655873	164	178	MA0751.1	5.96e-05	-	ZIC4	N/A	N/A	ENSRNOG00000012874	Rgma	43426
1:134655445-134655873	173	193	MA0528.1	7.34e-05	+	ZNF263	N/A	N/A	ENSRNOG00000012874	Rgma	43426
1:139719251-139719746	206	220	MA0007.2	5.27e-06	-	AR	N/A	N/A	ENSRNOG00000057436	U1	114709
1:139719251-139719746	204	220	MA0007.3	5.95e-06	-	Ar	N/A	N/A	ENSRNOG00000057436	U1	114709
1:139719251-139719746	204	220	MA0007.3	1e-05	+	Ar	N/A	N/A	ENSRNOG00000057436	U1	114709
1:139719251-139719746	91	100	MA0816.1	2.44e-05	+	Ascl2	N/A	N/A	ENSRNOG00000057436	U1	114709
1:139719251-139719746	91	100	MA0816.1	3.59e-05	-	Ascl2	N/A	N/A	ENSRNOG00000057436	U1	114709
1:139719251-139719746	108	115	MA0461.1	4.87e-05	+	Atoh1	N/A	N/A	ENSRNOG00000057436	U1	114709
1:139719251-139719746	165	174	MA0461.2	6.12e-05	-	Atoh1	N/A	N/A	ENSRNOG00000057436	U1	114709
1:139719251-139719746	275	282	MA0461.1	7.06e-05	-	Atoh1	N/A	N/A	ENSRNOG00000057436	U1	114709
1:139719251-139719746	106	115	MA0461.2	8.01e-05	+	Atoh1	N/A	N/A	ENSRNOG00000057436	U1	114709
1:139719251-139719746	63	77	MA0591.1	5.08e-05	-	Bach1::Mafk	N/A	N/A	ENSRNOG00000057436	U1	114709
1:139719251-139719746	292	305	MA0463.1	4.16e-05	+	Bcl6	N/A	N/A	ENSRNOG00000057436	U1	114709
1:139719251-139719746	323	336	MA0463.1	5.03e-05	+	Bcl6	N/A	N/A	ENSRNOG00000057436	U1	114709
1:139719251-139719746	320	336	MA0731.1	6.76e-05	-	BCL6B	N/A	N/A	ENSRNOG00000057436	U1	114709
1:139719251-139719746	107	114	MA0607.1	7.98e-05	-	Bhlha15	N/A	N/A	ENSRNOG00000057436	U1	114709
1:139719251-139719746	368	383	MA0864.1	1.44e-05	-	E2F2	N/A	N/A	ENSRNOG00000057436	U1	114709
1:139719251-139719746	368	383	MA0864.1	2.01e-05	+	E2F2	N/A	N/A	ENSRNOG00000057436	U1	114709
1:139719251-139719746	367	384	MA0469.2	5.92e-05	-	E2F3	N/A	N/A	ENSRNOG00000057436	U1	114709
1:139719251-139719746	367	384	MA0469.2	6.79e-05	+	E2F3	N/A	N/A	ENSRNOG00000057436	U1	114709
1:139719251-139719746	132	142	MA0471.1	8.17e-05	-	E2F6	N/A	N/A	ENSRNOG00000057436	U1	114709
1:139719251-139719746	394	404	MA0592.2	1.11e-06	-	Esrra	N/A	N/A	ENSRNOG00000057436	U1	114709
1:139719251-139719746	393	403	MA0592.1	8.7e-06	-	ESRRA	N/A	N/A	ENSRNOG00000057436	U1	114709
1:139719251-139719746	393	403	MA0141.3	1.96e-06	-	ESRRB	N/A	N/A	ENSRNOG00000057436	U1	114709
1:139719251-139719746	395	406	MA0141.1	3.44e-06	-	Esrrb	N/A	N/A	ENSRNOG00000057436	U1	114709
1:139719251-139719746	395	406	MA0141.2	3.44e-06	-	Esrrb	N/A	N/A	ENSRNOG00000057436	U1	114709
1:139719251-139719746	394	403	MA0643.1	1.11e-06	-	Esrrg	N/A	N/A	ENSRNOG00000057436	U1	114709
1:139719251-139719746	158	165	MA0156.1	3.26e-05	-	FEV	N/A	N/A	ENSRNOG00000057436	U1	114709
1:139719251-139719746	357	366	MA0038.1	3.37e-05	-	Gfi1	N/A	N/A	ENSRNOG00000057436	U1	114709
1:139719251-139719746	29	38	MA0650.1	8.27e-06	-	HOXA13	N/A	N/A	ENSRNOG00000057436	U1	114709
1:139719251-139719746	29	38	MA0901.1	1.12e-05	-	HOXB13	N/A	N/A	ENSRNOG00000057436	U1	114709
1:139719251-139719746	29	38	MA0909.1	8.72e-06	-	HOXD13	N/A	N/A	ENSRNOG00000057436	U1	114709
1:139719251-139719746	293	307	MA0486.1	2.7e-06	+	HSF1	N/A	N/A	ENSRNOG00000057436	U1	114709
1:139719251-139719746	294	306	MA0486.2	1.33e-05	+	HSF1	N/A	N/A	ENSRNOG00000057436	U1	114709
1:139719251-139719746	294	306	MA0770.1	8.22e-06	+	HSF2	N/A	N/A	ENSRNOG00000057436	U1	114709
1:139719251-139719746	294	306	MA0771.1	2.02e-05	+	HSF4	N/A	N/A	ENSRNOG00000057436	U1	114709
1:139719251-139719746	427	436	MA0599.1	7.78e-05	+	KLF5	N/A	N/A	ENSRNOG00000057436	U1	114709
1:139719251-139719746	60	74	MA0501.1	4.62e-06	-	MAF::NFE2	N/A	N/A	ENSRNOG00000057436	U1	114709
1:139719251-139719746	288	302	MA0497.1	7.84e-05	-	MEF2C	N/A	N/A	ENSRNOG00000057436	U1	114709
1:139719251-139719746	91	100	MA0665.1	2.58e-05	-	MSC	N/A	N/A	ENSRNOG00000057436	U1	114709
1:139719251-139719746	165	174	MA0667.1	5.12e-05	-	MYF6	N/A	N/A	ENSRNOG00000057436	U1	114709
1:139719251-139719746	165	174	MA0667.1	6.86e-05	+	MYF6	N/A	N/A	ENSRNOG00000057436	U1	114709
1:139719251-139719746	91	101	MA0500.1	7.29e-05	+	Myog	N/A	N/A	ENSRNOG00000057436	U1	114709
1:139719251-139719746	106	115	MA0623.1	9.89e-05	-	Neurog1	N/A	N/A	ENSRNOG00000057436	U1	114709
1:139719251-139719746	165	174	MA0669.1	3.31e-05	-	NEUROG2	N/A	N/A	ENSRNOG00000057436	U1	114709
1:139719251-139719746	106	115	MA0669.1	6.26e-05	-	NEUROG2	N/A	N/A	ENSRNOG00000057436	U1	114709
1:139719251-139719746	106	115	MA0669.1	8.64e-05	+	NEUROG2	N/A	N/A	ENSRNOG00000057436	U1	114709
1:139719251-139719746	165	174	MA0669.1	8.75e-05	+	NEUROG2	N/A	N/A	ENSRNOG00000057436	U1	114709
1:139719251-139719746	150	159	MA0606.1	4.63e-06	-	NFAT5	N/A	N/A	ENSRNOG00000057436	U1	114709
1:139719251-139719746	150	159	MA0624.1	1.52e-05	-	NFATC1	N/A	N/A	ENSRNOG00000057436	U1	114709
1:139719251-139719746	152	158	MA0152.1	7.93e-05	-	NFATC2	N/A	N/A	ENSRNOG00000057436	U1	114709
1:139719251-139719746	150	159	MA0625.1	1.17e-05	-	NFATC3	N/A	N/A	ENSRNOG00000057436	U1	114709
1:139719251-139719746	64	74	MA0150.1	2.74e-06	-	NFE2L2	N/A	N/A	ENSRNOG00000057436	U1	114709
1:139719251-139719746	64	78	MA0150.2	3.12e-05	-	Nfe2l2	N/A	N/A	ENSRNOG00000057436	U1	114709
1:139719251-139719746	91	100	MA0048.2	9.79e-05	+	NHLH1	N/A	N/A	ENSRNOG00000057436	U1	114709
1:139719251-139719746	415	425	MA0503.1	2.86e-05	+	Nkx2-5(var.2)	N/A	N/A	ENSRNOG00000057436	U1	114709
1:139719251-139719746	143	151	MA0124.2	9.63e-05	+	Nkx3-1	N/A	N/A	ENSRNOG00000057436	U1	114709
1:139719251-139719746	204	220	MA0113.3	7.1e-06	+	NR3C1	N/A	N/A	ENSRNOG00000057436	U1	114709
1:139719251-139719746	204	220	MA0113.3	8.51e-06	-	NR3C1	N/A	N/A	ENSRNOG00000057436	U1	114709
1:139719251-139719746	205	219	MA0113.2	8.55e-06	+	NR3C1	N/A	N/A	ENSRNOG00000057436	U1	114709
1:139719251-139719746	204	220	MA0727.1	1.15e-05	+	NR3C2	N/A	N/A	ENSRNOG00000057436	U1	114709
1:139719251-139719746	204	220	MA0727.1	1.44e-05	-	NR3C2	N/A	N/A	ENSRNOG00000057436	U1	114709
[truncated: 103,959 more rows]
[truncated: 3 more columns]

## Sheet: GR Peaks_Summary
Motif	MotifName	Total	Total no of Peaks	% of Peaks containing motif
[truncated: 616 more rows]
