# Supplementary material for: Distinct regulation of hippocampal neuroplasticity and ciliary genes by corticosteroid receptors
Source: Nat Commun. 2021 Aug 6;12:4737. doi: 10.1038/s41467-021-24967-z (PMC8346558; doi:10.1038/s41467-021-24967-z)
Supplement: Supplementary file 8 — Supplementary Data 6 [file 41467_2021_24967_MOESM8_ESM.xlsx]

## Sheet: Intronic Counts
GeneID	BL_AM	FS30	FS60	FS120	FS180	FS360	BL_PM	external_gene_name
ENSRNOG00000000001	1	1	1	1	1	1	1	NA
ENSRNOG00000000007	363.417	452.312	428.813	485.376	402.481	418.205	430.931	Gad1
ENSRNOG00000000008	119.371	148.987	117.878	138.322	141.198	123.129	121.442	Alx4
ENSRNOG00000000009	14.4592	15.5393	13.8334	15.4027	12.1563	15.4715	10.5415	Tmco5b
ENSRNOG00000000010	3.98428	2.03965	2.31519	2.82523	2.91369	2.26793	4.5216	Cbln1
ENSRNOG00000000012	18.854	33.646	38.6753	24.8284	27.8708	26.0088	35.8767	Tcf15
ENSRNOG00000000017	10.6049	10.2522	13.2435	12.9577	12.1956	12.0815	17.4301	Steap1
ENSRNOG00000000021	8.42573	3.14735	2.65467	2.04767	4.65426	2.16894	3.89806	NA
ENSRNOG00000000024	177.424	203.118	200.573	225.481	198.964	199.821	224.504	Hebp1
ENSRNOG00000000033	1142.49	1045.64	1270.56	1408.33	1259.5	1250.8	1284.8	Tmcc2
ENSRNOG00000000034	45.9318	43.473	42.6875	47.8417	43.583	40.7056	40.7126	Nuak2
ENSRNOG00000000035	5.29103	4.21288	6.29083	5.95965	9.72792	8.35981	7.30495	Tmed11
ENSRNOG00000000036	14.4031	18.2039	17.045	17.8204	19.3105	18.4571	18.0403	Klhdc8a
ENSRNOG00000000040	156.689	143.702	123.168	121.05	131.827	132.96	119.809	RGD1304622
ENSRNOG00000000041	29.0564	25.3516	30.2047	34.1311	28.9379	30.52	30.3771	Slc26a1
ENSRNOG00000000042	1433.92	1645.14	1550.1	1761.42	1475.66	1469.02	1550.27	Xpr1
ENSRNOG00000000043	390.984	385.536	393.334	416.584	391.89	390.203	413.262	Idua
ENSRNOG00000000044	927.602	926.594	981.443	1181.97	1025.14	983.038	1066.09	Tmem175
ENSRNOG00000000047	414.839	403.836	435.004	467.807	447.912	410.711	417.927	Cd82
ENSRNOG00000000048	998.111	1073.96	1135.91	1245.83	1077.09	1002.2	1127.47	Gak
ENSRNOG00000000053	0.840896	0.674254	1	1.1757	1.0319	0.979148	0.920256	Crp
ENSRNOG00000000054	91.0806	92.3908	120.329	116.769	111.476	105.291	116.863	Abhd8
ENSRNOG00000000055	1.31607	1.3286	0.890899	1.31951	1.1487	1.20112	0.870551	Fcrl6
ENSRNOG00000000060	336.844	377.244	416.522	434.594	354.317	372.38	398.585	Cplx1
ENSRNOG00000000062	501.398	453.566	666.488	641.589	523.811	564.197	588.86	Pcgf3
ENSRNOG00000000064	182.037	203.63	203.29	204.507	203.317	205.381	214.872	Atp5i
ENSRNOG00000000065	22.523	18.2072	28.8311	53.0719	19.2892	19.0688	36.1317	Pde6b
ENSRNOG00000000066	690.097	744.13	811.472	834.165	737.394	746.342	802.486	Fbxo28
ENSRNOG00000000068	953.404	888.193	885.278	1103.77	970.518	887.892	939.019	Ppp2r5a
ENSRNOG00000000070	68.866	66.6884	73.2741	85.302	89.1211	79.5462	93.0289	Dr1
ENSRNOG00000000073	585.858	615.792	588.543	667.722	665.138	682.75	692.563	Tmed5
ENSRNOG00000000075	759.469	801.895	855.578	983.339	817.892	825.482	839.38	Mtf2
ENSRNOG00000000081	155.174	184.469	183.483	178.037	187.851	172.303	176.466	Antxr2
ENSRNOG00000000082	476.408	560.204	452.289	599.586	505.311	486.644	533.32	Hltf
ENSRNOG00000000091	30.8921	28.8838	33.7358	36.0524	34.5835	33.8416	31.4802	Smad9
ENSRNOG00000000095	565.256	515.215	574.945	680.365	566.479	572.31	583.857	Gpr89b
ENSRNOG00000000096	954.03	1003.78	933.04	1050.34	993.548	976.404	1071.04	Pdzk1
ENSRNOG00000000097	64.1425	64.2948	67.1135	93.0365	76.2576	65.351	81.7905	Cd160
ENSRNOG00000000098	777.969	755.881	946.074	973.137	831.972	807.074	910.014	Rnf115
ENSRNOG00000000104	52.2662	49.8985	59.7424	64.8914	57.8771	58.5587	59.0395	Thoc3
ENSRNOG00000000105	1116.84	1402.44	1255.7	1484.28	1202.39	1180.29	1282.99	Cplx2
ENSRNOG00000000108	269.281	272.23	267.701	301.085	283.654	289.801	307.078	Aga
ENSRNOG00000000109	1	1	1	1	1	1.1487	1	Fgf20
ENSRNOG00000000111	66.7018	77.5249	82.3916	79.2121	74.0597	77.3181	82.2812	Coprs
ENSRNOG00000000112	11.3144	14.8131	18.1381	20.1782	14.9664	11.0172	15.1765	Champ1
ENSRNOG00000000113	140.696	143.934	148.125	174.908	153.981	157.516	157.079	Elac1
ENSRNOG00000000121	184.927	166.418	182.078	194.275	190.08	181.791	197.882	Pigv
ENSRNOG00000000122	119.206	111.199	143.912	140.799	135.819	138.549	142.613	Ak2
ENSRNOG00000000123	224.851	215.388	219.562	256.868	211.195	222.855	228.151	Rnf19b
ENSRNOG00000000127	277.492	272.31	308.8	355.636	299.087	285.809	332.182	Kpna6
ENSRNOG00000000129	1022.41	1121.4	1054.46	1266.82	1085.35	1057.58	1150.58	RGD1559864
ENSRNOG00000000130	188.739	250.723	275.774	264.857	219.91	232.584	266.84	Dnajb5
ENSRNOG00000000133	164.039	172.901	168.442	166.08	147.593	154.113	158.367	Txndc15
ENSRNOG00000000137	208.325	179.244	156.934	214.659	206.061	195.784	201.666	Ly86
ENSRNOG00000000138	156.327	188.358	191.536	230.125	169.153	172.442	201.055	Glis1
ENSRNOG00000000142	6640.06	6572.32	5869.36	6807.64	6431.4	6093.54	6597.63	Plxdc2
ENSRNOG00000000145	706.027	760.309	638.058	926.791	791.352	784.406	829.483	Pik3r3
ENSRNOG00000000150	1669.56	1895.57	1734.83	2278.35	1900.17	1807.68	1880.93	Dnajc1
ENSRNOG00000000151	323.792	294.023	308.504	371.62	352.298	339.17	313.418	Ldlrap1
ENSRNOG00000000155	1035.52	1027	1144.8	1320.68	1167.65	1076.67	1192.41	Cog3
ENSRNOG00000000156	114.329	130.914	138.908	170.682	129.246	129.524	139.236	Megf6
ENSRNOG00000000157	241.495	211.733	242.54	279.381	245.487	262.719	288.926	Atg12
ENSRNOG00000000158	259.227	338.822	322.343	379.369	337.614	373.981	407.74	Cdo1
ENSRNOG00000000161	1572.27	1721.89	1515.7	2040.74	1712.54	1691.79	1831.46	Chm
ENSRNOG00000000164	1696.42	1809.41	1736.01	1869.63	1929.74	1860.64	1912.16	Lamp2
ENSRNOG00000000165	37.5641	39.951	37.118	44.3239	28.8274	39.2498	30.9931	Pfkfb1
ENSRNOG00000000166	281.601	307.085	280.319	346.842	269.723	267.106	282.305	Apex2
ENSRNOG00000000167	446.903	501.044	449.301	557.357	464.007	416.034	471.224	Alas2
ENSRNOG00000000168	409.131	543.176	436.651	446.482	410.321	427.162	452.752	Gatm
ENSRNOG00000000169	95.4657	85.3403	137.456	134.362	120.62	110.166	122.529	Spata5l1
ENSRNOG00000000170	113.204	102.682	130.748	131.775	125.172	118.909	136.716	Slc30a4
ENSRNOG00000000172	72.7693	61.0186	78.3599	80.2081	71.8687	66.0062	81.9329	Sqrdl
ENSRNOG00000000175	213.619	229.212	243.226	297.653	248.104	233.78	245.421	Mier2
ENSRNOG00000000177	25.4995	21.4837	28.7259	27.8057	29.8864	30.1011	29.1627	Ppap2c
ENSRNOG00000000184	109.925	128.464	127.576	141.549	114.048	115.587	140.138	Tmprss6
ENSRNOG00000000185	18.4015	25.0168	27.4968	24.5564	30.8885	26.7666	29.6103	Mpst
ENSRNOG00000000186	89.0858	86.9413	81.8058	120.807	117.605	107.534	104.557	Tst
ENSRNOG00000000187	12.9449	13.76	15.0669	9.57878	12.6438	10.0893	10.7737	Csf2rb
ENSRNOG00000000190	1204.24	1037.84	1288.89	1558.16	1337.14	1333.4	1393.03	Ep300
ENSRNOG00000000195	27.7623	23.7044	25.4553	28.6004	28.4333	27.7855	26.2916	Vwa5a
ENSRNOG00000000196	25.9279	30.1883	24.6785	27.8331	35.7225	27.5143	33.6223	Cyp19a1
ENSRNOG00000000199	1	1	1	1	1	1	1	Dppa5
ENSRNOG00000000201	0.840896	0.691042	1.27247	0.927463	1.21612	0.803543	0.975001	Gsta5
ENSRNOG00000000204	1680.14	1688.96	1734.83	1990.96	1779.64	1788.61	1875.48	Syncrip
ENSRNOG00000000219	374.574	350.411	395.45	427.391	367.119	379.587	387.985	Ano10
ENSRNOG00000000221	208.3	183.167	197.121	229.322	217.057	212.751	224.554	Abhd5
ENSRNOG00000000230	733.392	783.662	807.059	948.75	809.736	794.921	894.622	Lmf1
ENSRNOG00000000231	603.737	702.235	687.526	706.893	629.696	696.362	667.822	Kctd17
ENSRNOG00000000233	31.3268	26.3623	27.9065	37.0218	30.0837	27.9795	31.8809	Grm6
ENSRNOG00000000236	758.493	712.593	801.537	948.783	843.405	803.01	862.421	Zfp207
ENSRNOG00000000237	149.906	157.499	150.453	176.804	158.211	144.562	167.107	RGD1310429
ENSRNOG00000000239	1	1	1.12246	1.43097	1.1487	1	1	Ccl7
ENSRNOG00000000244	246.819	247.09	261.093	280.739	267.692	275.17	260.069	Coil
ENSRNOG00000000245	231.199	239.656	236.839	258.475	249.724	247.533	259.273	Slc16a6
ENSRNOG00000000246	198.508	186.136	212.985	241.202	213.519	210.337	224.625	Amz2
ENSRNOG00000000247	302.188	273.242	327.985	418.911	341.484	338.254	339.424	Mfsd11
ENSRNOG00000000248	490.049	533.142	531.369	588.634	538.638	598.264	579.203	Srsf2
ENSRNOG00000000249	57.3236	57.5889	65.8203	66.0168	66.8075	65.3774	64.5103	Mettl23
ENSRNOG00000000250	52.8867	52.656	62.1362	69.6734	54.0078	56.2242	63.2859	Jmjd6
ENSRNOG00000000251	1.18921	1.20094	1.12246	1.64375	1.20112	0.870551	1.1487	St6galnac1
ENSRNOG00000000257	1298.69	1236.95	1381.21	1608.85	1404.12	1411.12	1449.87	Smpd3
ENSRNOG00000000258	334.04	337.233	346.012	422.847	352.905	335.988	363.396	Prmt7
ENSRNOG00000000262	617.715	612.943	651.515	747.551	647.454	635.881	674.954	Zfp821
ENSRNOG00000000264	177.976	190.414	190.368	209.445	177.451	194.406	190.317	Def8
ENSRNOG00000000274	892.868	920.741	785.595	1021.15	949.059	914.962	921.846	Phyhipl
ENSRNOG00000000275	1955.88	2094.09	1982.84	2649.12	2143.74	2127.98	2244.83	Fam13c
ENSRNOG00000000277	625.795	585.044	623.627	749.883	674.386	678.74	704.02	Tet1
ENSRNOG00000000279	353.295	312.061	294.887	377.123	325.203	322.298	364.196	Rtn4ip1
ENSRNOG00000000281	730.751	768.394	779.366	796.81	744.67	730.076	859.535	Prodh
ENSRNOG00000000282	1	1	1	1	1	1.1487	1.1487	Gsc2
ENSRNOG00000000283	51.2844	52.1859	55.3148	59.5441	50.9602	48.9449	53.4143	Dgcr14
ENSRNOG00000000288	60.3622	67.3776	67.2128	66.388	68.2719	54.173	71.5392	Scarf2
ENSRNOG00000000299	973.325	1176.95	1801.22	1167.62	1000.12	1017.46	1400.13	Foxo3
ENSRNOG00000000302	697.519	665.7	817.834	826.223	692.066	646.215	775.398	Sesn1
ENSRNOG00000000303	195.315	208.434	221.799	268.762	233.062	226.716	259.217	Cep57l1
ENSRNOG00000000304	145.774	134.721	180.754	177.663	174.192	170.266	169.317	Cd164
ENSRNOG00000000306	54.8126	108.672	111.998	102.313	88.8636	104.056	103.976	Smpd2
ENSRNOG00000000307	128.497	221.072	244.517	255.482	181.883	197	213.385	Mical1
ENSRNOG00000000308	93.4179	102.257	124.062	125.186	103.826	107.943	110.231	Zbtb24
ENSRNOG00000000312	666.535	673.306	744.036	877.992	705.366	654.778	771.334	Fig4
ENSRNOG00000000314	905.286	946.075	1038.21	1162.67	954.942	979.985	1059.27	Sec63
ENSRNOG00000000316	3255.86	3373.89	3158.7	4183.21	3385.48	3154.6	3487.19	Sobp
ENSRNOG00000000320	3.08199	4.43815	2.96177	4.60238	3.24473	2.75023	4.86167	Timm10b
ENSRNOG00000000321	23.2714	27.0195	27.8511	23.0075	24.7497	23.4266	25.5206	Cd24
ENSRNOG00000000322	581.123	619.82	695.129	726.167	615.539	580.765	621.605	Atg5
ENSRNOG00000000323	15.9057	16.3327	12.8284	10.2276	13.3218	11.9202	16.4064	Prdm1
ENSRNOG00000000327	1516.51	1638.49	1489.19	2003.61	1522.27	1503.14	1623.85	Hace1
ENSRNOG00000000335	2.5652	2.94168	1.47978	2.39012	2.50684	1.88818	2.91369	Ermap
ENSRNOG00000000340	413.167	408.133	392.54	457.813	400.799	413.592	412.892	RGD1304704
ENSRNOG00000000341	258.092	241.091	223.193	269.663	247.271	221.437	236.882	Nid2
ENSRNOG00000000368	22753.7	23561.9	21973.6	26564.3	22635.1	22179.9	22676.3	Grik2
ENSRNOG00000000373	1199.17	1306.76	1265.77	1569.65	1375.78	1199.68	1438.21	Ctnna3
ENSRNOG00000000378	345.671	363.533	337.413	392.555	359.048	348.052	366.229	Ctnna3
ENSRNOG00000000383	13.4193	11.7955	9.70112	12.5172	13.7134	12.112	10.2152	Mypn
ENSRNOG00000000386	28.4036	32.6153	29.7194	34.5081	23.5106	40.4708	25.7737	Pbld1
ENSRNOG00000000387	497.766	466.669	553.722	643.759	524.2	533.555	568.477	Slc25a16
ENSRNOG00000000390	587.299	550.304	593.827	732.185	625.775	641.253	688.91	Rufy2
ENSRNOG00000000392	285.293	306.717	327.01	371.78	314.373	326.685	322.817	Supv3l1
ENSRNOG00000000394	57.5033	46.5759	44.4426	57.5406	57.2183	51.0339	49.6009	Srgn
ENSRNOG00000000395	304.918	316.88	374.571	402.548	321.408	353.383	384.601	LOC606294
ENSRNOG00000000396	593.789	696.939	681.641	785.375	665.726	660.329	736.969	Ddx50
ENSRNOG00000000397	627.782	647.195	666.323	798.25	676.438	676.108	686.816	Ccar1
ENSRNOG00000000398	360.039	346.78	363.942	436.477	377.496	414.554	407.46	Zufsp
ENSRNOG00000000401	1.31607	1	1	1.1487	0.870551	0.72478	1.1487	Gprc6a
ENSRNOG00000000405	1	0.83129	1	0.870551	1	1	1	Vgll2
ENSRNOG00000000406	161.851	190.492	144.39	162.15	173.021	176.679	171.163	Ros1
ENSRNOG00000000407	217.188	236.133	249.068	270.532	227.977	234.326	225.658	Dcbld1
ENSRNOG00000000408	467.292	449.841	548.634	582.623	513.344	515.593	548.032	Gopc
ENSRNOG00000000410	2.344	2.15311	1.44791	2.16378	1.74197	1.86149	4.34407	Nepn
ENSRNOG00000000411	275.977	282.477	307.556	355.309	309.382	311.532	334.989	Nus1
ENSRNOG00000000412	848.63	936.258	813.417	1022.7	809.012	865.534	943.029	Slc35f1
ENSRNOG00000000413	80.7233	82.9942	80.7781	86.7067	75.3576	76.1117	81.6277	Pln
ENSRNOG00000000414	1794.2	1872.47	1834.11	2117.16	1841.1	1773.2	1821.92	Cep85l
ENSRNOG00000000415	125.627	113.537	131.54	153.536	133.829	124.934	147.582	Asf1a
ENSRNOG00000000417	668.786	681.8	703.189	844.784	687.205	669.754	728.164	Numa1
ENSRNOG00000000418	3.0274	4.30887	3.77195	4.61789	5.40384	6.12777	3.47125	Zbtb12
ENSRNOG00000000419	37.0104	34.5295	39.3648	42.4467	31.6983	38.8337	37.0792	Cfb
ENSRNOG00000000420	57.4269	64.3314	72.7079	68.0628	58.8277	61.5123	61.1816	Nelfe
ENSRNOG00000000421	69.8047	66.9835	68.5119	71.5847	73.818	62.4777	67.2331	Skiv2l
ENSRNOG00000000422	30.0995	27.9412	29.4451	24.3578	24.4728	30.7925	30.7242	Dxo
ENSRNOG00000000423	0.658037	0.623221	0.922232	1.14326	1.45685	0.748139	1.02689	NA
ENSRNOG00000000428	0.782542	1.24644	0.707107	0.944088	1.07056	0.821876	0.757858	Cyp21a1
ENSRNOG00000000431	30.408	35.076	37.42	47.0132	29.7263	32.5283	34.8035	Atf6b
ENSRNOG00000000432	8.73717	8.06378	8.33533	8.74447	9.38895	7.99961	10.3255	Fkbpl
ENSRNOG00000000433	29.1849	26.5089	30.4712	38.3217	31.0852	35.8707	38.2404	Prrt1
ENSRNOG00000000435	631.87	693.781	685.481	721.64	676.191	668.787	746.525	Ppt2
ENSRNOG00000000436	4.21287	4.16197	5.72159	5.39961	5.02926	4.37822	5.51561	Egfl8
ENSRNOG00000000437	80.0248	87.211	94.1797	92.1439	86.9483	91.6156	89.5734	Agpat1
ENSRNOG00000000438	9.90586	12.3387	13.2046	14.4432	14.2235	12.6007	12.851	Rnf5
ENSRNOG00000000439	6.1071	6.4633	7.47594	7.95464	7.94596	7.54679	7.20847	Ager
ENSRNOG00000000440	15.9908	19.218	19.0884	22.3137	19.0252	16.3336	19.6039	Pbx2
ENSRNOG00000000441	6.3206	4.09312	5.75808	5.82239	5.26417	5.97338	5.33472	Gpsm3
ENSRNOG00000000442	45.4035	59.804	70.04	56.5267	47.8996	48.8221	60.9432	Notch4
ENSRNOG00000000443	7202.07	8033.1	7687.3	8038.63	7824.19	7803.9	8525.83	C4a
ENSRNOG00000000446	1	0.704346	0.813766	0.781766	1	1	0.757858	Btnl7
ENSRNOG00000000451	4.48605	5.22774	2.85364	3.72792	4.93935	5.89649	5.21034	RT1-Ba
ENSRNOG00000000454	4.42673	3.65905	3.14735	2.4258	4.28225	3.20087	1.83842	RT1-DOb
ENSRNOG00000000455	12.967	13.2446	15.0097	16.7201	15.7255	17.5257	13.3807	Tap2
ENSRNOG00000000456	1.92564	2.11693	1.74258	3.12913	0.944088	2.25648	2.51189	Psmb8
ENSRNOG00000000457	14.1255	9.47979	11.5384	11.7799	13.1344	10.5265	10.9607	Tap1
ENSRNOG00000000459	4.52702	7.43374	9.51243	7.30322	3.12913	4.53587	4.89696	Psmb9
ENSRNOG00000000461	73.4221	74.7111	86.1096	96.761	77.8136	71.6465	82.4443	Brd2
ENSRNOG00000000463	177.759	177.575	167.666	201.869	179.316	185.869	168.294	Col11a2
ENSRNOG00000000464	81.3198	86.5599	85.7618	105.929	85.4838	89.398	89.8144	Rxrb
ENSRNOG00000000465	25.8606	19.0091	21.8879	26.1408	24.039	21.49	27.4281	Slc39a7
ENSRNOG00000000466	29.4135	37.7054	31.0387	30.2133	35.8209	35.6544	35.5867	Hsd17b8
ENSRNOG00000000467	82.2489	104.584	83.3656	109.329	100.917	108.03	96.3848	Ring1
ENSRNOG00000000470	196.226	217.137	203.218	235.939	204.701	195.967	197.438	Vps52
ENSRNOG00000000473	15.1106	22.7879	19.04	23.5782	18.8422	24.5395	22.0905	Pfdn6
ENSRNOG00000000474	108.588	117.805	118.327	134.635	113.521	121.148	126.847	Rgl2
ENSRNOG00000000476	3.38956	3.10723	4.79781	5.68535	3.06389	4.16143	3.91863	Zbtb22
ENSRNOG00000000477	43.1179	61.4681	60.2079	67.4375	57.0226	66.227	59.2948	Daxx
ENSRNOG00000000479	10.8993	12.278	11.785	12.6695	11.3506	10.0863	10.1776	Kifc1
ENSRNOG00000000480	73.2415	91.4054	90.6459	87.0926	92.3685	82.7191	92.0429	Phf1
ENSRNOG00000000481	126.506	136.811	137.581	135.266	132.203	128.239	151.236	Cuta
ENSRNOG00000000483	1104.87	1232.16	1211.5	1363.58	1127.48	1146.41	1231.77	Syngap1
ENSRNOG00000000485	84.4671	91.8943	82.8491	86.4755	86.8299	79.1031	88.8559	Bak1
ENSRNOG00000000486	3.30975	4.61967	2.74946	3.43754	3.51948	4.33789	3.06389	Ggnbp1
ENSRNOG00000000487	42.1679	48.5466	51.4905	56.8712	42.3984	47.2179	58.2584	Grm4
ENSRNOG00000000488	35.6334	31.1951	39.211	39.8323	35.8887	34.9774	32.4573	Hmga1
ENSRNOG00000000490	514.487	568.491	560.001	560.067	517.296	516.823	528.239	Rps10
ENSRNOG00000000491	4.9819	7.72995	4.58208	5.90842	5.89649	5.73196	3.9487	Spdef
ENSRNOG00000000493	94.455	93.7724	104.416	102.862	101.843	98.3218	100.348	Snrpc
ENSRNOG00000000495	303.269	316.727	385.75	379.675	299.965	298.755	330.455	Uhrf1bp1
ENSRNOG00000000498	1127.97	1260.01	1353.4	1302.74	1106.93	1122.11	1191.99	Anks1a
ENSRNOG00000000499	2.71081	3.87298	3.16648	3.72792	2.62125	2.93016	2.45951	Tcp11
ENSRNOG00000000500	1054.81	1289.59	1268.67	1637.65	1188.62	1218.77	1335.07	Scube3
ENSRNOG00000000501	239.014	236.695	247.658	285.153	209.922	231.22	245.278	Zfp523
ENSRNOG00000000502	12.5442	20.5525	20.7193	18.3344	17.9475	17.6233	20.9354	Def6
ENSRNOG00000000503	330.112	482.203	497.722	388.114	348.58	363.755	413.216	Ppard
ENSRNOG00000000504	172.073	166.258	175.176	181.807	170.355	177.363	161.386	Fance
ENSRNOG00000000505	107.086	129.909	123.436	131.975	121.36	123.186	133.705	Rpl10a
ENSRNOG00000000506	58.703	54.2105	64.4255	57.0042	58.3095	50.367	57.6743	Tead3
ENSRNOG00000000507	2.34035	2.41827	4.14051	8.20053	3.27195	3.72792	5.74716	Tulp1
ENSRNOG00000000508	1.8001	1.4678	1.67074	1.1487	1.24573	1.51572	1.47577	Armc12
ENSRNOG00000000510	1	1	1	1	1.14984	0.699525	1	Clps
ENSRNOG00000000511	382.657	390.747	475.847	502.644	396.245	398.393	442.659	Srpk1
ENSRNOG00000000512	205.886	248.95	217.731	299.338	225.772	217.913	208.291	Slc26a8
ENSRNOG00000000513	1078.65	1124.4	1273.91	1397.67	1131.75	1137.65	1203.69	Mapk14
ENSRNOG00000000515	5.67882	10.7865	10.3816	4.81645	8.30034	7.18886	11.9534	Mapk13
ENSRNOG00000000516	1	1	1	1	1	1	1	Pxt1
ENSRNOG00000000517	99.2856	103.411	125.4	123.895	102.764	108.685	118.586	Kctd20
ENSRNOG00000000519	898.787	925.136	956.829	1091.43	887.687	988.476	962.17	Stk38
ENSRNOG00000000520	524.934	517.283	577.219	597.291	555.718	563.244	628.066	Srsf3
ENSRNOG00000000521	17.2877	46.095	40.4488	10.4642	13.2717	10.6591	15.1431	Cdkn1a
ENSRNOG00000000522	236.595	220.241	228.028	279.085	226.303	221.401	236.626	Cpne5
ENSRNOG00000000523	506.985	539.697	588.884	616.811	510.779	535.526	581.11	Ppil1
ENSRNOG00000000524	440.57	445.629	437.812	493.798	415.97	436.849	440.597	RGD735065
ENSRNOG00000000525	19.3819	30.6211	26.259	24.6676	25.8879	28.881	24.8334	Pi16
ENSRNOG00000000527	697.607	763.866	784.394	839.863	721.927	726.777	720.522	Mtch1
ENSRNOG00000000528	60.6571	68.4191	65.3623	66.029	63.1442	59.0061	63.5441	Fgd2
ENSRNOG00000000529	17.4955	12.23	14.4698	12.7784	13.8665	11.1604	9.54866	Pim1
ENSRNOG00000000531	128.798	148.679	160.064	172.304	155.295	150.574	163.414	Ccdc167
ENSRNOG00000000532	841.948	903.668	905.779	1010.14	886.964	879.093	888.512	Cmtr1
ENSRNOG00000000536	338.629	424.926	433.012	552.447	394.846	418.23	449.12	Mdga1
ENSRNOG00000000540	5262.4	6469.56	5615.91	7666.09	5353.58	5484.78	5737.44	Btbd9
ENSRNOG00000000541	248.466	234.312	251.126	281.45	252.654	262.521	282.194	Glo1
ENSRNOG00000000542	265.627	284.169	250.916	332.764	269.833	275.288	255.994	Dnah8
ENSRNOG00000000543	51.3054	57.39	56.1498	61.8068	67.0188	59.0695	62.1635	Frk
ENSRNOG00000000546	1323.97	1328.99	1263.41	1561.23	1432.28	1332.35	1440.29	Nt5dc1
ENSRNOG00000000551	12.4498	7.48887	11.6765	12.6505	7.09288	9.65923	12.4772	RGD1305587
ENSRNOG00000000552	67.0197	78.4552	61.2792	77.1782	90.1379	82.7073	80.9163	Col13a1
ENSRNOG00000000556	0.757929	1.41421	1.26768	1.43097	1.20112	0.920486	1.24573	Nodal
ENSRNOG00000000557	673.502	675.555	773.147	783.62	720.283	705.592	778.234	Sar1a
ENSRNOG00000000559	14.4248	17.0395	17.5731	16.2715	13.3744	15.1835	14.1751	Npffr1
ENSRNOG00000000560	202.734	174.083	184.92	231.988	217.172	196.243	204.474	Lrrc20
ENSRNOG00000000561	152.033	136.732	165.536	160.921	145.195	128.522	157.347	Pald1
ENSRNOG00000000562	1.41421	1.25992	1	1	1.31951	1.1487	1.1487	Prf1
ENSRNOG00000000563	37.4273	43.8298	51.6673	41.699	36.1139	35.9677	38.7808	Adamts14
ENSRNOG00000000564	8.35033	6.16394	6.87053	10.6999	7.07531	7.68981	6.9568	Tbata
ENSRNOG00000000565	827.002	811.319	784.598	1030.6	820.725	828.719	846.95	Sgpl1
ENSRNOG00000000566	21.846	24.9579	24.1703	30.4825	26.3954	25.619	27.2887	Pcbd1
ENSRNOG00000000567	453.851	392.171	389.979	471.591	445.822	399.13	375.226	Unc5b
ENSRNOG00000000568	388.455	467.122	519.226	462.57	422.551	444.241	543.98	Slc29a3
ENSRNOG00000000569	217.277	202.536	176.066	208.78	217.247	202.604	180.899	MGC112715
ENSRNOG00000000571	706.203	786.285	1040.86	849.347	956.176	882.727	977.767	Psap
ENSRNOG00000000572	6.40217	5.18541	7.11744	3.31445	4.74288	3.12913	3.72792	Chst3
ENSRNOG00000000574	6.55309	6.10927	6.3021	5.0727	5.33454	6.21061	5.53553	AC096404.1
ENSRNOG00000000576	135.946	144.571	164.325	154.539	138.456	142.248	161.974	Anapc16
ENSRNOG00000000579	37.199	23.4105	27.8731	31.972	31.8294	27.9828	28.9251	Marcks
ENSRNOG00000000580	20.6592	22.7892	24.0737	21.9824	28.0819	17.1197	24.1298	Fam26d
ENSRNOG00000000581	702.937	905.32	766.815	1013.39	737.361	819.6	880.657	Cdc40
ENSRNOG00000000582	233.348	224.502	226.661	263.194	240.233	253.281	259.803	LOC100911156
ENSRNOG00000000583	1239.1	1239.62	1281.25	1563.75	1294.04	1284.85	1364.63	Cdk19
ENSRNOG00000000585	415.824	389.31	489.256	499.889	429.848	427.392	485.577	Amd1
ENSRNOG00000000586	40.9156	45.7248	50.7587	53.6545	42.6519	55.1285	56.8557	Gtf3c6
ENSRNOG00000000587	219.717	222.594	261.222	306.423	234.586	247.228	268.526	Rpf2
ENSRNOG00000000588	162.585	176.133	170.27	166.297	163.473	149.862	167.57	Slc16a10
ENSRNOG00000000589	5.85601	5.94392	3.38786	5.578	7.38835	7.06082	6.6156	RGD1310495
ENSRNOG00000000590	0.562341	1.04999	1.17451	1.09649	0.796214	1.1487	1.08447	Naglt1
ENSRNOG00000000593	3413.08	3835.37	3741.74	4362.72	3589.06	3575.94	3681.25	Rev3l
ENSRNOG00000000595	178.195	175.048	186.046	174.12	163.27	161.64	152.513	Traf3ip2
ENSRNOG00000000596	3480.96	3898.61	4004.04	4453.02	3632.05	3607.11	3874.84	Fyn
ENSRNOG00000000597	6.61173	6.35643	5.67104	6.2651	5.60395	4.02964	8.04022	Wisp3
ENSRNOG00000000598	124.509	121.877	117.825	138.763	128.846	138.33	131.767	Tube1
ENSRNOG00000000599	645.771	618.996	528.322	689.826	719.851	636.884	607.842	Lama4
ENSRNOG00000000604	344.69	325.122	391.722	445.726	378.04	411.22	410.617	Hdac2
ENSRNOG00000000605	239.706	225.106	255.893	267.278	233.424	238.277	253.793	Hs3st5
ENSRNOG00000000606	1085.95	1122.08	1123.31	1324.23	1114.44	1037.56	1122.31	Pcdh15
ENSRNOG00000000609	319.555	341.172	343.416	362.132	322.771	340.408	337.064	Ipmk
ENSRNOG00000000610	341.753	310.144	391.904	412.656	382.272	414.061	436.116	Cisd1
ENSRNOG00000000611	433.859	375.514	446.448	542.539	462.171	476.036	477.502	Ube2d1
ENSRNOG00000000613	151.623	130.858	153.053	172.837	147.031	147.83	152.489	Tfam
ENSRNOG00000000614	608.889	634.626	659.279	682.558	685.743	584.827	680.681	Bicc1
ENSRNOG00000000618	4496.63	5084.34	4515.53	5919.65	4823.83	4738.6	5252.57	Mdga2
ENSRNOG00000000620	2.78316	2.87099	2.8845	2.70192	3.98107	1.97435	3.68825	AABR07041078.1
ENSRNOG00000000622	76.2624	88.7458	93.8861	92.9881	80.9632	89.4319	90.9339	Hint1-ps1
ENSRNOG00000000630	0.840896	1.12246	1.20094	1	1	0.757858	1	Tctex1d2
ENSRNOG00000000632	6.70074	8.53694	10.7638	9.21724	8.18725	12.8672	7.10789	Cdk1
ENSRNOG00000000633	272.724	263.636	249.054	304.664	263.199	235.556	242.78	Rhobtb1
ENSRNOG00000000634	337.104	330.728	329.592	346.449	357.99	351.042	356.716	RGD1306739
ENSRNOG00000000635	2060.3	2203.06	1835.84	2133.15	2149.77	2117.71	2181.07	NA
ENSRNOG00000000636	149.518	166.093	137.735	159.651	146.981	147.636	149.174	Rtkn2
ENSRNOG00000000638	224.422	242.031	236.197	270.52	234.923	232.368	276.953	Zfp365
ENSRNOG00000000639	1	1.12246	1.20094	1.1487	1.1487	1	1	NA
ENSRNOG00000000640	1.31607	1.81712	1.69838	1	1	1	1.24573	Egr2
ENSRNOG00000000641	170.15	159.697	193.341	203.746	190.045	189.191	192.382	LOC100363472
ENSRNOG00000000645	730.86	669.825	765.27	845.861	760.09	725.721	751.447	Reep3
ENSRNOG00000000648	3466.28	3897.88	3601.95	4348.12	3522.83	3547.36	3820.15	Jmjd1c
ENSRNOG00000000653	6.95467	6.89085	7.98048	8.94007	7.5079	6.67621	9.74643	Nr5a2
ENSRNOG00000000655	229.744	217.828	195.435	212.18	219.116	194.997	207.029	Ptprc
ENSRNOG00000000657	642.566	658.192	547.704	747.192	641.542	635.5	683.135	Nek7
ENSRNOG00000000658	135.199	128.779	145.823	149.233	134.877	139.915	145.541	Acacb
ENSRNOG00000000661	399.978	508.618	491.309	518.955	458.314	443.844	479.85	Hps4
ENSRNOG00000000662	102.575	134.115	129.174	126.275	129.057	113.595	130.092	Srrd
ENSRNOG00000000663	148.977	172.133	158.934	173.359	163.902	151.02	163.145	Tfip11
ENSRNOG00000000664	580.46	591.796	702.126	751.239	637.693	655.759	657.695	Tpst2
ENSRNOG00000000665	752.723	799.567	844.752	914.567	774.092	764.595	802.588	Pitpnb
ENSRNOG00000000691	1.25743	1.99476	1.95598	1.31951	1.43097	1.43097	2.26793	Foxn4
ENSRNOG00000000692	15.8364	12.9549	17.1394	21.4719	19.3176	17.2827	15.8137	Ung
ENSRNOG00000000693	675.361	804.41	805.537	950.16	738.103	749.297	810.778	Svop
ENSRNOG00000000695	367.489	412.407	385.55	447.357	384.697	400.98	385.578	Ssh1
ENSRNOG00000000697	814.478	1089.38	998.031	987.543	831.743	854.033	868.311	Coro1c
ENSRNOG00000000699	49.3877	57.952	53.4472	54.0472	43.2743	43.0738	64.9155	Selplg
ENSRNOG00000000700	12.967	29.6066	16.788	18.7574	11.3349	14.5631	21.996	Tmem119
ENSRNOG00000000701	131.418	112.766	133.306	137.895	127.196	128.046	127.041	Iscu
ENSRNOG00000000702	245.604	274.359	284.276	322.09	259.128	257.089	267.036	Sart3
ENSRNOG00000000704	3.66284	9.29551	7.15987	5.49236	7.02483	3.6812	2.95418	Cmklr1
ENSRNOG00000000708	980.547	1187	1269.85	1259.31	972.868	1067.53	1094.2	Sgsm1
ENSRNOG00000000715	1.58429	1.76273	2.05357	1.79664	1.43097	1.37973	1.80576	Pou1f1
ENSRNOG00000000718	37.0007	35.7286	40.787	37.3147	34.3144	35.6235	40.3358	Cggbp1
ENSRNOG00000000720	23.1077	23.4441	23.2647	27.1547	24.5009	26.3723	26.0464	MGC95208
ENSRNOG00000000723	3.72304	3.72829	3.0817	2.7849	2.58449	3.42677	3.73119	RT1-CE5
ENSRNOG00000000726	1	1	1	1	1	1	1	Olr1671
ENSRNOG00000000728	66.1714	67.608	63.4381	74.8715	67.1675	67.6034	72.8411	Clic2
ENSRNOG00000000729	437.399	504.883	466.536	580.354	523.102	509.655	560.504	Tmlhe
ENSRNOG00000000763	43.7596	50.3321	47.0724	49.4961	52.2533	52.4141	54.3053	RT1-M3-1
ENSRNOG00000000768	2.15069	2.61693	5.40124	6.4225	2.3525	6.2154	3.5037	Ubd
ENSRNOG00000000774	1203.88	1173.25	1256.35	1325.17	1205.07	1223.36	1167.96	Gabbr1
ENSRNOG00000000775	781.336	938.839	901.727	982.633	888.184	924.867	1029.18	Mog
ENSRNOG00000000777	45.0371	48.8863	50.9249	55.6375	46.0764	45.3596	54.7436	RT1-S3
ENSRNOG00000000778	153.017	166.631	172.101	194.911	175.893	185.09	199.504	Znrd1as1
ENSRNOG00000000779	47.7544	44.5803	54.4503	51.8729	52.2723	54.2906	53.6487	Znrd1
ENSRNOG00000000780	35.0953	33.8805	44.0691	46.9198	35.8089	41.3473	52.2954	Ppp1r11
ENSRNOG00000000781	128.407	132.325	153.722	154.881	128.015	145.042	154.741	Rnf39
ENSRNOG00000000782	1.31607	1.66428	1.1771	0.870551	1.32361	1.1487	1.1487	Trim10
ENSRNOG00000000783	1	0.933091	0.863657	0.619265	0.696023	0.935064	1.10801	Trim40
ENSRNOG00000000785	202.383	194.162	194.071	210.287	204.379	198.061	209.911	Trim39
ENSRNOG00000000786	2.21336	1.81712	5.54595	2.60517	4.09535	5.02377	2.86194	Rpp21
ENSRNOG00000000787	52.5999	48.6935	60.6636	54.7542	58.6177	57.6973	51.28	RT1-T24-2
ENSRNOG00000000795	204.362	215.03	178.602	225.411	201.069	195.555	229.228	RT1-N3
ENSRNOG00000000796	1218.5	1389.11	1242.9	1550.95	1319.38	1270.46	1460.75	Ranbp2
ENSRNOG00000000798	99.1681	111.606	118.824	121.756	96.7199	94.4604	103.037	Gnl1
ENSRNOG00000000799	144.785	153.149	189.567	212.966	162.432	168.359	178.289	Abcf1
ENSRNOG00000000800	1766.06	1742.24	1524.29	2161.41	1736.99	1726.63	1820.25	Man1a1
ENSRNOG00000000802	1187.57	1237.86	1091.08	1305.09	1332.86	1200.03	1293.78	Tbc1d32
ENSRNOG00000000804	47.2736	42.6918	49.4032	58.4272	53.6822	61.1445	57.0997	Mrps18b
ENSRNOG00000000805	208.788	229.248	239.881	239.127	254.564	232.521	268.858	Gja1
ENSRNOG00000000808	749.928	616.001	768.642	896.934	800.379	785.459	804.143	Hsf2
ENSRNOG00000000809	109.752	120.83	134.325	146.634	118.573	121.26	121.361	Atat1
ENSRNOG00000000811	214.448	247.523	191.487	250.913	249.706	229.871	228.655	Pkib
ENSRNOG00000000812	34.1278	34.2753	38.0181	41.3635	41.3965	37.6251	35.4969	RGD1302996
ENSRNOG00000000814	117.599	86.6653	79.5105	95.8109	97.5005	93.4389	74.6355	Fabp7
ENSRNOG00000000815	149.971	157.739	134.681	164.682	144.487	148.169	131.534	Smpdl3a
ENSRNOG00000000816	89.1334	89.8854	104.397	103.189	89.7765	89.8976	94.6161	Ppp1r18
ENSRNOG00000000818	12.1833	10.4271	16.2223	17.7677	14.2601	11.4118	14.151	Nrm
ENSRNOG00000000823	546.961	535.477	598.075	724.646	581.457	613.004	657.548	Gcc2
ENSRNOG00000000824	398.965	418.34	457.613	445.987	427.334	406.641	459.983	Dse
ENSRNOG00000000825	4.64022	2.3783	2.16551	4.29224	4.23106	4.04493	3.34004	Fam26e
ENSRNOG00000000826	56.5805	48.1675	58.1834	60.9418	52.9489	54.5926	52.9434	Flot1
ENSRNOG00000000827	1	1	1.12246	1.1487	1.1487	1	1.43097	Ier3
ENSRNOG00000000831	27.0713	20.1047	33.6487	32.3645	25.8847	29.0069	30.9388	Gtf2h4
ENSRNOG00000000833	71.859	71.3156	75.5189	92.4383	76.2225	77.7568	76.6407	Vars2
ENSRNOG00000000836	0.375117	0.466963	0.370629	0.5578	0.24873	0.752895	0.412892	Ltb
ENSRNOG00000000837	0.177828	0.398422	0.681292	0.630957	0.398107	0.72478	1	Tnf
ENSRNOG00000000838	1	0.584804	0.764724	0.72478	0.437345	1	0.72478	Lta
ENSRNOG00000000839	379.48	408.18	435.704	410.374	402.471	389.309	419.783	Nfkbil1
ENSRNOG00000000840	3.28118	2.71272	3.18819	3.2293	2.9686	1.94505	3.48804	Atp6v1g2
ENSRNOG00000000841	64.5446	68.0314	66.8851	73.7653	66.5147	67.7684	69.2394	Ddx39b
ENSRNOG00000000842	17.565	20.4459	23.3174	22.4953	21.0291	17.882	20.032	Ddah2
ENSRNOG00000000843	1.18921	1.41421	1.25992	1	1	1.24573	1.64375	Ly6g6c
ENSRNOG00000000844	1.91683	1.34801	1.7818	2	2.09128	2.70192	1.71877	Ly6g6d
ENSRNOG00000000846	1	1	1	1.1487	1	1	1	Ly6g5c
ENSRNOG00000000847	50.0738	51.927	62.903	67.2143	51.1201	55.7553	67.2697	Csnk2b
ENSRNOG00000000848	24.0977	23.1396	27.3902	27.2289	29.4672	23.7352	25.1501	Gpank1
ENSRNOG00000000850	16.0267	16.2388	21.2025	17.587	19.0462	18.369	18.9605	Apom
ENSRNOG00000000851	354.573	428.3	407.007	451.083	410.193	391.285	413.64	Bag6
ENSRNOG00000000852	391.649	436.762	433.968	476.69	403.46	402.757	424.277	Prrc2a
ENSRNOG00000000853	11.6833	11.1924	12.6203	12.4251	11.161	12.0416	9.00585	Aif1
ENSRNOG00000000854	1.93365	1.90637	1.99971	3.34695	1.61539	3.30297	2.29104	Ncr3
ENSRNOG00000000855	1.41421	1.35008	2.18225	1.97435	1.64375	2.22064	3.16979	Lst1
ENSRNOG00000000857	4.73814	7.1763	7.87168	5.98043	4.91902	7.64891	7.01683	Msh5
ENSRNOG00000000858	13.8109	18.2067	20.78	15.5172	15.1987	16.4293	15.3113	Sapcd1
ENSRNOG00000000860	17.2538	19.7866	22.1869	23.432	15.8985	24.8928	23.5675	Vwa7
ENSRNOG00000000861	19.718	16.1577	18.7332	30.5419	26.0434	22.3928	18.5197	Zic3
ENSRNOG00000000866	175.633	177.228	176.455	209.28	192.581	200.935	222.807	Rbmx
ENSRNOG00000000867	114.087	110.247	121.145	137.421	109.993	110.212	124.496	Vars
ENSRNOG00000000869	368.47	412.527	385.367	448.017	416.925	400.908	403.377	Arhgef6
ENSRNOG00000000871	1.68179	1.51309	1.12246	1.1487	1	1.1487	1.1487	Cd40lg
ENSRNOG00000000873	1.41421	1	1	1.31951	1.24573	1.1487	1	Brs3
ENSRNOG00000000875	382.448	391.823	445.417	467.906	403.018	408.137	444.734	Fhl1
ENSRNOG00000000878	12.0092	13.7206	16.5263	15.5216	15.1051	13.5342	15.841	Slc44a4
ENSRNOG00000000879	467.967	464.934	520.657	571.076	465.564	517.539	511.077	Slc9a6
ENSRNOG00000000881	45.673	37.5323	51.9843	57.4814	51.5894	53.2313	57.8596	Mmgt1
ENSRNOG00000000885	710.333	800.994	776.501	1054	778.265	761.512	828.861	Auts2
ENSRNOG00000000886	3462.43	4039.05	3558.41	4386.31	3545.08	3193.36	3700.26	Caln1
ENSRNOG00000000887	1	1	1	1	1.64375	1.1487	1.1487	NA
ENSRNOG00000000888	143.957	154.436	153.435	145.176	132.498	160.97	153.479	Sbds
ENSRNOG00000000889	174.673	117.783	112.619	141.255	139.454	113.412	151.049	LOC304239
ENSRNOG00000000891	89.381	81.4926	99.1712	108.822	107.895	95.2935	97.6289	AABR07035107.1
ENSRNOG00000000893	227.119	252.263	256.244	283.897	254.525	263.451	255.893	Tmem248
ENSRNOG00000000894	3610.99	3651.44	3898.12	4353.46	3606.12	3466.29	3772.53	Fry
ENSRNOG00000000895	167.97	163.416	203.621	205.176	183.98	177.264	195.944	Rabgef1
ENSRNOG00000000896	1	1	1	1	1	1	1	AABR07070892.1
ENSRNOG00000000897	66.6845	78.3306	72.8309	80.5294	70.5449	77.0771	89.0156	Rxfp2
ENSRNOG00000000900	410.432	409.226	465.49	535.939	441.474	429.741	454.825	Tpst1
ENSRNOG00000000901	607.53	665.004	724.84	695.527	634.579	641.604	653.766	Crcp
ENSRNOG00000000902	297.27	307.39	418.265	413.323	322.006	314.819	369.071	Hsph1
ENSRNOG00000000903	32.7127	27.445	31.4109	33.8161	26.7963	24.4565	29.206	Asl
ENSRNOG00000000904	13.8006	12.31	11.6306	12.0146	8.28965	13.5103	15.7762	Wdr95
ENSRNOG00000000905	61.2408	45.8812	45.1382	45.2424	40.6487	49.2577	42.6889	Tex26
ENSRNOG00000000906	70.4776	65.5158	72.4938	77.5736	59.2083	64.3911	56.658	Medag
ENSRNOG00000000907	15.1523	21.1092	20.368	13.3426	14.5502	14.1825	19.5737	Alox5ap
ENSRNOG00000000909	212.099	195.449	233.111	259.572	221.445	215.583	231.099	Uspl1
ENSRNOG00000000913	1337.88	1418.45	1388.21	1473.86	1421.93	1525.23	1541.09	Gusb
ENSRNOG00000000916	140.498	120.544	137.97	154.505	142.279	119.684	144.085	Katnal1
ENSRNOG00000000918	71.7806	78.3282	86.4834	63.6204	86.6986	67.5472	65.9555	Zbed5
ENSRNOG00000000920	128.107	103	120.027	134.896	144.206	127.711	109.893	Phkg1
ENSRNOG00000000921	944.278	909.67	1115.44	1215.22	1077.06	1000.82	1086.83	Ubl3
ENSRNOG00000000922	121.316	114.16	118.733	135.392	130.991	113.535	120.672	Sumf2
ENSRNOG00000000923	168.242	151.198	199.069	206.192	176.012	193.544	189.401	Cct6a
ENSRNOG00000000924	769.441	738.665	791.047	967.527	797.393	745.968	746.379	Slc7a1
ENSRNOG00000000925	40.8223	49.7589	51.9528	61.2739	43.9635	46.0158	52.9409	Psph
ENSRNOG00000000926	22.2159	20.8317	26.1109	25.0151	24.8391	26.164	24.9731	Mrps17
ENSRNOG00000000931	1803.47	1927.65	2017.14	2317.54	1913.93	1913.5	2025.18	Sfswap
ENSRNOG00000000934	1.54004	4.15982	2.33482	2.35782	1.73859	1.81625	2.02213	Piwil1
ENSRNOG00000000936	311.357	289.866	339.844	423.406	339.131	315.177	368.462	Stx2
ENSRNOG00000000937	56.5844	50.9296	58.0788	68.7789	58.2999	66.6385	62.3697	Slc46a3
ENSRNOG00000000938	91.2642	93.4243	96.8268	101.028	99.3275	84.5211	86.9315	Ran
ENSRNOG00000000940	1705.34	1805.88	1520.74	1714.38	1786.12	1700.24	1732.4	Flt1
ENSRNOG00000000942	3352.2	3560.02	3519.72	4317.2	3539.47	3518.42	3643.64	Pan3
ENSRNOG00000000952	1	1	1.25992	1	1.03714	1	1	Gsx1
ENSRNOG00000000954	602.701	626.754	664.506	708.012	641	664.849	668.899	Rpo1-3
ENSRNOG00000000955	347.472	254.185	400.351	463.868	385.649	360.606	420.84	Lnx2
ENSRNOG00000000956	33.624	27.2254	21.4823	27.6386	32.7506	29.3962	28.72	Rasl11a
ENSRNOG00000000957	200.113	223.758	212.288	225.174	217.38	217.057	207.391	LOC100361103
ENSRNOG00000000958	1	1	1	1	1	1	1	NA
ENSRNOG00000000961	182.382	176.018	210.612	250.79	193.996	199.751	216.197	Glt1d1
ENSRNOG00000000962	269.101	237.109	287.153	323.861	271.586	275.632	299.684	Slc15a4
ENSRNOG00000000963	96.3014	104.725	94.1108	119.141	95.3431	95.0689	106.587	Tmem132c
ENSRNOG00000000967	291.617	267.773	337.341	307.436	253.03	281.79	278.036	Aacs
ENSRNOG00000000968	128.753	166.738	149.762	155.773	148.484	154.952	156.692	Rnf6
ENSRNOG00000000969	4.29934	6.70036	10.9915	6.8682	6.85194	6.13827	6.31565	Cyp3a18
ENSRNOG00000000973	1.34267	1.59948	1.34447	1.98374	1.62267	1.50806	0.944088	RGD1563425
ENSRNOG00000000974	17.9566	16.0221	20.7105	17.3043	20.2283	15.4446	20.0652	Zfp358
ENSRNOG00000000975	230.516	248.805	274.651	314.158	283.92	269.189	283.109	Mcoln1
ENSRNOG00000000977	674.316	732.378	725.324	859.961	729.186	720.615	746.489	Pnpla6
ENSRNOG00000000978	0.707107	0.49661	0.702312	0.654389	0.944088	1	0.659754	NA
ENSRNOG00000000979	82.8404	65.9272	80.0772	96.8342	76.1583	75.1078	90.1744	Bri3bp
ENSRNOG00000000981	697.008	756.029	808.698	815.604	704.589	772.853	766.213	Scarb1
ENSRNOG00000000983	24.8079	31.2752	34.7483	36.278	34.198	34.7022	30.8678	Zfp394
ENSRNOG00000000985	280.868	318.966	348.336	366.951	322.429	341.683	327.653	Cpsf4
ENSRNOG00000000986	150.379	164.136	185.548	195.543	155.172	168.435	173.194	Camsap3
ENSRNOG00000000987	137.849	156.322	156.42	165.806	142.945	167.797	170.904	Ptcd1
ENSRNOG00000000988	126.424	147.257	148.195	150.531	144.189	130.602	145.734	Xab2
ENSRNOG00000000989	185.58	238.259	195.78	227.895	188.005	219.693	231.309	Bud31
ENSRNOG00000000990	155.227	153.187	161.73	166.411	146.641	153.636	170.317	Pdap1
ENSRNOG00000000991	48.4706	71.1186	73.3811	78.3129	65.6469	60.3657	65.0485	Arpc1b
ENSRNOG00000000993	234.142	270.251	263.375	255.586	224.286	236.541	287.908	Pcp2
ENSRNOG00000000994	32.717	35.2138	36.5261	36.2124	28.2881	28.8782	33.6295	Stxbp2
ENSRNOG00000000996	423.35	475.341	574.906	606.225	504.355	529.325	503.126	Arpc1a
ENSRNOG00000000999	1176.06	1323.15	1555.29	1550.74	1236.43	1210.96	1353.78	Smurf1
ENSRNOG00000001001	1	1	1	1	1	1.1487	1	Retn
ENSRNOG00000001003	44.4641	39.9743	47.2057	45.154	49.5156	36.0074	52.0949	Trappc5
ENSRNOG00000001004	2820.97	3615.17	3429.54	3945.54	3068.78	3055.57	3233.04	Ncor2
ENSRNOG00000001005	12.8598	20.4524	14.1588	14.7303	13.1912	11.4743	15.55	Fcer2
ENSRNOG00000001006	130.488	137.426	127.993	120.127	105.346	115.417	121.56	Nptx2
ENSRNOG00000001007	184.692	197.635	210.994	173.473	189.036	172.701	191.014	Baiap2l1
ENSRNOG00000001009	97.8937	80.4155	114.719	115.018	108.347	107.627	102.055	Bri3
ENSRNOG00000001010	493.501	523.781	558.513	645.54	485.701	500.68	508.756	Tecpr1
ENSRNOG00000001011	27.7008	31.0595	34.9	34.6021	24.8238	28.3959	27.6576	Fam101a
ENSRNOG00000001017	3.30975	2.43413	3.15165	4.28225	1.88818	1.82056	2.40225	Clec4m
ENSRNOG00000001027	1	1	1	1.1487	1	1	1	LOC100363064
ENSRNOG00000001030	2669.22	2760.2	2820.97	3523.48	2898.69	2837.11	3132.85	Tsc22d1
ENSRNOG00000001031	11.635	12.7626	12.342	11.8682	14.6909	11.1946	11.5847	Ocm2
ENSRNOG00000001032	512.86	535.689	552.324	663.266	543.353	510.556	536.757	Ccz1b
ENSRNOG00000001033	384.745	393.283	453.899	499.665	384.237	423.407	412.284	Nufip1
ENSRNOG00000001034	640.533	617.734	658.688	725.264	630.449	667.418	638.175	Evi5l
ENSRNOG00000001035	165.813	139.486	180.475	191.171	173.943	190.092	186.059	Gtf2h3
ENSRNOG00000001036	536.577	637.921	588.236	660.857	575.37	562.122	607.599	Rsph10b
ENSRNOG00000001037	185.772	204.339	218.269	249.906	212.415	218.691	233.234	Gpalpp1
ENSRNOG00000001039	331.009	324.466	368.272	403.168	374.905	341.223	407.274	Eif2b1
ENSRNOG00000001040	209.743	216.703	211.379	253.353	232.262	203.398	230.822	Pms2
ENSRNOG00000001043	69.1054	63.0022	88.1274	90.759	74.075	65.2071	81.7632	Ddx55
ENSRNOG00000001044	150.482	166.671	156.909	174.869	162.444	156.763	160.826	Aimp2
ENSRNOG00000001047	113.651	125.777	131.029	140.363	118.944	119.811	127.386	Map2k7
ENSRNOG00000001048	33.612	40.4134	44.073	41.7605	37.3006	42.4291	40.1904	Ankrd61
ENSRNOG00000001049	114.069	134.728	134.058	136.845	127.663	131.723	136.526	Tpt1
ENSRNOG00000001050	448.603	498.545	517.542	591.807	512.901	503.296	518.224	Eif2ak1
ENSRNOG00000001052	116.232	141	145.752	165.767	127.461	124.716	167.165	Slc25a30
ENSRNOG00000001053	86.0706	87.479	107.27	112.149	91.5581	99.5982	100.926	Tmed2
ENSRNOG00000001055	436.527	397.522	500.724	569.883	451	472.129	492.396	Rilpl1
ENSRNOG00000001056	33.686	39.8197	37.5868	41.1441	28.2086	44.2731	33.8561	Snapc2
ENSRNOG00000001057	16.7934	23.5973	24.2702	23.3774	17.6645	18.3166	20.246	Ctxn1
ENSRNOG00000001058	304.045	308.952	318.738	380.852	329.714	326.416	357.503	Timm44
ENSRNOG00000001059	123.975	119.16	146.426	165.888	128.401	134.876	133.65	Usp42
ENSRNOG00000001060	125.113	103.944	118.763	134.419	131.672	119.683	139.268	Snrnp35
ENSRNOG00000001061	60.6021	57.2735	64.4783	85.195	66.1419	64.6713	72.3298	Rilpl2
ENSRNOG00000001062	358.148	333.096	419.193	429.552	355.299	381.894	360.803	Setd8
ENSRNOG00000001064	707.228	741.733	760.529	864.637	710.535	756.982	738.663	Sbno1
ENSRNOG00000001065	638.869	739.96	675.611	793.186	649.034	650.302	674.056	Cyth3
ENSRNOG00000001066	8.1491	9.47636	5.56493	7.99961	6.83304	8.04514	5.01905	Itih2
ENSRNOG00000001068	467.379	577.064	521.799	549.015	506.514	515.459	528.037	Rac1
ENSRNOG00000001069	1111.57	1165.59	1149.92	1240.09	1200.42	1140.26	1175.19	Elavl1
ENSRNOG00000001070	128.207	128.729	153.591	147.948	158.723	134.221	126.6	Cdk2ap1
ENSRNOG00000001072	315.546	302.547	332.575	378.834	322.689	339.477	355.651	Cers4
ENSRNOG00000001073	329.729	340.619	303.146	367.468	356.047	356.719	362.208	RGD1563482
ENSRNOG00000001074	401.549	439.903	405.483	506.746	427.381	409.006	425.074	Mphosph9
ENSRNOG00000001079	219.849	256.032	307.136	289.455	234.916	268.924	293.026	Daglb
ENSRNOG00000001080	43.4707	51.9407	56.1018	70.8066	51.5554	57.5695	64.2859	Arl6ip4
ENSRNOG00000001081	62.9793	75.3431	57.6124	71.2634	51.4223	63.6918	64.0795	Ogfod2
ENSRNOG00000001082	282.652	295.41	304.27	352.911	299.788	289.442	304.909	Abcb9
ENSRNOG00000001083	232.736	214.637	287.736	295.928	245.56	233.518	258.964	Kdelr2
ENSRNOG00000001086	282.658	279.892	273.342	325.97	273.744	286.709	284.401	Vps37b
ENSRNOG00000001088	30.6338	40.6013	31.6406	33.1217	31.2862	32.2734	23.6074	Rfc3
ENSRNOG00000001090	1507.52	1645.34	1515.63	1748.52	1639.96	1533.56	1613.07	Stard13
ENSRNOG00000001091	509.046	560.339	510.96	593.936	542.767	523.506	475.838	Hip1r
ENSRNOG00000001092	161.319	226.214	170.477	110.283	211.525	231.049	240.298	Kl
ENSRNOG00000001094	88.6945	75.4764	80.1127	83.5749	74.1743	77.6522	71.3586	Zfp316
ENSRNOG00000001098	1385.73	1454.03	1431.49	1866.87	1487.37	1440.17	1549.99	Pds5b
ENSRNOG00000001099	93.704	85.4166	99.5881	122.852	100.072	97.0602	91.3746	Rbak
ENSRNOG00000001101	1293.5	1382.13	1362.66	1630.14	1382.59	1341.24	1447.28	Rnf216
ENSRNOG00000001103	1260.16	1363.94	1307.92	1579.8	1359.67	1297.74	1412.48	NA
ENSRNOG00000001104	395.489	373.947	466.697	507.653	418.858	404.882	426.606	Foxk1
ENSRNOG00000001106	265.274	259.894	287.009	324.268	300.18	281.858	296.13	Denr
ENSRNOG00000001107	39.4502	38.5193	43.2004	47.15	36.5408	38.8386	41.5829	Ap5z1
ENSRNOG00000001108	434.3	427.514	435.921	518.944	467.492	442.499	500.393	N4bp2l2
ENSRNOG00000001111	151.514	173.252	161.172	184.167	164.975	176.24	181.423	Brca2
ENSRNOG00000001113	1176.25	1309.68	1197.72	1406.74	1103.26	1084.34	1155.86	Mmd2
ENSRNOG00000001114	374.92	375.875	434.537	465.924	383.787	395.021	424.29	Wipi2
ENSRNOG00000001115	44.9738	47.8048	43.2057	52.4908	44.4628	52.3367	40.034	Slc29a4
ENSRNOG00000001117	63.1159	89.0704	103.189	90.057	72.2505	85.4907	87.8994	Fbxl18
ENSRNOG00000001120	1893.26	2112.44	1958.08	2496.39	1964.86	1899.89	2038.74	Med13l
ENSRNOG00000001123	256.505	251.785	288.811	266.08	277.972	297.406	298.891	RGD1562310
ENSRNOG00000001124	404.356	425.183	424.155	470.144	397.682	379.793	404.343	Rnft2
ENSRNOG00000001126	1270.59	1499.27	1523.45	1796.42	1403.04	1361.28	1438.84	Fbxw8
ENSRNOG00000001128	678.395	928.693	1021.93	1105.72	783.416	834.943	858.321	Tesc
ENSRNOG00000001129	297.57	288.333	354.409	343.255	298.977	301.295	313.055	Fbxo21
ENSRNOG00000001130	2301.03	2403.49	2414.37	2494.42	2502.37	2391.22	2613.56	Nos1
ENSRNOG00000001134	201.187	214.507	214.774	215.427	191.102	217.25	205.587	Rfc5
ENSRNOG00000001135	186.308	177.734	193.286	230.107	175.829	180.959	197.448	Wsb2
ENSRNOG00000001136	126.439	158.608	148.317	130.692	144.634	137.286	158.729	Pebp1
ENSRNOG00000001138	865.862	962.965	1036.84	1127.45	910.731	883.406	1016.51	Taok3
ENSRNOG00000001139	675.099	768.885	781.82	888.435	758.975	780.204	777.415	Suds3
ENSRNOG00000001141	1298.84	1480.38	1505.06	1818.41	1304.61	1321.82	1496.24	Srrm4
ENSRNOG00000001142	124.889	122.141	150.481	149.953	133.039	124.441	132.157	Prkab1
ENSRNOG00000001143	660.488	698.315	740.403	751.525	635.711	624.68	698.272	Cit
ENSRNOG00000001148	164.011	131.95	164.197	134.53	227.317	185.588	189.245	Rplp0
ENSRNOG00000001149	386.935	596.774	573.887	463.783	414.438	445.767	464.575	Pxn
ENSRNOG00000001151	27.2652	38.1243	39.6693	41.2594	35.8671	31.7234	41.4945	Sirt4
ENSRNOG00000001152	3.48089	3.65702	2.66717	2.77333	3.0245	3.26834	5.18309	Glp1r
ENSRNOG00000001153	5.98223	5.09238	6.19668	8.70481	6.92176	3.87837	5.82606	Pla2g1b
ENSRNOG00000001156	231.16	212.784	245.054	257.962	242.743	215.808	214.676	Msi1
ENSRNOG00000001157	8.59012	8.17741	8.78471	9.17487	9.76327	6.52258	6.98254	Umodl1
ENSRNOG00000001158	726.225	866.847	771.683	862.62	700.456	722.211	793.383	Abcg1
ENSRNOG00000001159	0.840896	1	1.03789	1	0.870551	1.1487	0.870551	Tff3
ENSRNOG00000001160	1.9734	4.53815	5.46089	4.73753	8.72689	5.35824	2.50194	LOC100910137
ENSRNOG00000001161	459.909	505.115	488.201	502.107	479.155	507.075	512.839	Gatc
ENSRNOG00000001162	1	1	1	1	1	1	1	Tff2
ENSRNOG00000001163	234.569	220.793	249.843	299.256	249.265	263.319	267.524	Srsf9
ENSRNOG00000001164	1	1	1	1	1	0.870551	1	Tff1
ENSRNOG00000001165	1	1.12246	1	1	1.1487	0.870551	1	Tmprss3
ENSRNOG00000001167	7.05976	7.33852	6.90087	8.87283	6.7792	9.92089	9.39921	Ubash3a
ENSRNOG00000001169	127.268	150.808	133.446	152.872	122.845	125.665	130.081	Slc37a1
ENSRNOG00000001170	45.1138	46.5139	50.3527	56.447	52.9004	52.0296	50.8276	Cox6a1
ENSRNOG00000001171	157.734	186.884	186.283	210.552	177.561	187.555	182.881	Coq5
ENSRNOG00000001172	507.973	598.223	659.412	711.384	569.656	576.06	606.273	Rnf10
ENSRNOG00000001173	658.934	788.554	742.725	915.571	741.519	786.144	864.478	Cabp1
ENSRNOG00000001174	1001.54	940.202	926.318	1179.23	955.447	945.568	951.933	Pde9a
ENSRNOG00000001177	35.5702	37.4102	42.6974	45.2697	41.5312	42.9678	42.5754	Acads
ENSRNOG00000001178	1013.47	983.746	1173.32	1294.99	1059.64	1035.38	1132.43	Sppl3
ENSRNOG00000001181	155.293	170.39	183.945	173.401	164.768	161.266	155.241	Wdr4
ENSRNOG00000001182	172.713	157.125	198.845	194.375	181.816	186.298	216.25	Ndufv3
ENSRNOG00000001183	9.3657	10.7451	10.1878	11.0733	10.638	13.4235	12.6298	Hnf1a
ENSRNOG00000001184	111.816	148.737	133.776	145.149	115.831	111.808	115.133	Pknox1
ENSRNOG00000001185	101.844	139.832	126.603	130.11	121.549	115.553	142.769	RGD1311899
ENSRNOG00000001187	8.1834	12.7457	11.4031	12.7465	9.09903	9.00265	10.5127	Oasl
ENSRNOG00000001189	33.2417	116.96	44.1726	36.93	36.0495	30.0792	43.3376	Sik1
ENSRNOG00000001190	1597.6	1695.22	1775.6	2029.57	1690.91	1732.28	1790.87	Git2
ENSRNOG00000001191	165.077	195.167	210.222	208.826	165.673	179.861	185.563	Tchp
ENSRNOG00000001192	141.779	103.143	132.277	151.094	146.886	134.468	120.095	Gltp
ENSRNOG00000001193	24.5471	29.7138	34.0601	35.2307	26.279	32.1102	31.8613	Hsf2bp
ENSRNOG00000001194	138.718	137.565	187.623	173.022	152.905	149.746	164.479	Rrp1b
ENSRNOG00000001195	34.2237	48.6858	48.4929	28.6326	45.9309	36.3575	49.6492	Trpv4
ENSRNOG00000001198	204.903	239.317	335.023	247.064	226.867	214.363	256.058	Fam222a
ENSRNOG00000001199	54.9997	53.4748	52.0403	65.8924	47.8448	56.6502	60.7431	Pop5
ENSRNOG00000001201	21.2457	26.3911	28.5947	27.6152	20.5135	22.2226	25.3658	Cstb
ENSRNOG00000001203	146.66	158.488	182.814	181.596	160.236	156.887	157.752	Rrp1
ENSRNOG00000001204	331.858	340.189	450.704	442.729	372.518	365.798	417.598	Ankrd13a
ENSRNOG00000001205	444.429	505.218	507.149	522.541	469.913	450.838	496.888	Agpat3
ENSRNOG00000001210	101.475	93.4084	117.437	115.486	98.1271	104.246	103.57	Pwp2
ENSRNOG00000001211	120.805	125.349	155.186	138.628	134.518	115.819	145.208	RGD1303003
ENSRNOG00000001212	1.03265	0.716235	1.47775	1.94784	1.48295	1.40113	1.69473	Dnmt3l
ENSRNOG00000001213	2.15017	1.47144	2.69009	1.83349	2.14443	1	2.05359	Aire
ENSRNOG00000001214	160.251	175.318	208.806	191.765	167.99	168.762	176.525	Pfkl
ENSRNOG00000001215	71.4658	79.0746	71.2518	86.9688	75.4622	78.2666	80.8971	RGD1309594
ENSRNOG00000001216	143.066	147.66	155.028	148.853	122.573	131.451	143.193	Trpm2
ENSRNOG00000001218	1.02988	1.34801	1.10897	0.650247	0.847609	1	0.80113	LOC100365646
ENSRNOG00000001219	4.07859	5.31166	3.67165	4.00323	3.04667	5.73196	3.39212	Tspear
ENSRNOG00000001222	192.353	237.829	280.957	259.351	225.337	231.067	251.014	Ube2g2
ENSRNOG00000001223	292.523	259.431	339.968	332.267	288.218	304.427	304.993	Pttg1ip
ENSRNOG00000001224	31.4158	34.1754	35.3326	38.6318	32.8056	29.1502	32.7752	Itgb2
ENSRNOG00000001225	184.268	190.325	207.155	219.666	192.712	202.88	188.918	Fam207a
ENSRNOG00000001227	1785.6	1988.3	2060.47	2323.42	1927.56	1969.72	2064.64	Adarb1
ENSRNOG00000001228	77.7846	81.5782	97.7897	93.8308	82.9378	81.3081	93.6714	Pofut2
ENSRNOG00000001229	222.386	270.42	283.126	238.581	249.316	234.473	264.133	Col18a1
ENSRNOG00000001232	120.521	138.521	148.379	131.235	145.722	141.237	167.789	Slc19a1
ENSRNOG00000001235	963.742	1009.64	935.482	1088.07	1001.09	970.442	955.252	Gna12
ENSRNOG00000001236	88.6777	96.1546	97.9894	108.18	94.8048	101.514	99.6392	Brat1
ENSRNOG00000001237	1446.74	1596.64	1659.62	1907.65	1550.32	1519.13	1605.4	Cabin1
ENSRNOG00000001238	619.801	556.228	648.658	750.321	678.056	674.816	715.98	Rsrc2
ENSRNOG00000001239	71.3847	86.9683	80.9496	87.7009	81.0413	78.9296	86.5149	Ddt
ENSRNOG00000001241	3029.99	3232.58	3127.82	3453.43	3216.81	3162.05	3195.06	Iqce
ENSRNOG00000001242	150.115	152.709	160.632	160.644	160.71	145.253	160.847	Gstt3
ENSRNOG00000001243	439.129	425.814	485.702	566.836	474.16	464.447	513.917	Zcchc8
ENSRNOG00000001245	963.277	1080.61	1092.04	1274.12	1020.2	1012.32	1144.08	Pcbp3
ENSRNOG00000001247	1585.38	1642.42	1746.64	2073.71	1679.11	1719.77	1870	Clip1
ENSRNOG00000001249	47.2744	47.3301	47.4005	48.7103	46.6513	37.2245	48.3431	Col6a1
ENSRNOG00000001250	115.115	243.201	158.675	146.709	127.376	125.083	175.47	Lfng
ENSRNOG00000001251	4.35588	6.0082	6.72648	4.19296	4.38433	6.51751	4.02011	Grifin
ENSRNOG00000001253	219.196	215.871	260.392	259.972	228.448	227.79	241.354	Eif3b
ENSRNOG00000001254	61.8369	63.816	68.8518	65.9755	70.8851	65.1446	71.6401	Col6a2
ENSRNOG00000001255	606.133	672.619	768.045	735.998	606.887	605.438	717.406	Mlxip
ENSRNOG00000001256	1417.15	1594.9	1655.82	1867.89	1546.2	1476.32	1574.2	Atxn2
ENSRNOG00000001258	165.41	197.361	182.527	186.688	161.204	164.28	168.756	Snx8
ENSRNOG00000001259	727.459	899.352	831.146	824.379	758.646	749.173	860.827	Cux2
ENSRNOG00000001260	4.52702	2.82101	4.87603	5.82191	4.34014	4.38433	4.32881	Nudt1
ENSRNOG00000001261	6.66683	6.38941	7.36499	7.32721	8.55176	3.75818	7.93004	Ftcd
ENSRNOG00000001262	8.62327	8.14773	11.084	13.3904	9.89971	8.73155	10.8874	Spatc1l
ENSRNOG00000001265	791.094	856.563	860.847	996.356	838.083	790.507	856.393	Mad1l1
ENSRNOG00000001269	567.753	604.946	668.752	721.019	601.133	632.878	662.775	Ppp1cc
ENSRNOG00000001270	164.827	187.67	179.475	183.694	193.718	194.774	189.678	Hvcn1
ENSRNOG00000001271	11.2818	13.3475	12.8024	17	13.4753	12.0905	14.7533	Card6
ENSRNOG00000001272	393.587	432.437	455.361	490.489	434.418	415.704	444.271	Mcm3ap
ENSRNOG00000001273	65.1155	58.0213	64.088	67.3746	60.5799	60.2042	63.5941	Psmg3
ENSRNOG00000001274	241.801	243.843	255.591	305.419	266.13	286.733	293.192	Vps29
ENSRNOG00000001275	1.41421	1.81712	2.22091	1	1.31951	1.64375	2.40822	Tmem184a
ENSRNOG00000001276	361.897	402.326	395.646	468.591	396.436	378.96	405.896	Pcnt
ENSRNOG00000001277	49.5772	87.4381	67.5755	59.4262	54.0265	56.3046	55.3644	Mafk
ENSRNOG00000001278	65.4642	68.5436	66.7634	70.1129	55.6965	62.7917	61.8744	Gpn3
ENSRNOG00000001283	426.199	432.038	453.504	519.043	429.722	464.031	464.156	Anapc7
ENSRNOG00000001284	1	1	1	1	1	1	1.24573	Uncx
ENSRNOG00000001285	1834.89	1969.09	2031.42	2272.13	2008.35	1996.84	2137.34	Atp2a2
ENSRNOG00000001288	112.419	126.737	131.088	136.544	122.171	120.877	132.598	Gpr146
ENSRNOG00000001289	1393.72	1672.76	1576.5	1768.99	1582.59	1569.82	1605.76	LOC498154
ENSRNOG00000001293	124.569	149.015	151.215	151.33	123.24	128.712	159.774	Get4
ENSRNOG00000001294	385.875	414.816	395.652	487.104	448.515	423.568	431.286	Ift81
ENSRNOG00000001295	248.925	227.538	236.176	264.623	258.329	271.938	233.96	S100b
ENSRNOG00000001296	274.448	279.852	301.101	332.767	314.309	282.203	265.146	P2rx7
ENSRNOG00000001297	711.732	781.122	826.087	836.306	757.291	814.52	840.531	Prmt2
ENSRNOG00000001298	6.58174	6.149	6.06094	5.52135	5.31636	4.3159	3.98484	Slc5a4b
ENSRNOG00000001299	803.642	770.888	846.438	998.784	786.494	838.575	858.25	Sun1
ENSRNOG00000001300	174.376	155.247	158.643	174.251	158.872	177.916	163.733	P2rx4
ENSRNOG00000001302	23.756	21.1447	32.0927	29.0718	23.9837	25.2477	29.3608	Adora2a
ENSRNOG00000001303	1300.75	1362.44	1463.35	1687.86	1409.88	1401.64	1477.66	Specc1l
ENSRNOG00000001304	1252.04	1323.65	1425.06	1627.3	1312.93	1244.86	1403.64	Bcr
ENSRNOG00000001309	536.618	575.572	510.124	658.708	565.803	542.898	566.007	Camkk2
ENSRNOG00000001311	369.475	422.431	408.805	433.674	385.681	399.402	416.436	Rab36
ENSRNOG00000001312	477.423	522.961	511.026	508.512	505.731	480.878	510.103	Pdgfa
ENSRNOG00000001313	130.768	131.11	143.786	164.933	131.425	149.517	135.932	Gnaz
ENSRNOG00000001314	407.14	408.895	452.324	557.672	435.226	441.058	439.279	Fam20c
ENSRNOG00000001315	2256.82	2371.11	2364.25	2432.21	2275.14	2240.4	2502.97	Rtdr1
ENSRNOG00000001316	651.379	644.234	716.764	719.181	654.058	656.424	695.232	Anapc5
ENSRNOG00000001317	276.712	242.437	305.318	344.343	300.21	300.368	313.819	Zfp68
ENSRNOG00000001323	325.866	319.319	354.187	414.343	357.167	366.894	369.03	Zfp157
ENSRNOG00000001324	29.7147	32.2003	32.6175	34.6203	26.6052	28.858	32.762	Asmt
ENSRNOG00000001325	178.804	203.299	204.221	203.41	175.066	166.106	196.107	Il3ra
ENSRNOG00000001331	161.913	162.728	185.593	209.767	177.811	183.95	188.381	Rnf34
ENSRNOG00000001333	9.64254	7.76255	7.74274	12.9191	15.7702	10.1045	12.0945	Azgp1
ENSRNOG00000001335	164.655	182.703	186.031	202.574	168.957	176.57	173.801	Zkscan1
ENSRNOG00000001336	85.4402	86.5823	120.445	85.4367	88.4545	93.9255	111.119	Orai1
ENSRNOG00000001337	113.362	129.597	157.148	159.414	130.803	131.86	139.5	Setd1b
ENSRNOG00000001338	13.8544	11.5003	17.2719	21.0167	22.4539	16.7956	23.8608	Hpd
ENSRNOG00000001339	231.398	265.969	239.17	281.909	250.813	259.414	269.836	Psmd9
ENSRNOG00000001341	152.285	156.549	154.104	176.389	154.058	162.918	159.213	Zfp113
ENSRNOG00000001342	192.919	213.881	198.691	207.954	197.01	195.229	205.345	Wdr66
ENSRNOG00000001344	245.494	242.161	242.22	259.914	275.654	237.912	289.223	Aldh2
ENSRNOG00000001345	378.212	390.417	411.721	482.979	399.751	396.309	412.678	Mapkapk5
ENSRNOG00000001346	35.729	34.5288	37.327	38.492	29.6172	32.695	35.2269	Cops6
ENSRNOG00000001347	2.21336	2.25647	2.5698	3.10369	2.99256	1.60043	1.67792	NA
ENSRNOG00000001348	330.014	334.381	350.798	372.725	313.31	347.032	336.286	Erp29
ENSRNOG00000001349	90.8373	76.8531	92.3816	105.507	90.9547	91.8029	96.5734	Mcm7
ENSRNOG00000001350	1102.97	1233.47	1174.2	1385.62	1183.07	1209.62	1200.97	Naa25
ENSRNOG00000001351	389.503	457.694	441.068	512.198	419.133	436.691	433.846	Trafd1
ENSRNOG00000001352	1764.15	2033.62	1900.14	2374.73	1775.56	1765.2	1963.32	Hectd4
ENSRNOG00000001353	144.065	158.675	160.409	157.594	150.507	161.301	154.91	Ap4m1
ENSRNOG00000001355	458.098	538.465	525.743	501.536	494.652	505.809	537.633	Taf6
ENSRNOG00000001360	2.44949	2.48239	5.19249	2.55085	2.18672	3.10369	2.16894	Stag3
ENSRNOG00000001367	14.9329	13.2134	12.9539	12.7516	9.74757	11.6304	13.3953	Gpc2
ENSRNOG00000001368	603.631	662.329	520.061	743.567	605.667	581.239	565.977	Rph3a
ENSRNOG00000001369	7.52313	10.1356	9.29508	9.83341	10.5684	8.87072	7.97535	Oas1a
ENSRNOG00000001374	423.664	476.385	512.415	587.029	421.589	454.2	506.569	Rasal1
ENSRNOG00000001375	65.7553	63.203	67.486	69.6002	60.7052	56.5626	67.2525	Gal3st4
ENSRNOG00000001376	132.666	144.457	128.315	166.23	140.516	140.103	153.672	Mettl7a
ENSRNOG00000001377	73.2221	68.183	81.4494	92.359	81.309	76.1635	73.246	Ddx54
ENSRNOG00000001378	60.0957	58.9939	70.1295	57.8982	65.7119	59.8842	64.3014	Iqcd
ENSRNOG00000001379	200.327	210.727	217.99	219.607	231.636	205.615	289.184	Cyp3a9
ENSRNOG00000001383	97.3063	92.8641	114.019	115.618	107.512	88.8995	106.193	Slc8b1
ENSRNOG00000001385	217.959	212.393	255.722	257.747	221.023	224.514	235.077	Plbd2
ENSRNOG00000001387	20.2452	17.4329	23.3658	23.9684	22.2676	21.9596	25.4472	LOC100910540
ENSRNOG00000001388	34.7828	31.9198	43.1622	40.9705	36.0036	33.7476	37.694	Sds
ENSRNOG00000001389	1	1.34801	1.64755	1.24573	1.1487	1.43097	1	Irs3
ENSRNOG00000001391	26.343	29.6344	27.3695	29.0947	27.5568	25.5497	25.3412	Sdsl
ENSRNOG00000001392	1	1	1	1	1.24573	1.43097	1.24573	Lhx5
ENSRNOG00000001396	27.0656	23.7737	27.787	28.6573	27.8166	26.2634	27.0695	Mospd3
ENSRNOG00000001397	327.338	327.862	355.652	404.086	315.302	322.554	332.727	Rbm19
ENSRNOG00000001399	1.22474	1.93907	1.90137	2.57176	1.89914	1.46508	2.07654	Tbx5
ENSRNOG00000001402	132.41	133.773	158.566	178.304	131.077	142.923	157.715	Lrch4
ENSRNOG00000001404	375.254	391.427	477.476	484.275	374.364	401.273	454.287	Agfg2
ENSRNOG00000001407	14.2196	22.0875	17.7823	15.7027	16.1105	16.6529	19.5415	Tfr2
ENSRNOG00000001408	152.191	154.579	159.946	199.967	150.179	150.242	171.192	Actl6b
ENSRNOG00000001409	158.745	161.483	195.328	196.243	169.827	176.869	187.105	Gnb2
ENSRNOG00000001410	186.335	208.629	239.476	244.316	212.876	200.417	208.164	Gigyf1
ENSRNOG00000001412	1.41421	1.41421	1	1.1487	1	1.31951	1	Epo
ENSRNOG00000001414	1.09166	8.20692	4.44574	5.42519	2.5176	3.05963	5.1825	Serpine1
ENSRNOG00000001415	169.818	174.532	214.135	219.066	192.133	171.655	213.775	Ap1s1
ENSRNOG00000001416	18.9443	25.3206	25.1986	19.6597	18.8386	24.4194	21.5586	LOC100909521
ENSRNOG00000001417	65.2978	71.2908	78.4843	75.1293	70.216	65.563	70.4475	Plod3
ENSRNOG00000001418	69.6726	69.7448	86.2106	85.2916	83.9565	81.6564	81.664	Znhit1
ENSRNOG00000001419	11.1253	10.4986	13.5242	10.5394	11.1181	10.1142	15.9268	Cldn15
ENSRNOG00000001420	574.302	581.163	648.791	680.19	649.302	651.072	666.023	Fis1
ENSRNOG00000001422	125.416	132.214	116.702	142.777	150.454	115.663	110.329	Col26a1
ENSRNOG00000001424	1996.97	2060.07	2073.75	2440.77	2217.07	2031.1	2256.06	Cux1
ENSRNOG00000001425	57.7235	52.8566	59.085	63.6579	57.0251	56.6227	60.4631	Sh2b2
ENSRNOG00000001426	281.028	285.982	355.171	361.359	314.342	320.867	323.513	Prkrip1
ENSRNOG00000001427	185.874	224.095	290.543	257.646	195.885	224.013	228.746	Orai2
ENSRNOG00000001428	29.1168	29.1173	30.882	33.0421	26.0552	34.7411	30.838	Alkbh4
ENSRNOG00000001429	98.7676	104.02	111.468	123.401	98.6407	98.7529	109.806	Lrwd1
ENSRNOG00000001430	53.6776	52.3182	57.2528	64.581	59.4487	48.6444	53.9355	Polr2j
ENSRNOG00000001431	69.5958	56.2962	63.8204	61.4243	58.7152	56.1647	56.3041	Rasa4
ENSRNOG00000001432	215.258	215.065	299.359	270.53	226.225	231.42	251.228	Dtx2
ENSRNOG00000001434	1.31607	1.44118	1.12538	0.821876	0.870551	0.944088	1.58489	Zp3
ENSRNOG00000001435	37.2696	34.2599	37.7882	38.0265	28.7488	34.7444	39.8127	Ssc4d
ENSRNOG00000001436	716.616	866.345	921.458	932.422	816.387	837.399	882.654	Ywhag
ENSRNOG00000001439	980.025	1110.66	1037.19	1310.77	1030.17	1034.08	1130.09	RGD1307391
ENSRNOG00000001440	156.643	181.046	186.554	203.704	173.41	186.164	184.729	Mdh2
ENSRNOG00000001441	94.2557	103.298	112.601	106.956	96.1726	103.384	109.704	Tmem120a
ENSRNOG00000001442	435.867	487.134	520.04	580.644	489.135	510.343	500.298	Por
ENSRNOG00000001443	185.273	214.213	218.387	269.999	217.082	211.487	242.442	Rhbdd2
ENSRNOG00000001444	1.10668	0.749664	1	1	1.17608	0.659754	0.614549	Ccl26
ENSRNOG00000001448	1256.65	1428.16	1606.01	1767.09	1494.75	1356	1705.2	Hip1
ENSRNOG00000001449	127.549	124.384	153.91	161.403	137.67	124.401	147.888	Pom121
ENSRNOG00000001450	33.8852	37.6374	36.3775	36.1452	37.2938	27.6755	31.3644	Nsun5
ENSRNOG00000001451	14.4406	4.02101	9.77228	12.6818	14.7649	13.2444	8.05039	Fkbp6
ENSRNOG00000001453	1536.73	1713.09	1670.83	2003.07	1708.24	1690.34	1807.51	Baz1b
ENSRNOG00000001454	307.246	315.166	345.503	384.65	336.924	350.427	346.019	Eif4h
ENSRNOG00000001455	2062.49	2056.75	2193.08	2391.66	2288.63	2129.2	2193.15	Kif13a
ENSRNOG00000001456	737.234	682.427	816.305	935.395	789.899	791.409	820.224	Nup153
ENSRNOG00000001457	54.096	56.5742	55.7686	60.3656	56.0859	58.2602	61.0841	Rfc2
ENSRNOG00000001465	512.535	608.711	561.859	586.004	527.956	538.882	567.544	Ids
ENSRNOG00000001466	1.31607	0.790358	1	0.810613	0.580642	0.966591	0.821876	LOC100361492
ENSRNOG00000001469	206.167	224.229	263.525	195.04	190.645	179.519	204.365	Eln
ENSRNOG00000001470	147.301	151.745	210.529	187.4	149.445	157.834	180.661	Limk1
ENSRNOG00000001474	7.89644	8.92083	10.8787	11.0933	8.15193	10.3041	7.4736	Wbscr28
ENSRNOG00000001478	453.97	443.948	452.787	467.543	427.073	417.001	413.354	Gtf2ird1
ENSRNOG00000001479	2138.98	2096.29	2370.68	2736.98	2221.03	2146.55	2257.12	Gtf2i
ENSRNOG00000001480	17.7053	17.987	16.5213	19.7509	17.8267	12.6824	18.6842	Ncf1
ENSRNOG00000001482	168.809	194.904	185.455	217.449	181.19	176.032	181	NA
ENSRNOG00000001483	152.683	164.793	181.733	205.211	161.478	161.51	167.96	Wbscr16
ENSRNOG00000001484	227.075	200.81	352.022	306.523	243.057	252.728	270.435	Gatsl2
ENSRNOG00000001488	451.592	482.44	506.243	548.868	486.266	509.43	524.631	Psmb1
ENSRNOG00000001489	211.191	216.843	243.149	286.743	248.376	240.586	274.379	Tbp
ENSRNOG00000001490	245.762	245.474	267.861	294.162	281.251	280.56	293.268	Pdcd2
ENSRNOG00000001492	6598.86	6348.11	6072.8	6788.94	6317.6	6267.9	6927.08	Slc8a2
ENSRNOG00000001493	153.993	158.317	163.578	200.275	160.864	197.194	179.639	Kptn
ENSRNOG00000001494	616.928	637.386	594.298	743.926	584.69	571.364	693.334	Napa
ENSRNOG00000001499	2.37841	2.07578	2.94168	2.93016	2.35216	3.06389	2.40225	Mia
ENSRNOG00000001500	239.116	265.108	260.994	258.483	264.948	246.189	261.036	Rab4b
ENSRNOG00000001501	59.0425	58.8113	66.3469	68.203	65.7182	66.1147	68.8217	Snrpa
ENSRNOG00000001506	29.9519	24.6308	35.254	40.964	33.4644	31.0426	36.3238	Tmem35
ENSRNOG00000001510	1	1	1	1	1	1	1	NA
ENSRNOG00000001514	11.1673	13.406	13.45	15.3703	12.0171	11.4054	17.0683	Cdca7
ENSRNOG00000001515	1051.99	1012.68	820.164	1254.12	1133.66	1039.24	1110.07	Zak
ENSRNOG00000001516	3416.07	4090.06	3862.28	4164.84	3482.11	3546.99	3568.91	Rapgef4
ENSRNOG00000001517	229.447	195.542	232.374	278.818	247.421	240.701	250.955	Pdk1
ENSRNOG00000001518	930.947	939.52	849.976	1002.53	939.249	858.218	841.422	Itga6
ENSRNOG00000001519	2.91295	3.94683	5.47316	2.49146	4.28225	3.10369	3.47125	Dlx2
ENSRNOG00000001520	87.402	88.2416	93.5713	97.9913	92.5385	100.72	100.256	Dlx1
ENSRNOG00000001524	283.293	284.857	287.267	356.73	318.426	320.599	340.454	Hat1
ENSRNOG00000001525	2786.91	3288.81	3448.06	3768.75	2917.31	2910.45	3465.21	Igsf11
ENSRNOG00000001527	45.7605	54.4265	48.4392	46.0837	48.8365	48.7201	48.5733	Cd80
ENSRNOG00000001528	694.9	647.359	563.27	766.853	627.315	659.934	718.911	Gap43
ENSRNOG00000001531	93.4843	85.6125	115.393	131.636	116.729	116.608	126.08	Chac2
ENSRNOG00000001544	1056.45	797.422	580.507	1229.33	1198.42	969.337	1057.06	Cyyr1
ENSRNOG00000001547	1167.76	1182.3	1150.98	1467.32	1221.64	1214.98	1263.57	Agps
ENSRNOG00000001548	296.355	269.418	314.945	371.492	357.471	339.769	381.144	Nfe2l2
ENSRNOG00000001551	51.2305	48.4742	57.5733	70.556	54.6478	61.8577	69.8041	Atp5j
ENSRNOG00000001554	437.78	412.253	455.459	530.751	480.021	457.227	506.663	RGD1563888
ENSRNOG00000001555	291.399	327.628	289.202	320.829	315.399	316.383	334.824	Btg3
ENSRNOG00000001557	3064.38	3336.06	3129.66	3587.05	3367.52	3502.56	3585.19	Cxadr
ENSRNOG00000001559	1180.48	1205.38	1236.3	1496.24	1290.88	1237.7	1322.49	Mtx2
ENSRNOG00000001572	1	1	1	1	1	1	1	Hoxd1
ENSRNOG00000001573	1236.05	1349.25	1276.51	1501.35	1298.25	1306.88	1411.91	Usp25
ENSRNOG00000001575	1065.99	987.832	1011.99	1204.27	961.368	971.979	1106.42	Grik1
ENSRNOG00000001577	1	1	1	1	1	1	1	Hoxd3
ENSRNOG00000001578	1	1	1	1	1	1.1487	1	Hoxd4
ENSRNOG00000001580	1	1	1	1	1	1	1	Hoxd9
ENSRNOG00000001581	0.840896	0.793701	1	1	1	0.72478	1	Hoxd10
ENSRNOG00000001582	171.225	173.531	186.356	227.674	203.694	187.905	205.669	Bach1
ENSRNOG00000001584	76.3336	87.5742	83.0834	92.1365	75.5206	80.1232	81.153	Map3k7cl
ENSRNOG00000001585	889.949	852.045	876.083	1129.27	958.449	907.972	988.148	Nrip1
ENSRNOG00000001587	1	1	1	1	1	1	1	Hoxd12
ENSRNOG00000001588	1	1	1	1	1	1	1	Hoxd13
ENSRNOG00000001589	1	1	1	1	1	1	1	Evx2
ENSRNOG00000001592	430.561	402.504	462.091	520.301	462.158	475.496	480.133	Cct8
ENSRNOG00000001593	1117.73	1115.19	1146.06	1374.09	1147.08	1175.44	1202.86	Lnp
ENSRNOG00000001596	143.991	183.318	156.393	177.932	163.928	159.851	183.811	Atp5g3
ENSRNOG00000001597	1555.26	1613.33	1612.95	1884.73	1623.14	1708.43	1747.61	Atf2
ENSRNOG00000001598	571.475	594.998	613.764	710.555	623.361	641.609	693.499	Usp16
ENSRNOG00000001599	24.5194	27.6472	26.9549	32.7575	35.0947	29.2819	36.7956	Rwdd2b
ENSRNOG00000001602	678.325	659.026	724.136	845.451	702.104	711.928	749.61	Ltn1
ENSRNOG00000001603	91.1676	95.9536	81.7585	94.0493	85.6963	89.5183	99.2832	N6amt1
ENSRNOG00000001607	24.3497	37.1295	19.1819	20.4054	20.2984	20.9262	20.5167	Adamts1
ENSRNOG00000001608	592.979	656.54	726.131	834.434	692.315	728.336	825.517	Nxpe3
ENSRNOG00000001609	287.075	275.353	281.898	344.958	286.466	283.887	304.953	Cep97
ENSRNOG00000001611	160.637	160.734	176.127	180.831	178.522	187.214	186.244	Rpl24
ENSRNOG00000001613	598.713	635.512	690.127	786.017	662.006	691.252	729.456	Zbtb11
ENSRNOG00000001616	1623.67	1579.05	1604.21	1991.85	1753.87	1688.33	1797.5	Senp7
ENSRNOG00000001618	11.3899	13.0018	8.63934	10.3552	11.9534	12.291	11.3707	Ripk4
ENSRNOG00000001620	461.839	511.108	527.102	646.715	548.512	552.528	586.809	Prdm15
ENSRNOG00000001621	801.926	781.039	881.302	1034.28	844.855	798.69	912.07	C2cd2
ENSRNOG00000001622	97.5936	99.3377	112.375	178.475	120.473	97.0855	143.282	Impg2
ENSRNOG00000001623	413.349	424.672	475.738	501.557	447.389	432.957	463.922	Zfp295
ENSRNOG00000001627	614.615	602.322	603.498	614.945	641.61	577.596	624.529	Abi3bp
ENSRNOG00000001628	243.016	333.984	303.739	350.306	265.182	284.911	305.761	Pcp4
ENSRNOG00000001629	134.606	139.219	151.363	171.306	143.12	146.859	147.825	Wrb
ENSRNOG00000001632	2773.18	3090.6	3038.37	3538.55	3041.92	2961.66	3105.58	Brwd1
ENSRNOG00000001633	386.733	394.614	425.545	480.835	410.281	443.632	462.633	Tfg
ENSRNOG00000001634	18.6069	14.3426	19.6242	16.6516	18.6374	19.0268	17.029	Adgrg7
ENSRNOG00000001640	549.893	521.976	598.64	687.375	559.958	580.803	582.277	Tomm70a
ENSRNOG00000001642	810.724	805.744	820.053	987.769	814.889	847.387	838.119	Tbc1d23
ENSRNOG00000001643	79.6394	86.6539	93.4347	90.6414	86.2139	77.0478	91.41	Psmg1
ENSRNOG00000001644	12.7356	9.99653	12.5676	11.6092	14.1862	13.4705	15.7772	Tmem30c
ENSRNOG00000001645	627.712	681.942	616.254	750.349	619.926	624.244	678.612	Filip1l
ENSRNOG00000001647	145.521	119.881	150.409	168.018	151.845	147.739	163.163	Ets2
ENSRNOG00000001652	338.715	349.745	274.15	359.017	346.843	340.375	361.22	Erg
ENSRNOG00000001653	1290.56	1337.86	1314.7	1370.38	1261.17	1284.97	1312.36	St3gal6
ENSRNOG00000001654	118.48	121.473	120.064	140.69	136.676	135.562	152.227	Cpox
ENSRNOG00000001656	1	1.7818	2.85343	2.43407	2.16894	2.35216	2.68597	Kcnj15
ENSRNOG00000001657	69.727	69.5784	81.1133	75.5519	73.234	79.4161	75.6745	Cldnd1
ENSRNOG00000001658	845.917	1189.72	974.288	1658.75	950.497	987.005	1135.3	Kcnj6
ENSRNOG00000001662	2086.81	2250.02	2232.99	2695.75	2259.68	2094.96	2366.77	Dyrk1a
ENSRNOG00000001675	1	1	1	1	1	1	1.1487	NA
ENSRNOG00000001679	129.062	162.307	136.83	188.9	158.721	151.814	143.855	Gabrr3
ENSRNOG00000001680	152.685	144.793	151.917	185.378	170.45	152.529	160.272	Mina
ENSRNOG00000001681	359.685	315.161	372.365	394.828	361.39	378.822	377.948	Dscr3
ENSRNOG00000001682	8190.58	8371.36	8338.34	10003.7	7991.27	8164.97	8494.23	Ttc3
ENSRNOG00000001684	3.60021	4.82386	4.07913	5.17066	6.60806	6.78692	7.15255	Ripply3
ENSRNOG00000001686	2650.35	2771.85	2624.3	2863.83	2780.65	2510.44	2569.54	Hlcs
ENSRNOG00000001687	728.05	776.864	720.542	868.153	803.721	731.966	795.609	Crybg3
ENSRNOG00000001689	592.317	608.728	614.983	812.142	682.643	649.231	728.298	Arl6
ENSRNOG00000001691	1	1	1.20094	1	1	1.31951	1	Cldn14
ENSRNOG00000001692	24.2553	24.1094	28.3675	32.1839	27.0681	24.9768	29.4036	Chaf1b
ENSRNOG00000001699	377.33	415.659	440.082	478.45	397.269	451.903	446.333	Setd4
ENSRNOG00000001700	805.495	878.364	852.861	893.344	828.281	814.897	859.502	Dfnb31
ENSRNOG00000001701	16.6202	19.3473	19.5537	16.8339	16.0114	15.1192	20.6577	Cbr3
ENSRNOG00000001704	385.462	404.496	349.242	415.008	391.923	313.488	360.659	Runx1
ENSRNOG00000001706	37008.4	39194	37596.9	47526.9	42615.2	39037.9	43082.3	Kalrn
ENSRNOG00000001707	402.275	452.087	449.435	527.286	427.863	435.474	470.677	Vwa5b2
ENSRNOG00000001708	136.566	120.987	153.439	163.067	147.354	131.846	134.034	Dvl3
ENSRNOG00000001709	247.925	288.839	282.947	388.611	188.994	299.645	327.717	Ap2m1
ENSRNOG00000001710	177.147	175.506	205.063	210.098	178.367	172.054	206.875	Abcf3
ENSRNOG00000001711	12.0611	18.2573	10.831	14.4814	7.2268	12.9062	12.7402	Hrasls
ENSRNOG00000001712	54.8063	62.4731	61.4481	69.6209	61.3186	59.623	70.3853	Alg3
ENSRNOG00000001714	519.418	551.821	590.773	619.096	546.803	545.95	583.81	Atp13a4
ENSRNOG00000001715	161.511	172.991	169.532	188.415	189.064	177.412	173.678	Ece2
ENSRNOG00000001717	1409.41	1399.42	1474.49	1753.65	1484.9	1434.44	1560.32	Opa1
ENSRNOG00000001719	165.048	172.104	185.283	216.048	161.477	167.165	177.578	Psmd2
ENSRNOG00000001720	18.4804	23.1896	27.8076	25.3061	24.2246	23.2016	17.4714	Hes1
ENSRNOG00000001724	340.236	366.818	352.176	408.657	327.705	340.324	355.804	Atp13a3
ENSRNOG00000001726	307.124	333.09	313.09	379.499	298.643	327.023	357.139	Tmem44
ENSRNOG00000001727	240.223	225.097	267.047	295.948	246.511	245.732	257.284	Lsg1
ENSRNOG00000001729	489.096	574.782	609.653	751.241	533.51	543.906	628.302	Xxylt1
ENSRNOG00000001730	4535.82	5313.51	5681.86	6614.86	5384.35	5308.25	5979.81	Acap2
ENSRNOG00000001733	333.958	362.199	381.618	442.816	371.3	397.862	411.121	Ppp1r2
ENSRNOG00000001736	822.261	890.605	873.34	978.795	878.173	884.333	889.682	Bdh1
ENSRNOG00000001738	223.211	237.427	264.932	279.083	239.821	226.606	249.486	Eif4g1
ENSRNOG00000001739	49.2507	40.6738	36.9924	52.6587	49.8489	52.5348	51.1479	Mfi2
ENSRNOG00000001742	137.116	193.456	173.693	200.36	142.6	153.519	170.304	Clcn2
ENSRNOG00000001746	47.7452	50.0623	54.5637	57.7861	55.0615	54.3676	55.4186	Ncbp2
ENSRNOG00000001747	353.662	341.293	458.877	438.472	395.146	367.482	413.999	Pak2
ENSRNOG00000001748	31.0426	34.4142	34.1989	34.2855	30.7303	35.0816	34.4862	LOC100912534
ENSRNOG00000001750	252.527	309.043	282.052	336.381	234.901	243.761	267.231	Chrd
ENSRNOG00000001752	101.225	118.912	111.376	133.06	118.469	121.335	126.326	Nrros
ENSRNOG00000001754	68.5549	75.0413	66.0252	72.1009	82.1658	66.9097	77.5374	Wdr53
ENSRNOG00000001756	143.603	148.479	170.7	170.672	133.65	149.549	150.324	LOC100911374
ENSRNOG00000001757	23.5129	16.7949	18.6054	17.0016	18.6448	15.4225	23.9135	Tm4sf19
ENSRNOG00000001758	180.602	168.016	194.259	218.835	196.476	219.663	228.066	Tctex1d2
ENSRNOG00000001762	393.006	385.803	457.348	509.649	439.847	441.864	460.333	Pcyt1a
ENSRNOG00000001764	1578.2	1679.97	1660.32	1944.12	1584.34	1540.76	1685.13	Vps8
ENSRNOG00000001765	12.3173	17.6204	17.0599	18.4556	17.9625	12.5141	18.1949	Slc51a
ENSRNOG00000001766	632.943	342.177	494.537	884.629	657.309	635.512	608.801	Tfrc
ENSRNOG00000001767	583.003	579.823	678.436	691.04	565.805	590.563	672.459	RGD1562339
ENSRNOG00000001769	1268.82	1307.15	1497.34	1722.39	1307.5	1295.18	1417.63	Tnk2
ENSRNOG00000001770	71.3749	88.3816	98.9709	104.019	87.4083	89.197	103.019	Ehhadh
ENSRNOG00000001773	478.018	505.502	513.77	604.49	500.071	506.778	524.832	Senp2
ENSRNOG00000001774	1120.78	1114.28	1144.23	1353.2	1158.91	1173.42	1208.76	Lrch3
ENSRNOG00000001776	1	0.793701	1	1.24573	1	1.24573	1	Muc20
ENSRNOG00000001777	1.86121	1.24644	1.39908	1	1.28474	1.24573	1.7411	Muc4
ENSRNOG00000001781	296.233	331.114	314.155	375.788	304.812	319.938	314.559	Lmln
ENSRNOG00000001782	534.638	557.395	600.467	662.774	552.798	555.092	589.719	Osbpl11
ENSRNOG00000001783	1043.45	1065.44	1162.18	1340.19	1157.65	1177.88	1202.17	Tra2b
ENSRNOG00000001785	572.631	885.334	537.725	577.547	580.866	516.161	558.604	Etv5
ENSRNOG00000001786	1642.91	1690.91	1735.12	2016.78	1660.22	1786.52	1706.54	Snx4
ENSRNOG00000001789	2104.16	2319.58	2157.51	2702.07	2170.91	2063.17	2258.6	Zfp148
ENSRNOG00000001792	88.0835	104.828	93.5817	97.5063	93.9567	100.822	88.1044	Slc12a8
ENSRNOG00000001793	1033.66	1297.43	1256.83	1455.47	1161.65	1220.06	1297.7	Heg1
ENSRNOG00000001794	9.08351	4.04931	6.30082	6.8131	6.17958	8.68614	5.36312	Muc13
ENSRNOG00000001795	379.391	406.556	446.544	404.658	408.884	372.083	424.208	NA
ENSRNOG00000001796	2965.83	3553.29	3863.35	5007.98	3271.02	3375.85	3991.29	Dgkg
ENSRNOG00000001797	83.1618	100.222	84.013	107.534	91.9036	90.2408	96.1819	Umps
ENSRNOG00000001803	120.354	143.724	133.376	159.161	139.729	144.442	148.685	Dnajb11
ENSRNOG00000001804	689.502	711.003	734.357	929.136	757.958	693.578	751.524	AABR07062513.1
ENSRNOG00000001806	0.52545	0.936592	0.982593	0.463466	1.04814	0.96342	0.962256	Fetub
ENSRNOG00000001807	79.7604	70.2611	77.7253	114.674	96.9686	93.9065	110.738	Sspn
ENSRNOG00000001808	874.12	863.265	919.786	1119.24	933.783	936.692	922.419	Asun
ENSRNOG00000001809	1.78071	3.31895	1.53631	2.39104	2.37515	1.5512	1.93215	Hrg
ENSRNOG00000001811	398.13	419.555	433.507	498.603	447.295	470.446	495.478	Fgfr1op2
ENSRNOG00000001813	1431.21	1526.97	1497.28	1820.96	1550.34	1566.01	1638.37	Dnm1l
ENSRNOG00000001815	831.596	886.771	888.688	971.058	912.952	907.506	894.19	Eif4a2
ENSRNOG00000001816	55.3094	63.2091	53.5354	73.2284	59.7602	56.5493	65.9518	Rfc4
ENSRNOG00000001817	493.074	523.122	533.75	615.438	501.528	526.417	562.862	Tm7sf3
ENSRNOG00000001820	86.7076	73.129	103.687	110.365	98.8706	86.367	91.927	Med21
ENSRNOG00000001821	2.10944	3.59536	4.13821	4.07597	2.85294	2.49146	4.09535	Adipoq
ENSRNOG00000001823	415.635	415.253	403.074	469.766	424.286	426.505	477.442	St6gal1
ENSRNOG00000001825	841.163	1204.31	1138.64	1348.96	1032.81	1175.7	1275.86	Pkp2
ENSRNOG00000001827	356.675	353.691	376.377	370.437	391.779	336.805	393.808	Masp1
ENSRNOG00000001828	444.985	485.338	544.586	538.343	460.073	481.839	527.995	Stk38l
ENSRNOG00000001829	493.921	467.299	553.567	612.588	523.233	535.764	576.086	Ube2v2
ENSRNOG00000001830	56.7345	56.6769	66.9603	70.9575	52.9391	70.6806	60.404	Arntl2
ENSRNOG00000001833	109.909	121.518	110.631	135.331	118.162	120.175	120.898	Mcm4
ENSRNOG00000001834	56.108	56.5771	63.6937	68.2032	64.7501	68.1801	67.4102	Mzt2b
ENSRNOG00000001837	5.78502	4.09638	5.07752	2.3996	3.76447	4.41633	3.10369	Sst
ENSRNOG00000001839	1	1	1	1	1	1	1	Vpreb2
ENSRNOG00000001842	375.541	350.22	375.217	463.544	389.391	387.306	412.605	Mrps35
ENSRNOG00000001843	236.916	336.215	403.944	287.788	234.196	282.008	388.028	Bcl6
ENSRNOG00000001844	131.007	130.239	175.129	182.176	168.01	171.507	160.203	Klhl42
ENSRNOG00000001845	353.311	340.296	366.578	397.716	341.533	356.704	340.309	Top3b
ENSRNOG00000001847	647.762	630.802	657.099	732.086	644.361	635.4	661.379	Ccdc91
ENSRNOG00000001849	2031.58	2162.24	2143.91	2467.95	2148.63	2131.68	2245.01	Mapk1
ENSRNOG00000001851	456.325	490.419	428.97	521.172	431.437	434.785	459.448	Far2
ENSRNOG00000001852	855.496	847.551	855.736	1025.64	876.663	891.714	898.472	Ergic2
ENSRNOG00000001854	1413.55	1537.91	1622.56	1769	1536.78	1455.78	1643.29	Tmtc1
ENSRNOG00000001858	66.9475	68.863	67.8552	71.7636	65.9603	70.582	69.693	Ypel1
ENSRNOG00000001859	11.5752	11.7298	11.6765	11.2586	12.124	13.377	9.41353	Sdf2l1
ENSRNOG00000001860	2.21336	1.84931	1.51309	1.64375	2.04767	1.31951	1.7411	Ccdc116
ENSRNOG00000001861	24.679	19.6551	26.7506	23.2092	24.2251	22.9671	22.4116	Ydjc
ENSRNOG00000001862	532.866	541.418	559.177	625.806	554.647	561.494	605.714	Ube2l3
ENSRNOG00000001864	72.5322	88.9154	90.9673	92.8301	95.9098	86.2496	83.6021	Tmem191c
ENSRNOG00000001865	67.8593	65.5975	73.3107	92.371	76.0039	72.2155	76.0545	Serpind1
ENSRNOG00000001867	204.099	182.865	237.486	241.051	213.676	223.535	229.909	Snap29
ENSRNOG00000001868	269.381	256.568	349.451	397.873	324.045	310.418	391.853	LOC100911248
ENSRNOG00000001869	72.1202	55.5038	69.8783	79.1319	72.6472	71.947	79.7581	Rab44
ENSRNOG00000001870	329.882	345.228	400.241	429.49	378.114	360.616	391.594	Lztr1
ENSRNOG00000001872	104.395	118.429	111.12	99.1961	119.523	118.932	130.556	Lrrc74b
ENSRNOG00000001873	170.719	174.99	190.383	169.83	181.906	168.13	176.433	P2rx6
ENSRNOG00000001874	102.021	95.4562	92.6709	81.0761	95.0308	95.3508	101.628	Slc7a4
ENSRNOG00000001875	209.222	222.081	231.862	227.712	207.025	215.404	199.214	Smpd4
ENSRNOG00000001876	49.7069	56.0025	64.0366	68.3844	58.0309	53.5702	66.6389	Ccdc74a
ENSRNOG00000001877	1706.2	1968.99	1981.51	2323.27	1893.32	1836.47	1971.69	Med15
ENSRNOG00000001878	338.702	313.491	404.899	423.283	358.226	355.946	393.937	Klhl22
ENSRNOG00000001880	204.72	256.406	273.045	241.979	222.318	232.71	248.87	Dgcr6
ENSRNOG00000001884	150.314	142.102	153.714	179.556	165.15	167.646	172.634	RGD1565297
ENSRNOG00000001885	92.6069	109.6	126.581	124.622	93.4298	103.459	111.841	Trmt2a
ENSRNOG00000001886	593.669	591.768	638.184	732.112	615.632	588.442	648.266	Dgcr8
ENSRNOG00000001888	397.227	456.352	497.62	507.732	433.789	443.241	444.995	Arvcf
ENSRNOG00000001889	304.428	381.16	394.505	385.233	333.474	347.373	371.801	Comt
ENSRNOG00000001890	260.413	258.298	287.394	294.596	260.708	254.489	267.212	Txnrd2
ENSRNOG00000001891	462.474	492.195	491.263	549.122	491.005	467.95	520.166	Gnb1l
ENSRNOG00000001892	33.9256	39.3027	37.9839	42.6849	35.8223	38.2083	44.5292	Tbx1
ENSRNOG00000001908	80.8459	76.0353	71.1584	86.6462	75.6446	73.5777	75.9205	Klhl6
ENSRNOG00000001911	243.775	220.128	220.983	246.673	225.974	260.715	235.775	Map6d1
ENSRNOG00000001912	1.34267	1.59324	1.3291	1.19871	1.26458	1.43097	2.10914	Tecrl
ENSRNOG00000001915	5.86254	5.85581	2.63667	3.42281	4.64398	2.78652	5.33454	Chodl
ENSRNOG00000001916	11.8436	15.8219	8.33121	13.4217	10.7183	8.06027	10.4282	Tmprss15
ENSRNOG00000001923	5.66787	6.07769	5.25342	5.48601	6.21999	8.02748	6.74135	Tprg1
ENSRNOG00000001924	18.217	21.3029	14.8931	18.3144	16.3926	17.9994	15.4488	Tp63
ENSRNOG00000001926	31.7451	60.158	53.5286	33.0377	32.2869	37.1654	54.5566	Cldn1
ENSRNOG00000001928	2977.55	4009.24	2992.52	3858.02	3250.86	3259.49	3335.95	Il1rap
ENSRNOG00000001930	1781.37	1766.6	1776.72	2046.76	1756.29	1811	1877.22	Ccdc50
ENSRNOG00000001931	5132.49	5508.89	5030.7	5960.85	4766.29	4923.8	5238.51	Fgf12
ENSRNOG00000001942	175.042	195.697	177.791	226.214	189.308	177.48	195.991	Vcsa1
ENSRNOG00000001943	1.56508	2.03965	1.81712	2.70192	1.88818	1.1487	1.43097	Retnlg
ENSRNOG00000001945	34.7683	35.3258	32.9508	39.7493	34.2911	31.8291	34.9916	Vcsa2
ENSRNOG00000001949	0.930605	0.887638	0.714568	1.05408	1.5161	1.28151	1.29627	Smr3a
ENSRNOG00000001950	1.18921	1.12246	1.12246	1.1487	1.1487	1	1.1487	Cabs1
ENSRNOG00000001951	2.11474	1.94416	2.62074	3.62864	4.22734	3.36587	2	Csn3
ENSRNOG00000001953	258.76	269.54	269.964	292.521	265.855	258.977	293.919	Bace2
ENSRNOG00000001955	2.05977	1.51309	1.41421	3.10369	2.65531	1.71877	2.04767	Retnla
ENSRNOG00000001956	1614.44	1598.51	1564.17	1946.62	1640.96	1639.31	1715.71	Dzip3
ENSRNOG00000001957	1.78546	3.2527	2.89915	2.65338	3.32783	2.95586	1.64461	ste2
ENSRNOG00000001958	444.689	463.693	454.422	556.214	465.221	469.315	484.845	Ift57
ENSRNOG00000001959	34.2347	24.5728	26.9891	22.2595	31.9526	20.3488	22.8959	Mx1
ENSRNOG00000001960	65.1677	73.7929	98.095	86.637	77.9279	75.2882	102.728	Sult1d1
ENSRNOG00000001962	5.41104	4.59735	2.54699	8.88084	3.90631	4.64847	4.49257	Fam3b
ENSRNOG00000001963	116.574	98.3369	90.8436	132.594	116.417	91.7119	99.5823	Mx2
ENSRNOG00000001964	1216.42	1249.73	1196.29	1467.28	1218.11	1268.78	1337.57	Cd47
ENSRNOG00000001967	1	0.707107	1.51309	1.37973	1.04564	0.870551	1.31951	Sult1b1
ENSRNOG00000001971	1217.86	1320.74	1204.4	1548.73	1349.12	1294.1	1484.01	Bbx
ENSRNOG00000001973	88.7408	98.4058	84.6256	119.479	108.295	94.0975	94.6328	Ugt2a1
ENSRNOG00000001976	5.56597	8.97933	11.786	9.39316	11.8803	8.09447	9.95384	Tmprss2
ENSRNOG00000001979	45.8029	66.5417	52.9262	71.0701	62.4866	46.3231	55.5277	Rcan1
ENSRNOG00000001980	20.584	21.9614	16.5329	31.3022	24.1803	18.1114	20.1939	Ugt2b35
ENSRNOG00000001982	2221.45	2487.73	2232.7	2808.15	2297.51	2275.55	2498.77	Cblb
ENSRNOG00000001984	1.18921	1	1	1	1	1	0.805927	Kcne1
ENSRNOG00000001989	6083.63	6110.09	5150.68	7352.17	6691.62	6083.23	6342.95	Alcam
ENSRNOG00000001990	192.405	179.747	152.153	238.269	195.838	180.905	166.709	Ugt2b17
ENSRNOG00000001991	280.018	289.404	304.37	331.613	314.352	304.737	331.053	Atp5o
ENSRNOG00000001992	1129.53	1206.99	1159.66	1373.6	1179.83	1159.16	1229.84	Atp6v1a
ENSRNOG00000001996	1036.18	1087.07	1026.16	1267.67	1121.77	1144.59	1114.73	Ythdc1
ENSRNOG00000002001	2342.85	2588.22	2743.5	3071.03	2495.15	2282.67	2519.16	Itsn1
ENSRNOG00000002002	0.713171	0.768143	0.691042	0.697424	0.923028	1.09246	0.89832	Tmprss11bnl
ENSRNOG00000002004	35.3602	43.696	38.4149	41.6333	37.7706	46.2851	53.9365	Prdm8
ENSRNOG00000002005	8.93527	8.70132	8.41391	9.54519	7.96045	9.84371	8.97782	Tmprss11f
ENSRNOG00000002011	6.70854	2.73658	4.67165	5.53329	2.70192	2.96071	3.55618	Gnrhr
ENSRNOG00000002012	95.7344	119.9	110.981	125.603	110.565	118.416	112.699	Donson
ENSRNOG00000002013	801.648	864.405	717.49	924.529	803.497	807.416	853.455	Sidt1
ENSRNOG00000002014	100.288	94.3967	104.374	122.296	99.6088	109.652	113.206	Stap1
ENSRNOG00000002021	1724.95	1816.59	1826.79	2154.86	1897.62	1955.28	2030.6	Son
ENSRNOG00000002024	8078.25	8679.82	7813.14	9883.85	8538.42	8552.11	8773.54	Epha5
ENSRNOG00000002026	17.2264	15.9447	19.4151	17.6068	19.2204	18.5614	25.5826	Dnajc28
ENSRNOG00000002028	522.927	514.767	563.841	659.141	582.307	535.676	570.251	Tmem50b
ENSRNOG00000002031	1.68179	1.51309	1.84931	1.31951	2	2.63902	1.88818	Naa11
ENSRNOG00000002032	170.392	191.906	215.474	229.07	204.145	203.332	208.036	Ifngr2
ENSRNOG00000002035	548.004	603.43	574.836	611.232	609.552	636.404	679.347	Paqr3
ENSRNOG00000002036	969.63	1066.85	1109.17	1270.96	1031.29	1086.41	1128.72	Paxbp1
ENSRNOG00000002039	1602.71	1602.93	1579.6	1961.57	1669.83	1634.91	1796.28	Evi5
ENSRNOG00000002040	1885.01	2045.78	1936.87	2142.57	2027.05	1956.53	2053.79	Bmp2k
ENSRNOG00000002041	694.671	621.867	586.936	779.72	735.058	620.011	620.381	Boc
ENSRNOG00000002042	1	1.25992	1.12246	1.1487	1.55185	1.43097	1.1487	Gfi1
ENSRNOG00000002044	229.836	232.234	228.532	271.99	245.334	271.283	282.07	Gtpbp8
ENSRNOG00000002045	391.265	573.729	519.323	438.94	442.845	409.009	466.847	Anxa3
ENSRNOG00000002046	2.39303	1.71147	2.26328	2.29728	2.07157	2.16219	1.54145	Cd200r1l
ENSRNOG00000002050	903.351	950.963	1013.66	865.195	874.382	824.341	892.243	Igfbp7
ENSRNOG00000002051	1523.29	1619.97	1671.67	1999.88	1624.9	1641.05	1781.5	Synj1
ENSRNOG00000002052	162.402	150.423	155.363	155.428	149.902	145.363	155.998	Ccdc80
ENSRNOG00000002053	1563.41	1713.65	1595.97	1867.59	1549.54	1578.47	1773.38	Fras1
ENSRNOG00000002054	953.801	931.524	987.013	1122.67	932.835	907.917	965.858	Glmn
ENSRNOG00000002055	162.522	140.245	195.826	208.165	163.101	178.45	185.129	Noa1
ENSRNOG00000002057	36.6939	129.298	119.279	49.9893	41.1923	51.3568	99.3486	Slc10a6
ENSRNOG00000002061	701.013	755.704	841.295	922.459	813.18	796.237	915.532	Ptpn13
ENSRNOG00000002069	196.988	213.897	221.632	254.632	209.518	215.613	224.492	Slc35a5
ENSRNOG00000002070	254.385	250.745	275.417	318.473	286.653	227.955	322.94	Mrpl1
ENSRNOG00000002072	177.917	238.148	345.739	223.891	182.922	195.398	255.613	Eva1c
ENSRNOG00000002073	270.91	253.488	264.289	330.228	272.821	274.729	299.678	Brdt
ENSRNOG00000002074	75.9718	69.9291	84.9988	93.964	87.6341	77.4232	90.3956	Rest
ENSRNOG00000002075	1418.72	1445.74	1517.87	1792.15	1406.28	1446.65	1537	Cnot6l
ENSRNOG00000002079	6912.56	8107.75	7718.83	9289.53	7268.76	6988.03	7781.03	Mapk10
ENSRNOG00000002080	486.885	543.122	570.087	627.394	521.403	498.106	525.546	Urb1
ENSRNOG00000002085	38.0198	30.9693	19.4335	17.0206	20.2136	30.1355	21.8581	Thegl
ENSRNOG00000002089	69.2799	42.1712	84.7032	75.5587	66.3152	74.5153	86.3304	Ccng2
ENSRNOG00000002091	843.212	901.847	916.165	1053.21	935.672	896.761	983.689	Gtf3c3
ENSRNOG00000002092	618.789	742.685	635.48	842.046	632.531	660.812	696.403	Hunk
ENSRNOG00000002093	873.95	982.508	1059.61	1120.69	953.291	934.307	1137.95	Tgfbr3
ENSRNOG00000002094	814.497	781.783	824.134	985.906	861.215	872.94	919.152	Atg3
ENSRNOG00000002097	26.07	28.492	30.623	31.3934	26.585	26.4149	26.2578	Rasl11b
ENSRNOG00000002100	1088.43	1177.58	1171.47	1358.53	1229.33	1213.11	1286.16	Srp72
ENSRNOG00000002101	139.592	109.988	149.273	152.334	141.297	150.687	156.8	Paics
ENSRNOG00000002104	838.007	854.304	992.025	1101.48	889.616	899.531	955.942	Scaf4
ENSRNOG00000002105	94.9718	77.2934	110.357	126.19	107.331	103.79	108.223	Cdc7
ENSRNOG00000002106	1022.12	1009.18	1068.68	1251.77	1020.85	1066.61	1082.95	Usp46
ENSRNOG00000002112	1979.88	2011.16	2082.5	2460.5	2078.69	1999.15	2203.08	Zfp644
ENSRNOG00000002115	429.613	454.685	470.478	471.938	445.392	450.469	482.537	Sod1
ENSRNOG00000002116	25.0251	26.2721	27.4303	29.0925	29.3752	25.3573	27.4938	Rplp2
ENSRNOG00000002117	1.18921	1	1.20094	1.43097	1	1	1.1487	Barhl2
ENSRNOG00000002120	75.4755	93.7994	84.3373	93.8666	86.953	84.9091	98.6021	Spata18
ENSRNOG00000002121	67.1323	74.8538	79.2909	89.5198	75.1228	65.759	83.271	Lrrc8d
ENSRNOG00000002122	823.454	960.94	982.509	974.989	849.808	862.576	900.432	Lrrc8c
ENSRNOG00000002125	815.101	695.365	802.92	911.697	831.592	780.381	862.951	Ccni
ENSRNOG00000002126	2949.43	3137.77	2932.69	3173.53	2858.1	3088.91	3110.91	Ncam2
ENSRNOG00000002127	1.39158	0.90856	1.22474	1.17608	1.71877	1.02384	1.24573	NA
ENSRNOG00000002128	448.562	419.744	453.04	554.107	478.523	461.975	462.891	Ppat
ENSRNOG00000002129	49.2224	62.2203	58.0262	60.9517	56.6457	50.4252	58.2302	Lrrc8b
ENSRNOG00000002130	1	0.793701	0.953184	1	0.870551	0.80113	1	AABR07014241.1
ENSRNOG00000002134	3.58131	7.15545	5.36481	6.67017	6.60674	6.16449	4.40789	LOC498435
ENSRNOG00000002135	208.909	232.733	222.6	247.733	211.271	221.86	234.018	Sgcb
ENSRNOG00000002137	346.461	304.468	363.596	340.825	320.502	359.703	366.798	Aasdh
ENSRNOG00000002139	324.676	320.589	322.186	317.035	300.2	309.694	335.697	RGD1311575
ENSRNOG00000002141	357.753	281.604	337.516	444.71	374.047	416.02	467.864	Cd200
ENSRNOG00000002142	221.378	222.246	252.753	256.202	224.397	228.976	251.077	Cds1
ENSRNOG00000002144	937.045	1010.12	954.622	1111.01	988.207	986.074	1013.95	Exoc1
ENSRNOG00000002145	125.836	97.152	93.3204	116.832	131.349	108.853	103.651	Tmprss7
ENSRNOG00000002146	844.223	960.199	955.974	1116.76	943.412	883.587	1060.35	Pkd2
ENSRNOG00000002149	1.56508	1.51309	1.34801	1.31951	1.43097	2.99256	1.88818	Nkx6-1
ENSRNOG00000002151	578.379	601.349	526.642	621.337	591.973	605.109	560.689	Tagln3
ENSRNOG00000002152	1577.65	1589.71	1961.84	2088.68	1642.94	1684.03	1833.29	Dcun1d4
ENSRNOG00000002153	271.249	282.7	240.683	329.912	271.317	276.656	280.954	Cep135
ENSRNOG00000002154	163.771	187.537	166.36	233.407	184.396	197.203	233.589	Mepe
ENSRNOG00000002158	16.154	16.2734	12.6929	21.425	15.5216	13.9843	23.06	Ibsp
ENSRNOG00000002159	90.0018	116.539	110.988	108.717	91.8848	90.3566	104.995	Agpat9
ENSRNOG00000002161	30.494	27.6453	21.9079	27.6736	28.4936	26.7809	20.4944	Tlr6
ENSRNOG00000002163	374.371	343.166	365.846	439.241	394.732	376.834	378.474	Klf3
ENSRNOG00000002164	42.6509	37.9456	42.5117	47.8225	39.5223	29.2213	40.8213	Nmu
ENSRNOG00000002165	485.632	459.815	462.789	550.452	480.358	470.478	505.112	Fam175a
ENSRNOG00000002167	2.34035	1.74258	2.66717	3.20087	2.35216	2.09128	2.2974	Dmp1
ENSRNOG00000002168	1	1	1	1	1	1	1	Dspp
ENSRNOG00000002169	50.7647	41.0681	48.3432	56.9281	48.5102	45.5719	51.1166	Pdcl2
ENSRNOG00000002171	452.095	446.495	416.083	448.278	480.475	444.434	420.707	Phldb2
ENSRNOG00000002174	11.5895	7.53338	10.7658	7.64189	6.52479	8.18233	9.78205	Cwh43
ENSRNOG00000002175	963.574	973.48	987.328	1195.06	969.135	918.368	953.677	Clock
ENSRNOG00000002176	3653.34	3515.04	3505.62	4097.01	3764.59	3792.43	3820.17	Pvrl3
ENSRNOG00000002177	300.668	255.483	326.279	375.027	331.146	328.169	361.139	Gnpda2
ENSRNOG00000002178	86.8311	79.3237	78.2542	101.12	87.8897	92.2776	94.8157	Mrps18c
ENSRNOG00000002180	2404.26	2541.29	2385.66	2915.09	2357.14	2207.71	2485.62	Tbc1d1
ENSRNOG00000002181	242.244	244.11	257.648	281.259	265.745	251.112	273.365	Helq
ENSRNOG00000002182	1527.45	1513.1	1558.47	1802.72	1677.75	1592.25	1736.02	2011-09-01
ENSRNOG00000002185	317.869	348.257	316.707	381.232	321.975	326.284	334.153	Pgm2
ENSRNOG00000002186	690.213	833.211	852.476	778.694	767.712	872.071	872.693	Nudt9
ENSRNOG00000002187	1.84769	2.73136	2.26733	2.8484	1.67923	1.28437	1.982	Ropn1
ENSRNOG00000002188	27.1942	26.647	26.3843	28.495	23.8432	22.4018	26.6382	Hpse
ENSRNOG00000002191	4.8646	5.11552	3.9572	6.0438	4.85161	2.71309	2.04767	LOC498368
ENSRNOG00000002192	226.924	222.871	205.693	237.572	226.905	225.234	216.021	Rell1
ENSRNOG00000002194	264.458	272.575	278.269	299.968	261.393	262.091	284.182	Coq2
ENSRNOG00000002196	62.3932	73.4297	72.6959	65.2602	58.9531	72.9038	68.3708	Ociad2
ENSRNOG00000002199	336.524	334.212	345.47	402.026	325.598	338.285	352.692	Tmem165
ENSRNOG00000002203	219.108	205.55	241.553	287.278	258.358	242.235	260.408	Lin54
ENSRNOG00000002204	44.0093	42.2403	38.1478	50.884	38.3664	37.8668	38.9523	Ccdc158
ENSRNOG00000002205	4885.97	4968.74	4796.24	5348.99	5203.99	5202.08	5553.73	Ociad1
ENSRNOG00000002207	314.111	311.794	310.73	373.019	347.16	340.126	332.855	Guf1
ENSRNOG00000002208	570.412	690.172	596.413	693.281	603.282	603.214	604.536	Shroom3
ENSRNOG00000002210	149.832	169.525	228.013	249.109	197.648	209.63	250.403	Hsd17b11
ENSRNOG00000002212	40.1421	38.4216	39.6931	37.9652	40.7918	37.7803	42.1999	Hsd17b13
ENSRNOG00000002214	674.065	659.458	708.64	832.784	677.546	705.559	724.18	Klhl8
ENSRNOG00000002215	275.258	296.386	281.379	311.185	273.096	266.334	319.618	Mylk
ENSRNOG00000002216	85.1658	86.3168	88.3971	95.0003	88.0242	80.2248	86.3055	Srd5a3
ENSRNOG00000002217	16.8905	21.4099	20.0282	17.765	15.1199	16.3285	19.1302	Plac8
ENSRNOG00000002218	2	1.69838	1.69838	1.1487	1.1487	1.82056	1.43097	Stbd1
ENSRNOG00000002224	6.37626	12.8674	11.3888	11.662	11.1731	11.5782	12.9677	Yipf7
ENSRNOG00000002225	686.022	701.638	732.919	884.441	798.686	730.505	767.97	Scarb2
ENSRNOG00000002227	891.91	962.044	854.362	1103.13	930.444	913.115	953	Kit
ENSRNOG00000002229	1688.61	1815.18	1986.13	2078.04	1694.08	1687.69	1896.77	Adcy5
ENSRNOG00000002232	772.57	933.529	1071.97	1065.27	847.219	869.941	1038.82	Aff1
ENSRNOG00000002238	131.075	139.133	137.828	146.228	128.836	113.535	136.182	Sema5b
ENSRNOG00000002240	541.765	581.715	665.435	695.742	556.943	564.226	659.559	Dirc2
ENSRNOG00000002241	406.862	435.533	392.774	498.273	422.203	396.554	444.88	Hspbap1
ENSRNOG00000002244	405.87	446.141	418.047	405.296	445.681	406.499	464.569	Pdgfra
ENSRNOG00000002246	1477.07	1417.48	1510.63	1808.33	1559.47	1512.24	1603.27	Slc30a9
ENSRNOG00000002247	183.778	174.988	196.406	223.563	198.367	204.232	212.324	Nup54
ENSRNOG00000002248	2202.99	2405.74	2491.58	2935.61	2421.07	2364.83	2759.31	Fryl
ENSRNOG00000002251	571.564	657.044	689.706	732.085	627.99	618.666	633.429	Sec31a
ENSRNOG00000002254	871.056	841.513	879.5	929.225	910.955	918.377	966.537	Tmem33
ENSRNOG00000002255	559.137	562.559	580.677	666.073	619.731	610.484	620.329	Fam162a
ENSRNOG00000002256	73.7371	75.9714	66.511	69.4025	78.384	78.3371	68.3292	Art3
ENSRNOG00000002258	921.748	1043.12	1096.17	1227.72	995.677	1063.67	1141.31	Tmem150c
ENSRNOG00000002262	409.364	427.756	488.431	514.078	425.892	424.868	427.303	Enoph1
ENSRNOG00000002265	15.4596	10.2769	14.2557	14.1161	16.5274	15.1813	19.0087	Casr
ENSRNOG00000002266	1	1	1	1	1	1	1	Gsx2
ENSRNOG00000002267	584.248	558.028	580.561	702.768	574.074	576.632	608.449	Chic2
ENSRNOG00000002270	314.072	326.509	317.62	354.117	316.155	324.147	309.157	Hnrnpdl
ENSRNOG00000002271	857.338	838.221	968.236	1042.71	906.401	895.893	975.001	Slain2
ENSRNOG00000002272	994.624	1135.06	959.982	1120.61	1035.96	1052.59	1066.64	Lnx1
ENSRNOG00000002273	32.5004	32.3973	31.1128	37.5096	26.9427	34.5665	34.5721	Naaa
ENSRNOG00000002275	1651.85	1758.37	1692.73	2025.97	1706.14	1666.85	1758.06	Fip1l1
ENSRNOG00000002276	458.234	420.714	474.859	623.382	491.457	490.227	531.17	Phf6
ENSRNOG00000002278	475.183	415.274	394.255	408.681	472.908	375.645	426.871	Tec
ENSRNOG00000002280	708.959	723.798	610.165	771.032	767.016	658.195	676.918	Sh3bgrl
ENSRNOG00000002285	27.517	31.3163	29.1327	34.1454	36.0147	34.2083	34.0945	Fam122b
ENSRNOG00000002289	2.54573	1.93197	1.88597	2.16212	2.15072	4.12892	2.61594	Ildr1
ENSRNOG00000002291	810.162	844.87	807.739	1100.15	911.71	906.89	928.385	Brwd3
ENSRNOG00000002292	612.626	588.531	663.478	784.892	669.164	679.974	702.29	Hnrpd
ENSRNOG00000002294	3673.52	3941.9	3889.32	4382.88	3931.93	3705.62	4057.95	Snx29
ENSRNOG00000002301	964.043	982.134	1051.68	1218.2	983.913	1003.44	1041.67	Uso1
ENSRNOG00000002302	69.8379	66.271	69.5715	79.8035	61.98	78.4659	68.9802	Corin
ENSRNOG00000002303	91.8574	77.5426	109.456	111.762	97.0657	89.2074	90.6356	Kcnj12
ENSRNOG00000002304	2.4323	1.97038	5.46848	3.5652	2.82523	3.0219	2.35216	Tnfrsf13b
ENSRNOG00000002305	436.534	427.586	476.377	536.332	470.301	432.804	590.518	Slc15a2
ENSRNOG00000002309	9.46804	9.97853	10.1568	14.354	11.5339	10.4926	15.2703	Hlx
ENSRNOG00000002312	351.444	352.598	343.814	377.27	350.231	324.721	353.706	Atp10d
ENSRNOG00000002314	390.989	383.996	406.494	472.156	411.553	400.913	445.343	LOC103689943
ENSRNOG00000002318	5998.3	6169.24	5825.48	7215.78	6115.28	5901.2	6457.27	Limch1
ENSRNOG00000002319	240.507	231.257	243.79	273.59	239.829	239.622	261.624	Tsn
ENSRNOG00000002320	107.902	110.199	111.312	128.764	118.28	117.017	121.47	Commd8
ENSRNOG00000002322	26.8606	6.94682	21.2172	19.4467	23.0115	18.2891	23.8896	RGD1310587
ENSRNOG00000002323	175.809	195.699	191.144	232.585	204.595	194.218	216.641	RGD1566265
ENSRNOG00000002327	13840.3	16088.6	15002.9	21296	15155.4	14624.9	16407.9	Gabrb1
ENSRNOG00000002331	4.68069	4.95411	2.71442	3.76447	2.16894	4.81645	4.69509	Aldh3a1
ENSRNOG00000002332	197.939	193.013	196.671	210.374	198.474	203.477	206.197	Mospd1
ENSRNOG00000002336	2727.91	2911.94	2687.93	3533.63	2811.88	2774.23	2830.08	Gabra4
ENSRNOG00000002338	307.877	309.09	320.137	381.638	309.299	319.168	345.245	Dgke
ENSRNOG00000002339	1312.08	1427.11	1376.33	1647.51	1361.61	1291.93	1419.28	Mark1
ENSRNOG00000002340	1	1	1	1	1	1	1	LOC100361079
ENSRNOG00000002341	70.6485	60.9327	81.589	67.9851	67.3626	57.7682	76.6663	Trim25
ENSRNOG00000002342	144.375	151.586	175.73	171.33	151.917	168.864	195.814	Aldh3a2
ENSRNOG00000002343	761.167	829.706	785.864	887.692	708.985	842.06	838.852	Uchl1
ENSRNOG00000002345	280.451	297.577	249.467	315.229	296.431	275.504	302.339	Rasgef1b
ENSRNOG00000002346	1.18921	1	1	1	1.31951	1	1.24573	Tbx22
ENSRNOG00000002347	2914.99	3342.46	2942.5	3844.05	3166.85	3074.27	3325.09	Rgl1
ENSRNOG00000002349	4457.25	4486.32	3407.15	5584.31	4708.42	4379.48	4344.42	Gabra2
ENSRNOG00000002350	8.26396	15.234	18.0405	18.3998	13.7747	12.5717	29.8858	Eaf2
ENSRNOG00000002352	105.721	103.747	107.513	141.219	114.241	118.694	113.471	Tsen15
ENSRNOG00000002353	1933.32	1941	2107.73	2375.05	1958.76	1943.41	2026.19	Rab3gap2
ENSRNOG00000002358	203.515	194.909	197.954	229.089	225.082	212.492	213.396	Scpep1
ENSRNOG00000002360	1166.36	1208.86	986.159	1398.96	1363.41	1246.24	1172.78	Gabrg1
ENSRNOG00000002361	162.961	162.569	175.981	202.454	172.679	180.708	195.455	Prkg2
ENSRNOG00000002364	436.551	522.272	489.668	516.352	464.541	469.466	451.776	Rnf112
ENSRNOG00000002365	68.1446	45.3846	39.7977	73.9772	68.9895	70.8101	65.8527	Itm2a
ENSRNOG00000002368	422.737	424.436	464.272	536.363	456.671	447.515	480.591	Iars2
ENSRNOG00000002369	287.894	364.863	354.757	409.02	306.747	311.662	329.091	Rgs8
ENSRNOG00000002372	1427.32	1555.33	1428.08	1881.6	1500.3	1451.45	1688.49	Sgcd
ENSRNOG00000002373	115.16	123.339	127.804	129.508	131.78	129.183	128.6	Akap1
ENSRNOG00000002376	2795.84	2991.32	2911.44	3455.79	2890.62	2888.9	3079.32	Clasp1
ENSRNOG00000002378	158.459	164.18	177.728	200.618	158.093	173.507	180.47	Bpnt1
ENSRNOG00000002379	0.566375	1.47428	1.03789	1.63151	0.866707	1.13711	0.844211	Plac1
ENSRNOG00000002381	110.465	75.2699	87.7527	124.696	101.256	107.788	111.082	Bmp3
ENSRNOG00000002382	5.3496	4.79471	5.48895	6.61591	4.47769	6.82881	4.97168	Mfap4
ENSRNOG00000002385	82.8732	101.22	90.7571	100.373	106.611	102.625	107.406	Prg4
ENSRNOG00000002387	23.3712	24.8132	25.4745	23.063	21.894	27.2062	16.7742	Tceal1
ENSRNOG00000002388	150.426	154.011	173.706	199.993	153.561	173.757	176.57	Trim41
ENSRNOG00000002389	633.727	735.216	657.962	757.165	701.843	726.357	728.773	Morf4l2
ENSRNOG00000002391	82.4543	96.3424	99.9038	108.761	98.1744	92.5274	111.343	Glra4
ENSRNOG00000002393	873.625	931.492	979.799	1060.4	901.766	870.875	953.349	Eprs
ENSRNOG00000002394	743.861	693.974	816.815	946.859	768.06	772.914	826.839	Tpr
ENSRNOG00000002396	7.5907	7.54533	8.07241	8.21636	5.02076	7.14069	5.58641	Serpinb8
ENSRNOG00000002397	131.853	133.492	135.41	146.275	133.674	139.364	145.915	Slc30a10
ENSRNOG00000002403	147.38	183.376	162.154	148.719	151.995	146.176	156.115	Fam129a
ENSRNOG00000002407	2090.46	2186.31	2258.27	2622.74	2524.6	2293.92	2555.71	Pdxdc1
ENSRNOG00000002408	37.729	44.3588	41.0841	30.7371	45.1988	40.7914	55.027	Rbm47
ENSRNOG00000002412	25.7299	25.9078	30.5153	29.8782	27.691	29.5035	28.3001	Mapk7
ENSRNOG00000002413	661.641	702.467	465.381	871.086	687.63	661.941	648.538	Gpc4
ENSRNOG00000002414	58.4577	75.8442	105.577	88.9572	67.4764	70.5163	99.917	Tfcp2l1
ENSRNOG00000002417	1.18921	2.13983	2.17203	1.64375	3.00185	2.88482	2.68674	Serpinb10
ENSRNOG00000002418	370.616	408.289	432.573	405.528	382.084	351.49	409.214	Tgfb2
ENSRNOG00000002419	1475.57	1636.61	1613.4	1802.28	1659.19	1695.66	1806.45	Plp1
ENSRNOG00000002420	561.133	535.266	623.008	678.156	569.978	598.255	620.785	Zc3h7a
ENSRNOG00000002423	153.524	135.32	165.983	204.458	163.203	155.926	173.856	Fam114a2
ENSRNOG00000002425	30.4651	32.0105	35.6889	27.4329	32.1583	30.8461	32.6467	Pctp
ENSRNOG00000002428	19.6184	16.9178	14.2302	24.4669	27.2754	22.5838	19.9211	Lpar4
ENSRNOG00000002429	1	1.25992	1.20094	1.64375	1.24573	1.71877	3.72792	Zcchc5
ENSRNOG00000002433	1231.58	1259.84	1334.17	1418	1304.04	1318.44	1390.84	G3bp2
ENSRNOG00000002434	72.2829	97.4105	98.196	84.7932	73.2498	70.7265	77.0475	Tmem100
ENSRNOG00000002436	533.159	582.484	590.203	615.029	587.878	564.521	569.743	Mmd
ENSRNOG00000002440	67.2636	63.6928	74.444	78.2393	63.551	75.6121	61.4801	Ralb
ENSRNOG00000002443	139.51	169.252	142.463	170.847	163.685	167.322	171.579	Mfap3
ENSRNOG00000002449	61.6365	64.2278	70.8321	75.7592	62.0256	67.9826	66.7804	Maged2
ENSRNOG00000002450	98.2121	94.5896	108.405	116.041	102.362	103.509	96.0583	Rrp15
ENSRNOG00000002451	1.34646	1.82162	1.74205	2.58027	1.8518	3.06433	3.47804	Fndc3c1
ENSRNOG00000002452	833.49	914.186	982.399	1077.56	953.005	890.553	995.1	Txndc11
ENSRNOG00000002454	270.926	221.534	269.191	324.947	250.414	264.204	300.618	Rnf2
ENSRNOG00000002456	618.991	767.827	706.132	894.505	758.293	680.263	760.191	Hlf
ENSRNOG00000002459	0.774597	1.25992	0.890899	1	1	1.43097	1.24573	Fbxo40
ENSRNOG00000002460	1.18921	1	1	1	1	1	1	Serpinb2
ENSRNOG00000002461	190.417	178.307	182.294	191.208	182.95	182.34	183.829	Nid1
ENSRNOG00000002462	81.3267	169.31	167.582	202.204	154.179	143.885	194.318	LOC100911746
ENSRNOG00000002468	3471.58	3983.54	3408.17	4860.91	3855.78	3425.66	3892.02	Tnr
ENSRNOG00000002469	39.0443	30.5113	34.4246	40.6146	35.334	34.0283	47.2359	Trim7
ENSRNOG00000002470	11.2283	9.04823	7.17226	6.78054	9.31745	8.86182	7.80463	Ifi47
ENSRNOG00000002471	271.279	397.759	239.969	353.476	293.358	256.619	318.894	Polq
ENSRNOG00000002473	348.184	278.769	373.837	410.322	363.714	341.097	409.231	RGD1307830
ENSRNOG00000002474	529.577	551.021	509.177	588.809	566.405	583.334	578.279	Tom1l1
ENSRNOG00000002478	199.998	180.839	213.406	237.004	226.732	229.69	242.553	Insig2
ENSRNOG00000002480	2108.84	2232.15	2186.46	2562.58	2307.63	2325.92	2502.55	Gpr137b
ENSRNOG00000002484	1	1	1	1	1	1	1	Chrna9
ENSRNOG00000002486	1	1	1	1	1	1	1	NA
ENSRNOG00000002487	2.60372	3.23914	2.80397	3.72792	3.03439	1.35096	1.7826	Mbnl3
ENSRNOG00000002488	466.393	564.582	612.375	575.941	526.538	511.906	538.865	Galnt10
ENSRNOG00000002496	5106.24	6290.12	5123.64	7166.59	5446.47	5231.54	5812.91	Stxbp5l
ENSRNOG00000002497	1	1	1	1	1	1	1	LOC100912616
ENSRNOG00000002504	221.218	263.847	288.632	209.544	327.294	250.188	308.194	Spata17
ENSRNOG00000002506	472.108	564.138	503.037	608.497	512.003	524.634	535.988	Cdkl2
ENSRNOG00000002509	382.756	410.488	429.756	475.829	381.127	399.964	425.23	Gnl3l
ENSRNOG00000002511	54.1535	68.007	61.813	51.0314	48.0502	51.9617	47.7718	Flt4
ENSRNOG00000002512	1342.34	1365.24	1398.12	1683.48	1489.65	1390.51	1504.64	Gpatch2
ENSRNOG00000002514	566.405	565.084	686.313	662.852	631.464	585.159	622.839	Ccdc93
ENSRNOG00000002516	175.871	157.077	186.66	195.04	175.048	181.108	181.77	Mtm1
ENSRNOG00000002517	34.695	32.8347	42.0234	41.1503	37.7847	26.3801	51.484	Pdc
ENSRNOG00000002520	179.923	181.949	174.579	220.659	184.67	182.195	176.554	Litaf
ENSRNOG00000002524	622.857	570.819	527.769	633.791	619.223	615.811	539.473	Gpr37
ENSRNOG00000002525	80.1855	56.2897	57.9158	111.309	96.2997	92.8877	89.8	Ptgs2
ENSRNOG00000002529	147.878	126.638	146.147	153.055	153.726	145.802	152.806	Rap2c
ENSRNOG00000002532	1	1	1	1	1	1	1	Prm1
ENSRNOG00000002536	36.0901	38.6298	34.3581	32.5208	35.7326	32.6657	36.5368	C1galt1c1
ENSRNOG00000002537	252.132	251.244	269.723	298.487	256.641	264.928	273.872	Wnk3
ENSRNOG00000002538	743.696	843.452	852.33	1023.81	855.357	822.349	924.163	Epb4.1l5
ENSRNOG00000002539	1	1	1	1.24573	1	1	1	Prm2
ENSRNOG00000002540	31.5777	35.5727	29.6356	37.3073	28.8324	32.2173	36.9112	Rhoh
ENSRNOG00000002541	1381.54	1463.84	1391.98	1819.21	1525.06	1513.73	1598.46	Pds5a
ENSRNOG00000002542	192.75	200.6	207.447	246.09	216.598	210.713	212.554	Heatr6
ENSRNOG00000002544	1935.28	1955.33	1804.19	2333.42	1981.88	1924.59	2092.68	Kifap3
ENSRNOG00000002545	3164.4	3279.35	3084.37	3828.56	3472.83	3653.31	3508.07	RGD1309748
ENSRNOG00000002546	386.97	365.601	421.27	463.927	416.478	411.906	436.666	Rchy1
ENSRNOG00000002548	5.89969	5.70401	4.18706	3.91043	2.78919	4.45943	4.48258	Tnn
ENSRNOG00000002549	50.1809	46.64	40.9824	63.8073	49.7929	44.0281	51.4672	Htr5b
ENSRNOG00000002553	589.57	602.977	651.278	701.621	616.66	630.608	667.588	Smim14
ENSRNOG00000002555	8.58146	10.1357	8.54789	12.1647	7.90132	9.8686	11.6989	Serpinb7
ENSRNOG00000002556	291.181	281.155	301.435	327.818	286.092	294.597	296.846	Tsr2
ENSRNOG00000002563	359.9	368.97	382.85	460.042	395.409	419.698	445.825	Mcts1
ENSRNOG00000002565	504.86	567.955	538.919	666.708	549.152	559.514	570.319	NA
ENSRNOG00000002566	3.4641	2.8845	2.34901	2.2974	2.91369	2.60517	3.65019	Tnp2
ENSRNOG00000002569	68.5438	60.2465	71.0417	79.9006	73.272	73.6078	88.3459	Mrps14
ENSRNOG00000002571	13.5117	12.5686	18.6641	17.5292	10.8084	18.73	20.6171	Tekt5
ENSRNOG00000002572	106.12	93.6428	127.967	116.647	102.749	113.921	131.566	Cacybp
ENSRNOG00000002574	506.067	586.048	575.601	577.407	553.696	574.111	597.108	Nubp1
ENSRNOG00000002575	42.8876	41.9403	50.1584	57.4426	51.4087	52.3635	55.629	Sap30l
ENSRNOG00000002578	1	1	1	1	1	1	1	Serpinb3a
ENSRNOG00000002579	327.503	312.49	274.754	386.369	303.008	298.179	368.518	Parm1
ENSRNOG00000002580	631.986	564.476	788.831	860.449	709.008	698.629	788.785	Trmt1l
ENSRNOG00000002582	1.56508	2.07578	1.74258	2.99256	1.43097	1.97435	2	Hand1
ENSRNOG00000002583	1.41421	1.90637	2.07578	1.88818	1.88818	2.99256	2.20394	Serpinb11
ENSRNOG00000002585	354.851	347.812	374.573	399.263	390.988	380.357	417.906	Cul4b
ENSRNOG00000002592	158.921	159.908	160.097	192.452	154.001	178.408	171.761	Rps6ka6
ENSRNOG00000002593	666.458	730.428	654.57	724.532	599.595	618.857	725.793	Esrrg
ENSRNOG00000002595	875.4	869.541	937.232	1046.38	882.184	892.969	956.516	Dpp10
ENSRNOG00000002597	1.95571	1.47087	1.49911	1.83377	1.4302	1.52981	4.22139	LOC100362350
ENSRNOG00000002598	2.69082	2.6496	2.36097	3.72605	4.57671	3.14399	2.46387	Hnf1b
ENSRNOG00000002599	21.4837	22.5522	22.4929	18.0888	21.077	23.9091	23.0277	Grap
ENSRNOG00000002602	1.10666	2.25264	2.59046	2.7383	2.2394	1.21321	1.36206	Serpinb12
ENSRNOG00000002607	5.95079	6.38941	9.60341	7.56829	9.54866	9.36827	7.56263	Sox9
ENSRNOG00000002609	616.433	599.65	630.924	820.701	686.275	663.249	750.588	Ero1lb
ENSRNOG00000002610	104.955	95.3723	119.965	116.313	109.716	99.6503	120.186	Carhsp1
ENSRNOG00000002612	174.975	174.792	185.353	227.989	185.126	199.47	203.66	Ddx52
ENSRNOG00000002615	687.342	694.264	707.032	850.394	733.671	741.677	785.604	Pmm2
ENSRNOG00000002616	5.15969	8.94537	6.98636	7.84781	7.93647	5.88168	7.12549	Slc5a10
ENSRNOG00000002618	682.045	804.49	911.375	924.476	804.056	809.915	898.831	Ivns1abp
ENSRNOG00000002624	11.7467	11.6983	13.945	12.9281	13.2873	13.5238	14.7642	Edaradd
ENSRNOG00000002625	2288.06	2343.95	1999.84	2583.55	2362.65	2215.64	2310.33	Ptpn4
ENSRNOG00000002626	2067.32	2316.94	2203.25	2611.1	1931.08	2133.24	2301.85	Car10
ENSRNOG00000002627	707.213	814.927	871.313	882.875	732.894	757.675	820.689	Kctd3
ENSRNOG00000002628	0.579223	0.830416	0.987019	0.940792	2.40062	1.45662	1.7466	LOC100910563
ENSRNOG00000002630	258.552	248.168	277.464	270.999	264.045	263.035	291.657	Cnot8
ENSRNOG00000002632	124.017	117.72	126.061	136.417	135.479	119.293	127.811	Naca
ENSRNOG00000002635	567.338	585.881	710.348	700.444	647.705	649.353	736.943	Dexi
ENSRNOG00000002636	610.151	688.762	697.922	779.037	662.321	691.362	705.554	Abat
ENSRNOG00000002640	4.11953	9.67269	7.02096	4.05288	8.55501	10.4785	13.7723	Serpinb5
ENSRNOG00000002641	1.09108	2.66284	2.17723	1.16212	1.72167	1.16135	1.19186	Vom2r28
ENSRNOG00000002642	534.464	543.65	646.432	633.102	581.254	588.442	673.245	Ptges3
ENSRNOG00000002643	222.699	232.594	246.821	295.983	228.006	262.623	262.61	Ugdh
ENSRNOG00000002644	417.424	407.602	450.217	528.616	408.198	422.645	443.478	Utp18
ENSRNOG00000002645	373.369	391.075	425.994	494.92	405.006	414.322	420.985	Gemin5
ENSRNOG00000002652	3377.17	3597.26	3474.78	3826.9	3479.54	3260.47	3537.88	Rap1gap2
ENSRNOG00000002653	652.371	737.241	647.361	866.865	708.454	710.541	783.552	Kcnk2
ENSRNOG00000002657	417.743	435.291	397.893	504.342	492.325	420.696	466.028	Pla2g4a
ENSRNOG00000002659	16.0754	20.5147	14.2884	15.9395	15.1157	19.2839	20.5621	Ciita
ENSRNOG00000002662	31.4184	35.652	30.1485	40.2586	31.7056	29.2967	39.4187	Pbdc1
ENSRNOG00000002664	30.8155	18.6125	30.833	28.5011	33.6176	26.9045	34.3175	Emp2
ENSRNOG00000002667	22.1922	20.7617	20.9696	17.3961	18.4801	15.7676	20.2716	Lamc2
ENSRNOG00000002669	545.771	543.003	613.98	670.618	586.773	560.241	560.721	Cluh
ENSRNOG00000002671	183.885	210.915	216.671	238.374	188.208	224.786	210.156	Nme2
ENSRNOG00000002680	1192.76	1350	1500.51	1456.62	1191.35	1205.83	1371.44	Lamc1
ENSRNOG00000002682	229.091	247.266	246.486	252.988	219.44	252.047	231.337	Zfp692
ENSRNOG00000002691	17.0719	16.6476	21.1284	25.7185	21.2345	17.8095	18.9211	Shcbp1l
ENSRNOG00000002693	191.689	189.263	194.582	220.293	195.918	212.442	220.139	Nme1
ENSRNOG00000002695	157.565	150.147	173.922	197.172	168.438	161.398	190.125	Tfb2m
ENSRNOG00000002697	627.408	647.498	627.16	775.163	676.604	632.424	666.446	Mtmr1
ENSRNOG00000002701	34.6772	32.7352	31.6521	36.9247	30.8624	28.122	37.591	Hgd
ENSRNOG00000002705	489.085	472.875	501.097	616.543	529.033	518.845	566.137	Vps4b
ENSRNOG00000002708	670.342	763.628	784.869	913.469	705.84	740.488	799.246	Phf8
ENSRNOG00000002710	418.904	374.949	433.729	507.75	437.227	446.253	485.706	Cnst
ENSRNOG00000002711	20.3144	15.3848	17.0586	20.0631	20.7922	16.5149	22.1252	Nuf2
ENSRNOG00000002713	156.94	129.738	168.951	185.801	167.158	180.391	183.547	Zfp672
ENSRNOG00000002714	154.448	187.952	180.938	196.993	185.402	191.563	188.573	Mettl22
ENSRNOG00000002718	1.77828	3.36042	1.51309	1.51572	1.31951	1.43097	1.7826	Scgb3a1
ENSRNOG00000002721	208.786	182.007	227.166	248.075	236.392	231.585	259.992	LOC688963
ENSRNOG00000002722	1656.97	2077.44	2226.79	2069.6	1913.66	1872.91	2139.21	Sec14l1
ENSRNOG00000002723	2.51487	2.28943	3.36042	1.88818	2.60517	1.55185	3.20087	Sele
ENSRNOG00000002724	733.875	783.121	772.266	931.815	767.949	793.045	838.153	Prpsap2
ENSRNOG00000002728	12.3221	10.7433	10.515	11.413	13.3506	9.41207	12.7412	Btc
ENSRNOG00000002730	336.682	262.04	270.691	371.663	370.401	324.648	330.865	Rgs5
ENSRNOG00000002734	38.3528	34.3728	28.2904	36.7912	37.0605	40.8429	38.4349	NA
ENSRNOG00000002735	730.476	680.118	771.26	904.966	766.777	751.242	812.47	Dhx9
ENSRNOG00000002736	5793.58	6426.7	5783.78	7003.82	5967	5925	6692.71	Rabgap1l
ENSRNOG00000002746	829.168	933.869	959.337	941.367	949.586	887.206	1054.07	Fstl1
ENSRNOG00000002748	68.588	73.5418	81.3308	85.621	72.7257	77.0716	89.7059	Ccdc43
ENSRNOG00000002749	2468.38	2649.92	2605.8	2851.69	2593.87	2603.01	2620.08	Spag9
ENSRNOG00000002750	1384.29	1220.17	1402.84	1678.42	1413.28	1388.11	1431.52	NA
ENSRNOG00000002751	287.336	309.906	265.981	345.771	286.989	287.036	301.372	Zdhhc15
ENSRNOG00000002753	401.116	496.822	472.283	559.534	421.479	431.931	444.185	Adam11
ENSRNOG00000002754	2.37841	2.00492	2.23904	2	2.04767	1.64375	1.51572	Areg
ENSRNOG00000002755	3529.22	3530.3	3617.49	4177.18	3554.43	3606.37	3853.98	Pafah1b1
ENSRNOG00000002757	625.976	607.665	658.18	746.623	633.196	638.192	683.582	Tada2a
ENSRNOG00000002759	146.794	154.505	151.773	170.252	156.769	167.262	155.733	Lias
ENSRNOG00000002763	1633.29	1632.02	1855.67	2106.82	1750.7	1774.19	1878.98	Ulk2
ENSRNOG00000002764	671.388	689.633	654.377	772.802	709	709.39	696.201	Mettl16
ENSRNOG00000002767	904.922	970.481	942.358	1249.38	988.863	1009.13	1022.15	Dlg3
ENSRNOG00000002768	9.70741	10.8659	11.4056	14.5263	8.04022	8.73868	11.7368	Tmem114
ENSRNOG00000002771	1.18921	0.793701	0.890899	1.24573	0.757858	0.870551	1.1487	Ereg
ENSRNOG00000002773	42.0711	26.1955	31.5092	42.3258	40.063	36.7972	36.4699	Rgs4
ENSRNOG00000002775	179.841	179.332	188.405	225.822	189.047	184.53	194.293	Npl
ENSRNOG00000002776	4.8646	7.17187	2.74946	3.4461	3.64113	2.26793	4.22357	Sell
ENSRNOG00000002778	389.358	387.122	413.422	478.846	380.235	376.57	421.836	Aatf
ENSRNOG00000002781	166.176	161.926	166.998	206.748	173.753	168.804	194.308	Kdsr
ENSRNOG00000002782	2.05977	5.90362	3.38786	3.36587	3.51948	4.33789	3.81678	Epgn
ENSRNOG00000002783	752.102	783.835	745.517	798.587	758.391	791.638	806.318	Serpinc1
ENSRNOG00000002789	1	1.25992	1	1	1	1	1	AABR07039648.1
ENSRNOG00000002790	440.427	464.291	378.291	591.305	487.317	457.311	508.011	Abcb7
ENSRNOG00000002791	1318.42	1316.84	1236.26	1460.97	1484.08	1202.55	1218.29	Bcl2
ENSRNOG00000002792	2.05977	1.30766	1.39908	1.24573	2.09128	2.09648	1.43097	Cxcl2
ENSRNOG00000002793	24.0098	28.9248	34.3988	38.3219	24.355	26.1539	29.8858	Sstr2
ENSRNOG00000002794	3.81859	6.32105	5.10211	4.22357	7.69203	7.46311	8.68976	Selp
ENSRNOG00000002795	524.842	594.973	604.859	645.991	571.947	559.443	631.076	Cog1
ENSRNOG00000002797	43.7077	48.4708	56.6045	55.4051	37.7033	45.2132	55.9054	Gpr156
ENSRNOG00000002800	16.7118	19.3533	20.1389	15.3859	16.7324	14.5377	19.7698	Gdpd2
ENSRNOG00000002802	1.18921	1.9786	1.12246	1.71877	1.24573	1.64375	1	Cxcl1
ENSRNOG00000002807	1769.86	2040.31	1935.15	1959.82	1859.88	1903.97	1991.38	2009-09-01
ENSRNOG00000002810	81.4641	67.633	79.6565	83.7035	86.6071	83.9766	85.5861	Gfpt2
ENSRNOG00000002811	4896.4	4504.55	3824.19	4432.3	4435.95	4134.74	4307.81	Brinp3
ENSRNOG00000002812	1	1	1.44225	1	1	1	1.1487	Lhx1
ENSRNOG00000002813	145.826	134.844	152.994	183.648	160.205	162.502	159.086	Dars2
ENSRNOG00000002814	9.43904	11.4071	8.20974	9.12774	7.97899	7.26583	7.06805	Higd1b
ENSRNOG00000002818	483.81	512.138	517.295	584.453	499.202	506.957	492.828	Eftud2
ENSRNOG00000002820	1.73205	1.76273	1	1	1	1	1.31951	LOC24906
ENSRNOG00000002821	6172.88	7140.74	6936.41	8137.78	6745.58	6529.13	7446.89	Phlpp1
ENSRNOG00000002823	660.286	645.328	712.31	813.894	690.245	721.604	758.898	Mapk9
ENSRNOG00000002824	121.979	144.544	124.008	144.911	138.492	132.832	136.281	Rlim
ENSRNOG00000002826	79.4441	74.8605	79.9515	79.3346	81.5565	86.1758	90.6776	Hsd17b7
ENSRNOG00000002827	13024	15846.9	13186.2	17929.1	13316.8	12798.3	13434.8	Rbfox1
ENSRNOG00000002829	1	1	1	1	1	1	1	Ppbp
ENSRNOG00000002831	3.60021	2.40187	4.59435	2.40225	5.69679	4.41633	3.5652	Wfikkn2
ENSRNOG00000002832	1094.74	1198.44	970.84	1182.75	1156.39	1047.02	1158.06	Slc16a2
ENSRNOG00000002833	2691.36	2815.07	2757.68	3248.44	2742.59	2747.3	2934.31	Gsk3b
ENSRNOG00000002834	38.8645	40.7713	44.7656	40.2612	38.5056	43.954	42.6338	Klb
ENSRNOG00000002835	1050.09	971.81	1061.19	1276.09	1099.33	1091.38	1168.2	Luc7l3
ENSRNOG00000002838	18.5235	18.4537	20.298	17.3275	21.0541	18.2516	17.1906	Pdzd11
ENSRNOG00000002839	231.205	213.272	252.983	273.611	266.782	248.009	293.858	Slc19a2
ENSRNOG00000002840	282.429	325.909	325.982	357.775	331.456	343.365	348.416	Atp5b
ENSRNOG00000002841	5457.8	5702.68	5645.91	6588.64	5434.25	5560.91	5906.76	Cdc42bpa
ENSRNOG00000002843	2	1.25992	1.84931	1.1487	1.1487	2.40225	1.1487	Cxcl6
ENSRNOG00000002845	1	1	1	1	1	1	1	LOC691286
ENSRNOG00000002848	603.654	498.064	486.809	761.836	639.285	643.34	623.885	Maoa
ENSRNOG00000002851	260.248	253.564	291.041	332.369	282.98	259.391	292.33	Fam104a
ENSRNOG00000002852	632.24	637.691	707.531	789.021	707.612	708.103	740.795	Myo19
ENSRNOG00000002855	533.253	580.835	588.005	699.501	593.221	568.158	605.967	Rfc1
ENSRNOG00000002860	233.8	235.789	251.626	285.463	270.791	276.603	277.125	Ccdc181
ENSRNOG00000002862	280.14	321.318	273.786	352.537	302.165	267.617	293.316	Clcn5
ENSRNOG00000002863	8131.64	9717.43	8357.71	11860.5	8592.85	8413.2	9136.87	Cacna1e
ENSRNOG00000002864	197.263	230.55	242.14	252.197	214.221	203.653	223.234	Nacc1
ENSRNOG00000002866	10.6511	10.5631	13.0408	13.3848	9.57878	12.3652	10.2931	Rassf6
ENSRNOG00000002873	7.31293	7.47937	7.75802	7.05901	8.7225	9.18037	7.42708	Fam183b
ENSRNOG00000002874	128.476	138.617	133.258	160.433	133.225	130.29	143.699	Rbm25
ENSRNOG00000002875	311.113	310.828	301.802	357.227	319.152	324.742	324.493	Klhl20
ENSRNOG00000002876	19.9611	17.7475	26.2214	26.8562	28.1992	23.3428	27.8159	Eef2kmt
ENSRNOG00000002878	21.4137	7.09403	10.934	12.0222	12.462	12.2622	17.2885	Afm
ENSRNOG00000002879	146.763	161.185	188.83	185.591	158.879	166.148	174.866	Psen2
ENSRNOG00000002881	313.052	290.363	290.668	325.152	354.481	295.304	313.436	Ddr2
ENSRNOG00000002882	729.8	717.531	791.611	909.267	824.107	784.498	845.203	Zcchc2
ENSRNOG00000002883	236.936	249.337	251.797	275.561	277.739	260.442	272.362	Alg1
ENSRNOG00000002884	116.365	100.183	111.493	124.187	115.428	120.723	129.758	Blzf1
ENSRNOG00000002886	1694.06	1697.42	1532.23	2010.91	1598.76	1622.28	1654.48	Myh10
ENSRNOG00000002889	2.94283	3.63424	3.57852	2.75946	3.12913	4.07234	2.93016	Afp
ENSRNOG00000002890	34.3934	34.7116	34.767	40.2192	41.2848	41.0384	41.0246	Ankrd45
ENSRNOG00000002894	177.001	186.606	171.988	220.379	176.964	181.469	193.357	Mnt
ENSRNOG00000002895	64.538	55.9612	72.138	73.7413	62.137	60.7614	64.5241	Nagpa
ENSRNOG00000002896	190.94	263.273	295.554	255.293	265.563	249.824	290.457	Prdx6
ENSRNOG00000002898	1098.35	1149.51	1079.86	1367.2	1177.35	1092.5	1245.53	Nme7
ENSRNOG00000002899	835.747	822.622	922.233	1073.82	902.519	874.731	924.713	Akap10
ENSRNOG00000002903	2680.25	2973.25	2931.88	3667.72	2988.65	2910.62	3129.55	Specc1
ENSRNOG00000002904	132.745	146.404	148.489	165.914	144.443	134.284	145.668	Arr3
ENSRNOG00000002905	10.8243	13.8143	13.3831	13.5311	14.7556	10.3916	14.315	Ccdc103
ENSRNOG00000002906	14.8492	17.4851	17.1889	12.0786	15.7425	13.7249	13.7495	Nr1i2
ENSRNOG00000002907	340.951	412.235	371.659	472.247	383.91	354.577	420.967	NA
ENSRNOG00000002908	5.38424	5.40554	5.74198	6.78692	5.24251	4.3597	6.09335	Slc35a4
ENSRNOG00000002911	19.5316	16.1865	49.4247	14.4592	14.4583	18.3448	33.2177	Alb
ENSRNOG00000002912	877.627	967.679	933.488	1182.58	1006.89	960.639	1011.4	Parn
ENSRNOG00000002914	183.836	211.397	210.073	230.702	187.639	194.061	192.035	Trmt1
ENSRNOG00000002915	278.08	332.54	316.277	342.856	301.903	294.173	303.879	Trim11
ENSRNOG00000002916	112.208	95.2286	111.43	133.854	114.516	116.251	96.4951	Car4
ENSRNOG00000002917	255.941	268.731	261.627	356.807	287.035	283.466	307.833	Sec14l5
ENSRNOG00000002919	731.236	841.306	737.171	873.53	837.582	711.582	653.75	Gfap
ENSRNOG00000002921	1	1	1	1	1	1	1	Akap4
ENSRNOG00000002922	58.6392	57.0894	59.8003	70.0421	67.6712	60.1485	69.9301	Adora2b
ENSRNOG00000002925	6.72059	4.98186	5.61036	7.55233	3.71732	5.37827	6.89578	Tsx
ENSRNOG00000002926	249.914	350.093	277.647	321.791	265.8	294.882	285.736	Uap1
ENSRNOG00000002928	278.758	281.524	320.735	310.776	275.446	287.467	292.483	Guk1
ENSRNOG00000002930	85.2127	100.538	122.203	124.655	93.183	102.858	113.158	Ppl
ENSRNOG00000002932	480.152	499.198	570.606	652.86	515.53	513.285	622.611	Wdr19
ENSRNOG00000002934	2288.3	2380.69	2345.41	2713.78	2316.48	2380.62	2537.73	Atp1b1
ENSRNOG00000002935	450.61	443.911	433.965	487.587	453.853	479.039	508.544	Ankrd40
ENSRNOG00000002936	0.967168	1.36002	1.86267	0.821876	0.944088	1.28011	1.49628	Golt1a
ENSRNOG00000002937	8.67752	11.0148	6.60837	11.5535	10.435	9.32483	9.3874	Ren
ENSRNOG00000002940	3075.21	3348.43	3192.71	3977.1	3277.94	3203.14	3427.93	Ankrd17
ENSRNOG00000002941	274.445	258.669	273.662	307.541	291.01	283.34	304.091	Uhmk1
ENSRNOG00000002943	154.653	162.495	165.027	168.753	162.161	173.568	168.479	Mrpl55
ENSRNOG00000002944	25.5018	24.5534	25.5523	24.2496	22.3361	22.014	27.8605	RGD1304587
ENSRNOG00000002947	27.7126	33.3159	29.4346	56.3937	46.7113	32.4763	32.5714	Dpt
ENSRNOG00000002948	327.518	316.908	315.287	352.458	350.779	336.196	359.285	Abcc3
ENSRNOG00000002949	499.766	537.205	534.663	560.953	511.415	514.893	491.226	Pgs1
ENSRNOG00000002950	10.4136	12.4234	9.47615	14.5246	11.8282	9.25931	7.53566	Lyl1
ENSRNOG00000002951	4.91978	5.60204	3.89923	7.88476	3.99343	4.24788	4.57463	Ccnb3
ENSRNOG00000002953	1.56508	1.69838	1.25992	1.1487	1	1	1.47577	P2ry4
ENSRNOG00000002956	1795.16	2003.28	1874.6	2262.24	1981.41	1912.62	2077.96	Stim2
ENSRNOG00000002959	625.723	688.727	581.951	823.842	708.035	652.425	705.361	Shroom4
ENSRNOG00000002960	88.7283	74.1589	67.1244	94.2689	80.0867	82.5838	77.3713	LOC100909913
ENSRNOG00000002963	147.947	143.736	145.749	170.302	174.612	175.191	182.64	C1ql1
ENSRNOG00000002964	4.09062	1.51309	2.03009	2.35216	3.76447	3.20087	4.28225	Xcl1
ENSRNOG00000002968	8.80288	6.56192	4.84118	3.88234	3.59904	5.12735	4.25544	Tnfsf4
ENSRNOG00000002969	1011.34	1129.71	1149.04	1209.69	1118.26	1043.52	1182.75	Itpkb
ENSRNOG00000002970	108.153	117.002	107.651	121.338	122.946	116.803	118.207	Zswim7
ENSRNOG00000002972	57.7332	74.1474	61.3112	92.5073	89.5265	67.1263	80.7716	RGD1565283
ENSRNOG00000002974	1	1.12246	1	1	1	1	1	Cdx4
ENSRNOG00000002976	105.229	129.395	118.68	134.402	122.02	115.081	122.179	Maats1
ENSRNOG00000002977	703.029	709.752	756.915	852.957	740.578	713.722	750.154	Ttc19
ENSRNOG00000002978	6.47706	4.52987	8.83377	11.3004	8.16997	8.16997	9.69834	Faslg
ENSRNOG00000002979	39.4742	41.9009	46.8598	69.5373	68.979	48.6382	52.2223	Tbx19
ENSRNOG00000002980	873.493	880.109	833.082	964.978	929.008	928.552	993.775	Tsr1
ENSRNOG00000002983	2322.49	2465.58	2198.43	2955.84	2487.85	2397.69	2342.5	Nfix
ENSRNOG00000002984	5.85601	3.54954	2.97977	2.72407	2.49146	2.56947	2.26793	Bmp15
ENSRNOG00000002986	122.881	141.221	127.856	146.482	146.043	151.215	153.029	Efhc2
ENSRNOG00000002989	1037.19	1128.38	1041.32	1360.97	1099.72	1083.07	1142.04	Nmt1
ENSRNOG00000002991	448.118	461.63	473.654	549.593	509.699	498.205	523.964	Srr
ENSRNOG00000002997	159.208	123.141	222.745	219.543	180.31	182.472	199.047	Slc9a3r2
ENSRNOG00000002999	265.142	242.434	304.847	341.674	309.846	282.231	334.097	Timmdc1
ENSRNOG00000003003	1211.37	1181.39	1211.85	1462.76	1174.91	1190.62	1302.19	Tbc1d19
ENSRNOG00000003005	147.632	150.344	157.387	115.304	121.097	135.862	149.954	Rasgef1c
ENSRNOG00000003009	692.18	722.694	675.588	729.795	732.535	718.578	758.263	NA
ENSRNOG00000003011	61.4708	76.107	60.8861	79.1694	63.8079	69.3096	74.534	Gadd45gip1
ENSRNOG00000003013	755.897	823.706	710.098	849.288	769.26	758.518	867.003	Rpgr
ENSRNOG00000003014	464.317	476.837	493.658	576.092	484.326	500.7	512.087	Poglut1
ENSRNOG00000003018	177.979	198.185	192.626	214.893	199.688	194.35	187.468	Olfml2b
ENSRNOG00000003019	514.925	475.161	588.262	639.324	541.048	544.825	586.32	Ubn1
ENSRNOG00000003020	1.68179	2.13983	1.69838	1.2697	1.31951	1.43097	1.7411	Slc25a47
ENSRNOG00000003026	322.649	382.74	344.195	396.419	370.597	366.065	382.712	Rad23a
ENSRNOG00000003028	424.642	457.362	428.855	435.473	432.101	448.188	442.548	Dnah17
ENSRNOG00000003029	80.2365	89.3721	93.1939	117.129	107.312	108.334	122.762	Calr
ENSRNOG00000003030	42.86	52.9454	44.2196	54.166	48.5247	45.2445	42.7498	Awat2
ENSRNOG00000003031	225.075	235.48	232.086	273.988	227.226	222.118	260.553	Atp2b4
ENSRNOG00000003033	99.3724	105.136	111.098	125.31	98.3451	111.224	101.549	Plcd3
ENSRNOG00000003038	66.0111	84.5616	83.8507	116.023	123.019	73.2351	96.1349	Sft2d2
ENSRNOG00000003039	9.76324	8.41153	7.25806	14.6567	9.23215	7.16959	9.45593	Wnt3a
ENSRNOG00000003041	1751.15	1869.55	1813.93	2219.06	1786.93	1752.82	1838.49	Smg6
ENSRNOG00000003042	86.6422	85.971	113.568	121.112	99.8604	100.434	100.604	NA
ENSRNOG00000003048	453.123	441.307	528.799	641.236	572.878	547.749	578.407	Tiprl
ENSRNOG00000003049	14.6039	15.0236	17.8856	19.1768	17.948	21.0466	17.1035	Hsd17b10
ENSRNOG00000003050	432.535	476.626	536.941	522.291	473.625	477.396	515.133	Tbc1d9b
ENSRNOG00000003052	223.717	277.661	258.223	307.782	260.218	245.498	269.993	Cox18
ENSRNOG00000003054	256.604	267.942	252.866	259.853	274.557	270.633	294.075	Cask
ENSRNOG00000003059	9.63695	7.9546	11.5062	10.6542	9.25876	8.76866	9.79344	Optc
ENSRNOG00000003063	691.958	747.396	791.513	902.252	757.633	772.173	886.505	Phka1
ENSRNOG00000003064	4.35588	6.31098	5.65662	5.12045	5.24812	7.11237	8.08985	Bst1
ENSRNOG00000003065	575.769	591.538	655.023	719.999	603.382	583.326	641.311	Glyr1
ENSRNOG00000003066	115.674	117.928	81.3726	148.645	111.888	138.74	146.161	Wnt9a
ENSRNOG00000003067	6.55309	3.81563	7.66536	5.9826	7.57963	5.66794	7.40865	Npffr2
ENSRNOG00000003068	124.68	130.826	112.338	143.399	123.495	111.261	117.48	RGD1564036
ENSRNOG00000003069	81.073	70.2504	76.331	90.7043	81.1125	78.3197	94.6149	Cd38
ENSRNOG00000003070	336.32	324.423	385.176	464.207	400.461	356.546	426.843	Pigl
ENSRNOG00000003071	1210.68	1225.44	1198.12	1352.01	1268.64	1287.44	1358.86	Vamp4
ENSRNOG00000003073	587.332	645.14	618.3	762.322	558.82	593.06	700.161	Gpr161
ENSRNOG00000003075	365.614	390.066	396.826	445.06	376.315	367.374	405.661	Tmem39a
ENSRNOG00000003076	141.221	189.202	186.72	193.025	157.122	162.734	204.575	Rbms2
ENSRNOG00000003078	2493.97	2720.3	2664.04	3171.67	2610.92	2556.41	2794.74	Dcaf6
ENSRNOG00000003080	1.41421	1.41421	1.12246	1	1.1487	1	1.1487	LOC690271
ENSRNOG00000003081	198.62	217.968	210.68	222.002	210.295	221.109	212.334	Ribc1
ENSRNOG00000003084	480.956	561.886	593.235	630.226	526.41	530.187	569.595	Parp1
ENSRNOG00000003086	313.094	334.283	338.159	420.244	340.923	361.908	379.731	Cenpv
ENSRNOG00000003088	990.176	1222.27	1396.1	1163.08	1022	991.955	1145.55	Arhgap31
ENSRNOG00000003094	4.68069	12.1367	7.30671	6.22221	7.18527	7.32721	5.03806	Cmah
ENSRNOG00000003098	413.382	322.27	331.434	488.967	442.757	408.08	486.752	Prom1
ENSRNOG00000003100	130.059	128.473	158.813	165.432	135.132	140.327	149.124	Dusp12
ENSRNOG00000003104	81.9615	70.1456	97.4115	95.556	84.6044	94.8644	95.9001	Trpv2
ENSRNOG00000003105	52.1704	48.6855	57.4797	63.8074	48.9591	42.984	64.433	Kif19
ENSRNOG00000003108	230.725	255.991	240.947	265.015	223.408	259.506	245.585	Acbd4
ENSRNOG00000003109	37.6418	40.9655	44.4885	48.331	50.2722	46.4001	42.8866	Btbd17
ENSRNOG00000003110	0.840896	1	1	1	1	0.870551	0.870551	Mageb5
ENSRNOG00000003111	6.92143	9.46733	6.45521	9.44218	9.75548	8.24554	9.73541	Ovca2
ENSRNOG00000003114	184.478	191.625	240.141	258.792	208.623	208.041	239.822	B4galt4
ENSRNOG00000003116	250.267	289.897	272.459	295.126	257.766	268.95	269.17	Dph1
ENSRNOG00000003117	401.767	434.295	482.826	552.48	453.886	498.648	469.952	Psmd12
ENSRNOG00000003119	3.67571	5.39202	7.49301	8.64172	5.11675	8.00126	5.4372	Gc
ENSRNOG00000003120	49.0988	55.6014	60.9303	54.5223	56.1655	56.9591	56.1168	Prelp
ENSRNOG00000003121	1077.27	1264.94	1204.63	1503.19	1166.77	1196.33	1165.77	Rtn4rl1
ENSRNOG00000003122	2282.2	2376.52	2298.94	2954.38	2442.42	2237.32	2530.62	Hdac8
ENSRNOG00000003123	302.126	291.282	310.345	356.684	324.655	303.449	334.863	Rpa1
ENSRNOG00000003125	124.015	146.041	137.211	151.187	127.515	136.994	145.12	Rogdi
ENSRNOG00000003127	3.66284	5.94957	3.30193	6.12777	3.4822	5.96629	3.86636	Spryd4
ENSRNOG00000003129	135.024	136.61	157.034	153.712	141.874	166.419	147.305	Zfp496
ENSRNOG00000003131	264.302	286.601	287.767	323.263	288.751	272.646	281.762	Traf7
ENSRNOG00000003132	1	1	1.25992	0.870551	1	1.1487	1	Mip
ENSRNOG00000003134	5474.87	7153.09	6610.74	9139.41	6313.74	6767.16	7417.28	Slc4a4
ENSRNOG00000003135	1.22474	1.78411	0.9024	1.55185	1.44241	1.37973	1.70983	Fcrlb
ENSRNOG00000003136	2.21336	2.5698	2.15443	3.72792	1.43097	1.09635	1.1487	Fcrla
ENSRNOG00000003137	1.73205	1.34801	1.44225	3.41652	3.05015	1.77259	1.55185	2012-09-01
ENSRNOG00000003139	477.583	515.699	498.118	577.928	478.384	502.251	535.598	Smc1a
ENSRNOG00000003143	5.09592	6.29049	6.67154	7.30408	4.39691	3.75239	4.65206	RGD1310166
ENSRNOG00000003144	38.3333	27.4459	38.5948	40.4242	42.756	33.4219	43.7813	Gprc5c
ENSRNOG00000003147	690.358	764.994	764.09	867.314	758.989	815.102	801.232	Sqstm1
ENSRNOG00000003148	439.817	460.648	594.703	477.597	464.984	449.749	511	Timp2
ENSRNOG00000003149	194.83	205.373	232.287	243.452	212.134	214.941	235.662	Farsa
ENSRNOG00000003150	588.775	610.744	607.321	722.629	646.221	660.696	709.574	Mpc2
ENSRNOG00000003151	343.302	379.951	370.888	414.059	376.363	382.404	415.683	Bfar
ENSRNOG00000003160	354.014	372.323	321.535	447.954	355.2	363.972	378.702	RragB
ENSRNOG00000003163	384.309	380.89	398.207	465.546	421.961	412.572	437.173	Sdhc
ENSRNOG00000003164	4.94923	5.15289	4.92876	5.21034	3.72792	3.24534	3.06389	Pla2g10
ENSRNOG00000003170	52.4343	43.9551	52.9938	60.5664	52.0516	48.745	42.7209	Nlrp3
ENSRNOG00000003171	1	1.23219	1	1	1.20112	1.46071	1.90365	Mpz
ENSRNOG00000003172	13.4527	16.451	17.0566	21.1439	19.5253	17.275	15.2003	Serpinf1
ENSRNOG00000003174	446.442	434.874	499.847	528.805	450.789	455.842	482.586	Tapt1
ENSRNOG00000003176	1	0.48094	0.938891	0.698267	0.880755	1	0.870551	Mixl1
ENSRNOG00000003177	187.564	177.057	183.964	216.984	191.577	179.059	198.356	Mat2b
ENSRNOG00000003183	23.7541	34.0851	30.4523	21.5953	28.7453	35.5514	37.2555	Fmod
ENSRNOG00000003185	327.115	305.769	377.658	363.065	354.65	341.751	351.9	Acbd3
ENSRNOG00000003186	527.896	519.198	547.94	612.134	505.066	542.071	549.061	Anks3
ENSRNOG00000003189	4.09062	2.49288	1.78751	3.16979	2.35216	4.74288	3.16979	Cited1
ENSRNOG00000003194	1	1	1	1	1	1	1	NA
ENSRNOG00000003195	542.153	588.763	623.752	679.091	553.226	561.594	564.948	Caskin1
ENSRNOG00000003198	1855.78	1917.24	1798.33	2323.98	1833.55	1855.44	1890.19	RGD1305733
ENSRNOG00000003201	77.0184	76.3161	85.1393	96.0003	72.5381	74.9979	80.4866	LOC100362640
ENSRNOG00000003205	3243.47	3039.08	2813.41	3664.64	3188.52	2901.44	3564.7	Ldb2
ENSRNOG00000003206	1454.22	1659.56	1488.72	1824	1540.81	1595.14	1622.52	Actr3
ENSRNOG00000003207	506.447	548.73	562.094	621.603	516.811	539.587	549.266	Fmnl1
ENSRNOG00000003208	6.84878	5.60666	4.08481	5.93325	6.4302	6.10312	6.42867	Ercc6l
ENSRNOG00000003209	48.1312	54.0599	46.3859	46.7453	52.7	50.0955	57.7556	Pcp4l1
ENSRNOG00000003211	133.772	140.988	162.68	172.241	148.197	152.846	168.569	Srp9
ENSRNOG00000003213	1510.6	1669.67	1591.52	1921.5	1604.82	1560.71	1634.37	Helz
ENSRNOG00000003214	1	1	1	1	1	1	1	NA
ENSRNOG00000003215	106.14	85.2582	116.858	125.228	112.576	113.433	118.341	Zfp287
ENSRNOG00000003217	22.0763	42.6626	30.4577	32.3376	34.6794	29.9897	35.9429	Lgals3bp
ENSRNOG00000003218	117.517	108.39	111.603	123.542	106.693	117.519	110.947	Zfp286a
ENSRNOG00000003219	31.7919	24.5317	42.1299	33.5756	20.185	21.055	24.7651	Trim16
ENSRNOG00000003220	289.048	251.32	297.726	344.579	311.389	306.346	322.723	H3f3b
ENSRNOG00000003221	1.68179	1.34801	1.53963	3.06389	1.62267	2.70192	2.2974	Myoc
ENSRNOG00000003223	42.0618	35.0038	48.365	52.277	44.0057	46.3541	49.8396	Degs1
ENSRNOG00000003224	68.8459	88.1534	92.4018	95.2834	85.7054	87.2212	89.1108	Nudt16l1
ENSRNOG00000003226	2855.52	3066.12	3127.58	3713.26	3131.58	3018.59	3309.01	Mprip
ENSRNOG00000003227	1	1.12246	1	1	1	1	1	RGD1559951
ENSRNOG00000003228	6.40217	6.53069	8.97861	8.70272	5.85215	7.11685	7.25884	Mid1ip1
ENSRNOG00000003229	315.559	333.994	290.486	370.958	327.947	326.183	339.664	Tspan7
ENSRNOG00000003232	158.158	146.012	177.905	196.987	203.086	166.011	164.592	Slc9a3r1
ENSRNOG00000003233	5.73266	7.29892	9.61062	11.7497	8.61738	7.48665	8.17599	Serpinf2
ENSRNOG00000003234	1472.93	1695.24	1802.14	1838.74	1556.61	1545.5	1606.95	Mgrn1
ENSRNOG00000003235	84.792	94.1753	104.198	112.815	93.4691	104.616	98.527	Mgat4b
ENSRNOG00000003237	488.657	644.043	583.111	631.608	559.002	526.665	621.894	Tp53bp2
ENSRNOG00000003239	76.4797	78.4488	81.855	84.1561	74.0865	79.839	73.8447	Cant1
ENSRNOG00000003241	2252.95	2261.98	1677.86	2593	2153.58	2042.52	2099.1	Gabrg2
ENSRNOG00000003242	945.05	911.271	879.481	786.752	961.456	864.757	992.028	Gulp1
ENSRNOG00000003243	101.251	95.8768	101.808	120.121	94.7672	101.41	104.815	Wdr81
ENSRNOG00000003244	19.0201	19.3592	18.4609	13.3926	12.9867	17.2631	17.2545	Ltc4s
ENSRNOG00000003245	2.04003	3.17467	2.03965	2.63072	2.04767	2.55085	2.40225	Cacng1
ENSRNOG00000003247	130.042	137.993	121.247	159.071	129.776	121.649	140.139	Sde2
ENSRNOG00000003248	461.287	413.146	445.76	520.008	457.823	458.169	460.874	Mpzl1
ENSRNOG00000003251	75.107	73.7372	72.2177	103.532	86.9714	85.5011	87.9731	B3galt2
ENSRNOG00000003253	167.171	110.835	114.657	161.293	152.346	168.425	133.246	Qdpr
ENSRNOG00000003254	2.21336	1.94416	1.7818	1.31951	1.31951	1.43097	1.97435	Il23a
ENSRNOG00000003256	82.8803	87.5298	84.2435	89.5459	83.5501	86.448	96.4103	Ccng1
ENSRNOG00000003258	4417.36	4429.94	4079.37	4792.54	4433.79	4555.7	4671.28	Cdc73
ENSRNOG00000003259	32.8158	43.5968	38.6202	39.933	46.6418	41.7688	39.9639	C1qtnf1
ENSRNOG00000003260	492.992	546.072	521.645	537.506	521.255	515.968	560.493	Nr1i3
ENSRNOG00000003261	5871.46	5963.24	5527.56	6782.26	6194.34	5922.83	6422.79	Usp9x
ENSRNOG00000003262	570.173	627.179	607.024	650.049	594.268	555.528	562.8	Cacng4
ENSRNOG00000003263	1.70243	2.86663	1.58657	2.39001	1.66317	2.65152	2.42794	Lefty2
ENSRNOG00000003264	20.504	24.2502	24.2435	31.7915	29.805	27.372	31.2366	Nat9
ENSRNOG00000003266	39.4629	41.5834	33.2959	33.1601	32.8743	33.6556	33.2428	LOC100361655
ENSRNOG00000003267	16.0182	11.0008	17.1872	16.481	14.749	16	18.4922	Pycr2
ENSRNOG00000003268	316.105	299.049	368.816	419.318	344.762	327.364	369.494	Maml1
ENSRNOG00000003269	362.719	407.126	472.726	476.925	397.443	412.958	513.758	Atp6v0e1
ENSRNOG00000003273	4.91801	5.97425	6.11125	6.19761	4.3729	3.51948	4.22577	Spata20
ENSRNOG00000003275	5.13078	7.15745	5.48688	7.19671	5.45409	5.80906	7.53789	Spata32
ENSRNOG00000003276	1975.28	2004.98	1989.67	2199.14	2152.29	1974.93	2074.85	Myo1d
ENSRNOG00000003278	215.777	209.227	239.283	261.173	214.307	214.2	219.787	Map3k14
ENSRNOG00000003279	576.445	613.296	585.139	650.986	623.855	636.681	642.139	Syce2
ENSRNOG00000003280	575.891	595.379	568.894	558.92	563.386	461.477	425.679	Grin2c
ENSRNOG00000003281	1296.82	1317.34	1249.76	1460.07	1435.25	1403.03	1541.56	Mcm9
ENSRNOG00000003283	291.019	270.132	305.994	285.145	295.836	255.278	281.952	Rcsd1
ENSRNOG00000003284	26.2312	24.6988	25.563	21.395	26.4354	22.8055	23.3975	Epn3
ENSRNOG00000003285	689.618	677.935	673.746	765.904	747.041	744.176	804.651	Mpv17l
ENSRNOG00000003287	23.8274	21.0704	22.1533	18.3285	20.4663	22.4414	19.6635	Fbxw10
ENSRNOG00000003288	9.32461	11.3467	13.1114	9.01067	9.18156	9.56544	14.0873	Cacng5
ENSRNOG00000003289	483.688	405.523	376.075	469.135	460.609	455.534	416.81	Lap3
ENSRNOG00000003291	25.5447	19.0761	27.1948	31.237	24.9986	26.4868	32.7478	Creg1
ENSRNOG00000003294	4.18245	4.51799	3.77056	3.92573	3.06389	3.75093	3.7875	Cdrt4
ENSRNOG00000003296	97.9903	93.3511	112.423	131.493	106.512	104.298	111.693	Dck
ENSRNOG00000003298	13.4854	16.1923	8.32732	10.1222	10.3849	14.1665	9.97895	Cd247
ENSRNOG00000003300	13.2624	22.8884	15.5016	20.1939	16.3535	17.1519	18.7309	Btg2
ENSRNOG00000003302	298.816	317.795	379.829	383.372	317.034	319.91	340.08	Flcn
ENSRNOG00000003304	9.65617	10.7563	11.062	10.8122	9.40903	11.049	12.5295	Chad
ENSRNOG00000003305	1	1	1	1	1	1	1	Cxcr3
ENSRNOG00000003307	240.81	229.32	260.378	279.28	257.515	268.404	256.039	Gcdh
ENSRNOG00000003310	134.032	120.639	128.613	163.072	139.684	130.32	136.389	Tmem63a
ENSRNOG00000003313	392.989	395.526	338.868	445.97	380.242	384.203	396.035	Glra2
ENSRNOG00000003326	458.909	480.864	508.372	583.187	502.328	496.717	528.631	LOC100910121
ENSRNOG00000003328	758.4	972.513	1037.33	1092.14	931.483	941.617	1058.06	Cdip1
ENSRNOG00000003329	306.494	277.534	340.248	402.11	308.384	333.204	352.857	Ppm1d
ENSRNOG00000003330	174.154	168.735	188.244	193.94	172.489	175.669	186.471	Acsf2
ENSRNOG00000003332	223.872	235.596	235.286	291.148	263.707	250.297	274.05	Nt5m
ENSRNOG00000003334	42.8168	44.4164	54.9627	47.1627	45.0707	38.8779	48.4125	Klhl21
ENSRNOG00000003336	1596.42	1651.82	1672	1781.81	1737.7	1670.71	1811.99	Mybph
ENSRNOG00000003338	188.089	233.058	186.338	225.985	210.282	230.723	222.721	Pmp22
ENSRNOG00000003342	1	1	1	1	1	1	1	AABR07037798.1
ENSRNOG00000003343	523.723	535.343	603.982	738.654	622.883	613.815	698.679	Canx
ENSRNOG00000003346	41.0097	35.0331	29.7987	41.6265	41.8713	40.0292	48.5968	Fancb
ENSRNOG00000003348	2.63215	2.68895	4.87603	4.09535	3.92876	3.89806	4.41633	Rasd1
ENSRNOG00000003349	355.573	506.125	436.694	536.538	433.477	409.543	489.872	Col23a1
ENSRNOG00000003350	574.032	587.727	587.752	598.856	617.957	612.307	667.373	Mospd2
ENSRNOG00000003357	119.431	112.457	123.957	114.507	172.853	123.531	113.243	Col3a1
ENSRNOG00000003359	2044.78	1944.86	2018.83	2392.81	2097.13	2184.91	2284.63	Ogt
ENSRNOG00000003365	573.614	539.952	605.218	708.958	565.883	594.874	597.62	Cadm3
ENSRNOG00000003367	19.4752	23.4285	19.344	23.6057	21.1179	20.7025	22.2183	Tmem220
ENSRNOG00000003370	21.6508	26.465	22.8147	21.2227	21.8051	28.4344	25.4096	Otc
ENSRNOG00000003374	7856.64	9104.28	7059.56	10684.2	7979.33	8375.62	8382.32	Ccdc85a
ENSRNOG00000003384	26.0832	22.4598	25.0026	26.4426	33.3398	27.8558	17.6931	Hs3st3b1
ENSRNOG00000003385	191.673	190.818	203.055	230.282	207.233	196.59	224.316	Glrx2
ENSRNOG00000003386	608.977	759.825	635.513	765.122	525.662	613.247	617.99	Rbfox3
ENSRNOG00000003388	13.4943	14.5418	15.5104	15.5559	14.4475	13.5944	14.1122	Cenpf
ENSRNOG00000003392	260.187	236.236	281.054	315.563	263.784	275	282.372	Grsf1
ENSRNOG00000003395	40.6388	32.6614	38.4436	46.0851	40.2664	45.512	40.8547	Cby3
ENSRNOG00000003397	131.991	112.06	149.254	156.567	148.893	139.525	147.083	Adprm
ENSRNOG00000003398	55.4632	54.5136	54.4196	58.4712	49.4972	56.0146	52.0039	Tomm40l
ENSRNOG00000003399	1229.64	1325.65	1382.93	1588.08	1378.56	1407.88	1490.84	Hnrnph1
ENSRNOG00000003400	56.3379	54.0535	63.2831	59.4924	61.7576	58.1491	57.1742	Fmo4
ENSRNOG00000003401	1.41421	2.51984	2.28943	1.97435	1.97435	1.88818	2.38272	AABR07029195.1
ENSRNOG00000003402	537.969	574.349	577.059	672.142	563.799	567.231	587.264	Stx6
ENSRNOG00000003403	501.881	483.842	528.596	614.601	502.183	535.825	540.608	Slc35f5
ENSRNOG00000003407	435.076	449.635	431.402	594.553	504.645	417.626	460.976	Ptpn14
ENSRNOG00000003424	256.249	254.122	282.042	319.585	260.369	261.571	266.317	Elac2
ENSRNOG00000003428	4930.26	4928.99	5015.95	5658.01	5104.93	5220.81	5320.59	Rufy3
ENSRNOG00000003430	1.17017	1	1.3286	1.24573	1.13397	0.659754	0.870551	F9
ENSRNOG00000003434	144.4	134.019	152.469	174.456	160.136	152.104	170.043	Trove2
ENSRNOG00000003435	91.7775	90.7458	82.341	112.469	87.9761	88.2834	87.6174	Mcf2
ENSRNOG00000003439	80.1961	84.1798	59.1277	84.3217	90.7044	78.1508	74.0561	Il15
ENSRNOG00000003442	668.229	770.696	1029	989.132	775.73	800.334	924.635	Adora1
ENSRNOG00000003443	6.16014	5.21693	3.57852	5.33454	3.98107	7.99961	5.33454	Klf1
ENSRNOG00000003452	36.5891	51.1339	50.3577	52.5801	51.2751	49.3446	54.0071	Asb11
ENSRNOG00000003453	192.977	151.186	158.252	226.947	189.305	173.273	193.893	Lypd1
ENSRNOG00000003455	106.554	109.932	123.111	121.15	129.77	117.682	119.524	Zfp13
ENSRNOG00000003457	1	1.51309	1.36796	1.29056	1.24573	0.982391	2.0804	Ccdc64b
ENSRNOG00000003461	184.378	200.82	202.731	221.005	196.977	208.557	203.886	Zfp330
ENSRNOG00000003463	316.058	386.133	324.635	353.799	298.262	311.456	307.94	Srebf1
ENSRNOG00000003464	269.613	304.68	303.738	350.79	303.44	292.913	299.381	Hid1
ENSRNOG00000003468	11.5038	10.0445	10.7151	11.9517	8.49192	8.01493	9.92649	Capn8
ENSRNOG00000003469	323.285	346.164	334.176	420.558	306.116	328.519	353.809	MAST1
ENSRNOG00000003470	119.609	102.565	116.266	124.86	110.938	120.829	123.725	Fundc1
ENSRNOG00000003472	661.552	801.995	647.042	800.013	773.738	765.341	817.572	Atp11c
ENSRNOG00000003476	12.8743	14.1126	12.3411	17.7581	9.27503	12.0441	11.3068	Slc6a4
ENSRNOG00000003479	2767.09	3312.94	3026.3	3818.78	2817.83	2891.04	3072.23	Rnf150
ENSRNOG00000003480	7.37621	10.6585	6.5185	8.91425	8.88914	8.55014	9.52565	Aim2
ENSRNOG00000003486	4.68069	2.37618	2.9938	1.7826	5.5668	4.31736	3.66361	Mnda
ENSRNOG00000003491	5665.05	7036.1	7133.9	8944.64	6193.14	6427.04	7020.42	Prkca
ENSRNOG00000003494	642.915	660.713	646.339	767.088	620.743	656.963	662.247	Ppfia4
ENSRNOG00000003495	363.117	446.585	390.814	470.784	348.64	384.698	383.951	Prpf8
ENSRNOG00000003496	717.965	913.513	713.693	760.002	726.963	740.29	775.74	Tbc1d9
ENSRNOG00000003497	32	36.3864	33.6417	30.8001	32.3403	30.6805	31.8542	Thoc6
ENSRNOG00000003498	4.47911	4.83981	3.88832	3.86636	6.09258	6.24402	7.27613	Olr1584
ENSRNOG00000003500	1.41421	0.933091	2.00038	1.24573	1.80008	0.921646	1.36014	Apoa2
ENSRNOG00000003501	2.25897	1.69838	3.36042	3.67683	2.04767	1.88818	2.04767	Lyzl6
ENSRNOG00000003504	105.713	106.75	115.684	131.764	104.247	117.191	115.12	Rnaseh2a
ENSRNOG00000003506	314.849	311.016	350.871	377.724	323.037	323.647	350.425	Gosr2
ENSRNOG00000003508	1194.75	1290.48	1403.74	1484.14	1213.93	1242.54	1322.05	Ergic1
ENSRNOG00000003510	17.003	50.5415	32.0181	24.8594	25.4188	36.225	92.3396	Fmo2
ENSRNOG00000003512	1058.68	1057.39	749.75	1216.69	1021.59	976.235	1041.14	Gabra1
ENSRNOG00000003515	93.2196	110.031	106.698	142.854	137.772	112.436	142.445	Ephx1
ENSRNOG00000003517	25.3239	29.3923	29.3778	32.481	30.5117	31.5756	34.1251	Tbx2
ENSRNOG00000003520	168.638	160.596	188.398	206.133	183.058	192.171	184.055	Prdx2
ENSRNOG00000003522	95.1945	97.0629	98.5376	89.7284	95.8859	94.8757	98.7563	Mr1
ENSRNOG00000003524	117.017	118.8	134.159	138.344	128.88	126.618	138.416	Lrrc59
ENSRNOG00000003526	23.15	23.466	24.462	27.1288	27.8524	21.017	28.2636	Sytl4
ENSRNOG00000003531	11.9112	14.6979	15.8632	15.5232	12.6096	14.3157	13.9011	LOC685789
ENSRNOG00000003532	1.56508	1.20094	1.25992	1.1487	1.43097	1.31951	0.80113	Magea11
ENSRNOG00000003533	673.225	704.114	637.73	790.354	684.246	744.792	725.101	Clcn4
ENSRNOG00000003536	438.985	401.482	495.307	539.301	464.851	453.181	490.33	Rufy1
ENSRNOG00000003537	36.377	34.476	32.867	36.4612	31.007	31.8727	36.4704	Spta1
ENSRNOG00000003538	79.1287	75.122	66.268	70.017	71.3581	53.9599	47.688	Adamts4
ENSRNOG00000003541	921.845	987.597	895.102	1082.34	919.105	965.801	997.362	Pggt1b
ENSRNOG00000003542	23.315	27.0492	23.0784	26.2785	25.8157	27.236	21.1279	Hcfc1r1
ENSRNOG00000003543	52.1578	47.5366	54.3744	56.1475	56.7911	48.6295	41.4242	Gpr143
ENSRNOG00000003544	5.02895	5.32921	3.78493	4.50337	6.20981	3.17932	4.32425	Tbx4
ENSRNOG00000003545	2794.13	2854.91	2774.27	3118.15	3119.21	3060.4	3155.4	Uchl5
ENSRNOG00000003546	2.51487	6.91004	5.70728	11.5358	7.41395	6.49068	5.80642	Tnfrsf12a
ENSRNOG00000003548	1	0.83129	0.83129	1	1	1	0.920256	LOC685217
ENSRNOG00000003549	79.3995	83.2132	77.1503	94.6025	80.9094	77.9213	86.3655	Cnpy2
ENSRNOG00000003550	1973.85	1984.02	1936.31	2343.62	2025.09	1915.88	2029.24	Acbd6
ENSRNOG00000003551	83.7669	78.5421	84.8429	87.8184	83.0397	77.1187	84.1903	B4galt3
ENSRNOG00000003553	522.846	498.066	429.386	574.587	577.976	537.434	486.366	Efemp1
ENSRNOG00000003554	491.719	550.913	485.944	532.289	511.936	539.796	557.914	Piga
ENSRNOG00000003559	229.715	244.421	250.449	287.924	252.912	265.135	258.636	Ccdc112
ENSRNOG00000003562	1107.75	1299.32	1101.12	1444.69	1157.73	1134.12	1188.27	Susd4
ENSRNOG00000003563	506.355	504.169	507.186	593.678	516.392	506.266	533.349	Blmh
ENSRNOG00000003566	1.31607	1.0983	1.9786	2.39401	0.757858	1.08447	2.26748	Apoh
ENSRNOG00000003567	70.4227	64.2751	70.9201	76.7347	70.4208	70.3489	73.4713	Ppox
ENSRNOG00000003569	3.17797	2.14879	2.39558	3.79168	5.19396	2.20817	4.23486	Gabra6
ENSRNOG00000003576	447.678	496.03	493.837	605.031	491.989	490.935	534.661	Ints2
ENSRNOG00000003578	188.279	168.55	230.433	243.574	214.764	211.236	233.498	Fem1c
ENSRNOG00000003580	6.81198	3.96713	7.10249	8.72891	6.82788	5.81666	8.7128	Ucp1
ENSRNOG00000003581	2179.37	2139.7	1952.8	2654.75	2224.43	2173.39	2242.01	Pou2f1
ENSRNOG00000003583	457.826	428.015	497.864	560.23	441.608	466.605	445.61	Smyd2
ENSRNOG00000003585	481.262	548.591	456.707	758.722	522.937	569.003	529.829	Sytl5
ENSRNOG00000003587	49.5374	45.3913	57.1103	58.1907	60.1606	47.1625	51.9435	Figf
ENSRNOG00000003588	1.70697	0.890899	0.953184	0.821876	2.06446	1.08447	1.56457	AABR07037960.1
ENSRNOG00000003590	3323.11	3606.01	3473.41	4288.32	3537.4	3399.99	3673.57	Tom1l2
ENSRNOG00000003592	108.142	111.701	118.849	135.352	120.624	123.635	132.584	Med28
ENSRNOG00000003594	1183.19	1262.22	1206.46	1328.6	1349.44	1336.55	1393.49	Tmem183a
ENSRNOG00000003595	24.0615	30.1446	19.8414	45.5921	27.3418	23.9104	33.9086	Lhx4
ENSRNOG00000003596	12.6283	14.6383	11.5863	14.959	15.2401	11.7795	16.4418	Itgb1bp2
ENSRNOG00000003597	59.9568	71.9819	73.4561	84.1379	74.5224	75.1551	75.2616	Tuba4a
ENSRNOG00000003600	845.887	845.931	880.563	1053.15	937.718	928.01	998.931	Pnpt1
ENSRNOG00000003601	1.41421	1.52087	2.55163	3.39346	2.16894	2.22064	1.93318	RGD1564463
ENSRNOG00000003603	2299.23	2464.02	2170.58	2968.44	2251.84	2177.82	2370.98	Arhgap44
ENSRNOG00000003611	101	102.537	106.452	107.735	102.904	107.805	110.734	Dynlt3
ENSRNOG00000003613	815.673	858.783	760.504	1068.29	920.041	841.761	947.862	Mid1
ENSRNOG00000003614	1968.8	2098.77	2083.4	2288.89	1908.6	1929.6	2092.53	Mgat5
ENSRNOG00000003616	149.5	152.681	161.17	190.596	140.127	150.276	178.917	Grem2
ENSRNOG00000003620	14.4396	22.0725	17.1645	14.73	16.2847	20.2745	28.6304	Fmo3
ENSRNOG00000003622	38.7669	30.055	25.434	42.8027	46.303	33.8475	39.1994	Cybb
ENSRNOG00000003625	619.792	625.713	701.288	752.172	660.123	656.378	703.177	Ubxn4
ENSRNOG00000003626	151.921	174.865	173.644	186.788	180.116	176.705	186.406	Atp5h
ENSRNOG00000003629	666.648	717.558	724.846	824.924	722.752	731.582	742.771	Nvl
ENSRNOG00000003633	3.60021	8.4714	9.02159	5.60744	5.28548	4.53587	5.34634	Rcvrn
ENSRNOG00000003634	103.538	67.1798	115.722	114.491	110.838	96.9529	113.93	Zfp354a
ENSRNOG00000003635	769.921	806.196	766.971	910.677	793.43	755.129	827.497	Disp1
ENSRNOG00000003643	139.715	162.088	163.7	179.84	153.464	145.131	156.461	Tab3
ENSRNOG00000003645	71.8663	76.4474	76.0934	84.1319	76.5582	70.9351	80.441	Hnrnpab
ENSRNOG00000003648	1.56508	1.41421	1.34801	1.7826	1.51572	2.35216	1.43097	Cldn6
ENSRNOG00000003649	271.373	276.404	309.567	337.594	276.335	280.999	327.81	Qsox1
ENSRNOG00000003650	11.9791	19.0354	13.0256	15.5383	17.7674	15.3366	17.1379	Nt5c
ENSRNOG00000003653	231.147	205.102	245.481	304.153	253.965	255.876	252.721	Fh
ENSRNOG00000003657	72.7753	76.9651	90.8204	91.1318	78.4332	75.6291	83.5917	Pkmyt1
ENSRNOG00000003661	256.639	229.906	263.174	306.308	256.599	280.511	253.161	Hn1
ENSRNOG00000003666	9.05404	10.4065	7.40875	8.58581	8.19069	8.47338	7.33054	Igj
ENSRNOG00000003669	53.7594	56.8981	55.0555	57.9114	47.7264	43.6035	55.2692	Myocd
ENSRNOG00000003670	353.096	355.035	363.568	392.114	369.733	375.175	379.533	Sumo2
ENSRNOG00000003671	1	1	1	1	1	1	1	Prop1
ENSRNOG00000003672	19.7301	25.1127	22.4301	29.8018	25.1919	18.7371	22.3469	Enam
ENSRNOG00000003673	149.352	144.261	165.955	186.026	146.128	159.572	169.557	Nup85
ENSRNOG00000003674	212.85	216.134	197.302	211.945	213.897	219.102	204.731	Pir
ENSRNOG00000003675	209.974	153.75	187.387	244.04	209.274	214.284	213.884	Ptchd1
ENSRNOG00000003679	2035.72	2111.56	2264.59	2593.67	2197.59	2206.29	2327.31	Med13
ENSRNOG00000003680	2364.35	2391.09	1884.76	2532.68	2305.54	2145.07	2297.43	Gabrb2
ENSRNOG00000003681	1.90609	3.4959	2.59763	2.62793	2.70988	1.26191	2.99803	Lct
ENSRNOG00000003682	103.331	102.105	118.088	105.376	91.1907	103.877	111.417	Hook2
ENSRNOG00000003683	5.98031	8.95813	13.3742	10.5905	10.2584	10.2955	13.0338	Glp2r
ENSRNOG00000003686	2273.45	2332.02	2230.75	2661.46	2351.67	2167.48	2361.43	Tbl1x
ENSRNOG00000003687	24.7611	22.4959	24.9784	28.8459	22.3351	25.7966	26.4219	Rgs2
ENSRNOG00000003689	225.827	217.998	237.984	286.905	238.129	255.516	247.292	Nono
ENSRNOG00000003691	79.9536	87.2831	83.5309	107.972	88.8241	96.2386	92.101	Tmed7
ENSRNOG00000003694	1087.79	1350.66	971.828	1413.55	1171.21	1048.82	1149.79	Prox1
ENSRNOG00000003695	7.48431	14.8797	10.1732	9.43033	10.3818	12.9651	8.94612	Mgat4d
ENSRNOG00000003698	2.72636	2.22059	3.8624	10.0141	3.63215	3.06714	8.6852	Mroh9
ENSRNOG00000003699	182.343	217.14	217.756	218.892	193.008	218.255	201.612	Endov
ENSRNOG00000003703	34.7263	34.5157	29.5426	30.9	31.3551	30.2719	27.7452	Mcm6
ENSRNOG00000003704	260.994	267.456	250.347	320.127	272.823	274.077	306.655	Fam184b
ENSRNOG00000003705	13.1559	17.7675	13.9956	14.7095	13.7403	14.2738	14.6034	Bmx
ENSRNOG00000003706	125.849	132.116	115.126	145.307	127.467	140.977	134.716	Ufc1
ENSRNOG00000003707	262.688	294.426	287.494	326.783	266.829	257.586	275.812	Zmym3
ENSRNOG00000003709	5.47723	7.65741	7.17755	10.7737	12.6065	12.6368	10.2554	Kmo
ENSRNOG00000003712	1280.89	1353.94	1289.28	1598.64	1359.99	1396.33	1426.64	Smek2
ENSRNOG00000003713	3.26414	2.94901	3.53472	4.09815	4.08196	2.45199	4.14476	Pbsn
ENSRNOG00000003714	978.341	934.793	1070.66	1193.42	1066.53	1089.29	1142.27	Clk4
ENSRNOG00000003715	3.13017	3.04683	3.52547	3.86636	4.44129	3.86636	4.9984	Srpx2
ENSRNOG00000003716	8.65679	13.6304	12.5452	15.6155	10.5729	8.73387	11.7795	Batf3
ENSRNOG00000003717	166.048	129.729	177.606	186.067	165.756	193.174	181.464	Cnih4
ENSRNOG00000003718	8.20669	7.86999	7.33327	8.84995	7.35367	6.08111	7.97899	Ambn
ENSRNOG00000003719	438.563	413.209	488.057	554.13	479.701	480.222	480.397	Atpaf2
ENSRNOG00000003720	687.127	700.281	612.303	872.143	836.889	724.131	743.744	Prrx1
ENSRNOG00000003721	39.9239	32.9043	43.6399	46.2042	34.676	37.737	40.5818	Paqr4
ENSRNOG00000003722	1.31607	1.41421	2.3012	2.26793	1.31951	1.60043	1.64375	Dusp27
ENSRNOG00000003723	914.606	949.868	1055.18	1171.58	1009.48	1013.28	1056.35	Wdr26
ENSRNOG00000003724	101.179	99.954	113.063	122.181	107.955	109.713	117.224	Mrpl27
ENSRNOG00000003726	100.655	86.0023	91.1388	110.396	92.1136	92.7235	83.4849	Scml2
ENSRNOG00000003728	147.271	187.587	193.345	191.514	155.9	154.422	180.43	Xylt2
ENSRNOG00000003732	3020.02	2912.33	2608.87	3372.1	3255.87	3071.01	3370.02	Flrt2
ENSRNOG00000003734	27.9582	54.1689	40.3743	46.8538	11.38	34.3609	47.7492	Cxxc5
ENSRNOG00000003736	361.5	339.153	298.007	363.083	360.778	339.904	346.172	Col5a2
ENSRNOG00000003737	1	1.01982	1	0.944088	1	0.528548	0.757858	Best2
ENSRNOG00000003738	159.184	161.131	163.436	296.469	166.303	163.899	275.333	Ush2a
ENSRNOG00000003740	1	1.01982	0.849191	0.757858	0.870551	1	1.24573	Gpa33
ENSRNOG00000003741	137.065	184.863	196.578	175.92	149.052	155.26	162.474	Nptx1
ENSRNOG00000003742	6867.39	7156.92	6355.18	7718.8	7275.28	7127.44	7789.55	Cdkl5
ENSRNOG00000003743	1128.88	1171.1	1200.48	1349.5	1254.77	1175.24	1281.38	Dars
ENSRNOG00000003745	1.76517	29.9908	3.65497	1.76216	3.02509	2.71322	3.40279	Atf3
ENSRNOG00000003746	3.0274	3.16516	2.43802	6.08111	5.11462	6.51751	4.44129	Gjb1
ENSRNOG00000003747	137.093	138.746	152.886	156.957	135.936	138.482	159.901	Asna1
ENSRNOG00000003748	9.60425	5.09534	6.43914	14.632	11.0089	11.5553	9.2044	RGD1565785
ENSRNOG00000003749	178.869	173.206	170.915	203.037	172.875	176.29	179.931	Xk
ENSRNOG00000003755	138.782	122.017	150.404	162.38	129.853	151.657	150.786	Clgn
ENSRNOG00000003756	379.597	393.665	385.142	406.646	349.164	345.776	351.995	Lancl3
ENSRNOG00000003759	300.885	314.427	302.216	341.183	283.184	288.922	296.724	Galc
ENSRNOG00000003762	581.624	585.126	545.025	686.922	563.041	595.43	610.352	Smarca1
ENSRNOG00000003763	47.0242	37.4894	39.9628	45.443	40.764	46.168	47.3585	Prdx4
ENSRNOG00000003765	1	1.20094	1.25992	1	1	1	1.1487	Nr0b1
ENSRNOG00000003767	1869	1932.31	2022.11	2274.65	1907.94	1869.42	1999.13	Rps6kc1
ENSRNOG00000003769	398.805	374.588	434.691	475.966	421.213	401.293	449.281	Tmem163
ENSRNOG00000003772	127.469	85.3284	143.218	162.737	138.768	142.62	147.71	Csrp2
ENSRNOG00000003773	546.593	588.019	648.585	689.726	619.047	574.203	606.091	Hmox2
ENSRNOG00000003776	15.7285	14.0178	13.5615	15.9281	13.1616	18.0292	16.9342	Amtn
ENSRNOG00000003777	19.3892	18.6018	15.9721	14.2433	14.8805	13.8462	14.1867	Chrne
ENSRNOG00000003778	409.756	439.472	408.403	455.662	467.483	465.92	482.689	Opn3
ENSRNOG00000003779	28.7571	25.478	26.5821	27.2236	25.359	29.1161	23.9573	Dedd
ENSRNOG00000003781	566.665	555.378	521.51	544.603	624.02	529.321	552.218	Atp10b
ENSRNOG00000003782	318.124	324.835	337.317	404.733	334.559	335.433	359.852	Acot9
ENSRNOG00000003784	14.3259	11.3182	15.8053	18.0213	15.5799	13.567	11.8271	Rilp
ENSRNOG00000003785	49.5555	39.0003	54.0846	59.9073	45.8323	48.2863	51.5587	Usp43
ENSRNOG00000003786	43.4948	36.5098	44.3182	42.9662	34.7886	40.6128	44.088	Tspan6
ENSRNOG00000003787	2355.59	2357.61	2198.73	2717.01	2545.66	2368.03	2533.67	Lcorl
ENSRNOG00000003789	1	1	1.20094	1	1	1.1487	1.1487	NA
ENSRNOG00000003790	12.5395	20.615	17.6455	22.8327	19.6599	19.5641	16.6231	Mael
ENSRNOG00000003792	1855.25	2154.76	1984.21	2358.22	2047.93	1978.5	2165.97	Med14
ENSRNOG00000003794	80.6887	74.8647	81.517	94.6636	84.1003	84.7087	94.1757	Nmral1
ENSRNOG00000003795	284.003	275.317	295.405	338.054	321.432	320.6	316.499	Angel2
ENSRNOG00000003797	54.4124	65.2035	71.1682	70.1114	64.4618	67.4942	68.0121	Mrps7
ENSRNOG00000003800	244.379	310.068	286.638	394.305	262.613	262.594	338.628	Rgs9
ENSRNOG00000003802	1.66898	3.91461	2.45595	3.09176	4.39678	3.47407	2.92838	Pttg1
ENSRNOG00000003803	1200.91	1282.19	1227.01	1490.76	1295.58	1260.41	1338.94	Zdhhc17
ENSRNOG00000003805	144.871	139.934	138.118	186.799	151.661	150.847	159.838	Rnft1
ENSRNOG00000003807	1.68179	1.51309	1.84931	3.43754	2.99256	3.81678	2	Wnt9b
ENSRNOG00000003809	1042.42	1104.62	1043.12	1069.44	948.009	1046.9	943.05	Sat1
ENSRNOG00000003812	362.367	421.603	382.443	476.289	378.971	376.001	371.304	Nlgn3
ENSRNOG00000003813	817.431	769.868	688.292	869.234	760.807	753.341	745.802	Kcnk10
ENSRNOG00000003815	52.9737	58.0118	56.9295	58.2626	58.6763	59.0946	55.6133	Slc25a11
ENSRNOG00000003816	187.782	159.405	199.274	211.692	184.116	194.73	205.39	Tada1
ENSRNOG00000003821	1945.77	2187.25	2155.82	2550.8	2104.93	2020.48	2159.65	Rptor
ENSRNOG00000003822	142.893	155.155	155.279	194.84	153.739	154.611	163.298	Slu7
ENSRNOG00000003825	444.483	439.914	479.289	549.937	503.174	479.09	495.772	Wdr75
ENSRNOG00000003827	1415.81	1524.17	1456.17	1675.63	1537.63	1490.61	1521.89	Wipi1
ENSRNOG00000003829	1147.13	1158.59	1179.32	1340.84	1182.97	1285.78	1302.66	Ap3s1
ENSRNOG00000003831	173.537	211.325	202.136	272.223	208.872	213.567	259.937	Tdp1
ENSRNOG00000003832	50.3771	54.8758	60.5827	66.8974	49.9711	57.1674	65.4352	Vash2
ENSRNOG00000003833	44.6453	43.9401	47.2568	45.2711	44.1892	49.8087	41.2398	Nenf
ENSRNOG00000003834	2271.84	2359.3	2418.46	2892.25	2357.15	2314.49	2489.45	Map2k4
ENSRNOG00000003835	467.134	507.76	510.992	610.607	517.672	525.269	527.469	Slc43a2
ENSRNOG00000003837	62.3058	70.8089	82.9707	77.1653	65.3662	64.3959	71.054	Mif4gd
ENSRNOG00000003840	3670.03	3998.1	3335.86	3854.51	3910	3726.67	3669.83	Slit2
ENSRNOG00000003841	3077.35	3651.53	3235.58	4014.42	3580.22	3382.87	3492.21	Kcnh1
ENSRNOG00000003844	1400.42	1502.15	1379.96	1684.5	1506.01	1554.41	1572.98	Dhx15
ENSRNOG00000003845	18.266	22.4359	21.0074	21.1442	19.4282	21.7735	23.6323	Wnt3
ENSRNOG00000003846	655.575	704.785	752.655	817.602	683.828	673.773	727.024	Pitpna
ENSRNOG00000003847	150.625	120.032	168.568	178.362	165.737	161.924	162.905	Gid4
ENSRNOG00000003848	88.6416	94.7545	94.0645	110.245	98.6185	92.5587	100.84	Med12
ENSRNOG00000003849	1728.04	1916.44	1822.48	2374.21	1911.18	1738.92	2019.45	Stx8
ENSRNOG00000003853	423.724	401.821	445.51	475.008	427.962	447.676	470.112	Scoc
ENSRNOG00000003855	305.374	290.993	371.275	406.177	335.621	366.716	374.394	Dnaja3
ENSRNOG00000003858	209.904	251.565	250.895	249.562	221.101	216.139	248.242	Atp6ap2
ENSRNOG00000003861	269.716	255.465	242.482	278.35	255.165	277.974	261.349	Gorab
ENSRNOG00000003863	180.836	200.597	200.372	207.261	173.883	193.421	196.439	LOC100910447
ENSRNOG00000003864	278.635	269.953	311.787	351.553	286.781	314.183	319.359	Gipc1
ENSRNOG00000003865	1.49535	3.39952	2.23547	4.02011	2.20817	2.14113	1.30259	Tmigd1
ENSRNOG00000003866	9.40977	6.45851	5.52457	6.67286	8.30881	6.12777	4.61789	Cxcr4
ENSRNOG00000003869	5.56632	3.07171	5.4146	4.59457	5.81607	7.26583	7.89935	Sod3
ENSRNOG00000003870	38.9551	42.4296	43.1972	47.4515	42.1989	39.7226	41.9081	C1qtnf2
ENSRNOG00000003872	28.0402	9.33499	24.0403	31.1921	30.8309	25.9468	28.8639	LOC100911874
ENSRNOG00000003873	1046.37	1146.69	1164.97	1317.11	1113.3	1094.93	1146.06	Cpd
ENSRNOG00000003875	813.659	859.719	867.247	1084.95	886.213	898.198	961.456	Ocrl
ENSRNOG00000003878	4496.77	4541.57	4259.78	5344.63	4163.62	4280.98	4845.14	Thsd7b
ENSRNOG00000003879	96.6041	102.288	91.563	115.496	89.0924	97.5942	100.154	Rnf167
ENSRNOG00000003880	18.6358	15.9469	19.724	21.5067	19.1069	14.7159	14.7866	Tph2
ENSRNOG00000003881	250.13	269.733	265.225	277.373	273.013	268.141	270.15	Nit1
ENSRNOG00000003882	1318.75	1405.6	1335.62	1720.16	1388.83	1376.84	1487.95	Cep350
ENSRNOG00000003883	1	1	1	1	1	1	1	LOC317456
ENSRNOG00000003884	35.3749	29.1083	28.2596	35.9172	27.8748	33.5997	31.5568	Acmsd
ENSRNOG00000003887	42.1455	33.7378	38.3869	42.627	44.8995	42.6774	40.803	Lgi2
ENSRNOG00000003888	91.0866	54.9792	47.2993	69.6762	82.5123	64.5913	67.7199	Rgs13
ENSRNOG00000003889	702.861	745.626	788.368	932.179	774.134	779.363	822.765	Tbc1d15
ENSRNOG00000003890	864.445	839.823	949.543	1093.52	927.108	974.533	976.511	Nap1l1
ENSRNOG00000003893	398.456	373.53	465.593	432.289	393.244	378.602	390.445	Ccnjl
ENSRNOG00000003895	4.35588	13.4205	3.2951	2.60517	5.44814	5.12278	5.48177	Rgs1
ENSRNOG00000003897	68.241	56.8758	75.6137	64.6114	79.5163	61.0313	52.86	Col1a1
ENSRNOG00000003899	2.97185	3.40822	2.19958	3.83988	3.65019	3.01993	2.98165	Krt14
ENSRNOG00000003901	635.075	572.833	614.579	816.529	677.282	667.343	732.148	Ccdc104
ENSRNOG00000003902	1.41421	1.44225	1.41421	2.22064	1.51572	0.870551	1.35096	Fabp6
ENSRNOG00000003905	2761.92	2952.77	2617.37	3538.07	2756.65	2738.32	2843.85	Nsf
ENSRNOG00000003908	753.553	809.049	789.198	956.193	839.271	768.759	836.473	NA
ENSRNOG00000003915	223.978	274.352	299.594	291.315	241.634	235.215	285.233	Tmem206
ENSRNOG00000003917	558.561	578.955	575.688	696.034	582.878	564.038	561.652	Uck2
ENSRNOG00000003918	81.5221	69.4806	102.734	110.535	83.887	97.012	98.9265	LOC100910173
ENSRNOG00000003919	1030.66	979.56	1068.19	1370.14	1089.57	1110.72	1149.23	Rps6kb1
ENSRNOG00000003923	511.938	459.357	526.371	573.7	513.462	542.686	541.724	Rab21
ENSRNOG00000003924	252.248	272.632	288.028	275.893	262.946	263.969	262.915	Pi4k2b
ENSRNOG00000003925	330.135	371.462	363.655	395.076	359.272	329.169	365.515	Hhat
ENSRNOG00000003927	55.4462	62.1273	61.1539	66.3525	55.9446	58.5036	77.7893	Cd55
ENSRNOG00000003928	1409.77	1535.67	1480.85	1460.09	1282.95	1463.45	1553.31	Tmco1
ENSRNOG00000003929	1407.58	1367.15	1125.97	1671.72	1483.26	1323.09	1396.08	Pcdh19
ENSRNOG00000003931	375.144	435.657	354.747	378.645	372.509	364.296	400.747	Arsg
ENSRNOG00000003936	1199.89	1312.45	1427.83	1678.44	1317.63	1365.05	1454.52	Pwwp2a
ENSRNOG00000003942	29.3772	25.2764	32.2105	36.6716	33.1408	29.92	27.9814	Asnsd1
ENSRNOG00000003946	290.75	285.013	296.631	356.549	318.202	334.24	316.359	Tor1aip1
ENSRNOG00000003947	465.085	551.807	520.574	551.648	479.22	454.726	497.961	Ntn1
ENSRNOG00000003948	179.322	187.377	205.213	215.63	189.278	191.293	185.603	Llgl1
ENSRNOG00000003949	212.624	231.153	206.162	322.536	247.308	236.681	241.442	Phka2
ENSRNOG00000003950	120.264	145.023	106.915	177.172	141.474	121.827	134.001	Lvrn
ENSRNOG00000003951	228.28	238.42	256.407	275.602	238.688	240.586	240.212	Psmc1
ENSRNOG00000003952	14.3193	19.3075	19.4623	15.5442	20.029	16.4171	20.0351	Map3k19
ENSRNOG00000003953	827.892	889.934	888.89	959.875	840.046	849.234	900.413	Rab3gap1
ENSRNOG00000003954	2.34035	3.19046	2.13138	2.14113	2.14113	2.14113	2.37097	Il2rg
ENSRNOG00000003955	691.632	695.496	670.072	860.122	724.465	737.699	801.678	Spata7
ENSRNOG00000003956	201.596	209.652	213.332	205.294	218.858	216.46	233.496	Arhgap6
ENSRNOG00000003958	1405.89	1462.32	1317.73	1772.01	1377.04	1388.13	1435.61	Commd10
ENSRNOG00000003959	21.1351	14.5412	11.7138	21.0453	23.6044	16.4914	22.4977	Rgs18
ENSRNOG00000003960	14.3549	24.2595	13.6619	8.55251	15.7109	15.8435	18.7171	Tmem27
ENSRNOG00000003964	2552.58	2618.16	2613.22	3139.45	2618.22	2470.53	2757.85	Nsmce2
ENSRNOG00000003965	28.9367	31.7302	27.2648	31.4977	36.5478	22.0817	33.1053	Amelx
ENSRNOG00000003967	892.283	1041.29	1154.53	1204.52	971.509	1005.69	1177.3	Vmp1
ENSRNOG00000003969	212.07	210.63	207.494	200.138	206.836	174.891	171.491	Fam20a
ENSRNOG00000003970	761.078	791.759	838.305	838.801	802.395	782.534	842.997	Tnpo2
ENSRNOG00000003971	443.302	450.365	502.827	564.817	506.251	473.132	537.671	Gosr1
ENSRNOG00000003972	71.5256	74.5587	69.5035	93.09	79.1766	69.2261	83.04	Tshr
ENSRNOG00000003973	57.4995	53.8615	75.1082	79.2235	64.3351	69.7907	65.0159	Cyb5r1
ENSRNOG00000003975	94.7961	111.828	111.183	103.626	102.69	109.99	120.494	Pfn1
ENSRNOG00000003977	21.2346	96.8952	30.3775	15.1878	16.7958	17.322	22.2653	Dusp1
ENSRNOG00000003979	301.042	334.998	286.875	384.113	332.178	312.841	345.225	Zranb3
ENSRNOG00000003980	431.826	418.143	488.262	527.905	459.249	481.43	509.917	Ttc1
ENSRNOG00000003981	182.65	166.023	186.503	204.534	177.518	183.756	194.982	Zfp18
ENSRNOG00000003983	193.612	211.992	239.282	235.74	212.954	219.956	221.463	Pfdn2
ENSRNOG00000003984	60.4798	71.7801	67.3396	65.6029	59.4364	59.396	72.2822	Apln
ENSRNOG00000003985	121.458	115.124	110.105	155.966	127.398	130.918	128.172	Tmem19
ENSRNOG00000003988	260.382	266.934	236.85	291.408	253.286	253.695	255.749	Dnajc27
ENSRNOG00000003990	1041.84	1179.84	1285.88	1306.17	1092.16	1126.22	1184.81	Grb2
ENSRNOG00000003991	85.5608	88.758	79.0887	94.2276	78.5297	76.5989	83.6488	Ankar
ENSRNOG00000003992	84.2663	79.924	93.7236	94.461	83.1109	86.4047	103.076	Pik3r6
ENSRNOG00000003993	85.2727	76.8893	107.825	116.776	109.697	96.166	111.121	Thap2
ENSRNOG00000003997	234.73	358.413	389.459	343.816	491.886	387.04	435.892	Pld5
ENSRNOG00000003998	56.4938	57.9197	57.4968	71.4872	57.6791	55.8704	66.0714	Sgca
ENSRNOG00000003999	368.751	400.002	426.649	453.469	369.123	356.561	413.452	Adcy3
ENSRNOG00000004000	50.2045	57.3037	45.7559	57.597	52.8866	47.4978	56.5041	Tefm
ENSRNOG00000004001	431.787	462.351	381.44	494.203	427.091	464.185	472.524	Osgepl1
[truncated: 20,971 more rows]
