# Supplementary material for: Distinct regulation of hippocampal neuroplasticity and ciliary genes by corticosteroid receptors
Source: Nat Commun. 2021 Aug 6;12:4737. doi: 10.1038/s41467-021-24967-z (PMC8346558; doi:10.1038/s41467-021-24967-z)
Supplement: Supplementary file 9 — Supplementary Data 7 [file 41467_2021_24967_MOESM9_ESM.xlsx]

## Sheet: Exonic Counts
GeneID	BL_AM	FS30	FS60	FS120	FS180	FS360	BL_PM	external_gene_name
ENSRNOG00000000001	2.51487	5.3527	3.69862	3.10369	4.67789	4.74288	3.91863	NA
ENSRNOG00000000007	5072.76	5526.84	5288.51	5653.85	5334.96	5715.31	5933.84	Gad1
ENSRNOG00000000008	18.8656	29.2536	24.3759	25.0451	28.9907	26.0361	20.1142	Alx4
ENSRNOG00000000009	4.89898	2.26493	3.08616	1.64375	2.35216	3.24534	2.60517	Tmco5b
ENSRNOG00000000010	105.241	157.409	118.969	123.763	105.215	95.1648	165.115	Cbln1
ENSRNOG00000000012	30.6652	41.3045	41.0692	52.3647	44.901	42.9665	45.6015	Tcf15
ENSRNOG00000000017	42.7141	76.3881	45.6959	33.3422	61.2986	63.0394	74.6392	Steap1
ENSRNOG00000000021	269.844	298.883	287.52	272.94	273.161	259.044	292.574	NA
ENSRNOG00000000024	181.752	194.061	194.928	198.433	180.096	179.915	216.287	Hebp1
ENSRNOG00000000033	5046.19	5527.83	5407.99	5283.49	5336.29	5212.16	5387.19	Tmcc2
ENSRNOG00000000034	87.0397	92.6579	93.7031	93.1461	94.6288	81.0943	88.4308	Nuak2
ENSRNOG00000000035	1.18921	1.20094	1.5874	1.28474	2.99256	1.58489	1.64375	Tmed11
ENSRNOG00000000036	64.7715	78.5465	78.4494	71.3909	69.332	63.1868	80.0101	Klhdc8a
ENSRNOG00000000040	159.306	177.799	141.199	121.812	126.991	130.407	122.16	RGD1304622
ENSRNOG00000000041	201.435	200.361	207.217	206.505	194.868	191.995	219.12	Slc26a1
ENSRNOG00000000042	1465.35	1577.43	1472.68	1550.93	1596.17	1570.9	1586.07	Xpr1
ENSRNOG00000000043	562.296	637.339	594.772	648.75	565.676	596.413	599.753	Idua
ENSRNOG00000000044	943.502	1025.05	980.061	1025.95	1006.1	994.484	1016.51	Tmem175
ENSRNOG00000000047	800.485	920.522	868.565	805.786	851.663	823.703	843.477	Cd82
ENSRNOG00000000048	2416.95	2593.07	2496.62	2654.4	2628.92	2616.09	2684.25	Gak
ENSRNOG00000000053	1.17017	1.9344	1.81236	2.03568	1.91824	2.88918	2.09325	Crp
ENSRNOG00000000054	3058.77	3274.23	3293.18	3064.95	3093.66	2968.4	3072.12	Abhd8
ENSRNOG00000000055	1.18921	1	1.12246	1	1	0.870551	1	Fcrl6
ENSRNOG00000000060	7471.74	8055.19	7511.75	7982.59	7728.08	7829.53	8362.33	Cplx1
ENSRNOG00000000062	574.459	626.609	601.607	654.837	635.458	632.665	725.371	Pcgf3
ENSRNOG00000000064	1418.28	1615	1535.45	1573.15	1525.48	1523.84	1540.56	Atp5i
ENSRNOG00000000065	8.74559	6.10629	7.07521	16.2678	7.87257	9.18408	11.9582	Pde6b
ENSRNOG00000000066	507.31	537.647	513.138	564.621	569.113	542.316	576.857	Fbxo28
ENSRNOG00000000068	1239.33	1393.38	1286.16	1309.16	1327.26	1330.68	1304.51	Ppp2r5a
ENSRNOG00000000070	563.539	662.441	563.61	633.162	722.468	622.044	759.803	Dr1
ENSRNOG00000000073	432.607	438.504	421.394	447.183	436.608	456.803	449.022	Tmed5
ENSRNOG00000000075	677.599	749.701	689.252	849.371	784.171	780.969	794.477	Mtf2
ENSRNOG00000000081	110.007	123.823	120	119.048	134.144	109.834	125.917	Antxr2
ENSRNOG00000000082	1440.89	1521.24	1389.99	1531.36	1572.87	1519.63	1615.82	Hltf
ENSRNOG00000000091	143.813	143.687	143.402	155.873	159.609	158.995	170.948	Smad9
ENSRNOG00000000095	722.686	712.698	668.011	736.228	721.064	729.183	771.057	Gpr89b
ENSRNOG00000000096	308.979	299.704	293.201	303.055	322.322	310.171	324.752	Pdzk1
ENSRNOG00000000097	11.0335	14.1126	12.4449	18.2347	15.8107	9.96323	17.1822	Cd160
ENSRNOG00000000098	1406.86	1557.26	1417.12	1572.67	1560.29	1610.11	1685.02	Rnf115
ENSRNOG00000000104	650.266	695.219	631.858	662.264	663.143	669.049	687.7	Thoc3
ENSRNOG00000000105	20716.9	22162.1	21391.6	21713.5	22130.6	21629.2	22140.7	Cplx2
ENSRNOG00000000108	428.426	502.521	474.546	469.836	503.188	498.354	527.721	Aga
ENSRNOG00000000109	1	1	1.20094	1	1	1	1	Fgf20
ENSRNOG00000000111	235.132	283.158	275.691	234.792	246.392	267.94	286.052	Coprs
ENSRNOG00000000112	894.799	978.366	910.299	979.055	993.463	979.597	1047.97	Champ1
ENSRNOG00000000113	363.593	388.033	358.619	381.269	379.103	370.682	429.339	Elac1
ENSRNOG00000000121	111.535	124.367	113.262	126.73	104.102	120.007	130.092	Pigv
ENSRNOG00000000122	208.959	242.601	230.161	252.085	237.593	228.164	237.816	Ak2
ENSRNOG00000000123	525.8	591.257	581.137	615.43	565.112	578.383	602.949	Rnf19b
ENSRNOG00000000124	1	1	1.25992	1	1	1	1.43097	AABR07065970.1
ENSRNOG00000000127	3140.18	3309.77	3053.2	3410.27	3360.13	3341.22	3486.97	Kpna6
ENSRNOG00000000129	1412.82	1588.36	1541.98	1552.31	1444.03	1427.64	1576.6	RGD1559864
ENSRNOG00000000130	1755.12	2122.96	2071.82	2163.87	2086.45	2066.98	2189.08	Dnajb5
ENSRNOG00000000133	1112.47	1254.55	1192.92	1200.44	1207.23	1161.29	1209.04	Txndc15
ENSRNOG00000000137	33.8566	38.9534	34.3034	32.5602	31.5159	30.2662	42.2183	Ly86
ENSRNOG00000000138	30.2816	41.4069	40.0917	35.9855	30.8754	39.1715	36.2404	Glis1
ENSRNOG00000000142	1874.66	1883.83	1913.94	1896.68	1791.76	1850.5	1999.8	Plxdc2
ENSRNOG00000000145	545.864	583.715	534.528	592.214	585.579	617.813	633.331	Pik3r3
ENSRNOG00000000150	474.146	545.366	520.011	528.033	539.638	512.623	536.282	Dnajc1
ENSRNOG00000000151	163.969	180.16	174.132	159.29	166.459	157.961	162.617	Ldlrap1
ENSRNOG00000000155	1044.52	1126.05	1071.15	1219.56	1145.77	1170.51	1198.52	Cog3
ENSRNOG00000000156	121.477	155.453	150.646	148.055	161.969	153.803	168.478	Megf6
ENSRNOG00000000157	1711.44	1869.61	1664.82	1901.14	1796.19	1806.06	1837.49	Atg12
ENSRNOG00000000158	2026.59	2194.24	2088.11	2287.58	2319.53	2318.08	2395.45	Cdo1
ENSRNOG00000000161	1203.96	1242.56	1126.31	1318.98	1246.92	1291.65	1338.73	Chm
ENSRNOG00000000164	2260.09	2446.85	2217.02	2371.33	2388.85	2400.75	2446.46	Lamp2
ENSRNOG00000000165	9.80433	9.13371	7.58268	7.18886	6.22666	9.70714	7.5277	Pfkfb1
ENSRNOG00000000166	131.338	144.737	141.627	148.556	140.593	134.265	141.075	Apex2
ENSRNOG00000000167	317.767	394.06	360.029	304.331	304.541	281.059	283.027	Alas2
ENSRNOG00000000168	2819.73	3038.69	2953.75	3041.03	2915.78	2983.87	2968.32	Gatm
ENSRNOG00000000169	91.0018	92.3575	102.19	106.779	96.0816	92.9939	104.252	Spata5l1
ENSRNOG00000000170	2840.77	2947.66	2762.56	3020.88	3094.14	3021.92	3145.54	Slc30a4
ENSRNOG00000000172	140.051	169.857	148.111	137.89	147.997	139.489	162.572	Sqrdl
ENSRNOG00000000175	419.692	500.525	486.905	470.383	450.703	451.855	458.087	Mier2
ENSRNOG00000000177	84.9373	95.4981	98.4575	85.4409	84.9563	90.5807	82.5149	Ppap2c
ENSRNOG00000000184	31.0261	31.9784	33.7878	37.6981	32.2201	33.3631	40.6521	Tmprss6
ENSRNOG00000000185	321.471	350.417	322.511	305.312	319.667	305.245	336.403	Mpst
ENSRNOG00000000186	965.162	1057.7	1001.89	1011.62	1013.47	926.844	1038.67	Tst
ENSRNOG00000000187	31.5071	35.2263	37.0544	24.001	29.3647	25.2507	25.9993	Csf2rb
ENSRNOG00000000190	1057.62	1097.21	1066.08	1177.41	1125	1113.67	1200.19	Ep300
ENSRNOG00000000195	184.01	201.629	197.221	193.734	210.697	209.044	206.49	Vwa5a
ENSRNOG00000000196	37.7803	30.8477	27.8053	32.2516	33.8363	33.0939	36.8067	Cyp19a1
ENSRNOG00000000199	1	1	1	1	1	0.605924	1	Dppa5
ENSRNOG00000000201	0.840896	0.890899	0.890899	0.891301	0.870551	1	0.870551	Gsta5
ENSRNOG00000000204	1246.3	1289.13	1223.72	1373.63	1333.02	1344.08	1425.56	Syncrip
ENSRNOG00000000219	691.965	765.904	730.52	730.158	734.795	718.442	761.636	Ano10
ENSRNOG00000000221	582.888	651.323	596.673	630.263	678.531	664.785	671.44	Abhd5
ENSRNOG00000000230	325.902	333.139	323.912	338.18	323.551	352.325	340.156	Lmf1
ENSRNOG00000000231	1565.13	1668.96	1631.53	1666.89	1546.59	1628.95	1578.18	Kctd17
ENSRNOG00000000233	81.5723	81.7273	82.4975	91.0559	78.8333	82.7624	79.5146	Grm6
ENSRNOG00000000236	1928.46	2007.61	1940.19	2142.94	2079.38	2093.44	2266.46	Zfp207
ENSRNOG00000000237	623.208	676.072	669.644	710.796	700.344	716.946	733.55	RGD1310429
ENSRNOG00000000239	3.49964	3.47306	1.41421	2.82523	3.24534	2.8854	1.64375	Ccl7
ENSRNOG00000000244	290.475	280.589	277.925	301.147	304.957	303.789	306.415	Coil
ENSRNOG00000000245	206.346	230.166	199.136	202.007	231.311	227.764	240.873	Slc16a6
ENSRNOG00000000246	1826.44	1971.86	1972.62	1921.05	1918.07	1875.82	1914.99	Amz2
ENSRNOG00000000247	507.751	528.978	506.514	545.72	535.25	545.09	559.146	Mfsd11
ENSRNOG00000000248	1901.46	2033.31	2017.15	2126.3	2079.58	2122.55	2213.79	Srsf2
ENSRNOG00000000249	143.652	155.391	155.329	158.245	149.133	152.109	150.489	Mettl23
ENSRNOG00000000250	179.356	209.631	199.669	214.8	210.011	184.259	219.903	Jmjd6
ENSRNOG00000000251	1	1	1	1	1.31951	1	1.24573	St6galnac1
ENSRNOG00000000252	1	1	1	1	1	1	1	NA
ENSRNOG00000000257	2689.68	2897.45	2642.52	2903.87	2862.18	2898.32	3023.11	Smpd3
ENSRNOG00000000258	844.17	866.6	852.02	890.232	900.154	853.666	894.444	Prmt7
ENSRNOG00000000262	636.047	689.909	680.415	711.927	659.081	655.157	704.425	Zfp821
ENSRNOG00000000264	753.825	789.337	771.902	805.433	763.36	736.213	788.727	Def8
ENSRNOG00000000274	1322.57	1422.13	1383.35	1376.43	1368.35	1318.78	1552.31	Phyhipl
ENSRNOG00000000275	732.002	856.952	784.038	865.373	845.845	889.498	965.97	Fam13c
ENSRNOG00000000277	858.313	913.329	845.608	955.435	1007.66	975.728	1038.16	Tet1
ENSRNOG00000000279	337.642	314.525	328.399	341.222	331.941	316.031	388.866	Rtn4ip1
ENSRNOG00000000281	1086.6	1138.15	1222.65	1204.8	1099.4	1062.69	1198.12	Prodh
ENSRNOG00000000282	0.840896	1	0.890899	0.870551	1.04564	0.757858	1.08447	Gsc2
ENSRNOG00000000283	320.186	370.784	348.842	352.708	333.79	360.194	357.618	Dgcr14
ENSRNOG00000000288	131.477	160.017	153.382	131.162	149.91	121.071	152.416	Scarf2
ENSRNOG00000000299	772.575	825.527	823.762	942.585	887.147	793.866	962.978	Foxo3
ENSRNOG00000000302	1030.69	1173.52	1131.68	1300.46	1206.94	1123	1342.3	Sesn1
ENSRNOG00000000303	129.604	148.639	122.341	141.676	148.638	143.339	147.406	Cep57l1
ENSRNOG00000000304	2463.14	2701.15	2473.13	2656.55	2733.11	2730.8	2770.47	Cd164
ENSRNOG00000000306	416.076	551.377	536.729	578.242	524.304	584.077	631.029	Smpd2
ENSRNOG00000000307	390.545	538.086	502.11	584.243	481.726	516.703	542.078	Mical1
ENSRNOG00000000308	312.48	340.116	332.385	370.289	363.969	346.689	366.181	Zbtb24
ENSRNOG00000000312	1332.12	1399.99	1342.79	1409.65	1407.34	1404.91	1492.01	Fig4
ENSRNOG00000000314	2205.66	2414.11	2332.63	2464.21	2395.33	2454.97	2482.6	Sec63
ENSRNOG00000000316	1155.05	1255.74	1167.03	1218.49	1191.01	1155.59	1324.03	Sobp
ENSRNOG00000000320	1.40866	1.68021	1.04868	1.4281	1.71946	1.85943	0.682121	Timm10b
ENSRNOG00000000321	1523.24	1549.02	1412.9	1596.4	1557.78	1570.55	1518.45	Cd24
ENSRNOG00000000322	400.177	439.453	396.01	450.493	455.817	428.067	475.142	Atg5
ENSRNOG00000000323	13.0271	19.0738	11.7998	11.2418	14.7563	11.6411	17.7021	Prdm1
ENSRNOG00000000327	1895.38	2102.8	1926.89	2172.94	2034.87	2040.4	2130.15	Hace1
ENSRNOG00000000335	2.63215	4.60819	2.63863	3.0219	2.95155	1.79664	3.86636	Ermap
ENSRNOG00000000340	1354.33	1471.3	1345.54	1455.84	1405.76	1401.08	1412.43	RGD1304704
ENSRNOG00000000341	271.478	296.142	298.886	281.582	319.712	276.616	274.367	Nid2
ENSRNOG00000000345	1.05737	0.958665	1.18167	1.46551	0.715485	0.762204	1.25594	NA
ENSRNOG00000000368	2625.95	2780.16	2587.34	3051.37	2849.85	2727.54	2830.48	Grik2
ENSRNOG00000000373	119.576	126.685	129.095	151.607	137.311	127.959	143.144	Ctnna3
ENSRNOG00000000376	23.5019	24.6204	24.9041	28.9692	20.7801	23.3699	20.5561	LOC100360884
ENSRNOG00000000378	63.9999	67.1282	63.218	71.0097	62.8432	62.3637	64.8016	Ctnna3
ENSRNOG00000000383	4.0536	3.98951	2.40187	4.22734	7.5801	3.9487	3.24534	Mypn
ENSRNOG00000000384	4.10335	3.65905	4.82386	3.9487	3.22711	6.63429	4.59626	Atoh7
ENSRNOG00000000386	82.7069	94.7483	58.4346	83.9536	60.7359	95.6817	65.9935	Pbld1
ENSRNOG00000000387	774.035	852.862	816.932	895.969	906.481	867.075	940.558	Slc25a16
ENSRNOG00000000390	437.873	441.824	428.969	492.105	441.995	458.714	472.88	Rufy2
ENSRNOG00000000392	531.611	608.671	581.05	617.186	615.389	612.423	605.57	Supv3l1
ENSRNOG00000000394	292.887	312.799	303.281	281.765	324.396	318.319	302.478	Srgn
ENSRNOG00000000395	3104.32	3369.07	3050.36	3368.76	3394.54	3310.25	3460.14	LOC606294
ENSRNOG00000000396	1009.16	1114.75	1045.2	1139.12	1141.23	1110.08	1203.36	Ddx50
ENSRNOG00000000397	681.265	766.746	710.101	805.053	750.585	762.248	843.28	Ccar1
ENSRNOG00000000398	308.48	310.877	282.247	344.26	331.548	338.15	338.014	Zufsp
ENSRNOG00000000401	1	1	1	1	1	1	1	Gprc6a
ENSRNOG00000000405	1	1	0.890899	1	1	1	1	Vgll2
ENSRNOG00000000406	38.5499	52.057	42.963	55.6411	52.1347	52.0793	48.5637	Ros1
ENSRNOG00000000407	85.8361	97.0779	88.5224	97.733	107.896	82.0202	116.935	Dcbld1
ENSRNOG00000000408	1674.7	1835.23	1710.36	1888.99	1802.45	1798.51	1941.74	Gopc
ENSRNOG00000000410	1	1.25992	1.12246	1	1.1487	1.31951	1	Nepn
ENSRNOG00000000411	1815.47	1869.5	1765.61	1904	1913.51	1934.76	2004.46	Nus1
ENSRNOG00000000412	2181.68	2283.73	2106.91	2438.29	2335.29	2424.49	2534.2	Slc35f1
ENSRNOG00000000413	132.134	117.921	109.216	126.601	108.92	114.395	122.891	Pln
ENSRNOG00000000414	554.286	593.276	574.984	609.442	572.416	558.083	575.855	Cep85l
ENSRNOG00000000415	622.301	636.742	575.407	681.882	671.599	679.596	742.634	Asf1a
ENSRNOG00000000417	2627.49	2911.53	2893.74	2719.82	2585.81	2650.39	2820.63	Numa1
ENSRNOG00000000418	53.3861	67.042	58.3276	61.9326	57.2595	57.8841	57.9432	Zbtb12
ENSRNOG00000000419	154.763	171.408	163.359	142.782	149.128	150.057	172.525	Cfb
ENSRNOG00000000420	373.292	449.975	432.64	419.011	396.758	403.901	418.526	Nelfe
ENSRNOG00000000421	1047.85	1173.72	1148.26	1129.42	1111.31	1097.46	1128.87	Skiv2l
ENSRNOG00000000422	115.829	126.625	124.368	115.512	128.585	115.182	128.847	Dxo
ENSRNOG00000000423	37.2444	38.1449	35.723	37.1546	34.1076	34.3453	34.8431	NA
ENSRNOG00000000428	14.9737	21.0392	16.4966	19.5813	21.5464	22.3333	22.992	Cyp21a1
ENSRNOG00000000431	828.336	980.882	948.711	891.34	866.251	890.669	970.095	Atf6b
ENSRNOG00000000432	276.267	294.816	289.333	304.796	309.24	303.513	328.8	Fkbpl
ENSRNOG00000000433	1032.68	1159.94	1130.87	1133	1102.88	1084.14	1227.94	Prrt1
ENSRNOG00000000435	373.692	410.954	386.172	430.415	394.256	403.207	422.628	Ppt2
ENSRNOG00000000436	133.123	142.979	137.607	142.411	145.502	144.55	149.169	Egfl8
ENSRNOG00000000437	2484	2656.94	2621.93	2633.29	2576.8	2533.24	2788.73	Agpat1
ENSRNOG00000000438	659.251	757.988	720.905	712.5	709.789	715.265	784.715	Rnf5
ENSRNOG00000000439	44.2	50.057	50.4786	52.9578	51.0537	48.8075	54.087	Ager
ENSRNOG00000000440	1561.49	1636.17	1521	1639.3	1612.68	1628.13	1702.81	Pbx2
ENSRNOG00000000441	50.0346	47.6127	54.6505	52.7976	52.9289	55.526	45.3561	Gpsm3
ENSRNOG00000000442	244.744	299.107	314.669	315.223	283.958	253.875	366.544	Notch4
ENSRNOG00000000443	305.298	353.463	314.897	324.366	333.511	335.287	338.289	C4a
ENSRNOG00000000446	1.31607	0.969422	0.793701	0.786003	1	0.870551	0.852398	Btnl7
ENSRNOG00000000451	59.7231	74.3817	55.3521	42.8671	53.6618	56.1962	59.6842	RT1-Ba
ENSRNOG00000000454	9.7205	15.2092	12.9133	9.28393	19.0066	20.0514	11.4531	RT1-DOb
ENSRNOG00000000455	78.9365	85.3727	86.1478	80.5143	71.617	84.0112	83.9019	Tap2
ENSRNOG00000000456	39.8183	48.9125	45.5275	46.9937	40.0826	51.0093	45.0725	Psmb8
ENSRNOG00000000457	100.189	113.128	92.8342	114.2	112.277	109.556	105.232	Tap1
ENSRNOG00000000459	44.7146	58.4806	45.4462	41.4094	45.6496	46.9835	45.6791	Psmb9
ENSRNOG00000000461	1453.56	1558.84	1511.79	1677.37	1632.8	1583.64	1610.21	Brd2
ENSRNOG00000000463	1703.72	1982.81	1931.13	2051.47	1707.32	1726.48	1801.05	Col11a2
ENSRNOG00000000464	863.895	1007.64	980.952	1005.05	982.177	942.119	972.098	Rxrb
ENSRNOG00000000465	1366.44	1548.33	1512.73	1432.65	1438.3	1419.06	1481.4	Slc39a7
ENSRNOG00000000466	309.289	333.146	329.878	337.724	347.517	323.074	319.659	Hsd17b8
ENSRNOG00000000467	359.039	399.545	401.926	383.252	387.204	365.848	394.025	Ring1
ENSRNOG00000000470	1929.01	2180.22	2022.94	2139.65	2138.41	2221	1975	Vps52
ENSRNOG00000000471	73.4853	84.9035	70.1226	78.697	72.5788	69.9028	73.4472	B3galt4
ENSRNOG00000000473	429.717	505.207	463.231	446.158	442.513	453.779	528.795	Pfdn6
ENSRNOG00000000474	347.89	386.473	381.814	377.862	377.116	370.409	366.59	Rgl2
ENSRNOG00000000476	634.615	734.133	694.961	655.531	661.281	676.195	653.767	Zbtb22
ENSRNOG00000000477	341.67	409.289	373.528	368.96	387.338	368.648	397.04	Daxx
ENSRNOG00000000478	2.499	2.83059	4.0608	4.72965	2.8618	3.65209	5.30292	AC128962.1
ENSRNOG00000000479	23.4064	20.9992	21.6429	18.099	20.2429	17.2098	19.4239	Kifc1
ENSRNOG00000000480	427.291	474.133	468.028	451.873	446.531	435.447	451.322	Phf1
ENSRNOG00000000481	467.712	511.689	513.45	490.003	477.63	478.946	546.637	Cuta
ENSRNOG00000000483	7505.75	8293.75	8231.03	8238.21	7947.2	7772.66	8290.23	Syngap1
ENSRNOG00000000485	208.755	244.842	234.147	244.31	250.019	230.229	258.03	Bak1
ENSRNOG00000000486	6.34129	7.33327	6.57292	6.33013	6.17801	5.26143	5.37827	Ggnbp1
ENSRNOG00000000487	170.697	177.063	181.134	173.332	158.569	172.483	201.95	Grm4
ENSRNOG00000000488	257.169	295.567	285.226	264.554	265.587	263.418	278.949	Hmga1
ENSRNOG00000000490	879.883	1033.71	1004.44	1000.8	925.372	923.813	988.646	Rps10
ENSRNOG00000000491	3.4641	5.89316	4.83339	5.07936	3.73719	4.29995	3.49971	Spdef
ENSRNOG00000000493	238.529	274.835	262.005	258.122	263.284	232.866	272.297	Snrpc
ENSRNOG00000000495	405.506	490.332	481.12	492.795	462.594	436.97	486.955	Uhrf1bp1
ENSRNOG00000000498	774.048	831.699	834.91	834.139	811.827	761.252	840.039	Anks1a
ENSRNOG00000000499	2.21336	5.0133	3.2031	4.95934	4.12892	3.089	3.34695	Tcp11
ENSRNOG00000000500	278.77	354.034	365.443	421.029	326.485	323.693	359.803	Scube3
ENSRNOG00000000501	828.273	958.585	947.728	897.472	873.562	880.956	932.465	Zfp523
ENSRNOG00000000502	13.0384	16.0968	15.5878	11.3675	12.1484	11.7484	16.0134	Def6
ENSRNOG00000000503	374.076	428.451	437.076	419.623	406.515	407.071	440.539	Ppard
ENSRNOG00000000504	237.564	244.178	255.71	232.105	232.141	247.699	232.903	Fance
ENSRNOG00000000505	810.463	931.348	879.336	872.586	890.905	892.104	923.243	Rpl10a
ENSRNOG00000000506	905.156	1036.06	987.126	977.85	999.36	984.613	1035.07	Tead3
ENSRNOG00000000507	1.77828	2.03965	3.48516	5.3613	1.69522	1.64375	2.93016	Tulp1
ENSRNOG00000000508	1.31607	1	1.12246	1.1487	1	1.24573	1	Armc12
ENSRNOG00000000510	0.840896	1.16499	0.702312	1	1	1.0448	1.20112	Clps
ENSRNOG00000000511	987.476	1104.28	1031.59	1124.25	1073.87	1089.87	1140.07	Srpk1
ENSRNOG00000000512	275.377	291.672	278.474	288.78	280.016	286.14	255.683	Slc26a8
ENSRNOG00000000513	1375.67	1644.13	1504.44	1681.69	1622.59	1522.77	1722.01	Mapk14
ENSRNOG00000000515	8.74633	15.9045	15.1622	4.86881	14.3252	15.1616	17.6347	Mapk13
ENSRNOG00000000516	1	1	1	1	1	1	1	Pxt1
ENSRNOG00000000517	278.113	306.673	305.829	344.839	301.087	306.845	335.134	Kctd20
ENSRNOG00000000519	403.411	412.219	415.916	425.705	415.762	442.043	450.671	Stk38
ENSRNOG00000000520	2567.29	2736.69	2558.84	2802.52	2823.11	2754.85	2902.25	Srsf3
ENSRNOG00000000521	153.081	207.256	301.279	179.635	199.08	134.919	157.752	Cdkn1a
ENSRNOG00000000522	932.689	1034.04	997.645	1022.68	931.644	908.133	1068.89	Cpne5
ENSRNOG00000000523	214.076	250.31	239.864	212.282	223.214	215.755	226.432	Ppil1
ENSRNOG00000000524	1052.07	1155.37	1065.95	1128.1	1143.44	1134.44	1173.65	RGD735065
ENSRNOG00000000525	105.401	138.667	145.107	115.164	127.814	121.84	118.233	Pi16
ENSRNOG00000000527	7858.66	8613.88	8296.92	8327.78	8142.27	8083.7	8328.36	Mtch1
ENSRNOG00000000528	87.9231	85.3041	95.3746	92.5334	92.3109	90.2394	92.7061	Fgd2
ENSRNOG00000000529	42.6877	47.3949	38.8042	42.5603	41.748	32.7685	36.3053	Pim1
ENSRNOG00000000531	101.338	128.658	113.16	128.698	118.786	124.725	112.969	Ccdc167
ENSRNOG00000000532	2242.7	2502.28	2352.26	2506.45	2454.88	2351.22	2585.64	Cmtr1
ENSRNOG00000000536	578.175	629.082	634.183	615.721	604.908	584.305	585.71	Mdga1
ENSRNOG00000000540	1029.11	1109.71	1037.32	1152.07	1109.14	1072.32	1146.21	Btbd9
ENSRNOG00000000541	2519.77	2670.44	2440.94	2615.42	2699.68	2742.04	2676.36	Glo1
ENSRNOG00000000542	206.282	187.499	196.614	228.247	210.317	205.058	183.737	Dnah8
ENSRNOG00000000543	37.8209	49.0506	35.698	32.2053	45.327	43.5694	41.9583	Frk
ENSRNOG00000000546	308.492	330.178	300.868	324.05	342.13	345.378	345.985	Nt5dc1
ENSRNOG00000000547	5184.11	5537.96	5287.54	5741.87	5515.66	5543.42	5880.46	Tspyl4
ENSRNOG00000000549	3536.12	3839.71	3576.96	3833.99	3804.26	3796.77	3952.83	Tspyl1
ENSRNOG00000000551	337.948	384.161	368.303	347.731	349.387	343.262	349.235	RGD1305587
ENSRNOG00000000552	30.2133	38.7714	36.4523	37.4866	38.6882	39.824	36.662	Col13a1
ENSRNOG00000000556	1.73205	1.25992	1.34801	1.1487	1.31951	1.17608	1.1487	Nodal
ENSRNOG00000000557	4330.24	4569.31	4379.68	4565.65	4604.59	4516.6	4616.24	Sar1a
ENSRNOG00000000559	10.6262	8.56704	11.2097	11.8518	11.2723	10.8402	12.5979	Npffr1
ENSRNOG00000000560	227.058	211.035	205.017	212.161	219.985	217.817	224.868	Lrrc20
ENSRNOG00000000561	275.733	295.763	283.78	276.684	286.027	264.287	299.715	Pald1
ENSRNOG00000000562	2	2.66717	1.9786	1.31951	1.76974	2.26793	1.81137	Prf1
ENSRNOG00000000563	25.364	26.2867	26.2541	33.7149	30.2642	22.1011	24.8909	Adamts14
ENSRNOG00000000564	5.78502	6.92369	8.74903	10.3017	7.39766	6.37144	7.81551	Tbata
ENSRNOG00000000565	966.463	1137.38	1014.83	1142.09	1059.2	1070.77	1069.81	Sgpl1
ENSRNOG00000000566	106.405	129.749	134.216	151.958	122.656	133.741	132.324	Pcbd1
ENSRNOG00000000567	1653.06	1760.75	1712.83	1522.64	1527.5	1494.15	1408.83	Unc5b
ENSRNOG00000000568	355.68	409.112	417.066	408.41	390.921	406.306	435.675	Slc29a3
ENSRNOG00000000569	646.832	681.478	629.386	601.369	589.642	629.573	575.964	MGC112715
ENSRNOG00000000571	29617.8	34891	31866.3	30922.1	32403.7	32533.8	34392.2	Psap
ENSRNOG00000000572	210.718	211.972	298.075	242.9	220.087	203.263	244.154	Chst3
ENSRNOG00000000574	5.57391	6.4804	10.076	5.52376	3.76447	6.9035	7.30037	AC096404.1
ENSRNOG00000000576	230.281	251.6	243.419	265.559	246.58	233.769	256.844	Anapc16
ENSRNOG00000000579	4590.38	4473.55	4015.22	4914.44	4997.13	4936.52	4952.16	Marcks
ENSRNOG00000000580	49.0242	46.3657	51.0097	51.3363	51.6889	50.0427	52.898	Fam26d
ENSRNOG00000000581	1550.66	1806.35	1639.91	1968.48	1849.16	1872.04	2167.3	Cdc40
ENSRNOG00000000582	316.779	343.137	339.281	314.606	348.12	338.419	343.85	LOC100911156
ENSRNOG00000000583	2155.86	2304.04	2196.69	2416.55	2280.65	2350.54	2465.3	Cdk19
ENSRNOG00000000585	4252.34	4499.86	4112.88	4687.97	4724.67	4729.41	4685.55	Amd1
ENSRNOG00000000586	259.275	319.054	285.437	288.161	274.434	293.838	286.299	Gtf3c6
ENSRNOG00000000587	446.149	498.699	432.267	521.046	494.865	530.699	500.532	Rpf2
ENSRNOG00000000588	37.3472	44.9495	37.6605	42.3966	39.7296	37.0433	39.3534	Slc16a10
ENSRNOG00000000589	44.3828	44.8169	37.1108	42.3069	44.3566	45.6558	51.4713	RGD1310495
ENSRNOG00000000590	0.933839	0.815343	1.62152	0.994115	0.772095	1.38211	0.904925	Naglt1
ENSRNOG00000000593	4342.11	4686.74	4337.88	4999.84	4720.31	4802.18	4904.83	Rev3l
ENSRNOG00000000595	69.7224	81.1199	85.4332	76.158	66.4131	62.4604	60.0421	Traf3ip2
ENSRNOG00000000596	2921.87	3119.31	2916.29	3286.47	3284.9	3178.45	3337.11	Fyn
ENSRNOG00000000597	15.4283	21.2231	20.8788	21.0043	19.3938	21.0787	18.9257	Wisp3
ENSRNOG00000000598	91.3343	97.4208	94.5142	99.7648	87.4451	99.2557	95.6748	Tube1
ENSRNOG00000000599	477.835	485.784	492.44	439.11	466.254	482.789	456.225	Lama4
ENSRNOG00000000604	1531.58	1657.2	1555.31	1667.97	1707.72	1710.77	1756.67	Hdac2
ENSRNOG00000000605	32.2216	28.68	33.9325	33.973	31.6376	27.9138	32.5779	Hs3st5
ENSRNOG00000000606	263.035	275.811	277.736	320.288	280.13	261.421	288.666	Pcdh15
ENSRNOG00000000607	1	1	1	1	1	1	1	RGD1559903
ENSRNOG00000000609	1142.29	1275.92	1187.79	1338.76	1289.35	1242.3	1367.89	Ipmk
ENSRNOG00000000610	1085.98	1131.04	1107.49	1108.46	1126.58	1071.73	1068.47	Cisd1
ENSRNOG00000000611	442.505	478.733	401.142	498.784	485.311	512.207	517.493	Ube2d1
ENSRNOG00000000613	444.953	510.187	470.646	530.049	526.248	505.989	514.921	Tfam
ENSRNOG00000000614	244.477	296.989	264.17	236.524	300.337	273.8	270.744	Bicc1
ENSRNOG00000000618	780.48	856.297	786.77	924.033	846.168	870.684	902.057	Mdga2
ENSRNOG00000000620	1	1.41421	1.12246	1.24573	1.64375	1.1487	1.31951	AABR07041078.1
ENSRNOG00000000622	2315.63	2529.36	2386.48	2541.92	2448.44	2416.71	2489.92	Hint1-ps1
ENSRNOG00000000630	1	1	1.20094	1	1	1	1.1487	Tctex1d2
ENSRNOG00000000632	10.8006	15.3936	15.2089	14.6028	14.6562	16.0891	16.3426	Cdk1
ENSRNOG00000000633	229.08	257.713	217.616	223.41	238.7	233.922	216.495	Rhobtb1
ENSRNOG00000000634	171.272	216.565	190.559	218.29	204.364	227.742	198.192	RGD1306739
ENSRNOG00000000635	959.517	1023.27	896.288	927.084	894.511	952.473	1027.77	NA
ENSRNOG00000000636	158.972	159.073	148.473	155.108	151.487	151.62	162.268	Rtkn2
ENSRNOG00000000638	5863.05	5947.71	5870.7	6104.46	6022.4	5950.45	6434.8	Zfp365
ENSRNOG00000000639	337.846	348.409	337.424	347.044	345.26	341.099	351.973	NA
ENSRNOG00000000640	38.7536	84.2887	114.181	80.6718	56.3828	37.314	44.9631	Egr2
ENSRNOG00000000641	310.535	335.229	298.05	342.213	336.965	334.316	343.171	LOC100363472
ENSRNOG00000000645	2075.38	2232.41	2039.94	2251.47	2287.58	2239.75	2264.53	Reep3
ENSRNOG00000000648	4510.96	4835.6	4455.68	5009.2	4768.36	4676.4	4961.59	Jmjd1c
ENSRNOG00000000650	1.31607	1.12246	1	1	1	1	1.1487	NA
ENSRNOG00000000653	1.86121	1.13695	1.51309	1.31951	1.58489	1.64375	1	Nr5a2
ENSRNOG00000000655	159.691	168.784	139.724	137.176	154.986	151.977	152.772	Ptprc
ENSRNOG00000000657	1055.01	1097.35	1011.07	1096.87	1134.35	1113.21	1152.74	Nek7
ENSRNOG00000000658	160.163	192.521	214.359	195.405	187.377	190.103	193.909	Acacb
ENSRNOG00000000661	584.72	687.691	630.597	626.222	591.687	604.133	649.199	Hps4
ENSRNOG00000000662	113.754	127.333	122.812	125.63	127.601	117.258	124.945	Srrd
ENSRNOG00000000663	633.44	717.02	734.016	714.205	681.227	655.009	735.782	Tfip11
ENSRNOG00000000664	325.937	370.011	343.148	353.041	375.469	346.468	348.502	Tpst2
ENSRNOG00000000665	1221.37	1290.41	1215.78	1317.53	1320.36	1304.44	1429.57	Pitpnb
ENSRNOG00000000691	1.41421	1.25992	1	1.1487	1.1487	1	1.55185	Foxn4
ENSRNOG00000000692	41.0165	40.1106	37.2942	42.6754	46.8376	43.1408	45.2951	Ung
ENSRNOG00000000693	2955.39	3053.93	2974.44	3095.11	3096.19	2950.61	3033.65	Svop
ENSRNOG00000000695	414.403	471.193	440.145	457.278	477.032	468.313	474.905	Ssh1
ENSRNOG00000000697	1808.95	1971.68	1990.42	2033.62	1962.62	1977.28	2031.23	Coro1c
ENSRNOG00000000699	288.559	388.467	343.133	347.215	276.331	315.732	398.803	Selplg
ENSRNOG00000000700	174.922	297.506	268.675	267.038	155.963	205.906	283.995	Tmem119
ENSRNOG00000000701	1049.43	1276.8	1198.49	1166.35	1128.32	1183.69	1267.17	Iscu
ENSRNOG00000000702	704.534	791.655	778.244	785.46	789.612	741.276	789.5	Sart3
ENSRNOG00000000704	109.631	104.74	111.578	103.666	116.293	114.315	97.436	Cmklr1
ENSRNOG00000000708	2466.39	2700.18	2609.13	2757.17	2564.2	2482.35	2691.12	Sgsm1
ENSRNOG00000000713	31.9542	23.0176	23.6166	22.0284	21.5091	30.0654	22.8362	NA
ENSRNOG00000000715	5.38356	5.17468	4.76871	5.65047	3.52727	5.69793	7.52895	Pou1f1
ENSRNOG00000000716	84.396	77.384	69.4169	70.8177	75.6907	82.7089	86.7779	Htr1f
ENSRNOG00000000718	1514.37	1579.98	1489.59	1696.8	1694.11	1740.96	1759.42	Cggbp1
ENSRNOG00000000720	223.024	253.66	231.176	240.33	253.36	260.913	248.178	MGC95208
ENSRNOG00000000723	146.077	188.536	156.717	135.345	139.279	150.837	173.309	RT1-CE5
ENSRNOG00000000726	1	1	1	1	1	1	1	Olr1671
ENSRNOG00000000728	31.4408	38.2503	34.6295	35.2977	35.516	37.6507	39.3736	Clic2
ENSRNOG00000000729	188.008	194.24	189.396	190.103	185.1	200.932	213.466	Tmlhe
ENSRNOG00000000746	1	1	1	1	1	1	1	Olr1695
ENSRNOG00000000747	1	1	1	1	1	1	1	Olr1694
ENSRNOG00000000748	154.814	159.789	175.602	159.38	151.748	163.208	162.678	NA
ENSRNOG00000000749	1	1	1	1	1	1	1	Olr1693
ENSRNOG00000000759	1	1	1.12246	1	1.24573	1.43097	1	Olr1730
ENSRNOG00000000763	213.97	209.809	225.304	200.692	205.451	203.181	204.222	RT1-M3-1
ENSRNOG00000000765	1	1	1	1	1	1	1.24573	Olr1743
ENSRNOG00000000767	1.86121	1.69838	2.33482	1.71877	2.70192	2	2.93016	NA
ENSRNOG00000000768	2.91485	2.18225	2.96197	3.5136	3.20845	3.47125	2.77366	Ubd
ENSRNOG00000000774	24089	25470.2	24585.6	25582.4	24872.9	25443	26177.1	Gabbr1
ENSRNOG00000000775	2167.54	2408.16	2267.62	2420.59	2373.97	2317.03	2639.77	Mog
ENSRNOG00000000777	326.926	342.371	338.305	415.031	355.426	315.265	335.56	RT1-S3
ENSRNOG00000000778	176.36	193.705	178.344	195.81	194.687	203.23	216.387	Znrd1as1
ENSRNOG00000000779	141.54	153.018	139.471	152.876	144.008	150.053	149.163	Znrd1
ENSRNOG00000000780	1332.79	1446.35	1338.85	1412.35	1392.12	1436.23	1450.55	Ppp1r11
ENSRNOG00000000781	348.192	406.438	378.483	428.521	376.4	386.278	427.948	Rnf39
ENSRNOG00000000782	2.91295	2.95957	4.23387	1.7826	2.09128	3.34695	2.93016	Trim10
ENSRNOG00000000783	1	1	0.890899	1	1	1	1	Trim40
ENSRNOG00000000785	432.083	460.547	443.08	471.891	463.737	470.644	483.538	Trim39
ENSRNOG00000000786	153.019	182.304	181.145	176.814	171.853	181.598	173.488	Rpp21
ENSRNOG00000000787	53.8494	53.529	57.5111	47.3955	54.0106	56.1758	53.9409	RT1-T24-2
ENSRNOG00000000795	211.626	233.849	195.393	233.898	217.067	212.732	253.23	RT1-N3
ENSRNOG00000000796	10296.2	10562.9	10085.3	11457.3	11391.4	11401.6	11911.4	Ranbp2
ENSRNOG00000000798	1935.39	2167.72	2156.09	2137.74	2031.07	2004.03	2163.51	Gnl1
ENSRNOG00000000799	1266.66	1451.58	1398.61	1409.88	1351.07	1380.32	1458.13	Abcf1
ENSRNOG00000000800	1841.19	1893.55	1859.2	1827.01	1726.03	2002.57	1855.51	Man1a1
ENSRNOG00000000801	226.658	214.737	204.363	224.071	231.986	212.056	215.749	Msl3l2
ENSRNOG00000000802	506.003	526.306	508.644	549.169	517.267	525.543	562.965	Tbc1d32
ENSRNOG00000000804	422.977	484.501	418.091	478.301	460.268	479.813	476.645	Mrps18b
ENSRNOG00000000805	6305.49	6348.17	6551.83	7246.55	7246.34	6930.89	7901.38	Gja1
ENSRNOG00000000808	969.809	986.288	936.805	1062	1067.01	1066.04	1113	Hsf2
ENSRNOG00000000809	842.187	921.524	886.723	958.854	913.763	906.522	952.424	Atat1
ENSRNOG00000000811	98.4406	141.838	127.596	115.109	107.751	116.458	112.408	Pkib
ENSRNOG00000000812	308.61	332.478	284.893	332.751	317.757	317.532	338.267	RGD1302996
ENSRNOG00000000814	1413.4	1580.37	1497.97	1332.82	1461.53	1306.45	1077.94	Fabp7
ENSRNOG00000000815	484.57	570.233	499.024	539.679	533.75	530.093	522.619	Smpdl3a
ENSRNOG00000000816	199.683	218.584	222.763	229.048	212.484	214.186	203.422	Ppp1r18
ENSRNOG00000000818	23.8135	28.1034	30.3442	30.2797	27.0322	29.5666	30.5695	Nrm
ENSRNOG00000000823	3501.57	3642.39	3424.98	3726.97	3709.84	3739.37	4017.46	Gcc2
ENSRNOG00000000824	304.305	365.5	309.052	300.747	380.355	326.567	387.366	Dse
ENSRNOG00000000825	21.5107	21.565	21.2239	22.2683	25.0147	23.9393	21.0922	Fam26e
ENSRNOG00000000826	906.522	1034.31	1017.93	957.226	932.641	979.745	1011.96	Flot1
ENSRNOG00000000827	75.9649	100.436	70.9094	73.083	87.4176	76.5232	76.6151	Ier3
ENSRNOG00000000831	209.431	208.105	202.944	217.503	204.732	203.47	232.84	Gtf2h4
ENSRNOG00000000833	448.37	497.305	465.125	485.222	470.575	475.881	494.935	Vars2
ENSRNOG00000000836	13.6735	12.5418	11.9206	13.8876	7.84414	12.1398	11.3692	Ltb
ENSRNOG00000000837	4.76609	2.97084	2.0431	3.28547	1.76363	2.77649	0.870551	Tnf
ENSRNOG00000000838	1.25743	1.25992	1.03789	0.757858	1.08447	0.757858	1	Lta
ENSRNOG00000000839	643.615	722.451	707.017	696.766	663.115	652.883	694.913	Nfkbil1
ENSRNOG00000000840	4503.49	5009.71	4572.48	4961.6	4925.87	4926.74	5190.18	Atp6v1g2
ENSRNOG00000000841	2941	3379.53	3355.19	3371.94	3157.87	3331.89	3483.77	Ddx39b
ENSRNOG00000000842	353.878	401.696	394.132	398.63	383.099	365.398	394.356	Ddah2
ENSRNOG00000000843	1.86121	1.84931	1.77713	1.64375	1.7826	1.1487	2.06446	Ly6g6c
ENSRNOG00000000844	2.4323	1.90637	2.44949	2.65228	2.91369	4.12063	2.70192	Ly6g6d
ENSRNOG00000000846	1	1	1	1	1	1	1	Ly6g5c
ENSRNOG00000000847	1183.86	1258.49	1224.56	1224.2	1230.19	1283.56	1312.24	Csnk2b
ENSRNOG00000000848	250.541	283.418	259.63	275.621	274.042	284.633	287.43	Gpank1
ENSRNOG00000000850	21.3159	20.5405	22.3104	19.4632	24.2297	20.0538	24.4784	Apom
ENSRNOG00000000851	4198.72	4567.15	4424.09	4514.46	4448.79	4400.06	4656.73	Bag6
ENSRNOG00000000852	7479.5	8467.94	8331.95	8310.28	7969.92	7978.74	8635.31	Prrc2a
ENSRNOG00000000853	260.499	295.268	256.34	286.979	252.601	260.786	269.704	Aif1
ENSRNOG00000000854	4.82057	3.85047	4.71367	5.56254	3.65437	4.24964	4.09748	Ncr3
ENSRNOG00000000855	1.86121	1.36593	2.87694	1	2.01581	1.35096	1.34337	Lst1
ENSRNOG00000000857	5.20681	4.91584	6.46131	6.72646	6.31964	5.94526	6.11495	Msh5
ENSRNOG00000000858	41.0073	44.2348	45.427	40.2011	48.3194	45.0015	45.3664	Sapcd1
ENSRNOG00000000860	12.93	16.3634	16.0909	15.667	12.543	15.3898	19.4841	Vwa7
ENSRNOG00000000861	98.0725	116.799	106.347	126.944	130.169	133.458	119.174	Zic3
ENSRNOG00000000866	997.628	1077.67	1098.61	1173.64	1111.7	1158.82	1225.02	Rbmx
ENSRNOG00000000867	1071.51	1148.11	1100.77	1152.73	1154.27	1117.3	1194.92	Vars
ENSRNOG00000000869	320.087	317.569	299.76	319.321	326.485	301.669	319.061	Arhgef6
ENSRNOG00000000871	1.18921	1.12246	1	1	1	1.31951	1.1487	Cd40lg
ENSRNOG00000000873	9.21156	8.38476	10.0848	8.16139	10.7796	10.6824	9.36565	Brs3
ENSRNOG00000000875	1317.95	1494.28	1354.35	1436.7	1465.88	1441.93	1492.74	Fhl1
ENSRNOG00000000878	27.0407	34.057	35.8166	27.9176	31.8788	32.1685	39.7018	Slc44a4
ENSRNOG00000000879	2963.8	3236.24	2873.47	3352.22	3233.46	3250.34	3376.15	Slc9a6
ENSRNOG00000000881	1625.56	1640.31	1503.8	1719.78	1761.93	1744.09	1806.46	Mmgt1
ENSRNOG00000000885	699.748	832.53	779.091	820.136	759.064	728.738	853.245	Auts2
ENSRNOG00000000886	856.137	898.419	873.775	902.861	888.895	850.562	939.462	Caln1
ENSRNOG00000000887	62.1752	69.7569	60.1977	66.5223	65.8144	70.1863	73.0309	NA
ENSRNOG00000000888	1050.32	1125.2	1109.86	1074.42	1049.33	1064.24	1124.97	Sbds
ENSRNOG00000000889	27.3918	24.141	25.0507	28.6344	27.2029	25.2071	34.965	LOC304239
ENSRNOG00000000891	444.111	468.152	428.119	534.635	509.476	515.761	513.746	AABR07035107.1
ENSRNOG00000000893	565.287	627.907	576.058	618.93	606.561	634.498	671.312	Tmem248
ENSRNOG00000000894	10130.1	10460.6	9946.1	10709.7	10227.4	10003.4	10811.6	Fry
ENSRNOG00000000895	645.853	703.857	659.246	730.964	686.757	711.115	739.672	Rabgef1
ENSRNOG00000000896	1	1.02651	0.890899	1	1	1	0.870551	AABR07070892.1
ENSRNOG00000000897	15.3871	16.6971	14.2478	17.8064	14.8793	17.8266	19.428	Rxfp2
ENSRNOG00000000900	599.398	645.178	588.733	642.77	659.573	627.452	635.206	Tpst1
ENSRNOG00000000901	435.884	520.723	499.108	555.807	493.274	478.48	500.263	Crcp
ENSRNOG00000000902	4905.28	5367.15	5237.77	5360.37	5198.5	5188.2	5618.23	Hsph1
ENSRNOG00000000903	233.062	249.197	251.854	245.978	245.204	228.118	235.275	Asl
ENSRNOG00000000904	3.4641	3.04683	4.64474	2.55085	2.35216	3.72792	4.58443	Wdr95
ENSRNOG00000000905	22.6802	19.8819	20.8095	19.5732	21.4405	23.6225	22.5168	Tex26
ENSRNOG00000000906	200.286	195.005	179.64	190.526	182.9	170.925	190.611	Medag
ENSRNOG00000000907	45.6533	41.7761	37.1298	46.7641	47.8312	44.7538	50.5988	Alox5ap
ENSRNOG00000000909	859.745	903.518	877.485	919.447	936.976	878.182	939.573	Uspl1
ENSRNOG00000000913	156.998	176.467	170.815	179.693	174.022	178.208	187.301	Gusb
ENSRNOG00000000916	225.236	212.499	225.411	231.663	240.135	198.239	219.628	Katnal1
ENSRNOG00000000917	64.1025	75.8677	75.4323	68.3541	72.189	59.194	71.2239	Nupr1l
ENSRNOG00000000918	775.522	926.862	888.075	829.347	865.504	789.668	811.187	Zbed5
ENSRNOG00000000920	161.129	160.442	158.726	155.096	168.414	151.603	148.625	Phkg1
ENSRNOG00000000921	5090.15	5274.69	5014.46	5464.77	5419.54	5440.71	5559.16	Ubl3
ENSRNOG00000000922	198.59	222.582	213.048	232.535	219.786	222.065	235.862	Sumf2
ENSRNOG00000000923	2010.67	2248.03	2176.82	2130.8	2250.13	2175.17	2307.77	Cct6a
ENSRNOG00000000924	1978.19	2068.22	1870.39	1948.87	2068.91	2057.2	2054.76	Slc7a1
ENSRNOG00000000925	218.459	241.669	218.905	245.171	223.777	223.962	235.121	Psph
ENSRNOG00000000926	365.323	410.591	381.797	411.326	399.145	389.396	404.276	Mrps17
ENSRNOG00000000931	735.018	883.194	820.126	854.026	783.561	789.48	859.315	Sfswap
ENSRNOG00000000934	1.86121	4.51079	3.32447	3.72792	3.08625	1.31951	1.86396	Piwil1
ENSRNOG00000000936	263.28	279.909	290.761	298.078	265.806	272.356	291.247	Stx2
ENSRNOG00000000937	89.4928	109.164	94.1374	110.455	115.259	108.566	123.968	Slc46a3
ENSRNOG00000000938	2999.55	3329.56	3125.39	3209.34	3121.94	3133.69	3215.09	Ran
ENSRNOG00000000940	2075.12	2178.14	2069.06	1914.18	1924.04	1864.32	1886.41	Flt1
ENSRNOG00000000942	1064.68	1185.79	1116.97	1234.34	1202.55	1149.99	1211.02	Pan3
ENSRNOG00000000943	0.840896	0.709444	0.794361	1.41262	0.659754	0.659754	1.31951	NA
ENSRNOG00000000952	2.21336	1.61887	1.12246	3.45876	1.88818	1.1487	1.97435	Gsx1
ENSRNOG00000000954	514.546	544.689	513.187	528.789	523.811	507.301	509.38	Rpo1-3
ENSRNOG00000000955	235.135	251.98	214.07	267.154	272.451	248.714	295.782	Lnx2
ENSRNOG00000000956	137.979	148.278	111.881	103.129	142.964	123	110.568	Rasl11a
ENSRNOG00000000957	1616.8	1794.67	1706.22	1745.4	1670.48	1661.07	1729.3	LOC100361103
ENSRNOG00000000958	116.726	85.9993	113.045	115.348	109.302	96.5753	109.055	NA
ENSRNOG00000000961	417.087	450.317	428.552	479.369	430.63	465.508	477.622	Glt1d1
ENSRNOG00000000962	589.65	618.158	612.973	645.979	644.279	631.352	652.235	Slc15a4
ENSRNOG00000000963	96.8538	116.118	99.1042	95.13	93.1297	100.753	95.2438	Tmem132c
ENSRNOG00000000964	28.401	59.1216	50.0884	33.3828	50.0126	46.2079	41.5047	NA
ENSRNOG00000000967	896.469	1003.58	981.682	962.833	922.37	892.291	980.705	Aacs
ENSRNOG00000000968	1304.79	1385.77	1396.61	1398.8	1408.82	1409.33	1523.14	Rnf6
ENSRNOG00000000969	1	1	1	1.24573	1	1	1	Cyp3a18
ENSRNOG00000000973	1	1	1	1	1.1487	1	1	RGD1563425
ENSRNOG00000000974	337.71	373.817	376.48	366.605	381.749	360.075	380.916	Zfp358
ENSRNOG00000000975	1013.37	1145.52	1032.77	1082.83	1055.91	1051.38	1132.42	Mcoln1
ENSRNOG00000000977	1329.59	1435.61	1396.61	1395.17	1374.37	1406.12	1419.95	Pnpla6
ENSRNOG00000000978	1	1	1	1	0.870551	0.870551	1	NA
ENSRNOG00000000979	996.382	995.324	970.207	1036.32	1042.07	1045.01	1066.51	Bri3bp
ENSRNOG00000000981	722.812	806.777	766.425	859.877	777.337	759.305	847.896	Scarb1
ENSRNOG00000000983	252.474	263.544	244.895	285.517	252.951	268.718	288.632	Zfp394
ENSRNOG00000000985	349.889	390.45	387.543	423.632	407.144	414.706	420.596	Cpsf4
ENSRNOG00000000986	631.1	673.855	633.317	649.871	633.424	641.444	675.582	Camsap3
ENSRNOG00000000987	478.783	551.385	501.642	553.871	525.996	515.761	544.304	Ptcd1
ENSRNOG00000000988	688.834	716.814	740.647	709.623	721.671	703.533	729.929	Xab2
ENSRNOG00000000989	796.229	901.457	811.837	933.329	868.686	909.397	996.624	Bud31
ENSRNOG00000000990	649.813	816.447	820.008	711.02	687.381	722.939	843.404	Pdap1
ENSRNOG00000000991	312.48	361.603	353.205	329.576	345.628	328.576	320.935	Arpc1b
ENSRNOG00000000993	48.612	54.2242	50.9023	51.93	43.6993	53.0989	55.7064	Pcp2
ENSRNOG00000000994	62.8684	77.5634	72.6775	66.9008	74.041	64.7716	77.1718	Stxbp2
ENSRNOG00000000996	2508.27	2790.96	2695.54	2813.69	2756.95	2665.17	2788.34	Arpc1a
ENSRNOG00000000999	1055.06	1207.72	1205.41	1266.84	1220.8	1126.94	1274.84	Smurf1
ENSRNOG00000001001	1	1.06991	1	1	1.1487	1.1487	1	Retn
ENSRNOG00000001003	548.845	587.441	585.873	573.716	574.855	555.135	571.407	Trappc5
ENSRNOG00000001004	3437.02	4299.95	4025.33	4151.35	3700.66	3684.49	4003.75	Ncor2
ENSRNOG00000001005	11.6404	12.6671	12.27	9.2928	12.6421	8.52701	11.2601	Fcer2
ENSRNOG00000001006	826.107	799.028	804.581	826.473	862.195	845.033	826.915	Nptx2
ENSRNOG00000001007	55.3248	74.9423	58.7963	42.6216	72.3578	63.3896	71.5273	Baiap2l1
ENSRNOG00000001009	184.758	211.012	181.435	178.818	188.456	177.871	210.689	Bri3
ENSRNOG00000001010	3247.59	3617.19	3570.57	3558.03	3426.49	3342.61	3425.1	Tecpr1
ENSRNOG00000001011	39.6179	37.9811	40.6203	38.7838	36.9941	37.0285	39.9929	Fam101a
ENSRNOG00000001017	2.1407	1.41421	1.90637	1.64375	1.31951	1	1.31951	Clec4m
ENSRNOG00000001027	1.18921	1.12246	1.34801	1.1487	0.870551	1	1.1487	LOC100363064
ENSRNOG00000001030	9583.53	10800.8	10328.9	11248.6	10968.3	10656.9	12055.4	Tsc22d1
ENSRNOG00000001031	2.30033	6.81449	3.63582	5.48177	6.6601	4.45964	4.61789	Ocm2
ENSRNOG00000001032	766.366	855.436	753.809	863.854	873.656	840.645	881.847	Ccz1b
ENSRNOG00000001033	449.177	485.604	465.589	531.308	492.879	493.171	520.601	Nufip1
ENSRNOG00000001034	1602.61	1721.8	1676.12	1661.85	1648.59	1590.59	1690.14	Evi5l
ENSRNOG00000001035	362.728	390.646	397.997	414.615	401.795	397.041	416.675	Gtf2h3
ENSRNOG00000001036	608.197	704.208	648.844	640.411	655.866	680.338	778.47	Rsph10b
ENSRNOG00000001037	396.067	410.603	391.298	413.827	432.717	431.32	457.721	Gpalpp1
ENSRNOG00000001039	420.689	441.129	424.667	456.73	458.942	445.081	458.401	Eif2b1
ENSRNOG00000001040	463.31	499.07	475.838	505.404	490.474	495.798	516.117	Pms2
ENSRNOG00000001043	187.718	198.029	206.524	212.424	209.314	186.7	222.388	Ddx55
ENSRNOG00000001044	444.033	478.717	452.65	458.902	478.076	470.848	476.763	Aimp2
ENSRNOG00000001047	561.776	642.612	598.226	616.165	602.434	597.17	602.067	Map2k7
ENSRNOG00000001048	40.5617	47.1697	50.2372	56.5057	47.6643	47.7524	53.3341	Ankrd61
ENSRNOG00000001049	4324.7	5265.78	4758.33	5064.91	4910.01	4929.65	5272.92	Tpt1
ENSRNOG00000001050	1311.52	1384.91	1315.03	1414.73	1400.57	1399.5	1432.55	Eif2ak1
ENSRNOG00000001052	300.204	360.254	319.231	349.943	340.79	348.156	387.068	Slc25a30
ENSRNOG00000001053	2981.02	3196.86	2978.57	3138.83	3271.27	3263.86	3324.8	Tmed2
ENSRNOG00000001055	773.832	828.229	778.961	850.438	820.423	773.434	881.807	Rilpl1
ENSRNOG00000001056	861.097	945.74	884.841	922.151	871.733	882.154	900.498	Snapc2
ENSRNOG00000001057	3026.53	3281.38	3154.96	3251.45	3138.93	3082	3574.98	Ctxn1
ENSRNOG00000001058	708.441	789.554	762.908	765.329	749.176	801.219	762.022	Timm44
ENSRNOG00000001059	670.318	708.189	689.168	757.212	699.557	705.323	760.392	Usp42
ENSRNOG00000001060	294.194	355.703	336.679	313.124	286.45	321.569	311.999	Snrnp35
ENSRNOG00000001061	328.284	376.09	357.484	362.989	360.603	341.615	367.092	Rilpl2
ENSRNOG00000001062	447.756	479.05	446.896	487.947	495.389	500.501	512.811	Setd8
ENSRNOG00000001064	4401.39	4693.72	4190.16	4990.95	4753.42	4792.53	5036.18	Sbno1
ENSRNOG00000001065	1127.29	1235.59	1114.74	1225.16	1221.46	1197.59	1219.95	Cyth3
ENSRNOG00000001066	4.8646	4.29757	2.73658	3.43754	4.04282	5.65751	2.32542	Itih2
ENSRNOG00000001068	2073.27	2202.31	2051.78	2169.53	2160.69	2169.9	2267.96	Rac1
ENSRNOG00000001069	1553.04	1608.21	1520.73	1689.05	1686.43	1687.24	1716.11	Elavl1
ENSRNOG00000001070	1085.61	1142.07	1061.22	1133.01	1151.05	1115.16	1147.81	Cdk2ap1
ENSRNOG00000001071	1.31607	1.51829	1.68021	0.944088	0.870551	2.09128	1.1487	Higd2al1
ENSRNOG00000001072	1107.86	1248.91	1168.63	1156.25	1159.36	1259.29	1296	Cers4
ENSRNOG00000001073	272.285	304.025	235.83	293.442	293.724	291.513	283.689	RGD1563482
ENSRNOG00000001074	630.511	610.638	584.001	682.249	656.405	635.371	669.383	Mphosph9
ENSRNOG00000001079	503.014	582.82	559.439	567.423	557.607	556.124	584.457	Daglb
ENSRNOG00000001080	482.739	589.341	548.912	576.118	530.865	534.778	577.063	Arl6ip4
ENSRNOG00000001081	186.739	197.237	186.307	192.234	175.504	181.37	193.762	Ogfod2
ENSRNOG00000001082	751.36	834.32	792.086	774.447	745.289	743.231	763.951	Abcb9
ENSRNOG00000001083	674.225	685.846	663.292	693.938	733.478	697.355	736.239	Kdelr2
ENSRNOG00000001086	699.573	796.356	754.575	742.223	758.715	726.69	709.637	Vps37b
ENSRNOG00000001088	103.002	120.213	110.371	117.319	117.043	124.404	105.08	Rfc3
ENSRNOG00000001090	446.287	516.997	487.283	450.606	477.016	500.547	506.121	Stard13
ENSRNOG00000001091	1431.56	1633.23	1593.47	1475.43	1433.32	1424.75	1402.17	Hip1r
ENSRNOG00000001092	1714.95	3098.96	1822.32	899.452	2506.76	2479.87	3035.1	Kl
ENSRNOG00000001094	264.828	282.798	297.763	259.736	278.985	269.657	269.345	Zfp316
ENSRNOG00000001098	5084.18	5524.05	5041.13	5609.07	5524.86	5517.1	5712.04	Pds5b
ENSRNOG00000001099	310.481	317.232	317.132	328.312	331.381	318.65	337.452	Rbak
ENSRNOG00000001101	1159.89	1250.93	1200.22	1244.05	1289.06	1276.77	1342.93	Rnf216
ENSRNOG00000001103	310.119	346.155	356.051	339.237	346.902	335.313	375.153	NA
ENSRNOG00000001104	937.881	1154.57	1111.07	1162.66	1134.23	1046.67	1174.92	Foxk1
ENSRNOG00000001106	434.153	489.808	466.434	508.235	474.438	491.004	538.328	Denr
ENSRNOG00000001107	110.145	127.703	121.09	127.76	115.435	111.527	127.733	Ap5z1
ENSRNOG00000001108	1021.37	1090.86	1019.94	1104.45	1122.56	1106.36	1178.96	N4bp2l2
ENSRNOG00000001111	341.834	367.263	327.776	352.803	331.212	384.192	367.309	Brca2
ENSRNOG00000001113	4226.2	4551.53	4249.09	4651.94	4524.48	4520.23	4581.75	Mmd2
ENSRNOG00000001114	1054.55	1166.5	1149.5	1196.66	1218.92	1144.04	1206.91	Wipi2
ENSRNOG00000001115	267.239	326.709	324.868	295.096	323.099	344.844	328.865	Slc29a4
ENSRNOG00000001117	406.659	608.175	469.715	451.452	380.806	505.342	526.637	Fbxl18
ENSRNOG00000001120	3171.2	3569	3388.79	3522.17	3446.69	3386.48	3664.86	Med13l
ENSRNOG00000001123	397.694	432.015	444.876	418.61	449.443	440.452	428.794	RGD1562310
ENSRNOG00000001124	2009.69	2142.92	2075.71	2212.68	2054.21	2014.57	2129.21	Rnft2
ENSRNOG00000001126	966.218	1159.49	1107.21	1217.83	1087.05	1048.45	1101.18	Fbxw8
ENSRNOG00000001128	1109.4	1132.2	1106.34	1166.4	1078.09	1136.48	1138.67	Tesc
ENSRNOG00000001129	1393.52	1538.31	1486.21	1562.43	1585.13	1476.4	1633.35	Fbxo21
ENSRNOG00000001130	1450.18	1469.71	1455.27	1435.06	1467.77	1450.46	1531.08	Nos1
ENSRNOG00000001134	376.84	405.383	374.173	403.823	393.159	399.218	397.991	Rfc5
ENSRNOG00000001135	2955.87	3249.35	3055.9	3216.05	3191.84	3040.71	3280.85	Wsb2
ENSRNOG00000001136	5767.2	6662.44	6459.71	6088.44	6076.99	6009.56	6151.94	Pebp1
ENSRNOG00000001138	465.629	544.177	508.723	504.448	493.334	497.783	551.536	Taok3
ENSRNOG00000001139	2043.63	2278.17	2098.52	2295.14	2229.27	2291.09	2332.03	Suds3
ENSRNOG00000001141	259.556	285.847	274.561	294.42	266.83	249.673	283.031	Srrm4
ENSRNOG00000001142	224.07	241.416	260.114	221.777	230.78	227.659	232.56	Prkab1
ENSRNOG00000001143	1421.8	1507.25	1474.79	1520.66	1384.02	1389.26	1542.06	Cit
ENSRNOG00000001148	5536.1	6265.49	6006.18	5972.21	5972.13	5845.86	5809.18	Rplp0
ENSRNOG00000001149	570.213	680.515	723.879	772.43	681.121	662.404	694.881	Pxn
ENSRNOG00000001151	54.9421	64.2432	64.8465	65.0686	58.3679	54.8905	67.4787	Sirt4
ENSRNOG00000001152	6.03101	5.58166	4.16017	4.91902	3.27717	4.47769	3.72792	Glp1r
ENSRNOG00000001153	1.77828	1.34801	1	1.64375	2.26793	1.1487	1.55185	Pla2g1b
ENSRNOG00000001156	837.514	928.699	934.403	864.008	867.96	801.966	843.933	Msi1
ENSRNOG00000001157	8.71175	8.48896	8.60965	9.02365	6.46341	8.92345	6.69988	Umodl1
ENSRNOG00000001158	1802.23	1977.31	1871.5	1973	1825.67	1876.25	1990.76	Abcg1
ENSRNOG00000001159	1	1.41421	1.12246	1.20112	1.51572	1.24573	1.64375	Tff3
ENSRNOG00000001160	33.7023	72.2167	150.975	54.6786	154.311	54.7453	53.8504	LOC100910137
ENSRNOG00000001161	607.297	653.648	624.405	654.577	702.886	699.789	673.753	Gatc
ENSRNOG00000001162	1	1	1	1	1	1	1	Tff2
ENSRNOG00000001163	139.786	151.537	137.844	157.897	132.211	142.714	139.251	Srsf9
ENSRNOG00000001164	1	1	1	1	1	1	1	Tff1
ENSRNOG00000001165	1	1.12246	1	1	1	1	1	Tmprss3
ENSRNOG00000001167	6.03897	5.82341	5.12606	4.74288	4.12892	6.23859	4.74288	Ubash3a
ENSRNOG00000001169	146.047	175.786	167.391	152.052	144.165	161.48	154.346	Slc37a1
ENSRNOG00000001170	4159.6	4782.64	4626.09	4507.28	4376.24	4346.88	4449.45	Cox6a1
ENSRNOG00000001171	407.795	438.902	407.518	458.394	434.282	448.456	467.895	Coq5
ENSRNOG00000001172	3139.01	3376.67	3337.14	3372.28	3376.87	3253.82	3505.67	Rnf10
ENSRNOG00000001173	769.365	764.058	757.861	759.553	790.855	765.737	829.299	Cabp1
ENSRNOG00000001174	446.747	469.32	454.634	411.905	402.954	424.956	429.6	Pde9a
ENSRNOG00000001177	233.981	279.284	258.462	255.021	267.29	256.373	249.339	Acads
ENSRNOG00000001178	1668.47	1757.79	1609.43	1779.42	1774.97	1765.96	1824.53	Sppl3
ENSRNOG00000001181	140.909	168.515	157.345	153.822	164.419	151.347	144.815	Wdr4
ENSRNOG00000001182	947.218	1018.84	985.331	1010.02	1014.51	1000.03	1042.94	Ndufv3
ENSRNOG00000001183	16.1531	18.3569	16.5635	18.4703	12.4318	15.617	15.5513	Hnf1a
ENSRNOG00000001184	371.51	381.598	374.468	405.643	373.47	390.124	392.362	Pknox1
ENSRNOG00000001185	3484.94	3935.46	3750.54	3641.39	3658.31	3515.28	3714.25	RGD1311899
ENSRNOG00000001187	5.7876	10.6973	10.1216	12.9088	10.6091	10.6532	7.88238	Oasl
ENSRNOG00000001189	367.534	837.698	726.866	543.194	442.194	423.685	502.835	Sik1
ENSRNOG00000001190	1188.55	1292.05	1272.06	1359.69	1262.68	1293.45	1402.43	Git2
ENSRNOG00000001191	401.052	507.709	465.935	456.92	443.714	436.128	456.558	Tchp
ENSRNOG00000001192	818.62	941.988	825.294	839.219	844.065	823.202	851.566	Gltp
ENSRNOG00000001193	9.84781	15.6252	13.648	19.3016	11.3357	13.0513	13.9415	Hsf2bp
ENSRNOG00000001194	238.093	287.766	285.944	287.825	299.374	262.86	312.766	Rrp1b
ENSRNOG00000001195	60.0553	104.758	69.532	50.048	73.9558	71.5181	85.3883	Trpv4
ENSRNOG00000001198	73.8178	86.851	101.202	83.0002	78.5194	78.6328	91.7312	Fam222a
ENSRNOG00000001199	437.38	452.516	417.717	493.411	507.787	519.27	499.786	Pop5
ENSRNOG00000001201	637.176	681.742	633.731	708.154	688.824	661.608	694.337	Cstb
ENSRNOG00000001203	737.452	865.125	854.946	872.206	808.848	839.073	852.541	Rrp1
ENSRNOG00000001204	1129.74	1259.42	1200.99	1292.25	1301.84	1265.7	1315.84	Ankrd13a
ENSRNOG00000001205	5451.48	5837.54	5722.59	5660.3	5806.72	5728.15	6012.85	Agpat3
ENSRNOG00000001210	699.285	796.636	754.378	784.627	747.525	754.981	757.316	Pwp2
ENSRNOG00000001211	1057.81	1174.64	1161.97	1131.57	1128.01	1062.49	1100.55	RGD1303003
ENSRNOG00000001212	1	1	1	1.1487	1	1.1487	1	Dnmt3l
ENSRNOG00000001213	1	1.20094	1.5874	1	1	1	1	Aire
ENSRNOG00000001214	2890.35	3328.02	3159.64	3112.23	3180.58	3106.59	3202.51	Pfkl
ENSRNOG00000001215	485.621	554.783	515.185	508.961	509.816	491.37	524.931	RGD1309594
ENSRNOG00000001216	347.185	395.659	385.378	356.892	335.184	334.28	378.081	Trpm2
ENSRNOG00000001217	15.6224	16.5217	21.0065	14.8854	12.1741	15.8612	14.5639	Lrrc3
ENSRNOG00000001218	0.707107	1	1	1	1	1	1	LOC100365646
ENSRNOG00000001219	1.18921	1.51309	1.12246	1	1.24573	1.43097	1.55185	Tspear
ENSRNOG00000001220	1	1	1	1	1	1	1	LOC100361664
ENSRNOG00000001222	490.87	579.137	546.399	603.491	555.319	563.813	582.637	Ube2g2
ENSRNOG00000001223	1574.61	1848.86	1735.83	1708.7	1770.32	1723.11	1775.2	Pttg1ip
ENSRNOG00000001224	146.925	169.078	148.177	157.696	146.113	142.847	167.302	Itgb2
ENSRNOG00000001225	366.761	397.662	377.009	400.361	399.741	378.397	409.313	Fam207a
ENSRNOG00000001226	8.07416	8.81399	5.92147	10.2441	6.72756	7.30464	7.5522	NA
ENSRNOG00000001227	4706.4	4859.91	4695.25	5029.88	5016.74	4815.12	5068.66	Adarb1
ENSRNOG00000001228	570.635	622.292	627.221	606.632	627.349	619.079	630.826	Pofut2
ENSRNOG00000001229	480.449	557.719	561.15	514.004	582.149	528.457	581.24	Col18a1
ENSRNOG00000001232	222.306	284.868	257.364	223.34	291.939	280.041	301.542	Slc19a1
ENSRNOG00000001235	5392.42	5930.47	5753.39	5774.48	5676.78	5626.37	5749.56	Gna12
ENSRNOG00000001236	438.49	470.805	469.669	501.058	495.275	495.068	486.514	Brat1
ENSRNOG00000001237	2177.68	2334.86	2266.78	2326.64	2237.97	2235.06	2398.17	Cabin1
ENSRNOG00000001238	1412.54	1521.52	1400.6	1544.89	1514.31	1554.21	1598.27	Rsrc2
ENSRNOG00000001239	964.417	1033.05	997.811	1017.77	979.743	982.604	1082.03	Ddt
ENSRNOG00000001241	364.761	405.397	412.08	417.391	393.352	391.254	430.702	Iqce
ENSRNOG00000001242	917.163	973.722	967.762	984.702	968.321	912.201	989.338	Gstt3
ENSRNOG00000001243	481.424	570.124	513.061	570.339	551.323	550.924	575.374	Zcchc8
ENSRNOG00000001245	682.608	768.21	719.726	785.388	732.533	736.44	811.519	Pcbp3
ENSRNOG00000001247	2860.93	3048.73	2819.62	3086.33	3017.44	3012.94	3257.49	Clip1
ENSRNOG00000001249	363.423	411.876	406.912	358.874	424.944	364.865	379.698	Col6a1
ENSRNOG00000001250	320.815	441.097	515.335	466.259	414.113	387.199	481.432	Lfng
ENSRNOG00000001251	23.013	15.2476	16.4179	12.7746	9.25113	12.5302	10.6207	Grifin
ENSRNOG00000001252	219.693	243.251	230.37	213.228	216.569	221.757	240.998	Chst12
ENSRNOG00000001253	1687.55	1840.55	1814.81	1852.72	1874.32	1761.28	1943.61	Eif3b
ENSRNOG00000001254	384.175	455.786	440.793	371.921	438.656	382.364	413.917	Col6a2
ENSRNOG00000001255	359.848	428.494	408.845	436.699	385.144	382.618	450.681	Mlxip
ENSRNOG00000001256	1332.77	1506.65	1495.72	1493.55	1455.13	1445.5	1616.92	Atxn2
ENSRNOG00000001258	291.742	351.71	349.959	335.88	325.693	334.292	339.027	Snx8
ENSRNOG00000001259	552.053	664.56	638.962	567.336	589.124	522.56	660.25	Cux2
ENSRNOG00000001260	22.0018	26.6795	25.6988	22.4344	20.3508	21.8812	24.0486	Nudt1
ENSRNOG00000001261	5.18004	5.21693	5.64447	9.88947	6.27384	3.42018	6.20253	Ftcd
ENSRNOG00000001262	12.3433	15.9897	18.5985	17.2382	13.3553	18.894	20.8692	Spatc1l
ENSRNOG00000001265	249.623	274.347	260.826	267.922	257.919	245.085	281.898	Mad1l1
ENSRNOG00000001269	4125.48	4490.18	4163.37	4635.72	4583.85	4722.99	4855.18	Ppp1cc
ENSRNOG00000001270	61.066	68.5073	63.069	57.7369	58.8727	61.7349	61.6299	Hvcn1
ENSRNOG00000001271	209.909	238.76	212.595	241.879	250.745	248.164	257.833	Card6
ENSRNOG00000001272	1925.65	2066.35	1980.24	2094.44	2094.54	2016.18	2153.03	Mcm3ap
ENSRNOG00000001273	272.16	289.535	283.025	270.531	257.766	268.663	249.634	Psmg3
ENSRNOG00000001274	1921.36	2111.7	1941.26	2272.08	2246.12	2288.97	2364.63	Vps29
ENSRNOG00000001275	2.91295	5.90362	6.12209	1.51572	5.53265	3.83081	4.26879	Tmem184a
ENSRNOG00000001276	889.867	1007.22	986.365	971.082	934.106	931.32	1038.03	Pcnt
ENSRNOG00000001277	297.746	359.572	403.604	353.91	351.953	322.7	331.994	Mafk
ENSRNOG00000001278	356.808	405.003	410.43	411.879	392.765	395.143	404.875	Gpn3
ENSRNOG00000001283	709.535	780.698	766.285	791.263	745.281	752.323	794.64	Anapc7
ENSRNOG00000001284	1	1	1.51309	1.1487	1	1.43097	1.55185	Uncx
ENSRNOG00000001285	28219.4	29059.7	28175.6	30177.6	29539.1	29352.3	30905.7	Atp2a2
ENSRNOG00000001287	40.8702	51.5797	47.4108	52.5146	40.2527	42.3455	40.4392	Gper1
ENSRNOG00000001288	258.906	318.869	306.658	305.407	295.25	292.904	302.497	Gpr146
ENSRNOG00000001289	284.475	334.045	310.52	306.641	315.473	304.306	376.964	LOC498154
ENSRNOG00000001293	412.251	478.137	470.692	467.482	456.172	438.471	509.696	Get4
ENSRNOG00000001294	482.002	500.127	477.429	501.994	514.917	499.487	534.112	Ift81
ENSRNOG00000001295	20436	22202	20888	22493.8	21265.6	21298.2	21119.5	S100b
ENSRNOG00000001296	248.814	248.581	275.432	276.344	249.064	265.74	242.015	P2rx7
ENSRNOG00000001297	821.626	904.061	885.296	842.702	831.242	846.466	847.439	Prmt2
ENSRNOG00000001298	0.840896	1.12246	0.890899	0.821876	0.757858	0.870551	0.870551	Slc5a4b
ENSRNOG00000001299	1451.09	1680.47	1536.67	1676.09	1532.97	1606.14	1734.28	Sun1
ENSRNOG00000001300	236.532	248.825	250.433	254.31	247.714	279.979	234.706	P2rx4
ENSRNOG00000001302	79.6741	98.0014	88.7828	91.231	91.4265	82.5481	82.2063	Adora2a
ENSRNOG00000001303	1814.73	1997.69	1944.36	2051.18	1955.44	1907.3	2083.37	Specc1l
ENSRNOG00000001304	1988.06	2141.6	2130.51	2110.68	2109.65	1992.01	2161.1	Bcr
ENSRNOG00000001309	1368.8	1484.59	1427.14	1482.04	1460.27	1372.03	1545.06	Camkk2
ENSRNOG00000001311	424.319	463.03	453.012	478.51	440.488	441.632	441.257	Rab36
ENSRNOG00000001312	558.228	574.19	560.269	545.815	576.081	546.887	606.45	Pdgfa
ENSRNOG00000001313	1360.16	1428.08	1425.37	1413.83	1385.18	1329.01	1525.87	Gnaz
ENSRNOG00000001314	1009.3	1151.95	1095.27	1142.89	1086.84	1084.98	1176.44	Fam20c
ENSRNOG00000001315	12.0172	18.1973	18.2889	13.1061	16.0575	14.5831	12.862	Rtdr1
ENSRNOG00000001316	3651.46	4063.85	3871.07	3913.81	3899.63	3907.91	4000.67	Anapc5
ENSRNOG00000001317	1465.41	1496.46	1377.41	1612.6	1505.36	1563.9	1525.83	Zfp68
ENSRNOG00000001323	914.575	932.37	916.936	1041.49	1009.74	1012.26	1030.71	Zfp157
ENSRNOG00000001324	18.5908	19.4567	22.0617	32.8105	14.6537	17.9882	20.8743	Asmt
ENSRNOG00000001325	131.296	159.923	159.541	158.839	134.621	136.955	148.388	Il3ra
ENSRNOG00000001329	548.968	503.183	479.93	525.551	518.292	511.741	463.261	Gjc3
ENSRNOG00000001331	772.552	857.26	835.701	821.714	839.312	821.503	887.457	Rnf34
ENSRNOG00000001333	4.0536	3.38786	5.11218	6.64868	7.33054	4.99792	3.84464	Azgp1
ENSRNOG00000001335	1061.16	1160.18	1078.42	1129.91	1148.58	1128.51	1179.2	Zkscan1
ENSRNOG00000001336	173.984	200.956	193.644	203.093	198.863	201.462	221.201	Orai1
ENSRNOG00000001337	414.116	542.267	523.124	550.115	456.359	467.669	546.503	Setd1b
ENSRNOG00000001338	21.3332	20.303	20.9746	26.6817	20.4177	24.1328	31.2348	Hpd
ENSRNOG00000001339	411.003	461.481	445.734	443.195	439.405	416.512	431.318	Psmd9
ENSRNOG00000001341	210.357	196.193	186.332	217.059	216.637	223.765	211.834	Zfp113
ENSRNOG00000001342	190.415	201.034	186.153	169.135	197.059	196.077	224.571	Wdr66
ENSRNOG00000001344	1013.64	1149	1145.75	1001.18	1132.86	1039.78	1161.93	Aldh2
ENSRNOG00000001345	755.454	824.126	778.15	843.719	816.674	777.499	797.877	Mapkapk5
ENSRNOG00000001346	593.86	700.328	656.76	644.011	645.06	649.952	678.965	Cops6
ENSRNOG00000001347	154.614	164.392	175.14	192.976	151.687	156.766	168.833	NA
ENSRNOG00000001348	1207.78	1390.92	1317.23	1244.88	1263.06	1279.12	1264.88	Erp29
ENSRNOG00000001349	290.127	266.556	296.807	336.303	318.52	298.827	304.195	Mcm7
ENSRNOG00000001350	902.353	956.572	899.656	1041.58	989.746	1013.85	1026.7	Naa25
ENSRNOG00000001351	971.278	1111.91	1081.16	1134.34	1018.32	1069.33	1104.61	Trafd1
ENSRNOG00000001352	9690	10365.8	10084.6	10418.3	9868.96	9639.45	10497.6	Hectd4
ENSRNOG00000001353	315.423	370.093	354.343	337.592	349.329	348.476	341.483	Ap4m1
ENSRNOG00000001355	872.337	1022.82	946.052	900.143	945.26	934.722	999.732	Taf6
ENSRNOG00000001357	148.826	152.523	145.268	160.537	156.712	150.667	155.358	Mblac1
ENSRNOG00000001360	4.82057	4.59803	6.81663	5.00797	3.95852	3.98742	5.96629	Stag3
ENSRNOG00000001367	28.9648	30.5695	27.1696	28.9595	19.1269	24.7144	24.0063	Gpc2
ENSRNOG00000001368	3456.36	3725.64	3672.38	3899.75	3714.63	3572.23	3799.7	Rph3a
ENSRNOG00000001369	24.3221	32.4162	22.4196	26.5353	27.3841	29.7429	28.0444	Oas1a
ENSRNOG00000001374	1859.03	1986.04	1918.88	2004.04	1791.35	1773.61	1953.35	Rasal1
ENSRNOG00000001375	147.493	124.617	127.727	143.54	140.72	124.559	135.242	Gal3st4
ENSRNOG00000001376	910.834	1046.68	956.936	1036.71	1029.84	1081.48	1243.62	Mettl7a
ENSRNOG00000001377	739.754	813.022	814.311	793.454	768.166	776.603	783.373	Ddx54
ENSRNOG00000001378	86.0871	95.1706	107.15	72.1103	86.158	86.4588	98.2316	Iqcd
ENSRNOG00000001379	73.35	68.7696	69.4869	76.266	77.7823	65.3489	93.028	Cyp3a9
ENSRNOG00000001383	136.651	139.879	139.362	135.829	132.55	122.804	127.288	Slc8b1
ENSRNOG00000001385	1117.35	1224.14	1181.37	1176.79	1187.34	1201.59	1270.53	Plbd2
ENSRNOG00000001387	246.727	274.656	271.705	284.868	270.425	264.967	286.856	LOC100910540
ENSRNOG00000001388	35.0896	35.5919	42.5094	34.3486	29.1799	31.0537	39.3829	Sds
ENSRNOG00000001389	26.6314	16.7703	23.5052	19.1814	24.3302	15.592	18.0629	Irs3
ENSRNOG00000001391	68.9356	81.7844	83.6696	76.4948	74.3884	74.3412	76.3124	Sdsl
ENSRNOG00000001392	1	1.69838	2.9938	1.97435	1	1.69522	2.31158	Lhx5
ENSRNOG00000001396	257.908	280.467	262.778	268.504	272	270.714	284.713	Mospd3
ENSRNOG00000001397	256.083	288.16	288.607	267.284	274.333	272.381	281.096	Rbm19
ENSRNOG00000001399	0.840896	2.18225	1.57042	1.1487	2.93016	1.61539	1.51572	Tbx5
ENSRNOG00000001402	216.118	269.548	254.007	261.762	250.36	245.9	281.115	Lrch4
ENSRNOG00000001404	1064.97	1097.8	1082.02	1240.57	1230.53	1135.66	1353.76	Agfg2
ENSRNOG00000001407	15.0577	30.0703	18.8821	18.6516	16.352	20.7067	22.6458	Tfr2
ENSRNOG00000001408	896.594	1060.67	984.747	997.84	975.365	983.508	1065.84	Actl6b
ENSRNOG00000001409	1744.77	2155.62	2074.48	1956.4	1947.79	1929.44	2041.84	Gnb2
ENSRNOG00000001410	941.851	1121.63	1101.15	1098.68	1032.87	1014.38	1077.47	Gigyf1
ENSRNOG00000001412	1.68179	1.84931	1.52342	1.24573	1	1.43097	1.1487	Epo
ENSRNOG00000001414	11.7213	26.3153	24.7911	29.8888	16.3958	13.4908	16.9546	Serpine1
ENSRNOG00000001415	1197.68	1324.27	1324.96	1353.38	1313.2	1292.34	1385.03	Ap1s1
ENSRNOG00000001416	1446.64	1672.5	1679.07	1624.5	1592.09	1549.47	1684.47	LOC100909521
ENSRNOG00000001417	459.725	489.222	505.51	492.659	501.692	503.303	514.268	Plod3
ENSRNOG00000001418	238.996	268.897	291.2	279.144	258.197	271.84	331.214	Znhit1
ENSRNOG00000001419	20.4381	21.4837	21.2705	19.6603	24.1165	18.9394	20.4073	Cldn15
ENSRNOG00000001420	1753.33	1953.71	1892.38	1900.76	1914.99	1856.57	1940.55	Fis1
ENSRNOG00000001422	25.2244	43.971	42.42	37.2433	43.9262	37.3398	37.9076	Col26a1
ENSRNOG00000001424	666.233	702.896	678.783	690.433	664.65	656.633	743.541	Cux1
ENSRNOG00000001425	47.4733	47.1327	52.9574	51.1265	50.8809	52.0543	49.3457	Sh2b2
ENSRNOG00000001426	529.536	590.932	635.187	621.645	611.207	563.864	592.726	Prkrip1
ENSRNOG00000001427	2113.24	2410.44	2338.25	2382.41	2355.1	2368.57	2495.92	Orai2
ENSRNOG00000001428	121.479	127.55	145.079	143.442	142.869	140.649	130.71	Alkbh4
ENSRNOG00000001429	198.217	235.189	243.536	226.317	207.129	214.952	223.123	Lrwd1
ENSRNOG00000001430	346.772	395.225	377.551	367.49	408.418	383.051	383.49	Polr2j
ENSRNOG00000001431	74.9465	60.0095	72.4123	61.2799	58.4102	66.3838	62.4896	Rasa4
ENSRNOG00000001432	168.534	207.169	194.681	227.184	212.93	190.075	201.383	Dtx2
ENSRNOG00000001434	1.18921	1.41421	1	1	1.31951	1	1	Zp3
ENSRNOG00000001435	36.3669	43.6896	46.2396	42.7858	37.7823	43.6813	44.553	Ssc4d
ENSRNOG00000001436	21169.2	23062.7	22392.2	22883.3	23430.3	22881.9	25418	Ywhag
ENSRNOG00000001439	701.01	784.303	685.147	736.491	688.881	670.786	743.929	RGD1307391
ENSRNOG00000001440	2649.6	3008.71	2874.11	2865.08	2891.59	2853.69	3088.05	Mdh2
ENSRNOG00000001441	244.706	298.715	274.165	299.968	283.099	286.653	293.303	Tmem120a
ENSRNOG00000001442	1606.48	1815.84	1751.44	1945.19	1823.27	1873.74	1988.93	Por
ENSRNOG00000001443	534.264	613.057	576.81	609.898	571.026	595.946	688.864	Rhbdd2
ENSRNOG00000001444	1	1	1.12246	1	1	1	0.7016	Ccl26
ENSRNOG00000001448	1847.94	2036.99	1949.1	2148.27	2178.69	2026.3	2334.26	Hip1
ENSRNOG00000001449	1436.67	1608.11	1536.19	1565.49	1533.77	1481.53	1637.17	Pom121
ENSRNOG00000001450	213.973	246.846	245.751	245.13	239.3	247.16	242.94	Nsun5
ENSRNOG00000001451	4.8646	2.9279	4.52987	7.225	4.74288	4.17881	5.00797	Fkbp6
ENSRNOG00000001452	190.47	238.467	237.7	289.966	277.111	243.089	337.262	Fzd9
ENSRNOG00000001453	3321.99	3730.82	3496.19	3678.54	3461.16	3532.29	3828.56	Baz1b
ENSRNOG00000001454	5480.95	6239.11	6048.43	5930.87	5903.98	5737.56	5887.89	Eif4h
ENSRNOG00000001455	1093.4	1195.92	1210.99	1137.97	1132.69	1139.75	1183.43	Kif13a
ENSRNOG00000001456	1948.56	2080.39	1893.63	2131.17	2175.12	2113.83	2281.69	Nup153
ENSRNOG00000001457	175.797	210.215	193.006	197.491	193.061	185.049	203.523	Rfc2
ENSRNOG00000001465	5434.2	5867.45	5496.08	5908.57	5917.86	5928.39	5976.81	Ids
ENSRNOG00000001466	1	1	1	1	1	1	1	LOC100361492
ENSRNOG00000001469	338.455	386.444	418.187	388.611	481.194	366.766	403.35	Eln
ENSRNOG00000001470	982.122	1100.02	1086.43	1058.41	1059.41	1051.12	1118.02	Limk1
ENSRNOG00000001474	38.6807	44.3052	42.2316	47.9381	40.5709	45.8067	51.7271	Wbscr28
ENSRNOG00000001476	4.40933	4.3178	4.66963	3.98742	2.44848	3.71343	7.21119	Cldn4
ENSRNOG00000001478	202.951	231.44	231.182	213.391	222.557	208.792	199.007	Gtf2ird1
ENSRNOG00000001479	4772.55	5034.9	4895.56	5090.54	4942.56	4997.55	5423.06	Gtf2i
ENSRNOG00000001480	86.9573	90.1022	81.5488	73.504	81.685	77.0973	88.1066	Ncf1
ENSRNOG00000001482	286.388	312.461	333.848	319.191	299.613	285.703	312.664	NA
ENSRNOG00000001483	283.929	314.582	301.687	309.014	316.16	288.929	319.653	Wbscr16
ENSRNOG00000001484	783.227	811.545	787.352	773.822	793.725	751.627	864.558	Gatsl2
ENSRNOG00000001488	2359.17	2721.68	2499.94	2639.19	2650.85	2609.54	2692.61	Psmb1
ENSRNOG00000001489	339.377	378.519	346.651	386.236	390.594	383.254	408.582	Tbp
ENSRNOG00000001490	372.842	389.672	374.193	398.213	403.508	386.086	401.547	Pdcd2
ENSRNOG00000001492	7854.03	7904.91	7657	7709.2	7638.8	7648.16	8037.4	Slc8a2
ENSRNOG00000001493	459.968	503.467	535.111	599.521	540.393	595.628	528.827	Kptn
ENSRNOG00000001494	5016.54	5024.91	4806.81	4919.92	4862.86	4954.21	5326.17	Napa
ENSRNOG00000001499	3.22371	4.48251	4.0355	3.9487	4.32425	3.89806	4.64398	Mia
ENSRNOG00000001500	708.556	767.129	740.989	718.124	754.512	724.124	757.976	Rab4b
ENSRNOG00000001501	233.545	262.678	252.38	241.492	236.431	254.17	248.977	Snrpa
ENSRNOG00000001506	1815.34	2030.46	1816.08	1996.03	1971.02	2035.8	2057.36	Tmem35
ENSRNOG00000001510	1	1	1	1	1	0.870551	0.870551	NA
ENSRNOG00000001512	1	1	1	1	1	1	1	RGD1559534
ENSRNOG00000001514	38.0376	40.645	47.8918	39.9031	34.7052	48.3864	47.9625	Cdca7
ENSRNOG00000001515	741.707	776.884	723.715	769.381	791.499	794.397	844.187	Zak
ENSRNOG00000001516	6529.22	7110.36	6390.88	7177.92	7112.54	6984.56	7153.43	Rapgef4
ENSRNOG00000001517	789.083	739.147	752.84	811.664	807.261	799.275	818.847	Pdk1
ENSRNOG00000001518	1955.71	2144.23	1892.54	2038.21	2025.93	2014.06	1961.68	Itga6
ENSRNOG00000001519	27.9653	32.0567	36.4327	31.4594	33.6434	31.3991	31.2232	Dlx2
ENSRNOG00000001520	375.443	399.354	382.798	406.962	387.767	422.303	422.371	Dlx1
ENSRNOG00000001524	384.669	411.649	387.663	429.902	442.72	430.869	458.142	Hat1
ENSRNOG00000001525	1186.98	1300.56	1226.93	1415.87	1351.32	1336.79	1499.97	Igsf11
ENSRNOG00000001527	19.3049	24.4321	25.1901	28.6088	19.8728	18.458	22.2825	Cd80
ENSRNOG00000001528	2968.25	3275.85	3135.14	3203.73	3084.49	3096.88	3410.08	Gap43
ENSRNOG00000001531	174.219	181.783	164.778	194.232	208.267	204.222	199.398	Chac2
ENSRNOG00000001544	752.666	829.34	726.88	609.843	645.791	774.23	717.543	Cyyr1
ENSRNOG00000001547	946.348	941.792	896.443	960.24	990.618	999.447	967.465	Agps
ENSRNOG00000001548	549.238	601.816	552.099	635.749	634.063	648.598	717.615	Nfe2l2
ENSRNOG00000001551	944.271	1089.46	1021.39	1040.71	1010.85	1014.73	1104.54	Atp5j
ENSRNOG00000001554	216.978	235.792	204.962	246.012	234.204	222.967	243.298	RGD1563888
ENSRNOG00000001555	528.047	594.395	532.947	576.574	583.698	582.668	595.648	Btg3
ENSRNOG00000001557	601.931	659.322	658.951	704.868	674.365	648.601	694.254	Cxadr
ENSRNOG00000001559	576.928	644.417	574.382	645.667	660.254	637.614	633.699	Mtx2
ENSRNOG00000001566	1	1	1	1	1	1	1	LOC100363384
ENSRNOG00000001567	1	1	1	1	1	1	1	Krtap14
ENSRNOG00000001570	1	1	1	1	1	1	1	LOC100363136
ENSRNOG00000001571	1.31607	1	1.12246	1.1487	1.24573	1.7411	1.1487	Cldn8
ENSRNOG00000001572	2.54573	1.34801	1.25992	1.97435	1.1487	3.84464	1.82056	Hoxd1
ENSRNOG00000001573	1383.21	1478.76	1310.24	1500.18	1490.6	1505.23	1618.14	Usp25
ENSRNOG00000001575	460.923	481.362	460.005	527.114	447.666	463.358	491.161	Grik1
ENSRNOG00000001577	1	1	1	1	1	1	1	Hoxd3
ENSRNOG00000001578	1	1	1	1	1	1	1	Hoxd4
ENSRNOG00000001580	1	1	1	1	1	1	1	Hoxd9
ENSRNOG00000001581	1	1	1	1	1	1	1	Hoxd10
ENSRNOG00000001582	329.077	345.525	341.96	379.391	375.071	357.213	350.367	Bach1
ENSRNOG00000001584	80.5274	72.0546	82.8293	76.9922	75.9282	82.462	72.3395	Map3k7cl
ENSRNOG00000001585	2827.04	2988.47	2704.62	3053.53	2990.91	3065.39	3117.14	Nrip1
ENSRNOG00000001587	1	1	1	1	1	1	1	Hoxd12
ENSRNOG00000001588	1	1	1	1	1	1	1	Hoxd13
ENSRNOG00000001589	1	1	1	1	1	1	1	Evx2
ENSRNOG00000001592	3593.21	3839.73	3529.21	3813.38	3908.85	3859.08	4011.6	Cct8
ENSRNOG00000001593	1157.54	1145.57	1103.43	1210.41	1183.84	1201.66	1234.35	Lnp
ENSRNOG00000001596	3049.05	3569.58	3225.49	3441.13	3300.44	3251.05	3340.71	Atp5g3
ENSRNOG00000001597	2323.34	2416.99	2267.34	2541.6	2476.16	2492.7	2718.62	Atf2
ENSRNOG00000001598	606.076	686.811	614.663	682.28	666.726	678.523	713.092	Usp16
ENSRNOG00000001599	375.927	398.975	383	396.868	389.941	393.118	415.073	Rwdd2b
ENSRNOG00000001601	1	1	1	1	1	1	1	AABR07034008.1
ENSRNOG00000001602	2219.83	2352.64	2166.13	2417.5	2366.16	2383.64	2509.79	Ltn1
ENSRNOG00000001603	122.749	143.323	137.167	122.145	139.647	127.12	141.003	N6amt1
ENSRNOG00000001607	412.477	614.895	437.357	322.569	403.332	410.059	383.705	Adamts1
ENSRNOG00000001608	857.248	963.651	867.465	1048.26	1000.64	1012.88	1141.19	Nxpe3
ENSRNOG00000001609	708.221	715.576	677.81	768.204	724.535	714.33	726.982	Cep97
ENSRNOG00000001611	2384.47	2559.71	2370.52	2548.21	2564.75	2528.01	2575.88	Rpl24
ENSRNOG00000001613	1905.77	2050.79	1859.41	2200.51	2128.02	2045.98	2243.61	Zbtb11
ENSRNOG00000001616	1050.72	1127.41	1026.97	1141.77	1115.25	1137.48	1161.44	Senp7
ENSRNOG00000001618	23.8931	35.117	25.7111	20.7762	18.5072	22.6813	30.483	Ripk4
ENSRNOG00000001620	355.893	424.611	395.569	441.945	418.037	401.283	436.104	Prdm15
ENSRNOG00000001621	401.619	404.77	400.922	434.263	433.477	431.499	467.09	C2cd2
ENSRNOG00000001622	22.5754	23.421	27.9974	66.7966	29.4351	26.6266	50.3117	Impg2
ENSRNOG00000001623	861.199	930.543	874.653	910.401	889.21	900.551	922.603	Zfp295
ENSRNOG00000001627	177.356	193.591	178.54	175.79	204.369	171.485	191.67	Abi3bp
ENSRNOG00000001628	1472.82	1707.53	1663.68	1679.72	1670.42	1718.74	1799.13	Pcp4
ENSRNOG00000001629	1544.71	1742.35	1664.77	1724.03	1671.97	1643.62	1664.53	Wrb
ENSRNOG00000001632	2207.87	2379.98	2263.08	2645.99	2404.13	2325.72	2483.64	Brwd1
ENSRNOG00000001633	893.44	956.92	871.249	1047.84	1005.92	973.332	1080.02	Tfg
ENSRNOG00000001634	2.4323	1.2849	2.55105	1.90839	3.00492	1.96814	1.68989	Adgrg7
ENSRNOG00000001640	2280.04	2315.77	2189.43	2420.48	2381.08	2396.88	2498.31	Tomm70a
ENSRNOG00000001642	1187.21	1271.61	1180.26	1297.12	1254.01	1286.45	1299.05	Tbc1d23
ENSRNOG00000001643	418.145	480.773	460.586	448.76	422.671	443.755	479.189	Psmg1
ENSRNOG00000001644	3.52274	4.19629	2.39558	4.7089	4.57611	2.66727	5.21238	Tmem30c
ENSRNOG00000001645	246.622	264.876	260.696	259.239	250.427	230.988	279.568	Filip1l
ENSRNOG00000001647	1308.47	1363.05	1283.86	1425.59	1374.41	1304.53	1485.33	Ets2
ENSRNOG00000001652	143.963	165.376	151.902	142.444	155.075	161.115	169.355	Erg
ENSRNOG00000001653	316.678	376.412	295.89	306.472	348.329	358.704	358.209	St3gal6
ENSRNOG00000001654	664.107	734.894	696.211	774.781	737.541	747.063	751.495	Cpox
ENSRNOG00000001656	3.30975	3.52547	3.2666	4.26305	5.33454	4.28225	6.65688	Kcnj15
ENSRNOG00000001657	985.717	1066	1007.82	1084.96	1094.67	1116.48	1189.55	Cldnd1
ENSRNOG00000001658	1942.88	2073.6	1919.46	2194.21	2121.56	2055.37	2203.27	Kcnj6
ENSRNOG00000001662	2376.45	2577.55	2408.06	2621.04	2659.15	2553.39	2714.51	Dyrk1a
ENSRNOG00000001675	1	1	1	1	1	1	1.1487	NA
ENSRNOG00000001679	28.9835	30.4957	33.1608	31.8548	30.8541	30.4325	27.0328	Gabrr3
ENSRNOG00000001680	212.613	218.826	213.627	216.411	238.436	217.332	230.331	Mina
ENSRNOG00000001681	520.562	562.142	529.666	561.886	560.488	537.251	589.166	Dscr3
ENSRNOG00000001682	23468.1	23632.7	22460.8	24919.1	24443.9	24329.3	25249.4	Ttc3
ENSRNOG00000001684	7.2969	11.2889	9.34331	10.8365	11.1349	11.0559	9.77182	Ripply3
ENSRNOG00000001686	462.274	478.672	474.107	472.525	431.878	429.309	440.018	Hlcs
ENSRNOG00000001687	500.031	524.575	492.477	538.198	547.228	514.18	531.969	Crybg3
ENSRNOG00000001689	853.708	955.89	828.774	951.394	900.211	968.58	954.719	Arl6
ENSRNOG00000001691	1.41421	1.12246	1.20094	1.1487	1.1487	1.1487	1.1487	Cldn14
ENSRNOG00000001692	29.7764	36.3133	35.4814	32.5452	38.3218	35.2914	32.6899	Chaf1b
ENSRNOG00000001699	217.84	237.053	242.378	256.408	229.634	242.474	243.775	Setd4
ENSRNOG00000001700	720.255	773.385	782.345	746.132	685.691	707.064	754.946	Dfnb31
ENSRNOG00000001701	43.8623	51.6299	52.7978	47.8523	50.8224	50.7105	57.94	Cbr3
ENSRNOG00000001704	34.7329	32.8046	32.3912	35.1836	38.7264	29.6827	28.2991	Runx1
ENSRNOG00000001706	11189.7	12333.6	11713.2	12619.9	11848.7	11902.2	12820.4	Kalrn
ENSRNOG00000001707	962.178	1098.28	1058.65	1118.62	987.109	1051.05	1048.62	Vwa5b2
ENSRNOG00000001708	1034.6	1162.98	1126.14	1197.07	1164.26	1123.74	1240.93	Dvl3
ENSRNOG00000001709	9095.14	10066.1	9562.62	9704.68	9471.21	9462.37	10280.3	Ap2m1
ENSRNOG00000001710	1205.09	1276.6	1254.63	1288.74	1217.71	1261.04	1317.78	Abcf3
ENSRNOG00000001711	65.1908	84.9238	66.3298	62.4128	68.3764	75.0645	88.7789	Hrasls
ENSRNOG00000001712	239.289	298.758	278.328	286.174	283.134	288.547	310.438	Alg3
ENSRNOG00000001713	109.791	105.995	110.773	116.9	114.805	105.181	122.72	AABR07034532.1
ENSRNOG00000001714	340.647	346.586	338.882	354.712	345.784	333.058	322.345	Atp13a4
ENSRNOG00000001715	608.373	666.546	626.404	669.964	644.24	616.328	664.283	Ece2
ENSRNOG00000001717	4215.72	4258.74	4039.93	4474.09	4379.65	4351.37	4591.19	Opa1
ENSRNOG00000001719	4138.8	4535.3	4349.87	4456.14	4416.36	4327.46	4567.58	Psmd2
ENSRNOG00000001720	170.347	251.678	229.671	255.154	231.968	228.426	255.077	Hes1
ENSRNOG00000001724	268.528	271.444	255.939	294.05	276.198	283.113	302.335	Atp13a3
ENSRNOG00000001726	455.926	465.245	455.648	447.337	398.776	403.019	423.752	Tmem44
ENSRNOG00000001727	417.761	460.691	427.507	457.73	469.883	457.832	467.184	Lsg1
ENSRNOG00000001728	281.099	358.807	371.419	342.054	316.248	305.488	396.048	Fam43a
ENSRNOG00000001729	193.718	199.714	196.943	202.033	203.939	197	212.561	Xxylt1
ENSRNOG00000001730	2165.12	2466.4	2228.1	2868.08	2672.76	2501.24	2759.73	Acap2
ENSRNOG00000001733	3951.37	4148.61	3870.57	4255.37	4160.57	4200.12	4442.22	Ppp1r2
ENSRNOG00000001736	572.069	643.764	612.004	654.091	654.429	633.9	687.715	Bdh1
ENSRNOG00000001738	6692.93	6811.72	6836.68	6591.39	7235.16	7350.22	7351.98	Eif4g1
ENSRNOG00000001739	88.815	92.3451	84.7971	98.3893	92.7594	95.1532	95.4844	Mfi2
ENSRNOG00000001742	469.511	516.293	499.447	563.162	464.42	487.556	526.424	Clcn2
ENSRNOG00000001746	487.207	531.105	500.869	530.068	556.419	540.673	545.101	Ncbp2
ENSRNOG00000001747	951.744	1020.63	983.475	1056.82	1078.66	1000.95	1111.06	Pak2
ENSRNOG00000001748	98.8409	119.866	120.276	129.981	124.594	117.085	121.321	LOC100912534
ENSRNOG00000001750	645.32	765.225	710.119	748.023	630.545	643.133	682.487	Chrd
ENSRNOG00000001752	112.798	153.538	126.387	139.019	134.418	129.992	157.597	Nrros
ENSRNOG00000001754	118.766	143.115	125.38	123.277	139.74	141.15	140.063	Wdr53
ENSRNOG00000001756	212.328	204.419	214.704	210.026	216.628	203.119	182.413	LOC100911374
ENSRNOG00000001757	60.5775	66.8759	80.7716	61.1256	66.3831	65.0081	77.9139	Tm4sf19
ENSRNOG00000001758	307.649	338.716	341.061	333.759	328.448	340.858	373.797	Tctex1d2
ENSRNOG00000001762	1109.3	1202.66	1112.8	1190.7	1197.47	1176.53	1272.6	Pcyt1a
ENSRNOG00000001764	1813.54	1908.16	1835.42	1979.65	1891.29	1843.64	1970.79	Vps8
ENSRNOG00000001765	8.83031	11.2693	12.7519	14.1314	14.0544	7.54802	12.4666	Slc51a
ENSRNOG00000001766	3477.73	3809.91	3195.22	4164.76	3980.25	4103.98	3956.96	Tfrc
ENSRNOG00000001767	353.948	373.253	367.828	383.728	375.302	359.451	395.928	RGD1562339
ENSRNOG00000001769	2799	3100.77	3072.26	2972.8	2830.56	2762.31	3000.86	Tnk2
ENSRNOG00000001770	66.1426	71.2904	86.7662	85.1997	76.8595	72.5026	78.2523	Ehhadh
ENSRNOG00000001773	1273.47	1357.66	1284.48	1433.05	1393.01	1435.8	1479.54	Senp2
ENSRNOG00000001774	845.542	908.268	879.82	906.43	887.69	882.46	939.105	Lrch3
ENSRNOG00000001776	1.31607	1	1.34801	1	1.31951	1.51572	1.1487	Muc20
ENSRNOG00000001777	1.18921	1	1.4678	1	1.43097	1.43097	1.43097	Muc4
ENSRNOG00000001781	467.245	486.654	468.92	480.189	480.117	487.713	507.607	Lmln
ENSRNOG00000001782	634.68	704.857	666.829	737.594	699.035	693.078	735.921	Osbpl11
ENSRNOG00000001783	1819.33	2049.19	1857.49	2135.2	2045.17	2109.29	2252.04	Tra2b
ENSRNOG00000001785	1682.05	1895.52	1840.49	2007.79	1875.61	1877.59	1939.57	Etv5
ENSRNOG00000001786	1121.4	1243.49	1173.38	1310.05	1234.7	1234.24	1278.45	Snx4
ENSRNOG00000001789	2549.72	2714.37	2560.59	2828.68	2734.86	2783.56	2895.2	Zfp148
ENSRNOG00000001792	12.1032	14.9329	16.466	13.3218	12.9113	15.1659	12.78	Slc12a8
ENSRNOG00000001793	2009.17	2331.15	2192.86	2415.01	2464.15	2333.92	2536.93	Heg1
ENSRNOG00000001794	1.18921	1.25992	1	1	1	1.24573	1	Muc13
ENSRNOG00000001795	734.136	821.366	775.831	688.986	748.609	755.226	742.531	NA
ENSRNOG00000001796	4891.75	5001.58	4760.1	4876.83	4986.23	4861.34	5064.51	Dgkg
ENSRNOG00000001797	401.914	419.964	406.8	400.893	412.741	417.36	414.254	Umps
ENSRNOG00000001803	1076.15	1145.08	1116.43	1119.21	1144.68	1127.36	1174.06	Dnajb11
ENSRNOG00000001804	710.913	736.933	735.526	808.728	758.493	767.622	834.43	AABR07062513.1
ENSRNOG00000001806	1.18921	1.12246	1	1.43097	1.1487	1.43097	1	Fetub
ENSRNOG00000001807	330.491	339.725	327.135	359.808	321.974	391.451	385.973	Sspn
ENSRNOG00000001808	605.864	618.806	575.831	665.883	622.024	639.547	652.777	Asun
ENSRNOG00000001809	1	1	1	1.1487	1	1.1487	1	Hrg
ENSRNOG00000001811	1666.09	1793.53	1655.96	1884.87	1857.26	1884.93	2061.3	Fgfr1op2
ENSRNOG00000001813	4571.38	4740.58	4421.83	4909.98	4828.55	4870.72	5055.36	Dnm1l
ENSRNOG00000001815	14249.9	15472.7	14170.5	15635	15541.9	15690.9	15639.5	Eif4a2
ENSRNOG00000001816	190.224	206.104	190.141	208.942	218.48	208.41	217.535	Rfc4
ENSRNOG00000001817	1259.42	1369.36	1241.31	1333.14	1320.39	1290.4	1308.47	Tm7sf3
ENSRNOG00000001820	227.474	262.677	242.203	243.181	272.344	237.252	271.024	Med21
ENSRNOG00000001821	30.8777	72.7	36.3277	22.0798	50.899	54.8452	57.8113	Adipoq
ENSRNOG00000001823	583.011	692.603	596.316	629.743	698.769	662.799	746.092	St6gal1
ENSRNOG00000001825	526.153	637.824	582.653	764.852	671.09	686.47	761.109	Pkp2
ENSRNOG00000001827	799.6	848.25	786.557	815.993	778.323	797.921	795.852	Masp1
ENSRNOG00000001828	637.235	726.87	719.045	794.637	745.537	751.309	839.91	Stk38l
ENSRNOG00000001829	2254.77	2445.75	2228.71	2484.39	2481.58	2482.75	2567.29	Ube2v2
ENSRNOG00000001830	18.3451	18.2319	16.8938	20.7314	17.3003	17.5717	17.8557	Arntl2
ENSRNOG00000001833	591.863	598.653	538.43	614.912	641.046	592.974	641.01	Mcm4
ENSRNOG00000001834	284.655	267.013	294.859	294.099	280.131	297.743	314.104	Mzt2b
ENSRNOG00000001837	1073.95	1220.52	1205.2	1119.44	1084.51	1089.92	1144.05	Sst
ENSRNOG00000001839	1	0.890899	1	1	1	1	1.08447	Vpreb2
ENSRNOG00000001840	7.16805	4.56079	6.40202	3.89806	5.66453	4.86668	4.3597	Rep15
ENSRNOG00000001842	442.006	460.114	455.472	484.453	459.95	464.378	492.773	Mrps35
ENSRNOG00000001843	853.724	958.216	1000.64	1195.49	921.231	970.298	1238.25	Bcl6
ENSRNOG00000001844	511.399	533.703	511.77	591.851	571.395	538.93	600.656	Klhl42
ENSRNOG00000001845	634.619	688.928	678.829	705.063	668.441	639.492	685.813	Top3b
ENSRNOG00000001847	577.695	637.582	609.269	577.359	597.112	572.482	599.308	Ccdc91
ENSRNOG00000001849	5221.42	5383.73	5162.29	5537.71	5638.66	5413.39	6044.13	Mapk1
ENSRNOG00000001851	886.251	918.442	900.454	992.707	915.841	930.606	1036.93	Far2
ENSRNOG00000001852	1410.96	1404.94	1325.85	1511.71	1504.37	1508.43	1545.9	Ergic2
ENSRNOG00000001854	739.428	760.946	815.82	826.891	812.938	783.546	923.504	Tmtc1
ENSRNOG00000001858	53.5784	44.3288	44.7462	41.065	46.1128	40.5212	43.2106	Ypel1
ENSRNOG00000001859	154.83	150.445	146.221	107.349	130.23	137.979	138.306	Sdf2l1
ENSRNOG00000001860	12.028	11.3313	8.96196	10.5208	8.45597	9.2473	13.5049	Ccdc116
ENSRNOG00000001861	276.849	290.396	291.095	255.413	284.255	256.196	268.626	Ydjc
ENSRNOG00000001862	3273.53	3425.63	3223.57	3524.18	3566.65	3485.33	3619.55	Ube2l3
ENSRNOG00000001864	86.6338	101.579	101.689	102.153	107.16	97.7188	94.9958	Tmem191c
ENSRNOG00000001865	67.1763	68.2299	65.6236	78.5619	87.1079	70.5942	68.7437	Serpind1
ENSRNOG00000001867	960.227	1004.82	940.795	1030.4	1030.65	1018.37	1069.9	Snap29
ENSRNOG00000001868	956.877	989.915	841.304	1132.51	1036.44	1025.3	1198.54	LOC100911248
ENSRNOG00000001869	19.4394	13.2879	17.4019	21.1884	14.5787	17.8076	18.6569	Rab44
ENSRNOG00000001870	1624.19	1707.48	1720.86	1773.66	1730.67	1716.96	1782.88	Lztr1
ENSRNOG00000001872	76.7524	92.9132	93.4096	70.4857	96.5815	87.3397	104.589	Lrrc74b
ENSRNOG00000001873	177.096	195.502	208.589	187.385	198.256	212.408	199.754	P2rx6
ENSRNOG00000001874	879.851	976.326	856.909	821.185	893.2	916.793	890.921	Slc7a4
ENSRNOG00000001875	420.064	485.45	445.22	430.24	435.957	450.121	451.561	Smpd4
ENSRNOG00000001876	40.8021	44.7085	48.3432	45.6743	42.9891	41.0703	44.0721	Ccdc74a
ENSRNOG00000001877	878.095	1037.32	932.324	965.438	920.637	881.398	988.083	Med15
ENSRNOG00000001878	1236.75	1417.01	1312.52	1351.05	1331.91	1346.08	1398.36	Klhl22
ENSRNOG00000001880	664.061	779.709	758.389	731.588	719.917	713.169	763.071	Dgcr6
ENSRNOG00000001884	1058.98	1080.97	977.459	1101.36	1131.31	1131.44	1170.16	RGD1565297
ENSRNOG00000001885	337.946	416.975	415.295	402.678	375.758	386.887	395.805	Trmt2a
ENSRNOG00000001886	800.749	846.07	814.396	880.026	814.612	831.834	896.861	Dgcr8
ENSRNOG00000001888	604.85	682.002	673.426	692.401	682.936	638.791	705.063	Arvcf
ENSRNOG00000001889	806.549	959.964	894.577	862.098	912.966	872.455	938.851	Comt
ENSRNOG00000001890	287.471	299.552	307.249	305.872	307.418	288.297	288.407	Txnrd2
ENSRNOG00000001891	108.514	104.844	105.806	107.11	97.4079	101.583	102.669	Gnb1l
ENSRNOG00000001892	15.2144	19.6199	18.0417	18.6083	18.1026	19.6493	24.5764	Tbx1
ENSRNOG00000001893	481.205	606.928	309.997	657.254	601.012	442.812	684.593	AABR07034742.1
ENSRNOG00000001908	83.8734	78.2338	70.8844	76.9379	80.686	69.5827	77.0042	Klhl6
ENSRNOG00000001911	963.816	964.884	905.246	989.488	993.584	1000.69	1052.09	Map6d1
ENSRNOG00000001912	0.840896	1	1	1	1.1487	1.1487	1	Tecrl
ENSRNOG00000001915	23.481	25.5552	23.5783	17.3665	21.9405	18.0113	18.1289	Chodl
ENSRNOG00000001916	1	1.51309	1.12246	1.1487	1.7826	1.1487	1.55185	Tmprss15
ENSRNOG00000001923	1.41421	2.62074	1.80861	2.09128	1.64375	1.93318	2.82523	Tprg1
ENSRNOG00000001924	3.72242	4.07456	2.63667	1.88818	3.70697	2.86194	3.51948	Tp63
ENSRNOG00000001926	187.993	263.759	228.45	146.34	212.103	172.968	286.833	Cldn1
ENSRNOG00000001928	1137.96	1267.12	1184.69	1385.57	1286.72	1340.23	1351.68	Il1rap
ENSRNOG00000001930	780.525	862.082	801.982	871.461	816.752	832.4	926.193	Ccdc50
ENSRNOG00000001931	1451.88	1461.06	1357.23	1527.76	1537.09	1526.61	1618.22	Fgf12
ENSRNOG00000001942	3.63714	2.83347	3.12636	4.28225	4.94375	2.94093	4.18777	Vcsa1
ENSRNOG00000001943	2.95744	2.95957	2.62074	1.88818	2	1.64375	1.1487	Retnlg
ENSRNOG00000001945	1	1	0.793701	1.24573	1.95932	1	1.08447	Vcsa2
ENSRNOG00000001949	1	1	1	1	1.24573	1	1	Smr3a
ENSRNOG00000001950	1.31607	1.41421	1.20094	1.64375	1.43097	1.1487	1.24573	Cabs1
ENSRNOG00000001951	1	1	0.835436	1.24573	1.1487	1.31951	1.1487	Csn3
ENSRNOG00000001953	140.327	146.702	141.232	141.149	154.048	143.568	149.799	Bace2
ENSRNOG00000001955	1.31607	1.5874	1	3.0219	1.64375	1.31951	1.88818	Retnla
ENSRNOG00000001956	3002.88	3039.39	2921.89	3159.03	3107.62	3051.77	3222.68	Dzip3
ENSRNOG00000001957	1	1	1	1.1487	1	1	1	ste2
ENSRNOG00000001958	591.115	661.848	620.38	631.24	622.847	625.287	670.324	Ift57
ENSRNOG00000001959	200.592	198.539	187.576	195.298	228.965	199.755	226.599	Mx1
ENSRNOG00000001960	362.366	392.814	358.331	382.814	389.212	407.468	414.406	Sult1d1
ENSRNOG00000001962	4.0536	3.53278	2.34901	3.06389	3.95852	3.64113	3.16979	Fam3b
ENSRNOG00000001963	566.34	595.45	502.465	588.354	517.574	441.321	460.603	Mx2
ENSRNOG00000001964	1855.53	1828.2	1793.89	2035.34	1925.52	1966.76	2057.73	Cd47
ENSRNOG00000001967	1	1	1.12246	1	1	1	1	Sult1b1
ENSRNOG00000001971	830.414	786.313	835.328	795.81	757.44	866.151	924.866	Bbx
ENSRNOG00000001973	4.24264	3.17273	3.89001	7.75534	5.50156	4.41411	3.88058	Ugt2a1
ENSRNOG00000001976	5.56632	7.36499	8.50319	6.37144	7.62293	5.64424	6.13683	Tmprss2
ENSRNOG00000001979	972.947	1069.14	1023.01	1065.06	1064.34	1037.28	1089.66	Rcan1
ENSRNOG00000001980	2.73556	2.58734	1.61887	5.26143	3.51948	1.7411	2.04767	Ugt2b35
ENSRNOG00000001982	962.564	1065.57	929.254	1079.75	1057.45	1026.94	1080.71	Cblb
ENSRNOG00000001984	1	1	1	1	0.870551	1	1.1487	Kcne1
ENSRNOG00000001986	1	1	1	1	1	1	1	LOC498063
ENSRNOG00000001989	4189.33	4427.21	4281.12	4679.03	4652.27	4462.3	4843.25	Alcam
ENSRNOG00000001990	13.9217	19.8149	13.0083	24.3212	20.1761	20.9957	18.064	Ugt2b17
ENSRNOG00000001991	2886.08	3342.72	3089.96	3090.62	3171.62	3060.57	3202.89	Atp5o
ENSRNOG00000001992	17111.2	18144.1	16797.8	18394.5	18224.5	18101.5	19316.3	Atp6v1a
ENSRNOG00000001996	1509.85	1623.08	1548.12	1610.26	1587.18	1602.85	1672.15	Ythdc1
ENSRNOG00000002001	3728.11	3903.76	3768.14	3904.2	3884.08	3651.11	3862.13	Itsn1
ENSRNOG00000002002	1	0.890899	1	1	1	0.870551	1	Tmprss11bnl
ENSRNOG00000002004	469.801	544.387	520.268	613.1	602.43	569.285	642.966	Prdm8
ENSRNOG00000002005	4.98213	6.37371	6.62617	6.53016	7.24408	7.59233	5.78778	Tmprss11f
ENSRNOG00000002011	28.8656	29.2359	25.9277	34.101	33.4898	38.0824	36.6232	Gnrhr
ENSRNOG00000002012	149.566	167.638	160.88	177.133	168.469	164.706	166.406	Donson
ENSRNOG00000002013	1664.38	1829.92	1708.91	1974.12	1795.05	1788.65	2003.64	Sidt1
ENSRNOG00000002014	10.9848	13.8708	12.5829	17.1535	12.2731	19.6874	15.1705	Stap1
ENSRNOG00000002021	11201.4	11790	11330.5	12109.5	11577.4	11591.5	12016.7	Son
ENSRNOG00000002024	5716.99	5842.59	5662.7	6381.56	6018.69	5972.14	6457.48	Epha5
ENSRNOG00000002026	204.596	208.555	192.565	233.978	229.748	229.409	269.042	Dnajc28
ENSRNOG00000002028	3935.09	4036.21	3716.54	4086.7	3975.78	4068.75	4222.49	Tmem50b
ENSRNOG00000002031	12.3283	5.96132	5.42884	4.75468	8.99753	4.12028	4.19296	Naa11
ENSRNOG00000002032	780.248	877.76	788.184	856.757	877.615	876.954	869.936	Ifngr2
ENSRNOG00000002035	739.222	820.798	742.682	846.875	857.855	858.113	895.879	Paqr3
ENSRNOG00000002036	684.187	741.716	733.481	842.5	720.733	754.62	800.719	Paxbp1
ENSRNOG00000002039	2706.83	2814.57	2644.03	2817.79	2858.84	2823.22	2974.28	Evi5
ENSRNOG00000002040	1055.2	1096.26	1071.71	1089.46	1086.23	1074.48	1169.8	Bmp2k
ENSRNOG00000002041	420.466	439.284	441.106	383.131	459.669	414.713	407.671	Boc
ENSRNOG00000002042	1	1	1	1	1	1	1	Gfi1
ENSRNOG00000002044	171.576	186.747	168.888	172.569	182.274	199.266	189.491	Gtpbp8
ENSRNOG00000002045	934.219	987.955	938.457	1027.82	1033.89	959.792	983.177	Anxa3
ENSRNOG00000002046	1.05737	1	0.793701	0.870551	1	1	0.757858	Cd200r1l
ENSRNOG00000002050	930.985	926.213	886.047	936.095	970.042	936.504	952.945	Igfbp7
ENSRNOG00000002051	12956.6	13643.3	12842.6	14086.2	13937	13709.6	14684.2	Synj1
ENSRNOG00000002052	463.512	515.711	511.531	503.774	542.345	491.652	512.303	Ccdc80
ENSRNOG00000002053	1621.89	1954.37	1794.79	1848.37	1721.85	1712.41	1953.52	Fras1
ENSRNOG00000002054	508.197	502.696	485.867	561.155	530.902	544.088	552.597	Glmn
ENSRNOG00000002055	482.354	502.558	507.528	528.697	542.391	530.603	548.769	Noa1
ENSRNOG00000002057	12.5408	23.9797	36.9759	17.5322	12.3476	14.1283	26.4211	Slc10a6
ENSRNOG00000002061	820.132	904.78	841.58	896.122	987.031	872.585	965.099	Ptpn13
ENSRNOG00000002069	735.672	757.001	725.566	796.902	796.589	812.178	828.693	Slc35a5
ENSRNOG00000002070	137.592	148.907	175.436	159.918	180.012	136.899	184.381	Mrpl1
ENSRNOG00000002072	29.5686	41.4994	44.3941	48.8224	45.3104	40.8681	40.1891	Eva1c
ENSRNOG00000002073	135.242	134.116	134.37	137.641	140.532	137.636	143.607	Brdt
ENSRNOG00000002074	354.142	392.136	393.564	381.82	403.313	371.233	372.611	Rest
ENSRNOG00000002075	985.76	1091.51	988.862	1158.51	1134.79	1111.64	1243.86	Cnot6l
ENSRNOG00000002079	4947.21	5217.01	5013.34	5388.16	5244.68	5197.41	5603.27	Mapk10
ENSRNOG00000002080	879.735	969.87	950.499	1055.69	944.838	968.442	1003.18	Urb1
ENSRNOG00000002085	11.367	10.9392	9.37759	5.00797	5.79795	13.6403	8.53461	Thegl
ENSRNOG00000002089	849.932	878.496	829.469	887.673	899.97	898.53	967.409	Ccng2
ENSRNOG00000002091	650.048	706.503	675.434	756.702	716.933	728.507	778.586	Gtf3c3
ENSRNOG00000002092	353.159	358.114	369.858	415.582	377.606	369.042	424.997	Hunk
ENSRNOG00000002093	707.121	828.212	792.83	780.777	894.285	811.951	939.879	Tgfbr3
ENSRNOG00000002094	729.814	775.127	758.321	780.336	775.122	763.692	832.609	Atg3
ENSRNOG00000002097	373.846	460.251	465.604	513.714	475.741	426.22	539.533	Rasl11b
ENSRNOG00000002100	1848.27	2047.25	1992.31	2183.65	2082.71	2061.02	2203.43	Srp72
ENSRNOG00000002101	666.098	787.132	632.912	734.973	735.154	738.893	740.976	Paics
ENSRNOG00000002104	492.703	577.547	572.944	604.153	555.876	532.665	617.036	Scaf4
ENSRNOG00000002105	135.761	146.439	142.14	155.906	158.676	146.106	163.507	Cdc7
ENSRNOG00000002106	3950.92	4085.94	3740.31	4186.95	4057.33	4156.22	4270.28	Usp46
ENSRNOG00000002110	35.6524	31.7051	31.0881	28.5059	31.8715	33.6681	29.0847	Fam114a1l1
ENSRNOG00000002112	3020.43	3137.58	2905.26	3214.62	3233.08	3142.17	3369.02	Zfp644
ENSRNOG00000002115	2471.3	2737.96	2575.69	2515.03	2553.45	2572.36	2574.47	Sod1
ENSRNOG00000002116	647.76	770.417	770.188	695.009	697.747	700.627	694.708	Rplp2
ENSRNOG00000002117	2.59002	3.43754	1.88597	3.21306	3.12913	2.93016	4.04282	Barhl2
ENSRNOG00000002120	100.877	115.318	103.207	108.148	118.169	113.255	127.151	Spata18
ENSRNOG00000002121	1326.04	1447.13	1357.19	1473.07	1482.62	1482.84	1515.69	Lrrc8d
ENSRNOG00000002122	602.203	725.931	665.09	770.065	712.016	705.194	779.075	Lrrc8c
ENSRNOG00000002125	4587.49	4859.67	4537.76	4897.43	4992.48	4890.33	5109.08	Ccni
ENSRNOG00000002126	3591.65	3920.28	3757.97	3850.6	3744.79	3832.82	3963.63	Ncam2
ENSRNOG00000002127	12.2572	11.083	15.3378	16.3595	16.5587	12.5875	12.1906	NA
ENSRNOG00000002128	803.75	895.657	816.58	890.891	907.623	905.165	941.403	Ppat
ENSRNOG00000002129	1473.26	1561.06	1445.53	1631.51	1623.36	1592.07	1682.73	Lrrc8b
ENSRNOG00000002130	1	1	0.90856	1	0.928178	0.870551	0.870551	AABR07014241.1
ENSRNOG00000002134	19.6368	24.009	21.6604	26.7631	24.0957	27.7346	25.9737	LOC498435
ENSRNOG00000002135	2102.98	2343.73	2135.7	2390.43	2400.82	2384.75	2511.85	Sgcb
ENSRNOG00000002137	475.223	489.757	475.254	423.377	461.775	501.955	511.691	Aasdh
ENSRNOG00000002139	2792.43	2936.51	2745.96	2709.65	2667.64	2675.33	2995.15	RGD1311575
ENSRNOG00000002141	2172.37	2284.49	2132.26	2270.26	2233.99	2265.66	2536.31	Cd200
ENSRNOG00000002142	1381.88	1466.55	1356.26	1412.65	1392.47	1462.62	1526.27	Cds1
ENSRNOG00000002144	1414.88	1470.4	1405.25	1478.14	1449.19	1443.32	1538.11	Exoc1
ENSRNOG00000002145	59.9307	63.2493	61.7686	67.4602	69.9514	69.3774	60.8053	Tmprss7
ENSRNOG00000002146	878.469	977.65	930.646	1034.41	1026.4	972.962	1099.44	Pkd2
ENSRNOG00000002149	11.5005	8.50461	6.84546	6.67886	7.82033	9.38483	6.28413	Nkx6-1
ENSRNOG00000002151	2193.79	2372.19	1809.86	2367.86	2409.18	2370.22	2474.85	Tagln3
ENSRNOG00000002152	1677.74	1834.74	1748.72	1907.19	1794.99	1828.97	2033.27	Dcun1d4
ENSRNOG00000002153	286.008	305.201	278.141	320.937	295.023	332.393	321.693	Cep135
ENSRNOG00000002154	78.3672	85.9363	84.5705	90.3089	82.299	91.6944	89.825	Mepe
ENSRNOG00000002158	8.0503	12.6281	13.5901	13.9038	13.5936	14.5482	18.5856	Ibsp
ENSRNOG00000002159	154.863	166.728	167.864	195.615	186.868	167.123	184.345	Agpat9
ENSRNOG00000002161	91.7658	88.4553	83.0043	80.2184	90.959	88.9225	87.0275	Tlr6
ENSRNOG00000002163	1020.31	1058.61	995.563	1076.13	1096.04	1030.22	1065.46	Klf3
ENSRNOG00000002164	6.76947	6.13094	7.14506	7.54648	5.77008	5.41119	3.81171	Nmu
ENSRNOG00000002165	137.995	132.105	136.625	146.542	141.729	134.309	138.966	Fam175a
ENSRNOG00000002167	3.98428	3.77195	6.5026	6.18786	4.68952	4.91902	5.86463	Dmp1
ENSRNOG00000002168	1	1	1	1	1	1	1	Dspp
ENSRNOG00000002169	40.4553	35.0581	39.8731	48.0593	34.5278	32.2618	34.3073	Pdcl2
ENSRNOG00000002171	234.921	236.912	237.543	227.468	239.609	234.029	254.183	Phldb2
ENSRNOG00000002174	1.93434	2.22091	3.36042	3.2875	2.45951	3.98742	5.47065	Cwh43
ENSRNOG00000002175	3402.28	3507.58	3348.45	3574.63	3608.39	3488.13	3607.14	Clock
ENSRNOG00000002176	1017.02	1008.38	975.006	1042.55	1025.57	1030.87	1022.44	Pvrl3
ENSRNOG00000002177	361.464	375.643	331.877	387.356	382.057	375.161	382.476	Gnpda2
ENSRNOG00000002178	372.123	429.87	411.874	416.453	394.396	399.781	425.868	Mrps18c
ENSRNOG00000002180	1509.43	1553.54	1474.65	1585.21	1494.58	1457.05	1533.27	Tbc1d1
ENSRNOG00000002181	206.775	232.475	219.56	233.936	238.15	238.919	248.111	Helq
ENSRNOG00000002182	2016.07	2251.68	2269.64	2356.65	2373.43	2206.49	2543.65	2011-09-01
ENSRNOG00000002185	430.495	477.34	451.975	488.635	465.619	492.889	511.83	Pgm2
ENSRNOG00000002186	682.719	749.449	750.102	715.074	732.259	747.841	792.467	Nudt9
ENSRNOG00000002187	1	1.20094	1.25992	1	1.1487	1	1.24573	Ropn1
ENSRNOG00000002188	41.1174	50.3949	46.484	42.3607	44.7847	43.3805	43.9538	Hpse
ENSRNOG00000002191	180.349	194.745	176.344	189.274	178.718	190.075	170.726	LOC498368
ENSRNOG00000002192	190.329	211.905	203.244	202.448	200.636	206.328	213.725	Rell1
ENSRNOG00000002194	913.286	882.868	946.025	891.618	924.628	901.591	988.525	Coq2
ENSRNOG00000002196	321.134	356.484	344.852	344.076	333.466	355.71	362.765	Ociad2
ENSRNOG00000002199	585.424	602.203	570.645	637.768	664.629	640.212	657.007	Tmem165
ENSRNOG00000002200	15.9782	20.3362	15.4854	19.1174	21.9397	15.7241	18.1026	NA
ENSRNOG00000002202	68.0182	64.337	56.646	58.6526	69.8364	52.5634	59.5626	Sowahb
ENSRNOG00000002203	648.88	699.705	658.409	773.493	746.96	731.575	787.176	Lin54
ENSRNOG00000002204	25.4409	30.9074	26.9369	35.7544	27.9663	24.2204	22.3111	Ccdc158
ENSRNOG00000002205	2536.12	2864.14	2705.56	2714.12	2752.1	2741.66	2959.4	Ociad1
ENSRNOG00000002207	867.179	836.91	828.738	882.091	958.827	933.91	975.489	Guf1
ENSRNOG00000002208	222.48	251.226	208.678	206.255	196.358	198.656	208.219	Shroom3
ENSRNOG00000002210	812.629	865.506	784.854	918.795	872.058	871.891	900.448	Hsd17b11
ENSRNOG00000002212	57.4975	64.8884	57.6907	69.9307	73.6513	70.8658	58.7482	Hsd17b13
ENSRNOG00000002214	1303.31	1361.44	1323.03	1331.92	1303.22	1331.64	1354.2	Klhl8
ENSRNOG00000002215	752.156	788.877	739.649	786.648	773.806	782.011	814.864	Mylk
ENSRNOG00000002216	212.164	243.438	220.444	217.837	221.373	225.505	231.553	Srd5a3
ENSRNOG00000002217	14.2418	26.6717	16.5971	9.68133	18.2956	17.4268	19.7632	Plac8
ENSRNOG00000002218	32.6962	38.3385	32.902	28.6318	29.6285	33.7671	29.0995	Stbd1
ENSRNOG00000002223	1	1	1	1	1	1	1	NA
ENSRNOG00000002224	1.25743	1	1.47978	1	1.31951	1.51572	1.54313	Yipf7
ENSRNOG00000002225	4543.09	4763.69	4443.53	4704.53	4749.03	4768.53	4735.73	Scarb2
ENSRNOG00000002227	5076.23	5161.91	4816.25	5130.25	5125.83	5005.79	5235.35	Kit
ENSRNOG00000002229	2917.84	3074.66	3122.09	3006.02	3073.19	2972.09	3053.88	Adcy5
ENSRNOG00000002232	424.137	533.113	502.834	588.913	493.881	471.433	557.664	Aff1
ENSRNOG00000002238	276.858	318.071	299.28	320.224	280.143	297.142	290.226	Sema5b
ENSRNOG00000002240	1149.08	1273.76	1191.77	1287.68	1256.79	1225.68	1322	Dirc2
ENSRNOG00000002241	194.635	204.459	175.524	209.749	193.444	189.848	213.574	Hspbap1
ENSRNOG00000002244	2936.55	3123.09	3020.93	2958.09	3150.07	2999.46	3111.64	Pdgfra
ENSRNOG00000002246	3449.92	3330.97	3279.06	3577.26	3617.67	3506.71	3641.4	Slc30a9
ENSRNOG00000002247	321.791	348.815	339.159	372.711	361.31	351.791	371.007	Nup54
ENSRNOG00000002248	3631.99	3652.44	3513.38	3850.07	3650.1	3693.52	3991.82	Fryl
ENSRNOG00000002251	1340.66	1415.82	1380.46	1468.5	1433.94	1368.12	1454.97	Sec31a
ENSRNOG00000002253	103.41	103.944	96.5183	94.8174	105.729	108.049	105.516	Wdr5b
ENSRNOG00000002254	3247.19	3325.95	3125.76	3333.19	3486.29	3505.07	3573.85	Tmem33
ENSRNOG00000002255	854.289	890.823	867.541	913.582	905.696	911.358	934.716	Fam162a
ENSRNOG00000002256	73.3313	74.2846	73.4562	66.2831	70.2341	65.8843	67.7795	Art3
ENSRNOG00000002258	1828.35	1946.83	1860.25	1997.54	1937.08	2035.21	2151.93	Tmem150c
ENSRNOG00000002262	1466.9	1587.46	1493.65	1609.39	1599.87	1583.37	1597.48	Enoph1
ENSRNOG00000002265	57.3869	45.3181	52.927	50.3576	43.048	42.5057	54.1424	Casr
ENSRNOG00000002266	1.73205	2.68895	2.74946	1.55185	2.86194	1	1.82056	Gsx2
ENSRNOG00000002267	163.315	163.807	157.975	171.321	178.3	152.543	167.766	Chic2
ENSRNOG00000002270	1919.42	2282.46	2104.55	2296.27	2213.48	2261.44	2177.39	Hnrnpdl
ENSRNOG00000002271	1044.45	1121.34	1036.07	1156.94	1190.39	1143.85	1231.22	Slain2
ENSRNOG00000002272	619.82	687.613	635.13	676.485	652.379	657.592	683.298	Lnx1
ENSRNOG00000002273	175.062	182.702	174.608	172.691	171.944	179.001	170.003	Naaa
ENSRNOG00000002275	1267.6	1357.8	1297.87	1349.02	1313.53	1363.12	1425.39	Fip1l1
ENSRNOG00000002276	799.297	816.969	740.689	816.903	850.927	853.783	885.888	Phf6
ENSRNOG00000002278	171.095	174.893	171.867	128.869	166.018	137.921	142.646	Tec
ENSRNOG00000002280	909.978	945.911	857.356	914.602	943.933	972.776	952.975	Sh3bgrl
ENSRNOG00000002285	43.2941	59.0778	52.2225	50.8329	57.0061	62.9457	57.9171	Fam122b
ENSRNOG00000002289	2.21336	4.8555	3.96541	2.85294	4.07234	3.93628	4.16941	Ildr1
ENSRNOG00000002291	570.773	651.31	575.02	674.792	670.845	674.077	714.921	Brwd3
ENSRNOG00000002292	816.733	916.939	889.236	974.233	885.904	903.69	977.017	Hnrpd
ENSRNOG00000002294	588.841	654.422	618.063	653.147	571.647	616.144	628.496	Snx29
ENSRNOG00000002301	2609.89	2879.79	2689.16	2927.53	2888.32	2881.22	3039.78	Uso1
ENSRNOG00000002302	10.0985	9.65087	11.1211	8.09125	15.0037	12.4269	10.1799	Corin
ENSRNOG00000002303	162.708	170.635	165.184	179.364	167.374	154.077	172.407	Kcnj12
ENSRNOG00000002304	1.41421	1.69838	1.91784	1.64375	1.43097	1.1487	1.24573	Tnfrsf13b
ENSRNOG00000002305	1936.88	1842.52	1878.04	2046.25	1931.81	1880.54	2017.26	Slc15a2
ENSRNOG00000002309	15.0047	19.0736	13.192	17.8258	21.0314	19.1345	16.982	Hlx
ENSRNOG00000002312	218.194	219.952	202.184	200.263	236.281	178.847	197.559	Atp10d
ENSRNOG00000002314	2543.76	2750.65	2553.15	2746.17	2762.98	2629.17	2802.14	LOC103689943
ENSRNOG00000002318	3195.14	3367.56	3243.71	3379.93	3234.26	3192.79	3477.09	Limch1
ENSRNOG00000002319	686.636	700.596	672.062	713.175	713.729	766.512	735.702	Tsn
ENSRNOG00000002320	753.777	807.325	759.503	761.64	798.91	798.892	804.031	Commd8
ENSRNOG00000002321	27.1403	31.4487	33.6442	32.9881	42.3901	36.5596	32.1592	NA
ENSRNOG00000002322	289.284	321.571	336.104	259.313	315.498	317.911	271.283	RGD1310587
ENSRNOG00000002323	514.488	549.652	541.281	574.507	569.502	548.476	604.478	RGD1566265
ENSRNOG00000002327	2500.26	2579.07	2465.51	2668.73	2649.08	2594.05	2683.39	Gabrb1
ENSRNOG00000002331	14.6478	13.701	14.7927	13.9901	15.4008	15.7917	25.1834	Aldh3a1
ENSRNOG00000002332	231.206	312.825	263.993	236.361	302.91	294.856	278.585	Mospd1
ENSRNOG00000002333	1	1	1	1	1	1	1	Olr982
ENSRNOG00000002336	3546.11	3900.55	3486.77	4118.49	4043.85	4153.15	4139.59	Gabra4
ENSRNOG00000002338	1082.76	1151.18	1104.5	1205.85	1138.03	1150.41	1296.83	Dgke
ENSRNOG00000002339	1313.04	1520.82	1346.73	1491.33	1420.38	1438.38	1521.85	Mark1
ENSRNOG00000002340	1	1	0.890899	0.697424	1	1	1	LOC100361079
ENSRNOG00000002341	96.5704	100.336	99.7793	100.982	102.443	80.0962	94.7027	Trim25
ENSRNOG00000002342	1341.36	1451.78	1358.35	1447.44	1465.9	1443.94	1537.15	Aldh3a2
ENSRNOG00000002343	11301.5	13099.9	12083.3	12366.8	12137.8	12402.2	12709.5	Uchl1
ENSRNOG00000002345	399.219	456.804	395.761	448.207	458.821	418.495	457.491	Rasgef1b
ENSRNOG00000002346	1.31607	1.41421	1.12246	1	1.31951	1.31951	1.7826	Tbx22
ENSRNOG00000002347	2144.4	2470.85	2133.95	2295.47	2245.78	2329.5	2434.52	Rgl1
ENSRNOG00000002349	4206.96	4655.15	4320.84	4544.04	4531.54	4558.87	4478.22	Gabra2
ENSRNOG00000002350	4.22949	3.84672	3.14084	3.88234	5.65047	5.14352	7.59067	Eaf2
ENSRNOG00000002352	253.234	262.625	240.046	278.034	275.528	274.151	257.27	Tsen15
ENSRNOG00000002353	2180.06	2303.1	2200.46	2384.03	2305.75	2261.21	2387.74	Rab3gap2
ENSRNOG00000002358	639.722	695.004	626.685	628.984	699.376	709.02	684.708	Scpep1
ENSRNOG00000002360	1869.75	2029.6	2004.41	2207.82	2119.85	1989.51	1975.58	Gabrg1
ENSRNOG00000002361	200.928	208.969	241.551	245.917	207.666	255.281	279.32	Prkg2
ENSRNOG00000002364	4136.74	4646.25	4421.49	4376.46	4189.85	4343.11	4295.54	Rnf112
ENSRNOG00000002365	945.333	989.566	954.874	951.671	945.492	978.296	1114.56	Itm2a
ENSRNOG00000002368	1548.06	1615.82	1562.98	1628.24	1642.85	1601	1672.93	Iars2
ENSRNOG00000002369	2484.91	2621.97	2504.5	2768.55	2808.88	2620.11	2749.96	Rgs8
ENSRNOG00000002372	79.2401	78.0884	80.3528	74.8892	78.1733	81.8468	93.2321	Sgcd
ENSRNOG00000002373	1138.02	1217.17	1170.14	1203.67	1216.61	1188.52	1250.59	Akap1
ENSRNOG00000002376	2504.98	2683.06	2563.89	2760.8	2641.8	2603.27	2756.05	Clasp1
ENSRNOG00000002378	1391.66	1491.53	1422.23	1442.78	1519.13	1484.41	1554.7	Bpnt1
ENSRNOG00000002379	0.904729	1	0.890899	0.870551	1	1.0319	0.952472	Plac1
ENSRNOG00000002381	855.997	839.012	831.194	879.061	830.645	932.636	1002.12	Bmp3
ENSRNOG00000002382	49.4842	59.8166	53.1503	51.2793	56.2426	53.6206	59.0543	Mfap4
ENSRNOG00000002385	59.7051	69.3224	64.9149	69.0938	82.4737	66.8893	73.8217	Prg4
ENSRNOG00000002387	541.6	589.197	569.732	604.491	575.845	602.647	604.689	Tceal1
ENSRNOG00000002388	834.049	946.347	921.27	891.764	866.206	891.09	986.456	Trim41
ENSRNOG00000002389	5202.7	5562.42	5117.17	5662.29	5580.42	5703.04	5708.56	Morf4l2
ENSRNOG00000002391	24.8066	16.0607	20.6632	20.5268	17.9893	18.0111	21.6616	Glra4
ENSRNOG00000002393	3118.66	3253.92	3171.32	3350.7	3309.71	3256.36	3398.41	Eprs
ENSRNOG00000002394	3980.83	4207	4001.12	4433.25	4217.01	4259.12	4541.82	Tpr
ENSRNOG00000002396	3.93598	3.23774	4.82845	4.22734	4.95776	3.51458	4.12063	Serpinb8
ENSRNOG00000002397	1254.54	1374.48	1289.75	1444.62	1424.72	1377.74	1489.28	Slc30a10
ENSRNOG00000002403	114.813	121.927	120.047	120.787	119.623	130.774	117.996	Fam129a
ENSRNOG00000002407	999.067	1062.48	1021.32	1096.71	1112.05	1059.13	1130.77	Pdxdc1
ENSRNOG00000002408	100.795	171.488	118.849	80.3875	143.158	133.956	140.175	Rbm47
ENSRNOG00000002412	144.695	168.556	165.974	152.356	158.295	151.161	174.037	Mapk7
ENSRNOG00000002413	693.816	818.659	711.748	772.286	715.675	761.806	810.064	Gpc4
ENSRNOG00000002414	112.946	148.395	129.664	175.96	157.465	142.965	188.565	Tfcp2l1
ENSRNOG00000002417	1.18921	2.37618	3.36042	2	3.96502	4.3597	3.51948	Serpinb10
ENSRNOG00000002418	931.872	957.917	904.875	861.91	997.64	941.045	992.765	Tgfb2
ENSRNOG00000002419	99339.2	98313.2	94189.3	103091	104147	102816	105098	Plp1
ENSRNOG00000002420	712.599	753.832	741.926	828.846	760.479	758.688	812.959	Zc3h7a
ENSRNOG00000002423	492.219	508.695	479.534	501.839	485.683	506.166	524.993	Fam114a2
ENSRNOG00000002425	38.7198	45.7423	43.3473	43.0199	50.5593	42.8233	38.574	Pctp
ENSRNOG00000002428	164.682	157.708	136.603	170.431	160.852	174.393	157.116	Lpar4
ENSRNOG00000002429	2.47462	4.79927	3.43126	6.64293	5.02867	5.20545	10.1306	Zcchc5
ENSRNOG00000002433	3834.42	4028.85	3930.75	4117.07	4107.86	4135.37	4207.15	G3bp2
ENSRNOG00000002434	359.338	408.089	415.916	443.635	429.494	387.12	374.882	Tmem100
ENSRNOG00000002436	5813.26	6127.31	5692.46	6645.17	6571	6717.85	6695.09	Mmd
ENSRNOG00000002440	400.441	454.188	433.684	451.812	422.751	418.364	439.846	Ralb
ENSRNOG00000002443	432.173	450.72	445.69	482.835	474.411	492.886	518.088	Mfap3
ENSRNOG00000002449	625.829	723.005	720.589	688.958	693.203	663.271	706.008	Maged2
ENSRNOG00000002450	226.22	273.677	253.05	251.436	246.5	259.934	257.579	Rrp15
ENSRNOG00000002451	1	1.58773	1.12246	1.20112	1.08447	1.31951	1.55185	Fndc3c1
ENSRNOG00000002452	640.53	729.532	702.389	731.68	712.844	688.307	736.972	Txndc11
ENSRNOG00000002454	1027.5	1130	1048.08	1195.78	1161.44	1148.6	1152.23	Rnf2
ENSRNOG00000002456	524.135	585.785	554.041	599.589	555.842	569.292	721.19	Hlf
ENSRNOG00000002459	1	1	1.12246	1.24573	1.24573	1.31951	1.1487	Fbxo40
ENSRNOG00000002460	1.18921	1	1	1	1.31951	1.1487	1	Serpinb2
ENSRNOG00000002461	932.248	1016.45	988.562	933.591	1111.47	1003.07	1107.33	Nid1
ENSRNOG00000002462	54.7636	182.054	138.851	161.902	122.142	94.8107	167.324	LOC100911746
ENSRNOG00000002468	5467.02	5623.81	5423.65	5749	5577.71	5594.78	5702.79	Tnr
ENSRNOG00000002469	37.7853	50.1521	42.7572	40.271	36.6914	41.8936	56.1874	Trim7
ENSRNOG00000002470	50.1048	61.4184	45.32	44.5074	47.2622	46.9968	51.1904	Ifi47
ENSRNOG00000002471	75.2995	100.855	76.8908	97.8004	80.318	77.8057	90.4302	Polq
ENSRNOG00000002473	529.523	552.594	484.452	614.903	544.281	590.391	558.514	RGD1307830
ENSRNOG00000002474	507.995	560.656	494.033	563.242	551.385	578.603	594.631	Tom1l1
ENSRNOG00000002475	33.8845	26.8542	28.0298	25.0182	38.4685	32.0829	32.9945	NA
ENSRNOG00000002478	439.517	489.966	456.03	478.569	475.936	474.345	497.795	Insig2
ENSRNOG00000002480	200.95	217.937	213.78	232.239	224.324	209.43	231.158	Gpr137b
ENSRNOG00000002484	1.18921	1	1	1	1	1.31951	1	Chrna9
ENSRNOG00000002486	1	1	1.12246	1.43097	1.24573	1.1487	1.1487	NA
ENSRNOG00000002487	1.31607	2.28943	2.11693	1	1.31951	1.1487	1.58489	Mbnl3
ENSRNOG00000002488	258.152	308.873	308.597	290.598	299.232	276.202	298.232	Galnt10
ENSRNOG00000002495	1.82116	1.9786	1.47978	1.34757	1.96135	1.75974	2.45951	NA
ENSRNOG00000002496	3236.54	3379.77	3089.2	3496.8	3362.05	3225.83	3497.9	Stxbp5l
ENSRNOG00000002497	1	1	1	1	1	1	1	LOC100912616
ENSRNOG00000002501	1.86121	2.03965	1.80861	2.75946	2.50176	3.52533	1.31951	Ddx3y
ENSRNOG00000002504	28.9769	33.3854	40.6899	28.1359	40.6834	38.7201	47.6168	Spata17
ENSRNOG00000002506	3015.95	3171.47	2919.18	3294.57	3330.42	3206.34	3298.63	Cdkl2
ENSRNOG00000002509	5606.79	5837.7	5483.81	6015.78	6017.22	5977.05	6192.73	Gnl3l
ENSRNOG00000002511	76.4527	80.4804	95.3365	83.1177	83.0109	83.0534	81.1012	Flt4
ENSRNOG00000002512	371.486	394.859	412.861	427.827	395.674	400.576	422.59	Gpatch2
ENSRNOG00000002514	532.527	541.9	503.624	556.753	565.848	517.314	578.782	Ccdc93
ENSRNOG00000002516	1066.44	1166.12	1144.21	1105.37	1077.94	1068.97	1111.48	Mtm1
ENSRNOG00000002517	17.0159	8.65313	13.5509	25.8415	13.8365	8.69197	28.4473	Pdc
ENSRNOG00000002520	546.212	632.578	589.034	641.034	585.489	620.567	582.52	Litaf
ENSRNOG00000002524	3151.04	3306.92	3165.41	3182.59	3074.24	3084.21	3046.47	Gpr37
ENSRNOG00000002525	1599.87	1821.58	1320.57	1807.05	1869.49	2091.21	1750.12	Ptgs2
ENSRNOG00000002529	1295.25	1344.81	1232.55	1403.09	1364.12	1409.1	1384	Rap2c
ENSRNOG00000002532	1	1	1.20094	1	1	1	1	Prm1
ENSRNOG00000002535	1	1	1	1	1.1487	1	1	Kif2b
ENSRNOG00000002536	613.666	695.68	635.343	651.366	690.711	686.878	676.197	C1galt1c1
ENSRNOG00000002537	985.997	1041.5	953.249	1090.96	1039.49	1063.91	1059.61	Wnk3
ENSRNOG00000002538	517.905	544.661	520.995	621.092	584.596	566.974	606.928	Epb4.1l5
ENSRNOG00000002539	1	1.12246	1	1.24573	1	1	1	Prm2
ENSRNOG00000002540	7.89644	9.89811	9.86235	9.6329	9.23579	7.63356	9.80929	Rhoh
ENSRNOG00000002541	1917.34	2015.59	1816.63	2071.95	2055.27	2077.88	2194.77	Pds5a
ENSRNOG00000002542	266.142	309.148	302.652	314.267	305.58	301.442	321.753	Heatr6
ENSRNOG00000002544	7906.24	8251.57	7604.56	8593.48	8285.19	8249.46	8969.41	Kifap3
ENSRNOG00000002545	2112.36	2208.32	2064.92	2388.56	2375.07	2280.26	2441.89	RGD1309748
ENSRNOG00000002546	710.223	800.691	745.329	817.276	802.243	751.429	749.126	Rchy1
ENSRNOG00000002548	5.63463	7.43324	7.97383	5.83465	5.62073	6.82628	9.08454	Tnn
ENSRNOG00000002549	347.088	360.329	335.424	357.228	339.191	359.686	358.795	Htr5b
ENSRNOG00000002553	1683.89	1877.02	1759.94	1821.94	1860.61	1870.15	1831.63	Smim14
ENSRNOG00000002555	1	1	1	1	1	1	1	Serpinb7
ENSRNOG00000002556	1734.74	1880.85	1765.91	1909.9	1867.45	1871.27	1982.49	Tsr2
ENSRNOG00000002563	760.555	813.593	729.63	826.076	799.268	807.804	793.692	Mcts1
ENSRNOG00000002564	1	1	1	1	1	1	1	Prm3
ENSRNOG00000002565	2032.77	2145.12	2060.2	2198.26	2161.5	2157.85	2333.75	NA
ENSRNOG00000002566	4.78674	3.71764	3.59536	3.79533	4.63752	3.43754	4.33789	Tnp2
ENSRNOG00000002568	26.0742	28.6551	27.8026	22.0885	24.1699	25.8743	29.7585	Socs1
ENSRNOG00000002569	524.874	579.151	539.92	579.915	550.316	563.392	588.441	Mrps14
ENSRNOG00000002571	49.5462	52.8333	51.8203	57.2836	52.0891	56.9774	58.3812	Tekt5
ENSRNOG00000002572	2433.22	2592.8	2374.63	2587.73	2632.33	2710.9	2804.95	Cacybp
ENSRNOG00000002574	459.155	505.908	479.618	499.342	472.947	466.236	496.748	Nubp1
ENSRNOG00000002575	371.789	347.731	349.173	364.028	384.111	366.023	371.06	Sap30l
ENSRNOG00000002578	0.840896	0.793701	0.793701	1	0.944088	0.757858	1	Serpinb3a
ENSRNOG00000002579	1324.74	1417.1	1403.9	1374.15	1317.41	1295.4	1479.38	Parm1
ENSRNOG00000002580	446.672	481.671	460.784	538.313	536.42	498.233	557.404	Trmt1l
ENSRNOG00000002582	1	1.5874	1	2.14113	1	2.04767	1.51572	Hand1
ENSRNOG00000002583	2.05977	4.44181	1.9786	2.45951	1.71877	4.04282	2.95155	Serpinb11
ENSRNOG00000002585	1686.67	1900.33	1671.81	1820.94	1920.71	1979.84	2055.33	Cul4b
ENSRNOG00000002592	246.816	276.392	248.257	300.89	276.083	282.056	289.575	Rps6ka6
ENSRNOG00000002593	536.729	623.468	559.563	599.599	553.828	552.643	611.741	Esrrg
ENSRNOG00000002595	1008.54	1057.89	957.501	1071.48	1028.01	1052.32	1169.07	Dpp10
ENSRNOG00000002597	1	0.890899	1	0.870551	0.870551	1	1	LOC100362350
ENSRNOG00000002598	1.18921	1.20094	2.24492	1.58489	1.7826	1.88818	2.35216	Hnf1b
ENSRNOG00000002599	23.5173	32.6485	31.2076	24.2356	29.25	22.2049	23.1899	Grap
ENSRNOG00000002602	1.31607	1.16499	1.34801	1.24573	1	0.944088	1	Serpinb12
ENSRNOG00000002607	670.479	736.933	631.816	610.023	799.66	695.121	666.483	Sox9
ENSRNOG00000002609	689.529	716.018	685.607	810.185	734.262	768.784	778.085	Ero1lb
ENSRNOG00000002610	954.259	1101.56	1048.33	1077.74	1049.33	1073.12	1086.63	Carhsp1
ENSRNOG00000002612	433.147	496.683	425.642	500.888	496.587	509.524	499.275	Ddx52
ENSRNOG00000002615	556.921	637.987	593.559	653.934	611.019	611.228	635.891	Pmm2
ENSRNOG00000002616	2.79754	3.12321	3.09909	3.12285	3.52824	4.06963	4.13742	Slc5a10
ENSRNOG00000002618	3964.83	4116.44	4094.01	4502.01	4126.33	4246.2	4433.8	Ivns1abp
ENSRNOG00000002624	3.13017	3.91487	4.9263	2.75946	3.86636	6.25827	6.35402	Edaradd
ENSRNOG00000002625	6029.07	5984.54	5764.27	6278.69	6263.21	6289.07	6303.81	Ptpn4
ENSRNOG00000002626	252.258	267.594	253.785	291.137	289.714	273.239	338.091	Car10
ENSRNOG00000002627	1882.53	1963.76	1935.64	2065.28	2030.47	1942.03	2092.99	Kctd3
ENSRNOG00000002628	1	0.933091	0.970393	1.10801	1.11907	0.851981	1	LOC100910563
ENSRNOG00000002630	1565.39	1740.96	1587.44	1703.44	1679.86	1694.5	1795.7	Cnot8
ENSRNOG00000002632	2788.85	3163.24	3050.34	3053.75	3053.14	2980.6	3202.04	Naca
ENSRNOG00000002635	560.16	578.139	535.575	609.752	575.893	564.561	655.548	Dexi
ENSRNOG00000002636	3592.44	3557.06	3502.09	3738.31	3680.09	3678.44	3675.07	Abat
ENSRNOG00000002640	1	1.41421	1	1.24573	1.1487	1.1487	1.37973	Serpinb5
ENSRNOG00000002641	1	1	1	0.870551	1	1	1	Vom2r28
ENSRNOG00000002642	2883.11	3117.58	2808.09	3150.99	3124.13	3193.79	3294.89	Ptges3
ENSRNOG00000002643	505.397	545.094	491.513	574.049	541.331	536.969	557.377	Ugdh
ENSRNOG00000002644	692.017	713.148	702.414	768.167	776.929	716.719	725.425	Utp18
ENSRNOG00000002645	507.647	576.321	556.225	616.386	606.215	563.331	665.061	Gemin5
ENSRNOG00000002652	4760.96	5148.68	5029.17	5019.96	5108.36	4667.78	5027.64	Rap1gap2
ENSRNOG00000002653	620.777	704.014	637.628	728.309	710.274	688.061	770.356	Kcnk2
ENSRNOG00000002657	146.436	165.398	147.772	141.917	164.019	155.005	172.256	Pla2g4a
ENSRNOG00000002659	15.4262	16.9143	14.0058	13.4529	14.6144	15.085	18.3541	Ciita
ENSRNOG00000002660	2055.28	2187.82	2086.98	2125.44	2135.44	2046.99	2276.49	Magee1
ENSRNOG00000002662	411.962	466.988	426.684	456.868	463.593	470.187	466.748	Pbdc1
ENSRNOG00000002664	77.7433	89.8121	82.3485	84.3129	77.5704	85.599	86.3282	Emp2
ENSRNOG00000002667	58.8519	50.7075	59.9497	50.5036	51.7229	43.6563	55.4031	Lamc2
ENSRNOG00000002669	2699.65	2940.23	2803.75	2954.99	2815.89	2795.03	3002.19	Cluh
ENSRNOG00000002671	2759.16	3057.77	2881.44	2992.7	2833.91	2890.2	2833.09	Nme2
ENSRNOG00000002680	1753.8	1872.03	1909.79	2033.97	1963.22	1857.82	2135.7	Lamc1
ENSRNOG00000002682	423.521	479.524	463.763	479.34	413.597	447.886	437.42	Zfp692
ENSRNOG00000002691	8.57232	5.37789	6.79647	10.5306	6.04919	7.19671	6.75955	Shcbp1l
ENSRNOG00000002693	1078.09	1233.32	1153.07	1203.8	1166.52	1172.04	1233.81	Nme1
ENSRNOG00000002695	429.111	459.109	450.216	511.972	497.848	507.446	533.124	Tfb2m
ENSRNOG00000002697	1603.35	1602.94	1542.65	1644.25	1669.84	1563.07	1597.17	Mtmr1
ENSRNOG00000002701	5.38356	6.24642	5.3964	4.2582	5.90835	4.68205	4.64398	Hgd
ENSRNOG00000002705	1364.97	1459.11	1284.09	1478.85	1450.07	1475.83	1520.66	Vps4b
ENSRNOG00000002708	859.037	966.46	901.035	1048.47	1025.56	995.772	1125.99	Phf8
ENSRNOG00000002710	571.576	601.188	626.984	591.242	616.273	630.658	698.868	Cnst
ENSRNOG00000002711	21.0869	24.0753	22.591	23.8864	24.5772	23.8164	24.3025	Nuf2
ENSRNOG00000002713	437.328	513.535	481.863	521.52	521.068	503.382	522.91	Zfp672
ENSRNOG00000002714	327.153	350.774	351.25	347.893	344.185	369.335	303.78	Mettl22
ENSRNOG00000002718	2.1407	2.69601	2.37618	2.8854	2.09128	1.43097	2.99256	Scgb3a1
ENSRNOG00000002721	1509.39	1757.65	1603.68	1611.81	1590.86	1600.85	1657.03	LOC688963
ENSRNOG00000002722	2748.44	3020.38	3005.4	3191.41	3078.49	2955.42	3340.3	Sec14l1
ENSRNOG00000002723	11.4653	9.62234	6.80733	5.01368	8.71939	7.09193	8.02407	Sele
ENSRNOG00000002724	1162	1312.71	1201.31	1282.46	1278.28	1271.72	1265.49	Prpsap2
ENSRNOG00000002728	17.8911	17.6707	17.0058	16.0704	18.7485	15.8324	18.4329	Btc
ENSRNOG00000002730	1118.48	1122.69	1138.28	1150.42	1159.98	1114.09	1190.73	Rgs5
ENSRNOG00000002734	1191.07	1196.84	1110.45	1279.84	1216.25	1339.27	1378.81	NA
ENSRNOG00000002735	2433.7	2611.73	2515.61	2769.48	2591.44	2623.53	2735.8	Dhx9
ENSRNOG00000002736	1133.11	1189.42	1125.96	1233.6	1179.17	1206.5	1299.26	Rabgap1l
ENSRNOG00000002746	1036.13	1170.17	1083.28	1097.23	1200.61	1120.43	1274.71	Fstl1
ENSRNOG00000002748	448.366	518.314	467.185	527.988	529.649	545.282	592.754	Ccdc43
ENSRNOG00000002749	9892.96	10450.1	9884.8	10584.8	10470.4	10472.1	10824.7	Spag9
ENSRNOG00000002750	1816.68	1864.04	1849.96	1965.4	1934.15	1892.48	2114.23	NA
ENSRNOG00000002751	244.499	247.43	221.362	246.519	248.306	251.88	270.63	Zdhhc15
ENSRNOG00000002753	3070.71	3379.49	3323.35	3328.17	3111.2	3119.91	3183.18	Adam11
ENSRNOG00000002754	2.21336	1.84446	1.25992	2.28952	1.71877	1.08447	1.31951	Areg
ENSRNOG00000002755	17372.4	18143.7	17121.6	19252	18291	18536.3	19454	Pafah1b1
ENSRNOG00000002757	382.979	448.495	432.113	426.263	407.804	404.106	459.27	Tada2a
ENSRNOG00000002759	492.855	503.317	477.357	507.284	505.93	536.551	524.735	Lias
ENSRNOG00000002763	3272.54	3442.65	3263.1	3550.11	3588.89	3497.09	3701.52	Ulk2
ENSRNOG00000002764	516.946	543.01	511.774	547.854	546.854	551.003	563.218	Mettl16
ENSRNOG00000002767	4940.81	5258.6	5087.85	5341.32	5286.34	5221.98	5667.22	Dlg3
ENSRNOG00000002768	20.7024	20.8663	18.4367	21.3493	21.0187	15.2146	16.5535	Tmem114
ENSRNOG00000002771	1	1	1	1	1	1	1	Ereg
ENSRNOG00000002773	2791.72	2892.27	2714.21	2907.52	2747.74	2763.27	3130.47	Rgs4
ENSRNOG00000002775	180.962	174.201	162.79	179.004	164.894	185.492	185.561	Npl
ENSRNOG00000002776	5.18004	5.87654	3.2951	3.43754	3.72792	2.49146	3.4461	Sell
ENSRNOG00000002778	217.312	235.836	215.677	229.74	230.893	231.295	246.624	Aatf
ENSRNOG00000002781	437.188	476.607	431.972	495.732	474.16	465.126	513.192	Kdsr
ENSRNOG00000002782	33.8295	28.277	32.3625	37.6341	31.044	36.1762	43.5611	Epgn
ENSRNOG00000002783	109.864	124.333	115.322	122.486	115.842	119.755	123.034	Serpinc1
ENSRNOG00000002784	85.2551	83.9686	80.4912	90.4536	92.9238	84.5769	81.0871	Pou3f4
ENSRNOG00000002789	1.07412	1.57853	1.22916	1.41192	1.20181	2.01426	1.4393	AABR07039648.1
ENSRNOG00000002790	582.987	595.177	571.539	588.377	599.859	594.992	645.323	Abcb7
ENSRNOG00000002791	105.013	101.198	105.057	100.46	101.91	102.483	104.821	Bcl2
ENSRNOG00000002792	1.68179	2.03965	1.69838	1.24573	1.71877	2.60517	2.2974	Cxcl2
ENSRNOG00000002793	317.428	334.194	337.103	372.299	309.425	308.987	368.327	Sstr2
ENSRNOG00000002794	4.9819	7.0355	4.86325	3.2875	5.35658	5.54666	6.57843	Selp
ENSRNOG00000002795	794.042	883.422	881.852	888.526	822.42	815.809	865.14	Cog1
ENSRNOG00000002797	11.7922	11.3076	14.0871	16.2217	12.1154	13.9932	16.1302	Gpr156
ENSRNOG00000002800	78.3777	89.3479	96.0494	85.1522	92.532	80.3277	91.8208	Gdpd2
ENSRNOG00000002802	4.24264	5.72692	4.14068	2.45951	4.3597	4.377	3.36587	Cxcl1
ENSRNOG00000002807	1422.57	1645.66	1479.09	1529.38	1534.26	1533.36	1587.81	2009-09-01
ENSRNOG00000002810	81.0834	81.0598	81.3216	89.6993	87.0035	77.9954	88.9292	Gfpt2
ENSRNOG00000002811	613.709	677.366	663.135	704.328	608.414	660.929	654.455	Brinp3
ENSRNOG00000002812	2	2	2.95957	2.60517	1.55185	2.49146	1.7826	Lhx1
ENSRNOG00000002813	335.108	365.39	335.981	348.31	347.019	349.139	363.293	Dars2
ENSRNOG00000002814	55.2391	63.2361	56.4508	57.3595	49.5785	47.9837	50.8123	Higd1b
ENSRNOG00000002818	1747.54	1951.69	1903.11	1946.37	1872.71	1878.5	2052.74	Eftud2
ENSRNOG00000002820	3.60021	1.69838	1.41421	1.43097	1.64375	3.26538	0.920256	LOC24906
ENSRNOG00000002821	4242.63	4650.65	4280.45	4702.76	4620.58	4499.54	4822.83	Phlpp1
ENSRNOG00000002823	4634.64	4847.32	4470.64	4932.46	4986.86	5032.76	5248.32	Mapk9
ENSRNOG00000002824	494.327	554.759	520.021	565.602	558.534	529.989	591.234	Rlim
ENSRNOG00000002826	304.11	318.914	314.809	340.559	309.115	323.901	350.228	Hsd17b7
ENSRNOG00000002827	8398.59	8805.36	8042.75	8780.5	8724.06	8908.01	9024.65	Rbfox1
ENSRNOG00000002828	461.662	568.603	486.475	542.377	541.059	533.774	556.088	Tob1
ENSRNOG00000002829	1.96799	1.12246	1.30766	1.31951	1.88818	1.64375	1.97435	Ppbp
ENSRNOG00000002831	243.246	384.159	278.767	177.151	306.177	284.037	379.672	Wfikkn2
ENSRNOG00000002832	715.952	865.978	766.732	668.504	819.792	804.979	898.235	Slc16a2
ENSRNOG00000002833	1922.67	1987.83	1903.02	2145.52	2038.54	1993.08	2331.77	Gsk3b
ENSRNOG00000002834	1.18921	1.41421	1.12246	1.43097	1	1.64375	1.28474	Klb
ENSRNOG00000002835	2267.23	2368.57	2291.29	2487.16	2270.55	2468.38	2503.47	Luc7l3
ENSRNOG00000002838	511.436	536.271	490.291	548.824	539.65	517.116	554.125	Pdzd11
ENSRNOG00000002839	457.734	509.752	456.865	500.444	520.118	512.875	523.042	Slc19a2
ENSRNOG00000002840	22485.2	24572.4	23756.8	23577.5	24220.3	23689.6	24483.4	Atp5b
ENSRNOG00000002841	6570.71	6468.17	6474.06	7109.78	6735.06	6697.02	7129.39	Cdc42bpa
ENSRNOG00000002843	6.42209	7.05357	6.95722	5.83499	6.1531	10.2547	4.4268	Cxcl6
ENSRNOG00000002844	319.354	377.217	374.872	390.998	373.627	345.873	364.788	Usp27x
ENSRNOG00000002845	1	1	1	1	1	1	1	LOC691286
ENSRNOG00000002848	1665.77	1737.26	1625.37	1731.71	1757.12	1783.38	1796.71	Maoa
ENSRNOG00000002851	853.79	939.832	889.071	981.618	962.026	904.91	961.521	Fam104a
ENSRNOG00000002852	309.639	350.229	368.568	384.006	361.284	339.276	342.306	Myo19
ENSRNOG00000002855	1867.84	1997.89	1873.58	2029.15	2002.26	1938.42	2094.74	Rfc1
ENSRNOG00000002858	1	1	1	1	1	1	1	Olr1432
ENSRNOG00000002860	886.961	952.082	904.079	869.981	899.078	916.164	958.234	Ccdc181
ENSRNOG00000002862	148.942	151.826	151.998	155.274	167.588	154.056	166.61	Clcn5
ENSRNOG00000002863	11529.8	12468.2	12081.5	12990.2	11897.5	11973.6	12670.1	Cacna1e
ENSRNOG00000002864	2686.35	3001.75	2919.41	2988.08	2920.95	2838.34	3016.16	Nacc1
ENSRNOG00000002866	17.797	15.4524	15.2861	13.4342	12.1867	12.687	17.1863	Rassf6
ENSRNOG00000002871	291.32	364.104	314.168	330.409	329.447	311.312	348.946	Rbm25l1
ENSRNOG00000002873	66.6392	85.6869	80.5162	62.0866	88.79	77.6729	84.2614	Fam183b
ENSRNOG00000002874	377.994	459.598	442.646	470.506	420.947	444.194	484.125	Rbm25
ENSRNOG00000002875	630.813	644.972	601.864	663.649	658.724	641.059	685.48	Klhl20
ENSRNOG00000002876	69.9031	83.2407	79.6641	81.6312	78.8245	74.7509	81.9572	Eef2kmt
ENSRNOG00000002878	5.50553	1.96604	3.41099	4.91902	2.97744	2.33894	4.35136	Afm
ENSRNOG00000002879	389.895	439.483	424.365	433.223	411.352	413.338	441.614	Psen2
ENSRNOG00000002881	386.752	408.661	404.314	414.34	465.559	419.973	446.926	Ddr2
ENSRNOG00000002882	579.273	618.459	591.281	636.905	620.958	618.655	673.996	Zcchc2
ENSRNOG00000002883	254.023	270.236	249.589	267.619	269.841	263.659	278.074	Alg1
ENSRNOG00000002884	398.865	422.096	384.363	456.718	488.466	452.602	484.695	Blzf1
ENSRNOG00000002886	7624.15	8101.23	7825.1	7978.65	7753.26	7670.54	8338.81	Myh10
ENSRNOG00000002889	5.95789	5.12612	9.72256	6.17251	6.04515	5.96629	7.25936	Afp
ENSRNOG00000002890	197.262	192.655	191.816	207.12	209.506	204.211	208.066	Ankrd45
ENSRNOG00000002894	220.959	242.413	242.744	232.951	224.966	216.956	254.453	Mnt
ENSRNOG00000002895	157.342	164.451	160.313	168.405	169.1	166.123	164.499	Nagpa
ENSRNOG00000002896	2833.26	3071.37	3033.96	3068.1	3258.74	2991.64	3017.62	Prdx6
ENSRNOG00000002898	1105.86	1244.84	1121.8	1289.96	1243.68	1271.24	1285.66	Nme7
ENSRNOG00000002899	1068.07	1108.72	1089.6	1175.19	1154.6	1127.08	1212.68	Akap10
ENSRNOG00000002903	2635.32	2681.11	2580.84	2654.33	2598.32	2668.82	2727.14	Specc1
ENSRNOG00000002904	84.4926	87.9438	88.7738	110.981	90.675	82.3191	89.788	Arr3
ENSRNOG00000002905	12.6664	15.6391	15.0992	11.4118	14.9896	9.02174	10.8447	Ccdc103
ENSRNOG00000002906	4.22949	10.2437	6.70128	7.44884	7.71655	7.65045	8.23839	Nr1i2
ENSRNOG00000002907	1355.06	1475.85	1414.97	1425.23	1346.73	1362.94	1474.77	NA
ENSRNOG00000002908	1014.62	1097.53	1078.69	1071.6	1092.26	1068.34	1089.23	Slc35a4
ENSRNOG00000002911	67.4135	25.6053	78.6117	63.0647	51.6455	68.0692	74.5883	Alb
ENSRNOG00000002912	405.052	460.962	433.627	458.054	449.686	450.556	477.083	Parn
ENSRNOG00000002914	610.5	642.576	654.899	620.878	559.349	593.319	589.924	Trmt1
ENSRNOG00000002915	309.494	361.34	345.373	376.558	335.797	342.716	372.635	Trim11
ENSRNOG00000002916	326.069	386.516	324.834	349.478	358.903	350.55	327.731	Car4
ENSRNOG00000002917	183.596	196.448	175.843	211.3	195.707	196.126	224.604	Sec14l5
ENSRNOG00000002918	16.1501	18.7655	13.3656	26.0967	16.659	15.9306	13.1021	FAM187A
ENSRNOG00000002919	16020.2	16441.4	15996	16315.9	16818.8	16289.3	15761.9	Gfap
ENSRNOG00000002921	1	0.83129	1	1	1	1	1	Akap4
ENSRNOG00000002922	97.0255	101.562	96.0228	116.989	104.579	99.2253	125.962	Adora2b
ENSRNOG00000002923	1	1	1	1	1	1	1	Zcchc13
ENSRNOG00000002925	3.13017	3.60637	1.76273	2.55085	1.35096	2.03617	2.53167	Tsx
ENSRNOG00000002926	680.386	703.795	703.191	717.388	712.997	714.355	743.931	Uap1
ENSRNOG00000002928	2336.65	2626.9	2531.92	2467.33	2440.83	2392.62	2366.33	Guk1
ENSRNOG00000002930	231.414	268.742	282.14	322.253	274.77	258.569	311.581	Ppl
ENSRNOG00000002932	891.462	935.799	918.933	954.983	945.935	932.904	1045.91	Wdr19
ENSRNOG00000002934	29413.1	31277.7	29733.8	32266.3	31466.4	32155.2	33297.2	Atp1b1
ENSRNOG00000002935	3620.22	3840.67	3700.42	3864.67	3893.9	3997.16	4110.05	Ankrd40
ENSRNOG00000002936	1	1	1	1.24573	1	1	1	Golt1a
ENSRNOG00000002937	12.8079	15.9403	14.05	18.2817	14.6461	15.0029	18.3115	Ren
ENSRNOG00000002940	6901.88	7370.67	6834.66	7600.88	7322.19	7237.7	7723.92	Ankrd17
ENSRNOG00000002941	5220.07	4965.42	4600.88	5292.78	5171.39	5550.43	5334.13	Uhmk1
ENSRNOG00000002943	317.884	350.417	339.117	342.714	315.207	326.081	342.065	Mrpl55
ENSRNOG00000002944	196.43	251.554	219.677	212.624	226.963	211.601	240.846	RGD1304587
ENSRNOG00000002946	16.1196	25.5559	16.9673	15.8325	17.2537	15.7101	15.9225	Socs3
ENSRNOG00000002947	47.341	61.1074	51.1472	54.0748	53.5304	52.524	66.5247	Dpt
ENSRNOG00000002948	63.7793	67.2661	61.3305	61.6602	67.8727	59.0935	65.2292	Abcc3
ENSRNOG00000002949	1203.07	1295.6	1238.28	1235.61	1257.58	1222.55	1228.17	Pgs1
ENSRNOG00000002950	41.0517	42.4519	37.0604	39.2458	48.8308	40.1781	37.5965	Lyl1
ENSRNOG00000002951	1.56508	1.41362	1.12246	1.43097	1	0.870551	1.1487	Ccnb3
ENSRNOG00000002953	21.4878	22.5155	19.0693	19.2398	17.1228	16.2257	22.5844	P2ry4
ENSRNOG00000002956	2612.62	2698.65	2518.59	2751.18	2901.18	2836.69	2837.22	Stim2
ENSRNOG00000002959	377.733	456.935	372.333	394.107	449.402	450.553	475.286	Shroom4
ENSRNOG00000002960	207.072	217.255	202.593	220.926	219.12	214.882	218.935	LOC100909913
ENSRNOG00000002963	225.385	230.296	213.137	226.124	226.549	218.656	249.108	C1ql1
ENSRNOG00000002964	3.58402	3.62471	2.74037	2.26793	4.12892	3.9487	4.3597	Xcl1
ENSRNOG00000002968	7.25602	11.8777	7.91454	9.01885	10.188	9.81315	9.67335	Tnfsf4
ENSRNOG00000002969	465.377	550.759	512.483	483.094	542.253	507.852	627.29	Itpkb
ENSRNOG00000002970	44.8893	58.877	52.8201	58.366	59.7483	54.5249	57.4119	Zswim7
ENSRNOG00000002972	53.4644	65.8346	50.763	69.4546	62.1901	54.5129	62.9731	RGD1565283
ENSRNOG00000002974	1	1.34801	1	1.1487	1.49628	1	1.1487	Cdx4
ENSRNOG00000002975	17.924	23.8306	20.9821	16.1513	20.4784	17.6413	19.9654	RGD1563606
ENSRNOG00000002976	80.8928	102.936	100.638	88.604	102.01	92.9643	113.79	Maats1
ENSRNOG00000002977	1812.44	1839.88	1705.57	1954.2	1937.92	1931.32	1975.96	Ttc19
ENSRNOG00000002978	8.5418	6.81406	8.1015	12.1165	8.94698	8.06661	9.17886	Faslg
ENSRNOG00000002979	17.0217	26.7117	26.2523	24.9959	33.4418	26.0213	23.5296	Tbx19
ENSRNOG00000002980	983.297	1041.73	990.158	1106.87	1087	1047.53	1131.33	Tsr1
ENSRNOG00000002983	2682.59	2947.82	2880.4	2773.7	2837.07	2756.3	2972.62	Nfix
ENSRNOG00000002984	45.9317	56.1378	56.2839	47.9644	46.7639	57.5024	56.2462	Bmp15
ENSRNOG00000002986	40.1592	55.119	50.2423	51.941	58.3592	56.9776	59.7145	Efhc2
ENSRNOG00000002989	3360	3462.3	3275.37	3517.96	3444.86	3436.33	3561.84	Nmt1
ENSRNOG00000002991	1022.29	1047.98	1004.74	1106.02	1137.16	1099.7	1169.44	Srr
ENSRNOG00000002997	898.445	945.458	939.622	1050.94	1068.2	943.836	1055.75	Slc9a3r2
ENSRNOG00000002999	484.211	536.447	526.845	507.824	527.833	522.921	561.061	Timmdc1
ENSRNOG00000003003	753.069	772.221	713.83	797.1	761.309	773.083	821.453	Tbc1d19
ENSRNOG00000003005	56.9459	56.1392	59.171	46.2008	42.1491	50.2391	53.157	Rasgef1c
ENSRNOG00000003008	1.41421	1.25992	1.12246	1	1	1.35096	1.31951	NA
ENSRNOG00000003009	4.22949	8.60297	4.24264	3.92876	3.59443	7.61424	8.33881	NA
ENSRNOG00000003011	617.381	680.887	691.02	652.638	660.351	614.189	645.545	Gadd45gip1
ENSRNOG00000003013	325.256	369.858	335.97	370.797	365.598	364.791	406.104	Rpgr
ENSRNOG00000003014	753.14	827.898	730.208	842.878	814.029	796.027	828.054	Poglut1
ENSRNOG00000003018	406.259	435.706	425.348	467.207	457.623	418.494	484.507	Olfml2b
ENSRNOG00000003019	1254.04	1398.96	1336.18	1508.03	1442.07	1393.32	1511.67	Ubn1
ENSRNOG00000003020	3.30975	5.23064	4.49349	2.78652	4.70432	3.76447	6.27151	Slc25a47
ENSRNOG00000003025	1238.11	1227.25	1172.55	1257.55	1267.93	1265.87	1293.82	NA
ENSRNOG00000003026	761.17	882.911	826.871	876.126	827.975	825.549	896.83	Rad23a
ENSRNOG00000003027	1	1	1	1	1	1	1	NA
ENSRNOG00000003028	109.382	115.713	118.011	107.564	111.197	118.267	108.873	Dnah17
ENSRNOG00000003029	8077	8792.92	8513.08	7585.17	8110.63	7794.26	7852.25	Calr
ENSRNOG00000003030	8.77279	9.99933	7.08719	11.0421	10.3298	10.7737	8.7458	Awat2
ENSRNOG00000003031	3721.23	4250.11	4177.5	4034.52	3960.09	3928.75	4634.71	Atp2b4
ENSRNOG00000003033	235.263	238.453	231.71	232.742	229.037	230.227	244.275	Plcd3
ENSRNOG00000003035	1	1	1	1	1	1.1487	1	NA
ENSRNOG00000003038	308.561	390.166	350.373	285.127	361.932	355.89	390.701	Sft2d2
ENSRNOG00000003039	14.1826	13.401	16.6468	12.9795	11.1336	12.6135	16.134	Wnt3a
ENSRNOG00000003041	841.098	900.285	946.344	946.278	898.625	862.34	979.525	Smg6
ENSRNOG00000003042	409.023	474.903	442.117	439.477	427.517	422.194	470.744	NA
ENSRNOG00000003048	794.694	914.403	858.461	892.919	909.656	920.358	957.652	Tiprl
ENSRNOG00000003049	308.208	335.508	326.028	326.234	322.791	338.419	334.517	Hsd17b10
ENSRNOG00000003050	2299.97	2528.9	2509.09	2515.38	2458.64	2448.06	2600.39	Tbc1d9b
ENSRNOG00000003052	183.358	194.269	195.663	208.847	194.745	192.049	209.623	Cox18
ENSRNOG00000003054	316.138	350.992	324.021	304.427	380.879	375.364	384.853	Cask
ENSRNOG00000003059	7.5446	6.64058	10.3286	9.06321	5.94483	7.90868	10.8186	Optc
ENSRNOG00000003062	221.081	240.432	235.867	236.167	233.562	231.199	228.992	NA
ENSRNOG00000003063	1347.64	1323.46	1341.74	1388.92	1416.29	1339.89	1432.69	Phka1
ENSRNOG00000003064	3.71878	5.67104	5.07128	4.47371	6.11495	7.43239	8.08985	Bst1
ENSRNOG00000003065	3474.47	3836.85	3694.88	3843.87	3686.18	3752.15	3926.91	Glyr1
ENSRNOG00000003066	14.5633	21.9656	14.94	16.8045	13.6104	15.7362	20.2076	Wnt9a
ENSRNOG00000003067	1.86121	1.47978	2.13983	3.89806	3.49971	3.24534	3.51948	Npffr2
ENSRNOG00000003068	341.414	365.134	352.113	367.919	359.816	363.017	366.039	RGD1564036
ENSRNOG00000003069	303.186	317.768	296.195	320.166	315.727	344.574	340.146	Cd38
ENSRNOG00000003070	113.065	117.665	126.435	122.331	123.389	114.405	135.276	Pigl
ENSRNOG00000003071	1321.5	1427.75	1354.58	1495.56	1444.15	1454.91	1552.9	Vamp4
ENSRNOG00000003073	933.231	987.058	985.606	1009.96	951.72	973.844	1067.2	Gpr161
ENSRNOG00000003075	174.514	194.914	194.859	192.537	181.879	177.059	192.731	Tmem39a
ENSRNOG00000003076	149.147	190.055	176.054	170.361	175.09	175.583	200.604	Rbms2
ENSRNOG00000003078	2258.65	2435.44	2370.54	2612.32	2629.73	2487.96	2690.31	Dcaf6
ENSRNOG00000003080	1	1.25992	1	0.870551	1	1	1	LOC690271
ENSRNOG00000003081	390.22	426.861	403.748	411.813	405.695	416.828	415.361	Ribc1
ENSRNOG00000003084	1719.23	1907.06	1843.83	2038.62	1925.63	1878.4	2071.89	Parp1
ENSRNOG00000003085	1	1	1	1	1	1	1	Mycs
ENSRNOG00000003086	228.441	259.376	257.559	254.339	241.711	249.332	267.756	Cenpv
ENSRNOG00000003088	646.046	649.248	693.733	789.71	775.946	697.682	751.51	Arhgap31
ENSRNOG00000003094	1.68179	3.23774	2.18225	1.43097	1.64375	2.63072	1.31951	Cmah
ENSRNOG00000003095	1.41421	1.86441	1.20094	1.58489	1.20112	1.93318	1.88818	Fgfbp1
ENSRNOG00000003098	571.857	613.594	514.143	544.847	516.123	590.119	591.302	Prom1
ENSRNOG00000003099	3774.01	3953.49	3874.27	3967.64	3999.15	3925.13	4228.34	Ubqln2
ENSRNOG00000003100	160.311	175.205	177.668	190.215	173.667	169.852	186.045	Dusp12
ENSRNOG00000003104	345.003	327.116	327.652	320.375	299.887	327.149	344.351	Trpv2
ENSRNOG00000003105	119.315	117.316	135.781	147.678	115.233	114.587	118.758	Kif19
ENSRNOG00000003108	1253.9	1345.11	1317.07	1258.28	1212.23	1345.94	1385.21	Acbd4
ENSRNOG00000003109	328.438	289.716	312.522	338.52	321.832	288.685	309.21	Btbd17
ENSRNOG00000003110	1	1	1	1	1	1	1	Mageb5
ENSRNOG00000003111	329.293	406.949	359.414	362.358	358.958	344.69	358.578	Ovca2
ENSRNOG00000003114	247.988	283.979	271.655	299.608	292.914	275.78	332.769	B4galt4
ENSRNOG00000003115	1	1	1	1	1	1	1	NA
ENSRNOG00000003116	477.113	573.709	501.965	513.816	498.416	477.549	470.431	Dph1
ENSRNOG00000003117	1618.8	1832.89	1663.85	1846.93	1828.17	1801.85	1890.2	Psmd12
ENSRNOG00000003119	1	0.692201	1	2.08072	1	1.47577	1	Gc
ENSRNOG00000003120	1031.6	1262.42	1152.65	1014.35	1172.4	1193.18	1288.63	Prelp
ENSRNOG00000003121	2396.97	2643.1	2449.49	2554.47	2608.82	2527.26	2611.83	Rtn4rl1
ENSRNOG00000003122	323.127	310.987	333.454	352.428	318.427	321.634	339.554	Hdac8
ENSRNOG00000003123	1298.5	1346.57	1292.09	1339.01	1330.77	1349.29	1427.69	Rpa1
ENSRNOG00000003125	1913.22	2176.31	2094.93	2084.75	2089.19	2050.78	2192.84	Rogdi
ENSRNOG00000003127	222.333	259.149	233.675	228.133	244.951	239.046	230.559	Spryd4
ENSRNOG00000003129	332.559	364.353	369.703	355.05	353.964	369.389	355.16	Zfp496
ENSRNOG00000003131	902.523	1021.11	933.923	929.951	935.98	941.315	910.408	Traf7
ENSRNOG00000003132	1.18921	1.25992	1.7818	1.55185	1.7411	2.49146	1.71877	Mip
ENSRNOG00000003134	4418.25	4512.12	4476.51	5064.84	4897.89	4777.34	5045.84	Slc4a4
ENSRNOG00000003135	1.18921	1.9786	1.69838	1.7411	2.09128	1.88818	1.24573	Fcrlb
ENSRNOG00000003136	2.72327	5.23051	4.38817	3.72792	5.40384	3.14565	3.43754	Fcrla
ENSRNOG00000003137	1	1	1.12246	1.37973	1.31951	1.1487	1	2012-09-01
ENSRNOG00000003139	2403.56	2558.52	2459.32	2505	2479.87	2519.67	2731.61	Smc1a
ENSRNOG00000003143	2.11474	2.63667	2.28943	1.1487	1.31951	1	2.04767	RGD1310166
ENSRNOG00000003144	100.63	121.765	108.297	103.239	119.391	87.5026	113.815	Gprc5c
ENSRNOG00000003147	7814.17	8458.6	8060.89	8399.84	8281.67	8081.36	8478.41	Sqstm1
ENSRNOG00000003148	2674.35	3165.2	2998.17	2898.52	3037.7	3009.01	3315.2	Timp2
ENSRNOG00000003149	555.445	606.399	604.341	630.082	579.753	586.13	605.237	Farsa
ENSRNOG00000003150	1254.63	1315.73	1264.37	1367.46	1376.53	1363.92	1329.31	Mpc2
ENSRNOG00000003151	941.907	1019.79	959.08	1070.98	1094.79	1041	1108.23	Bfar
ENSRNOG00000003158	5.52379	3.50568	3.31984	2.82523	2.93168	3.50507	3.53403	Gm8444
ENSRNOG00000003160	1590.97	1724.18	1595.73	1717.76	1735.88	1792.28	1867.97	RragB
ENSRNOG00000003163	2056.5	2269.77	2136.02	2165.96	2142.12	2151.55	2161.76	Sdhc
ENSRNOG00000003164	0.930605	2.08008	1.12246	1.51572	1.1487	1	1	Pla2g10
ENSRNOG00000003170	66.093	66.3556	55.272	64.4128	65.2348	65.8301	59.6737	Nlrp3
ENSRNOG00000003171	2.9907	1.99476	5.40207	2.03617	9.02842	5.13923	20.6061	Mpz
ENSRNOG00000003172	239.375	262.215	271.539	284.112	291.511	234.893	270.102	Serpinf1
ENSRNOG00000003174	1300.37	1379.41	1264.53	1440.51	1403.53	1419.71	1476.83	Tapt1
ENSRNOG00000003176	1	0.890899	1	1	0.870551	1	0.870551	Mixl1
ENSRNOG00000003177	1849.89	2046.39	1865.05	2024.54	2001	2002.32	2120.94	Mat2b
ENSRNOG00000003178	486.457	566.16	525.433	503.437	541.385	556.122	535.223	Mageh1
ENSRNOG00000003183	636.203	979.863	722.933	552.029	857.245	804.575	875.24	Fmod
ENSRNOG00000003185	486.441	560.353	538.12	522.511	531.973	508.009	589.528	Acbd3
ENSRNOG00000003186	957.942	1104.36	1111.21	1093.76	1021.28	1029.2	1074.7	Anks3
ENSRNOG00000003187	543.293	602.571	546.553	614.297	616.494	614.438	632.377	Armcx5
ENSRNOG00000003189	21.9749	27.5215	22.3582	29.1037	22.3928	21.8248	25.3401	Cited1
ENSRNOG00000003191	750.517	843.102	805.512	833.46	812.232	847.669	876.305	Bhlhb9
ENSRNOG00000003194	25.4666	32.0787	23.2087	28.8047	28.94	29.2733	27.91	NA
ENSRNOG00000003195	3678.31	3986.66	4089.82	3914.54	3818.63	3691.65	3893.24	Caskin1
ENSRNOG00000003198	3966.38	4277.28	4050.04	4272.68	4199.32	4238.05	4398.63	RGD1305733
ENSRNOG00000003201	3759.44	4238.19	3794.24	4016.78	4087.04	4031.15	4078.89	LOC100362640
ENSRNOG00000003203	810.591	920.137	901.169	872.046	910.173	871.537	973.362	Hexim1
ENSRNOG00000003205	1054.06	1060.99	1045.46	1007.55	975.311	1029.12	1062.57	Ldb2
ENSRNOG00000003206	7294.17	7760	7183.03	7937.3	7693.14	7884.49	8037.22	Actr3
ENSRNOG00000003207	1570.4	1853.1	1732.96	1858.96	1804.16	1744.46	1917.54	Fmnl1
ENSRNOG00000003208	12.3143	12.5773	11.6284	13.1203	12.3055	11.8655	12.2731	Ercc6l
ENSRNOG00000003209	299.51	328.655	306.878	318.224	313.856	325.627	368.052	Pcp4l1
ENSRNOG00000003210	1.18921	1.64755	1	1.31951	1	1	1.31951	Olr1463
ENSRNOG00000003211	754.704	832.068	788.308	777.956	787.482	817.086	792.159	Srp9
ENSRNOG00000003213	1493.73	1587.7	1513.48	1618.19	1615.81	1532.05	1685.42	Helz
ENSRNOG00000003214	142.526	140.933	127.179	150.124	137.786	144.706	150.515	NA
ENSRNOG00000003215	337.79	365.261	334.365	380.782	361.423	354.255	403.089	Zfp287
ENSRNOG00000003217	447.149	569.925	416.09	367.67	499.421	474.096	553.495	Lgals3bp
ENSRNOG00000003218	240.106	248.768	248.502	252.394	229.93	253.318	263.366	Zfp286a
ENSRNOG00000003219	136.383	120.017	138.569	120.818	102.299	101.508	104.667	Trim16
ENSRNOG00000003220	1893.07	2081.49	2117.35	1997.42	2063.87	1969.07	2029.25	H3f3b
ENSRNOG00000003221	7.14074	7.61465	8.57473	9.61196	9.81896	8.36528	10.7876	Myoc
ENSRNOG00000003223	1499.01	1636.71	1485.98	1497.55	1573.68	1571.21	1662.5	Degs1
ENSRNOG00000003224	315.152	386.564	372.373	360.92	343.975	350.506	368.476	Nudt16l1
ENSRNOG00000003226	10855.2	11936.9	11499	11675.4	11449.9	11352.8	12084.5	Mprip
ENSRNOG00000003227	1	1	1	1	0.870551	1	1	RGD1559951
ENSRNOG00000003228	1491.15	1522.39	1475.48	1390.65	1423.71	1414.14	1318.8	Mid1ip1
ENSRNOG00000003229	13130.2	14647.6	13803.9	14308.1	14325	14403.2	14888.1	Tspan7
ENSRNOG00000003232	823.101	931.606	870.629	904.877	955.485	932.501	908.891	Slc9a3r1
ENSRNOG00000003233	6.67062	9.6935	6.93383	11.6999	12.6639	5.96629	8.39029	Serpinf2
ENSRNOG00000003234	4572.81	5039.21	4919.59	4866.32	4816.05	4740.23	4863.69	Mgrn1
ENSRNOG00000003235	774.551	810.405	791.572	801.717	786.276	789.165	823.881	Mgat4b
ENSRNOG00000003237	1467.37	1723.2	1693.68	1842.3	1725.08	1745.67	2168.68	Tp53bp2
ENSRNOG00000003239	757.914	840.339	787.888	771.328	773.614	770.857	847.441	Cant1
ENSRNOG00000003241	3142.27	3174.94	2915.91	3278.8	3305.08	3293.38	3379.37	Gabrg2
ENSRNOG00000003242	367.214	405.107	370.818	295.677	370.477	328.799	356.772	Gulp1
ENSRNOG00000003243	725.91	847.265	795.701	840.733	834.309	777.864	825.347	Wdr81
ENSRNOG00000003244	29.1741	32.4532	33.1446	27.3747	27.7835	28.9306	30.6821	Ltc4s
ENSRNOG00000003245	1	1.44225	1.25992	1.43097	2.70192	2.70192	1.64375	Cacng1
ENSRNOG00000003247	526.529	595.042	566.209	599.997	600.062	581.434	628.129	Sde2
ENSRNOG00000003248	842.549	879.198	836.263	864.142	833.949	856.264	850.508	Mpzl1
ENSRNOG00000003251	2417.39	2359.66	2111.88	2301.77	2283.76	2429.9	2432.98	B3galt2
ENSRNOG00000003253	1152.25	1320.12	1213.04	1217.4	1070.53	1194.03	1248.3	Qdpr
ENSRNOG00000003254	15.3788	17.6879	19.319	16.7191	17.6723	18.1146	17.1677	Il23a
ENSRNOG00000003256	6576.42	6715.2	6062.19	7030.33	7089.85	7243.86	7181.26	Ccng1
ENSRNOG00000003258	561.93	652.985	600.583	679.854	643.211	641.478	682.822	Cdc73
ENSRNOG00000003259	164.188	187.52	170.65	171.154	179.558	180.811	175.713	C1qtnf1
ENSRNOG00000003260	340.928	353.021	345.08	356.231	356.993	338.692	372.553	Nr1i3
ENSRNOG00000003261	21878.5	22611.3	21355.4	23744.7	23145.1	23639.7	23734.3	Usp9x
ENSRNOG00000003262	830.624	926.073	908.65	964.216	925.751	924.884	981.459	Cacng4
ENSRNOG00000003263	1.86121	2.09891	1.41421	1.58489	1.64375	1.24573	1.68912	Lefty2
ENSRNOG00000003264	207.963	229.002	220.532	204.456	216.439	201.553	230.805	Nat9
ENSRNOG00000003266	54.8799	63.848	60.3293	63.0491	62.5983	60.0593	60.391	LOC100361655
ENSRNOG00000003267	344.595	345.569	354.602	344.211	345.086	348.653	339.022	Pycr2
ENSRNOG00000003268	266.178	342.098	328.747	321.907	323.656	292.985	352.684	Maml1
ENSRNOG00000003269	438.976	515.509	487.556	497.503	516.772	494.689	601.344	Atp6v0e1
ENSRNOG00000003273	11.3899	11.4776	12.0127	12.6841	10.3218	10.5602	9.27395	Spata20
ENSRNOG00000003275	12.0978	13.2186	11.3978	13.131	12.0392	12.801	11.8877	Spata32
ENSRNOG00000003276	969.241	1077.47	1009.89	1010.72	997.633	991.455	1053.5	Myo1d
ENSRNOG00000003278	159.971	179.678	179.841	185.181	174.1	163.732	193.543	Map3k14
ENSRNOG00000003279	87.6042	91.6008	82.7511	98.6866	95.3799	96.7783	90.1563	Syce2
ENSRNOG00000003280	1711.56	1826.92	1842.34	1782.43	1770.95	1657.44	1527.36	Grin2c
ENSRNOG00000003281	330.648	362.85	350.882	373.933	363.855	381.509	395.044	Mcm9
ENSRNOG00000003283	106.297	117.377	112.125	111.192	110.376	117.992	113.093	Rcsd1
ENSRNOG00000003284	160.101	198.704	152.536	113.134	151.225	139.806	158.461	Epn3
ENSRNOG00000003285	168.194	165.675	178.547	170.103	172.325	164.793	180.362	Mpv17l
ENSRNOG00000003287	28.5978	31.9086	33.9581	28.5108	28.008	32.4239	28.9823	Fbxw10
ENSRNOG00000003288	195.492	196.154	213.943	227.926	214.949	229.533	270.498	Cacng5
ENSRNOG00000003289	1362.51	1409.71	1326.07	1239	1188.14	1321.53	1197.17	Lap3
ENSRNOG00000003291	414.928	410.686	407.309	441.236	458.521	422.217	471.55	Creg1
ENSRNOG00000003294	1	1	1	1	1.1487	1	1	Cdrt4
ENSRNOG00000003296	428.935	436.56	451.686	463.059	460.082	468.102	500.375	Dck
ENSRNOG00000003298	5.69314	6.18111	5.51756	2.62363	6.79237	6.40744	4.30869	Cd247
ENSRNOG00000003300	316.714	987.684	423.795	339.209	349.927	364.218	372.666	Btg2
ENSRNOG00000003302	1151.53	1279.39	1253.84	1299.39	1259.1	1248.62	1319.21	Flcn
ENSRNOG00000003304	59.2437	66.344	74.0058	72.7812	65.6192	71.9423	75.8474	Chad
ENSRNOG00000003305	1	1.76273	1	1.51572	1	1.1487	1.88818	Cxcr3
ENSRNOG00000003307	1103.09	1122.16	1145.24	1153.85	1154.73	1171.6	1165.12	Gcdh
ENSRNOG00000003310	306.976	321.596	297.902	324.493	279.439	296.629	329.388	Tmem63a
ENSRNOG00000003313	433.143	434.586	446.766	465.771	491.409	458.475	474.856	Glra2
ENSRNOG00000003326	1320.13	1392.05	1336.83	1429.96	1465.19	1497.35	1515.38	LOC100910121
ENSRNOG00000003328	4748.29	5083.79	4785.04	5222.06	5151.31	5035.53	5333.88	Cdip1
ENSRNOG00000003329	418.381	492.425	462.715	547.366	525.53	480.103	523.51	Ppm1d
ENSRNOG00000003330	662.999	730.329	729.844	740.365	743.196	679.334	745.114	Acsf2
ENSRNOG00000003332	191.261	213.936	211.419	211.191	200.788	213.118	215.243	Nt5m
ENSRNOG00000003334	442.657	511.566	522.64	511.51	528.131	477.814	506.503	Klhl21
ENSRNOG00000003336	1197.23	1221.94	1253.64	1347.2	1296.1	1265.99	1327.83	Mybph
ENSRNOG00000003338	848.586	962.071	877.481	942.901	940.528	995.222	1008.67	Pmp22
ENSRNOG00000003342	0.840896	1	1	0.757858	0.870551	1	1	AABR07037798.1
ENSRNOG00000003343	13569.2	14578.8	13765.8	14239.1	14508.4	14340.9	14891.6	Canx
ENSRNOG00000003345	1	1	1	1	1	1	1	NA
ENSRNOG00000003346	41.317	40.4083	38.9721	47.0967	33.3624	37.6694	46.867	Fancb
ENSRNOG00000003347	1	1	1	1	1	1	1	Olr1016
ENSRNOG00000003348	526.865	638.565	609.108	629.418	669.414	703.968	674.42	Rasd1
ENSRNOG00000003349	108.495	149.471	120.634	133.351	128.961	118.944	149.089	Col23a1
ENSRNOG00000003350	642.951	803.409	678.245	625.259	757.355	734.523	794.146	Mospd2
ENSRNOG00000003354	38.3689	35.8766	29.5728	32.5011	31.7314	36.6754	35.6225	Pabpc5
ENSRNOG00000003357	1327.4	1669.02	1636.42	1359.38	2073.89	1491.03	1518.74	Col3a1
ENSRNOG00000003359	5764.62	5922.27	5778.17	6164.15	5982.61	5887.79	6014.7	Ogt
ENSRNOG00000003365	7342.04	7934.76	7446.52	7920.61	7705.01	7691.41	8353.95	Cadm3
ENSRNOG00000003367	13.5506	12.5056	8.38543	11.8012	10.3063	13.1564	11.6345	Tmem220
ENSRNOG00000003370	7.45153	13.1898	11.5844	7.36022	11.406	10.6421	14.0121	Otc
ENSRNOG00000003374	1118.66	1169.06	1135.48	1197.36	1119.78	1201.36	1215.21	Ccdc85a
ENSRNOG00000003377	1	1	1	1	1	1	1	Rbm31y
ENSRNOG00000003384	27.6376	41.0666	35.8778	27.4795	50.3059	38.9282	32.4841	Hs3st3b1
ENSRNOG00000003385	593.513	682.92	648.131	686.148	651.017	659.703	702.097	Glrx2
ENSRNOG00000003386	2005.61	2163.79	2096.12	2115.35	2029.05	1979.65	2194.95	Rbfox3
ENSRNOG00000003388	40.3453	39.8817	47.2971	47.5301	46.423	48.6063	52.8123	Cenpf
ENSRNOG00000003392	2238.15	2410.34	2262.91	2394.62	2393.99	2371.53	2431.57	Grsf1
ENSRNOG00000003395	32.5837	26.1226	33.6789	35.5808	27.811	31.8675	33.5566	Cby3
ENSRNOG00000003397	249.538	245.265	243.733	262.805	271.197	264.896	281.586	Adprm
ENSRNOG00000003398	675.2	711.753	716.725	712.216	704.511	679.241	716.716	Tomm40l
ENSRNOG00000003399	3419.66	3637.41	3613.8	3931.51	3717.02	3810.3	3942.5	Hnrnph1
ENSRNOG00000003400	56.9694	53.8259	57.8512	59.3407	58.3747	55.4178	50.3784	Fmo4
ENSRNOG00000003401	35.4784	31.1944	33.8044	39.5612	30.3568	32.1708	35.9958	AABR07029195.1
ENSRNOG00000003402	2543.68	2698.01	2577.04	2607.01	2651.34	2614.48	2706.15	Stx6
ENSRNOG00000003403	517.348	588.407	564.958	623.143	583.928	572.823	598.956	Slc35f5
ENSRNOG00000003407	234.243	263.548	256.862	257.584	310.323	272.304	280.373	Ptpn14
ENSRNOG00000003409	2.63215	2.66717	2.51264	1.43097	1.97435	1.83842	2.09128	Ldoc1
ENSRNOG00000003424	776.087	820.802	803.047	842.2	835.514	814.737	826.079	Elac2
ENSRNOG00000003428	3577.24	3655.53	3516.71	3864.76	3763.83	3825.23	3863.99	Rufy3
ENSRNOG00000003430	1	1	1	1	1	1	1	F9
ENSRNOG00000003434	1670.47	1732.51	1676.06	1845.06	1869.47	1806.31	1858.86	Trove2
ENSRNOG00000003435	95.868	97.7706	88.1143	108.799	101.491	97.685	105.782	Mcf2
ENSRNOG00000003439	17.9852	22.3511	15.5355	23.5084	19.4425	24.819	17.0137	Il15
ENSRNOG00000003442	3144.33	3207.96	3289.47	3466.74	3330.91	3232.21	3470.15	Adora1
ENSRNOG00000003443	30.1577	28.1482	23.6352	27.5524	31.0268	31.8457	33.4686	Klf1
ENSRNOG00000003452	5.54444	10.7039	10.4599	7.8594	11.8691	12.0504	10.8072	Asb11
ENSRNOG00000003453	927.391	975.957	960.382	1004.82	939.324	909.747	1048.63	Lypd1
ENSRNOG00000003455	267.055	302.84	291.866	288.925	298.873	279.485	284.876	Zfp13
ENSRNOG00000003456	1	1	1	1	1	1	1	Actrt1
ENSRNOG00000003457	82.4519	94.6433	92.9212	91.3948	95.6948	89.1831	88.5594	Ccdc64b
ENSRNOG00000003461	716.236	847.534	790.102	809.859	784.992	819.003	791.624	Zfp330
ENSRNOG00000003463	1973.77	2107.26	2127.6	1915.85	1872.92	1896.55	1710.82	Srebf1
ENSRNOG00000003464	2713.4	2920.55	2784.06	2844.54	2906.19	2895.01	2898.84	Hid1
ENSRNOG00000003468	2.21336	3.14084	2.71442	2.86194	2.60517	3.0219	2.91369	Capn8
ENSRNOG00000003469	1578.54	1776.54	1709.48	1713.26	1570.61	1578.48	1741.44	MAST1
ENSRNOG00000003470	603.99	670.471	621.836	685.2	689.78	674.354	692.647	Fundc1
ENSRNOG00000003472	924.573	1219.24	894.618	824.865	1153.58	1135.77	1285.82	Atp11c
ENSRNOG00000003476	6.4672	6.27819	4.90932	7.42056	4.96725	3.65019	3.9487	Slc6a4
ENSRNOG00000003479	1046.75	1044.28	984.747	1161.35	1041.16	1033.69	1137.91	Rnf150
ENSRNOG00000003480	24.3218	24.1034	28.4198	26.605	25.5966	27.5425	26.6465	Aim2
ENSRNOG00000003486	4.70489	2.95957	1.88597	1.20112	6.25827	5.44814	3.16979	Mnda
ENSRNOG00000003491	6109.33	6187.7	5808.06	6313.82	6499.59	6402.85	6692.07	Prkca
ENSRNOG00000003494	2123.92	2211.37	2296.7	2316.03	2183.5	2236.46	2283.41	Ppfia4
ENSRNOG00000003495	9467.67	10237.5	9758.64	10394.6	9970.84	10172.2	10586.7	Prpf8
ENSRNOG00000003496	2521.85	2997.73	2651.7	2692.01	2925.35	2868.97	2975.64	Tbc1d9
ENSRNOG00000003497	109.89	129.141	124.809	119.751	121.118	112.121	121.145	Thoc6
ENSRNOG00000003498	1	1	1.20094	1	1	1.24573	1	Olr1584
ENSRNOG00000003500	1	1.12246	1.51309	1.24573	1.1487	1.1487	1.24573	Apoa2
ENSRNOG00000003501	2.63215	1.61887	2.58734	2.04767	1.43097	1.51572	1.93318	Lyzl6
ENSRNOG00000003504	571.745	624.023	614.492	605.236	589.986	584.577	584.953	Rnaseh2a
ENSRNOG00000003506	1444.88	1556.07	1420.14	1482.55	1479.47	1437.09	1511.61	Gosr2
ENSRNOG00000003508	1966.75	2186.76	2011.34	2209.07	2153.21	2158	2253.96	Ergic1
ENSRNOG00000003509	1.41421	1.34801	1.25992	1.1487	1.31951	1.88818	1.43097	Olr1588
ENSRNOG00000003510	17.5882	33.2955	39.1433	53.3062	41.0495	40.3499	138.943	Fmo2
ENSRNOG00000003512	8242.89	8503.46	7684.95	8658.07	8406.47	8672.54	9124.13	Gabra1
ENSRNOG00000003515	585.659	688.926	627.803	633.581	734.86	695.883	832.86	Ephx1
ENSRNOG00000003517	26.4217	27.892	21.1678	18.1316	22.4625	21.8267	23.1605	Tbx2
ENSRNOG00000003518	1.31607	1.20094	1.34801	1.1487	1.63545	1.51572	1.57689	Olr1592
ENSRNOG00000003520	3917.59	4348.82	4237.25	4155.89	4265.72	4147.55	4304	Prdx2
ENSRNOG00000003521	1	1	1.12246	1	1	1.24573	1	Olr1593
ENSRNOG00000003522	85.75	97.8449	98.3255	93.6434	109.779	108.815	105.711	Mr1
ENSRNOG00000003524	1973.64	2148.12	2064.49	2105.24	2171.45	2050.28	2176.97	Lrrc59
ENSRNOG00000003526	29.9634	28.9207	29.2236	30.0481	32.7423	28.3765	28.2925	Sytl4
ENSRNOG00000003531	1	1	1	1	1	1	1	LOC685789
ENSRNOG00000003532	1.18921	1.51309	1.57042	1.82056	1.88818	2.45951	2.26793	Magea11
ENSRNOG00000003533	4522.66	4635.72	4352.15	4740.72	4651.56	4768.79	4737.68	Clcn4
ENSRNOG00000003536	631.58	700.382	666.378	661.934	667.042	675.7	706.099	Rufy1
ENSRNOG00000003537	41.9163	38.55	50.5917	40.0721	43.8184	40.8822	48.9825	Spta1
ENSRNOG00000003538	915.621	996.73	973.53	837.738	934.485	826.758	727.86	Adamts4
ENSRNOG00000003541	591.344	628.911	567.918	685.712	619.663	636.679	656.068	Pggt1b
ENSRNOG00000003542	730.763	833.048	769.446	780.664	745.562	761.351	829.12	Hcfc1r1
ENSRNOG00000003543	16.0464	15.1264	16.1336	18.9811	16.2643	19.7723	14.8895	Gpr143
ENSRNOG00000003544	4.24264	6.66455	5.99786	7.42964	7.81616	5.578	6.40744	Tbx4
ENSRNOG00000003545	608.564	653.836	621.47	695.658	689.032	704.828	695.73	Uchl5
ENSRNOG00000003546	40.1609	50.7281	59.2875	61.3734	57.4299	49.8548	51.1618	Tnfrsf12a
ENSRNOG00000003548	1	1	1	1	1	1	1	LOC685217
ENSRNOG00000003549	823.134	931.076	827.86	894.108	887.79	839.708	842.506	Cnpy2
ENSRNOG00000003550	745.314	793.368	769.417	752.798	761.502	773.733	848.544	Acbd6
ENSRNOG00000003551	725.721	772.105	738.336	824.545	810.107	792.399	819.213	B4galt3
ENSRNOG00000003553	277.497	294.065	287.838	318.542	310.051	311.617	297.822	Efemp1
ENSRNOG00000003554	371.75	397.258	383.344	394.481	384.116	360.888	381.207	Piga
ENSRNOG00000003555	1	1	1	1	1	1	1	Olr1597
ENSRNOG00000003559	234.997	267.741	235.005	261.279	253.209	251.443	283.985	Ccdc112
ENSRNOG00000003560	1	1	1	1	1	1	1	Olr1601
ENSRNOG00000003562	1600.25	1794.63	1666.17	1777.59	1706.68	1698.4	1842.99	Susd4
ENSRNOG00000003563	936.794	1015.75	909.754	1013.31	1004.71	1010.71	1005.85	Blmh
ENSRNOG00000003566	3.7723	4.06321	4.55316	5.17066	3.43754	2.55085	5.07756	Apoh
ENSRNOG00000003567	176.963	192.49	191.529	204.753	182.658	196.287	191.559	Ppox
ENSRNOG00000003569	10.4003	6.92792	4.0793	6.59701	10.6919	4.85161	8.31259	Gabra6
ENSRNOG00000003575	1.31607	1.74258	1.76273	1.88818	2.72407	1.66302	1.97435	Mospd4
ENSRNOG00000003576	684.78	754	711.915	846.471	804.742	800.046	818.187	Ints2
ENSRNOG00000003578	911.926	980.407	911.38	1045.12	1002.38	1034.16	1091.75	Fem1c
ENSRNOG00000003580	2.26351	2.11693	2.50146	1.68293	2.82523	1.43097	2.11179	Ucp1
ENSRNOG00000003581	368.058	411.217	364.012	422.559	426.874	401.664	442.137	Pou2f1
ENSRNOG00000003583	1170.2	1230.93	1197.85	1223.56	1219.28	1235.66	1270.4	Smyd2
ENSRNOG00000003585	541.372	550.767	529.578	623.908	578.462	610.666	628.603	Sytl5
ENSRNOG00000003587	8.54991	12.6514	13.9593	12.5165	8.48147	12.5542	11.2497	Figf
ENSRNOG00000003588	1.22474	0.793701	0.890899	0.757858	0.757858	1.30259	1.08447	AABR07037960.1
ENSRNOG00000003590	3040.31	3151.09	3131.35	3088.56	3116.53	3045.91	3204.82	Tom1l2
ENSRNOG00000003592	684.82	762.265	702.88	692.119	729.254	713.546	730.202	Med28
ENSRNOG00000003594	1923.6	2018.27	1993.84	2067.75	2097.19	2097.33	2207.15	Tmem183a
ENSRNOG00000003595	3.55656	3.28646	3.14084	10.9756	3.93628	3.86636	7.91583	Lhx4
ENSRNOG00000003596	10.927	9.12122	7.10168	9.74951	11.8417	5.25112	11.5935	Itgb1bp2
ENSRNOG00000003597	7021.23	7592.57	7305.56	7376.34	7504.02	7414.37	7656.51	Tuba4a
ENSRNOG00000003599	340.198	398.499	352.632	357.431	373.987	354.066	393.849	Utp3
ENSRNOG00000003600	735.324	762.517	740.781	840.041	842.773	826.987	858.993	Pnpt1
ENSRNOG00000003601	1.86121	2.90419	2.34197	1.97435	1.76234	3.0219	3.15378	RGD1564463
ENSRNOG00000003603	1937.95	1997.11	1873.17	1949.7	1958.3	1880.89	2061.94	Arhgap44
ENSRNOG00000003606	74.3738	102.553	92.8567	82.4632	88.8055	88.8448	68.9917	NA
ENSRNOG00000003611	4349.71	4544.67	4064.46	4588.32	4729.88	4878.24	4863.02	Dynlt3
ENSRNOG00000003613	1122.08	1121.43	1029.55	1249.73	1258.89	1212.95	1257.28	Mid1
ENSRNOG00000003614	1334.62	1328.96	1213.78	1350.96	1300.08	1279.51	1370.46	Mgat5
ENSRNOG00000003616	425.003	433.957	419.599	398.571	397.373	414.412	451.306	Grem2
ENSRNOG00000003620	16.3705	20.9947	21.4024	28.3641	27.8491	23.9951	58.3471	Fmo3
ENSRNOG00000003622	122.01	136.558	116.287	105.072	120.394	116.086	123.099	Cybb
ENSRNOG00000003625	1784.05	1859.07	1833.93	1855.49	1903.97	1881.95	2020.43	Ubxn4
ENSRNOG00000003626	2641.71	2979.56	2760.07	2924.05	2811.29	2751.76	2801.97	Atp5h
ENSRNOG00000003629	355.103	366.777	376.193	400.948	380.365	377.517	389.59	Nvl
ENSRNOG00000003633	1.41421	1.90637	2.85364	2.26793	1.83842	1.64375	1.43097	Rcvrn
ENSRNOG00000003634	223.82	231.873	234.5	264.102	245.229	242.32	242.452	Zfp354a
ENSRNOG00000003635	245.165	285.165	257.902	249.588	273.971	263.704	289.584	Disp1
ENSRNOG00000003643	282.048	295.637	286.974	329.12	311.722	299.801	328.176	Tab3
ENSRNOG00000003645	1046.24	1125.93	1043.17	1194.25	1280.76	1190.78	1241.4	Hnrnpab
ENSRNOG00000003648	2.86633	2.37618	3.00315	2.82523	1.39326	2.60517	2.53652	Cldn6
ENSRNOG00000003649	580.624	699.501	628.596	595.453	553.076	549.022	638.893	Qsox1
ENSRNOG00000003650	35.5869	46.0954	37.8279	40.1701	42.7387	36.5735	44.5486	Nt5c
ENSRNOG00000003653	936.426	1034.52	1004.82	1041.24	1010.74	1010.11	1055.89	Fh
ENSRNOG00000003654	120.609	100.522	114.461	91.6898	104.196	105.356	84.881	Cldn9
ENSRNOG00000003657	312.657	362.507	343.199	357.388	358.192	342.908	372.748	Pkmyt1
ENSRNOG00000003661	1338.18	1585.86	1500.29	1465.48	1551.82	1561.38	1529.45	Hn1
ENSRNOG00000003666	11.6767	14.9365	12.4	10.4936	12.8036	12.4212	16.0724	Igj
ENSRNOG00000003668	1	1	1	1	1	1	1	Olr1404
ENSRNOG00000003669	13.6612	16.8304	16.1309	16.6769	17.4983	13.0479	10.6509	Myocd
ENSRNOG00000003670	1346.25	1520.35	1390.86	1496.21	1574.34	1563.7	1544.93	Sumo2
ENSRNOG00000003671	1	1	1	1	1	1	1	Prop1
ENSRNOG00000003672	4.32531	5.63454	7.88089	8.36838	9.1824	4.28225	6.22666	Enam
ENSRNOG00000003673	403.53	450.12	414.126	479.909	432.601	451.772	456.412	Nup85
ENSRNOG00000003674	175.748	173.302	167.434	181.274	186.904	162.754	169.116	Pir
ENSRNOG00000003675	370.707	398.166	341.408	365.742	379.082	394.642	377.137	Ptchd1
ENSRNOG00000003679	4589.98	4826.39	4506.91	5233.92	5220.18	5084.64	5289.27	Med13
ENSRNOG00000003680	1881.82	1896.63	1796.81	1960.14	1818.77	1928.99	1939.23	Gabrb2
ENSRNOG00000003681	2.34035	2.14536	2.90419	1.88818	2.49146	1.97435	3.36587	Lct
ENSRNOG00000003682	167.851	166.353	185.893	165.83	155.511	180.563	156.398	Hook2
ENSRNOG00000003683	2.44949	4.11566	3.39455	2.87961	4.45964	2.95418	4.09748	Glp2r
ENSRNOG00000003686	2104.1	2285.53	2158.31	2334.55	2273.76	2228.75	2437.97	Tbl1x
ENSRNOG00000003687	449.538	485.422	433.761	487.42	518.995	483.565	520.478	Rgs2
ENSRNOG00000003688	1.41421	1.12246	1.12246	1.1487	1	1.31951	1	RGD1563947
ENSRNOG00000003689	2717.17	2935.82	2806.9	2890.46	2882.05	2850.14	3018.45	Nono
ENSRNOG00000003691	3694.73	4002.38	3714.87	3982.2	4041.33	4119.8	4045.33	Tmed7
ENSRNOG00000003694	3304.85	3632.94	3222.64	3812.15	3779.35	3590.2	3812.47	Prox1
ENSRNOG00000003695	2.27951	2.68294	1.76273	3.24534	1.94729	2.16894	1.89598	Mgat4d
ENSRNOG00000003698	1	1	1.12246	1.51572	1.64375	0.870551	1.82056	Mroh9
ENSRNOG00000003699	150.855	179.747	175.106	170.139	155.005	168.921	142.333	Endov
ENSRNOG00000003703	100.443	118.698	103.636	107.477	121.943	108.218	117.227	Mcm6
ENSRNOG00000003704	189.571	193.84	173.465	190.317	188.723	196.464	219.075	Fam184b
ENSRNOG00000003705	12.7667	12.4976	13.9663	11.5278	15.0589	12.6493	16.2485	Bmx
ENSRNOG00000003706	1196.68	1277.99	1208.83	1254.4	1208.84	1223.2	1248.38	Ufc1
ENSRNOG00000003707	2483.39	2753.4	2596.35	2866.03	2665.44	2577.78	2804.8	Zmym3
ENSRNOG00000003709	3.0274	3.16648	3.78413	5.10435	4.67695	8.4429	3.72792	Kmo
ENSRNOG00000003712	2298.6	2374.55	2225.99	2574.76	2570.53	2573.83	2670.4	Smek2
ENSRNOG00000003713	1	1	1	1	1.05869	1	0.697424	Pbsn
ENSRNOG00000003714	542.916	571.835	605.418	679.842	643.607	661.477	670.524	Clk4
ENSRNOG00000003715	8.34947	6.94613	7.25581	9.02032	9.41353	5.02377	8.35857	Srpx2
ENSRNOG00000003716	2.51487	3.72882	2.28943	4.77023	2.78811	1.7826	2.35216	Batf3
ENSRNOG00000003717	387.782	417.411	375.275	423.708	427.412	441.294	458.964	Cnih4
ENSRNOG00000003718	3.72242	2.70987	1.51309	2	1.76974	3.47125	2.8854	Ambn
ENSRNOG00000003719	431.045	470.176	438.46	460.509	444.975	452.901	455.845	Atpaf2
ENSRNOG00000003720	140.443	168.608	142.845	149.952	162.335	152.798	161.82	Prrx1
ENSRNOG00000003721	702.803	775.197	760.176	784.151	761.178	721.9	787.554	Paqr4
ENSRNOG00000003722	1.31607	1.51309	3.9572	2.35216	1.7826	1.7826	3.27195	Dusp27
ENSRNOG00000003723	5006.86	5450.75	4996.79	5646.83	5552.13	5473.4	5607.12	Wdr26
ENSRNOG00000003724	397.142	458.638	439.899	428.585	441.665	432.59	427.045	Mrpl27
ENSRNOG00000003726	38.789	37.2051	33.672	38.6818	36.929	39.9528	27.8912	Scml2
ENSRNOG00000003728	664.085	722.881	716.763	705.747	703.814	697.704	732.053	Xylt2
ENSRNOG00000003732	1125.31	1174.49	1077.67	1020.35	1193.59	1211.16	1227.74	Flrt2
ENSRNOG00000003734	68.3101	63.6492	57.484	62.3727	54.4366	58.2055	62.4379	Cxxc5
ENSRNOG00000003736	601.853	706.561	666.313	658.231	666.764	664.266	675.924	Col5a2
ENSRNOG00000003737	1	1.12246	1	1.1487	1	1	1	Best2
ENSRNOG00000003738	133.196	131.524	141.213	180.639	124.708	129.501	179.748	Ush2a
ENSRNOG00000003740	1	1	1	1	1	1	1	Gpa33
ENSRNOG00000003741	13344.4	14234.5	13203.7	13994.7	13900.3	13800.9	14047.2	Nptx1
ENSRNOG00000003742	2843.48	2901.04	2780.68	3126.48	3047.55	3013.11	3364.35	Cdkl5
ENSRNOG00000003743	1098.73	1219.58	1115.85	1203.91	1201.1	1177.83	1259.55	Dars
ENSRNOG00000003745	12.0802	72.5265	32.1235	16.4609	9.46559	14.9	10.2551	Atf3
ENSRNOG00000003746	456.958	471.924	423.708	410.782	408.289	423.202	382.378	Gjb1
ENSRNOG00000003747	1013.76	1110.37	1077.24	1070.06	1070.66	1087.31	1135.89	Asna1
ENSRNOG00000003748	7.20843	9.79796	6.52809	8.46872	8.31259	9.96541	7.2851	RGD1565785
ENSRNOG00000003749	464.443	495.588	435.292	520.499	508.67	518.467	536.073	Xk
ENSRNOG00000003755	160.052	163.706	158.069	160.679	157.275	159.354	163.521	Clgn
ENSRNOG00000003756	188.79	195.444	188.533	204.938	204.492	183.052	202.739	Lancl3
ENSRNOG00000003759	386.352	459.363	417.872	427.128	392.057	423.589	431.924	Galc
ENSRNOG00000003762	776.619	810.699	756.601	873.354	839.441	828.368	877.896	Smarca1
ENSRNOG00000003763	282.168	361.321	304.933	287.118	336.251	311.984	325.379	Prdx4
ENSRNOG00000003765	3.08007	4.64776	3.94159	2.35216	1.7411	3.24534	1.24573	Nr0b1
ENSRNOG00000003767	1391.27	1482.33	1413.35	1494.39	1435.47	1400.87	1502.8	Rps6kc1
ENSRNOG00000003769	209.825	213.931	220.417	220.352	223.423	213.171	244.485	Tmem163
ENSRNOG00000003772	269.884	285.63	238.802	257.001	280.926	269.987	284.53	Csrp2
ENSRNOG00000003773	1553.89	1690.71	1606.31	1663.51	1645.56	1625.56	1700.95	Hmox2
ENSRNOG00000003776	2.63215	2.90419	2.66717	3.03143	2.40225	3.36587	6.73173	Amtn
ENSRNOG00000003777	28.6328	30.9833	22.5315	23.6352	21.8589	24.5226	23.9096	Chrne
ENSRNOG00000003778	48.578	49.5977	50.0514	54.6239	51.3492	45.0573	50.5453	Opn3
ENSRNOG00000003779	339.509	365.553	360.677	386.959	378.682	387.29	411.922	Dedd
ENSRNOG00000003781	123.762	129.339	130.348	127.205	106.526	126.73	123.328	Atp10b
ENSRNOG00000003782	1051.69	1052.09	1017.89	1231.49	1125.8	1141.39	1181.94	Acot9
ENSRNOG00000003783	1	1	1	1	1	1	1	LOC100365336
ENSRNOG00000003784	37.141	41.5488	47.0338	33.713	42.2479	39.329	24.6445	Rilp
ENSRNOG00000003785	22.3768	22.2902	27.1571	33.0469	20.9279	21.2607	30.6305	Usp43
ENSRNOG00000003786	440.589	477.9	445.194	464.668	511.976	506.659	502.134	Tspan6
ENSRNOG00000003787	349.274	335.708	346.913	358.283	348.426	346.487	374.819	Lcorl
ENSRNOG00000003789	55.3235	50.1348	50.7729	47.7352	49.8426	48.59	50.4812	NA
ENSRNOG00000003790	2.73556	4.69364	2.49288	4.04282	7.09667	5.86031	2.2974	Mael
ENSRNOG00000003792	2136.46	2212.66	2163.72	2430.87	2288.72	2333.22	2492.01	Med14
ENSRNOG00000003794	174.966	184.283	183.449	184.947	170.028	171.451	187.921	Nmral1
ENSRNOG00000003795	1477.6	1479.33	1484.6	1507.57	1514.33	1545.18	1594.54	Angel2
ENSRNOG00000003797	618.261	713.974	679.055	680.458	675.348	687.872	670.857	Mrps7
ENSRNOG00000003800	154.021	193.529	162.926	211.664	179.865	175.872	202.363	Rgs9
ENSRNOG00000003802	8.65062	9.25688	8.62558	9.36411	8.13615	9.26732	9.35379	Pttg1
ENSRNOG00000003803	2070.11	2171.14	2033.21	2225.55	2142.26	2183.25	2232.44	Zdhhc17
ENSRNOG00000003805	267.017	294.793	243.4	275.749	296.038	289.824	298.523	Rnft1
ENSRNOG00000003806	4.28139	6.89125	4.14068	4.26305	3.83081	6.20738	4.78939	Gpr65
ENSRNOG00000003807	18.781	18.0365	17.5488	19.3682	21.2525	21.3965	19.5827	Wnt9b
ENSRNOG00000003809	1732.67	1880.9	1807.61	1940.44	1683.17	1725.72	1596.3	Sat1
ENSRNOG00000003812	4288.24	4486.75	4302.25	4613.43	4458.73	4433.46	4717.84	Nlgn3
ENSRNOG00000003813	225.176	228.878	225.252	243.996	206.999	229.756	237.298	Kcnk10
ENSRNOG00000003815	1910.6	2100.14	1981.32	1970.04	2044.76	2016.9	2092.44	Slc25a11
ENSRNOG00000003816	424.871	431.358	416.45	441.089	436.742	457.271	450.663	Tada1
ENSRNOG00000003821	1750.07	1871.95	1876.55	1874.42	1795.75	1784.03	1980.85	Rptor
ENSRNOG00000003822	892.548	1018.73	930.979	978.249	947.153	991.054	1058.37	Slu7
[truncated: 30,546 more rows]
