# Supplementary material for: Distinct regulation of hippocampal neuroplasticity and ciliary genes by corticosteroid receptors
Source: Nat Commun. 2021 Aug 6;12:4737. doi: 10.1038/s41467-021-24967-z (PMC8346558; doi:10.1038/s41467-021-24967-z)
Supplement: Supplementary file 10 — Supplementary Data 8 [file 41467_2021_24967_MOESM10_ESM.xlsx]

## Sheet: Intronic DE Timecourse
Ensembl identifier	Gene symbol	log2FC FS30 vs BLAM	p value	FDR	Timepoint		Ensembl identifier	Gene symbol	log2FC FS60 vs BLAM	p value	FDR	Timepoint		Ensembl identifier	Gene symbol	log2FC FS120 vs BLAM	p value	FDR	Timepoint		Ensembl identifier	Gene symbol	log2FC FS180 vs BLAM	p value	FDR	Timepoint		Ensembl identifier	Gene symbol	log2FC FS360 vs BLAM	p value	FDR	Timepoint		Ensembl identifier	Gene symbol	log2FC BLPM vs BLAM	p value	FDR	Timepoint
ENSRNOG00000058186	Errfi1	1.5303	2.68e-64	4e-60	FS30		ENSRNOG00000022523	Fkbp5	2.3427	4.07e-93	6.09e-89	FS60		ENSRNOG00000013140	Pdzd2	1.3534	1.2e-49	1.78e-45	FS120		ENSRNOG00000014448	Arntl	-0.48392	1.32e-13	1.08e-09	FS180		ENSRNOG00000055305	Parvb	-0.633641	1.65e-22	2.45e-18	FS360		ENSRNOG00000017198	Hif3a	2.69919	2.64e-70	3.93e-66	BLPM
ENSRNOG00000007284	Slc2a1	1.48622	1.48e-59	1.11e-55	FS30		ENSRNOG00000015615	Tnfrsf11a	1.67931	2.9e-49	2.17e-45	FS60		ENSRNOG00000004890	Adcy8	-0.819554	7.65e-23	5.67e-19	FS120		ENSRNOG00000018413	Per3	0.543756	1.45e-13	1.08e-09	FS180		ENSRNOG00000018413	Per3	0.653961	2.72e-18	2.02e-14	FS360		ENSRNOG00000022523	Fkbp5	1.49526	1.19e-54	8.86e-51	BLPM
ENSRNOG00000056457	Gpd1	2.47598	1.23e-40	6.11e-37	FS30		ENSRNOG00000020533	Htra1	1.6241	3.24e-44	1.62e-40	FS60		ENSRNOG00000017198	Hif3a	1.77874	1.13e-19	5.6e-16	FS120		ENSRNOG00000055308	NA	-0.656966	6.2e-11	3.08e-07	FS180		ENSRNOG00000007041	Abcg2	0.619701	2.04e-14	1.01e-10	FS360		ENSRNOG00000007041	Abcg2	1.14185	3.35e-42	1.66e-38	BLPM
ENSRNOG00000045649	Arrdc3	1.112	5.62e-34	2.1e-30	FS30		ENSRNOG00000014343	Anln	1.16485	1.94e-43	7.26e-40	FS60		ENSRNOG00000016366	Colec12	-0.670189	8.68e-18	3.22e-14	FS120		ENSRNOG00000021027	Dbp	0.682958	1.61e-10	5.98e-07	FS180		ENSRNOG00000014343	Anln	0.644563	1.88e-13	5.15e-10	FS360		ENSRNOG00000015615	Tnfrsf11a	1.13622	5.57e-40	2.07e-36	BLPM
ENSRNOG00000019018	Plat	1.36135	2.5e-30	7.48e-27	FS30		ENSRNOG00000029980	Zbtb16	1.42969	4.19e-41	1.26e-37	FS60		ENSRNOG00000028624	Kif26b	0.657641	1.58e-16	3.91e-13	FS120		ENSRNOG00000020254	Per2	0.506268	1.31e-09	3.91e-06	FS180		ENSRNOG00000019718	Galnt15	1.04942	1.53e-13	5.15e-10	FS360		ENSRNOG00000019718	Galnt15	1.74909	9.25e-40	2.75e-36	BLPM
ENSRNOG00000007387	Per1	1.5491	7.2e-30	1.8e-26	FS30		ENSRNOG00000056457	Gpd1	2.2209	7.54e-41	1.88e-37	FS60		ENSRNOG00000056656	NA	0.597028	1.46e-16	3.91e-13	FS120		ENSRNOG00000049282	Oas2	-1.57714	3.79e-09	9.39e-06	FS180		ENSRNOG00000009571	Wipf3	0.669135	2.08e-13	5.15e-10	FS360		ENSRNOG00000056457	Gpd1	2.0113	4.04e-39	1e-35	BLPM
ENSRNOG00000049560	Glul	0.875527	1.47e-27	3.15e-24	FS30		ENSRNOG00000014215	Klf9	0.808449	1.89e-27	4.05e-24	FS60		ENSRNOG00000008086	Dpf3	0.676481	5.57e-16	1.18e-12	FS120		ENSRNOG00000023257	Adamts9	-0.467846	7.72e-09	1.44e-05	FS180		ENSRNOG00000014448	Arntl	-0.544769	2.52e-13	5.35e-10	FS360		ENSRNOG00000020533	Htra1	1.32747	2.07e-37	4.4e-34	BLPM
ENSRNOG00000007637	Acer2	1.41948	1.82e-27	3.41e-24	FS30		ENSRNOG00000017198	Hif3a	1.92269	5.54e-26	8.31e-23	FS60		ENSRNOG00000018413	Per3	0.567367	3.55e-15	6.59e-12	FS120		ENSRNOG00000012747	Spock1	0.387226	7.35e-09	1.44e-05	FS180		ENSRNOG00000016812	Adamts16	-1.02598	1.38e-11	2.57e-08	FS360		ENSRNOG00000012475	Prr5	1.13434	1.07e-34	2e-31	BLPM
ENSRNOG00000003745	Atf3	3.89439	1.21e-26	2.01e-23	FS30		ENSRNOG00000051548	Lmod1	1.28887	4.45e-26	8.31e-23	FS60		ENSRNOG00000006144	Cntn3	-0.455257	8.83e-15	1.46e-11	FS120		ENSRNOG00000031136	Ntng1	-0.565651	1.62e-08	2.68e-05	FS180		ENSRNOG00000021027	Dbp	0.743404	3.11e-11	5.13e-08	FS360		ENSRNOG00000003510	Fmo2	2.24353	2.4e-31	3.97e-28	BLPM
ENSRNOG00000014288	Fn1	1.40325	8.54e-26	1.28e-22	FS30		ENSRNOG00000012475	Prr5	1.1438	5.12e-26	8.31e-23	FS60		ENSRNOG00000018865	Adamts12	-0.705768	8.27e-14	1.23e-10	FS120		ENSRNOG00000004741	Rpl19	1.05123	2.97e-08	4.42e-05	FS180		ENSRNOG00000009440	Gucy1b2	-0.559816	1.25e-09	1.69e-06	FS360		ENSRNOG00000018700	Mobp	0.914725	2.96e-31	4.41e-28	BLPM
ENSRNOG00000002057	Slc10a6	1.77288	7.04e-25	9.57e-22	FS30		ENSRNOG00000009740	Slco1c1	-0.906172	7.85e-26	1.07e-22	FS60		ENSRNOG00000009431	Tbc1d4	0.544373	1.17e-13	1.57e-10	FS120		ENSRNOG00000046912	Nr1d2	0.407714	3.44e-08	4.66e-05	FS180		ENSRNOG00000025735	Wdr86	-1.10786	1.22e-09	1.69e-06	FS360		ENSRNOG00000029980	Zbtb16	1.02018	5.5e-31	7.44e-28	BLPM
ENSRNOG00000001766	Tfrc	-0.947043	1.02e-24	1.27e-21	FS30		ENSRNOG00000018700	Mobp	0.976228	2.52e-24	3.15e-21	FS60		ENSRNOG00000001658	Kcnj6	0.677396	2.27e-13	2.81e-10	FS120		ENSRNOG00000019383	Tef	0.377943	7.23e-08	8.96e-05	FS180		ENSRNOG00000016366	Colec12	-0.604074	1.45e-09	1.8e-06	FS360		ENSRNOG00000012795	Cables1	0.743036	2.34e-29	2.9e-26	BLPM
ENSRNOG00000014215	Klf9	0.931025	1.52e-24	1.74e-21	FS30		ENSRNOG00000015904	Wfdc1	1.42797	4.41e-24	5.09e-21	FS60		ENSRNOG00000004928	Sntg2	-0.539135	2.94e-13	3.36e-10	FS120		ENSRNOG00000021134	Anxa9	0.873984	9.81e-08	0.000104289	FS180		ENSRNOG00000046912	Nr1d2	0.419951	4.8e-09	5.49e-06	FS360		ENSRNOG00000014343	Anln	0.950046	1.86e-28	2.13e-25	BLPM
ENSRNOG00000018700	Mobp	1.05431	1.03e-23	1.1e-20	FS30		ENSRNOG00000018052	Cnksr3	0.904782	1.12e-23	1.2e-20	FS60		ENSRNOG00000058094	Lyst	0.520406	4.57e-13	4.84e-10	FS120		ENSRNOG00000011858	Unc5d	-0.560527	9.49e-08	0.000104289	FS180		ENSRNOG00000013408	Npas2	-0.448843	1.09e-08	1.15e-05	FS360		ENSRNOG00000055305	Parvb	-0.701593	4.47e-26	4.75e-23	BLPM
ENSRNOG00000014456	Coq10b	1.05781	4.32e-22	4.31e-19	FS30		ENSRNOG00000030124	Ptpn11	0.774651	5.38e-22	5.38e-19	FS60		ENSRNOG00000023257	Adamts9	-0.593254	5.52e-13	5.46e-10	FS120		ENSRNOG00000003997	Pld5	1.06442	1.39e-07	0.000138353	FS180		ENSRNOG00000022523	Fkbp5	0.683406	1.53e-08	1.51e-05	FS360		ENSRNOG00000033090	Ltbp1	-0.867	1.06e-23	1.05e-20	BLPM
ENSRNOG00000003977	Dusp1	2.18717	1.34e-20	1.26e-17	FS30		ENSRNOG00000017319	Mertk	0.727396	1.76e-21	1.65e-18	FS60		ENSRNOG00000022523	Fkbp5	0.883044	8.61e-13	7.98e-10	FS120		ENSRNOG00000055305	Parvb	-0.39958	1.63e-07	0.000151427	FS180		ENSRNOG00000013036	Epha8	0.776649	1.78e-08	1.65e-05	FS360		ENSRNOG00000016366	Colec12	-0.662325	3.33e-23	3.09e-20	BLPM
ENSRNOG00000006972	Zfp189	1.12303	1.1e-19	9.68e-17	FS30		ENSRNOG00000005923	Mtmr2	0.753547	2.01e-20	1.78e-17	FS60		ENSRNOG00000008622	Creb5	-0.473708	6.25e-12	5.45e-09	FS120		ENSRNOG00000013408	Npas2	-0.41587	2.62e-07	0.000229181	FS180		ENSRNOG00000049282	Oas2	-1.45919	3.84e-08	3.36e-05	FS360		ENSRNOG00000018413	Per3	0.721875	1.43e-22	1.25e-19	BLPM
ENSRNOG00000015904	Wfdc1	1.39554	6.03e-19	5.01e-16	FS30		ENSRNOG00000000299	Foxo3	0.843927	1.89e-19	1.57e-16	FS60		ENSRNOG00000010777	Tox	-0.554756	1.15e-11	9.47e-09	FS120		ENSRNOG00000018228	Cog2	-0.441682	3.23e-07	0.000267183	FS180		ENSRNOG00000006972	Zfp189	0.619289	4.56e-08	3.77e-05	FS360		ENSRNOG00000014448	Arntl	-0.586546	4.53e-22	3.74e-19	BLPM
ENSRNOG00000020811	Il6r	0.818347	1.76e-18	1.26e-15	FS30		ENSRNOG00000007990	Adipor2	1.03878	2.23e-19	1.76e-16	FS60		ENSRNOG00000049282	Oas2	-1.63249	1.73e-11	1.35e-08	FS120		ENSRNOG00000038398	Slc25a31	1.58125	7.19e-07	0.000563275	FS180		ENSRNOG00000015596	Efhd1	-0.609076	5.3e-08	4.01e-05	FS360		ENSRNOG00000049560	Glul	0.670454	3.14e-21	2.46e-18	BLPM
ENSRNOG00000007390	Nfkbia	1.59435	1.64e-18	1.26e-15	FS30		ENSRNOG00000017392	Fgf2	0.767315	4.96e-19	3.72e-16	FS60		ENSRNOG00000033397	Adamts20	0.510697	2.5e-11	1.85e-08	FS120		ENSRNOG00000029528	Cbs	0.49062	8.21e-07	0.000610909	FS180		ENSRNOG00000004275	Egfl6	-1.11314	5.6e-08	4.01e-05	FS360		ENSRNOG00000023257	Adamts9	-0.66488	1.13e-20	8.38e-18	BLPM
ENSRNOG00000007607	Nr4a1	1.48587	1.77e-18	1.26e-15	FS30		ENSRNOG00000009571	Wipf3	0.940434	7.88e-19	5.62e-16	FS60		ENSRNOG00000021027	Dbp	0.673502	3.66e-11	2.47e-08	FS120		ENSRNOG00000016812	Adamts16	-0.865256	1.46e-06	0.00103216	FS180		ENSRNOG00000000306	Smpd2	0.850437	5.66e-08	4.01e-05	FS360		ENSRNOG00000017392	Fgf2	0.674022	2.81e-20	1.99e-17	BLPM
ENSRNOG00000020533	Htra1	0.906951	6.79e-18	4.62e-15	FS30		ENSRNOG00000001544	Cyyr1	-0.863789	1.29e-18	8.38e-16	FS60		ENSRNOG00000043167	Itga9	0.648006	3.51e-11	2.47e-08	FS120		ENSRNOG00000002504	Spata17	0.486824	1.57e-06	0.00106134	FS180		ENSRNOG00000003280	Grin2c	-0.390028	6.99e-08	4.73e-05	FS360		ENSRNOG00000014215	Klf9	0.670333	5.9e-20	3.99e-17	BLPM
ENSRNOG00000009571	Wipf3	0.845129	8.59e-16	5.59e-13	FS30		ENSRNOG00000007118	Eva1a	0.969146	1.26e-18	8.38e-16	FS60		ENSRNOG00000010529	Thbs2	-1.1573	3.97e-11	2.56e-08	FS120		ENSRNOG00000013140	Pdzd2	0.352558	1.88e-06	0.00121408	FS180		ENSRNOG00000006931	Eepd1	-0.40302	8.44e-08	5.46e-05	FS360		ENSRNOG00000010253	Cd163	1.65197	9.08e-20	5.88e-17	BLPM
ENSRNOG00000001189	Sik1	1.60863	1.62e-15	1.01e-12	FS30		ENSRNOG00000013092	Lonrf3	0.923623	1.42e-18	8.85e-16	FS60		ENSRNOG00000033090	Ltbp1	-0.6645	1.06e-10	6.57e-08	FS120		ENSRNOG00000010253	Cd163	0.835919	2.01e-06	0.00124706	FS180		ENSRNOG00000020254	Per2	0.421254	1.6e-07	9.94e-05	FS360		ENSRNOG00000016812	Adamts16	-1.07614	1.21e-19	7.48e-17	BLPM
ENSRNOG00000015441	Il4r	1.08396	1.72e-15	1.03e-12	FS30		ENSRNOG00000052129	Nwd1	0.815882	1.71e-18	1.02e-15	FS60		ENSRNOG00000019236	Rnf220	-0.494465	1.18e-10	7e-08	FS120		ENSRNOG00000007528	Kcnh7	-0.445024	2.44e-06	0.00145123	FS180		ENSRNOG00000004890	Adcy8	-0.479055	2.32e-07	0.000136903	FS360		ENSRNOG00000006931	Eepd1	-0.58201	3.07e-19	1.83e-16	BLPM
ENSRNOG00000007443	Jag1	-1.0105	4.65e-15	2.68e-12	FS30		ENSRNOG00000009957	Slc25a13	0.764518	1.86e-18	1.07e-15	FS60		ENSRNOG00000013160	Sash1	-0.372953	4.55e-10	2.59e-07	FS120		ENSRNOG00000008082	Rgs6	-0.427671	2.59e-06	0.00148529	FS180		ENSRNOG00000016023	Kank1	-0.322518	2.39e-07	0.000136903	FS360		ENSRNOG00000003280	Grin2c	-0.595527	4.28e-19	2.45e-16	BLPM
ENSRNOG00000005923	Mtmr2	0.552323	5.83e-15	3.23e-12	FS30		ENSRNOG00000002057	Slc10a6	1.63141	2.25e-18	1.25e-15	FS60		ENSRNOG00000016552	Hmgcs1	-0.634864	6.34e-10	3.47e-07	FS120		ENSRNOG00000014163	Zfp536	-0.325065	2.74e-06	0.00151002	FS180		ENSRNOG00000010529	Thbs2	-0.831902	3.05e-07	0.000167878	FS360		ENSRNOG00000020254	Per2	0.728271	5.76e-19	3.17e-16	BLPM
ENSRNOG00000012886	Maff	2.48834	7.36e-15	3.93e-12	FS30		ENSRNOG00000022386	Opalin	-0.871695	5.89e-18	3.16e-15	FS60		ENSRNOG00000029980	Zbtb16	0.534573	6.56e-10	3.47e-07	FS120		ENSRNOG00000033206	Entpd5	0.425146	3.02e-06	0.00160531	FS180		ENSRNOG00000008082	Rgs6	-0.414925	4.41e-07	0.000234569	FS360		ENSRNOG00000018969	Gpatch4	0.957565	9.72e-19	5.17e-16	BLPM
ENSRNOG00000014479	Cttnbp2nl	0.64063	2.92e-14	1.46e-11	FS30		ENSRNOG00000051552	NA	8.53499	2.66e-17	1.37e-14	FS60		ENSRNOG00000009440	Gucy1b2	-0.576324	8.04e-10	4.11e-07	FS120		ENSRNOG00000004332	Egfr	-0.312005	3.82e-06	0.00195978	FS180		ENSRNOG00000054203	Sim2	-0.412799	9.91e-07	0.000508347	FS360		ENSRNOG00000052129	Nwd1	0.70472	1.29e-17	6.61e-15	BLPM
ENSRNOG00000015445	Mal	0.978568	2.82e-14	1.46e-11	FS30		ENSRNOG00000008336	Tnfrsf11b	-1.30138	4.58e-17	2.29e-14	FS60		ENSRNOG00000005302	Slc2a9	0.632842	1.17e-09	5.79e-07	FS120		ENSRNOG00000015113	Mocos	-0.900047	4.04e-06	0.00200474	FS180		ENSRNOG00000005515	Rhbdl3	0.351108	1.11e-06	0.000550371	FS360		ENSRNOG00000017808	Klf15	0.755318	3.32e-17	1.64e-14	BLPM
ENSRNOG00000017072	Slc16a14	0.862073	1.59e-13	7.69e-11	FS30		ENSRNOG00000018969	Gpatch4	1.15649	7.02e-17	3.39e-14	FS60		ENSRNOG00000008082	Rgs6	-0.408624	1.49e-09	7.13e-07	FS120		ENSRNOG00000025140	Zfat	-0.712135	5.42e-06	0.00260133	FS180		ENSRNOG00000023257	Adamts9	-0.478556	1.24e-06	0.00059591	FS360		ENSRNOG00000009571	Wipf3	0.863044	3.98e-17	1.91e-14	BLPM
ENSRNOG00000060898	AABR07026359.1	2.01104	2.96e-13	1.39e-10	FS30		ENSRNOG00000011946	Ptn	-0.581873	2.01e-16	9.43e-14	FS60		ENSRNOG00000027463	Adamts3	0.436229	2.28e-09	1.03e-06	FS120		ENSRNOG00000012708	Ptchd4	-0.413887	5.84e-06	0.00271762	FS180		ENSRNOG00000019383	Tef	0.365052	1.94e-06	0.000903885	FS360		ENSRNOG00000015445	Mal	0.770425	1.03e-16	4.77e-14	BLPM
ENSRNOG00000059215	Pqlc1	0.681532	5.66e-13	2.57e-10	FS30		ENSRNOG00000045743	Etnppl	1.17566	6.12e-16	2.78e-13	FS60		ENSRNOG00000010233	Cald1	-0.51731	2.25e-09	1.03e-06	FS120		ENSRNOG00000015035	Myo7b	-2.51344	1.01e-05	0.00454983	FS180		ENSRNOG00000002278	Tec	-0.413202	2.08e-06	0.000925958	FS360		ENSRNOG00000012830	Paqr8	0.652896	3.59e-16	1.62e-13	BLPM
ENSRNOG00000016123	Rnf144b	0.527836	1.62e-12	7.15e-10	FS30		ENSRNOG00000012795	Cables1	0.649487	7.34e-16	3.24e-13	FS60		ENSRNOG00000030983	B3galt5	0.496158	2.4e-09	1.05e-06	FS120		ENSRNOG00000000571	Psap	0.366975	1.89e-05	0.00827379	FS180		ENSRNOG00000028904	Vps9d1	0.439106	2.12e-06	0.000925958	FS360		ENSRNOG00000014751	Ret	1.07073	3.88e-16	1.7e-13	BLPM
ENSRNOG00000051552	NA	7.7893	2.45e-12	1.05e-09	FS30		ENSRNOG00000010967	Cdc37l1	0.667185	3.78e-15	1.62e-12	FS60		ENSRNOG00000033893	Cacna1h	0.373859	3.84e-09	1.63e-06	FS120		ENSRNOG00000003038	Sft2d2	0.883214	1.95e-05	0.00827379	FS180		ENSRNOG00000010777	Tox	-0.426127	2.66e-06	0.00113047	FS360		ENSRNOG00000009431	Tbc1d4	0.59166	6.68e-16	2.84e-13	BLPM
ENSRNOG00000019659	Aspa	0.613642	4.04e-12	1.68e-09	FS30		ENSRNOG00000015822	Klf13	0.771651	4.72e-15	1.95e-12	FS60		ENSRNOG00000046912	Nr1d2	0.411451	4.85e-09	1.95e-06	FS120		ENSRNOG00000016552	Hmgcs1	-0.436948	2.02e-05	0.00834994	FS180		ENSRNOG00000031364	Kif1c	0.329351	2.79e-06	0.0011512	FS360		ENSRNOG00000013140	Pdzd2	0.684159	9.25e-16	3.83e-13	BLPM
ENSRNOG00000012074	Ifngr1	0.640827	4.49e-12	1.81e-09	FS30		ENSRNOG00000057040	Spns2	0.515061	4.82e-15	1.95e-12	FS60		ENSRNOG00000043186	Ppil6	0.489566	4.85e-09	1.95e-06	FS120		ENSRNOG00000053655	NA	-1.18485	2.27e-05	0.00889359	FS180		ENSRNOG00000014215	Klf9	0.360621	3.93e-06	0.00158146	FS360		ENSRNOG00000051548	Lmod1	0.874463	6.68e-15	2.69e-12	BLPM
ENSRNOG00000013092	Lonrf3	0.637264	6.11e-12	2.41e-09	FS30		ENSRNOG00000005333	Azin1	0.782158	7.28e-15	2.87e-12	FS60		ENSRNOG00000061928	Myo1e	-0.450726	6.27e-09	2.32e-06	FS120		ENSRNOG00000012008	S100a3	-1.03937	2.27e-05	0.00889359	FS180		ENSRNOG00000057040	Spns2	0.319125	4.26e-06	0.00166689	FS360		ENSRNOG00000014293	Nkd1	-0.522894	9.38e-15	3.67e-12	BLPM
ENSRNOG00000014343	Anln	0.788578	6.69e-12	2.5e-09	FS30		ENSRNOG00000051204	Dopey2	0.539019	1.14e-14	4.4e-12	FS60		ENSRNOG00000046452	Fcgr2b	-0.887146	6.21e-09	2.32e-06	FS120		ENSRNOG00000009571	Wipf3	0.398345	2.77e-05	0.0105645	FS180		ENSRNOG00000003510	Fmo2	0.973228	4.74e-06	0.0017614	FS360		ENSRNOG00000015822	Klf13	0.54869	9.77e-15	3.73e-12	BLPM
ENSRNOG00000054344	NA	1.94281	6.58e-12	2.5e-09	FS30		ENSRNOG00000002072	Eva1c	0.875124	1.19e-14	4.46e-12	FS60		ENSRNOG00000028856	Pknox2	-0.380821	6.24e-09	2.32e-06	FS120		ENSRNOG00000004275	Egfl6	-0.77034	3.41e-05	0.0126755	FS180		ENSRNOG00000059207	Oas3	-1.515	4.72e-06	0.0017614	FS360		ENSRNOG00000009440	Gucy1b2	-0.732897	1.05e-14	3.9e-12	BLPM
ENSRNOG00000010967	Cdc37l1	0.569215	1.67e-11	6.1e-09	FS30		ENSRNOG00000009565	Pdk4	1.45323	3.08e-14	1.13e-11	FS60		ENSRNOG00000001796	Dgkg	0.473333	6.52e-09	2.36e-06	FS120		ENSRNOG00000055160	NA	-0.443445	3.94e-05	0.0142899	FS180		ENSRNOG00000013674	Megf10	-0.322548	4.98e-06	0.00180653	FS360		ENSRNOG00000009740	Slco1c1	-0.476641	1.54e-14	5.6e-12	BLPM
ENSRNOG00000010263	Cldn11	0.683851	1.87e-11	6.67e-09	FS30		ENSRNOG00000010447	Tmod2	0.630152	5.09e-14	1.82e-11	FS60		ENSRNOG00000016897	Rlbp1	-0.756359	6.93e-09	2.45e-06	FS120		ENSRNOG00000006931	Eepd1	-0.298223	4.32e-05	0.0153159	FS180		ENSRNOG00000005492	Hpcal1	-0.416898	5.6e-06	0.00198463	FS360		ENSRNOG00000052506	Ak3	0.493624	1.8e-14	6.38e-12	BLPM
ENSRNOG00000015822	Klf13	0.58869	2.2e-11	7.65e-09	FS30		ENSRNOG00000010350	Rcan2	0.691299	5.73e-14	2e-11	FS60		ENSRNOG00000011754	Myom2	0.832025	8.45e-09	2.92e-06	FS120		ENSRNOG00000014343	Anln	0.402171	4.94e-05	0.016961	FS180		ENSRNOG00000017072	Slc16a14	0.482017	5.79e-06	0.00200217	FS360		ENSRNOG00000002057	Slc10a6	1.24521	4.53e-14	1.57e-11	BLPM
ENSRNOG00000006611	Nostrin	0.865759	4.25e-11	1.45e-08	FS30		ENSRNOG00000006324	Trpc6	-0.684294	2.2e-13	7.49e-11	FS60		ENSRNOG00000055305	Parvb	-0.454351	8.79e-09	2.96e-06	FS120		ENSRNOG00000015957	F13a1	0.799351	5.01e-05	0.016961	FS180		ENSRNOG00000021256	Adra1d	0.600235	8.39e-06	0.00282045	FS360		ENSRNOG00000015695	Sult5a1	1.18361	9.33e-14	3.16e-11	BLPM
ENSRNOG00000014061	Dusp5	1.32711	7.24e-11	2.41e-08	FS30		ENSRNOG00000053640	Kcng2	0.64803	3e-13	1e-10	FS60		ENSRNOG00000014448	Arntl	-0.410064	2.06e-08	6.78e-06	FS120		ENSRNOG00000019626	Slc27a5	-0.549432	6.24e-05	0.0206246	FS180		ENSRNOG00000050450	LOC100911951	0.454495	8.68e-06	0.00282045	FS360		ENSRNOG00000017319	Mertk	0.544484	1.09e-13	3.61e-11	BLPM
ENSRNOG00000028274	Myrf	0.559036	8.07e-11	2.57e-08	FS30		ENSRNOG00000006972	Zfp189	0.937166	5.61e-13	1.83e-10	FS60		ENSRNOG00000028930	Dab2	-0.572237	2.38e-08	7.68e-06	FS120		ENSRNOG00000009577	Ndst4	-0.503145	6.5e-05	0.0210424	FS180		ENSRNOG00000024120	Rxfp1	-0.552657	8.72e-06	0.00282045	FS360		ENSRNOG00000049282	Oas2	-1.86757	2.04e-13	6.6e-11	BLPM
ENSRNOG00000007393	Ndrg1	0.678441	7.96e-11	2.57e-08	FS30		ENSRNOG00000014293	Nkd1	-0.594114	1.62e-12	5.16e-10	FS60		ENSRNOG00000025735	Wdr86	-1.01484	2.85e-08	8.99e-06	FS120		ENSRNOG00000038943	RGD1560034	-0.332171	6.89e-05	0.021819	FS180		ENSRNOG00000013160	Sash1	-0.288586	9.62e-06	0.00304554	FS360		ENSRNOG00000010350	Rcan2	0.563884	2.78e-13	8.8e-11	BLPM
ENSRNOG00000026902	Lyve1	2.17956	9.96e-11	3.1e-08	FS30		ENSRNOG00000001843	Bcl6	0.670008	1.84e-12	5.74e-10	FS60		ENSRNOG00000046889	Dbi	-0.483399	3.07e-08	9.29e-06	FS120		ENSRNOG00000015695	Sult5a1	0.653602	7.83e-05	0.0242878	FS180		ENSRNOG00000009522	Adra1a	-0.387456	9.97e-06	0.0030916	FS360		ENSRNOG00000015904	Wfdc1	0.910786	3.8e-13	1.18e-10	BLPM
ENSRNOG00000014648	Efnb2	-0.512671	1.3e-10	3.97e-08	FS30		ENSRNOG00000025377	Ankdd1b	1.87891	3.49e-12	1.07e-09	FS60		ENSRNOG00000002278	Tec	-0.500339	3.02e-08	9.29e-06	FS120		ENSRNOG00000015019	Spg21	-0.406929	0.000102624	0.0311725	FS180		ENSRNOG00000013585	Nmnat3	-0.350307	1.04e-05	0.00314482	FS360		ENSRNOG00000053803	NA	1.21336	4.03e-13	1.22e-10	BLPM
ENSRNOG00000029980	Zbtb16	0.693452	2.67e-10	8e-08	FS30		ENSRNOG00000059579	Gpt2	0.53889	4.82e-12	1.44e-09	FS60		ENSRNOG00000016023	Kank1	-0.421958	3.36e-08	9.77e-06	FS120		ENSRNOG00000017808	Klf15	0.405804	0.000109664	0.0326019	FS180		ENSRNOG00000019996	Slc16a1	-0.438156	1.18e-05	0.00351388	FS360		ENSRNOG00000005923	Mtmr2	0.514008	4.47e-13	1.33e-10	BLPM
ENSRNOG00000022523	Fkbp5	0.801629	3.3e-10	9.48e-08	FS30		ENSRNOG00000027839	Ptk2b	0.549416	6.3e-12	1.85e-09	FS60		ENSRNOG00000059207	Oas3	-1.81265	3.34e-08	9.77e-06	FS120		ENSRNOG00000002972	RGD1565283	0.558094	0.00011171	0.0326019	FS180		ENSRNOG00000010253	Cd163	0.95338	1.28e-05	0.00372833	FS360		ENSRNOG00000006972	Zfp189	0.777917	1.22e-12	3.55e-10	BLPM
ENSRNOG00000001250	Lfng	0.916308	3.27e-10	9.48e-08	FS30		ENSRNOG00000012830	Paqr8	0.706582	7.17e-12	2.07e-09	FS60		ENSRNOG00000056612	Unc13c	-0.604639	4.21e-08	1.2e-05	FS120		ENSRNOG00000057008	NA	0.660532	0.000129724	0.037131	FS180		ENSRNOG00000012475	Prr5	0.46704	1.58e-05	0.00450971	FS360		ENSRNOG00000005515	Rhbdl3	0.51326	1.35e-12	3.86e-10	BLPM
ENSRNOG00000026392	Cdh12	0.604246	5.79e-10	1.63e-07	FS30		ENSRNOG00000010124	Trim2	0.493142	1.51e-11	4.26e-09	FS60		ENSRNOG00000009955	Plch1	-0.450609	4.4e-08	1.23e-05	FS120		ENSRNOG00000023148	Col11a1	0.349114	0.000142891	0.0401282	FS180		ENSRNOG00000015695	Sult5a1	0.72567	1.64e-05	0.00460971	FS360		ENSRNOG00000001843	Bcl6	0.558083	2.02e-12	5.67e-10	BLPM
ENSRNOG00000020254	Per2	0.585155	7.84e-10	2.17e-07	FS30		ENSRNOG00000030983	B3galt5	0.657947	1.6e-11	4.43e-09	FS60		ENSRNOG00000000307	Mical1	0.705481	5.07e-08	1.39e-05	FS120		ENSRNOG00000018567	Slc20a1	-0.27641	0.000147019	0.0405227	FS180		ENSRNOG00000009658	Rnf19a	0.286079	1.95e-05	0.00537477	FS360		ENSRNOG00000019536	Smim3	0.806917	2.53e-12	6.96e-10	BLPM
ENSRNOG00000057153	Pla1a	0.867625	9.26e-10	2.52e-07	FS30		ENSRNOG00000019354	Ptch1	-0.468837	1.68e-11	4.59e-09	FS60		ENSRNOG00000031136	Ntng1	-0.444057	5.45e-08	1.47e-05	FS120		ENSRNOG00000009440	Gucy1b2	-0.362995	0.000151441	0.0409828	FS180		ENSRNOG00000056656	NA	0.342783	2.09e-05	0.00554231	FS360		ENSRNOG00000056656	NA	0.639914	2.73e-12	7.39e-10	BLPM
ENSRNOG00000053640	Kcng2	0.52943	1.39e-09	3.72e-07	FS30		ENSRNOG00000047307	Cntfr	0.610372	1.86e-11	4.9e-09	FS60		ENSRNOG00000010489	Samd4a	-0.383119	6.52e-08	1.73e-05	FS120		ENSRNOG00000021702	Mcmdc2	0.301773	0.000164914	0.0436185	FS180		ENSRNOG00000060513	NA	-0.870708	2.08e-05	0.00554231	FS360		ENSRNOG00000007118	Eva1a	0.768144	3.02e-12	8.03e-10	BLPM
ENSRNOG00000033261	Fam107a	0.502375	1.44e-09	3.78e-07	FS30		ENSRNOG00000007062	Rin3	0.994058	1.85e-11	4.9e-09	FS60		ENSRNOG00000010947	Mmp14	-1.20422	9.5e-08	2.43e-05	FS120		ENSRNOG00000050831	Vom2r35	-0.63287	0.000167042	0.0436185	FS180		ENSRNOG00000004332	Egfr	-0.294671	2.46e-05	0.00640954	FS360		ENSRNOG00000056228	Atp10a	0.488844	4.28e-12	1.12e-09	BLPM
ENSRNOG00000005046	Tspan13	0.456665	1.51e-09	3.89e-07	FS30		ENSRNOG00000016448	Eef2k	0.539028	1.92e-11	4.96e-09	FS60		ENSRNOG00000025612	Sez6l	0.498404	9.34e-08	2.43e-05	FS120		ENSRNOG00000011445	Nkain1	-0.720216	0.000179141	0.0459713	FS180		ENSRNOG00000018700	Mobp	0.440783	2.56e-05	0.00656496	FS360		ENSRNOG00000007387	Per1	0.78843	9.34e-12	2.4e-09	BLPM
ENSRNOG00000008336	Tnfrsf11b	-0.806552	1.6e-09	4.05e-07	FS30		ENSRNOG00000015225	Gramd3	0.461012	2.16e-11	5.5e-09	FS60		ENSRNOG00000003134	Slc4a4	0.457588	9.84e-08	2.47e-05	FS120		ENSRNOG00000005365	Kcnip1	0.523403	0.000215975	0.0544842	FS180		ENSRNOG00000007047	Eps8	-0.310443	2.73e-05	0.00688451	FS360		ENSRNOG00000013092	Lonrf3	0.69909	1.15e-11	2.89e-09	BLPM
ENSRNOG00000014205	Klf2	1.77158	1.73e-09	4.27e-07	FS30		ENSRNOG00000015695	Sult5a1	1.20901	2.58e-11	6.44e-09	FS60		ENSRNOG00000003242	Gulp1	-0.54506	1.1e-07	2.73e-05	FS120		ENSRNOG00000053640	Kcng2	0.326327	0.000221513	0.0549499	FS180		ENSRNOG00000029292	LOC500877	0.418529	2.83e-05	0.00702521	FS360		ENSRNOG00000057256	Slc19a3	1.54369	1.38e-11	3.43e-09	BLPM
ENSRNOG00000027245	Tdrp	-0.665974	1.74e-09	4.27e-07	FS30		ENSRNOG00000012988	Lix1	-0.698179	2.69e-11	6.62e-09	FS60		ENSRNOG00000020254	Per2	0.437771	1.15e-07	2.8e-05	FS120		ENSRNOG00000031167	Srxn1	0.365441	0.000230214	0.0561723	FS180		ENSRNOG00000033090	Ltbp1	-0.461856	2.94e-05	0.00705766	FS360		ENSRNOG00000009565	Pdk4	1.14405	2.31e-11	5.54e-09	BLPM
ENSRNOG00000013869	Kcnj4	-0.7582	1.81e-09	4.37e-07	FS30		ENSRNOG00000021255	Smox	0.484493	3.22e-11	7.79e-09	FS60		ENSRNOG00000027839	Ptk2b	0.380669	1.17e-07	2.8e-05	FS120		ENSRNOG00000059579	Gpt2	0.236087	0.000244069	0.0585922	FS180		ENSRNOG00000014658	Zfp423	-0.301889	2.93e-05	0.00705766	FS360		ENSRNOG00000031167	Srxn1	0.501598	2.3e-11	5.54e-09	BLPM
ENSRNOG00000009565	Pdk4	1.31886	1.91e-09	4.53e-07	FS30		ENSRNOG00000014751	Ret	1.121	4.19e-11	9.98e-09	FS60		ENSRNOG00000007422	Vav2	0.517545	1.3e-07	3.06e-05	FS120		ENSRNOG00000032206	Cntnap5b	-0.335189	0.000255272	0.0603091	FS180		ENSRNOG00000056457	Gpd1	0.806019	3.23e-05	0.00761872	FS360		ENSRNOG00000018865	Adamts12	-0.636149	3.37e-11	7.97e-09	BLPM
ENSRNOG00000017392	Fgf2	0.477624	2.58e-09	6.03e-07	FS30		ENSRNOG00000052506	Ak3	0.525858	4.66e-11	1.09e-08	FS60		ENSRNOG00000051725	NA	-0.638569	1.39e-07	3.22e-05	FS120		ENSRNOG00000004972	Upp1	0.599588	0.000274498	0.0638379	FS180		ENSRNOG00000010161	Myo10	-0.29353	3.47e-05	0.00805615	FS360		ENSRNOG00000033397	Adamts20	0.461973	5.28e-11	1.23e-08	BLPM
ENSRNOG00000010574	Ptpn1	0.397397	3.02e-09	6.95e-07	FS30		ENSRNOG00000047493	Slco1a4	-0.789908	7.5e-11	1.73e-08	FS60		ENSRNOG00000000040	RGD1304622	-0.638721	1.61e-07	3.68e-05	FS120		ENSRNOG00000010535	Cdh18	-0.29789	0.000281078	0.0643626	FS180		ENSRNOG00000023720	Ntm	-0.311162	4.09e-05	0.00935405	FS360		ENSRNOG00000030124	Ptpn11	0.406583	6.65e-11	1.52e-08	BLPM
ENSRNOG00000049937	Pdxk	0.630592	3.89e-09	8.81e-07	FS30		ENSRNOG00000014096	Nr3c1	-0.67975	7.66e-11	1.74e-08	FS60		ENSRNOG00000013309	Pik3ap1	-0.590756	2.01e-07	4.52e-05	FS120		ENSRNOG00000002979	Tbx19	0.803548	0.000315064	0.0710517	FS180		ENSRNOG00000017198	Hif3a	0.850033	4.63e-05	0.0104271	FS360		ENSRNOG00000005669	Car8	-0.665569	7.49e-11	1.69e-08	BLPM
ENSRNOG00000033940	Adgrl4	0.643125	3.96e-09	8.84e-07	FS30		ENSRNOG00000019536	Smim3	0.90552	7.94e-11	1.78e-08	FS60		ENSRNOG00000017065	Arhgap28	-0.509564	2.45e-07	5.43e-05	FS120		ENSRNOG00000057174	NA	-0.687285	0.000322945	0.0717419	FS180		ENSRNOG00000058094	Lyst	0.336414	6.15e-05	0.0133148	FS360		ENSRNOG00000015957	F13a1	1.0596	1.39e-10	3.09e-08	BLPM
ENSRNOG00000000521	Cdkn1a	1.40784	5.12e-09	1.13e-06	FS30		ENSRNOG00000010253	Cd163	1.32991	9.35e-11	2.06e-08	FS60		ENSRNOG00000057040	Spns2	0.329151	2.52e-07	5.49e-05	FS120		ENSRNOG00000028946	Cdc42ep4	0.258708	0.000344558	0.0718736	FS180		ENSRNOG00000000307	Mical1	0.547427	6.04e-05	0.0133148	FS360		ENSRNOG00000015124	Gpam	-0.381038	1.47e-10	3.21e-08	BLPM
ENSRNOG00000002045	Anxa3	0.520109	5.32e-09	1.15e-06	FS30		ENSRNOG00000026564	Ptpdc1	0.506317	2.73e-10	5.94e-08	FS60		ENSRNOG00000058308	Asic2	0.375457	2.61e-07	5.62e-05	FS120		ENSRNOG00000015768	Cml5	0.665059	0.000347682	0.0718736	FS180		ENSRNOG00000034031	Vstm2l	-0.330741	6.18e-05	0.0133148	FS360		ENSRNOG00000011946	Ptn	-0.434337	1.64e-10	3.53e-08	BLPM
ENSRNOG00000012749	C1qb	1.85318	5.59e-09	1.18e-06	FS30		ENSRNOG00000003442	Adora1	0.475166	3.18e-10	6.82e-08	FS60		ENSRNOG00000005365	Kcnip1	0.985965	2.69e-07	5.65e-05	FS120		ENSRNOG00000007408	Ebf4	-0.327486	0.000331195	0.0718736	FS180		ENSRNOG00000053803	NA	0.76666	6.57e-05	0.0139612	FS360		ENSRNOG00000005302	Slc2a9	0.583476	1.73e-10	3.63e-08	BLPM
ENSRNOG00000000955	Lnx2	-0.558155	5.62e-09	1.18e-06	FS30		ENSRNOG00000005302	Slc2a9	0.743814	3.54e-10	7.48e-08	FS60		ENSRNOG00000011310	Pde10a	0.522366	2.71e-07	5.65e-05	FS120		ENSRNOG00000057367	Glud1	-0.21686	0.000345681	0.0718736	FS180		ENSRNOG00000012546	Frmpd1	-0.502397	7.1e-05	0.0148847	FS360		ENSRNOG00000010557	Smarcd2	0.591114	1.72e-10	3.63e-08	BLPM
ENSRNOG00000058094	Lyst	0.46422	5.94e-09	1.23e-06	FS30		ENSRNOG00000020811	Il6r	0.612241	4.44e-10	9.25e-08	FS60		ENSRNOG00000005515	Rhbdl3	0.360992	2.98e-07	6.14e-05	FS120		ENSRNOG00000000905	Tex26	-0.64212	0.000336358	0.0718736	FS180		ENSRNOG00000031167	Srxn1	0.347882	8.24e-05	0.0170183	FS360		ENSRNOG00000030983	B3galt5	0.542586	2.2e-10	4.55e-08	BLPM
ENSRNOG00000014316	Rapgef1	0.443942	8.77e-09	1.8e-06	FS30		ENSRNOG00000017879	Gab1	-0.466303	4.74e-10	9.73e-08	FS60		ENSRNOG00000032206	Cntnap5b	-0.439613	3.32e-07	6.67e-05	FS120		ENSRNOG00000014465	Oca2	0.691542	0.000404939	0.0825631	FS180		ENSRNOG00000001825	Pkp2	0.403736	8.5e-05	0.0173286	FS360		ENSRNOG00000022386	Opalin	-0.482117	3.49e-10	7.12e-08	BLPM
ENSRNOG00000016552	Hmgcs1	-0.835796	1.15e-08	2.33e-06	FS30		ENSRNOG00000018903	Pik3r1	0.463565	4.97e-10	1.01e-07	FS60		ENSRNOG00000016189	Frmd5	-0.323809	3.33e-07	6.67e-05	FS120		ENSRNOG00000006807	Aldob	0.742272	0.000422431	0.0827299	FS180		ENSRNOG00000004281	Cobl	-0.324682	9.32e-05	0.01825	FS360		ENSRNOG00000004275	Egfl6	-1.18091	3.58e-10	7.2e-08	BLPM
ENSRNOG00000009267	B3gnt2	0.693247	1.45e-08	2.9e-06	FS30		ENSRNOG00000015445	Mal	0.670365	5.51e-10	1.1e-07	FS60		ENSRNOG00000019383	Tef	0.405815	3.37e-07	6.67e-05	FS120		ENSRNOG00000016470	Ndufa10	0.288759	0.000417776	0.0827299	FS180		ENSRNOG00000007726	Mcam	-0.505143	9.24e-05	0.01825	FS360		ENSRNOG00000037957	Aifm3	0.544658	4.52e-10	8.97e-08	BLPM
ENSRNOG00000056151	AABR07007642.1	0.524254	1.53e-08	2.97e-06	FS30		ENSRNOG00000009658	Rnf19a	0.463389	1.05e-09	2.06e-07	FS60		ENSRNOG00000021670	Frem2	-0.601494	4.06e-07	7.92e-05	FS120		ENSRNOG00000006639	Scn9a	-0.254731	0.000418295	0.0827299	FS180		ENSRNOG00000004972	Upp1	0.608037	9.18e-05	0.01825	FS360		ENSRNOG00000045743	Etnppl	1.07583	4.81e-10	9.41e-08	BLPM
ENSRNOG00000017319	Mertk	0.452331	1.52e-08	2.97e-06	FS30		ENSRNOG00000020088	Klhl26	0.483923	1.18e-09	2.3e-07	FS60		ENSRNOG00000001128	Tesc	0.424113	4.41e-07	8.5e-05	FS120		ENSRNOG00000016897	Rlbp1	-0.420524	0.000432526	0.0836068	FS180		ENSRNOG00000009577	Ndst4	-0.537597	0.000108279	0.0209204	FS360		ENSRNOG00000011696	Lifr	0.489748	6.84e-10	1.32e-07	BLPM
ENSRNOG00000047493	Slco1a4	-0.648255	1.61e-08	3.08e-06	FS30		ENSRNOG00000061099	AABR07033324.1	-1.05563	1.24e-09	2.39e-07	FS60		ENSRNOG00000004281	Cobl	-0.387299	4.8e-07	9.12e-05	FS120		ENSRNOG00000000306	Smpd2	0.614663	0.000438988	0.0837679	FS180		ENSRNOG00000007989	Chst1	0.272441	0.000111884	0.0210991	FS360		ENSRNOG00000016897	Rlbp1	-0.77612	7.86e-10	1.5e-07	BLPM
ENSRNOG00000001544	Cyyr1	-0.484086	1.77e-08	3.35e-06	FS30		ENSRNOG00000004812	Sema6d	-0.441632	1.42e-09	2.69e-07	FS60		ENSRNOG00000016812	Adamts16	-0.563878	5.25e-07	9.86e-05	FS120		ENSRNOG00000016023	Kank1	-0.226797	0.000496875	0.0930597	FS180		ENSRNOG00000015768	Cml5	0.698907	0.000112041	0.0210991	FS360		ENSRNOG00000056612	Unc13c	-0.569765	8.25e-10	1.55e-07	BLPM
ENSRNOG00000014197	Tmem51	-0.583119	2.05e-08	3.84e-06	FS30		ENSRNOG00000058727	NA	5.67032	1.55e-09	2.9e-07	FS60		ENSRNOG00000003005	Rasgef1c	-0.648648	5.44e-07	0.000100863	FS120		ENSRNOG00000021855	Kcp	-0.61427	0.000500187	0.0930597	FS180		ENSRNOG00000010489	Samd4a	-0.265974	0.000122267	0.022737	FS360		ENSRNOG00000007284	Slc2a1	0.470533	1.11e-09	2.03e-07	BLPM
ENSRNOG00000060858	NA	0.61921	2.1e-08	3.88e-06	FS30		ENSRNOG00000016679	Tmc7	-0.496611	1.66e-09	3.08e-07	FS60		ENSRNOG00000005934	Mlip	-0.517058	7.34e-07	0.000134124	FS120		ENSRNOG00000021984	Rgs7	-0.32053	0.000521013	0.0957377	FS180		ENSRNOG00000015794	Fam83d	0.533705	0.000127676	0.0234498	FS360		ENSRNOG00000010777	Tox	-0.572704	1.09e-09	2.03e-07	BLPM
ENSRNOG00000027839	Ptk2b	0.462437	2.32e-08	4.23e-06	FS30		ENSRNOG00000007345	Amot	0.627756	2e-09	3.57e-07	FS60		ENSRNOG00000014163	Zfp536	0.410939	7.41e-07	0.000134124	FS120		ENSRNOG00000002896	Prdx6	0.381095	0.000533656	0.0968651	FS180		ENSRNOG00000050137	Ajap1	0.360574	0.000145557	0.0261191	FS360		ENSRNOG00000015383	Asxl3	-0.395623	1.18e-09	2.15e-07	BLPM
ENSRNOG00000007118	Eva1a	0.647693	2.72e-08	4.9e-06	FS30		ENSRNOG00000012362	Cacng3	-0.646826	2e-09	3.57e-07	FS60		ENSRNOG00000024730	Ppm1e	0.485156	7.65e-07	0.000136759	FS120		ENSRNOG00000014863	Reck	-0.227951	0.00057362	0.102865	FS180		ENSRNOG00000014137	Fbln1	0.379763	0.000147183	0.0261191	FS360		ENSRNOG00000022730	Zfp57	0.486622	1.27e-09	2.28e-07	BLPM
ENSRNOG00000030920	Rtn4r	-0.629896	2.76e-08	4.91e-06	FS30		ENSRNOG00000014288	Fn1	1.02655	1.95e-09	3.57e-07	FS60		ENSRNOG00000032659	Plcl1	0.349238	9.17e-07	0.000161972	FS120		ENSRNOG00000018294	Hspa5	0.516218	0.000598717	0.104388	FS180		ENSRNOG00000037687	Rspo2	0.507656	0.000147476	0.0261191	FS360		ENSRNOG00000007990	Adipor2	0.659311	1.38e-09	2.44e-07	BLPM
ENSRNOG00000046667	Fosb	1.457	2.88e-08	5.07e-06	FS30		ENSRNOG00000023643	Mmp17	0.593901	2.26e-09	3.99e-07	FS60		ENSRNOG00000053803	NA	0.836774	9.49e-07	0.000165584	FS120		ENSRNOG00000039057	Klf8	0.444043	0.000603157	0.104388	FS180		ENSRNOG00000013867	Fgf1	-0.41854	0.000153484	0.0268633	FS360		ENSRNOG00000046912	Nr1d2	0.397417	1.48e-09	2.58e-07	BLPM
ENSRNOG00000016163	Slc1a3	0.430145	3.56e-08	6.2e-06	FS30		ENSRNOG00000010047	Ddit4l2	-1.88685	2.45e-09	4.26e-07	FS60		ENSRNOG00000025406	Iqgap2	0.561755	9.62e-07	0.000166007	FS120		ENSRNOG00000053232	Ror2	0.300978	0.000600742	0.104388	FS180		ENSRNOG00000003969	Fam20a	-0.34993	0.000155929	0.0269738	FS360		ENSRNOG00000019383	Tef	0.434787	1.66e-09	2.88e-07	BLPM
ENSRNOG00000014548	Nedd9	0.402741	4.24e-08	7.29e-06	FS30		ENSRNOG00000005616	Ncoa3	0.436313	2.81e-09	4.84e-07	FS60		ENSRNOG00000014343	Anln	0.435265	9.83e-07	0.00016764	FS120		ENSRNOG00000059068	NA	-0.779472	0.000616872	0.105535	FS180		ENSRNOG00000027061	Nxpe5	-0.616876	0.000163551	0.0279672	FS360		ENSRNOG00000000299	Foxo3	0.372505	1.79e-09	3.06e-07	BLPM
ENSRNOG00000002322	RGD1310587	-2.01363	7.02e-08	1.19e-05	FS30		ENSRNOG00000020298	Bag3	0.909019	3.14e-09	5.34e-07	FS60		ENSRNOG00000006170	Bach2	-0.336126	1.03e-06	0.000174154	FS120		ENSRNOG00000018700	Mobp	0.28945	0.000638645	0.108018	FS180		ENSRNOG00000020650	Slc17a7	0.260756	0.0001679	0.0283847	FS360		ENSRNOG00000004890	Adcy8	-0.628125	3.61e-09	6.1e-07	BLPM
ENSRNOG00000025895	Sdpr	0.978312	8.09e-08	1.36e-05	FS30		ENSRNOG00000047450	Lmo3	-0.513421	3.36e-09	5.67e-07	FS60		ENSRNOG00000002085	Thegl	-1.27469	1.18e-06	0.0001962	FS120		ENSRNOG00000007290	Atp1a2	0.218684	0.000725989	0.120062	FS180		ENSRNOG00000012795	Cables1	0.289268	0.000170439	0.0284902	FS360		ENSRNOG00000058094	Lyst	0.457105	5.55e-09	9.27e-07	BLPM
ENSRNOG00000005333	Azin1	0.578403	8.25e-08	1.37e-05	FS30		ENSRNOG00000017808	Klf15	0.593411	3.79e-09	6.31e-07	FS60		ENSRNOG00000011425	Ptpn3	0.353049	1.27e-06	0.000209393	FS120		ENSRNOG00000007219	Hsp90aa1	0.578183	0.000718137	0.120062	FS180		ENSRNOG00000001704	Runx1	-0.378025	0.00018343	0.0303209	FS360		ENSRNOG00000016753	Slc14a1	-0.593802	5.74e-09	9.49e-07	BLPM
ENSRNOG00000017286	Ephx2	-0.732386	8.48e-08	1.38e-05	FS30		ENSRNOG00000027016	Cobll1	-0.465031	3.86e-09	6.36e-07	FS60		ENSRNOG00000004972	Upp1	0.747834	1.36e-06	0.000221182	FS120		ENSRNOG00000029370	Abhd3	0.213117	0.000768443	0.120395	FS180		ENSRNOG00000031760	Fmn1	-0.381583	0.000186528	0.0304943	FS360		ENSRNOG00000014137	Fbln1	0.485582	6.23e-09	1.02e-06	BLPM
ENSRNOG00000000307	Mical1	0.690922	8.4e-08	1.38e-05	FS30		ENSRNOG00000008758	Tspan18	0.650765	4.28e-09	6.97e-07	FS60		ENSRNOG00000042326	Smpdl3b	0.437045	1.48e-06	0.000238188	FS120		ENSRNOG00000004890	Adcy8	-0.285334	0.000764988	0.120395	FS180		ENSRNOG00000043219	Fbn2	-0.58808	0.000198377	0.0320788	FS360		ENSRNOG00000010085	Cldn10	-0.400949	7.13e-09	1.15e-06	BLPM
ENSRNOG00000000306	Smpd2	0.895596	9.83e-08	1.58e-05	FS30		ENSRNOG00000003997	Pld5	1.08858	5.34e-09	8.6e-07	FS60		ENSRNOG00000016210	Micalcl	0.749372	1.78e-06	0.000283902	FS120		ENSRNOG00000008907	Fggy	-0.250092	0.000743652	0.120395	FS180		ENSRNOG00000048036	Ncan	-0.306109	0.000206957	0.0328644	FS360		ENSRNOG00000008082	Rgs6	-0.418384	7.45e-09	1.19e-06	BLPM
ENSRNOG00000045743	Etnppl	0.812112	1e-07	1.6e-05	FS30		ENSRNOG00000003289	Lap3	-0.555644	5.75e-09	9.18e-07	FS60		ENSRNOG00000033942	Grin2a	0.515843	1.85e-06	0.000286738	FS120		ENSRNOG00000005492	Hpcal1	-0.362799	0.000754455	0.120395	FS180		ENSRNOG00000021102	Scn1b	0.363197	0.000207653	0.0328644	FS360		ENSRNOG00000011526	Pcsk6	-0.441768	7.59e-09	1.2e-06	BLPM
ENSRNOG00000001149	Pxn	0.461039	1.03e-07	1.62e-05	FS30		ENSRNOG00000009431	Tbc1d4	0.573642	6.19e-09	9.77e-07	FS60		ENSRNOG00000060065	NA	-0.936301	1.86e-06	0.000286738	FS120		ENSRNOG00000015518	Rbp4	0.727891	0.000746161	0.120395	FS180		ENSRNOG00000027592	Rerg	0.337692	0.000211136	0.0330638	FS360		ENSRNOG00000047307	Cntfr	0.485488	8.54e-09	1.32e-06	BLPM
ENSRNOG00000017720	Mxd1	-0.653838	1.18e-07	1.84e-05	FS30		ENSRNOG00000058094	Lyst	0.450255	7.51e-09	1.15e-06	FS60		ENSRNOG00000014863	Reck	-0.30751	1.83e-06	0.000286738	FS120		ENSRNOG00000007041	Abcg2	0.282943	0.000815034	0.126364	FS180		ENSRNOG00000051725	NA	-0.538	0.000218315	0.033832	FS360		ENSRNOG00000021027	Dbp	0.594897	8.44e-09	1.32e-06	BLPM
ENSRNOG00000023509	Irs2	0.532101	1.22e-07	1.88e-05	FS30		ENSRNOG00000045941	Susd6	0.45265	7.5e-09	1.15e-06	FS60		ENSRNOG00000010984	Anxa11	0.32346	2.06e-06	0.000315606	FS120		ENSRNOG00000033581	NA	0.397332	0.000905228	0.138151	FS180		ENSRNOG00000032378	Atp1a4	-0.551189	0.000224947	0.0345004	FS360		ENSRNOG00000003442	Adora1	0.313236	1.83e-08	2.8e-06	BLPM
ENSRNOG00000015225	Gramd3	0.358235	1.63e-07	2.48e-05	FS30		ENSRNOG00000005882	Tle1	-0.523172	7.39e-09	1.15e-06	FS60		ENSRNOG00000049985	Gprasp1	-0.376591	2.2e-06	0.000328632	FS120		ENSRNOG00000019265	Pcdh12	-1.18329	0.000909618	0.138151	FS180		ENSRNOG00000012347	Gata2	-0.848921	0.000232381	0.0352769	FS360		ENSRNOG00000057367	Glud1	-0.326225	1.84e-08	2.8e-06	BLPM
ENSRNOG00000016566	Arhgap39	0.39225	1.93e-07	2.88e-05	FS30		ENSRNOG00000021256	Adra1d	0.822998	7.82e-09	1.18e-06	FS60		ENSRNOG00000011967	Nphp4	0.324627	2.18e-06	0.000328632	FS120		ENSRNOG00000024733	Mnd1	-0.795917	0.00103123	0.155038	FS180		ENSRNOG00000029980	Zbtb16	0.399172	0.000243336	0.0365668	FS360		ENSRNOG00000009957	Slc25a13	0.368598	2.96e-08	4.44e-06	BLPM
ENSRNOG00000009000	Foxj2	-0.669889	1.92e-07	2.88e-05	FS30		ENSRNOG00000013309	Pik3ap1	-0.798982	8.29e-09	1.24e-06	FS60		ENSRNOG00000012876	Slc6a13	-0.632942	2.22e-06	0.000328632	FS120		ENSRNOG00000029191	LOC685067	-0.698185	0.0010556	0.156591	FS180		ENSRNOG00000013484	Gsta1	0.433312	0.000251869	0.0367358	FS360		ENSRNOG00000013674	Megf10	-0.411604	3.89e-08	5.79e-06	BLPM
ENSRNOG00000011238	Tiparp	0.543238	2.31e-07	3.42e-05	FS30		ENSRNOG00000011696	Lifr	0.687734	1.01e-08	1.5e-06	FS60		ENSRNOG00000007302	Fbn1	0.369077	2.32e-06	0.000341025	FS120		ENSRNOG00000038980	Lypd6	-0.408837	0.00106259	0.156591	FS180		ENSRNOG00000015445	Mal	0.420127	0.000250175	0.0367358	FS360		ENSRNOG00000008336	Tnfrsf11b	-0.603351	4.16e-08	6.12e-06	BLPM
ENSRNOG00000028422	Rmnd5a	-0.412081	2.62e-07	3.84e-05	FS30		ENSRNOG00000010284	St3gal5	0.422979	1.05e-08	1.54e-06	FS60		ENSRNOG00000007920	Ssbp3	0.321993	2.4e-06	0.000348475	FS120		ENSRNOG00000046889	Dbi	-0.278351	0.00108763	0.157683	FS180		ENSRNOG00000015615	Tnfrsf11a	0.338998	0.00024906	0.0367358	FS360		ENSRNOG00000007047	Eps8	-0.365975	4.76e-08	6.82e-06	BLPM
ENSRNOG00000021316	Tmem98	-0.803717	2.69e-07	3.91e-05	FS30		ENSRNOG00000045605	Uxs1	0.462011	1.09e-08	1.58e-06	FS60		ENSRNOG00000017511	Dcdc2	-0.535623	2.77e-06	0.000399609	FS120		ENSRNOG00000003386	Rbfox3	-0.304142	0.00111044	0.157683	FS180		ENSRNOG00000021916	Slc16a12	0.489912	0.000259176	0.0374345	FS360		ENSRNOG00000013585	Nmnat3	-0.419708	4.76e-08	6.82e-06	BLPM
ENSRNOG00000010047	Ddit4l2	-1.77468	3.43e-07	4.93e-05	FS30		ENSRNOG00000014660	Usp53	0.381226	1.18e-08	1.7e-06	FS60		ENSRNOG00000034031	Vstm2l	-0.366474	3.01e-06	0.000429818	FS120		ENSRNOG00000004303	Timp3	0.316584	0.00110354	0.157683	FS180		ENSRNOG00000060518	AABR07015057.1	-0.860371	0.000277637	0.038966	FS360		ENSRNOG00000010447	Tmod2	0.367902	4.67e-08	6.82e-06	BLPM
ENSRNOG00000056017	Bcl7a	-0.536125	3.75e-07	5.34e-05	FS30		ENSRNOG00000002232	Aff1	0.41342	1.42e-08	2.02e-06	FS60		ENSRNOG00000013036	Epha8	0.831394	3.24e-06	0.000457965	FS120		ENSRNOG00000006972	Zfp189	0.425962	0.00111238	0.157683	FS180		ENSRNOG00000000477	Daxx	0.546728	0.000276435	0.038966	FS360		ENSRNOG00000010967	Cdc37l1	0.401656	5.11e-08	7.18e-06	BLPM
ENSRNOG00000005447	LOC100364791	-0.364359	3.89e-07	5.45e-05	FS30		ENSRNOG00000026793	Nt5dc3	0.46247	1.43e-08	2.02e-06	FS60		ENSRNOG00000012531	Ephb2	0.38843	3.51e-06	0.000491161	FS120		ENSRNOG00000013585	Nmnat3	-0.258321	0.00113732	0.158204	FS180		ENSRNOG00000003997	Pld5	0.723044	0.000276557	0.038966	FS360		ENSRNOG00000057040	Spns2	0.338648	5.07e-08	7.18e-06	BLPM
ENSRNOG00000015615	Tnfrsf11a	0.670828	3.9e-07	5.45e-05	FS30		ENSRNOG00000017072	Slc16a14	0.666184	1.48e-08	2.07e-06	FS60		ENSRNOG00000054508	Foxp2	-0.325438	3.64e-06	0.000504935	FS120		ENSRNOG00000003219	Trim16	-0.724553	0.00112965	0.158204	FS180		ENSRNOG00000051620	Tspan9	-0.231804	0.000284753	0.0395913	FS360		ENSRNOG00000020088	Klhl26	0.39748	5.77e-08	8.03e-06	BLPM
ENSRNOG00000007152	Bhlhe40	0.906078	4.42e-07	6.12e-05	FS30		ENSRNOG00000007590	Eya1	0.465268	2.01e-08	2.79e-06	FS60		ENSRNOG00000004772	Cytip	-1.26322	3.76e-06	0.000516666	FS120		ENSRNOG00000004810	Plcb1	-0.284882	0.00119179	0.163892	FS180		ENSRNOG00000000996	Arpc1a	0.254466	0.000298022	0.0403635	FS360		ENSRNOG00000060513	NA	-1.0471	7.07e-08	9.74e-06	BLPM
ENSRNOG00000038574	Rassf9	-0.737534	4.66e-07	6.39e-05	FS30		ENSRNOG00000016281	Col4a1	0.45167	2.1e-08	2.89e-06	FS60		ENSRNOG00000002811	Brinp3	-0.431196	3.82e-06	0.000519528	FS120		ENSRNOG00000014358	Zic5	0.611196	0.00120023	0.163892	FS180		ENSRNOG00000010085	Cldn10	-0.27783	0.000298679	0.0403635	FS360		ENSRNOG00000059215	Pqlc1	0.408664	7.46e-08	1.02e-05	BLPM
ENSRNOG00000001192	Gltp	-0.649952	5.08e-07	6.91e-05	FS30		ENSRNOG00000008936	Map3k6	1.96786	2.33e-08	3.18e-06	FS60		ENSRNOG00000052080	Camk2b	0.408729	3.87e-06	0.000522438	FS120		ENSRNOG00000060348	Zdhhc23	-0.312733	0.00124497	0.168456	FS180		ENSRNOG00000059406	Ier5	-0.377969	0.000295951	0.0403635	FS360		ENSRNOG00000009658	Rnf19a	0.324098	7.94e-08	1.07e-05	BLPM
ENSRNOG00000002471	Polq	0.513659	5.2e-07	7.01e-05	FS30		ENSRNOG00000058186	Errfi1	0.823732	2.5e-08	3.32e-06	FS60		ENSRNOG00000056550	Epb41l4b	0.275853	3.96e-06	0.000524977	FS120		ENSRNOG00000060587	NA	-0.885724	0.00125648	0.168481	FS180		ENSRNOG00000017808	Klf15	0.382172	0.000301159	0.0403635	FS360		ENSRNOG00000015003	Pex11a	1.09966	8.02e-08	1.08e-05	BLPM
ENSRNOG00000004300	Gtf2a1	-0.439369	5.63e-07	7.51e-05	FS30		ENSRNOG00000011407	Pragmin	0.511228	2.48e-08	3.32e-06	FS60		ENSRNOG00000024435	Wbscr17	0.546307	3.93e-06	0.000524977	FS120		ENSRNOG00000036693	Slc25a10	0.438927	0.00130238	0.173076	FS180		ENSRNOG00000003538	Adamts4	-0.609175	0.000309158	0.0407022	FS360		ENSRNOG00000007628	Ptp4a3	0.693288	8.12e-08	1.08e-05	BLPM
ENSRNOG00000018461	Pdgfrb	-0.517506	5.92e-07	7.84e-05	FS30		ENSRNOG00000027592	Rerg	0.578975	2.47e-08	3.32e-06	FS60		ENSRNOG00000004275	Egfl6	-0.867384	4.01e-06	0.000526533	FS120		ENSRNOG00000003328	Cdip1	0.216653	0.00134545	0.174137	FS180		ENSRNOG00000024703	Dock5	-0.254981	0.000306969	0.0407022	FS360		ENSRNOG00000007989	Chst1	0.381793	8.64e-08	1.14e-05	BLPM
ENSRNOG00000028261	Tppp	-0.531248	6.03e-07	7.91e-05	FS30		ENSRNOG00000046242	Klf7	-0.419949	2.54e-08	3.34e-06	FS60		ENSRNOG00000016566	Arhgap39	0.314645	4.62e-06	0.000595911	FS120		ENSRNOG00000008086	Dpf3	0.303063	0.0013275	0.174137	FS180		ENSRNOG00000015397	Cpne7	0.364366	0.000312451	0.0407749	FS360		ENSRNOG00000004812	Sema6d	-0.358837	8.96e-08	1.17e-05	BLPM
ENSRNOG00000003510	Fmo2	1.27499	6.65e-07	8.65e-05	FS30		ENSRNOG00000048273	Apod	-0.508407	2.67e-08	3.49e-06	FS60		ENSRNOG00000037687	Rspo2	0.624553	4.61e-06	0.000595911	FS120		ENSRNOG00000057645	Micb	0.646356	0.00133417	0.174137	FS180		ENSRNOG00000033206	Entpd5	0.354882	0.000367202	0.0466911	FS360		ENSRNOG00000007637	Acer2	0.683688	9.65e-08	1.25e-05	BLPM
ENSRNOG00000009658	Rnf19a	0.368216	7.02e-07	9.06e-05	FS30		ENSRNOG00000015631	Ippk	0.487007	2.78e-08	3.59e-06	FS60		ENSRNOG00000020703	Sipa1l3	0.407686	4.73e-06	0.000604492	FS120		ENSRNOG00000023496	Fam189a1	0.377207	0.00139714	0.179267	FS180		ENSRNOG00000057717	NA	-0.561814	0.000362858	0.0466911	FS360		ENSRNOG00000059579	Gpt2	0.377784	1.14e-07	1.47e-05	BLPM
ENSRNOG00000016366	Colec12	-0.48667	7.68e-07	9.82e-05	FS30		ENSRNOG00000012710	Ubac2	0.423767	3.01e-08	3.86e-06	FS60		ENSRNOG00000020078	Vstm4	-0.571495	4.81e-06	0.00060989	FS120		ENSRNOG00000012186	Golph3	0.234615	0.0014407	0.183277	FS180		ENSRNOG00000016897	Rlbp1	-0.426301	0.000365263	0.0466911	FS360		ENSRNOG00000009850	St3gal4	0.394682	1.23e-07	1.57e-05	BLPM
ENSRNOG00000010266	Cd180	-1.31997	8.35e-07	0.000105822	FS30		ENSRNOG00000051408	Magt1	0.699995	3.84e-08	4.88e-06	FS60		ENSRNOG00000005371	Klhl29	0.387579	5.23e-06	0.000651526	FS120		ENSRNOG00000005931	Cpq	-0.223238	0.00146572	0.18488	FS180		ENSRNOG00000061883	Aqp9	-0.318149	0.000374833	0.0468012	FS360		ENSRNOG00000018052	Cnksr3	0.387424	1.3e-07	1.63e-05	BLPM
ENSRNOG00000052391	Sh3bp5	0.395751	8.42e-07	0.000105829	FS30		ENSRNOG00000009982	Pnp	-0.633409	4.11e-08	5.18e-06	FS60		ENSRNOG00000013585	Nmnat3	-0.374246	5.19e-06	0.000651526	FS120		ENSRNOG00000029148	Pdgfd	0.272837	0.00156663	0.195947	FS180		ENSRNOG00000038976	Galntl6	-0.244794	0.000376423	0.0468012	FS360		ENSRNOG00000010219	Ralgds	0.422438	1.3e-07	1.63e-05	BLPM
ENSRNOG00000043503	Ehd1	-0.671206	9.25e-07	0.000115274	FS30		ENSRNOG00000017136	Syt17	-0.420752	4.62e-08	5.77e-06	FS60		ENSRNOG00000015376	Npas1	-0.332012	5.38e-06	0.00066451	FS120		ENSRNOG00000014613	Ddah1	-0.292277	0.00158121	0.196123	FS180		ENSRNOG00000049469	NA	-1.11249	0.000377505	0.0468012	FS360		ENSRNOG00000057569	Ahnak	0.384069	1.52e-07	1.88e-05	BLPM
ENSRNOG00000000503	Ppard	0.39705	9.55e-07	0.000118133	FS30		ENSRNOG00000003088	Arhgap31	0.477659	5.29e-08	6.56e-06	FS60		ENSRNOG00000009740	Slco1c1	-0.272619	5.64e-06	0.000691516	FS120		ENSRNOG00000059215	Pqlc1	0.29176	0.00163431	0.198688	FS180		ENSRNOG00000050231	Gng12	-0.224404	0.000392637	0.0482749	FS360		ENSRNOG00000002350	Eaf2	1.68745	1.65e-07	2.03e-05	BLPM
ENSRNOG00000008822	Fkbp1a	0.374849	9.89e-07	0.000121342	FS30		ENSRNOG00000008471	Kif21b	-0.405649	5.51e-08	6.77e-06	FS60		ENSRNOG00000013717	Bmp6	-0.39419	5.81e-06	0.00070215	FS120		ENSRNOG00000051578	Zfp54	0.643216	0.00164194	0.198688	FS180		ENSRNOG00000015383	Asxl3	-0.241872	0.000415728	0.0486991	FS360		ENSRNOG00000003538	Adamts4	-0.867323	1.69e-07	2.07e-05	BLPM
ENSRNOG00000018052	Cnksr3	0.417345	1.11e-06	0.00013494	FS30		ENSRNOG00000006611	Nostrin	0.670284	5.61e-08	6.84e-06	FS60		ENSRNOG00000033087	Cdh23	-0.418718	5.82e-06	0.00070215	FS120		ENSRNOG00000018379	Zfp688	-0.632533	0.00162432	0.198688	FS180		ENSRNOG00000003328	Cdip1	0.239743	0.000404545	0.0486991	FS360		ENSRNOG00000018796	Herpud1	0.58928	1.73e-07	2.09e-05	BLPM
ENSRNOG00000011617	Dguok	-0.482099	1.16e-06	0.000139634	FS30		ENSRNOG00000008915	Prima1	-0.472129	6.25e-08	7.55e-06	FS60		ENSRNOG00000018760	Mpp7	-0.307679	6.09e-06	0.000728032	FS120		ENSRNOG00000000307	Mical1	0.414051	0.00166279	0.199589	FS180		ENSRNOG00000032350	Kcnip4	-0.2743	0.000407964	0.0486991	FS360		ENSRNOG00000005333	Azin1	0.518772	1.79e-07	2.15e-05	BLPM
ENSRNOG00000017808	Klf15	0.526196	1.21e-06	0.000144436	FS30		ENSRNOG00000007041	Abcg2	0.626306	6.35e-08	7.61e-06	FS60		ENSRNOG00000006628	Dusp16	-0.350843	6.5e-06	0.000771868	FS120		ENSRNOG00000030622	Enox2	-0.269273	0.00169152	0.199815	FS180		ENSRNOG00000013869	Kcnj4	-0.35014	0.000402909	0.0486991	FS360		ENSRNOG00000007947	Fam13a	0.363892	1.84e-07	2.19e-05	BLPM
ENSRNOG00000033893	Cacna1h	0.372086	1.31e-06	0.000155666	FS30		ENSRNOG00000013526	Rassf4	0.764587	6.45e-08	7.68e-06	FS60		ENSRNOG00000030622	Enox2	-0.46481	6.64e-06	0.000778999	FS120		ENSRNOG00000012546	Frmpd1	-0.433691	0.0016822	0.199815	FS180		ENSRNOG00000055832	NA	-0.321063	0.000415293	0.0486991	FS360		ENSRNOG00000008622	Creb5	-0.411477	2.05e-07	2.4e-05	BLPM
ENSRNOG00000009523	Rab11fip2	-0.395794	1.34e-06	0.000158397	FS30		ENSRNOG00000019128	LOC501189	-0.526583	6.63e-08	7.83e-06	FS60		ENSRNOG00000060513	NA	-0.884385	6.67e-06	0.000778999	FS120		ENSRNOG00000016460	Clu	0.275019	0.00170806	0.20018	FS180		ENSRNOG00000059215	Pqlc1	0.322196	0.000409427	0.0486991	FS360		ENSRNOG00000000814	Fabp7	-0.806223	2.03e-07	2.4e-05	BLPM
ENSRNOG00000010253	Cd163	0.989476	1.39e-06	0.000162527	FS30		ENSRNOG00000019659	Aspa	0.790521	7.6e-08	8.91e-06	FS60		ENSRNOG00000008907	Fggy	-0.280537	6.77e-06	0.000784901	FS120		ENSRNOG00000048004	Gareml	0.388216	0.00174519	0.202932	FS180		ENSRNOG00000019490	Slc20a2	-0.225381	0.00043119	0.0501157	FS360		ENSRNOG00000016023	Kank1	-0.365083	2.58e-07	3e-05	BLPM
ENSRNOG00000014900	Crem	0.46018	1.5e-06	0.00017421	FS30		ENSRNOG00000056756	Actn1	0.365847	7.73e-08	8.98e-06	FS60		ENSRNOG00000011550	Kcnab2	0.436303	6.88e-06	0.000791129	FS120		ENSRNOG00000056656	NA	0.233655	0.00189384	0.218511	FS180		ENSRNOG00000000889	LOC304239	-0.658169	0.000481786	0.0549829	FS360		ENSRNOG00000052190	NA	-1.01896	2.68e-07	3.09e-05	BLPM
ENSRNOG00000025764	Mt1	2.0692	1.67e-06	0.000191229	FS30		ENSRNOG00000015957	F13a1	1.22965	7.79e-08	8.98e-06	FS60		ENSRNOG00000000905	Tex26	-0.711491	7.04e-06	0.000802823	FS120		ENSRNOG00000000967	Aacs	-0.276342	0.00198793	0.220136	FS180		ENSRNOG00000020705	Rnls	-0.215505	0.000478566	0.0549829	FS360		ENSRNOG00000001608	Nxpe3	0.321758	3.71e-07	4.25e-05	BLPM
ENSRNOG00000017249	Zfp366	-0.691783	1.66e-06	0.000191229	FS30		ENSRNOG00000056151	AABR07007642.1	0.528769	7.93e-08	9.07e-06	FS60		ENSRNOG00000061519	Asap2	0.274099	7.2e-06	0.000815211	FS120		ENSRNOG00000061346	B3glct	-0.245521	0.00197325	0.220136	FS180		ENSRNOG00000011955	Rplp1	0.532637	0.000484154	0.0549829	FS360		ENSRNOG00000053640	Kcng2	0.41134	3.76e-07	4.27e-05	BLPM
ENSRNOG00000022116	Gjb6	0.529671	1.82e-06	0.000205931	FS30		ENSRNOG00000006931	Eepd1	-0.444168	8.9e-08	1.01e-05	FS60		ENSRNOG00000019134	Htr4	0.375997	7.69e-06	0.000863851	FS120		ENSRNOG00000043185	Cntnap5c	-0.252182	0.00202948	0.220136	FS180		ENSRNOG00000006956	Adamtsl1	-0.27678	0.00049737	0.0553617	FS360		ENSRNOG00000000567	Unc5b	-0.423585	3.86e-07	4.35e-05	BLPM
ENSRNOG00000014093	Tom1	-0.493793	1.83e-06	0.000205931	FS30		ENSRNOG00000010085	Cldn10	-0.422951	9.26e-08	1.04e-05	FS60		ENSRNOG00000022386	Opalin	-0.359078	8.54e-06	0.000952104	FS120		ENSRNOG00000008996	Dpysl5	-0.279671	0.0020643	0.220136	FS180		ENSRNOG00000000158	Cdo1	0.4472	0.000493847	0.0553617	FS360		ENSRNOG00000003289	Lap3	-0.370514	3.93e-07	4.36e-05	BLPM
ENSRNOG00000005690	Lmcd1	0.491785	1.86e-06	0.000207135	FS30		ENSRNOG00000018485	Gpr155	0.411636	9.35e-08	1.05e-05	FS60		ENSRNOG00000025558	Palm2	0.306044	8.81e-06	0.000975354	FS120		ENSRNOG00000017198	Hif3a	0.662363	0.00202207	0.220136	FS180		ENSRNOG00000001575	Grik1	-0.203647	0.000502375	0.0553617	FS360		ENSRNOG00000016949	Slc25a33	0.329783	3.91e-07	4.36e-05	BLPM
ENSRNOG00000012347	Gata2	-1.32393	1.92e-06	0.000213057	FS30		ENSRNOG00000008187	Ubash3b	0.448524	1.01e-07	1.13e-05	FS60		ENSRNOG00000029071	Unc5c	-0.290023	9.41e-06	0.00103446	FS120		ENSRNOG00000050450	LOC100911951	0.344079	0.00207061	0.220136	FS180		ENSRNOG00000006052	Sulf2	0.30018	0.000501492	0.0553617	FS360		ENSRNOG00000011885	Rhpn2	-0.43629	4.07e-07	4.48e-05	BLPM
ENSRNOG00000000168	Gatm	0.412259	2e-06	0.000219591	FS30		ENSRNOG00000003241	Gabrg2	-0.412623	1.04e-07	1.15e-05	FS60		ENSRNOG00000050231	Gng12	-0.310645	9.5e-06	0.0010364	FS120		ENSRNOG00000019552	Lsm7	0.409629	0.00204757	0.220136	FS180		ENSRNOG00000016558	Pllp	-0.340223	0.000511604	0.0558326	FS360		ENSRNOG00000061883	Aqp9	-0.472166	4.26e-07	4.66e-05	BLPM
ENSRNOG00000001277	Mafk	0.769096	2.11e-06	0.000230222	FS30		ENSRNOG00000000940	Flt1	-0.391766	1.09e-07	1.2e-05	FS60		ENSRNOG00000028156	Pld1	-0.294106	9.91e-06	0.0010647	FS120		ENSRNOG00000049054	Ntsr2	-0.319652	0.00201147	0.220136	FS180		ENSRNOG00000008965	Socs2	0.438676	0.000514154	0.0558326	FS360		ENSRNOG00000004317	Vipr2	-0.603362	4.31e-07	4.68e-05	BLPM
ENSRNOG00000010888	Ankrd33b	0.417581	2.14e-06	0.000231555	FS30		ENSRNOG00000003253	Qdpr	-0.741084	1.27e-07	1.38e-05	FS60		ENSRNOG00000028498	Wdr1	-0.254537	9.85e-06	0.0010647	FS120		ENSRNOG00000033527	Pappa	-0.252831	0.00202157	0.220136	FS180		ENSRNOG00000008619	Agtrap	0.593082	0.000525545	0.0563376	FS360		ENSRNOG00000015225	Gramd3	0.404704	4.53e-07	4.88e-05	BLPM
ENSRNOG00000005248	Slc1a4	0.526216	2.22e-06	0.000239369	FS30		ENSRNOG00000015124	Gpam	-0.356257	1.28e-07	1.39e-05	FS60		ENSRNOG00000031364	Kif1c	0.286562	1.02e-05	0.00108329	FS120		ENSRNOG00000026169	RGD1560146	-0.491871	0.00206942	0.220136	FS180		ENSRNOG00000054849	NA	0.966363	0.000526378	0.0563376	FS360		ENSRNOG00000018627	Plekhb1	-0.398936	4.71e-07	5.04e-05	BLPM
ENSRNOG00000026564	Ptpdc1	0.518268	2.36e-06	0.000252604	FS30		ENSRNOG00000028581	Ccdc138	0.459424	1.44e-07	1.51e-05	FS60		ENSRNOG00000056151	AABR07007642.1	0.347878	1.03e-05	0.00109616	FS120		ENSRNOG00000049052	Sgk3	0.2731	0.00198457	0.220136	FS180		ENSRNOG00000033581	NA	0.430208	0.000577751	0.0613943	FS360		ENSRNOG00000019388	Egfl7	-0.550457	5.19e-07	5.48e-05	BLPM
ENSRNOG00000012911	Erlin1	-0.476309	2.39e-06	0.000253572	FS30		ENSRNOG00000031934	Enah	0.39085	1.41e-07	1.51e-05	FS60		ENSRNOG00000016502	Dscaml1	0.412255	1.12e-05	0.0011781	FS120		ENSRNOG00000059207	Oas3	-0.890345	0.00209987	0.221663	FS180		ENSRNOG00000052506	Ak3	0.226873	0.000630114	0.0664837	FS360		ENSRNOG00000021919	Rhoj	-0.509504	5.15e-07	5.48e-05	BLPM
ENSRNOG00000005902	Ccdc34	-0.784329	3.06e-06	0.000322378	FS30		ENSRNOG00000002680	Lamc1	0.375139	1.43e-07	1.51e-05	FS60		ENSRNOG00000030210	Fndc1	-0.72248	1.14e-05	0.00118697	FS120		ENSRNOG00000005515	Rhbdl3	0.234335	0.00211923	0.222132	FS180		ENSRNOG00000018865	Adamts12	-0.401219	0.000650991	0.0682028	FS360		ENSRNOG00000007390	Nfkbia	0.931206	6.12e-07	6.41e-05	BLPM
ENSRNOG00000012060	Gucy1b3	-0.415187	3.13e-06	0.00032753	FS30		ENSRNOG00000046874	Snx9	0.463166	1.44e-07	1.51e-05	FS60		ENSRNOG00000000940	Flt1	-0.271866	1.15e-05	0.00118916	FS120		ENSRNOG00000023299	Hfm1	-0.268522	0.00215073	0.223856	FS180		ENSRNOG00000012362	Cacng3	-0.356203	0.00066084	0.0686764	FS360		ENSRNOG00000047218	Clic5	0.462478	6.32e-07	6.57e-05	BLPM
ENSRNOG00000008289	Slc25a3	0.370201	3.68e-06	0.000382517	FS30		ENSRNOG00000009873	Ints6	0.357285	1.48e-07	1.54e-05	FS60		ENSRNOG00000007047	Eps8	-0.273351	1.21e-05	0.00124799	FS120		ENSRNOG00000010529	Thbs2	-0.461303	0.00218396	0.225737	FS180		ENSRNOG00000053640	Kcng2	0.357412	0.000668307	0.0686764	FS360		ENSRNOG00000016558	Pllp	-0.486877	6.63e-07	6.85e-05	BLPM
ENSRNOG00000007089	Lgmn	-0.431708	3.96e-06	0.000408819	FS30		ENSRNOG00000007422	Vav2	0.511852	1.55e-07	1.6e-05	FS60		ENSRNOG00000060179	Gpc3	-0.430624	1.23e-05	0.00125364	FS120		ENSRNOG00000021433	Arhgef39	-0.737592	0.002257	0.231677	FS180		ENSRNOG00000053737	NA	-0.425774	0.000669361	0.0686764	FS360		ENSRNOG00000015794	Fam83d	0.6962	6.88e-07	7.07e-05	BLPM
ENSRNOG00000015380	Jup	-0.607835	4.16e-06	0.000426582	FS30		ENSRNOG00000014549	Arhgef26	-0.400447	1.79e-07	1.84e-05	FS60		ENSRNOG00000000500	Scube3	0.346504	1.24e-05	0.00125665	FS120		ENSRNOG00000024111	Cage1	-0.419855	0.00227601	0.232028	FS180		ENSRNOG00000007951	Galnt14	-0.341336	0.000690724	0.0703829	FS360		ENSRNOG00000021255	Smox	0.324859	7.36e-07	7.5e-05	BLPM
ENSRNOG00000001785	Etv5	0.540038	4.75e-06	0.000480175	FS30		ENSRNOG00000058862	NA	0.773796	1.9e-07	1.94e-05	FS60		ENSRNOG00000021130	Abcc8	0.401478	1.28e-05	0.0012929	FS120		ENSRNOG00000021507	NA	-0.214298	0.00238417	0.23977	FS180		ENSRNOG00000016102	Ebf3	0.974758	0.000710288	0.0706275	FS360		ENSRNOG00000002210	Hsd17b11	0.578314	7.68e-07	7.78e-05	BLPM
ENSRNOG00000015415	Rhoq	-0.348306	4.72e-06	0.000480175	FS30		ENSRNOG00000053803	NA	0.980274	2.59e-07	2.62e-05	FS60		ENSRNOG00000006565	Fstl4	0.484044	1.31e-05	0.00131296	FS120		ENSRNOG00000057057	NA	0.363225	0.00237278	0.23977	FS180		ENSRNOG00000049560	Glul	0.276927	0.000710617	0.0706275	FS360		ENSRNOG00000059207	Oas3	-1.64939	8.37e-07	8.42e-05	BLPM
ENSRNOG00000014448	Arntl	-0.391161	5.04e-06	0.000506315	FS30		ENSRNOG00000057870	NA	-1.50579	2.7e-07	2.72e-05	FS60		ENSRNOG00000003442	Adora1	0.289378	1.34e-05	0.00132001	FS120		ENSRNOG00000032517	Cntn6	-0.255142	0.00245253	0.243357	FS180		ENSRNOG00000020533	Htra1	0.374679	0.000699143	0.0706275	FS360		ENSRNOG00000006663	Usp2	0.379283	8.45e-07	8.44e-05	BLPM
ENSRNOG00000009867	Tgfb3	0.614929	5.16e-06	0.000514819	FS30		ENSRNOG00000018982	Entpd3	-0.952294	2.87e-07	2.87e-05	FS60		ENSRNOG00000049714	Asap3	-0.517344	1.35e-05	0.00132001	FS120		ENSRNOG00000060513	NA	-0.567756	0.00244896	0.243357	FS180		ENSRNOG00000027271	RGD1359290	-0.58212	0.000712115	0.0706275	FS360		ENSRNOG00000008758	Tspan18	0.550882	8.6e-07	8.53e-05	BLPM
ENSRNOG00000058389	NA	-0.7731	5.84e-06	0.000578522	FS30		ENSRNOG00000006523	Atl2	0.345008	3.07e-07	3.05e-05	FS60		ENSRNOG00000054296	Hist1h2bo	-0.316373	1.33e-05	0.00132001	FS120		ENSRNOG00000008519	RGD1309079	0.257227	0.00251369	0.247773	FS180		ENSRNOG00000053655	NA	-1.06778	0.000744986	0.0733984	FS360		ENSRNOG00000005616	Ncoa3	0.319722	8.91e-07	8.78e-05	BLPM
ENSRNOG00000003675	Ptchd1	-0.524314	6.47e-06	0.000636876	FS30		ENSRNOG00000003888	Rgs13	-0.971432	3.21e-07	3.16e-05	FS60		ENSRNOG00000005509	Pak7	-0.328877	1.35e-05	0.00132001	FS120		ENSRNOG00000033433	Csrnp1	0.455253	0.00255683	0.250367	FS180		ENSRNOG00000009740	Slco1c1	-0.292091	0.000770778	0.0754399	FS360		ENSRNOG00000004303	Timp3	0.302803	9.12e-07	8.93e-05	BLPM
ENSRNOG00000000808	Hsf2	-0.340896	6.68e-06	0.000648871	FS30		ENSRNOG00000024019	Ccdc6	0.373822	3.42e-07	3.36e-05	FS60		ENSRNOG00000061498	NA	-0.837488	1.38e-05	0.00133567	FS120		ENSRNOG00000010412	Ccdc180	-0.354317	0.00260975	0.251794	FS180		ENSRNOG00000015631	Ippk	0.241791	0.000778634	0.0757107	FS360		ENSRNOG00000021256	Adra1d	0.708989	9.41e-07	9.16e-05	BLPM
ENSRNOG00000005353	Rybp	-0.34721	6.67e-06	0.000648871	FS30		ENSRNOG00000014363	Arhgef3	0.457439	3.96e-07	3.86e-05	FS60		ENSRNOG00000005905	Pde4b	-0.313589	1.44e-05	0.00138964	FS120		ENSRNOG00000006787	Dhcr24	-0.250113	0.00270674	0.251794	FS180		ENSRNOG00000021134	Anxa9	0.572149	0.000788658	0.0761875	FS360		ENSRNOG00000028930	Dab2	-0.472651	9.56e-07	9.24e-05	BLPM
ENSRNOG00000033217	Esam	0.722464	6.77e-06	0.000653051	FS30		ENSRNOG00000007907	Tmem178a	0.367276	4.49e-07	4.34e-05	FS60		ENSRNOG00000029773	Atm	0.260661	1.52e-05	0.00145328	FS120		ENSRNOG00000055451	Gcnt4	0.321724	0.00267927	0.251794	FS180		ENSRNOG00000020088	Klhl26	0.26545	0.000794228	0.0762305	FS360		ENSRNOG00000049714	Asap3	-0.535961	9.74e-07	9.35e-05	BLPM
ENSRNOG00000055070	NA	0.341072	7.05e-06	0.00067648	FS30		ENSRNOG00000004033	Sema6a	-0.392416	4.86e-07	4.67e-05	FS60		ENSRNOG00000059068	NA	-0.943778	1.53e-05	0.00145328	FS120		ENSRNOG00000004947	LOC100364912	0.375816	0.00268993	0.251794	FS180		ENSRNOG00000002210	Hsd17b11	0.408298	0.000812455	0.0774801	FS360		ENSRNOG00000008471	Kif21b	-0.348208	1.11e-06	0.000106325	BLPM
ENSRNOG00000018847	Stx5	-0.386271	7.13e-06	0.000679709	FS30		ENSRNOG00000047466	Bdnf	-0.790354	4.9e-07	4.68e-05	FS60		ENSRNOG00000027008	Igtp	-0.6037	1.57e-05	0.00148536	FS120		ENSRNOG00000008190	LOC100911867	0.221874	0.00267839	0.251794	FS180		ENSRNOG00000028743	Gal3st3	0.349516	0.000827164	0.0779621	FS360		ENSRNOG00000046829	Kdr	-0.639804	1.12e-06	0.000106424	BLPM
ENSRNOG00000004303	Timp3	0.318801	7.85e-06	0.000743012	FS30		ENSRNOG00000011908	Asxl2	0.421583	5.04e-07	4.78e-05	FS60		ENSRNOG00000004873	Prkch	-0.378566	1.67e-05	0.00157155	FS120		ENSRNOG00000008566	Mrpl15	0.314591	0.00261228	0.251794	FS180		ENSRNOG00000011946	Ptn	-0.251164	0.000827991	0.0779621	FS360		ENSRNOG00000050450	LOC100911951	0.411285	1.17e-06	0.000110429	BLPM
ENSRNOG00000057250	AABR07001905.1	-0.695297	8e-06	0.000746484	FS30		ENSRNOG00000052549	Chga	0.603951	5.11e-07	4.82e-05	FS60		ENSRNOG00000015383	Asxl3	-0.294732	1.69e-05	0.00157953	FS120		ENSRNOG00000055591	NA	-0.500897	0.00266977	0.251794	FS180		ENSRNOG00000026247	Pebp4	-0.342353	0.000894693	0.0833575	FS360		ENSRNOG00000000040	RGD1304622	-0.52892	1.27e-06	0.000118331	BLPM
ENSRNOG00000013036	Epha8	0.598395	7.99e-06	0.000746484	FS30		ENSRNOG00000015514	Bcat1	0.356525	5.21e-07	4.88e-05	FS60		ENSRNOG00000050450	LOC100911951	0.373776	1.8e-05	0.00167055	FS120		ENSRNOG00000012693	Pmpcb	0.279964	0.00262955	0.251794	FS180		ENSRNOG00000012719	Tdrd12	-0.899008	0.000896497	0.0833575	FS360		ENSRNOG00000008519	RGD1309079	0.413652	1.27e-06	0.000118331	BLPM
ENSRNOG00000026036	Pdyn	1.32178	8.03e-06	0.000746484	FS30		ENSRNOG00000020479	Pik3c2a	0.348332	5.78e-07	5.38e-05	FS60		ENSRNOG00000053232	Ror2	0.479715	1.84e-05	0.00168439	FS120		ENSRNOG00000042245	Dcaf7	-0.229414	0.00276287	0.255419	FS180		ENSRNOG00000008178	Nxn	-0.222334	0.000907889	0.0838924	FS360		ENSRNOG00000013160	Sash1	-0.305476	1.31e-06	0.000120863	BLPM
ENSRNOG00000031364	Kif1c	0.32701	8.6e-06	0.000794139	FS30		ENSRNOG00000004677	Zeb2	-0.456127	5.85e-07	5.41e-05	FS60		ENSRNOG00000029012	Shisa6	0.456032	1.84e-05	0.00168439	FS120		ENSRNOG00000008930	Tnfsf15	-0.471945	0.00278285	0.255679	FS180		ENSRNOG00000005727	Galnt3	0.330705	0.000958393	0.0880124	FS360		ENSRNOG00000003328	Cdip1	0.326544	1.34e-06	0.000122934	BLPM
ENSRNOG00000013661	Kif26a	-0.688963	9.52e-06	0.000874035	FS30		ENSRNOG00000011677	Slc39a10	-0.471205	5.98e-07	5.5e-05	FS60		ENSRNOG00000003280	Grin2c	-0.324013	1.92e-05	0.0017294	FS120		ENSRNOG00000004040	Abca8	-0.251378	0.0028441	0.255881	FS180		ENSRNOG00000014293	Nkd1	-0.247895	0.000965221	0.0880956	FS360		ENSRNOG00000016448	Eef2k	0.332068	1.39e-06	0.000126805	BLPM
ENSRNOG00000000697	Coro1c	0.319388	1e-05	0.000913139	FS30		ENSRNOG00000009470	Flnb	0.34417	6.42e-07	5.87e-05	FS60		ENSRNOG00000002050	Igfbp7	-0.340682	1.92e-05	0.0017294	FS120		ENSRNOG00000051433	AC117925.2	-1.01076	0.00283538	0.255881	FS180		ENSRNOG00000014243	Pear1	-0.411492	0.000992338	0.0900183	FS360		ENSRNOG00000025502	Arhgef37	0.329799	1.55e-06	0.000140507	BLPM
ENSRNOG00000033433	Csrnp1	0.726715	1.04e-05	0.000937268	FS30		ENSRNOG00000001492	Slc8a2	-0.488852	6.86e-07	6.23e-05	FS60		ENSRNOG00000003491	Prkca	0.377184	1.92e-05	0.0017294	FS120		ENSRNOG00000010048	Dctn1	-0.182277	0.00285382	0.255881	FS180		ENSRNOG00000011032	Lhfpl2	-0.301386	0.00100857	0.0909361	FS360		ENSRNOG00000010161	Myo10	-0.316712	1.57e-06	0.000141766	BLPM
ENSRNOG00000028137	Mki67	0.491529	1.04e-05	0.000937268	FS30		ENSRNOG00000008615	Mal2	-0.580641	7.03e-07	6.35e-05	FS60		ENSRNOG00000007917	Cd46	0.372872	2.02e-05	0.00179251	FS120		ENSRNOG00000008146	Tox2	-0.240275	0.00281781	0.255881	FS180		ENSRNOG00000014645	Aldh7a1	-0.34571	0.00102943	0.0920598	FS360		ENSRNOG00000009783	Camk2g	0.310477	1.76e-06	0.000157735	BLPM
ENSRNOG00000006440	Ift27	-1.14471	1.06e-05	0.000947497	FS30		ENSRNOG00000005970	Lrrc1	0.358559	7.11e-07	6.38e-05	FS60		ENSRNOG00000011241	Tfdp2	0.248037	2.01e-05	0.00179251	FS120		ENSRNOG00000047924	Zbtb7c	0.313754	0.0028768	0.256397	FS180		ENSRNOG00000051821	NA	-0.647213	0.00103341	0.0920598	FS360		ENSRNOG00000016289	Bmpr1b	-0.467894	1.79e-06	0.000159534	BLPM
ENSRNOG00000030625	Tf	-0.552686	1.09e-05	0.000967387	FS30		ENSRNOG00000000503	Ppard	0.421648	7.31e-07	6.53e-05	FS60		ENSRNOG00000051888	NA	1.23967	2.04e-05	0.0017969	FS120		ENSRNOG00000023721	LOC502684	0.474931	0.00296343	0.259553	FS180		ENSRNOG00000005811	NA	-0.827581	0.00104002	0.0920972	FS360		ENSRNOG00000027839	Ptk2b	0.328297	1.9e-06	0.000168568	BLPM
ENSRNOG00000017983	Ubac1	-0.504439	1.2e-05	0.00106416	FS30		ENSRNOG00000000307	Mical1	0.640992	7.75e-07	6.84e-05	FS60		ENSRNOG00000048256	Fam160a1	-1.03992	2.09e-05	0.00183147	FS120		ENSRNOG00000000185	Mpst	0.670992	0.00296452	0.259553	FS180		ENSRNOG00000038943	RGD1560034	-0.298976	0.00105506	0.0928767	FS360		ENSRNOG00000000306	Smpd2	0.755378	2.03e-06	0.00017869	BLPM
ENSRNOG00000007775	Cmpk1	-0.542737	1.26e-05	0.00110776	FS30		ENSRNOG00000005515	Rhbdl3	0.435604	7.74e-07	6.84e-05	FS60		ENSRNOG00000049878	Sytl2	-0.544004	2.18e-05	0.0019058	FS120		ENSRNOG00000043186	Ppil6	0.24471	0.00294628	0.259553	FS180		ENSRNOG00000030983	B3galt5	0.287123	0.00108273	0.0947518	FS360		ENSRNOG00000032206	Cntnap5b	-0.43448	2.18e-06	0.000190403	BLPM
ENSRNOG00000005731	Birc3	1.08099	1.28e-05	0.00111999	FS30		ENSRNOG00000015376	Npas1	-0.4585	7.9e-07	6.93e-05	FS60		ENSRNOG00000027592	Rerg	0.332979	2.2e-05	0.00191052	FS120		ENSRNOG00000052194	NA	0.680913	0.00305088	0.265552	FS180		ENSRNOG00000005998	Smoc1	-0.380738	0.00109296	0.0950874	FS360		ENSRNOG00000026589	Dpy19l1	-0.323927	2.27e-06	0.0001961	BLPM
ENSRNOG00000016420	Serpinb6b	-1.3202	1.35e-05	0.00117159	FS30		ENSRNOG00000006052	Sulf2	0.415817	8.63e-07	7.52e-05	FS60		ENSRNOG00000010253	Cd163	0.819611	2.31e-05	0.00198936	FS120		ENSRNOG00000030983	B3galt5	0.248679	0.0031709	0.269234	FS180		ENSRNOG00000011964	Abcd4	0.368818	0.00112561	0.0962042	FS360		ENSRNOG00000058186	Errfi1	0.509734	2.27e-06	0.0001961	BLPM
ENSRNOG00000000700	Tmem119	1.23116	1.45e-05	0.00125642	FS30		ENSRNOG00000057256	Slc19a3	1.1083	9.29e-07	8e-05	FS60		ENSRNOG00000014556	Cdh20	-0.344203	2.35e-05	0.00200262	FS120		ENSRNOG00000017106	Csnk1a1	0.21142	0.00316591	0.269234	FS180		ENSRNOG00000030183	Plod2	-0.520328	0.00113166	0.0962042	FS360		ENSRNOG00000007726	Mcam	-0.621764	2.28e-06	0.0001961	BLPM
ENSRNOG00000022619	Fth1	0.73026	1.46e-05	0.0012597	FS30		ENSRNOG00000001128	Tesc	0.422405	9.23e-07	8e-05	FS60		ENSRNOG00000055451	Gcnt4	0.461496	2.35e-05	0.00200262	FS120		ENSRNOG00000008855	Gjb2	0.944053	0.00311833	0.269234	FS180		ENSRNOG00000008519	RGD1309079	0.305313	0.00112429	0.0962042	FS360		ENSRNOG00000026564	Ptpdc1	0.377869	2.46e-06	0.000210269	BLPM
ENSRNOG00000052549	Chga	0.517444	1.65e-05	0.00140785	FS30		ENSRNOG00000013194	Rps6ka2	0.358749	9.67e-07	8.29e-05	FS60		ENSRNOG00000038398	Slc25a31	1.68898	2.4e-05	0.00203359	FS120		ENSRNOG00000003005	Rasgef1c	-0.369088	0.00314833	0.269234	FS180		ENSRNOG00000008382	RGD1564405	1.15396	0.00113159	0.0962042	FS360		ENSRNOG00000003269	Atp6v0e1	0.350126	2.5e-06	0.000212382	BLPM
ENSRNOG00000019622	Ackr3	0.683057	1.66e-05	0.00141033	FS30		ENSRNOG00000007106	Sos1	0.316334	9.77e-07	8.32e-05	FS60		ENSRNOG00000006615	Mtap	0.466548	2.53e-05	0.0021289	FS120		ENSRNOG00000028904	Vps9d1	0.283694	0.00318363	0.269234	FS180		ENSRNOG00000054945	AABR07015081.2	-0.809987	0.00115618	0.0966321	FS360		ENSRNOG00000015631	Ippk	0.34693	2.56e-06	0.000216594	BLPM
ENSRNOG00000011263	Plac9	-1.45667	1.74e-05	0.00146933	FS30		ENSRNOG00000015794	Fam83d	0.788052	9.85e-07	8.35e-05	FS60		ENSRNOG00000016062	Snta1	0.268912	2.59e-05	0.00216968	FS120		ENSRNOG00000040242	Epm2a	0.238839	0.00321995	0.270767	FS180		ENSRNOG00000052076	NA	-0.459866	0.00114364	0.0966321	FS360		ENSRNOG00000002524	Gpr37	-0.364701	2.73e-06	0.000228128	BLPM
ENSRNOG00000047014	Homer1	0.389222	1.79e-05	0.00150856	FS30		ENSRNOG00000019388	Egfl7	-0.649921	1.05e-06	8.86e-05	FS60		ENSRNOG00000049349	Fam19a5	0.300055	2.65e-05	0.0022115	FS120		ENSRNOG00000004679	Fign	0.251336	0.00327138	0.272018	FS180		ENSRNOG00000007387	Per1	0.411132	0.00115073	0.0966321	FS360		ENSRNOG00000007062	Rin3	0.385577	2.73e-06	0.000228128	BLPM
ENSRNOG00000003328	Cdip1	0.34943	1.82e-05	0.0015187	FS30		ENSRNOG00000007687	Sema7a	-0.463271	1.08e-06	9.07e-05	FS60		ENSRNOG00000007237	Id2	-0.351169	2.75e-05	0.00225499	FS120		ENSRNOG00000058876	NA	0.943699	0.00326136	0.272018	FS180		ENSRNOG00000011763	Serp1	0.935682	0.00117706	0.0978279	FS360		ENSRNOG00000003253	Qdpr	-0.487894	2.77e-06	0.000230665	BLPM
ENSRNOG00000015794	Fam83d	0.75406	1.83e-05	0.0015187	FS30		ENSRNOG00000007030	Epha7	-0.557084	1.09e-06	9.12e-05	FS60		ENSRNOG00000003289	Lap3	-0.322932	2.75e-05	0.00225499	FS120		ENSRNOG00000006170	Bach2	-0.218775	0.00337731	0.27806	FS180		ENSRNOG00000017511	Dcdc2	-0.367078	0.00121257	0.0980406	FS360		ENSRNOG00000016679	Tmc7	-0.317192	2.8e-06	0.000231585	BLPM
ENSRNOG00000010350	Rcan2	0.364751	1.86e-05	0.00153915	FS30		ENSRNOG00000042731	Slc25a18	-0.547695	1.16e-06	9.62e-05	FS60		ENSRNOG00000004693	Pbx1	-0.353107	2.75e-05	0.00225499	FS120		ENSRNOG00000019260	Ceacam20	0.981309	0.00338141	0.27806	FS180		ENSRNOG00000016528	Ppp1r21	-0.215209	0.00121055	0.0980406	FS360		ENSRNOG00000001825	Pkp2	0.432504	3.01e-06	0.000247122	BLPM
ENSRNOG00000001128	Tesc	0.361781	1.89e-05	0.00155784	FS30		ENSRNOG00000006975	Wasl	0.327359	1.17e-06	9.64e-05	FS60		ENSRNOG00000011648	Aqp1	-1.18757	2.91e-05	0.00237249	FS120		ENSRNOG00000047406	RGD1308544	-0.304041	0.0034443	0.281676	FS180		ENSRNOG00000003117	Psmd12	0.24349	0.00119801	0.0980406	FS360		ENSRNOG00000006729	Slc24a4	0.373455	3.15e-06	0.000257869	BLPM
ENSRNOG00000027606	Neurl1b	-0.737832	1.91e-05	0.00156121	FS30		ENSRNOG00000011071	Nt5e	0.603831	1.19e-06	9.72e-05	FS60		ENSRNOG00000028266	Lrrc55	-0.426196	2.97e-05	0.00240996	FS120		ENSRNOG00000031022	LOC100912182	1.01667	0.00350747	0.283724	FS180		ENSRNOG00000004932	Sel1l3	-0.241526	0.00119719	0.0980406	FS360		ENSRNOG00000043186	Ppil6	0.399628	3.26e-06	0.000265481	BLPM
ENSRNOG00000006738	Fbxo32	-0.50655	1.98e-05	0.00160838	FS30		ENSRNOG00000055365	Edem1	0.542852	1.26e-06	0.000102372	FS60		ENSRNOG00000023812	Raver2	0.287365	3e-05	0.00241605	FS120		ENSRNOG00000014264	Phactr1	-0.205706	0.00350452	0.283724	FS180		ENSRNOG00000012868	Uaca	-0.267373	0.00120205	0.0980406	FS360		ENSRNOG00000003969	Fam20a	-0.45278	3.49e-06	0.000282492	BLPM
ENSRNOG00000011071	Nt5e	0.626644	2.03e-05	0.00164442	FS30		ENSRNOG00000004328	Deptor	0.379633	1.29e-06	0.000104593	FS60		ENSRNOG00000018485	Gpr155	0.30413	3.03e-05	0.00242974	FS120		ENSRNOG00000013733	Ppp4r1	-0.186149	0.00362096	0.289754	FS180		ENSRNOG00000055293	Ptprb	-0.223425	0.00122366	0.0984023	FS360		ENSRNOG00000028946	Cdc42ep4	0.32887	3.82e-06	0.000307571	BLPM
ENSRNOG00000027938	RGD1562037	-0.433206	2.05e-05	0.0016528	FS30		ENSRNOG00000005934	Mlip	-0.608418	1.3e-06	0.000104595	FS60		ENSRNOG00000030776	Sytl2	-0.518083	3.12e-05	0.00248577	FS120		ENSRNOG00000013624	Uevld	-0.273751	0.00361848	0.289754	FS180		ENSRNOG00000043186	Ppil6	0.287374	0.00124417	0.0995132	FS360		ENSRNOG00000005195	Cst3	0.355554	3.91e-06	0.000313184	BLPM
ENSRNOG00000014051	Pgrmc2	-0.543906	2.08e-05	0.00166738	FS30		ENSRNOG00000022066	Fam117b	0.31737	1.35e-06	0.000107928	FS60		ENSRNOG00000053787	Mdfic	-0.612613	3.18e-05	0.00252522	FS120		ENSRNOG00000015383	Asxl3	-0.21737	0.00375021	0.298493	FS180		ENSRNOG00000000248	Srsf2	0.218701	0.00125866	0.100135	FS360		ENSRNOG00000030210	Fndc1	-0.727563	3.99e-06	0.000317446	BLPM
ENSRNOG00000057040	Spns2	0.321603	2.13e-05	0.00169547	FS30		ENSRNOG00000014083	Iqsec3	0.330691	1.38e-06	0.000109812	FS60		ENSRNOG00000012708	Ptchd4	-0.317634	3.33e-05	0.0026297	FS120		ENSRNOG00000012843	Aspg	0.935179	0.00397505	0.306478	FS180		ENSRNOG00000016289	Bmpr1b	-0.322365	0.00127614	0.100985	FS360		ENSRNOG00000043167	Itga9	0.41967	4.29e-06	0.000337457	BLPM
ENSRNOG00000040005	Ndufa1	-2.1832	2.2e-05	0.00174029	FS30		ENSRNOG00000014153	Lhfp	0.42213	1.42e-06	0.000113	FS60		ENSRNOG00000007866	Clec2dl1	-0.604006	3.44e-05	0.0026984	FS120		ENSRNOG00000010743	Fdxacb1	-0.445858	0.00398102	0.306478	FS180		ENSRNOG00000043426	Ccbl2	0.333311	0.00130501	0.101118	FS360		ENSRNOG00000048036	Ncan	-0.340378	4.28e-06	0.000337457	BLPM
ENSRNOG00000007124	Krcc1	-0.456757	2.23e-05	0.00175509	FS30		ENSRNOG00000013166	Wnt4	0.52106	1.58e-06	0.000124801	FS60		ENSRNOG00000018526	Dlg4	0.255762	3.71e-05	0.00289487	FS120		ENSRNOG00000005335	Galnt13	-0.240372	0.00398319	0.306478	FS180		ENSRNOG00000012818	Ksr1	0.300073	0.00129281	0.101118	FS360		ENSRNOG00000018126	Abca1	-0.314692	4.46e-06	0.000349159	BLPM
ENSRNOG00000023643	Mmp17	0.439644	2.3e-05	0.00179025	FS30		ENSRNOG00000010574	Ptpn1	0.348871	1.81e-06	0.000141692	FS60		ENSRNOG00000005309	Scn8a	0.333041	3.78e-05	0.00293175	FS120		ENSRNOG00000003720	Prrx1	0.206419	0.0040104	0.306478	FS180		ENSRNOG00000012876	Slc6a13	-0.547218	0.00129877	0.101118	FS360		ENSRNOG00000006010	Slc6a20	-0.460689	4.59e-06	0.000357228	BLPM
ENSRNOG00000012475	Prr5	0.514028	2.29e-05	0.00179025	FS30		ENSRNOG00000056207	Capza2	0.311955	1.82e-06	0.000142402	FS60		ENSRNOG00000019490	Slc20a2	-0.254398	3.84e-05	0.00296734	FS120		ENSRNOG00000021916	Slc16a12	0.394036	0.00389011	0.306478	FS180		ENSRNOG00000014753	Tcf7l1	-0.220147	0.00129805	0.101118	FS360		ENSRNOG00000010489	Samd4a	-0.321224	4.66e-06	0.000361252	BLPM
ENSRNOG00000004003	Dusp10	0.42742	2.33e-05	0.00180921	FS30		ENSRNOG00000006979	Hpca	0.623228	1.89e-06	0.000146604	FS60		ENSRNOG00000012710	Ubac2	0.255508	3.91e-05	0.00300519	FS120		ENSRNOG00000016062	Snta1	0.204351	0.00401527	0.306478	FS180		ENSRNOG00000055451	Gcnt4	0.362969	0.00133116	0.10261	FS360		ENSRNOG00000014096	Nr3c1	-0.33966	4.75e-06	0.000366345	BLPM
ENSRNOG00000049714	Asap3	-0.595643	2.35e-05	0.00181049	FS30		ENSRNOG00000009850	St3gal4	0.34162	1.94e-06	0.000150275	FS60		ENSRNOG00000026169	RGD1560146	-0.71823	4.06e-05	0.00310715	FS120		ENSRNOG00000004542	Ttc8	-0.214027	0.00398414	0.306478	FS180		ENSRNOG00000001608	Nxpe3	0.226968	0.00135717	0.104075	FS360		ENSRNOG00000013309	Pik3ap1	-0.521311	4.81e-06	0.000368953	BLPM
ENSRNOG00000025728	Adam32	1.34911	2.37e-05	0.00181988	FS30		ENSRNOG00000011543	Fam118b	0.338662	2.05e-06	0.000157331	FS60		ENSRNOG00000018712	Camk2a	0.353972	4.1e-05	0.00311884	FS120		ENSRNOG00000049223	Vipas39	0.224912	0.00393296	0.306478	FS180		ENSRNOG00000008822	Fkbp1a	0.215886	0.00143479	0.109463	FS360		ENSRNOG00000006615	Mtap	0.500523	5.06e-06	0.000386482	BLPM
ENSRNOG00000014369	Slc27a4	-0.552679	2.4e-05	0.0018288	FS30		ENSRNOG00000016257	Cotl1	0.519013	2.17e-06	0.000165997	FS60		ENSRNOG00000013547	Slc6a12	-0.930671	4.23e-05	0.00320349	FS120		ENSRNOG00000022155	RGD1560289	0.597285	0.00413536	0.314034	FS180		ENSRNOG00000013239	Tle4	-0.230505	0.00144846	0.109943	FS360		ENSRNOG00000000568	Slc29a3	0.331861	5.15e-06	0.000390689	BLPM
ENSRNOG00000016558	Pllp	-0.479346	2.57e-05	0.00194999	FS30		ENSRNOG00000019718	Galnt15	0.871758	2.22e-06	0.000168773	FS60		ENSRNOG00000016443	Vps13d	0.254953	4.69e-05	0.00353139	FS120		ENSRNOG00000004327	Ddc	-0.355593	0.00417424	0.315378	FS180		ENSRNOG00000018384	Adam12	-0.256416	0.00147418	0.110765	FS360		ENSRNOG00000009522	Adra1a	-0.354307	5.19e-06	0.000391906	BLPM
ENSRNOG00000058039	Acta2	0.702966	2.61e-05	0.00195463	FS30		ENSRNOG00000013491	Setx	0.338547	2.29e-06	0.000173714	FS60		ENSRNOG00000014684	Npr1	-0.661957	4.72e-05	0.00353555	FS120		ENSRNOG00000015799	AC095078.1	0.502483	0.00430826	0.322232	FS180		ENSRNOG00000004937	Csmd3	-0.284606	0.00146796	0.110765	FS360		ENSRNOG00000008086	Dpf3	0.406292	5.7e-06	0.000428553	BLPM
ENSRNOG00000004766	Glis2	-0.593358	2.61e-05	0.00195463	FS30		ENSRNOG00000006403	Pvrl1	0.599216	2.34e-06	0.000176102	FS60		ENSRNOG00000005592	Brinp2	0.289079	4.78e-05	0.00355006	FS120		ENSRNOG00000028137	Mki67	0.225932	0.00428973	0.322232	FS180		ENSRNOG00000013309	Pik3ap1	-0.370095	0.00149694	0.110796	FS360		ENSRNOG00000000307	Mical1	0.564561	6.36e-06	0.000474097	BLPM
ENSRNOG00000001628	Pcp4	0.451658	2.6e-05	0.00195463	FS30		ENSRNOG00000002413	Gpc4	-0.492339	2.43e-06	0.00018238	FS60		ENSRNOG00000008947	Cpz	-0.857748	4.8e-05	0.00355006	FS120		ENSRNOG00000015615	Tnfrsf11a	0.258285	0.0043733	0.325461	FS180		ENSRNOG00000031213	Slc39a11	-0.224666	0.00149087	0.110796	FS360		ENSRNOG00000056135	Tsc22d3	0.59313	6.37e-06	0.000474097	BLPM
ENSRNOG00000005600	Nr4a2	0.909636	2.67e-05	0.00198787	FS30		ENSRNOG00000012495	Podxl	0.433127	2.52e-06	0.000188056	FS60		ENSRNOG00000028137	Mki67	0.337948	4.81e-05	0.00355006	FS120		ENSRNOG00000003029	Calr	0.347439	0.00447408	0.331305	FS180		ENSRNOG00000056612	Unc13c	-0.431733	0.00149019	0.110796	FS360		ENSRNOG00000006384	Ddx58	-0.723401	6.52e-06	0.000480521	BLPM
ENSRNOG00000003872	LOC100911874	-1.37755	2.7e-05	0.00199675	FS30		ENSRNOG00000005669	Car8	-0.664593	2.54e-06	0.000188763	FS60		ENSRNOG00000016737	Tcerg1l	0.379006	4.87e-05	0.00357368	FS120		ENSRNOG00000004125	C4bpb	-0.806519	0.00470838	0.340351	FS180		ENSRNOG00000057556	Pdzrn3	-0.304134	0.00152792	0.112529	FS360		ENSRNOG00000013036	Epha8	0.569678	6.52e-06	0.000480521	BLPM
ENSRNOG00000003253	Qdpr	-0.693824	2.94e-05	0.00217008	FS30		ENSRNOG00000060858	NA	0.460531	2.58e-06	0.000189703	FS60		ENSRNOG00000000814	Fabp7	-0.584979	4.95e-05	0.00360791	FS120		ENSRNOG00000057629	NA	0.734601	0.00471058	0.340351	FS180		ENSRNOG00000019758	Ipo13	0.212115	0.0015727	0.114692	FS360		ENSRNOG00000049970	RGD1566085	0.554121	6.93e-06	0.000508135	BLPM
ENSRNOG00000007990	Adipor2	0.509697	3.14e-05	0.00230558	FS30		ENSRNOG00000019689	Vwf	0.543914	2.58e-06	0.000189703	FS60		ENSRNOG00000024120	Rxfp1	-0.531085	4.96e-05	0.00360791	FS120		ENSRNOG00000027606	Neurl1b	-0.401107	0.00465668	0.340351	FS180		ENSRNOG00000052004	Txnl4a	0.310854	0.00156922	0.114692	FS360		ENSRNOG00000002232	Aff1	0.274458	7.04e-06	0.000513676	BLPM
ENSRNOG00000050275	LOC100912399	-0.438093	3.45e-05	0.00251708	FS30		ENSRNOG00000028649	Tox3	-0.344321	2.72e-06	0.000198823	FS60		ENSRNOG00000022694	Plekhg5	0.301587	5.16e-05	0.00373133	FS120		ENSRNOG00000059857	Rnd1	-0.574577	0.00469174	0.340351	FS180		ENSRNOG00000033940	Adgrl4	-0.22146	0.00162392	0.116711	FS360		ENSRNOG00000017249	Zfp366	0.507411	7.16e-06	0.000519636	BLPM
ENSRNOG00000014350	Cyr61	2.20841	3.47e-05	0.0025191	FS30		ENSRNOG00000018803	Mkl1	0.380388	2.87e-06	0.000208946	FS60		ENSRNOG00000015972	Ano5	-0.610468	5.31e-05	0.00380422	FS120		ENSRNOG00000004928	Sntg2	-0.265652	0.00465443	0.340351	FS180		ENSRNOG00000021220	Cpxm1	-0.831691	0.00160947	0.116711	FS360		ENSRNOG00000039668	Col8a1	0.994292	8.32e-06	0.000601133	BLPM
ENSRNOG00000033527	Pappa	-0.386256	3.53e-05	0.00253976	FS30		ENSRNOG00000018251	Mrc1	1.09005	2.92e-06	0.000211731	FS60		ENSRNOG00000012818	Ksr1	0.350616	5.3e-05	0.00380422	FS120		ENSRNOG00000037688	Ak9	0.318157	0.00479627	0.341568	FS180		ENSRNOG00000016889	Fancc	-0.306678	0.00161904	0.116711	FS360		ENSRNOG00000009582	Rpe65	0.689293	8.45e-06	0.000607617	BLPM
ENSRNOG00000046036	Rn60_1_2787.1	1.13725	3.53e-05	0.00253976	FS30		ENSRNOG00000026178	Adpgk	-0.368833	2.97e-06	0.000212439	FS60		ENSRNOG00000009571	Wipf3	0.378521	5.39e-05	0.00384676	FS120		ENSRNOG00000019140	Banp	0.206818	0.00478787	0.341568	FS180		ENSRNOG00000015957	F13a1	0.603296	0.00166144	0.118823	FS360		ENSRNOG00000003997	Pld5	0.793021	9.01e-06	0.000644833	BLPM
ENSRNOG00000021314	Fdft1	-0.364671	3.69e-05	0.00264421	FS30		ENSRNOG00000046536	LOC690700	-0.471999	2.99e-06	0.000212439	FS60		ENSRNOG00000019005	Pde8a	-0.282429	5.73e-05	0.00404602	FS120		ENSRNOG00000003232	Slc9a3r1	0.28068	0.0047783	0.341568	FS180		ENSRNOG00000006663	Usp2	0.254719	0.00166929	0.118823	FS360		ENSRNOG00000029370	Abhd3	0.289691	9.31e-06	0.000663078	BLPM
ENSRNOG00000006532	H3f3b	1.06572	3.72e-05	0.0026477	FS30		ENSRNOG00000008100	Rgs20	-0.386009	2.99e-06	0.000212439	FS60		ENSRNOG00000014874	Zfyve28	0.267127	5.73e-05	0.00404602	FS120		ENSRNOG00000019659	Aspa	0.216145	0.00494618	0.342414	FS180		ENSRNOG00000018485	Gpr155	0.246122	0.00168663	0.119486	FS360		ENSRNOG00000017072	Slc16a14	0.511546	9.63e-06	0.000682246	BLPM
ENSRNOG00000018359	Smad7	-0.408546	3.75e-05	0.00265701	FS30		ENSRNOG00000002151	Tagln3	-0.352989	2.96e-06	0.000212439	FS60		ENSRNOG00000001729	Xxylt1	0.341209	5.78e-05	0.00406115	FS120		ENSRNOG00000010658	Cth	0.406495	0.00494297	0.342414	FS180		ENSRNOG00000011211	Pex5l	-0.340615	0.00180516	0.127277	FS360		ENSRNOG00000006622	Cry1	0.414593	9.9e-06	0.000698321	BLPM
ENSRNOG00000015670	Stx7	-0.341998	3.78e-05	0.0026661	FS30		ENSRNOG00000019090	Cct3	0.410056	3.03e-06	0.000214571	FS60		ENSRNOG00000012475	Prr5	0.435857	5.85e-05	0.00409399	FS120		ENSRNOG00000001575	Grik1	-0.218535	0.00487884	0.342414	FS180		ENSRNOG00000054626	Rps8	0.486986	0.00182124	0.127805	FS360		ENSRNOG00000033663	P4ha2	0.317646	1.02e-05	0.000714273	BLPM
ENSRNOG00000011680	Il16	0.322759	3.8e-05	0.0026725	FS30		ENSRNOG00000017164	Afap1l2	-0.405625	3.07e-06	0.000216064	FS60		ENSRNOG00000061051	AABR07003933.1	-0.36486	5.99e-05	0.00417327	FS120		ENSRNOG00000007993	Sh3tc1	-0.413856	0.00493748	0.342414	FS180		ENSRNOG00000018126	Abca1	-0.230878	0.00183455	0.128134	FS360		ENSRNOG00000033772	Serpinb9	-0.757591	1.02e-05	0.000714273	BLPM
ENSRNOG00000007023	Galm	-0.698703	3.9e-05	0.00272448	FS30		ENSRNOG00000016566	Arhgap39	0.338625	3.2e-06	0.000224526	FS60		ENSRNOG00000054964	Aoah	-0.63791	6.04e-05	0.00418509	FS120		ENSRNOG00000058006	Sncg	0.922344	0.00484059	0.342414	FS180		ENSRNOG00000003219	Trim16	-0.654177	0.00186568	0.1297	FS360		ENSRNOG00000055451	Gcnt4	0.493758	1.04e-05	0.000721119	BLPM
ENSRNOG00000029528	Cbs	0.485915	3.95e-05	0.00274665	FS30		ENSRNOG00000015567	Slc9a2	0.415825	3.34e-06	0.000232981	FS60		ENSRNOG00000011885	Rhpn2	-0.453657	6.23e-05	0.00429784	FS120		ENSRNOG00000015664	Tmem8b	-0.252957	0.00489307	0.342414	FS180		ENSRNOG00000023812	Raver2	0.217987	0.00187757	0.129919	FS360		ENSRNOG00000010529	Thbs2	-0.731622	1.16e-05	0.000805761	BLPM
ENSRNOG00000052357	Fosl2	0.406362	4.02e-05	0.00278599	FS30		ENSRNOG00000031930	Bin2	-0.589697	3.53e-06	0.000242456	FS60		ENSRNOG00000045743	Etnppl	0.640589	6.31e-05	0.00433343	FS120		ENSRNOG00000010085	Cldn10	-0.193085	0.00498507	0.343508	FS180		ENSRNOG00000028062	Arpc5	0.26629	0.00190207	0.130203	FS360		ENSRNOG00000017879	Gab1	-0.310259	1.21e-05	0.00083041	BLPM
ENSRNOG00000048190	Rgmb	-0.469805	4.04e-05	0.00278599	FS30		ENSRNOG00000016090	Mtmr10	0.34028	3.51e-06	0.000242456	FS60		ENSRNOG00000043219	Fbn2	-0.682524	6.56e-05	0.00448167	FS120		ENSRNOG00000007118	Eva1a	0.294105	0.00509872	0.344951	FS180		ENSRNOG00000056753	Hectd2	0.278483	0.00190793	0.130203	FS360		ENSRNOG00000025735	Wdr86	-0.778475	1.24e-05	0.000847182	BLPM
ENSRNOG00000015812	Tm4sf1	-0.795238	4.08e-05	0.00280308	FS30		ENSRNOG00000013239	Tle4	-0.341214	3.52e-06	0.000242456	FS60		ENSRNOG00000006729	Slc24a4	0.369205	6.68e-05	0.00454657	FS120		ENSRNOG00000052076	NA	-0.371419	0.00508926	0.344951	FS180		ENSRNOG00000012693	Pmpcb	0.299425	0.00189803	0.130203	FS360		ENSRNOG00000006738	Fbxo32	-0.406808	1.25e-05	0.000850284	BLPM
ENSRNOG00000006787	Dhcr24	-0.415156	4.25e-05	0.00289042	FS30		ENSRNOG00000017090	RGD1308706	0.429792	3.74e-06	0.000256056	FS60		ENSRNOG00000026177	Mgam	-0.298687	6.76e-05	0.00458073	FS120		ENSRNOG00000054841	NA	0.788023	0.00506907	0.344951	FS180		ENSRNOG00000007866	Clec2dl1	-0.478767	0.00192968	0.131086	FS360		ENSRNOG00000006324	Trpc6	-0.403446	1.27e-05	0.000864411	BLPM
ENSRNOG00000000889	LOC304239	-0.64708	4.24e-05	0.00289042	FS30		ENSRNOG00000011253	RGD1304810	-0.376117	3.8e-06	0.000258991	FS60		ENSRNOG00000016470	Ndufa10	0.280138	6.81e-05	0.00458908	FS120		ENSRNOG00000061355	NA	-0.843527	0.00505635	0.344951	FS180		ENSRNOG00000028156	Pld1	-0.194331	0.00195132	0.131954	FS360		ENSRNOG00000012074	Ifngr1	0.369963	1.35e-05	0.000910703	BLPM
ENSRNOG00000009075	Trim13	-0.69402	4.29e-05	0.00290149	FS30		ENSRNOG00000021318	Epas1	0.405393	3.97e-06	0.00026966	FS60		ENSRNOG00000050137	Ajap1	0.373856	6.88e-05	0.00461741	FS120		ENSRNOG00000059828	NA	0.938115	0.00514773	0.346162	FS180		ENSRNOG00000028856	Pknox2	-0.238444	0.00198543	0.133653	FS360		ENSRNOG00000014265	Tnfrsf19	-0.304115	1.35e-05	0.000910703	BLPM
ENSRNOG00000039278	Mcart1	-2.27136	4.35e-05	0.00292999	FS30		ENSRNOG00000014061	Dusp5	0.839614	4.18e-06	0.000282289	FS60		ENSRNOG00000061883	Aqp9	-0.370338	7.09e-05	0.00473166	FS120		ENSRNOG00000018215	Slc22a6	0.501007	0.00516313	0.346162	FS180		ENSRNOG00000060160	NA	-0.997945	0.00200494	0.134358	FS360		ENSRNOG00000013694	Ntng2	-0.288856	1.41e-05	0.000942814	BLPM
ENSRNOG00000007478	Cry2	0.404228	4.46e-05	0.0029694	FS30		ENSRNOG00000018569	Ahcyl1	0.33635	4.25e-06	0.000285943	FS60		ENSRNOG00000026392	Cdh12	0.326675	7.11e-05	0.00473166	FS120		ENSRNOG00000003515	Ephx1	0.469557	0.00519602	0.346805	FS180		ENSRNOG00000057008	NA	0.450829	0.0020417	0.136208	FS360		ENSRNOG00000018903	Pik3r1	0.268111	1.42e-05	0.000944586	BLPM
ENSRNOG00000003772	Csrp2	-0.628049	4.47e-05	0.0029694	FS30		ENSRNOG00000024250	Wwc3	0.346632	4.31e-06	0.000288224	FS60		ENSRNOG00000018735	Cd74	-1.10242	7.42e-05	0.00491275	FS120		ENSRNOG00000058047	AABR07000733.1	0.483747	0.0052967	0.348832	FS180		ENSRNOG00000043199	NA	0.459468	0.00205229	0.136303	FS360		ENSRNOG00000058862	NA	0.595634	1.42e-05	0.000944589	BLPM
ENSRNOG00000054801	NA	0.45237	4.43e-05	0.0029694	FS30		ENSRNOG00000008012	Abcb1a	-0.379027	4.48e-06	0.000298428	FS60		ENSRNOG00000011360	Dkk2	-0.627779	7.53e-05	0.00496276	FS120		ENSRNOG00000049229	LOC100911238	0.504637	0.00529434	0.348832	FS180		ENSRNOG00000002041	Boc	-0.237051	0.00209877	0.138458	FS360		ENSRNOG00000043143	Eml1	-0.281492	1.43e-05	0.00094541	BLPM
ENSRNOG00000011586	Ccnl1	0.291739	4.63e-05	0.00299124	FS30		ENSRNOG00000001149	Pxn	0.412708	5.05e-06	0.000334785	FS60		ENSRNOG00000004332	Egfr	-0.291374	7.96e-05	0.00522694	FS120		ENSRNOG00000057256	Slc19a3	0.586442	0.0052663	0.348832	FS180		ENSRNOG00000018853	Slc28a3	-0.788646	0.00210334	0.138458	FS360		ENSRNOG00000013097	LOC691485	1.27633	1.45e-05	0.00095607	BLPM
ENSRNOG00000016032	Cnnm3	-0.470284	4.53e-05	0.00299124	FS30		ENSRNOG00000021817	Irak2	0.477009	5.17e-06	0.000341262	FS60		ENSRNOG00000010572	Pus7	0.288365	8e-05	0.00522807	FS120		ENSRNOG00000053803	NA	0.492988	0.00534168	0.350245	FS180		ENSRNOG00000009471	Epsti1	-0.464041	0.00211545	0.138641	FS360		ENSRNOG00000020102	Sirt2	0.259932	1.46e-05	0.000956377	BLPM
ENSRNOG00000020573	Efna1	-1.05993	4.61e-05	0.00299124	FS30		ENSRNOG00000013213	Epha4	-0.387805	5.49e-06	0.000359146	FS60		ENSRNOG00000017882	Camk1d	0.408415	8.18e-05	0.00531633	FS120		ENSRNOG00000006353	Gyltl1b	0.947522	0.00540845	0.353068	FS180		ENSRNOG00000011739	Dennd4a	-0.239978	0.0021572	0.140732	FS360		ENSRNOG00000012036	Pcsk5	-0.280775	1.56e-05	0.00102129	BLPM
ENSRNOG00000018969	Gpatch4	0.577282	4.58e-05	0.00299124	FS30		ENSRNOG00000014265	Tnfrsf19	-0.346303	5.46e-06	0.000359146	FS60		ENSRNOG00000016885	Klf6	-0.285267	8.21e-05	0.00531633	FS120		ENSRNOG00000014322	Kazn	0.206712	0.00556671	0.361812	FS180		ENSRNOG00000010947	Mmp14	-0.740979	0.00216628	0.140732	FS360		ENSRNOG00000050152	Chsy3	-0.376448	1.66e-05	0.00107858	BLPM
ENSRNOG00000011407	Pragmin	0.33541	4.61e-05	0.00299124	FS30		ENSRNOG00000026589	Dpy19l1	-0.310229	5.52e-06	0.000359779	FS60		ENSRNOG00000060635	NA	-0.296571	8.35e-05	0.00538756	FS120		ENSRNOG00000007047	Eps8	-0.201562	0.00562496	0.364009	FS180		ENSRNOG00000038980	Lypd6	-0.388079	0.00219396	0.141911	FS360		ENSRNOG00000021134	Anxa9	0.759847	1.75e-05	0.00113349	BLPM
ENSRNOG00000017093	Pxdc1	0.482225	4.58e-05	0.00299124	FS30		ENSRNOG00000002085	Thegl	-1.31419	5.75e-06	0.000373466	FS60		ENSRNOG00000056376	Dusp22	-0.275668	8.43e-05	0.00541026	FS120		ENSRNOG00000043426	Ccbl2	0.313841	0.00576323	0.368154	FS180		ENSRNOG00000008622	Creb5	-0.204031	0.00226948	0.14616	FS360		ENSRNOG00000009031	Gucy2c	-0.811398	1.93e-05	0.00124526	BLPM
ENSRNOG00000009389	Ripk2	-0.398418	4.64e-05	0.00299124	FS30		ENSRNOG00000032703	Rasgrp3	-0.623375	5.9e-06	0.000381124	FS60		ENSRNOG00000018742	Klk11	-0.565022	8.59e-05	0.00547056	FS120		ENSRNOG00000060160	NA	-0.946432	0.0057479	0.368154	FS180		ENSRNOG00000017646	RGD1309651	-0.397348	0.00228719	0.146666	FS360		ENSRNOG00000038980	Lypd6	-0.546709	1.98e-05	0.00127175	BLPM
ENSRNOG00000011992	Slc18a1	-1.31241	4.71e-05	0.00302659	FS30		ENSRNOG00000050137	Ajap1	0.52265	6e-06	0.000386137	FS60		ENSRNOG00000015615	Tnfrsf11a	0.3593	8.58e-05	0.00547056	FS120		ENSRNOG00000026247	Pebp4	-0.317083	0.005722	0.368154	FS180		ENSRNOG00000006170	Bach2	-0.228243	0.00232076	0.14818	FS360		ENSRNOG00000010047	Ddit4l2	-1.03759	2.01e-05	0.00128422	BLPM
ENSRNOG00000042326	Smpdl3b	0.39705	4.74e-05	0.00303187	FS30		ENSRNOG00000051536	Rfx4	0.319264	6.15e-06	0.000394134	FS60		ENSRNOG00000052129	Nwd1	0.364715	8.69e-05	0.00548552	FS120		ENSRNOG00000057717	NA	-0.33107	0.00587517	0.373701	FS180		ENSRNOG00000015285	Lrp4	-0.215168	0.00241161	0.153323	FS360		ENSRNOG00000011032	Lhfpl2	-0.326002	2.02e-05	0.00128566	BLPM
ENSRNOG00000027061	Nxpe5	-1.14572	4.77e-05	0.00303664	FS30		ENSRNOG00000007049	Bcl11a	-0.358665	6.41e-06	0.00040908	FS60		ENSRNOG00000012495	Podxl	0.293119	8.69e-05	0.00548552	FS120		ENSRNOG00000049782	Csf2ra	-0.4645	0.00597652	0.374613	FS180		ENSRNOG00000055597	Hdac7	-0.249454	0.00242794	0.153704	FS360		ENSRNOG00000043219	Fbn2	-0.579668	2.06e-05	0.00130648	BLPM
ENSRNOG00000003895	Rgs1	1.67754	4.87e-05	0.00308513	FS30		ENSRNOG00000008051	Itpk1	0.351241	6.47e-06	0.000410973	FS60		ENSRNOG00000024703	Dock5	-0.31918	8.89e-05	0.00552306	FS120		ENSRNOG00000016640	Dner	-0.24209	0.00593929	0.374613	FS180		ENSRNOG00000011253	RGD1304810	-0.206515	0.002499	0.157532	FS360		ENSRNOG00000001518	Itga6	-0.294435	2.21e-05	0.00139083	BLPM
ENSRNOG00000020923	Tuft1	0.58078	4.91e-05	0.00309967	FS30		ENSRNOG00000010557	Smarcd2	0.479116	6.68e-06	0.000422829	FS60		ENSRNOG00000051204	Dopey2	0.259534	8.94e-05	0.00552306	FS120		ENSRNOG00000013847	Nova2	-0.216625	0.00599019	0.374613	FS180		ENSRNOG00000033893	Cacna1h	0.228116	0.00250966	0.157537	FS360		ENSRNOG00000016528	Ppp1r21	-0.26574	2.25e-05	0.00141195	BLPM
ENSRNOG00000055010	Axin2	-0.382706	4.95e-05	0.00311037	FS30		ENSRNOG00000060542	Mid2	0.357215	7.73e-06	0.000486677	FS60		ENSRNOG00000057556	Pdzrn3	-0.338911	8.88e-05	0.00552306	FS120		ENSRNOG00000004179	Nts	-0.562603	0.00594679	0.374613	FS180		ENSRNOG00000009663	Apex1	0.424535	0.00257559	0.158067	FS360		ENSRNOG00000010524	Cryab	0.864247	2.27e-05	0.00141912	BLPM
ENSRNOG00000028658	Olig2	1.1285	4.98e-05	0.00311607	FS30		ENSRNOG00000059215	Pqlc1	0.534717	7.81e-06	0.000490248	FS60		ENSRNOG00000054560	Sh2d3c	-0.373619	8.87e-05	0.00552306	FS120		ENSRNOG00000057250	AABR07001905.1	-0.359331	0.00605959	0.375787	FS180		ENSRNOG00000007038	Cntn5	-0.36317	0.00258185	0.158067	FS360		ENSRNOG00000010017	Wee1	0.488089	2.28e-05	0.00141912	BLPM
ENSRNOG00000002730	Rgs5	-0.433618	5.2e-05	0.00324157	FS30		ENSRNOG00000001825	Pkp2	0.473906	7.9e-06	0.000493716	FS60		ENSRNOG00000013265	Tgfbr2	-0.374568	8.92e-05	0.00552306	FS120		ENSRNOG00000024494	AABR07056633.1	0.257009	0.00616318	0.375787	FS180		ENSRNOG00000017773	Crispld1	0.357803	0.00257064	0.158067	FS360		ENSRNOG00000008034	Tmeff1	-0.272482	2.43e-05	0.00150625	BLPM
ENSRNOG00000001926	Cldn1	0.918326	5.29e-05	0.00328455	FS30		ENSRNOG00000017663	Dolpp1	-0.796523	8e-06	0.000497672	FS60		ENSRNOG00000019533	Klhl3	0.29141	9.01e-05	0.00554409	FS120		ENSRNOG00000010233	Cald1	-0.233539	0.00604467	0.375787	FS180		ENSRNOG00000006723	Itga11	0.862496	0.00254056	0.158067	FS360		ENSRNOG00000031364	Kif1c	0.335956	2.44e-05	0.00150871	BLPM
ENSRNOG00000012795	Cables1	0.310321	5.35e-05	0.00329253	FS30		ENSRNOG00000001515	Zak	-0.354337	8.2e-06	0.000508119	FS60		ENSRNOG00000048273	Apod	-0.326436	9.11e-05	0.0055843	FS120		ENSRNOG00000039668	Col8a1	0.595362	0.00614223	0.375787	FS180		ENSRNOG00000000341	Nid2	-0.291648	0.00253499	0.158067	FS360		ENSRNOG00000052429	Stard3nl	0.246609	2.53e-05	0.00155587	BLPM
ENSRNOG00000013177	LOC100912399	-0.418664	5.37e-05	0.00329253	FS30		ENSRNOG00000009001	Mtss1	-0.359712	8.42e-06	0.000519502	FS60		ENSRNOG00000001874	Slc7a4	-0.609376	9.35e-05	0.00571032	FS120		ENSRNOG00000004257	Ctps2	-0.188291	0.00617927	0.375787	FS180		ENSRNOG00000011992	Slc18a1	-0.929743	0.00257088	0.158067	FS360		ENSRNOG00000028624	Kif26b	0.328519	2.6e-05	0.00159099	BLPM
ENSRNOG00000008187	Ubash3b	0.329675	5.33e-05	0.00329253	FS30		ENSRNOG00000005917	Pawr	0.844831	8.6e-06	0.000528404	FS60		ENSRNOG00000008258	Fnbp1	-0.242961	9.58e-05	0.00582336	FS120		ENSRNOG00000002210	Hsd17b11	0.312423	0.00611792	0.375787	FS180		ENSRNOG00000001844	Klhl42	0.320461	0.00262483	0.16004	FS360		ENSRNOG00000048782	Wnt7a	-0.292463	2.71e-05	0.00165298	BLPM
ENSRNOG00000020088	Klhl26	0.366386	5.48e-05	0.00334507	FS30		ENSRNOG00000037957	Aifm3	0.53527	8.76e-06	0.000535864	FS60		ENSRNOG00000029260	Pitpnm2	0.305261	9.64e-05	0.00583425	FS120		ENSRNOG00000029529	LOC102551435	0.634233	0.00619186	0.375787	FS180		ENSRNOG00000018094	Sv2c	-0.215133	0.00264783	0.160783	FS360		ENSRNOG00000012710	Ubac2	0.263777	2.75e-05	0.00167212	BLPM
ENSRNOG00000002141	Cd200	-0.37024	5.55e-05	0.00337411	FS30		ENSRNOG00000024207	Fgfrl1	-0.803745	8.83e-06	0.000538419	FS60		ENSRNOG00000001126	Fbxw8	0.219783	0.000100364	0.00605165	FS120		ENSRNOG00000031093	Mov10l1	-0.447484	0.00621093	0.375787	FS180		ENSRNOG00000057250	AABR07001905.1	-0.478186	0.00268188	0.161325	FS360		ENSRNOG00000014164	Paqr5	0.481547	2.85e-05	0.00172195	BLPM
ENSRNOG00000003634	Zfp354a	-0.733984	5.61e-05	0.00339896	FS30		ENSRNOG00000000062	Pcgf3	0.342111	9.23e-06	0.000560168	FS60		ENSRNOG00000019140	Banp	0.249098	0.000101239	0.00607266	FS120		ENSRNOG00000023337	Sema3a	0.486134	0.0062716	0.377921	FS180		ENSRNOG00000037206	Ccdc77	-0.391305	0.00268882	0.161325	FS360		ENSRNOG00000045941	Susd6	0.254818	2.87e-05	0.00173153	BLPM
ENSRNOG00000022472	Snap47	-0.370406	5.73e-05	0.00345761	FS30		ENSRNOG00000014182	Tns1	0.508851	9.31e-06	0.000562798	FS60		ENSRNOG00000020525	Col5a3	-0.506905	0.000101532	0.00607266	FS120		ENSRNOG00000013160	Sash1	-0.179776	0.00639635	0.383884	FS180		ENSRNOG00000009523	Rab11fip2	-0.200312	0.00268929	0.161325	FS360		ENSRNOG00000018018	Kcnip2	0.428444	2.91e-05	0.00174607	BLPM
ENSRNOG00000020860	Tdrkh	-0.46715	5.79e-05	0.00347869	FS30		ENSRNOG00000058909	LOC103689992	-0.390433	9.48e-06	0.000570608	FS60		ENSRNOG00000033206	Entpd5	0.436835	0.00010224	0.00609045	FS120		ENSRNOG00000016420	Serpinb6b	-0.87011	0.00648068	0.387383	FS180		ENSRNOG00000007261	Gli2	-0.240518	0.00271674	0.161611	FS360		ENSRNOG00000019416	Zfp94	-0.371336	3.02e-05	0.00180198	BLPM
ENSRNOG00000022500	Rwdd4	-0.545601	5.83e-05	0.0034886	FS30		ENSRNOG00000006527	Slc6a1	0.376736	9.67e-06	0.000580213	FS60		ENSRNOG00000013729	RGD1306271	0.251763	0.000106581	0.00632365	FS120		ENSRNOG00000007726	Mcam	-0.34153	0.0065408	0.387862	FS180		ENSRNOG00000004290	Grb10	-0.2089	0.00272665	0.161611	FS360		ENSRNOG00000043426	Ccbl2	0.452597	3.09e-05	0.00183745	BLPM
ENSRNOG00000027923	Mynn	-0.469543	5.92e-05	0.00352669	FS30		ENSRNOG00000005404	Rasgrp1	-0.378527	9.74e-06	0.000581689	FS60		ENSRNOG00000016289	Bmpr1b	-0.404503	0.000109257	0.00645663	FS120		ENSRNOG00000019648	NA	0.355819	0.00653437	0.387862	FS180		ENSRNOG00000013140	Pdzd2	0.282054	0.00272553	0.161611	FS360		ENSRNOG00000014008	Mfsd2a	0.520036	3.41e-05	0.00202045	BLPM
ENSRNOG00000003237	Tp53bp2	0.358074	6.03e-05	0.00357954	FS30		ENSRNOG00000003512	Gabra1	-0.467015	9.94e-06	0.000591102	FS60		ENSRNOG00000023496	Fam189a1	0.44662	0.000109813	0.0064637	FS120		ENSRNOG00000013064	Lrp8	-0.1718	0.0066216	0.391095	FS180		ENSRNOG00000020029	Fam195a	0.391531	0.00274635	0.162133	FS360		ENSRNOG00000004332	Egfr	-0.245879	3.6e-05	0.0021108	BLPM
ENSRNOG00000018714	Arl5b	0.493126	6.2e-05	0.00366701	FS30		ENSRNOG00000009267	B3gnt2	0.59811	1.01e-05	0.000598128	FS60		ENSRNOG00000008758	Tspan18	0.498153	0.000119746	0.00702052	FS120		ENSRNOG00000014645	Aldh7a1	-0.293526	0.0066485	0.391131	FS180		ENSRNOG00000033527	Pappa	-0.260061	0.00277263	0.163037	FS360		ENSRNOG00000053737	NA	-0.400555	3.6e-05	0.0021108	BLPM
ENSRNOG00000040257	Chmp2b	-0.492094	6.28e-05	0.00370076	FS30		ENSRNOG00000010184	Brk1	0.33773	1.01e-05	0.000598899	FS60		ENSRNOG00000060054	Doc2b	0.376133	0.000123231	0.00716816	FS120		ENSRNOG00000058932	Zfp202	-0.26531	0.0067865	0.396119	FS180		ENSRNOG00000011623	Rab3c	-0.22741	0.00278436	0.163082	FS360		ENSRNOG00000012008	S100a3	-1.04736	3.6e-05	0.0021108	BLPM
ENSRNOG00000045941	Susd6	0.309751	6.31e-05	0.00370076	FS30		ENSRNOG00000055070	NA	0.399954	1.02e-05	0.000599803	FS60		ENSRNOG00000006911	Sptb	0.267477	0.000123199	0.00716816	FS120		ENSRNOG00000000501	Zfp523	-0.256787	0.00677379	0.396119	FS180		ENSRNOG00000005302	Slc2a9	0.28758	0.00284027	0.165704	FS360		ENSRNOG00000061690	Sycp2	0.359361	3.83e-05	0.00223586	BLPM
ENSRNOG00000018755	Acss2	-0.333097	6.46e-05	0.00375989	FS30		ENSRNOG00000001368	Rph3a	-0.420854	1.12e-05	0.000656255	FS60		ENSRNOG00000001730	Acap2	0.26515	0.000124172	0.00719468	FS120		ENSRNOG00000005917	Pawr	0.417116	0.00689041	0.400613	FS180		ENSRNOG00000015567	Slc9a2	0.242909	0.00289101	0.168006	FS360		ENSRNOG00000054157	Nadk2	-0.268309	3.86e-05	0.00224207	BLPM
ENSRNOG00000016571	Ngf	0.510967	6.45e-05	0.00375989	FS30		ENSRNOG00000022720	Usp37	0.402828	1.15e-05	0.000667975	FS60		ENSRNOG00000006956	Adamtsl1	-0.326631	0.000130246	0.00751727	FS120		ENSRNOG00000059714	LOC103692716	0.350813	0.00694125	0.401998	FS180		ENSRNOG00000028930	Dab2	-0.270856	0.00295125	0.170703	FS360		ENSRNOG00000027742	Adamtsl2	0.5226	3.97e-05	0.00229613	BLPM
ENSRNOG00000000611	Ube2d1	-0.335526	6.51e-05	0.00377559	FS30		ENSRNOG00000025296	Lrrc8a	0.471021	1.15e-05	0.000668581	FS60		ENSRNOG00000015488	Tead1	0.289419	0.000133317	0.00766472	FS120		ENSRNOG00000019544	Zbtb2	0.721342	0.00698608	0.403027	FS180		ENSRNOG00000008758	Tspan18	0.362357	0.00296037	0.170703	FS360		ENSRNOG00000012228	Skap2	-0.250432	3.99e-05	0.00230339	BLPM
ENSRNOG00000002926	Uap1	0.459788	6.6e-05	0.00381514	FS30		ENSRNOG00000007989	Chst1	0.393503	1.19e-05	0.000687342	FS60		ENSRNOG00000014613	Ddah1	-0.379428	0.00013588	0.00775198	FS120		ENSRNOG00000054344	NA	0.722907	0.00714522	0.410616	FS180		ENSRNOG00000030245	Tango2	0.190074	0.00303452	0.174303	FS360		ENSRNOG00000007367	Sept4	-0.289885	4.04e-05	0.00231889	BLPM
ENSRNOG00000052256	Dact3	-0.577584	6.67e-05	0.00383576	FS30		ENSRNOG00000001222	Ube2g2	0.49831	1.19e-05	0.000687342	FS60		ENSRNOG00000012199	Sox2	-0.526901	0.000135694	0.00775198	FS120		ENSRNOG00000051158	C2	-0.614883	0.00728755	0.410863	FS180		ENSRNOG00000032208	Eda	-0.252249	0.00309306	0.176982	FS360		ENSRNOG00000012818	Ksr1	0.347192	4.05e-05	0.00231889	BLPM
ENSRNOG00000001928	Il1rap	0.408147	6.74e-05	0.00386141	FS30		ENSRNOG00000029778	Maob	-0.375693	1.21e-05	0.000692599	FS60		ENSRNOG00000060587	NA	-0.991038	0.000136951	0.00778312	FS120		ENSRNOG00000049749	Med22	0.458417	0.00726119	0.410863	FS180		ENSRNOG00000028946	Cdc42ep4	0.224778	0.00313862	0.178489	FS360		ENSRNOG00000017964	Slc22a25	-0.696266	4.44e-05	0.00253252	BLPM
ENSRNOG00000001825	Pkp2	0.454903	6.81e-05	0.00388873	FS30		ENSRNOG00000001484	Gatsl2	0.555278	1.21e-05	0.000694519	FS60		ENSRNOG00000018018	Kcnip2	0.416233	0.000139151	0.00787799	FS120		ENSRNOG00000051888	NA	0.644148	0.00721731	0.410863	FS180		ENSRNOG00000011875	Slc2a2	-0.519566	0.00315872	0.178489	FS360		ENSRNOG00000052549	Chga	0.475084	4.54e-05	0.00257436	BLPM
ENSRNOG00000046313	Basp1	-0.268288	6.93e-05	0.00392925	FS30		ENSRNOG00000007574	Padi2	-0.509146	1.26e-05	0.000716861	FS60		ENSRNOG00000019093	Nrg2	0.301875	0.000141691	0.00799128	FS120		ENSRNOG00000053542	NA	-1.13715	0.00726305	0.410863	FS180		ENSRNOG00000007134	Strap	0.467729	0.00316738	0.178489	FS360		ENSRNOG00000003831	Tdp1	0.415195	4.55e-05	0.00257436	BLPM
ENSRNOG00000024730	Ppm1e	0.454981	6.91e-05	0.00392925	FS30		ENSRNOG00000004110	Trib2	-0.436425	1.28e-05	0.000729554	FS60		ENSRNOG00000019388	Egfl7	-0.35243	0.000142649	0.00801479	FS120		ENSRNOG00000003048	Tiprl	0.282385	0.00727827	0.410863	FS180		ENSRNOG00000008146	Tox2	-0.227443	0.00315139	0.178489	FS360		ENSRNOG00000005492	Hpcal1	-0.372916	4.63e-05	0.00260316	BLPM
ENSRNOG00000034266	Ccdc63	2.52669	7.25e-05	0.0040956	FS30		ENSRNOG00000032258	Swt1	0.327701	1.3e-05	0.000733683	FS60		ENSRNOG00000006639	Scn9a	-0.286573	0.00014547	0.00814248	FS120		ENSRNOG00000014556	Cdh20	-0.225859	0.00737426	0.414183	FS180		ENSRNOG00000011658	Tex30	0.404956	0.00318157	0.178612	FS360		ENSRNOG00000033402	LOC501110	0.684679	4.64e-05	0.00260316	BLPM
ENSRNOG00000012499	Rarg	-0.574048	7.31e-05	0.00411043	FS30		ENSRNOG00000031364	Kif1c	0.309985	1.41e-05	0.000792457	FS60		ENSRNOG00000060308	A230083G16Rik	-0.346075	0.00014722	0.00814959	FS120		ENSRNOG00000022523	Fkbp5	0.307588	0.00745369	0.417071	FS180		ENSRNOG00000005413	Creb3l1	-0.459006	0.00322136	0.179312	FS360		ENSRNOG00000019140	Banp	0.276647	4.78e-05	0.00267149	BLPM
ENSRNOG00000048342	Tbca	-0.297334	7.34e-05	0.00411566	FS30		ENSRNOG00000049937	Pdxk	0.592996	1.46e-05	0.000818451	FS60		ENSRNOG00000019718	Galnt15	0.767604	0.000147245	0.00814959	FS120		ENSRNOG00000057687	NA	1.46131	0.00754639	0.420676	FS180		ENSRNOG00000026504	Fam114a1	-0.303214	0.00320738	0.179312	FS360		ENSRNOG00000031760	Fmn1	-0.391809	4.87e-05	0.0027145	BLPM
ENSRNOG00000050997	Ifrd1	0.403696	7.39e-05	0.00412576	FS30		ENSRNOG00000017106	Csnk1a1	0.336346	1.48e-05	0.000827223	FS60		ENSRNOG00000020088	Klhl26	0.353646	0.000147051	0.00814959	FS120		ENSRNOG00000029449	Ror1	-0.247056	0.00767732	0.42322	FS180		ENSRNOG00000001518	Itga6	-0.186981	0.0032302	0.179312	FS360		ENSRNOG00000007345	Amot	0.383358	5e-05	0.00276795	BLPM
ENSRNOG00000022694	Plekhg5	0.33893	7.67e-05	0.00426359	FS30		ENSRNOG00000038761	Hacd2	0.296302	1.5e-05	0.000834144	FS60		ENSRNOG00000046829	Kdr	-0.509797	0.000149254	0.00823007	FS120		ENSRNOG00000008034	Tmeff1	-0.181567	0.00762703	0.42322	FS180		ENSRNOG00000007793	Pnrc1	-0.460011	0.0032912	0.182019	FS360		ENSRNOG00000025895	Sdpr	0.827384	5e-05	0.00276795	BLPM
ENSRNOG00000028255	Usp36	0.277794	7.81e-05	0.00432618	FS30		ENSRNOG00000002618	Ivns1abp	0.377535	1.5e-05	0.000834144	FS60		ENSRNOG00000017737	Dgkz	0.267852	0.000152716	0.00838975	FS120		ENSRNOG00000056612	Unc13c	-0.361474	0.00767083	0.42322	FS180		ENSRNOG00000012036	Pcsk5	-0.222867	0.00330477	0.182093	FS360		ENSRNOG00000015768	Cml5	0.783009	5.09e-05	0.00280429	BLPM
ENSRNOG00000006670	Rai2	-0.44682	8.24e-05	0.00455181	FS30		ENSRNOG00000002848	Maoa	-0.353987	1.53e-05	0.000845537	FS60		ENSRNOG00000000306	Smpd2	0.611273	0.000157405	0.00861543	FS120		ENSRNOG00000015794	Fam83d	0.412931	0.00774957	0.423406	FS180		ENSRNOG00000015310	Lrrc32	-0.664422	0.0033451	0.182746	FS360		ENSRNOG00000033528	Tll1	-0.37296	5.11e-05	0.00280429	BLPM
ENSRNOG00000046889	Dbi	0.337326	8.28e-05	0.00455272	FS30		ENSRNOG00000043143	Eml1	-0.305736	1.54e-05	0.000851323	FS60		ENSRNOG00000018336	Eps8l2	-0.844437	0.000161646	0.00881505	FS120		ENSRNOG00000010205	Mturn	-0.355294	0.00773358	0.423406	FS180		ENSRNOG00000060647	NA	-0.398644	0.00335348	0.182746	FS360		ENSRNOG00000011201	Cmtm8	0.514618	5.15e-05	0.0028092	BLPM
ENSRNOG00000011921	Dusp4	0.466576	8.38e-05	0.00459421	FS30		ENSRNOG00000047137	Erbb2ip	0.364107	1.56e-05	0.000854286	FS60		ENSRNOG00000005391	Prex2	0.352218	0.000164377	0.00893117	FS120		ENSRNOG00000008058	Tmprss5	-0.375473	0.00776604	0.423406	FS180		ENSRNOG00000015049	Scn5a	0.836875	0.00334575	0.182746	FS360		ENSRNOG00000008904	Fli1	-0.326082	5.15e-05	0.0028092	BLPM
ENSRNOG00000012702	Nfya	-0.463087	8.43e-05	0.00460567	FS30		ENSRNOG00000006420	Rbm38	0.791606	1.56e-05	0.000854286	FS60		ENSRNOG00000060937	NA	0.310972	0.000166525	0.00901483	FS120		ENSRNOG00000001844	Klhl42	0.292047	0.00780526	0.423991	FS180		ENSRNOG00000012698	Chsy1	-0.189456	0.00349478	0.189061	FS360		ENSRNOG00000005413	Creb3l1	-0.526066	5.21e-05	0.00282899	BLPM
ENSRNOG00000004322	Sh3kbp1	0.349174	8.62e-05	0.0046882	FS30		ENSRNOG00000046053	Nudt10	-0.312649	1.59e-05	0.00086464	FS60		ENSRNOG00000008190	LOC100911867	0.303391	0.000168421	0.00908431	FS120		ENSRNOG00000021517	Tmem231	0.276755	0.00785053	0.424899	FS180		ENSRNOG00000039464	Tmem229a	-0.421044	0.00349069	0.189061	FS360		ENSRNOG00000008190	LOC100911867	0.308934	5.24e-05	0.00283434	BLPM
ENSRNOG00000016257	Cotl1	0.418923	8.69e-05	0.00471222	FS30		ENSRNOG00000007822	Vgll4	-0.33502	1.59e-05	0.00086464	FS60		ENSRNOG00000028636	Xkr5	-0.792211	0.000172202	0.00925459	FS120		ENSRNOG00000053342	NA	-0.352255	0.00788522	0.425231	FS180		ENSRNOG00000014142	Ogfrl1	-0.241445	0.00352373	0.189937	FS360		ENSRNOG00000014718	Acsl3	0.256047	5.31e-05	0.00285938	BLPM
ENSRNOG00000013140	Pdzd2	0.459976	9.11e-05	0.00492045	FS30		ENSRNOG00000020346	Best1	-0.867172	1.6e-05	0.000865649	FS60		ENSRNOG00000053045	Wscd2	0.266159	0.000174054	0.00932037	FS120		ENSRNOG00000011528	Alg14	0.208863	0.00798682	0.429155	FS180		ENSRNOG00000003283	Rcsd1	-0.258533	0.00356567	0.191503	FS360		ENSRNOG00000019996	Slc16a1	-0.399796	5.32e-05	0.00285938	BLPM
ENSRNOG00000049351	Nat8l	-0.722247	9.41e-05	0.00504731	FS30		ENSRNOG00000047276	Pkm	-0.565517	1.69e-05	0.000909385	FS60		ENSRNOG00000007206	4930452B06Rik	-0.269878	0.000175095	0.00934236	FS120		ENSRNOG00000009175	Jagn1	0.438703	0.00822666	0.439011	FS180		ENSRNOG00000030622	Enox2	-0.292948	0.00360403	0.192868	FS360		ENSRNOG00000023764	Kctd2	-0.468838	5.49e-05	0.00293622	BLPM
ENSRNOG00000027592	Rerg	0.450691	9.4e-05	0.00504731	FS30		ENSRNOG00000012016	Npc1	0.453362	1.7e-05	0.000912372	FS60		ENSRNOG00000055298	Vom2r80	0.45101	0.000176772	0.00939809	FS120		ENSRNOG00000061498	NA	-0.458766	0.00822925	0.439011	FS180		ENSRNOG00000006639	Scn9a	-0.202326	0.0036595	0.195134	FS360		ENSRNOG00000023322	Ostc	0.441056	5.59e-05	0.00297968	BLPM
ENSRNOG00000008001	Rab3b	-0.572701	9.45e-05	0.00504792	FS30		ENSRNOG00000007387	Per1	0.6244	1.73e-05	0.000926095	FS60		ENSRNOG00000029049	Zdhhc14	0.301749	0.000180806	0.0095782	FS120		ENSRNOG00000006570	Plekhg3	0.187947	0.00830378	0.441405	FS180		ENSRNOG00000009772	Kirrel3	-0.247914	0.00368017	0.195535	FS360		ENSRNOG00000002278	Tec	-0.314742	5.61e-05	0.00298255	BLPM
ENSRNOG00000047023	Aldh1l1	-0.375052	9.52e-05	0.00506663	FS30		ENSRNOG00000015257	Coro2b	0.3146	1.77e-05	0.00094607	FS60		ENSRNOG00000048782	Wnt7a	-0.305728	0.000182711	0.00964468	FS120		ENSRNOG00000019718	Galnt15	0.464764	0.00835326	0.442301	FS180		ENSRNOG00000034266	Ccdc63	1.9	0.00373427	0.197593	FS360		ENSRNOG00000012906	Bcas1	-0.276224	5.68e-05	0.00300981	BLPM
ENSRNOG00000011804	Stx12	-0.378282	9.7e-05	0.0051491	FS30		ENSRNOG00000005214	Plek	-0.436438	1.78e-05	0.00094607	FS60		ENSRNOG00000021314	Fdft1	-0.321385	0.000196449	0.0103331	FS120		ENSRNOG00000014751	Ret	0.453729	0.00838006	0.442301	FS180		ENSRNOG00000004741	Rpl19	0.411355	0.00374546	0.197593	FS360		ENSRNOG00000015514	Bcat1	0.250747	5.76e-05	0.00304042	BLPM
ENSRNOG00000036828	Pde1b	-0.407131	9.86e-05	0.00521339	FS30		ENSRNOG00000017405	Raly	0.326791	1.86e-05	0.000983085	FS60		ENSRNOG00000001959	Mx1	-0.922676	0.000197847	0.0103698	FS120		ENSRNOG00000019253	Bcar1	0.219222	0.00861968	0.451744	FS180		ENSRNOG00000057645	Micb	0.517443	0.00376345	0.19784	FS360		ENSRNOG00000016968	Gramd4	-0.299543	5.82e-05	0.00306033	BLPM
ENSRNOG00000019536	Smim3	0.52808	9.95e-05	0.00524384	FS30		ENSRNOG00000022116	Gjb6	0.673051	1.88e-05	0.000991539	FS60		ENSRNOG00000028832	Sorcs3	0.291664	0.000201316	0.0105145	FS120		ENSRNOG00000005059	Med22	0.453068	0.00860051	0.451744	FS180		ENSRNOG00000002164	Nmu	-0.599158	0.0037957	0.198833	FS360		ENSRNOG00000033261	Fam107a	0.286341	6.02e-05	0.00315328	BLPM
ENSRNOG00000006705	Mkks	-0.56956	0.0001003	0.00526559	FS30		ENSRNOG00000007202	Sema3d	0.394189	1.91e-05	0.00100391	FS60		ENSRNOG00000008146	Tox2	-0.285615	0.000202416	0.0105349	FS120		ENSRNOG00000007234	Cyp51	-0.27247	0.00883837	0.45504	FS180		ENSRNOG00000006930	Casq1	-0.450522	0.00383425	0.200148	FS360		ENSRNOG00000021611	Clip2	-0.241009	6.1e-05	0.00318261	BLPM
ENSRNOG00000008619	Agtrap	0.758584	0.000105537	0.00552115	FS30		ENSRNOG00000007393	Ndrg1	0.391371	1.96e-05	0.00102969	FS60		ENSRNOG00000006010	Slc6a20	-0.458845	0.00020421	0.0105911	FS120		ENSRNOG00000013764	Fam118a	-0.298668	0.00881087	0.45504	FS180		ENSRNOG00000054984	NA	-0.26433	0.00386564	0.200754	FS360		ENSRNOG00000033940	Adgrl4	-0.286679	6.13e-05	0.00318763	BLPM
ENSRNOG00000049471	Steap3	-0.707259	0.00010637	0.00554532	FS30		ENSRNOG00000015093	Sparcl1	-0.377065	2.06e-05	0.00107629	FS60		ENSRNOG00000006378	Mga	0.220192	0.000207583	0.0106913	FS120		ENSRNOG00000009580	Lca5	-0.220014	0.00882785	0.45504	FS180		ENSRNOG00000014465	Oca2	0.545985	0.00387286	0.200754	FS360		ENSRNOG00000018461	Pdgfrb	-0.342828	6.23e-05	0.00322836	BLPM
ENSRNOG00000012324	Soga3	-0.270376	0.000107175	0.00556788	FS30		ENSRNOG00000009783	Camk2g	0.309639	2.16e-05	0.00112394	FS60		ENSRNOG00000000655	Ptprc	-0.394528	0.000206968	0.0106913	FS120		ENSRNOG00000012035	Rnf181	0.378577	0.008866	0.45504	FS180		ENSRNOG00000007408	Ebf4	-0.265909	0.00388803	0.200841	FS360		ENSRNOG00000015596	Efhd1	-0.440855	6.25e-05	0.00322966	BLPM
ENSRNOG00000047088	Rab10	-0.270075	0.000108752	0.00563027	FS30		ENSRNOG00000010219	Ralgds	0.39787	2.19e-05	0.00113716	FS60		ENSRNOG00000000581	Cdc40	0.2496	0.000213638	0.010965	FS120		ENSRNOG00000006916	Sardh	-0.283642	0.00871666	0.45504	FS180		ENSRNOG00000012149	Gpsm2	-0.247502	0.00391677	0.201625	FS360		ENSRNOG00000000905	Tex26	-0.65206	6.28e-05	0.003232	BLPM
ENSRNOG00000027016	Cobll1	-0.299161	0.000111692	0.00576253	FS30		ENSRNOG00000037687	Rspo2	0.579248	2.2e-05	0.00113938	FS60		ENSRNOG00000002327	Gabrb1	0.339705	0.000215037	0.0109988	FS120		ENSRNOG00000010813	Tspan14	-0.177038	0.00876148	0.45504	FS180		ENSRNOG00000001963	Mx2	-0.428708	0.00395856	0.203074	FS360		ENSRNOG00000027405	Ccp110	-0.25988	6.34e-05	0.00325529	BLPM
ENSRNOG00000018200	Gad2	0.33769	0.000113762	0.00584916	FS30		ENSRNOG00000011381	Acsbg1	0.402335	2.22e-05	0.0011462	FS60		ENSRNOG00000023664	Lepr	-0.41538	0.000222499	0.0113414	FS120		ENSRNOG00000004143	Adipor1	0.210035	0.00894666	0.457602	FS180		ENSRNOG00000003709	Kmo	1.29668	0.00398572	0.203765	FS360		ENSRNOG00000016552	Hmgcs1	-0.387843	6.52e-05	0.00333403	BLPM
ENSRNOG00000037687	Rspo2	0.493254	0.000114812	0.00587296	FS30		ENSRNOG00000001747	Pak2	0.33739	2.26e-05	0.00115817	FS60		ENSRNOG00000007726	Mcam	-0.517488	0.000223445	0.0113505	FS120		ENSRNOG00000016987	Pstpip2	0.21732	0.00903624	0.460601	FS180		ENSRNOG00000022934	Rps2-ps6	-0.568614	0.00401123	0.204367	FS360		ENSRNOG00000023280	Als2	0.22656	6.67e-05	0.00339764	BLPM
ENSRNOG00000024114	Zdbf2	0.473988	0.00011501	0.00587296	FS30		ENSRNOG00000050997	Ifrd1	0.420367	2.3e-05	0.00117814	FS60		ENSRNOG00000015736	Dhrs3	-0.460888	0.000226202	0.0114514	FS120		ENSRNOG00000016070	Trpc3	-0.214834	0.00924241	0.469502	FS180		ENSRNOG00000047098	Hbb-b1	-0.583275	0.00411313	0.205339	FS360		ENSRNOG00000013239	Tle4	-0.277439	6.73e-05	0.00341821	BLPM
ENSRNOG00000002381	Bmp3	-0.625409	0.000116326	0.00589988	FS30		ENSRNOG00000007324	Plxna2	0.358021	2.35e-05	0.00120045	FS60		ENSRNOG00000008865	Stac	0.440772	0.000227948	0.0115005	FS120		ENSRNOG00000015581	Dnah6	0.274781	0.00927737	0.469675	FS180		ENSRNOG00000051875	NA	0.488749	0.00408068	0.205339	FS360		ENSRNOG00000034007	Nr3c2	-0.376642	7.05e-05	0.00356624	BLPM
ENSRNOG00000013764	Fam118a	-0.520162	0.000115955	0.00589988	FS30		ENSRNOG00000060348	Zdhhc23	-0.431611	2.38e-05	0.00120975	FS60		ENSRNOG00000016361	Plcd4	-0.358957	0.000232759	0.0117034	FS120		ENSRNOG00000013269	Tnfsf10	-0.297304	0.00934123	0.471305	FS180		ENSRNOG00000002280	Sh3bgrl	-0.177758	0.00407944	0.205339	FS360		ENSRNOG00000004863	Mpped2	-0.277201	7.11e-05	0.00358671	BLPM
ENSRNOG00000007378	Acox2	0.337627	0.000118924	0.00601127	FS30		ENSRNOG00000006378	Mga	0.316251	2.46e-05	0.00124559	FS60		ENSRNOG00000018784	Jph3	0.305317	0.000240465	0.01205	FS120		ENSRNOG00000015896	Rbpms2	0.359786	0.00937345	0.471333	FS180		ENSRNOG00000019626	Slc27a5	-0.479154	0.00410849	0.205339	FS360		ENSRNOG00000001448	Hip1	0.282956	7.64e-05	0.00382916	BLPM
ENSRNOG00000003888	Rgs13	-0.812239	0.000119758	0.00603305	FS30		ENSRNOG00000012549	Hs2st1	0.298478	2.53e-05	0.00127588	FS60		ENSRNOG00000010412	Ccdc180	-0.307073	0.000244253	0.0120584	FS120		ENSRNOG00000037509	Chek2	0.633371	0.00943584	0.471466	FS180		ENSRNOG00000011016	Slc7a2	-0.227194	0.00405969	0.205339	FS360		ENSRNOG00000049937	Pdxk	0.350689	7.63e-05	0.00382916	BLPM
ENSRNOG00000042747	Fam72a	-0.937985	0.000121664	0.00610851	FS30		ENSRNOG00000007302	Fbn1	0.358566	2.66e-05	0.00133997	FS60		ENSRNOG00000032136	Cdc42ep3	-0.374083	0.000246204	0.0120584	FS120		ENSRNOG00000006783	Neb	-0.33053	0.00943945	0.471466	FS180		ENSRNOG00000042975	Tmem45al	-0.457902	0.00408793	0.205339	FS360		ENSRNOG00000010210	Slc7a11	-0.369651	7.68e-05	0.00383533	BLPM
ENSRNOG00000010706	Ccdc117	-0.917378	0.00012253	0.00613141	FS30		ENSRNOG00000058475	NA	-0.507323	2.7e-05	0.00135481	FS60		ENSRNOG00000016640	Dner	-0.289181	0.000243362	0.0120584	FS120		ENSRNOG00000021729	Iqub	0.180885	0.00974294	0.475615	FS180		ENSRNOG00000027733	Lair1	-1.04829	0.00413917	0.205948	FS360		ENSRNOG00000048273	Apod	-0.289331	7.78e-05	0.00385026	BLPM
ENSRNOG00000002125	Ccni	-0.287226	0.000128785	0.00641783	FS30		ENSRNOG00000011680	Il16	0.334266	2.71e-05	0.00135571	FS60		ENSRNOG00000013656	Lpar1	-0.26865	0.000245535	0.0120584	FS120		ENSRNOG00000010643	Kank2	0.236028	0.00972638	0.475615	FS180		ENSRNOG00000053511	NA	0.566657	0.00415313	0.205954	FS360		ENSRNOG00000009772	Kirrel3	-0.273918	7.79e-05	0.00385026	BLPM
ENSRNOG00000023496	Fam189a1	0.477747	0.000129111	0.00641783	FS30		ENSRNOG00000019365	Ablim3	0.455865	2.73e-05	0.001362	FS60		ENSRNOG00000005879	Maml2	0.346535	0.000246322	0.0120584	FS120		ENSRNOG00000027733	Lair1	-0.732333	0.00977815	0.475615	FS180		ENSRNOG00000057367	Glud1	-0.179516	0.0042843	0.210355	FS360		ENSRNOG00000033527	Pappa	-0.278074	7.77e-05	0.00385026	BLPM
ENSRNOG00000026455	Gpd1l	-0.477373	0.000130251	0.00645304	FS30		ENSRNOG00000012228	Skap2	-0.337017	2.78e-05	0.00137768	FS60		ENSRNOG00000054667	NA	-0.531984	0.000241568	0.0120584	FS120		ENSRNOG00000013674	Megf10	-0.183377	0.00961635	0.475615	FS180		ENSRNOG00000008078	Kcnh6	0.581567	0.00426897	0.210355	FS360		ENSRNOG00000010308	Nr2f2	0.404818	7.91e-05	0.00389572	BLPM
ENSRNOG00000027463	Adamts3	0.34608	0.000132016	0.00646173	FS30		ENSRNOG00000000599	Lama4	-0.345183	2.81e-05	0.00139043	FS60		ENSRNOG00000010531	Oprd1	0.516417	0.000244076	0.0120584	FS120		ENSRNOG00000060440	NA	-0.533723	0.00972263	0.475615	FS180		ENSRNOG00000011852	Myo6	0.195223	0.00427518	0.210355	FS360		ENSRNOG00000004956	Jade2	0.264919	8.49e-05	0.00417054	BLPM
ENSRNOG00000019718	Galnt15	0.780954	0.000131532	0.00646173	FS30		ENSRNOG00000028097	Slc7a14	-0.338464	2.82e-05	0.00139043	FS60		ENSRNOG00000057996	Phactr3	0.228954	0.000247378	0.0120687	FS120		ENSRNOG00000004616	Npm1	-0.288765	0.00973027	0.475615	FS180		ENSRNOG00000027463	Adamts3	0.218999	0.00432133	0.211397	FS360		ENSRNOG00000008587	Tek	-0.2941	8.65e-05	0.00421809	BLPM
ENSRNOG00000043186	Ppil6	0.376102	0.000132154	0.00646173	FS30		ENSRNOG00000019671	Rsbn1	0.317536	2.93e-05	0.00144188	FS60		ENSRNOG00000020650	Slc17a7	0.345427	0.000248161	0.0120687	FS120		ENSRNOG00000054008	Scamp5	-0.168205	0.00976209	0.475615	FS180		ENSRNOG00000000814	Fabp7	-0.410718	0.00433395	0.211397	FS360		ENSRNOG00000027012	Usp54	0.366594	8.64e-05	0.00421809	BLPM
ENSRNOG00000057589	Rnf11l1	-0.369633	0.000132022	0.00646173	FS30		ENSRNOG00000002365	Itm2a	-0.837174	2.97e-05	0.00145167	FS60		ENSRNOG00000002139	RGD1311575	-0.314109	0.000251554	0.0121938	FS120		ENSRNOG00000048847	Wdr17	-0.209354	0.00975727	0.475615	FS180		ENSRNOG00000033397	Adamts20	0.215654	0.00444215	0.211608	FS360		ENSRNOG00000011521	Filip1	-0.263463	8.75e-05	0.00425536	BLPM
ENSRNOG00000050404	Pmepa1	0.298733	0.000132615	0.00646315	FS30		ENSRNOG00000053206	NA	-6.01293	2.97e-05	0.00145167	FS60		ENSRNOG00000011280	Mllt3	0.218272	0.000256817	0.0123957	FS120		ENSRNOG00000010134	Acot2	-0.750692	0.0100537	0.478847	FS180		ENSRNOG00000021384	Ankrd44	-0.186181	0.0044533	0.211608	FS360		ENSRNOG00000046242	Klf7	-0.232114	8.81e-05	0.0042724	BLPM
ENSRNOG00000015496	Tpm4	0.545377	0.00013719	0.00666441	FS30		ENSRNOG00000028946	Cdc42ep4	0.355229	3e-05	0.001462	FS60		ENSRNOG00000031167	Srxn1	0.277807	0.00025739	0.0123957	FS120		ENSRNOG00000020525	Col5a3	-0.300185	0.0101985	0.478847	FS180		ENSRNOG00000018382	Inpp4b	-0.215795	0.00444552	0.211608	FS360		ENSRNOG00000007590	Eya1	0.336159	8.97e-05	0.00433255	BLPM
ENSRNOG00000006470	Camk1g	0.554893	0.000140858	0.00682045	FS30		ENSRNOG00000030232	Hacd3	0.319466	3.03e-05	0.00146845	FS60		ENSRNOG00000003809	Sat1	-0.242698	0.000261121	0.0125347	FS120		ENSRNOG00000015118	Cpped1	-0.225824	0.0101716	0.478847	FS180		ENSRNOG00000020361	Ip6k2	0.179672	0.00447227	0.211608	FS360		ENSRNOG00000022136	LOC683549	-0.584801	9.02e-05	0.00434509	BLPM
ENSRNOG00000042432	Nek11	0.356191	0.000141835	0.00684559	FS30		ENSRNOG00000017036	Sec11c	-0.378423	3.07e-05	0.00148396	FS60		ENSRNOG00000031590	NA	-0.348742	0.000265629	0.0127099	FS120		ENSRNOG00000009512	Esd	0.2189	0.00995519	0.478847	FS180		ENSRNOG00000025725	LOC100910068	-0.582796	0.00436933	0.211608	FS360		ENSRNOG00000000158	Cdo1	0.485082	9.19e-05	0.00441335	BLPM
ENSRNOG00000010984	Anxa11	0.292866	0.000142499	0.00685552	FS30		ENSRNOG00000002349	Gabra2	-0.367172	3.14e-05	0.00151199	FS60		ENSRNOG00000055880	NA	0.860388	0.000266886	0.012729	FS120		ENSRNOG00000061147	Fam189a2	-0.243244	0.0100024	0.478847	FS180		ENSRNOG00000021224	Mrps26	0.549743	0.00442126	0.211608	FS360		ENSRNOG00000037148	Adap2	0.369216	9.34e-05	0.0044565	BLPM
ENSRNOG00000018936	LOC100360638	-0.348878	0.00014595	0.00699905	FS30		ENSRNOG00000043199	NA	0.645382	3.5e-05	0.0016806	FS60		ENSRNOG00000015310	Lrrc32	-0.774165	0.000268056	0.0127438	FS120		ENSRNOG00000016429	Grm5	-0.285354	0.00997843	0.478847	FS180		ENSRNOG00000054344	NA	0.74617	0.00444878	0.211608	FS360		ENSRNOG00000009982	Pnp	-0.36732	9.33e-05	0.0044565	BLPM
ENSRNOG00000019354	Ptch1	-0.263064	0.000150854	0.00721111	FS30		ENSRNOG00000042189	Rab31	0.418932	3.57e-05	0.00170934	FS60		ENSRNOG00000047611	Top1	0.220188	0.000272948	0.012935	FS120		ENSRNOG00000015003	Pex11a	0.576201	0.0100928	0.478847	FS180		ENSRNOG00000027408	Ppid	0.212123	0.00441035	0.211608	FS360		ENSRNOG00000017136	Syt17	-0.245713	9.45e-05	0.00449242	BLPM
ENSRNOG00000015695	Sult5a1	0.98218	0.000158248	0.00751651	FS30		ENSRNOG00000006885	Dbx2	-0.874381	3.63e-05	0.00171314	FS60		ENSRNOG00000047466	Bdnf	-0.484652	0.000276612	0.0130669	FS120		ENSRNOG00000007060	Plin2	0.341131	0.00993251	0.478847	FS180		ENSRNOG00000007581	Slc17a8	0.503623	0.00448051	0.211608	FS360		ENSRNOG00000033837	Cdh9	-0.548321	9.48e-05	0.00449378	BLPM
ENSRNOG00000056135	Tsc22d3	0.581863	0.000157939	0.00751651	FS30		ENSRNOG00000016573	Dgat2	0.308208	3.6e-05	0.00171314	FS60		ENSRNOG00000057367	Glud1	-0.205144	0.000280281	0.0131981	FS120		ENSRNOG00000033772	Serpinb9	-0.462999	0.0101878	0.478847	FS180		ENSRNOG00000013547	Slc6a12	-0.769052	0.00444676	0.211608	FS360		ENSRNOG00000045649	Arrdc3	0.312074	9.51e-05	0.00449491	BLPM
ENSRNOG00000007489	Zfp41	-0.826587	0.000159927	0.00757223	FS30		ENSRNOG00000017419	Map3k4	0.32327	3.6e-05	0.00171314	FS60		ENSRNOG00000011132	LOC100362814	0.243602	0.000282866	0.013255	FS120		ENSRNOG00000023881	Skap1	-0.367986	0.0101968	0.478847	FS180		ENSRNOG00000039668	Col8a1	0.688606	0.00464249	0.215352	FS360		ENSRNOG00000011852	Myo6	0.263403	9.78e-05	0.00460768	BLPM
ENSRNOG00000023812	Raver2	0.315439	0.000161832	0.00763825	FS30		ENSRNOG00000013328	Rbpms	0.590255	3.62e-05	0.00171314	FS60		ENSRNOG00000012008	S100a3	-0.951743	0.000283276	0.013255	FS120		ENSRNOG00000029903	Spock3	-0.213689	0.0100429	0.478847	FS180		ENSRNOG00000019177	Psd2	-0.181726	0.00460041	0.215352	FS360		ENSRNOG00000050500	Tob2	0.587474	9.82e-05	0.00460768	BLPM
ENSRNOG00000001843	Bcl6	0.42566	0.000166951	0.0078551	FS30		ENSRNOG00000023197	Zfp608	-0.321194	3.63e-05	0.00171314	FS60		ENSRNOG00000052873	Npnt	-0.595157	0.00028432	0.013262	FS120		ENSRNOG00000009889	Pgm1	0.179245	0.0102467	0.479597	FS180		ENSRNOG00000046468	Ptgfr	-0.586591	0.00462637	0.215352	FS360		ENSRNOG00000009577	Ndst4	-0.395181	9.94e-05	0.00465251	BLPM
ENSRNOG00000002525	Ptgs2	-0.64121	0.000169748	0.00796166	FS30		ENSRNOG00000002911	Alb	1.07802	3.66e-05	0.00171975	FS60		ENSRNOG00000058940	Rab11fip1	-1.03928	0.000286025	0.0132997	FS120		ENSRNOG00000025895	Sdpr	0.494823	0.0102899	0.480111	FS180		ENSRNOG00000010574	Ptpn1	0.185994	0.00464663	0.215352	FS360		ENSRNOG00000010178	Cgrrf1	0.318363	9.98e-05	0.00465428	BLPM
ENSRNOG00000022753	Mast3	0.324651	0.000176726	0.00826305	FS30		ENSRNOG00000005007	Scn3a	-0.321135	3.75e-05	0.0017564	FS60		ENSRNOG00000018838	Paox	-0.377101	0.000291623	0.0135176	FS120		ENSRNOG00000061779	Man2b2	-0.349465	0.0104864	0.48775	FS180		ENSRNOG00000032656	Ptprt	-0.237356	0.00461357	0.215352	FS360		ENSRNOG00000058308	Asic2	0.315853	0.000101716	0.00472265	BLPM
ENSRNOG00000006913	Rpain	-0.478983	0.000178889	0.00831224	FS30		ENSRNOG00000028335	Fat4	-0.369374	3.88e-05	0.00181373	FS60		ENSRNOG00000045605	Uxs1	0.226509	0.000292673	0.013524	FS120		ENSRNOG00000050806	Spty2d1	0.460634	0.0105648	0.489863	FS180		ENSRNOG00000004476	Wif1	-0.463754	0.00460048	0.215352	FS360		ENSRNOG00000020811	Il6r	0.317113	0.00010219	0.00472265	BLPM
ENSRNOG00000018808	Vip	0.99886	0.000178807	0.00831224	FS30		ENSRNOG00000009582	Rpe65	0.615368	3.9e-05	0.00181559	FS60		ENSRNOG00000029441	Klhl2	0.258945	0.00029945	0.0137942	FS120		ENSRNOG00000015124	Gpam	-0.169649	0.0106231	0.491036	FS180		ENSRNOG00000005679	Fap	-0.804646	0.00470131	0.216537	FS360		ENSRNOG00000016420	Serpinb6b	-0.93142	0.000102171	0.00472265	BLPM
ENSRNOG00000059538	Clec2g	0.359679	0.000180541	0.008338	FS30		ENSRNOG00000020723	Pten	0.297672	3.94e-05	0.0018291	FS60		ENSRNOG00000005818	RGD1563349	-0.236775	0.000306263	0.0140644	FS120		ENSRNOG00000027808	Lilra5	0.910872	0.0107624	0.491372	FS180		ENSRNOG00000053232	Ror2	0.302853	0.00470109	0.216537	FS360		ENSRNOG00000018384	Adam12	-0.272133	0.000102623	0.00472795	BLPM
ENSRNOG00000001793	Heg1	0.270894	0.000180558	0.008338	FS30		ENSRNOG00000011238	Tiparp	0.471663	3.95e-05	0.0018291	FS60		ENSRNOG00000004168	Slc35e4	-0.336422	0.000307494	0.0140773	FS120		ENSRNOG00000015264	Lrrc38	0.713865	0.0107347	0.491372	FS180		ENSRNOG00000019557	Asb18	0.933243	0.00476664	0.21674	FS360		ENSRNOG00000028622	Pnpla1	-0.888112	0.00010338	0.00474812	BLPM
ENSRNOG00000005964	Nr4a3	0.406227	0.000185263	0.00852892	FS30		ENSRNOG00000007947	Fam13a	0.342497	3.99e-05	0.00183932	FS60		ENSRNOG00000047605	Ptprk	-0.244518	0.000309469	0.0141242	FS120		ENSRNOG00000021216	Pex11b	0.352786	0.0107345	0.491372	FS180		ENSRNOG00000008911	Draxin	0.349556	0.00473367	0.21674	FS360		ENSRNOG00000003888	Rgs13	-0.580776	0.000104244	0.00477311	BLPM
ENSRNOG00000056376	Dusp22	-0.291934	0.000188938	0.00867144	FS30		ENSRNOG00000046576	LOC681180	-0.338178	4e-05	0.00183932	FS60		ENSRNOG00000043143	Eml1	-0.220285	0.00031476	0.0143216	FS120		ENSRNOG00000003809	Sat1	-0.211103	0.0106941	0.491372	FS180		ENSRNOG00000050193	LOC100912262	-0.263322	0.00473753	0.21674	FS360		ENSRNOG00000001250	Lfng	0.445016	0.000106794	0.00485241	BLPM
ENSRNOG00000024125	Slain1	0.301094	0.0001913	0.008753	FS30		ENSRNOG00000059784	NA	-0.554122	4.17e-05	0.00191059	FS60		ENSRNOG00000053640	Kcng2	0.294427	0.000316029	0.0143331	FS120		ENSRNOG00000061552	NA	0.516828	0.0108143	0.492231	FS180		ENSRNOG00000052632	NA	-0.351186	0.00479314	0.21674	FS360		ENSRNOG00000018251	Mrc1	0.46503	0.000106955	0.00485241	BLPM
ENSRNOG00000026793	Nt5dc3	0.349681	0.000192217	0.00876814	FS30		ENSRNOG00000012653	Ppp1r13b	0.303737	4.18e-05	0.0019117	FS60		ENSRNOG00000000536	Mdga1	0.417847	0.000316945	0.0143331	FS120		ENSRNOG00000009663	Apex1	0.398164	0.010974	0.495452	FS180		ENSRNOG00000026793	Nt5dc3	0.268666	0.00475738	0.21674	FS360		ENSRNOG00000002305	Slc15a2	0.289332	0.000106566	0.00485241	BLPM
ENSRNOG00000051875	NA	0.72802	0.000197307	0.00897295	FS30		ENSRNOG00000002045	Anxa3	0.397087	4.26e-05	0.00194258	FS60		ENSRNOG00000015003	Pex11a	0.738692	0.000322354	0.0145334	FS120		ENSRNOG00000021680	Setdb2	0.227344	0.0109849	0.495452	FS180		ENSRNOG00000028329	Zfp438	-0.19064	0.00479141	0.21674	FS360		ENSRNOG00000056421	NA	-0.734589	0.000109045	0.0049322	BLPM
ENSRNOG00000046472	Arfgap3	-0.431526	0.000198327	0.00899205	FS30		ENSRNOG00000001766	Tfrc	-0.393933	4.29e-05	0.00195028	FS60		ENSRNOG00000017075	Slc35e2b	0.26507	0.000330058	0.0148356	FS120		ENSRNOG00000023338	Tspan2	-0.228619	0.0109599	0.495452	FS180		ENSRNOG00000036649	Pwwp2b	0.288068	0.00482182	0.217376	FS360		ENSRNOG00000027463	Adamts3	0.268211	0.000109524	0.00493885	BLPM
ENSRNOG00000008672	Chmp5	-0.489357	0.000201805	0.00912209	FS30		ENSRNOG00000006255	Nipal4	-0.813108	4.36e-05	0.00197551	FS60		ENSRNOG00000047782	LOC100910885	-0.676473	0.000331433	0.0148524	FS120		ENSRNOG00000014137	Fbln1	0.334831	0.0110554	0.497124	FS180		ENSRNOG00000002811	Brinp3	-0.317084	0.00486061	0.218463	FS360		ENSRNOG00000014061	Dusp5	0.63111	0.000110944	0.00498778	BLPM
ENSRNOG00000018485	Gpr155	0.299975	0.000206804	0.00931988	FS30		ENSRNOG00000012546	Frmpd1	0.554081	4.4e-05	0.00198664	FS60		ENSRNOG00000003781	Atp10b	-0.325155	0.000340065	0.0151927	FS120		ENSRNOG00000060687	Slc24a3	-0.174497	0.0110948	0.497395	FS180		ENSRNOG00000010178	Cgrrf1	0.248336	0.00496455	0.22047	FS360		ENSRNOG00000018798	Bcan	0.230824	0.000112701	0.0050515	BLPM
ENSRNOG00000002089	Ccng2	-0.790734	0.000214525	0.00963882	FS30		ENSRNOG00000020467	Nrep	-0.487045	4.6e-05	0.00207032	FS60		ENSRNOG00000007793	Pnrc1	-0.633455	0.000341074	0.0151927	FS120		ENSRNOG00000000996	Arpc1a	0.176452	0.0112667	0.497606	FS180		ENSRNOG00000018228	Cog2	-0.228323	0.00495881	0.22047	FS360		ENSRNOG00000055832	NA	-0.326907	0.000113321	0.00506404	BLPM
ENSRNOG00000015153	Ints3	-0.304707	0.000218378	0.00977958	FS30		ENSRNOG00000014089	Map3k2	0.304656	4.64e-05	0.00208394	FS60		ENSRNOG00000005998	Smoc1	-0.403429	0.000343115	0.0152378	FS120		ENSRNOG00000007827	Cox4i2	-0.774444	0.0112114	0.497606	FS180		ENSRNOG00000005934	Mlip	-0.299121	0.00495952	0.22047	FS360		ENSRNOG00000006356	RGD1562229	-0.602573	0.000114529	0.00510272	BLPM
ENSRNOG00000012270	Med26	-0.322896	0.000218965	0.00977958	FS30		ENSRNOG00000001255	Mlxip	0.294133	4.69e-05	0.00209708	FS60		ENSRNOG00000011852	Myo6	0.2217	0.000347729	0.0153966	FS120		ENSRNOG00000014132	Mypop	0.269784	0.0111687	0.497606	FS180		ENSRNOG00000013269	Tnfsf10	-0.372033	0.00495572	0.22047	FS360		ENSRNOG00000047466	Bdnf	-0.523782	0.000117838	0.00523449	BLPM
ENSRNOG00000020087	Zfp90	-0.599456	0.000227865	0.0101468	FS30		ENSRNOG00000012294	Heph	0.599006	4.82e-05	0.00215168	FS60		ENSRNOG00000000885	Auts2	0.292559	0.000351469	0.0155159	FS120		ENSRNOG00000008639	Pabpc1	0.272272	0.0112545	0.497606	FS180		ENSRNOG00000003442	Adora1	0.193544	0.00506058	0.22143	FS360		ENSRNOG00000006523	Atl2	0.23404	0.000123648	0.00545995	BLPM
ENSRNOG00000002473	RGD1307830	-0.343689	0.000231474	0.0102769	FS30		ENSRNOG00000056193	NA	-0.401063	4.87e-05	0.00216184	FS60		ENSRNOG00000018937	Gstm7	-0.29766	0.000355663	0.0155274	FS120		ENSRNOG00000022730	Zfp57	0.238071	0.0112352	0.497606	FS180		ENSRNOG00000011750	Fam180a	-0.630073	0.00500375	0.22143	FS360		ENSRNOG00000005388	Rassf3	-0.319686	0.000123512	0.00545995	BLPM
ENSRNOG00000018091	Gdi2	0.263711	0.000233998	0.0103582	FS30		ENSRNOG00000003936	Pwwp2a	0.284722	4.87e-05	0.00216184	FS60		ENSRNOG00000046053	Nudt10	-0.21893	0.000354945	0.0155274	FS120		ENSRNOG00000006144	Cntn3	-0.22869	0.0114307	0.50187	FS180		ENSRNOG00000058637	NA	-0.283827	0.00505942	0.22143	FS360		ENSRNOG00000051408	Magt1	0.420979	0.000126027	0.00554856	BLPM
ENSRNOG00000033581	NA	0.422662	0.000237683	0.0104668	FS30		ENSRNOG00000017496	Cnp	-0.389224	4.95e-05	0.00219018	FS60		ENSRNOG00000002171	Phldb2	-0.292611	0.000355917	0.0155274	FS120		ENSRNOG00000056933	NA	-0.632766	0.0114185	0.50187	FS180		ENSRNOG00000018680	Rpl17	0.485925	0.00504979	0.22143	FS360		ENSRNOG00000018677	Akt2	-0.24025	0.000127984	0.00559516	BLPM
ENSRNOG00000009899	Skil	0.305839	0.00023849	0.0104668	FS30		ENSRNOG00000015201	RGD1562084	-0.435139	5.16e-05	0.0022751	FS60		ENSRNOG00000005697	Slc6a11	-0.239704	0.000354028	0.0155274	FS120		ENSRNOG00000019770	Bnc1	-0.62444	0.0115638	0.50622	FS180		ENSRNOG00000038398	Slc25a31	1.25754	0.0050487	0.22143	FS360		ENSRNOG00000037509	Chek2	0.777453	0.000127502	0.00559516	BLPM
ENSRNOG00000007907	Tmem178a	0.329024	0.000238549	0.0104668	FS30		ENSRNOG00000016343	Dkk3	0.40603	5.21e-05	0.00229261	FS60		ENSRNOG00000018830	Aff3	0.315043	0.000358649	0.0156007	FS120		ENSRNOG00000023908	Egfem1	-0.204641	0.0116976	0.509083	FS180		ENSRNOG00000056836	Cav1	-0.282364	0.00508422	0.221812	FS360		ENSRNOG00000005964	Nr4a3	-0.370405	0.000128214	0.00559516	BLPM
ENSRNOG00000015514	Bcat1	0.260205	0.000244058	0.0106772	FS30		ENSRNOG00000002730	Rgs5	-0.411265	5.67e-05	0.00247987	FS60		ENSRNOG00000025377	Ankdd1b	0.73266	0.000361569	0.0156818	FS120		ENSRNOG00000046850	Thpo	-0.350564	0.0116908	0.509083	FS180		ENSRNOG00000051169	Clnk	-0.206716	0.00512023	0.22273	FS360		ENSRNOG00000057153	Pla1a	0.557814	0.000128612	0.00559613	BLPM
ENSRNOG00000027733	Lair1	-1.23471	0.000249094	0.0108657	FS30		ENSRNOG00000016612	Trim36	-0.393625	5.66e-05	0.00247987	FS60		ENSRNOG00000018070	Rnf182	0.290269	0.000365318	0.0157981	FS120		ENSRNOG00000057943	AABR07058884.2	0.286056	0.0118565	0.511515	FS180		ENSRNOG00000018909	Arv1	0.325294	0.0051674	0.222833	FS360		ENSRNOG00000026848	Tex36	-1.00538	0.00012948	0.00561749	BLPM
ENSRNOG00000013526	Rassf4	0.558936	0.000251408	0.0109348	FS30		ENSRNOG00000050847	AABR07027902.1	-0.368255	5.73e-05	0.00249796	FS60		ENSRNOG00000002210	Hsd17b11	0.449879	0.00037222	0.0160498	FS120		ENSRNOG00000020701	Brca1	-0.376305	0.0118532	0.511515	FS180		ENSRNOG00000013064	Lrp8	-0.187734	0.00516752	0.222833	FS360		ENSRNOG00000006052	Sulf2	0.297993	0.000129906	0.00561955	BLPM
ENSRNOG00000010258	Vhl	0.696371	0.000253658	0.0110007	FS30		ENSRNOG00000001494	Napa	-0.382451	5.8e-05	0.00252214	FS60		ENSRNOG00000015253	Hsf4	-0.591771	0.000374926	0.0160731	FS120		ENSRNOG00000015991	Npr2	-0.311787	0.0118499	0.511515	FS180		ENSRNOG00000004268	Zfp386	0.245818	0.00514513	0.222833	FS360		ENSRNOG00000004972	Upp1	0.620617	0.000131067	0.00565338	BLPM
ENSRNOG00000028353	Sox13	-0.378808	0.000259275	0.0112118	FS30		ENSRNOG00000000569	MGC112715	-0.513536	6.04e-05	0.00261866	FS60		ENSRNOG00000016670	Pip4k2a	0.28956	0.000374415	0.0160731	FS120		ENSRNOG00000015596	Efhd1	-0.246393	0.0120657	0.518965	FS180		ENSRNOG00000030351	LOC685520	0.826063	0.00518357	0.222879	FS360		ENSRNOG00000017523	H6pd	0.414174	0.000132951	0.00571803	BLPM
ENSRNOG00000004889	Vangl2	-0.586122	0.000262893	0.0113355	FS30		ENSRNOG00000024730	Ppm1e	0.423778	6.39e-05	0.00276064	FS60		ENSRNOG00000042189	Rab31	-0.270977	0.000376028	0.0160739	FS120		ENSRNOG00000021314	Fdft1	-0.232454	0.0121338	0.518965	FS180		ENSRNOG00000010262	Hdc	1.01002	0.00525142	0.224498	FS360		ENSRNOG00000002414	Tfcp2l1	0.584359	0.000136385	0.00584881	BLPM
ENSRNOG00000005061	Dlst	-0.301084	0.000272212	0.0117035	FS30		ENSRNOG00000049802	AABR07031533.1	-0.306344	6.59e-05	0.00283726	FS60		ENSRNOG00000029528	Cbs	0.466077	0.00037912	0.0161131	FS120		ENSRNOG00000042609	Spag16	0.233336	0.0121136	0.518965	FS180		ENSRNOG00000061488	NA	-0.367632	0.00524023	0.224498	FS360		ENSRNOG00000052173	Ranbp3l	-0.505282	0.000140277	0.00599846	BLPM
ENSRNOG00000003847	Gid4	-0.488042	0.000273999	0.0117131	FS30		ENSRNOG00000027405	Ccp110	-0.30768	6.63e-05	0.0028461	FS60		ENSRNOG00000018567	Slc20a1	-0.269593	0.000378736	0.0161131	FS120		ENSRNOG00000011937	Sgtb	-0.206809	0.0121748	0.519224	FS180		ENSRNOG00000031211	Acsm5	-0.765183	0.00531914	0.226741	FS360		ENSRNOG00000017869	Irf8	-0.490223	0.00014236	0.0060701	BLPM
ENSRNOG00000004753	Napb	-0.269653	0.000273239	0.0117131	FS30		ENSRNOG00000020179	Nt5c2	0.280834	6.82e-05	0.00292358	FS60		ENSRNOG00000007367	Sept4	-0.228522	0.000389886	0.0164295	FS120		ENSRNOG00000013413	Rorb	0.198892	0.0122674	0.521679	FS180		ENSRNOG00000003029	Calr	0.3642	0.00536313	0.227964	FS360		ENSRNOG00000018730	Pvrl2	-0.49394	0.000151701	0.00644988	BLPM
ENSRNOG00000006600	Unk	0.361785	0.000275389	0.0117389	FS30		ENSRNOG00000005228	Gnptab	0.274806	6.85e-05	0.00292547	FS60		ENSRNOG00000012795	Cables1	0.236799	0.000389501	0.0164295	FS120		ENSRNOG00000000975	Mcoln1	0.222904	0.0124343	0.527147	FS180		ENSRNOG00000060858	NA	0.282888	0.0053798	0.228021	FS360		ENSRNOG00000056265	NA	1.02569	0.000155932	0.00661091	BLPM
ENSRNOG00000012726	Zbtb5	-0.442797	0.00027651	0.0117533	FS30		ENSRNOG00000057060	NA	-0.670115	7.04e-05	0.00299915	FS60		ENSRNOG00000052134	Pigy	-0.522489	0.000388188	0.0164295	FS120		ENSRNOG00000017416	Ppic	0.532296	0.0124668	0.527147	FS180		ENSRNOG00000004040	Abca8	-0.258774	0.0054809	0.23099	FS360		ENSRNOG00000004928	Sntg2	-0.360221	0.000160339	0.00677844	BLPM
ENSRNOG00000011504	Akap2	0.259917	0.000279326	0.0117746	FS30		ENSRNOG00000017703	Unc93b1	-0.443053	7.21e-05	0.00306213	FS60		ENSRNOG00000033663	P4ha2	0.256139	0.000397336	0.016696	FS120		ENSRNOG00000010947	Mmp14	-0.478118	0.0125202	0.527907	FS180		ENSRNOG00000013770	Folh1	-0.172681	0.00546656	0.23099	FS360		ENSRNOG00000006378	Mga	0.250195	0.00016736	0.00705518	BLPM
ENSRNOG00000056174	Pdzd4	-0.330401	0.000279193	0.0117746	FS30		ENSRNOG00000000996	Arpc1a	0.325861	7.37e-05	0.00311266	FS60		ENSRNOG00000028362	LOC689991	0.248889	0.000400561	0.0167367	FS120		ENSRNOG00000012932	Ccdc146	0.271812	0.0126427	0.527979	FS180		ENSRNOG00000027145	Rora	-0.21038	0.00549751	0.231035	FS360		ENSRNOG00000008061	Nuak1	-0.252086	0.000171135	0.00719396	BLPM
ENSRNOG00000012810	Rfesd	-0.547905	0.000279373	0.0117746	FS30		ENSRNOG00000010777	Tox	-0.402936	7.37e-05	0.00311266	FS60		ENSRNOG00000014276	Plce1	0.287789	0.000399668	0.0167367	FS120		ENSRNOG00000054713	NA	-0.639935	0.0126993	0.527979	FS180		ENSRNOG00000002791	Bcl2	-0.208959	0.00554233	0.231639	FS360		ENSRNOG00000022844	Pdzrn4	-0.290851	0.000177831	0.00745439	BLPM
ENSRNOG00000009008	Rab39a	-0.53678	0.000281041	0.0118116	FS30		ENSRNOG00000052391	Sh3bp5	0.304	7.53e-05	0.0031701	FS60		ENSRNOG00000033772	Serpinb9	-0.58738	0.000407002	0.0169361	FS120		ENSRNOG00000017163	Pfkp	-0.157755	0.0125614	0.527979	FS180		ENSRNOG00000011068	Papss2	-0.279192	0.00554302	0.231639	FS360		ENSRNOG00000060626	Polk	0.360629	0.000182112	0.00761236	BLPM
ENSRNOG00000015845	Fam129b	-0.348022	0.000284582	0.011927	FS30		ENSRNOG00000029242	Plekho2	-0.558639	7.58e-05	0.00318151	FS60		ENSRNOG00000006975	Wasl	0.204674	0.000407617	0.0169361	FS120		ENSRNOG00000008001	Rab3b	-0.314902	0.0126491	0.527979	FS180		ENSRNOG00000003241	Gabrg2	-0.211523	0.00563283	0.234733	FS360		ENSRNOG00000005391	Prex2	0.294914	0.000183656	0.00765543	BLPM
ENSRNOG00000046343	AABR07067896.1	-0.588996	0.000286227	0.0119624	FS30		ENSRNOG00000013036	Epha8	0.660106	7.71e-05	0.00322069	FS60		ENSRNOG00000019560	Pde2a	0.300415	0.000412257	0.017081	FS120		ENSRNOG00000019996	Slc16a1	-0.22882	0.0126918	0.527979	FS180		ENSRNOG00000052424	2900026A02Rik	0.195455	0.00572793	0.235994	FS360		ENSRNOG00000002896	Prdx6	0.441464	0.000184405	0.00766515	BLPM
ENSRNOG00000036841	Cbx5	-0.525838	0.000288387	0.0119962	FS30		ENSRNOG00000007654	Lrig3	0.440138	7.69e-05	0.00322069	FS60		ENSRNOG00000003969	Fam20a	-0.361816	0.000413939	0.0171029	FS120		ENSRNOG00000017468	Trappc6a	0.433415	0.0127862	0.53011	FS180		ENSRNOG00000015736	Dhrs3	-0.328624	0.00576098	0.235994	FS360		ENSRNOG00000029773	Atm	0.247729	0.000188267	0.0078039	BLPM
ENSRNOG00000006305	Slc38a2	-0.419728	0.00028864	0.0119962	FS30		ENSRNOG00000014515	Cdc14a	0.321493	7.84e-05	0.00326347	FS60		ENSRNOG00000010085	Cldn10	-0.233275	0.0004243	0.0174823	FS120		ENSRNOG00000031038	Gtdc1	-0.186471	0.0128925	0.531556	FS180		ENSRNOG00000004367	Elk3	-0.24612	0.00568773	0.235994	FS360		ENSRNOG00000011623	Rab3c	-0.272493	0.000189821	0.00784646	BLPM
ENSRNOG00000021735	Akr1cl	0.517473	0.00029032	0.0120326	FS30		ENSRNOG00000003028	Dnah17	-0.372517	7.96e-05	0.00330664	FS60		ENSRNOG00000019963	Spats1	-0.519196	0.000438548	0.0180194	FS120		ENSRNOG00000033090	Ltbp1	-0.275862	0.0128817	0.531556	FS180		ENSRNOG00000005335	Galnt13	-0.195316	0.00577241	0.235994	FS360		ENSRNOG00000032517	Cntn6	-0.26171	0.000192062	0.0079171	BLPM
ENSRNOG00000024212	Papd5	-0.279541	0.000293915	0.0121479	FS30		ENSRNOG00000009140	C1qtnf4	-0.646357	8.18e-05	0.00338696	FS60		ENSRNOG00000011357	Shbg	-0.814803	0.000441747	0.0180508	FS120		ENSRNOG00000006930	Casq1	-0.453323	0.0131127	0.538182	FS180		ENSRNOG00000015124	Gpam	-0.178112	0.00579358	0.235994	FS360		ENSRNOG00000017093	Pxdc1	0.417041	0.000192705	0.00792167	BLPM
ENSRNOG00000009471	Epsti1	-0.673421	0.000295813	0.012152	FS30		ENSRNOG00000009074	LOC100364854	-0.314444	8.21e-05	0.00339283	FS60		ENSRNOG00000027233	Trpc5	0.383222	0.000440854	0.0180508	FS120		ENSRNOG00000048682	Zwint	-0.166168	0.0131255	0.538182	FS180		ENSRNOG00000051776	NA	-0.613171	0.00576589	0.235994	FS360		ENSRNOG00000001091	Hip1r	-0.252009	0.000193643	0.00793831	BLPM
ENSRNOG00000001068	Rac1	0.295097	0.000295451	0.012152	FS30		ENSRNOG00000057153	Pla1a	0.564486	8.36e-05	0.00344412	FS60		ENSRNOG00000024954	Mgat5b	0.322376	0.000450439	0.0183554	FS120		ENSRNOG00000017765	Net1	0.459738	0.0132738	0.542769	FS180		ENSRNOG00000019018	Plat	-0.27765	0.00576854	0.235994	FS360		ENSRNOG00000027229	Slc35d2	-0.442573	0.000197447	0.00807202	BLPM
ENSRNOG00000004972	Upp1	0.8944	0.00029645	0.012152	FS30		ENSRNOG00000015088	Prune2	-0.26404	8.45e-05	0.00347063	FS60		ENSRNOG00000001627	Abi3bp	-0.282751	0.000451933	0.0183658	FS120		ENSRNOG00000024082	Gldn	-0.337719	0.0134763	0.549539	FS180		ENSRNOG00000052391	Sh3bp5	0.212894	0.00579333	0.235994	FS360		ENSRNOG00000028329	Zfp438	-0.254504	0.00020061	0.00817886	BLPM
ENSRNOG00000048441	Wdr82	-0.300209	0.000299746	0.0122535	FS30		ENSRNOG00000014320	Inhba	-0.363766	8.92e-05	0.00365218	FS60		ENSRNOG00000056558	Gabra3	-0.29726	0.000456253	0.0184907	FS120		ENSRNOG00000022636	Alpk1	-0.200936	0.0136167	0.55104	FS180		ENSRNOG00000000567	Unc5b	-0.246139	0.00580585	0.235994	FS360		ENSRNOG00000026504	Fam114a1	-0.454248	0.000205921	0.00837242	BLPM
ENSRNOG00000015035	Myo7b	-2.57899	0.000307571	0.0125051	FS30		ENSRNOG00000013481	Cdh11	-0.320218	9.12e-05	0.00372689	FS60		ENSRNOG00000042985	Slc9b1	1.31441	0.000464315	0.0187662	FS120		ENSRNOG00000009928	Bckdhb	0.164734	0.0136444	0.55104	FS180		ENSRNOG00000013898	Cdca4	0.306873	0.00587642	0.237709	FS360		ENSRNOG00000021090	Pygm	0.628048	0.000206595	0.00837694	BLPM
ENSRNOG00000012653	Ppp1r13b	0.298819	0.000307532	0.0125051	FS30		ENSRNOG00000015686	Col4a3bp	0.260397	9.18e-05	0.00372864	FS60		ENSRNOG00000027229	Slc35d2	-0.456248	0.000471142	0.0189903	FS120		ENSRNOG00000029811	Kcne2	0.621602	0.0137197	0.55104	FS180		ENSRNOG00000008099	Galnt12	-0.498441	0.00589611	0.237709	FS360		ENSRNOG00000061519	Asap2	0.26045	0.000211887	0.00856817	BLPM
ENSRNOG00000026502	Dscc1	-0.805115	0.000309291	0.012541	FS30		ENSRNOG00000000567	Unc5b	-0.397225	9.17e-05	0.00372864	FS60		ENSRNOG00000010210	Slc7a11	-0.326059	0.000475732	0.0191234	FS120		ENSRNOG00000014215	Klf9	0.169067	0.0137583	0.55104	FS180		ENSRNOG00000052873	Npnt	-0.413246	0.00591196	0.237709	FS360		ENSRNOG00000007866	Clec2dl1	-0.521996	0.000213171	0.00859674	BLPM
ENSRNOG00000027012	Usp54	0.309818	0.000317067	0.0128215	FS30		ENSRNOG00000016528	Ppp1r21	-0.271211	9.27e-05	0.00375452	FS60		ENSRNOG00000004040	Abca8	-0.33629	0.000478529	0.0191838	FS120		ENSRNOG00000051408	Magt1	0.271796	0.0136088	0.55104	FS180		ENSRNOG00000004812	Sema6d	-0.18272	0.00589428	0.237709	FS360		ENSRNOG00000060179	Gpc3	-0.388136	0.000214342	0.0086206	BLPM
ENSRNOG00000007134	Strap	0.600984	0.000321504	0.0129659	FS30		ENSRNOG00000010695	Pdgfc	-0.319655	9.3e-05	0.00375997	FS60		ENSRNOG00000016854	Lrrc36	-0.27099	0.000487785	0.0194782	FS120		ENSRNOG00000031213	Slc39a11	-0.188509	0.0137723	0.55104	FS180		ENSRNOG00000059074	AC096201.2	0.590671	0.00596188	0.238923	FS360		ENSRNOG00000024208	Prss48	-0.579808	0.000219448	0.00880218	BLPM
ENSRNOG00000017419	Map3k4	0.263436	0.000325025	0.0130727	FS30		ENSRNOG00000049970	RGD1566085	0.61917	9.38e-05	0.00378095	FS60		ENSRNOG00000013674	Megf10	-0.290699	0.000488498	0.0194782	FS120		ENSRNOG00000001216	Trpm2	-0.291652	0.0137031	0.55104	FS180		ENSRNOG00000018018	Kcnip2	0.333063	0.00597429	0.238923	FS360		ENSRNOG00000019659	Aspa	0.320789	0.000231908	0.00925209	BLPM
ENSRNOG00000007302	Fbn1	0.3297	0.000328234	0.0131311	FS30		ENSRNOG00000050510	LOC100363782	-0.373788	9.79e-05	0.00393677	FS60		ENSRNOG00000047276	Pkm	-0.253028	0.000490247	0.0194956	FS120		ENSRNOG00000019018	Plat	-0.255279	0.0138241	0.551628	FS180		ENSRNOG00000008992	Grik3	-0.257671	0.00601575	0.239936	FS360		ENSRNOG00000045605	Uxs1	0.242948	0.000231647	0.00925209	BLPM
ENSRNOG00000009971	Plekha8	-0.336516	0.000328167	0.0131311	FS30		ENSRNOG00000003453	Lypd1	-0.458787	0.000100259	0.00401922	FS60		ENSRNOG00000014751	Ret	0.550055	0.000501353	0.0198839	FS120		ENSRNOG00000046452	Fcgr2b	-0.309319	0.0139199	0.552489	FS180		ENSRNOG00000012110	Col17a1	-0.728867	0.00606457	0.24039	FS360		ENSRNOG00000006628	Dusp16	-0.326123	0.000233878	0.0093057	BLPM
ENSRNOG00000054990	NA	0.332276	0.000330371	0.0131814	FS30		ENSRNOG00000004004	Nrde2	-0.416973	0.000101666	0.00406473	FS60		ENSRNOG00000022807	Pced1b	-0.27513	0.000505245	0.0199848	FS120		ENSRNOG00000047611	Top1	0.162423	0.0138892	0.552489	FS180		ENSRNOG00000009079	Prkar2b	-0.232951	0.0060756	0.24039	FS360		ENSRNOG00000002811	Brinp3	-0.34752	0.000235271	0.00931135	BLPM
ENSRNOG00000012184	Urgcp	-0.271821	0.000337895	0.0134457	FS30		ENSRNOG00000010748	Mtus1	-0.322595	0.000104122	0.00415185	FS60		ENSRNOG00000017438	Gfra1	0.44968	0.000513835	0.0202705	FS120		ENSRNOG00000002886	Myh10	-0.161353	0.0139576	0.552514	FS180		ENSRNOG00000000040	RGD1304622	-0.297542	0.00605422	0.24039	FS360		ENSRNOG00000003343	Canx	0.258479	0.000234963	0.00931135	BLPM
ENSRNOG00000011567	Rpusd4	-0.841264	0.000341757	0.0135633	FS30		ENSRNOG00000003066	Wnt9a	-0.641779	0.000105508	0.00419597	FS60		ENSRNOG00000021814	Tnfrsf25	0.726831	0.000518376	0.0203954	FS120		ENSRNOG00000052506	Ak3	0.16404	0.0140255	0.553727	FS180		ENSRNOG00000033348	Duox1	-0.765552	0.00610961	0.240457	FS360		ENSRNOG00000004810	Plcb1	-0.266515	0.000238439	0.00941168	BLPM
ENSRNOG00000015519	Ces1d	1.21936	0.000350062	0.0138196	FS30		ENSRNOG00000033893	Cacna1h	0.28888	0.000107888	0.00427926	FS60		ENSRNOG00000019365	Ablim3	0.361881	0.000537568	0.0210946	FS120		ENSRNOG00000024120	Rxfp1	-0.375573	0.0140992	0.555166	FS180		ENSRNOG00000025601	Topaz1	-0.395473	0.00610607	0.240457	FS360		ENSRNOG00000002041	Boc	-0.315604	0.000241912	0.00952353	BLPM
ENSRNOG00000033772	Serpinb9	-0.788772	0.000349467	0.0138196	FS30		ENSRNOG00000016791	Chka	0.255983	0.000110194	0.00435817	FS60		ENSRNOG00000049768	Adcy9	0.380671	0.000539248	0.0211047	FS120		ENSRNOG00000026128	Cpne8	-0.19085	0.014234	0.558995	FS180		ENSRNOG00000050430	Vav1	-0.641873	0.00623962	0.244926	FS360		ENSRNOG00000009005	Slco2a1	0.634419	0.000244867	0.00961444	BLPM
ENSRNOG00000060100	Casc5	-0.920321	0.000351995	0.0138593	FS30		ENSRNOG00000001174	Pde9a	-0.314143	0.000110459	0.00435817	FS60		ENSRNOG00000011566	Cecr2	0.197113	0.000544188	0.0211862	FS120		ENSRNOG00000049422	Fcgr2a	-0.558771	0.0142718	0.559004	FS180		ENSRNOG00000015822	Klf13	0.20869	0.00631461	0.247217	FS360		ENSRNOG00000008619	Agtrap	0.674631	0.000249059	0.00975328	BLPM
ENSRNOG00000010475	Casp3	-0.514304	0.000359673	0.0140998	FS30		ENSRNOG00000001198	Fam222a	0.480089	0.000111391	0.00438341	FS60		ENSRNOG00000015473	Phactr2	-0.545865	0.000543847	0.0211862	FS120		ENSRNOG00000002593	Esrrg	-0.234657	0.0144845	0.565322	FS180		ENSRNOG00000057044	Garnl3	-0.208092	0.00654922	0.251625	FS360		ENSRNOG00000028156	Pld1	-0.244064	0.000250826	0.00979669	BLPM
ENSRNOG00000008086	Dpf3	0.329062	0.000359987	0.0140998	FS30		ENSRNOG00000053341	NA	-0.300595	0.000112355	0.00440979	FS60		ENSRNOG00000015113	Mocos	-0.689254	0.000552453	0.0214517	FS120		ENSRNOG00000005900	Slc2a6	0.27674	0.014547	0.565322	FS180		ENSRNOG00000027839	Ptk2b	0.237399	0.00657943	0.251625	FS360		ENSRNOG00000002791	Bcl2	-0.273015	0.0002531	0.00983391	BLPM
ENSRNOG00000015113	Mocos	-0.968049	0.000363271	0.0141913	FS30		ENSRNOG00000055485	NA	-0.382234	0.000112969	0.00441485	FS60		ENSRNOG00000009873	Ints6	0.203874	0.000556971	0.0215144	FS120		ENSRNOG00000004317	Vipr2	-0.265171	0.0145131	0.565322	FS180		ENSRNOG00000016753	Slc14a1	-0.268486	0.00648135	0.251625	FS360		ENSRNOG00000007591	Slc45a3	-0.664847	0.000252455	0.00983391	BLPM
ENSRNOG00000028624	Kif26b	0.30134	0.000368209	0.0142724	FS30		ENSRNOG00000014872	Sec24d	0.376515	0.000113073	0.00441485	FS60		ENSRNOG00000006972	Zfp189	0.41293	0.000555809	0.0215144	FS120		ENSRNOG00000057153	Pla1a	0.326055	0.0146432	0.566104	FS180		ENSRNOG00000006010	Slc6a20	-0.307665	0.00655855	0.251625	FS360		ENSRNOG00000018485	Gpr155	0.267946	0.000254669	0.00986907	BLPM
ENSRNOG00000050761	Serpina10	0.558794	0.000366913	0.0142724	FS30		ENSRNOG00000056228	Atp10a	0.363599	0.000113774	0.00443067	FS60		ENSRNOG00000007102	Acss1	-0.239892	0.00056479	0.0217598	FS120		ENSRNOG00000054203	Sim2	-0.203217	0.0146262	0.566104	FS180		ENSRNOG00000061102	Taf9b	0.318268	0.00651742	0.251625	FS360		ENSRNOG00000000633	Rhobtb1	-0.325261	0.000257967	0.00997094	BLPM
ENSRNOG00000003134	Slc4a4	0.346206	0.000367652	0.0142724	FS30		ENSRNOG00000020851	Aplp1	-0.309883	0.000118141	0.00458885	FS60		ENSRNOG00000059997	Brip1	0.457117	0.000579035	0.0222509	FS120		ENSRNOG00000017718	Tmco6	0.35992	0.014712	0.56729	FS180		ENSRNOG00000008930	Tnfsf15	-0.479456	0.00657905	0.251625	FS360		ENSRNOG00000012363	Peli2	0.226836	0.000260274	0.010034	BLPM
ENSRNOG00000005285	Fbxo33	-0.300642	0.000370038	0.0142869	FS30		ENSRNOG00000008930	Tnfsf15	-0.733448	0.000118852	0.00460452	FS60		ENSRNOG00000005758	Btbd11	-0.297093	0.000584872	0.022389	FS120		ENSRNOG00000004298	Dpys	0.736494	0.0148706	0.570447	FS180		ENSRNOG00000009449	Trim35	0.168868	0.00652643	0.251625	FS360		ENSRNOG00000003813	Kcnk10	-0.284501	0.00026234	0.0100875	BLPM
ENSRNOG00000019740	Hdgfrp3	-0.252494	0.000370492	0.0142869	FS30		ENSRNOG00000057943	AABR07058884.2	0.461601	0.000120377	0.00464842	FS60		ENSRNOG00000012055	Man2a2	0.339276	0.000585649	0.022389	FS120		ENSRNOG00000008064	Naga	-0.297177	0.0148502	0.570447	FS180		ENSRNOG00000020714	Trpm4	-0.419741	0.00648632	0.251625	FS360		ENSRNOG00000047605	Ptprk	-0.2445	0.000266003	0.0101978	BLPM
ENSRNOG00000005578	Zbtb44	-0.296819	0.00037207	0.0143108	FS30		ENSRNOG00000006776	Smyd1	-0.437203	0.000120605	0.00464842	FS60		ENSRNOG00000051922	Samd9l	-0.245365	0.000587237	0.022392	FS120		ENSRNOG00000026564	Ptpdc1	0.166494	0.0149089	0.570447	FS180		ENSRNOG00000048782	Wnt7a	-0.234349	0.00652211	0.251625	FS360		ENSRNOG00000003809	Sat1	-0.295664	0.000266578	0.0101978	BLPM
ENSRNOG00000005387	Rbm3	0.423278	0.000376333	0.0144377	FS30		ENSRNOG00000048315	Eif2ak2	-0.475506	0.000121694	0.00467834	FS60		ENSRNOG00000012546	Frmpd1	-0.440931	0.000593733	0.0225817	FS120		ENSRNOG00000008971	Hnf4g	-0.430705	0.0150308	0.570709	FS180		ENSRNOG00000006174	Grid2	-0.181649	0.00664835	0.252116	FS360		ENSRNOG00000000569	MGC112715	-0.409958	0.000268299	0.0102373	BLPM
ENSRNOG00000010085	Cldn10	-0.273467	0.000377501	0.0144455	FS30		ENSRNOG00000006136	Pdpk1	0.276729	0.000122139	0.00468347	FS60		ENSRNOG00000020467	Nrep	-0.269162	0.000595554	0.022593	FS120		ENSRNOG00000056128	Nemf	-0.712241	0.0150098	0.570709	FS180		ENSRNOG00000000655	Ptprc	-0.303613	0.00661128	0.252116	FS360		ENSRNOG00000008907	Fggy	-0.222136	0.00027856	0.0106017	BLPM
ENSRNOG00000008151	Plscr4	-0.4328	0.000381892	0.0145762	FS30		ENSRNOG00000005369	Kcnj3	-0.545018	0.000125957	0.00481752	FS60		ENSRNOG00000008236	Decr1	-0.34844	0.00059877	0.022657	FS120		ENSRNOG00000007430	Slx4ip	0.207292	0.0150276	0.570709	FS180		ENSRNOG00000012008	S100a3	-0.653398	0.00666006	0.252116	FS360		ENSRNOG00000013484	Gsta1	0.523253	0.000280041	0.0106302	BLPM
ENSRNOG00000010453	Klhl7	-0.24426	0.000385784	0.0146509	FS30		ENSRNOG00000009629	Car2	-0.346457	0.000126695	0.00483345	FS60		ENSRNOG00000057250	AABR07001905.1	-0.55282	0.000606685	0.0228971	FS120		ENSRNOG00000059097	Ddx60	-0.469872	0.0152977	0.571466	FS180		ENSRNOG00000028649	Tox3	-0.21185	0.00665106	0.252116	FS360		ENSRNOG00000052076	NA	-0.471784	0.000281453	0.0106302	BLPM
ENSRNOG00000034031	Vstm2l	-0.418941	0.000385808	0.0146509	FS30		ENSRNOG00000007284	Slc2a1	0.49195	0.000128582	0.00489298	FS60		ENSRNOG00000050183	RT1-CE2	-0.267771	0.000608201	0.0228971	FS120		ENSRNOG00000033261	Fam107a	0.164805	0.0153195	0.571466	FS180		ENSRNOG00000005788	Cdk5rap2	-0.169014	0.00668547	0.252436	FS360		ENSRNOG00000025167	Sema4b	0.296102	0.000281105	0.0106302	BLPM
ENSRNOG00000011908	Asxl2	0.318768	0.000387732	0.0146867	FS30		ENSRNOG00000009149	Jam3	0.279709	0.000131718	0.0049996	FS60		ENSRNOG00000003585	Sytl5	0.370245	0.000611234	0.022953	FS120		ENSRNOG00000033584	LOC362921	0.777671	0.0152654	0.571466	FS180		ENSRNOG00000013694	Ntng2	-0.212611	0.00679074	0.255762	FS360		ENSRNOG00000001478	Gtf2ird1	-0.285453	0.000287092	0.0107884	BLPM
ENSRNOG00000014795	Nr2f1	-0.385546	0.000390951	0.0147713	FS30		ENSRNOG00000058308	Asic2	0.345297	0.000133552	0.00505644	FS60		ENSRNOG00000014164	Paqr5	-0.481639	0.000617644	0.0231351	FS120		ENSRNOG00000015727	Loxl4	0.516252	0.0152888	0.571466	FS180		ENSRNOG00000021919	Rhoj	-0.257505	0.00682695	0.256476	FS360		ENSRNOG00000009453	Mob3b	-0.212181	0.000286679	0.0107884	BLPM
ENSRNOG00000000190	Ep300	-0.256347	0.000394993	0.0148863	FS30		ENSRNOG00000004496	Rock2	0.286658	0.000134044	0.00506226	FS60		ENSRNOG00000005519	Grm3	-0.283159	0.000623516	0.0232633	FS120		ENSRNOG00000000040	RGD1304622	-0.309055	0.015211	0.571466	FS180		ENSRNOG00000012053	S100a16	0.401606	0.00685618	0.256925	FS360		ENSRNOG00000000599	Lama4	-0.240235	0.000289049	0.0108327	BLPM
ENSRNOG00000009140	C1qtnf4	-0.57022	0.000400289	0.0150185	FS30		ENSRNOG00000012502	Stk17b	0.44975	0.000135821	0.00511648	FS60		ENSRNOG00000049054	Ntsr2	-0.400889	0.00062577	0.0232633	FS120		ENSRNOG00000014186	RGD1310257	0.225142	0.0151866	0.571466	FS180		ENSRNOG00000016949	Slc25a33	0.194692	0.00690241	0.258008	FS360		ENSRNOG00000031213	Slc39a11	-0.257059	0.000289725	0.0108327	BLPM
ENSRNOG00000007989	Chst1	0.278014	0.000402837	0.0150185	FS30		ENSRNOG00000019582	Mthfd1l	0.300829	0.000138205	0.00518028	FS60		ENSRNOG00000006916	Sardh	-0.367939	0.000625404	0.0232633	FS120		ENSRNOG00000027468	Slc6a15	-0.196282	0.0151753	0.571466	FS180		ENSRNOG00000013717	Bmp6	-0.307725	0.00694879	0.258178	FS360		ENSRNOG00000018954	Tsnaxip1	0.494477	0.000296273	0.0110497	BLPM
ENSRNOG00000007234	Cyp51	-0.462422	0.000402313	0.0150185	FS30		ENSRNOG00000017579	Mylip	-0.363805	0.000138011	0.00518028	FS60		ENSRNOG00000057558	NA	-0.267079	0.000643124	0.0238487	FS120		ENSRNOG00000013774	Lmnb1	-0.244396	0.0154892	0.576352	FS180		ENSRNOG00000008011	LOC100911395	-0.280867	0.00693885	0.258178	FS360		ENSRNOG00000000130	Dnajb5	0.343179	0.00029835	0.0110994	BLPM
ENSRNOG00000030568	Rgs12	0.311294	0.000404521	0.0150185	FS30		ENSRNOG00000012719	Tdrd12	-1.39454	0.000143769	0.00537539	FS60		ENSRNOG00000018254	Sncaip	-0.256176	0.000649026	0.0240075	FS120		ENSRNOG00000003343	Canx	0.167421	0.015545	0.576987	FS180		ENSRNOG00000029608	Nkain2	-0.314807	0.00695902	0.258178	FS360		ENSRNOG00000053201	Gpcpd1	0.267037	0.000300241	0.0111419	BLPM
ENSRNOG00000002997	Slc9a3r2	-0.505751	0.000404116	0.0150185	FS30		ENSRNOG00000023304	Lin9	-0.682975	0.000144176	0.00537719	FS60		ENSRNOG00000000635	NA	-0.228496	0.000651824	0.024051	FS120		ENSRNOG00000018865	Adamts12	-0.259237	0.0162504	0.585054	FS180		ENSRNOG00000009341	Hivep3	-0.226745	0.00708008	0.262016	FS360		ENSRNOG00000001960	Sult1d1	0.510228	0.000306474	0.0113449	BLPM
ENSRNOG00000017017	Zbtb43	-0.79996	0.000404103	0.0150185	FS30		ENSRNOG00000012818	Ksr1	0.336791	0.000145563	0.00540204	FS60		ENSRNOG00000024507	NA	-0.639999	0.000661341	0.0242227	FS120		ENSRNOG00000052418	Cpsf3	0.197978	0.016131	0.585054	FS180		ENSRNOG00000011439	Grk5	-0.167544	0.00711126	0.262516	FS360		ENSRNOG00000051383	Srsf12	0.254119	0.000310783	0.0114758	BLPM
ENSRNOG00000008174	Appl2	-0.290311	0.000407297	0.0150841	FS30		ENSRNOG00000014173	Smc3	0.257984	0.000145357	0.00540204	FS60		ENSRNOG00000057008	NA	0.545357	0.000663009	0.0242227	FS120		ENSRNOG00000015679	Dok4	-0.267128	0.016057	0.585054	FS180		ENSRNOG00000011425	Ptpn3	0.203726	0.00718568	0.264404	FS360		ENSRNOG00000054801	NA	-0.45554	0.000315558	0.0116233	BLPM
ENSRNOG00000001658	Kcnj6	0.374836	0.000411644	0.0152075	FS30		ENSRNOG00000015441	Il4r	0.476371	0.00014774	0.00545582	FS60		ENSRNOG00000016208	Setbp1	-0.250279	0.000662387	0.0242227	FS120		ENSRNOG00000012347	Gata2	-0.549505	0.0160369	0.585054	FS180		ENSRNOG00000050831	Vom2r35	-0.419117	0.00719793	0.264404	FS360		ENSRNOG00000014251	Capn5	-0.323257	0.000323213	0.0118619	BLPM
ENSRNOG00000055892	AABR07043395.1	1.41624	0.000413794	0.0152492	FS30		ENSRNOG00000056801	NA	-2.47068	0.00014744	0.00545582	FS60		ENSRNOG00000057256	Slc19a3	0.724432	0.000662431	0.0242227	FS120		ENSRNOG00000006859	Insig1	-0.277346	0.0161734	0.585054	FS180		ENSRNOG00000011550	Kcnab2	0.267382	0.00726443	0.265956	FS360		ENSRNOG00000027592	Rerg	0.261225	0.00032363	0.0118619	BLPM
ENSRNOG00000050450	LOC100911951	0.341323	0.000423487	0.0155681	FS30		ENSRNOG00000058522	Fam214a	0.252221	0.000153453	0.00565289	FS60		ENSRNOG00000048726	AABR07062129.1	-0.58477	0.0006712	0.0244617	FS120		ENSRNOG00000058094	Lyst	0.164007	0.0158541	0.585054	FS180		ENSRNOG00000014096	Nr3c1	-0.211803	0.00728949	0.265956	FS360		ENSRNOG00000012868	Uaca	-0.278658	0.000327167	0.0119621	BLPM
ENSRNOG00000000560	Lrrc20	-0.392236	0.000426529	0.0156307	FS30		ENSRNOG00000018839	Ntrk2	0.315814	0.000155649	0.00570572	FS60		ENSRNOG00000005492	Hpcal1	-0.329287	0.000677005	0.0246128	FS120		ENSRNOG00000058472	NA	-0.446112	0.0158774	0.585054	FS180		ENSRNOG00000009431	Tbc1d4	0.212842	0.00729381	0.265956	FS360		ENSRNOG00000015845	Fam129b	-0.293078	0.000333452	0.0121323	BLPM
ENSRNOG00000003098	Prom1	-0.436398	0.00042728	0.0156307	FS30		ENSRNOG00000013934	St5	0.293108	0.000155535	0.00570572	FS60		ENSRNOG00000018054	F2rl2	0.820712	0.000699857	0.0252579	FS120		ENSRNOG00000001620	Prdm15	0.172111	0.0160666	0.585054	FS180		ENSRNOG00000010903	Crb1	-0.392394	0.00731743	0.266126	FS360		ENSRNOG00000019342	Sult1a1	0.475534	0.000332719	0.0121323	BLPM
ENSRNOG00000015939	Ccdc25	-0.38294	0.000435386	0.0158884	FS30		ENSRNOG00000029995	Herpud2	0.319801	0.000156454	0.00572126	FS60		ENSRNOG00000023112	LOC500594	0.564308	0.000699467	0.0252579	FS120		ENSRNOG00000047605	Ptprk	-0.186005	0.0162794	0.585054	FS180		ENSRNOG00000059068	NA	-0.78565	0.00733425	0.266126	FS360		ENSRNOG00000005697	Slc6a11	-0.234627	0.000339816	0.0123337	BLPM
ENSRNOG00000023021	Msl2	-0.267668	0.000436879	0.0159041	FS30		ENSRNOG00000001204	Ankrd13a	0.346297	0.000157601	0.00574919	FS60		ENSRNOG00000004317	Vipr2	-0.426253	0.000696554	0.0252579	FS120		ENSRNOG00000005350	Pwp1	-0.286306	0.0163519	0.585054	FS180		ENSRNOG00000048166	Arhgap19	0.581108	0.0073992	0.26783	FS360		ENSRNOG00000060635	NA	-0.254826	0.000343198	0.0124261	BLPM
ENSRNOG00000005669	Car8	-0.40692	0.000446243	0.0161957	FS30		ENSRNOG00000003694	Prox1	-0.325431	0.000159516	0.00580493	FS60		ENSRNOG00000056826	Arap2	0.215316	0.000706609	0.025378	FS120		ENSRNOG00000011588	Rnf146	0.200722	0.0161628	0.585054	FS180		ENSRNOG00000007990	Adipor2	0.311373	0.00748898	0.268716	FS360		ENSRNOG00000011439	Grk5	-0.223105	0.000346707	0.0125227	BLPM
ENSRNOG00000010760	E2f5	-0.336862	0.000447054	0.0161957	FS30		ENSRNOG00000006749	Tmtc3	0.332608	0.000159989	0.00580802	FS60		ENSRNOG00000013408	Npas2	-0.279976	0.000705974	0.025378	FS120		ENSRNOG00000019342	Sult1a1	0.316208	0.0163481	0.585054	FS180		ENSRNOG00000016412	Fxyd6	-0.381019	0.00750604	0.268716	FS360		ENSRNOG00000015479	Mrps34	0.795771	0.00034918	0.0125815	BLPM
ENSRNOG00000007519	Tmem43	-0.550135	0.000449168	0.016233	FS30		ENSRNOG00000019742	Stat3	0.363967	0.000160464	0.00581119	FS60		ENSRNOG00000020153	Supt3h	-0.29517	0.000726991	0.026047	FS120		ENSRNOG00000000186	Tst	0.324154	0.0160892	0.585054	FS180		ENSRNOG00000017468	Trappc6a	0.388012	0.007514	0.268716	FS360		ENSRNOG00000010574	Ptpn1	0.210209	0.000351465	0.0126332	BLPM
ENSRNOG00000006378	Mga	0.285511	0.000457785	0.0165045	FS30		ENSRNOG00000003723	Wdr26	0.26396	0.000163044	0.00589041	FS60		ENSRNOG00000013515	Ptpru	0.343141	0.000739214	0.0264211	FS120		ENSRNOG00000018371	Tubb6	0.657325	0.0162966	0.585054	FS180		ENSRNOG00000010813	Tspan14	-0.177109	0.00744565	0.268716	FS360		ENSRNOG00000003897	Col1a1	-0.539386	0.000353989	0.0126657	BLPM
ENSRNOG00000016281	Col4a1	0.290861	0.000464241	0.0166971	FS30		ENSRNOG00000004458	Ston2	-0.311615	0.000165653	0.00597029	FS60		ENSRNOG00000001825	Pkp2	0.403242	0.000741586	0.0264422	FS120		ENSRNOG00000026981	Zfp282	-0.171003	0.0162795	0.585054	FS180		ENSRNOG00000022730	Zfp57	0.295539	0.00749034	0.268716	FS360		ENSRNOG00000004198	Stxbp6	-0.30199	0.00035407	0.0126657	BLPM
ENSRNOG00000001451	Fkbp6	-2.32997	0.000471311	0.0168702	FS30		ENSRNOG00000015401	Mapk4	0.508628	0.000166881	0.00600012	FS60		ENSRNOG00000021919	Rhoj	-0.30572	0.000752027	0.0267501	FS120		ENSRNOG00000000814	Fabp7	-0.355118	0.0164985	0.587474	FS180		ENSRNOG00000012708	Ptchd4	-0.207245	0.00758575	0.270002	FS360		ENSRNOG00000006170	Bach2	-0.260723	0.000359375	0.0126756	BLPM
ENSRNOG00000030118	Msn	0.394214	0.00047094	0.0168702	FS30		ENSRNOG00000024712	Insc	-0.392112	0.000167313	0.00600124	FS60		ENSRNOG00000052420	AABR07034980.1	-0.203773	0.000762578	0.0270606	FS120		ENSRNOG00000010319	Lcp1	-0.233036	0.0164707	0.587474	FS180		ENSRNOG00000014191	Zfp395	-0.379427	0.00758626	0.270002	FS360		ENSRNOG00000017510	Mfge8	0.463313	0.000358129	0.0126756	BLPM
ENSRNOG00000024213	Golim4	-0.29995	0.000475737	0.016988	FS30		ENSRNOG00000005180	Vstm2a	-0.323086	0.000172599	0.00617609	FS60		ENSRNOG00000003328	Cdip1	0.248181	0.000773015	0.0272355	FS120		ENSRNOG00000022807	Pced1b	-0.206239	0.0165389	0.587507	FS180		ENSRNOG00000008086	Dpf3	0.304157	0.00761817	0.27049	FS360		ENSRNOG00000015018	Pdia3	0.344647	0.000356141	0.0126756	BLPM
ENSRNOG00000005655	Cpa6	-0.712246	0.000482802	0.0171584	FS30		ENSRNOG00000048782	Wnt7a	-0.318936	0.000174078	0.00621418	FS60		ENSRNOG00000021702	Mcmdc2	0.324278	0.000771695	0.0272355	FS120		ENSRNOG00000002085	Thegl	-0.759373	0.016919	0.599577	FS180		ENSRNOG00000055171	NA	-0.713377	0.0077375	0.274073	FS360		ENSRNOG00000005015	Rabep1	-0.216431	0.00035946	0.0126756	BLPM
ENSRNOG00000006980	Vcpip1	-0.310827	0.00048226	0.0171584	FS30		ENSRNOG00000013928	Dsp	-1.02564	0.000176527	0.00628662	FS60		ENSRNOG00000026425	Ppp6r2	0.213496	0.000772618	0.0272355	FS120		ENSRNOG00000014718	Acsl3	-0.176576	0.0171118	0.604971	FS180		ENSRNOG00000014395	Gli3	-0.227577	0.0078016	0.274605	FS360		ENSRNOG00000011909	Rasa2	-0.243519	0.000357799	0.0126756	BLPM
ENSRNOG00000060129	Zfp655	0.30206	0.000502984	0.0178333	FS30		ENSRNOG00000000902	Hsph1	0.416111	0.0001796	0.00638091	FS60		ENSRNOG00000024250	Wwc3	0.201638	0.000782722	0.0275121	FS120		ENSRNOG00000024492	Ap1ar	-0.172876	0.0172098	0.606992	FS180		ENSRNOG00000027837	Gm14569	-0.633609	0.007783	0.274605	FS360		ENSRNOG00000007430	Slx4ip	0.236512	0.000358432	0.0126756	BLPM
ENSRNOG00000058158	NA	-3.29005	0.000504694	0.0178516	FS30		ENSRNOG00000014718	Acsl3	0.275654	0.00018088	0.00640209	FS60		ENSRNOG00000014645	Aldh7a1	-0.36111	0.000788746	0.0276583	FS120		ENSRNOG00000010050	LOC691920	0.247078	0.0173033	0.608846	FS180		ENSRNOG00000001128	Tesc	0.226947	0.00780788	0.274605	FS360		ENSRNOG00000018228	Cog2	-0.280578	0.00036566	0.0128638	BLPM
ENSRNOG00000005620	Lcp2	-0.446633	0.000507238	0.0178633	FS30		ENSRNOG00000004578	Cthrc1	-1.05978	0.00018105	0.00640209	FS60		ENSRNOG00000006931	Eepd1	-0.208996	0.000805379	0.028175	FS120		ENSRNOG00000015666	Abcc12	-0.698848	0.0173961	0.610443	FS180		ENSRNOG00000017136	Syt17	-0.249936	0.00791734	0.277798	FS360		ENSRNOG00000034078	Mxi1	0.23959	0.000370028	0.0129258	BLPM
ENSRNOG00000011107	Pcsk1	0.366373	0.000507413	0.0178633	FS30		ENSRNOG00000018242	Camkk1	0.351999	0.000183028	0.00641524	FS60		ENSRNOG00000003936	Pwwp2a	0.202461	0.000809321	0.0282463	FS120		ENSRNOG00000026504	Fam114a1	-0.250065	0.0174717	0.610443	FS180		ENSRNOG00000008482	Rbms1	-0.182432	0.00801834	0.28068	FS360		ENSRNOG00000011071	Nt5e	0.391738	0.00036853	0.0129258	BLPM
ENSRNOG00000031801	Ephb3	-0.491055	0.000515338	0.0180998	FS30		ENSRNOG00000003328	Cdip1	0.336818	0.000183134	0.00641524	FS60		ENSRNOG00000057557	Prlr	-1.18986	0.000811568	0.0282582	FS120		ENSRNOG00000050061	Mcart1	0.240064	0.0174554	0.610443	FS180		ENSRNOG00000008907	Fggy	-0.178066	0.00826572	0.28866	FS360		ENSRNOG00000016011	Plekhg1	-0.229775	0.000369284	0.0129258	BLPM
ENSRNOG00000004489	Adgre5	-0.488193	0.000516992	0.0181153	FS30		ENSRNOG00000028624	Kif26b	0.298472	0.00018193	0.00641524	FS60		ENSRNOG00000015695	Sult5a1	0.690362	0.000821433	0.0285347	FS120		ENSRNOG00000012779	Msr1	-1.03226	0.0175858	0.612992	FS180		ENSRNOG00000008587	Tek	-0.192678	0.00838848	0.292261	FS360		ENSRNOG00000001730	Acap2	0.243195	0.000372243	0.0129727	BLPM
ENSRNOG00000014751	Ret	0.678078	0.000525556	0.0183724	FS30		ENSRNOG00000025042	Pde3a	0.448848	0.000183062	0.00641524	FS60		ENSRNOG00000026504	Fam114a1	-0.385313	0.000838414	0.0290565	FS120		ENSRNOG00000010116	Leo1	-0.227268	0.0176792	0.613668	FS180		ENSRNOG00000047796	Pcbd2	-0.316695	0.00841107	0.292363	FS360		ENSRNOG00000016877	Shisa7	0.346769	0.000385914	0.0134177	BLPM
ENSRNOG00000000082	Hltf	0.282008	0.000536268	0.0187031	FS30		ENSRNOG00000046829	Kdr	-0.565811	0.00018516	0.00647111	FS60		ENSRNOG00000006052	Sulf2	0.263202	0.000841617	0.0290996	FS120		ENSRNOG00000017741	Nudt5	0.236089	0.0176877	0.613668	FS180		ENSRNOG00000052549	Chga	0.323713	0.00852592	0.294977	FS360		ENSRNOG00000017874	Cd53	-0.34515	0.000386962	0.0134228	BLPM
ENSRNOG00000018198	Dapk1	0.340272	0.000539149	0.0187599	FS30		ENSRNOG00000031801	Ephb3	-0.491495	0.000186704	0.00650656	FS60		ENSRNOG00000012892	Abca4	-0.920629	0.000845787	0.0291691	FS120		ENSRNOG00000020346	Best1	-0.473779	0.0179223	0.615754	FS180		ENSRNOG00000020248	Ina	0.379582	0.00852213	0.294977	FS360		ENSRNOG00000011381	Acsbg1	0.303086	0.000392251	0.0135746	BLPM
ENSRNOG00000006116	Hk2	-0.490912	0.000547104	0.0189485	FS30		ENSRNOG00000003990	Grb2	0.266742	0.000187043	0.00650656	FS60		ENSRNOG00000018293	Strip1	-0.327606	0.000847561	0.0291691	FS120		ENSRNOG00000001448	Hip1	0.17182	0.0180059	0.615754	FS180		ENSRNOG00000048919	Ccdc36	0.83825	0.00868347	0.297659	FS360		ENSRNOG00000030776	Sytl2	-0.395539	0.000399478	0.0137607	BLPM
ENSRNOG00000016470	Ndufa10	0.313319	0.000546005	0.0189485	FS30		ENSRNOG00000008822	Fkbp1a	0.299474	0.00018904	0.00656081	FS60		ENSRNOG00000018425	Dym	0.216099	0.000854166	0.0293283	FS120		ENSRNOG00000013456	Ighmbp2	-0.269968	0.0180048	0.615754	FS180		ENSRNOG00000001117	Fbxl18	0.367259	0.00864916	0.297659	FS360		ENSRNOG00000008058	Tmprss5	-0.517673	0.000398687	0.0137607	BLPM
ENSRNOG00000055391	Eif4ebp2	-0.487615	0.000561892	0.0194158	FS30		ENSRNOG00000003967	Vmp1	0.362311	0.000197535	0.00683982	FS60		ENSRNOG00000029662	Wdfy4	-0.577821	0.000862046	0.0295306	FS120		ENSRNOG00000051476	NA	0.697348	0.0178383	0.615754	FS180		ENSRNOG00000011521	Filip1	-0.189311	0.00867317	0.297659	FS360		ENSRNOG00000012362	Cacng3	-0.339189	0.000408601	0.0140425	BLPM
ENSRNOG00000015777	Mex3c	-0.411503	0.000567986	0.0195646	FS30		ENSRNOG00000001432	Dtx2	0.403329	0.000199493	0.00689171	FS60		ENSRNOG00000019758	Ipo13	0.227252	0.00086497	0.0295625	FS120		ENSRNOG00000057357	NA	1.05786	0.0179189	0.615754	FS180		ENSRNOG00000056561	NA	-0.539861	0.0086538	0.297659	FS360		ENSRNOG00000008930	Tnfsf15	-0.623049	0.000428452	0.0146908	BLPM
ENSRNOG00000012933	Prcc	-0.305749	0.000568815	0.0195646	FS30		ENSRNOG00000005492	Hpcal1	0.367259	0.000200559	0.00691261	FS60		ENSRNOG00000009032	Ttll3	-0.280559	0.000869122	0.0296361	FS120		ENSRNOG00000057672	NA	0.615544	0.0178019	0.615754	FS180		ENSRNOG00000045949	Faah	0.219195	0.0087113	0.297926	FS360		ENSRNOG00000013847	Nova2	-0.276146	0.000432749	0.014804	BLPM
ENSRNOG00000018803	Mkl1	0.332414	0.00057621	0.0197283	FS30		ENSRNOG00000001652	Erg	-0.424294	0.000202183	0.00693667	FS60		ENSRNOG00000028581	Ccdc138	0.263295	0.000883065	0.0300424	FS120		ENSRNOG00000055000	Zkscan3	0.194183	0.0180374	0.615754	FS180		ENSRNOG00000032461	Bin2a	0.801176	0.00877843	0.299534	FS360		ENSRNOG00000016488	Pltp	-0.326313	0.000439864	0.0150129	BLPM
ENSRNOG00000013431	Rsbn1l	-0.266022	0.000575904	0.0197283	FS30		ENSRNOG00000054756	NA	-0.995817	0.000201763	0.00693667	FS60		ENSRNOG00000019018	Plat	-0.334505	0.000892282	0.0302865	FS120		ENSRNOG00000042166	AABR07014259.1	0.51344	0.0181292	0.616062	FS180		ENSRNOG00000020525	Col5a3	-0.392542	0.00883735	0.300167	FS360		ENSRNOG00000015310	Lrrc32	-0.765271	0.00044806	0.0152576	BLPM
ENSRNOG00000004332	Egfr	-0.257173	0.000582347	0.0198929	FS30		ENSRNOG00000012956	Tgm2	0.815826	0.000202766	0.0069408	FS60		ENSRNOG00000059615	Exoc6b	0.255065	0.000904784	0.030571	FS120		ENSRNOG00000009184	Foxp1	-0.169133	0.0181258	0.616062	FS180		ENSRNOG00000037960	LOC682489	0.237193	0.00883608	0.300167	FS360		ENSRNOG00000014863	Reck	-0.234957	0.000452357	0.0153688	BLPM
ENSRNOG00000009205	Lmo4	-0.252241	0.000586984	0.0200056	FS30		ENSRNOG00000050450	LOC100911951	0.486667	0.00020442	0.00698149	FS60		ENSRNOG00000033654	LOC501038	-0.342728	0.000902861	0.030571	FS120		ENSRNOG00000052129	Nwd1	0.20883	0.0181838	0.616509	FS180		ENSRNOG00000020642	Flad1	0.307423	0.00892227	0.302361	FS360		ENSRNOG00000005772	Hacd4	0.479472	0.000457566	0.0155103	BLPM
ENSRNOG00000003289	Lap3	-0.313128	0.00058983	0.0200196	FS30		ENSRNOG00000009005	Slco2a1	0.795622	0.000205378	0.00699826	FS60		ENSRNOG00000000142	Plxdc2	-0.245482	0.000907157	0.0305815	FS120		ENSRNOG00000011140	Fam213a	-0.252899	0.0182743	0.618171	FS180		ENSRNOG00000006949	C1qbp	0.489669	0.00898293	0.303725	FS360		ENSRNOG00000005348	Pamr1	-0.262952	0.000459018	0.0155242	BLPM
ENSRNOG00000022857	Wdr92	-0.535598	0.00059007	0.0200196	FS30		ENSRNOG00000004345	Daam1	0.252588	0.000207589	0.00705757	FS60		ENSRNOG00000020030	Crlf1	0.368764	0.000914676	0.0306686	FS120		ENSRNOG00000016298	Lysmd3	0.428566	0.0183331	0.618751	FS180		ENSRNOG00000023908	Egfem1	-0.200095	0.00917718	0.309589	FS360		ENSRNOG00000032339	Rasl12	-0.466965	0.000460286	0.0155318	BLPM
ENSRNOG00000007324	Plxna2	0.31475	0.000591569	0.020025	FS30		ENSRNOG00000030625	Tf	-0.452719	0.000211616	0.00717818	FS60		ENSRNOG00000042224	Cyp2j10	-0.244446	0.000918011	0.0306686	FS120		ENSRNOG00000057802	NA	-0.912855	0.0184164	0.620157	FS180		ENSRNOG00000023549	Samd5	-0.243941	0.00922461	0.309784	FS360		ENSRNOG00000024730	Ppm1e	0.311669	0.000462144	0.0155588	BLPM
ENSRNOG00000011550	Kcnab2	0.357927	0.000594097	0.0200652	FS30		ENSRNOG00000004275	Egfl6	-0.759097	0.000216576	0.00732983	FS60		ENSRNOG00000009264	Erc1	0.255503	0.000917627	0.0306686	FS120		ENSRNOG00000013714	Snrpd1	0.252034	0.0184716	0.620611	FS180		ENSRNOG00000028636	Xkr5	-0.627478	0.00922251	0.309784	FS360		ENSRNOG00000018920	Slc25a17	0.222219	0.000463588	0.0155588	BLPM
ENSRNOG00000050024	AABR07006267.1	1.16788	0.000598282	0.020161	FS30		ENSRNOG00000007869	Wscd1	-0.281892	0.000218915	0.00739233	FS60		ENSRNOG00000000569	MGC112715	-0.338907	0.000916512	0.0306686	FS120		ENSRNOG00000009513	Akr1b1	-0.306166	0.0187099	0.624389	FS180		ENSRNOG00000026981	Zfp282	-0.188801	0.00928084	0.310971	FS360		ENSRNOG00000042603	Ttc39b	-0.233215	0.000464222	0.0155588	BLPM
ENSRNOG00000010919	Mbd4	-0.571759	0.00060908	0.0204788	FS30		ENSRNOG00000052420	AABR07034980.1	-0.286336	0.000220071	0.00741466	FS60		ENSRNOG00000013623	Amer2	-0.493922	0.00092325	0.0307743	FS120		ENSRNOG00000033912	Fcho1	-0.271496	0.0186814	0.624389	FS180		ENSRNOG00000003205	Ldb2	-0.230457	0.00937244	0.313334	FS360		ENSRNOG00000012436	Adh6	-0.487252	0.000469655	0.0157055	BLPM
ENSRNOG00000052061	Ppef2	0.746476	0.000612238	0.0205388	FS30		ENSRNOG00000046460	Tatdn3	-0.669459	0.000222367	0.00747521	FS60		ENSRNOG00000018198	Dapk1	0.263308	0.000928566	0.0308086	FS120		ENSRNOG00000011946	Ptn	-0.194061	0.0186663	0.624389	FS180		ENSRNOG00000039980	Slc25a5	0.455386	0.00943479	0.314712	FS360		ENSRNOG00000009771	Cdh10	-0.296311	0.000473704	0.0158054	BLPM
ENSRNOG00000006487	Casp8ap2	-0.383989	0.00061445	0.0205669	FS30		ENSRNOG00000055482	NA	0.459157	0.00022332	0.00749046	FS60		ENSRNOG00000022753	Mast3	0.288186	0.000934665	0.0308086	FS120		ENSRNOG00000032596	RT1-T24-1	0.230271	0.0187783	0.625273	FS180		ENSRNOG00000050152	Chsy3	-0.333198	0.0097905	0.316026	FS360		ENSRNOG00000002072	Eva1c	0.368481	0.000484818	0.0161375	BLPM
ENSRNOG00000005856	Slc30a6	-0.383307	0.0006174	0.0206195	FS30		ENSRNOG00000015971	Slc12a2	0.329381	0.00022638	0.00757615	FS60		ENSRNOG00000003888	Rgs13	-0.6322	0.000933375	0.0308086	FS120		ENSRNOG00000016887	Hrh4	-0.867976	0.018875	0.62597	FS180		ENSRNOG00000051734	AABR07006888.1	-0.555089	0.00969719	0.316026	FS360		ENSRNOG00000049422	Fcgr2a	-0.747605	0.000487997	0.0161375	BLPM
ENSRNOG00000028832	Sorcs3	0.322919	0.000623269	0.0207691	FS30		ENSRNOG00000049560	Glul	0.352997	0.000227538	0.00759793	FS60		ENSRNOG00000017072	Slc16a14	0.394596	0.00092954	0.0308086	FS120		ENSRNOG00000016353	Nim1k	0.181034	0.0188834	0.62597	FS180		ENSRNOG00000042166	AABR07014259.1	0.712726	0.00979285	0.316026	FS360		ENSRNOG00000011754	Myom2	0.512745	0.000487371	0.0161375	BLPM
ENSRNOG00000007879	Stk26	-0.534202	0.000631735	0.020965	FS30		ENSRNOG00000025502	Arhgef37	0.378545	0.000228723	0.00762053	FS60		ENSRNOG00000028879	Slc4a8	0.267635	0.000931887	0.0308086	FS120		ENSRNOG00000011381	Acsbg1	0.203826	0.0190563	0.629513	FS180		ENSRNOG00000005639	Ar	0.247773	0.00953311	0.316026	FS360		ENSRNOG00000000595	Traf3ip2	-0.380606	0.000485978	0.0161375	BLPM
ENSRNOG00000000012	Tcf15	0.878632	0.00063195	0.020965	FS30		ENSRNOG00000015300	Spsb3	-0.304734	0.000230042	0.00764748	FS60		ENSRNOG00000060463	AABR07062799.2	0.237568	0.0009444	0.0310605	FS120		ENSRNOG00000021256	Adra1d	0.438019	0.0190749	0.629513	FS180		ENSRNOG00000014354	Cep95	0.208548	0.00964507	0.316026	FS360		ENSRNOG00000031126	Tecta	-0.495018	0.000493575	0.0162858	BLPM
ENSRNOG00000006729	Slc24a4	0.352422	0.000633796	0.0209655	FS30		ENSRNOG00000005034	Arhgef25	-0.358396	0.00023219	0.00769224	FS60		ENSRNOG00000026180	Letm2	-0.263529	0.000948942	0.0311408	FS120		ENSRNOG00000008622	Creb5	-0.149413	0.0191565	0.630455	FS180		ENSRNOG00000014061	Dusp5	0.519306	0.00976758	0.316026	FS360		ENSRNOG00000037687	Rspo2	0.436223	0.000500104	0.0164647	BLPM
ENSRNOG00000019383	Tef	0.292957	0.000634768	0.0209655	FS30		ENSRNOG00000008622	Creb5	-0.277534	0.000232927	0.00769224	FS60		ENSRNOG00000004560	Cacna1b	0.25797	0.000951603	0.0311592	FS120		ENSRNOG00000016099	Id4	0.575262	0.0192305	0.630455	FS180		ENSRNOG00000018046	Lgals8	0.246429	0.00968864	0.316026	FS360		ENSRNOG00000024207	Fgfrl1	-0.551118	0.000515315	0.016928	BLPM
ENSRNOG00000018445	Agt	0.39008	0.00064102	0.0210479	FS30		ENSRNOG00000025406	Iqgap2	0.448129	0.00023267	0.00769224	FS60		ENSRNOG00000003736	Col5a2	-0.278175	0.000956145	0.031239	FS120		ENSRNOG00000052537	NA	-0.200318	0.0192136	0.630455	FS180		ENSRNOG00000036647	LOC680907	-0.496535	0.00971248	0.316026	FS360		ENSRNOG00000055365	Edem1	0.300687	0.000518147	0.0169836	BLPM
ENSRNOG00000047300	Bdkrb2	1.08433	0.00063907	0.0210479	FS30		ENSRNOG00000050500	Tob2	0.666479	0.000233887	0.00770695	FS60		ENSRNOG00000013484	Gsta1	0.335063	0.000964615	0.0314464	FS120		ENSRNOG00000033099	Dcc	-0.206407	0.0195214	0.633279	FS180		ENSRNOG00000055480	NA	-0.213276	0.00979104	0.316026	FS360		ENSRNOG00000026177	Mgam	-0.259849	0.000523096	0.0171081	BLPM
ENSRNOG00000061215	Crym	-0.44477	0.00064148	0.0210479	FS30		ENSRNOG00000038891	Grxcr1	-0.612238	0.00023465	0.00771514	FS60		ENSRNOG00000005639	Ar	0.362755	0.000990531	0.0321357	FS120		ENSRNOG00000001528	Gap43	-0.212854	0.0195115	0.633279	FS180		ENSRNOG00000061869	NA	-0.380931	0.00957809	0.316026	FS360		ENSRNOG00000033087	Cdh23	-0.336814	0.000536251	0.0174999	BLPM
ENSRNOG00000058388	Zfp36	1.37064	0.000644416	0.0210979	FS30		ENSRNOG00000004956	Jade2	0.302762	0.000239702	0.007864	FS60		ENSRNOG00000019645	Osbp2	0.224226	0.000990574	0.0321357	FS120		ENSRNOG00000042978	Ncald	-0.209675	0.0195294	0.633279	FS180		ENSRNOG00000014684	Npr1	-0.395077	0.00963095	0.316026	FS360		ENSRNOG00000022116	Gjb6	0.45123	0.000539968	0.0175826	BLPM
ENSRNOG00000020056	Fam134c	-0.290773	0.000648954	0.0212001	FS30		ENSRNOG00000002983	Nfix	-0.270411	0.00024086	0.00788474	FS60		ENSRNOG00000029658	Rnf213	-0.358841	0.000992258	0.0321357	FS120		ENSRNOG00000054560	Sh2d3c	-0.267898	0.0194641	0.633279	FS180		ENSRNOG00000020004	Rbm34	0.258116	0.00967761	0.316026	FS360		ENSRNOG00000028649	Tox3	-0.22666	0.000559167	0.018168	BLPM
ENSRNOG00000003472	Atp11c	0.293632	0.000651299	0.0212304	FS30		ENSRNOG00000005284	Itpka	0.341799	0.000241902	0.0079016	FS60		ENSRNOG00000010047	Ddit4l2	-0.974626	0.00100251	0.0323969	FS120		ENSRNOG00000020923	Tuft1	0.319281	0.0194279	0.633279	FS180		ENSRNOG00000007370	Rnf144a	-0.163253	0.00953663	0.316026	FS360		ENSRNOG00000010947	Mmp14	-0.891536	0.000563764	0.0182775	BLPM
ENSRNOG00000004420	Rad21	-0.375649	0.000654056	0.0212739	FS30		ENSRNOG00000038980	Lypd6	-0.540577	0.000244959	0.00798407	FS60		ENSRNOG00000009783	Camk2g	0.190124	0.00101021	0.0325749	FS120		ENSRNOG00000005074	Arl6ip6	0.211403	0.0198702	0.640148	FS180		ENSRNOG00000017976	Slco2b1	-0.169227	0.00964967	0.316026	FS360		ENSRNOG00000005353	Rybp	-0.221418	0.000568049	0.0183764	BLPM
ENSRNOG00000018992	Dpysl3	-0.301969	0.00066229	0.021495	FS30		ENSRNOG00000006094	Cd44	0.46186	0.00024593	0.00799834	FS60		ENSRNOG00000021725	Mlec	-0.250684	0.0010136	0.0326132	FS120		ENSRNOG00000022910	Emcn	0.193523	0.0198308	0.640148	FS180		ENSRNOG00000019713	Wdr24	-0.505345	0.0095528	0.316026	FS360		ENSRNOG00000011775	Mfap3l	0.240103	0.00057391	0.0185257	BLPM
ENSRNOG00000017310	Rnpc3	-0.282682	0.000679614	0.0220095	FS30		ENSRNOG00000000999	Smurf1	0.320768	0.000247051	0.0080174	FS60		ENSRNOG00000031211	Acsm5	-1.16663	0.00103183	0.0331279	FS120		ENSRNOG00000000729	Tmlhe	0.18165	0.0198653	0.640148	FS180		ENSRNOG00000020346	Best1	-0.432286	0.0099893	0.321668	FS360		ENSRNOG00000011550	Kcnab2	0.305873	0.000580187	0.0186475	BLPM
ENSRNOG00000031930	Bin2	-0.450549	0.000681388	0.0220193	FS30		ENSRNOG00000000306	Smpd2	0.59505	0.000248729	0.00805442	FS60		ENSRNOG00000021256	Adra1d	0.531214	0.00104163	0.0333703	FS120		ENSRNOG00000011585	Fat3	-0.207128	0.0199851	0.641073	FS180		ENSRNOG00000052051	Slc24a1	-0.59093	0.010043	0.322701	FS360		ENSRNOG00000007732	Slc35c1	0.512444	0.000579412	0.0186475	BLPM
ENSRNOG00000012991	Adgra2	-0.381615	0.000685056	0.0220223	FS30		ENSRNOG00000018000	Ranbp10	0.272746	0.000251611	0.00810913	FS60		ENSRNOG00000052506	Ak3	0.223092	0.00104562	0.033401	FS120		ENSRNOG00000017307	Prss23	0.487679	0.0199769	0.641073	FS180		ENSRNOG00000022807	Pced1b	-0.217623	0.0101214	0.324518	FS360		ENSRNOG00000061379	C7	0.369059	0.000591271	0.0188813	BLPM
ENSRNOG00000015375	Lsm1	-0.565418	0.000684509	0.0220223	FS30		ENSRNOG00000022932	Serhl2	-0.296058	0.000251743	0.00810913	FS60		ENSRNOG00000029427	Grhl3	-0.83677	0.00104709	0.033401	FS120		ENSRNOG00000011595	Senp8	0.330886	0.0200724	0.642488	FS180		ENSRNOG00000003048	Tiprl	0.20813	0.0102561	0.328128	FS360		ENSRNOG00000011044	Clmn	0.227407	0.000590107	0.0188813	BLPM
ENSRNOG00000049780	Sri	-0.393048	0.000685898	0.0220223	FS30		ENSRNOG00000015143	Siah1	0.288052	0.000252041	0.00810913	FS60		ENSRNOG00000006787	Dhcr24	-0.291998	0.00105496	0.033508	FS120		ENSRNOG00000007378	Acox2	0.189064	0.0202905	0.645306	FS180		ENSRNOG00000018113	Anlnl1	-0.806085	0.0102918	0.328443	FS360		ENSRNOG00000005509	Pak7	-0.290997	0.000589944	0.0188813	BLPM
ENSRNOG00000010050	LOC691920	0.557225	0.000690437	0.0221206	FS30		ENSRNOG00000047218	Clic5	0.425235	0.000254443	0.00816888	FS60		ENSRNOG00000050193	LOC100912262	-0.298548	0.00105382	0.033508	FS120		ENSRNOG00000010178	Cgrrf1	0.189934	0.0202794	0.645306	FS180		ENSRNOG00000005758	Btbd11	-0.216806	0.010321	0.328443	FS360		ENSRNOG00000010389	Ndrg2	0.246907	0.00059596	0.0189903	BLPM
ENSRNOG00000003453	Lypd1	-0.442812	0.000693296	0.0221647	FS30		ENSRNOG00000014316	Rapgef1	0.250418	0.000257405	0.00824631	FS60		ENSRNOG00000022636	Alpk1	-0.285816	0.00107605	0.0340504	FS120		ENSRNOG00000005960	RGD1311744	-0.315465	0.02026	0.645306	FS180		ENSRNOG00000027309	Cntnap3	-0.281725	0.0103542	0.328443	FS360		ENSRNOG00000018569	Ahcyl1	0.230465	0.000597897	0.0190113	BLPM
ENSRNOG00000003088	Arhgap31	0.263652	0.000706495	0.0223953	FS30		ENSRNOG00000025625	Rnase4	-0.556364	0.000258488	0.00826335	FS60		ENSRNOG00000028845	Ebf1	-0.24949	0.00107663	0.0340504	FS120		ENSRNOG00000016361	Plcd4	-0.202023	0.0204643	0.649446	FS180		ENSRNOG00000011019	Faah	0.214052	0.0103457	0.328443	FS360		ENSRNOG00000018760	Mpp7	-0.236256	0.000599944	0.0190357	BLPM
ENSRNOG00000027089	Ell2	0.234436	0.000706059	0.0223953	FS30		ENSRNOG00000024039	Serinc5	-0.261458	0.00026107	0.00831045	FS60		ENSRNOG00000007041	Abcg2	0.289216	0.00108	0.0340843	FS120		ENSRNOG00000018755	Acss2	-0.187925	0.0206793	0.6525	FS180		ENSRNOG00000049782	Csf2ra	-0.413337	0.0103908	0.328626	FS360		ENSRNOG00000010984	Anxa11	0.232991	0.000606205	0.0191935	BLPM
ENSRNOG00000016866	Fhl2	0.405219	0.000702305	0.0223953	FS30		ENSRNOG00000019193	Stx1b	-0.295989	0.000260829	0.00831045	FS60		ENSRNOG00000034266	Ccdc63	1.68529	0.00110257	0.0347226	FS120		ENSRNOG00000000889	LOC304239	-0.383359	0.0206394	0.6525	FS180		ENSRNOG00000009253	Igsf9b	-0.26085	0.0104042	0.328626	FS360		ENSRNOG00000012779	Msr1	-1.50965	0.000607577	0.0191961	BLPM
ENSRNOG00000021213	Lix1l	-0.432118	0.000705352	0.0223953	FS30		ENSRNOG00000005148	Scrt2	0.593753	0.000262282	0.00833133	FS60		ENSRNOG00000001793	Heg1	0.212251	0.00110806	0.0347567	FS120		ENSRNOG00000021032	Sphk2	0.345437	0.020692	0.6525	FS180		ENSRNOG00000019556	Cd9	-0.225105	0.0104299	0.328742	FS360		ENSRNOG00000005592	Brinp2	0.237289	0.000609913	0.0192291	BLPM
ENSRNOG00000032659	Plcl1	0.303822	0.000715252	0.0226249	FS30		ENSRNOG00000017212	Spsb1	0.79271	0.000264654	0.00838893	FS60		ENSRNOG00000003831	Tdp1	0.359035	0.00110833	0.0347567	FS120		ENSRNOG00000059074	AC096201.2	0.631434	0.0207629	0.653352	FS180		ENSRNOG00000000302	Sesn1	-0.18266	0.010487	0.329145	FS360		ENSRNOG00000056151	AABR07007642.1	0.304802	0.000611701	0.0192447	BLPM
ENSRNOG00000049982	Pex26	-0.651093	0.000718276	0.0226688	FS30		ENSRNOG00000021134	Anxa9	0.676533	0.000266731	0.00843206	FS60		ENSRNOG00000022723	RGD1562029	-0.67438	0.00111414	0.0348651	FS120		ENSRNOG00000042163	Btbd19	-0.267489	0.0208799	0.654676	FS180		ENSRNOG00000036693	Slc25a10	0.355502	0.0104689	0.329145	FS360		ENSRNOG00000015717	Ptpre	-0.225331	0.000628869	0.019743	BLPM
ENSRNOG00000018680	Rpl17	0.431957	0.000719668	0.0226688	FS30		ENSRNOG00000016949	Slc25a33	0.293352	0.00026714	0.00843206	FS60		ENSRNOG00000005678	Lamb1	0.223332	0.00114624	0.035794	FS120		ENSRNOG00000004578	Cthrc1	-0.657854	0.0209286	0.654676	FS180		ENSRNOG00000058940	Rab11fip1	-0.626815	0.0106798	0.333788	FS360		ENSRNOG00000003029	Calr	0.460305	0.000637225	0.0199633	BLPM
ENSRNOG00000052665	Onecut2	-0.510065	0.000722999	0.0227259	FS30		ENSRNOG00000006116	Hk2	-0.457392	0.000269873	0.00849941	FS60		ENSRNOG00000021847	Ska3	-0.254734	0.00115774	0.0360771	FS120		ENSRNOG00000009253	Igsf9b	-0.260951	0.020937	0.654676	FS180		ENSRNOG00000028041	Tnnt1	1.02325	0.0106683	0.333788	FS360		ENSRNOG00000022610	Agbl1	-0.373258	0.000647172	0.0202323	BLPM
ENSRNOG00000019968	Trim8	-0.378363	0.000740142	0.0232159	FS30		ENSRNOG00000011431	Mfhas1	0.313537	0.000270407	0.00849941	FS60		ENSRNOG00000047339	Pja1	-0.257781	0.00116544	0.0361653	FS120		ENSRNOG00000009052	Igf2bp3	-0.398209	0.0210287	0.656168	FS180		ENSRNOG00000012811	Spint1	-0.552382	0.0107768	0.336115	FS360		ENSRNOG00000046452	Fcgr2b	-0.4973	0.00065223	0.0203279	BLPM
ENSRNOG00000012098	Adcyap1r1	0.275117	0.000747991	0.0233845	FS30		ENSRNOG00000001427	Orai2	0.439045	0.000273594	0.00858159	FS60		ENSRNOG00000011723	Slc44a3	-0.637396	0.00116431	0.0361653	FS120		ENSRNOG00000011908	Asxl2	0.178315	0.021165	0.656292	FS180		ENSRNOG00000010378	Slc4a5	-0.685478	0.0108515	0.337736	FS360		ENSRNOG00000057057	NA	0.324081	0.000652961	0.0203279	BLPM
ENSRNOG00000032398	RGD1562136	-0.384915	0.000748641	0.0233845	FS30		ENSRNOG00000030800	Igdcc3	0.401853	0.000274417	0.00858941	FS60		ENSRNOG00000055809	Epb4.1l1	0.193554	0.00117484	0.0363809	FS120		ENSRNOG00000007152	Bhlhe40	0.362466	0.0211054	0.656292	FS180		ENSRNOG00000042037	Smim7	-0.367156	0.0109063	0.338028	FS360		ENSRNOG00000009955	Plch1	-0.281639	0.000657433	0.0204243	BLPM
ENSRNOG00000018715	Clec10a	1.0662	0.000762579	0.0236716	FS30		ENSRNOG00000002210	Hsd17b11	0.470341	0.00027615	0.00862566	FS60		ENSRNOG00000001608	Nxpe3	0.21378	0.00118188	0.0365225	FS120		ENSRNOG00000024539	Ndufb6	0.251947	0.0211613	0.656292	FS180		ENSRNOG00000014197	Tmem51	-0.2365	0.0108975	0.338028	FS360		ENSRNOG00000051725	NA	-0.467965	0.000663257	0.0205623	BLPM
ENSRNOG00000018205	Ttl	-0.42837	0.000761202	0.0236716	FS30		ENSRNOG00000021129	RGD1308428	0.247057	0.000279822	0.00870408	FS60		ENSRNOG00000009170	Dmxl2	0.229996	0.0011846	0.0365304	FS120		ENSRNOG00000048712	Ccdc137	0.37232	0.0217963	0.660419	FS180		ENSRNOG00000025143	Icam2	-0.475611	0.0109584	0.338934	FS360		ENSRNOG00000030245	Tango2	0.210281	0.000669593	0.0207156	BLPM
ENSRNOG00000016275	Ttr	1.03416	0.000761905	0.0236716	FS30		ENSRNOG00000019791	Sipa1l2	0.30827	0.000279435	0.00870408	FS60		ENSRNOG00000058018	NA	-0.833251	0.00118863	0.0365787	FS120		ENSRNOG00000026392	Cdh12	0.245595	0.0213882	0.660419	FS180		ENSRNOG00000059055	Hsbp1l1	0.68582	0.0110117	0.339877	FS360		ENSRNOG00000001192	Gltp	-0.39115	0.000683654	0.0210081	BLPM
ENSRNOG00000017020	Inpp5d	0.293416	0.000765747	0.0237207	FS30		ENSRNOG00000017093	Pxdc1	0.448862	0.000281873	0.00874975	FS60		ENSRNOG00000015148	Erc2	0.295582	0.00124652	0.0382807	FS120		ENSRNOG00000002947	Dpt	0.659656	0.0217322	0.660419	FS180		ENSRNOG00000020694	Icam5	0.166975	0.0110429	0.340136	FS360		ENSRNOG00000015582	Me2	-0.244995	0.000683815	0.0210081	BLPM
ENSRNOG00000012818	Ksr1	0.301916	0.000774963	0.0239308	FS30		ENSRNOG00000048686	LOC100360856	-0.314937	0.000283446	0.00878037	FS60		ENSRNOG00000056421	NA	-0.580933	0.00125227	0.038378	FS120		ENSRNOG00000031760	Fmn1	-0.197381	0.0218497	0.660419	FS180		ENSRNOG00000054008	Scamp5	-0.167675	0.0110746	0.340407	FS360		ENSRNOG00000007081	Xdh	0.393186	0.000684694	0.0210081	BLPM
ENSRNOG00000026783	Smyd4	-0.387817	0.000775726	0.0239308	FS30		ENSRNOG00000061519	Asap2	0.295398	0.000284053	0.00878103	FS60		ENSRNOG00000006226	Cacng2	0.299763	0.00126247	0.0386108	FS120		ENSRNOG00000008613	Gatad1	-0.230881	0.0218749	0.660419	FS180		ENSRNOG00000060308	A230083G16Rik	-0.213192	0.0112453	0.341567	FS360		ENSRNOG00000055761	Zfp574	0.779203	0.000680937	0.0210081	BLPM
ENSRNOG00000000567	Unc5b	-0.324137	0.000780157	0.0240179	FS30		ENSRNOG00000023112	LOC500594	0.632018	0.000285796	0.00881676	FS60		ENSRNOG00000030183	Plod2	-0.536065	0.00126559	0.0386266	FS120		ENSRNOG00000038891	Grxcr1	-0.264161	0.0214674	0.660419	FS180		ENSRNOG00000010984	Anxa11	0.223486	0.0112812	0.341567	FS360		ENSRNOG00000008174	Appl2	-0.225918	0.000702783	0.0215188	BLPM
ENSRNOG00000030689	LOC100912573	0.916935	0.00079379	0.0243874	FS30		ENSRNOG00000001525	Igsf11	0.30247	0.000290101	0.00891354	FS60		ENSRNOG00000011445	Nkain1	-0.618861	0.00127066	0.0387017	FS120		ENSRNOG00000001338	Hpd	0.69527	0.0217063	0.660419	FS180		ENSRNOG00000005195	Cst3	0.214346	0.011296	0.341567	FS360		ENSRNOG00000000924	Slc7a1	-0.199164	0.000719368	0.0219814	BLPM
ENSRNOG00000050655	P4ha1	-0.26609	0.00079629	0.0244141	FS30		ENSRNOG00000043167	Itga9	0.387404	0.000290123	0.00891354	FS60		ENSRNOG00000009577	Ndst4	-0.381833	0.00128763	0.0391382	FS120		ENSRNOG00000015631	Ippk	0.166583	0.0218407	0.660419	FS180		ENSRNOG00000059579	Gpt2	0.185035	0.0111486	0.341567	FS360		ENSRNOG00000033206	Entpd5	0.374673	0.000722741	0.0220005	BLPM
ENSRNOG00000013585	Nmnat3	-0.296921	0.000819039	0.0250602	FS30		ENSRNOG00000039649	Lnp1	-0.82184	0.000293167	0.00898866	FS60		ENSRNOG00000026787	Disp2	0.300375	0.00129147	0.0391745	FS120		ENSRNOG00000058323	NA	0.415283	0.0216536	0.660419	FS180		ENSRNOG00000055082	Maz	-0.273886	0.0112769	0.341567	FS360		ENSRNOG00000020694	Icam5	0.23496	0.000723612	0.0220005	BLPM
ENSRNOG00000006803	Dnajc10	-0.26527	0.000822642	0.0251191	FS30		ENSRNOG00000021702	Mcmdc2	0.379054	0.000294282	0.00900443	FS60		ENSRNOG00000054049	Prelid2	-0.550196	0.00130054	0.0392891	FS120		ENSRNOG00000009061	RGD1310641	0.479703	0.021671	0.660419	FS180		ENSRNOG00000047605	Ptprk	-0.20766	0.0112154	0.341567	FS360		ENSRNOG00000015143	Siah1	0.203688	0.00072443	0.0220005	BLPM
ENSRNOG00000014137	Fbln1	0.331411	0.000825068	0.0251419	FS30		ENSRNOG00000054860	Clec12a	-0.640015	0.00029883	0.00912498	FS60		ENSRNOG00000028872	Rai14	-0.292741	0.00129856	0.0392891	FS120		ENSRNOG00000017964	Slc22a25	-0.36703	0.0217448	0.660419	FS180		ENSRNOG00000013323	Rnf217	-0.203804	0.0112479	0.341567	FS360		ENSRNOG00000050997	Ifrd1	0.269929	0.000728295	0.0220292	BLPM
ENSRNOG00000049229	LOC100911238	0.58229	0.000829345	0.0252208	FS30		ENSRNOG00000007814	Kdm3a	0.30252	0.00030137	0.00918382	FS60		ENSRNOG00000010557	Smarcd2	0.299691	0.00132066	0.0398159	FS120		ENSRNOG00000021096	Tmem143	-0.205806	0.021713	0.660419	FS180		ENSRNOG00000013938	Tshz3	-0.251872	0.0112319	0.341567	FS360		ENSRNOG00000017090	RGD1308706	0.257163	0.000728335	0.0220292	BLPM
ENSRNOG00000052190	NA	-0.883322	0.000833635	0.0252999	FS30		ENSRNOG00000012681	Lgals9	-0.745931	0.000302803	0.00920877	FS60		ENSRNOG00000014658	Zfp423	-0.241934	0.00133525	0.040174	FS120		ENSRNOG00000032436	Tmod3	0.155039	0.0214092	0.660419	FS180		ENSRNOG00000008036	Dennd4c	-0.164289	0.0113511	0.342244	FS360		ENSRNOG00000008620	Smad3	-0.240402	0.000737917	0.0222737	BLPM
ENSRNOG00000012165	Ccdc129	0.932952	0.000842852	0.0254822	FS30		ENSRNOG00000026643	Chordc1	0.297136	0.00030502	0.00924969	FS60		ENSRNOG00000008834	Dach1	-0.201771	0.00134678	0.0404388	FS120		ENSRNOG00000013694	Ntng2	-0.233304	0.0219758	0.662122	FS180		ENSRNOG00000006324	Trpc6	-0.22062	0.0113644	0.342244	FS360		ENSRNOG00000007206	4930452B06Rik	-0.212652	0.000743833	0.0224068	BLPM
ENSRNOG00000016448	Eef2k	0.265097	0.000843049	0.0254822	FS30		ENSRNOG00000020497	Plekha1	0.288697	0.000305382	0.00924969	FS60		ENSRNOG00000004391	Rdh7	-0.359447	0.00136744	0.0409762	FS120		ENSRNOG00000006619	Dnajc9	-0.436948	0.0220352	0.662568	FS180		ENSRNOG00000051578	Zfp54	0.533693	0.0114388	0.343787	FS360		ENSRNOG00000025415	Mettl11b	0.585623	0.000750779	0.0225704	BLPM
ENSRNOG00000021256	Adra1d	0.545285	0.000881436	0.0265353	FS30		ENSRNOG00000006934	Acvr1b	0.25716	0.000306594	0.00926767	FS60		ENSRNOG00000023278	Sec61a2	0.209744	0.00137034	0.0409804	FS120		ENSRNOG00000018760	Mpp7	-0.179233	0.0220868	0.662783	FS180		ENSRNOG00000052795	Itpr3	-0.321102	0.0114853	0.344489	FS360		ENSRNOG00000046889	Dbi	-0.270854	0.000753212	0.0225814	BLPM
ENSRNOG00000016497	Bloc1s5	-0.398851	0.000880347	0.0265353	FS30		ENSRNOG00000012693	Pmpcb	0.406862	0.00031942	0.00963595	FS60		ENSRNOG00000013624	Uevld	-0.319516	0.00139025	0.0414922	FS120		ENSRNOG00000009135	1700109H08Rik	0.21914	0.0225965	0.665437	FS180		ENSRNOG00000015113	Mocos	-0.501207	0.0116991	0.347399	FS360		ENSRNOG00000027430	Ikzf2	0.215792	0.000754179	0.0225814	BLPM
ENSRNOG00000017993	Abcb10	-0.418051	0.000895783	0.0268648	FS30		ENSRNOG00000016207	Galnt1	0.293613	0.000320315	0.00964353	FS60		ENSRNOG00000031448	Stpg1	-0.255031	0.0014222	0.0423603	FS120		ENSRNOG00000018778	Cadm1	0.183772	0.0226671	0.665437	FS180		ENSRNOG00000004205	Pkdcc	0.389707	0.0116238	0.347399	FS360		ENSRNOG00000038891	Grxcr1	-0.370734	0.000760747	0.0227323	BLPM
ENSRNOG00000017318	Zfp322a	-0.399683	0.000895971	0.0268648	FS30		ENSRNOG00000029784	Pak1	0.318396	0.0003211	0.0096478	FS60		ENSRNOG00000011521	Filip1	-0.208475	0.00143834	0.0427555	FS120		ENSRNOG00000036877	Clca4l	1.07806	0.0225905	0.665437	FS180		ENSRNOG00000000633	Rhobtb1	-0.273138	0.0116652	0.347399	FS360		ENSRNOG00000053655	NA	-0.949794	0.00076826	0.0228649	BLPM
ENSRNOG00000003496	Tbc1d9	0.30368	0.000911548	0.0272772	FS30		ENSRNOG00000055580	NA	2.79573	0.000322131	0.00965942	FS60		ENSRNOG00000006807	Aldob	0.672941	0.00144327	0.0428161	FS120		ENSRNOG00000051169	Clnk	-0.151875	0.022328	0.665437	FS180		ENSRNOG00000042731	Slc25a18	-0.299234	0.0116779	0.347399	FS360		ENSRNOG00000004741	Rpl19	0.615968	0.00076752	0.0228649	BLPM
ENSRNOG00000011305	Sox10	-0.535941	0.0009274	0.0276961	FS30		ENSRNOG00000008619	Agtrap	0.764742	0.000324278	0.00968507	FS60		ENSRNOG00000000996	Arpc1a	0.243281	0.00145734	0.0431277	FS120		ENSRNOG00000047708	Gstz1	0.256331	0.0226625	0.665437	FS180		ENSRNOG00000004733	Wdr25	-0.223498	0.0116943	0.347399	FS360		ENSRNOG00000007814	Kdm3a	0.260405	0.000781058	0.0231994	BLPM
ENSRNOG00000052424	2900026A02Rik	0.264449	0.000935079	0.0278497	FS30		ENSRNOG00000003553	Efemp1	-0.342139	0.000323742	0.00968507	FS60		ENSRNOG00000058470	Col12a1	-0.255514	0.00145959	0.0431277	FS120		ENSRNOG00000003244	Ltc4s	-0.599072	0.0225722	0.665437	FS180		ENSRNOG00000053328	NA	-0.184911	0.011736	0.347802	FS360		ENSRNOG00000048838	Gjc1	-0.528089	0.000794819	0.0235143	BLPM
ENSRNOG00000050473	Rps27l	-0.964698	0.000936266	0.0278497	FS30		ENSRNOG00000061543	Ap2b1	0.26641	0.00033083	0.00984154	FS60		ENSRNOG00000015596	Efhd1	-0.38436	0.00148094	0.0435847	FS120		ENSRNOG00000057177	NA	-0.472959	0.0225051	0.665437	FS180		ENSRNOG00000022890	RGD1562532	-0.63958	0.0118694	0.351056	FS360		ENSRNOG00000003076	Rbms2	0.376776	0.000793474	0.0235143	BLPM
ENSRNOG00000027654	Appbp2	-0.316991	0.00095657	0.0281925	FS30		ENSRNOG00000001436	Ywhag	0.308805	0.000330201	0.00984154	FS60		ENSRNOG00000024711	Sdk2	0.240439	0.00148065	0.0435847	FS120		ENSRNOG00000002139	RGD1311575	-0.191214	0.0224767	0.665437	FS180		ENSRNOG00000000905	Tex26	-0.385213	0.0119801	0.352927	FS360		ENSRNOG00000020030	Crlf1	0.325191	0.00079714	0.0235362	BLPM
ENSRNOG00000033733	Ccdc81	0.494416	0.000959093	0.0281925	FS30		ENSRNOG00000059997	Brip1	0.472352	0.000334125	0.00990531	FS60		ENSRNOG00000051304	NA	-0.194303	0.00149397	0.0438813	FS120		ENSRNOG00000049696	Rsph4a	0.780231	0.0223171	0.665437	FS180		ENSRNOG00000013166	Wnt4	0.248386	0.0119698	0.352927	FS360		ENSRNOG00000008100	Rgs20	-0.252903	0.000803941	0.02369	BLPM
ENSRNOG00000019090	Cct3	-0.321863	0.000959096	0.0281925	FS30		ENSRNOG00000012095	Pkia	-0.26773	0.000334295	0.00990531	FS60		ENSRNOG00000005854	Angpt1	-0.266196	0.00150295	0.0439708	FS120		ENSRNOG00000006961	Snrpb	0.29878	0.0225531	0.665437	FS180		ENSRNOG00000013017	Arnt2	-0.188047	0.0120789	0.355134	FS360		ENSRNOG00000007869	Wscd1	-0.225644	0.000808105	0.0237656	BLPM
ENSRNOG00000056753	Hectd2	0.298681	0.000953053	0.0281925	FS30		ENSRNOG00000018018	Kcnip2	0.493133	0.000338845	0.0100116	FS60		ENSRNOG00000061199	Tcfl5	-0.491904	0.0015027	0.0439708	FS120		ENSRNOG00000045670	Tnfsf12	0.281311	0.0225224	0.665437	FS180		ENSRNOG00000017879	Gab1	-0.174949	0.0121838	0.355349	FS360		ENSRNOG00000013624	Uevld	-0.302899	0.000814794	0.0239151	BLPM
ENSRNOG00000013309	Pik3ap1	-0.430038	0.000952143	0.0281925	FS30		ENSRNOG00000003148	Timp2	0.329672	0.000339217	0.0100116	FS60		ENSRNOG00000050152	Chsy3	-0.27911	0.00152016	0.0443435	FS120		ENSRNOG00000002878	Afm	-0.700866	0.0227461	0.66597	FS180		ENSRNOG00000001959	Mx1	-0.737278	0.0122057	0.355349	FS360		ENSRNOG00000019005	Pde8a	-0.250164	0.000847079	0.0248137	BLPM
ENSRNOG00000051578	Zfp54	0.660697	0.000955848	0.0281925	FS30		ENSRNOG00000011550	Kcnab2	0.387055	0.000346081	0.0101941	FS60		ENSRNOG00000052287	Bsph1	2.65347	0.00152523	0.0443435	FS120		ENSRNOG00000031669	Lpp	0.164955	0.0227747	0.66597	FS180		ENSRNOG00000000561	Pald1	-0.316909	0.012135	0.355349	FS360		ENSRNOG00000019955	Ogdhl	0.360181	0.000850562	0.0248668	BLPM
ENSRNOG00000010116	Leo1	-0.372976	0.000975397	0.0286155	FS30		ENSRNOG00000007649	Dnm2	0.243413	0.000346773	0.0101944	FS60		ENSRNOG00000033653	Mpp3	0.349131	0.00152764	0.0443435	FS120		ENSRNOG00000015442	Sfxn3	-0.279896	0.0228692	0.667421	FS180		ENSRNOG00000010695	Pdgfc	-0.180084	0.0121951	0.355349	FS360		ENSRNOG00000028581	Ccdc138	0.245613	0.000856794	0.0249999	BLPM
ENSRNOG00000002896	Prdx6	0.429102	0.000983948	0.0288098	FS30		ENSRNOG00000046452	Fcgr2b	-0.654313	0.000349609	0.0102577	FS60		ENSRNOG00000052391	Sh3bp5	0.217487	0.00152324	0.0443435	FS120		ENSRNOG00000049435	AABR07063459.1	0.630976	0.0239121	0.670417	FS180		ENSRNOG00000025005	RGD1560672	0.46357	0.0121289	0.355349	FS360		ENSRNOG00000005608	Tead4	-0.546463	0.000864172	0.0251659	BLPM
ENSRNOG00000057008	NA	0.559328	0.00102233	0.0298752	FS30		ENSRNOG00000042068	Otud7b	0.250323	0.000350409	0.0102611	FS60		ENSRNOG00000017610	Nedd4l	0.267778	0.00155336	0.0450019	FS120		ENSRNOG00000005260	Acp1	-0.159861	0.0236409	0.670417	FS180		ENSRNOG00000009031	Gucy2c	-0.579791	0.0124216	0.360929	FS360		ENSRNOG00000002171	Phldb2	-0.258525	0.000867589	0.025216	BLPM
ENSRNOG00000006052	Sulf2	0.276213	0.00102518	0.0299002	FS30		ENSRNOG00000014548	Nedd9	0.299184	0.000352287	0.010296	FS60		ENSRNOG00000032690	Ube2e2	0.194572	0.00156071	0.0451269	FS120		ENSRNOG00000012563	Arhgap29	0.216219	0.0237204	0.670417	FS180		ENSRNOG00000015812	Tm4sf1	-0.407125	0.012447	0.360964	FS360		ENSRNOG00000002093	Tgfbr3	0.225871	0.000870859	0.0252617	BLPM
ENSRNOG00000005410	Cdca7l	0.381442	0.00103289	0.030008	FS30		ENSRNOG00000046112	Dedd2	0.50718	0.000356177	0.0103894	FS60		ENSRNOG00000032517	Cntn6	-0.247628	0.00157188	0.0452828	FS120		ENSRNOG00000025502	Arhgef37	0.200796	0.0236025	0.670417	FS180		ENSRNOG00000053067	NA	-0.375132	0.0124903	0.361515	FS360		ENSRNOG00000004328	Deptor	0.234335	0.000887783	0.0256526	BLPM
ENSRNOG00000005957	Slc4a7	0.28939	0.00103245	0.030008	FS30		ENSRNOG00000005176	Map7d2	0.256724	0.000358661	0.0104416	FS60		ENSRNOG00000026065	Slit1	0.288328	0.00157221	0.0452828	FS120		ENSRNOG00000011617	Dguok	-0.15769	0.0236982	0.670417	FS180		ENSRNOG00000005388	Rassf3	-0.195059	0.0125165	0.36157	FS360		ENSRNOG00000014475	Slc31a1	0.310037	0.000887474	0.0256526	BLPM
ENSRNOG00000009592	Cyb5r3	-0.51297	0.00104215	0.0302182	FS30		ENSRNOG00000057008	NA	0.715261	0.0003604	0.0104719	FS60		ENSRNOG00000012012	Pinx1	0.27095	0.00158955	0.045629	FS120		ENSRNOG00000051623	Exosc8	0.319919	0.0234207	0.670417	FS180		ENSRNOG00000057740	Ccdc148	-0.178299	0.0125543	0.361688	FS360		ENSRNOG00000003967	Vmp1	0.245677	0.000899047	0.0259277	BLPM
ENSRNOG00000020344	Sntb2	0.275557	0.0010467	0.0302915	FS30		ENSRNOG00000006738	Fbxo32	-0.441891	0.000364294	0.0105645	FS60		ENSRNOG00000027276	Xkr4	-0.294756	0.00159039	0.045629	FS120		ENSRNOG00000023467	Fam168b	-0.158341	0.02344	0.670417	FS180		ENSRNOG00000033433	Csrnp1	0.377512	0.0125693	0.361688	FS360		ENSRNOG00000051888	NA	0.942816	0.000901524	0.0259489	BLPM
ENSRNOG00000033256	LOC691141	-0.53527	0.00104901	0.0302998	FS30		ENSRNOG00000046969	Ubxn7	0.329446	0.000366118	0.0105969	FS60		ENSRNOG00000053948	NA	0.410539	0.00160292	0.0458998	FS120		ENSRNOG00000016412	Fxyd6	-0.331266	0.0234327	0.670417	FS180		ENSRNOG00000025502	Arhgef37	0.218444	0.0125941	0.361703	FS360		ENSRNOG00000021463	Ppara	0.44793	0.000904573	0.0259864	BLPM
ENSRNOG00000003717	Cnih4	-0.437243	0.00105964	0.0304726	FS30		ENSRNOG00000049034	Ptrh1	-0.286768	0.000368109	0.010634	FS60		ENSRNOG00000047098	Hbb-b1	-0.684973	0.0016063	0.0459081	FS120		ENSRNOG00000008247	Ikbip	0.258112	0.0238914	0.670417	FS180		ENSRNOG00000001544	Cyyr1	-0.190102	0.012624	0.361863	FS360		ENSRNOG00000000920	Phkg1	-0.386529	0.000910199	0.0260976	BLPM
ENSRNOG00000012546	Frmpd1	-0.513335	0.0010611	0.0304726	FS30		ENSRNOG00000021231	Lzts3	-0.30595	0.000370009	0.0106543	FS60		ENSRNOG00000014375	Adgrb2	0.278709	0.00164642	0.046414	FS120		ENSRNOG00000003217	Lgals3bp	0.56004	0.023427	0.670417	FS180		ENSRNOG00000030880	Hs6st2	-0.196889	0.0126493	0.361891	FS360		ENSRNOG00000051569	AABR07031918.1	0.263242	0.00092051	0.0263425	BLPM
ENSRNOG00000002848	Maoa	-0.28949	0.00105806	0.0304726	FS30		ENSRNOG00000019875	Matr3	0.241221	0.000370942	0.0106543	FS60		ENSRNOG00000051680	Ccdc186	-0.204401	0.00165055	0.046414	FS120		ENSRNOG00000050193	LOC100912262	-0.210368	0.0230278	0.670417	FS180		ENSRNOG00000000903	Asl	-0.482885	0.0128133	0.365881	FS360		ENSRNOG00000002722	Sec14l1	0.215456	0.000926093	0.0264514	BLPM
ENSRNOG00000057561	NA	0.451184	0.00106546	0.030539	FS30		ENSRNOG00000004131	Pkn1	0.256814	0.000370899	0.0106543	FS60		ENSRNOG00000022721	Clec18a	-0.871926	0.00165216	0.046414	FS120		ENSRNOG00000016635	LOC361646	-0.193408	0.0239177	0.670417	FS180		ENSRNOG00000010213	Fgd5	-0.208748	0.0128633	0.366604	FS360		ENSRNOG00000014658	Zfp423	-0.218564	0.000934383	0.0266371	BLPM
ENSRNOG00000011425	Ptpn3	0.24047	0.00107094	0.030579	FS30		ENSRNOG00000000774	Gabbr1	-0.277959	0.000371922	0.010662	FS60		ENSRNOG00000018631	Enkur	-0.360566	0.00164913	0.046414	FS120		ENSRNOG00000029292	LOC500877	0.259212	0.0233888	0.670417	FS180		ENSRNOG00000049937	Pdxk	0.259349	0.0129207	0.367013	FS360		ENSRNOG00000011739	Dennd4a	-0.244169	0.000950418	0.0270424	BLPM
ENSRNOG00000019831	Samd4b	-0.338703	0.00107022	0.030579	FS30		ENSRNOG00000018285	Kcna2	-0.591596	0.000374052	0.0107026	FS60		ENSRNOG00000013223	Fah	-0.178344	0.00165017	0.046414	FS120		ENSRNOG00000027286	Lrrc75a	-0.321779	0.0232779	0.670417	FS180		ENSRNOG00000005148	Scrt2	0.310068	0.012927	0.367013	FS360		ENSRNOG00000013491	Setx	0.237087	0.000970024	0.0275476	BLPM
ENSRNOG00000018509	Cx3cr1	-0.429342	0.00107622	0.0306002	FS30		ENSRNOG00000015294	RGD1306215	-0.375643	0.000377471	0.0107798	FS60		ENSRNOG00000001448	Hip1	0.208965	0.00162746	0.046414	FS120		ENSRNOG00000046533	NA	0.258128	0.0238309	0.670417	FS180		ENSRNOG00000000985	Cpsf4	0.213845	0.0129881	0.36761	FS360		ENSRNOG00000058832	NA	0.91736	0.000973277	0.0275873	BLPM
ENSRNOG00000022252	Kbtbd3	-0.405575	0.00107404	0.0306002	FS30		ENSRNOG00000006729	Slc24a4	0.32639	0.000382817	0.0109117	FS60		ENSRNOG00000016879	Ldlrad4	-0.234159	0.00164413	0.046414	FS120		ENSRNOG00000061047	NA	-0.670421	0.023681	0.670417	FS180		ENSRNOG00000058157	Ldlrad3	-0.167619	0.0130084	0.36761	FS360		ENSRNOG00000002280	Sh3bgrl	-0.217739	0.000975827	0.027607	BLPM
ENSRNOG00000013624	Uevld	-0.354555	0.00107782	0.0306002	FS30		ENSRNOG00000036571	Ces2c	-1.63654	0.000388764	0.0110602	FS60		ENSRNOG00000016244	Mical2	0.242511	0.00164879	0.046414	FS120		ENSRNOG00000017941	Optn	-0.171904	0.0233839	0.670417	FS180		ENSRNOG00000011909	Rasa2	-0.162793	0.0130221	0.36761	FS360		ENSRNOG00000017773	Crispld1	0.433779	0.000980256	0.0276272	BLPM
ENSRNOG00000017765	Net1	0.706007	0.00108126	0.0306397	FS30		ENSRNOG00000055650	Pou2f2	-0.46241	0.000390683	0.0110938	FS60		ENSRNOG00000006749	Tmtc3	0.246229	0.00163121	0.046414	FS120		ENSRNOG00000059442	Pde12	0.188006	0.023803	0.670417	FS180		ENSRNOG00000004602	Rnf145	-0.176177	0.0130728	0.368342	FS360		ENSRNOG00000004660	Fzd6	-0.384649	0.000979793	0.0276272	BLPM
ENSRNOG00000051204	Dopey2	0.246228	0.00110911	0.0313697	FS30		ENSRNOG00000055608	Zfp94	-0.5064	0.000396908	0.0112492	FS60		ENSRNOG00000001172	Rnf10	0.209409	0.00166419	0.0465801	FS120		ENSRNOG00000017646	RGD1309651	-0.347026	0.0237551	0.670417	FS180		ENSRNOG00000033261	Fam107a	0.182591	0.0131041	0.368525	FS360		ENSRNOG00000009951	Aif1l	-0.56879	0.000989835	0.0277777	BLPM
ENSRNOG00000011955	Rplp1	0.636167	0.00111782	0.0315564	FS30		ENSRNOG00000029441	Klhl2	0.302744	0.000401049	0.0113451	FS60		ENSRNOG00000018110	Svil	0.318158	0.00166436	0.0465801	FS120		ENSRNOG00000018853	Slc28a3	-0.54044	0.0236372	0.670417	FS180		ENSRNOG00000019574	Cuedc2	-0.396477	0.0131346	0.368687	FS360		ENSRNOG00000017976	Slco2b1	-0.203017	0.000990452	0.0277777	BLPM
ENSRNOG00000017693	Slc2a5	0.577815	0.00112108	0.0315888	FS30		ENSRNOG00000019181	Synpo	-0.278031	0.000404106	0.0114101	FS60		ENSRNOG00000015585	Suv39h2	0.350394	0.00167019	0.0466554	FS120		ENSRNOG00000028097	Slc7a14	-0.164747	0.0238913	0.670417	FS180		ENSRNOG00000002878	Afm	-0.757941	0.0132743	0.371207	FS360		ENSRNOG00000011025	Trmt10a	-0.407861	0.000991193	0.0277777	BLPM
ENSRNOG00000004200	Sybu	0.296491	0.00112681	0.0316904	FS30		ENSRNOG00000007142	B3gat1	-0.236849	0.000409888	0.0115516	FS60		ENSRNOG00000057817	AABR07054405.1	0.19661	0.00168642	0.04702	FS120		ENSRNOG00000037340	Epha10	-0.325391	0.0240806	0.673713	FS180		ENSRNOG00000039994	Upf3b	0.194336	0.0132542	0.371207	FS360		ENSRNOG00000008510	Abtb2	-0.213063	0.000993198	0.0277815	BLPM
ENSRNOG00000009118	Pou2f3	1.20808	0.00114056	0.032017	FS30		ENSRNOG00000021324	RGD1565059	-0.479769	0.000411367	0.0115715	FS60		ENSRNOG00000039464	Tmem229a	-0.526563	0.00169091	0.0470567	FS120		ENSRNOG00000019005	Pde8a	-0.160124	0.0243156	0.676555	FS180		ENSRNOG00000053751	AABR07043453.1	0.374252	0.0133517	0.372671	FS360		ENSRNOG00000003134	Slc4a4	0.282101	0.000997576	0.0278516	BLPM
ENSRNOG00000002278	Tec	-0.334897	0.00114294	0.0320237	FS30		ENSRNOG00000037148	Adap2	0.428539	0.000413206	0.0115882	FS60		ENSRNOG00000012364	Prickle2	0.21047	0.00170049	0.0472348	FS120		ENSRNOG00000008980	Rbm48	0.322503	0.0242365	0.676555	FS180		ENSRNOG00000045697	Ccdc110	-0.732085	0.0135246	0.374685	FS360		ENSRNOG00000015550	Ptgds	0.387457	0.00101687	0.028337	BLPM
ENSRNOG00000000105	Cplx2	0.242526	0.00116031	0.0324496	FS30		ENSRNOG00000008065	Wwc1	-0.264139	0.000413505	0.0115882	FS60		ENSRNOG00000029370	Abhd3	0.187974	0.00171313	0.047497	FS120		ENSRNOG00000026866	Syn3	0.214077	0.0243185	0.676555	FS180		ENSRNOG00000005931	Cpq	-0.189788	0.0134748	0.374685	FS360		ENSRNOG00000006631	Sema3e	0.252592	0.00103285	0.0287287	BLPM
ENSRNOG00000019009	Arrdc2	0.613288	0.00117439	0.0327821	FS30		ENSRNOG00000015894	Dock8	-0.326501	0.000414979	0.0116078	FS60		ENSRNOG00000017489	Gse1	0.26036	0.00172608	0.0476137	FS120		ENSRNOG00000005788	Cdk5rap2	-0.157205	0.0244719	0.678291	FS180		ENSRNOG00000013791	Enpp3	0.350448	0.013507	0.374685	FS360		ENSRNOG00000001052	Slc25a30	0.380407	0.00103608	0.0287647	BLPM
ENSRNOG00000036859	Gdpd5	-0.337416	0.001179	0.0328495	FS30		ENSRNOG00000018198	Dapk1	0.327697	0.000420631	0.011744	FS60		ENSRNOG00000009555	Lrriq3	-0.372753	0.00172227	0.0476137	FS120		ENSRNOG00000038225	Fbxo15	0.271571	0.0244721	0.678291	FS180		ENSRNOG00000015415	Rhoq	-0.164283	0.0134568	0.374685	FS360		ENSRNOG00000006807	Aldob	0.701404	0.00107601	0.0298177	BLPM
ENSRNOG00000055365	Edem1	0.326904	0.0011857	0.0328526	FS30		ENSRNOG00000010121	Lef1	-0.261038	0.000422353	0.0117701	FS60		ENSRNOG00000012779	Msr1	-1.36047	0.00172697	0.0476137	FS120		ENSRNOG00000001730	Acap2	0.170464	0.0246694	0.679071	FS180		ENSRNOG00000028247	Ankrd13d	0.168666	0.0136349	0.375332	FS360		ENSRNOG00000016612	Trim36	-0.258212	0.00108738	0.0300766	BLPM
ENSRNOG00000018251	Mrc1	0.480898	0.00118477	0.0328526	FS30		ENSRNOG00000004612	Ppp1cb	0.230664	0.000425801	0.0118442	FS60		ENSRNOG00000003343	Canx	0.211701	0.00175407	0.0481118	FS120		ENSRNOG00000011501	Atp1b3	0.148478	0.0247372	0.679071	FS180		ENSRNOG00000016326	Cx3cl1	-0.275306	0.0136035	0.375332	FS360		ENSRNOG00000010184	Brk1	0.24128	0.00109139	0.0300874	BLPM
ENSRNOG00000004505	Nfic	-0.349031	0.00118375	0.0328526	FS30		ENSRNOG00000012645	Mecom	-0.574975	0.000430755	0.0119598	FS60		ENSRNOG00000008193	Cr1l	0.207599	0.00175665	0.0481118	FS120		ENSRNOG00000027376	Il17rc	0.355415	0.0245764	0.679071	FS180		ENSRNOG00000006384	Ddx58	-0.403962	0.0136531	0.375332	FS360		ENSRNOG00000010652	Dock6	-0.344021	0.00109226	0.0300874	BLPM
ENSRNOG00000000796	Ranbp2	0.229391	0.00120396	0.033297	FS30		ENSRNOG00000016752	Crispld2	0.726526	0.000433197	0.0120054	FS60		ENSRNOG00000001478	Gtf2ird1	-0.240514	0.00175189	0.0481118	FS120		ENSRNOG00000002407	Pdxdc1	0.205928	0.0247739	0.679071	FS180		ENSRNOG00000032398	RGD1562136	-0.224539	0.0136741	0.375332	FS360		ENSRNOG00000027061	Nxpe5	-0.53067	0.00109383	0.0300874	BLPM
ENSRNOG00000007115	Crebl2	-0.321528	0.00120938	0.0333413	FS30		ENSRNOG00000001079	Daglb	0.369106	0.000440625	0.0121851	FS60		ENSRNOG00000033280	Pam	-0.267827	0.00175801	0.0481118	FS120		ENSRNOG00000000524	RGD735065	-0.157662	0.0247294	0.679071	FS180		ENSRNOG00000009173	Smad6	-0.254117	0.0136056	0.375332	FS360		ENSRNOG00000049743	Gstm5	-0.62393	0.00111352	0.0305163	BLPM
ENSRNOG00000059857	Rnd1	-0.878884	0.00121002	0.0333413	FS30		ENSRNOG00000010427	Ipo7	0.258396	0.000441493	0.0121851	FS60		ENSRNOG00000004585	Tmtc2	0.203907	0.00176204	0.0481333	FS120		ENSRNOG00000014979	Themis	-0.558391	0.0246372	0.679071	FS180		ENSRNOG00000016566	Arhgap39	0.182742	0.0137056	0.375504	FS360		ENSRNOG00000006749	Tmtc3	0.247394	0.0011134	0.0305163	BLPM
ENSRNOG00000005413	Creb3l1	-0.497113	0.00121763	0.0334893	FS30		ENSRNOG00000043498	Sik2	0.241275	0.000442121	0.0121851	FS60		ENSRNOG00000043377	Fdps	-0.193691	0.0017895	0.048704	FS120		ENSRNOG00000060984	AABR07067737.1	0.2572	0.0249786	0.680365	FS180		ENSRNOG00000059765	Asic1	-0.291456	0.0139076	0.379819	FS360		ENSRNOG00000040110	Foxn2	-0.27589	0.00111794	0.030581	BLPM
ENSRNOG00000011826	Lzts1	-0.27046	0.00122121	0.0335262	FS30		ENSRNOG00000011044	Clmn	0.277478	0.000459844	0.0126272	FS60		ENSRNOG00000007728	Gsdmd	-0.790706	0.00178943	0.048704	FS120		ENSRNOG00000008036	Dennd4c	-0.144663	0.0248708	0.680365	FS180		ENSRNOG00000024507	NA	-0.457446	0.0139142	0.379819	FS360		ENSRNOG00000046663	LOC103693683	-0.444944	0.00115193	0.0314529	BLPM
ENSRNOG00000017198	Hif3a	0.661553	0.0012306	0.0336725	FS30		ENSRNOG00000061215	Crym	-0.455837	0.000459698	0.0126272	FS60		ENSRNOG00000008178	Nxn	-0.254707	0.00180459	0.0490247	FS120		ENSRNOG00000001367	Gpc2	-0.685573	0.024927	0.680365	FS180		ENSRNOG00000007637	Acer2	0.280367	0.0140233	0.380008	FS360		ENSRNOG00000025377	Ankdd1b	0.879954	0.00115497	0.0314782	BLPM
ENSRNOG00000051548	Lmod1	0.376463	0.00123104	0.0336725	FS30		ENSRNOG00000026408	Rnf169	0.277933	0.000464035	0.012719	FS60		ENSRNOG00000005274	Vrk1	0.228597	0.001846	0.0500581	FS120		ENSRNOG00000021468	Grm8	-0.30587	0.025004	0.680365	FS180		ENSRNOG00000001478	Gtf2ird1	-0.192619	0.0140211	0.380008	FS360		ENSRNOG00000005818	RGD1563349	-0.222845	0.00116165	0.0316023	BLPM
ENSRNOG00000017577	Bphl	-0.290306	0.00124272	0.0339299	FS30		ENSRNOG00000025443	Map1lc3a	-0.687467	0.000465807	0.0127442	FS60		ENSRNOG00000048824	Rnf165	0.365919	0.00189609	0.0513225	FS120		ENSRNOG00000022392	Hspb8	0.43533	0.0250744	0.681036	FS180		ENSRNOG00000006420	Rbm38	0.421874	0.0139979	0.380008	FS360		ENSRNOG00000011411	Adgrg6	0.227042	0.00116658	0.0316787	BLPM
ENSRNOG00000059240	RGD1359449	0.585748	0.00125399	0.0341752	FS30		ENSRNOG00000047339	Pja1	-0.351833	0.000470142	0.0128394	FS60		ENSRNOG00000053592	NA	-1.03527	0.00190494	0.0514681	FS120		ENSRNOG00000024889	Snip1	-0.486504	0.0251459	0.681733	FS180		ENSRNOG00000013714	Snrpd1	0.321969	0.013949	0.380008	FS360		ENSRNOG00000014504	Il1r1	-0.267329	0.00117586	0.0318265	BLPM
ENSRNOG00000016326	Cx3cl1	-0.420102	0.00125958	0.0342379	FS30		ENSRNOG00000013798	Fnbp1l	0.232775	0.000471355	0.0128491	FS60		ENSRNOG00000013869	Kcnj4	-0.371558	0.001909	0.051484	FS120		ENSRNOG00000015756	Nphp1	0.159028	0.0252147	0.682356	FS180		ENSRNOG00000056151	AABR07007642.1	0.279844	0.014199	0.381987	FS360		ENSRNOG00000000815	Smpdl3a	-0.344925	0.0011763	0.0318265	BLPM
ENSRNOG00000053550	Itga1	-0.352674	0.00126315	0.0342379	FS30		ENSRNOG00000004072	Myo1c	0.486631	0.000476133	0.0129558	FS60		ENSRNOG00000010917	Bmp5	-0.641303	0.0019198	0.0514943	FS120		ENSRNOG00000026600	Caps2	0.318073	0.0253753	0.68261	FS180		ENSRNOG00000014371	Cdh13	-0.353767	0.0141767	0.381987	FS360		ENSRNOG00000021916	Slc16a12	0.381243	0.00118717	0.0320041	BLPM
ENSRNOG00000043498	Sik2	0.248504	0.00126125	0.0342379	FS30		ENSRNOG00000007172	Map4k3	0.259208	0.000479162	0.0129911	FS60		ENSRNOG00000014574	Entpd1	-0.317024	0.00191627	0.0514943	FS120		ENSRNOG00000006378	Mga	0.155244	0.0253642	0.68261	FS180		ENSRNOG00000058472	NA	-0.427764	0.014198	0.381987	FS360		ENSRNOG00000001766	Tfrc	-0.209403	0.00118686	0.0320041	BLPM
ENSRNOG00000005391	Prex2	0.278859	0.00126713	0.0342835	FS30		ENSRNOG00000020014	Myh14	-0.374144	0.000478775	0.0129911	FS60		ENSRNOG00000009691	Lrrn2	0.243332	0.0019184	0.0514943	FS120		ENSRNOG00000052865	NA	0.722928	0.0253142	0.68261	FS180		ENSRNOG00000013948	Zc3hav1	-0.253312	0.0141878	0.381987	FS360		ENSRNOG00000010747	Dap	-0.290295	0.00119249	0.0320838	BLPM
ENSRNOG00000052064	Parvg	0.697743	0.00128179	0.0346176	FS30		ENSRNOG00000052731	AABR07059243.1	-0.263635	0.000485575	0.013047	FS60		ENSRNOG00000010695	Pdgfc	-0.194884	0.0019333	0.0517628	FS120		ENSRNOG00000012660	Postn	0.49391	0.0254076	0.68261	FS180		ENSRNOG00000008829	Sorbs3	-0.195523	0.0142263	0.382029	FS360		ENSRNOG00000001990	Ugt2b17	-0.36133	0.00119444	0.0320838	BLPM
ENSRNOG00000000920	Phkg1	-0.456744	0.00128483	0.0346372	FS30		ENSRNOG00000016706	Fanca	0.49362	0.000485093	0.013047	FS60		ENSRNOG00000003028	Dnah17	-0.242962	0.0019468	0.0520304	FS120		ENSRNOG00000004268	Zfp386	0.191358	0.0254951	0.683728	FS180		ENSRNOG00000001699	Setd4	0.19391	0.0142954	0.383194	FS360		ENSRNOG00000056826	Arap2	0.22228	0.00122198	0.0327644	BLPM
ENSRNOG00000017766	Car12	0.351421	0.00129046	0.0347262	FS30		ENSRNOG00000019120	Hmgcs2	0.685832	0.000485376	0.013047	FS60		ENSRNOG00000029449	Ror1	-0.318025	0.00196495	0.0524209	FS120		ENSRNOG00000000158	Cdo1	0.294011	0.0256545	0.684863	FS180		ENSRNOG00000055307	AABR07058886.1	0.208623	0.0143994	0.383696	FS360		ENSRNOG00000010917	Bmp5	-0.610027	0.00122789	0.0328047	BLPM
ENSRNOG00000016050	Fgfr1	0.256915	0.00130978	0.0351829	FS30		ENSRNOG00000004168	Slc35e4	-0.376279	0.000483589	0.013047	FS60		ENSRNOG00000015603	Prkce	0.29836	0.00197619	0.0526263	FS120		ENSRNOG00000003357	Col3a1	0.495663	0.0257215	0.684863	FS180		ENSRNOG00000014648	Efnb2	-0.184358	0.014516	0.383696	FS360		ENSRNOG00000023337	Sema3a	0.469422	0.00122605	0.0328047	BLPM
ENSRNOG00000012693	Pmpcb	0.360106	0.00131473	0.0352526	FS30		ENSRNOG00000004972	Upp1	0.641127	0.000485542	0.013047	FS60		ENSRNOG00000022943	Dgka	0.217463	0.0019893	0.0528213	FS120		ENSRNOG00000006615	Mtap	0.270331	0.025682	0.684863	FS180		ENSRNOG00000014190	Hint3	0.26968	0.0143728	0.383696	FS360		ENSRNOG00000005934	Mlip	-0.367176	0.00125032	0.0333441	BLPM
ENSRNOG00000009431	Tbc1d4	0.280826	0.00132194	0.0353826	FS30		ENSRNOG00000034031	Vstm2l	-0.343669	0.000491728	0.0131887	FS60		ENSRNOG00000016526	Dsg2	-0.321489	0.0019942	0.0528213	FS120		ENSRNOG00000004353	Ppfia2	-0.209027	0.025658	0.684863	FS180		ENSRNOG00000051555	NA	-0.446652	0.0145049	0.383696	FS360		ENSRNOG00000039464	Tmem229a	-0.522646	0.00126078	0.0335629	BLPM
ENSRNOG00000008390	Dcun1d5	-0.285133	0.00133888	0.0357719	FS30		ENSRNOG00000008754	Flvcr2	-0.555488	0.00049695	0.0133049	FS60		ENSRNOG00000046560	NA	-0.332536	0.00199302	0.0528213	FS120		ENSRNOG00000031769	Chchd7	0.368477	0.0257826	0.685266	FS180		ENSRNOG00000009348	Nos3	-0.35372	0.0144623	0.383696	FS360		ENSRNOG00000004772	Cytip	-0.823079	0.00126365	0.0335791	BLPM
ENSRNOG00000012835	Espl1	-0.836458	0.00134542	0.0358827	FS30		ENSRNOG00000010232	Enpp5	-0.276557	0.00049976	0.0133563	FS60		ENSRNOG00000010332	Nipsnap3b	-0.48311	0.00201025	0.0531517	FS120		ENSRNOG00000058249	Pgk1	0.247359	0.0258293	0.685283	FS180		ENSRNOG00000018461	Pdgfrb	-0.225712	0.0144144	0.383696	FS360		ENSRNOG00000003063	Phka1	0.204117	0.00127612	0.0338501	BLPM
ENSRNOG00000059373	AC127013.1	-0.682456	0.00135791	0.0361514	FS30		ENSRNOG00000015488	Tead1	0.315867	0.000506064	0.0134995	FS60		ENSRNOG00000000540	Btbd9	0.258207	0.00202003	0.0532953	FS120		ENSRNOG00000020264	Dhrs1	-0.228243	0.0259481	0.685987	FS180		ENSRNOG00000020238	Plekhh3	0.521114	0.0144273	0.383696	FS360		ENSRNOG00000047098	Hbb-b1	-0.743625	0.00129368	0.0342549	BLPM
ENSRNOG00000046005	Scd2	-0.298543	0.00137548	0.0365542	FS30		ENSRNOG00000013578	Trem2	-0.931082	0.000506919	0.0134995	FS60		ENSRNOG00000012455	Tardbp	-0.206128	0.00202287	0.0532953	FS120		ENSRNOG00000024837	Tpte2	-0.474075	0.0259098	0.685987	FS180		ENSRNOG00000011885	Rhpn2	-0.257856	0.0145205	0.383696	FS360		ENSRNOG00000020769	Crebrf	0.210054	0.00130149	0.0344004	BLPM
ENSRNOG00000010789	Dusp7	-0.457423	0.00137826	0.0365631	FS30		ENSRNOG00000007197	Nr1h4	-0.288317	0.000514247	0.0136462	FS60		ENSRNOG00000052111	Sugp1	0.206288	0.00203897	0.0535293	FS120		ENSRNOG00000025142	Mex3b	-0.568433	0.0260822	0.68722	FS180		ENSRNOG00000055880	NA	-0.526815	0.014581	0.384612	FS360		ENSRNOG00000005369	Kcnj3	-0.422958	0.0013109	0.0345565	BLPM
ENSRNOG00000029165	Stx1a	-0.398394	0.00138461	0.0366663	FS30		ENSRNOG00000020337	Sla2	-0.302324	0.000513348	0.0136462	FS60		ENSRNOG00000038406	Tmem132b	0.212269	0.00203848	0.0535293	FS120		ENSRNOG00000010557	Smarcd2	0.245343	0.026087	0.68722	FS180		ENSRNOG00000025592	Tspan31	0.47936	0.0146467	0.385663	FS360		ENSRNOG00000010572	Pus7	0.242137	0.00131204	0.0345565	BLPM
ENSRNOG00000004754	Tc2n	0.457912	0.001391	0.0367705	FS30		ENSRNOG00000017297	Cab39	0.247077	0.000515508	0.0136555	FS60		ENSRNOG00000019791	Sipa1l2	0.237479	0.002045	0.0535927	FS120		ENSRNOG00000030246	Btla	-0.48264	0.0262394	0.688458	FS180		ENSRNOG00000022136	LOC683549	-0.338502	0.0147851	0.387934	FS360		ENSRNOG00000020361	Ip6k2	0.191244	0.00131909	0.034681	BLPM
ENSRNOG00000003741	Nptx1	0.382331	0.00139861	0.0369065	FS30		ENSRNOG00000025151	Ildr2	-0.30616	0.000519194	0.0137289	FS60		ENSRNOG00000018730	Pvrl2	-0.420336	0.00205456	0.0537484	FS120		ENSRNOG00000018009	Rab8b	-0.160038	0.0262728	0.688458	FS180		ENSRNOG00000019024	Trim67	-0.450255	0.0147595	0.387934	FS360		ENSRNOG00000019265	Pcdh12	-1.13438	0.00133261	0.0349746	BLPM
ENSRNOG00000052669	NA	-1.33852	0.00141498	0.0371419	FS30		ENSRNOG00000009329	Nr1d1	-0.312941	0.000531408	0.0140271	FS60		ENSRNOG00000059074	AC096201.2	0.667803	0.00207788	0.0542628	FS120		ENSRNOG00000014019	Tbc1d7	-0.290834	0.0262614	0.688458	FS180		ENSRNOG00000011044	Clmn	0.172949	0.0148603	0.388535	FS360		ENSRNOG00000017671	Rasa3	-0.212519	0.00135955	0.0356187	BLPM
ENSRNOG00000014173	Smc3	-0.224183	0.00141168	0.0371419	FS30		ENSRNOG00000013920	Arhgap26	0.316953	0.000532983	0.014044	FS60		ENSRNOG00000003350	Mospd2	-0.219365	0.00211041	0.0549187	FS120		ENSRNOG00000011253	RGD1304810	-0.171716	0.0263941	0.690421	FS180		ENSRNOG00000033402	LOC501110	0.315483	0.014858	0.388535	FS360		ENSRNOG00000013877	Ttc23	0.216593	0.00137849	0.0360516	BLPM
ENSRNOG00000008146	Tox2	-0.294573	0.00141291	0.0371419	FS30		ENSRNOG00000005678	Lamb1	0.263005	0.000536339	0.0141076	FS60		ENSRNOG00000003283	Rcsd1	-0.30228	0.00210672	0.0549187	FS120		ENSRNOG00000015825	Aurkc	0.28982	0.026644	0.695736	FS180		ENSRNOG00000019770	Bnc1	-0.605496	0.0149046	0.38901	FS360		ENSRNOG00000015321	Moxd1	-0.285113	0.00139404	0.0363943	BLPM
ENSRNOG00000012779	Msr1	-1.67391	0.00142917	0.0374489	FS30		ENSRNOG00000000130	Dnajb5	0.367894	0.000538209	0.014132	FS60		ENSRNOG00000023116	Agmo	-0.327475	0.0021255	0.054957	FS120		ENSRNOG00000024602	Plekha7	-0.154233	0.0268446	0.699745	FS180		ENSRNOG00000013300	Atpif1	0.332863	0.0151043	0.389868	FS360		ENSRNOG00000018567	Slc20a1	-0.232103	0.00141066	0.0367638	BLPM
ENSRNOG00000013816	Cmas	-0.372618	0.00144003	0.0376673	FS30		ENSRNOG00000016509	Usp10	0.264482	0.000549694	0.0144083	FS60		ENSRNOG00000025502	Arhgef37	0.245768	0.00211587	0.054957	FS120		ENSRNOG00000048166	Arhgap19	0.402846	0.0270682	0.704342	FS180		ENSRNOG00000042404	Ccdc122	-0.249273	0.0150653	0.389868	FS360		ENSRNOG00000011407	Pragmin	0.244373	0.00141904	0.0369175	BLPM
ENSRNOG00000010652	Dock6	-0.386006	0.00144807	0.0376927	FS30		ENSRNOG00000019295	Rab12	0.270357	0.000559761	0.0146466	FS60		ENSRNOG00000016467	Kctd1	0.177065	0.0021267	0.054957	FS120		ENSRNOG00000013737	Bcar3	0.150412	0.0271836	0.70488	FS180		ENSRNOG00000017286	Ephx2	-0.268691	0.0151209	0.389868	FS360		ENSRNOG00000009664	Ankrd42	-0.295707	0.00145556	0.0378013	BLPM
ENSRNOG00000037960	LOC682489	0.310505	0.00144751	0.0376927	FS30		ENSRNOG00000002896	Prdx6	0.51874	0.000561299	0.0146612	FS60		ENSRNOG00000015567	Slc9a2	0.314043	0.00212356	0.054957	FS120		ENSRNOG00000024824	Col22a1	0.37394	0.0271418	0.70488	FS180		ENSRNOG00000014674	Exosc9	0.179027	0.0150782	0.389868	FS360		ENSRNOG00000025679	Stk40	-0.22356	0.00148484	0.0384947	BLPM
ENSRNOG00000013847	Nova2	-0.287791	0.00144856	0.0376927	FS30		ENSRNOG00000012749	C1qb	1.06936	0.000562387	0.0146641	FS60		ENSRNOG00000002244	Pdgfra	-0.278706	0.00213125	0.0549788	FS120		ENSRNOG00000013928	Dsp	-0.545819	0.027289	0.706383	FS180		ENSRNOG00000006378	Mga	0.155609	0.0149863	0.389868	FS360		ENSRNOG00000002618	Ivns1abp	0.242381	0.0015092	0.0390288	BLPM
ENSRNOG00000015310	Lrrc32	0.704351	0.0014576	0.0378621	FS30		ENSRNOG00000016558	Pllp	-0.432925	0.000569272	0.0148179	FS60		ENSRNOG00000027271	RGD1359290	-0.514634	0.00213909	0.0550853	FS120		ENSRNOG00000047023	Aldh1l1	0.173233	0.0274706	0.70712	FS180		ENSRNOG00000060607	NA	-0.304426	0.0151157	0.389868	FS360		ENSRNOG00000002161	Tlr6	-0.726636	0.00151069	0.0390288	BLPM
ENSRNOG00000045778	AC119603.1	2.61367	0.00146878	0.037955	FS30		ENSRNOG00000004964	Erbb3	-0.505082	0.000572692	0.0148811	FS60		ENSRNOG00000027098	Sez6l2	0.29327	0.00214561	0.0551573	FS120		ENSRNOG00000018052	Cnksr3	0.166698	0.0276872	0.70712	FS180		ENSRNOG00000016361	Plcd4	-0.269048	0.0150158	0.389868	FS360		ENSRNOG00000053232	Ror2	0.281418	0.00151437	0.0390561	BLPM
ENSRNOG00000014142	Ogfrl1	-0.283453	0.00146693	0.037955	FS30		ENSRNOG00000016753	Slc14a1	-0.417388	0.000577305	0.014975	FS60		ENSRNOG00000051569	AABR07031918.1	0.262287	0.00217578	0.0557746	FS120		ENSRNOG00000014851	Col4a4	-0.217399	0.0275582	0.70712	FS180		ENSRNOG00000008578	Cdk16	-0.231888	0.0152034	0.391317	FS360		ENSRNOG00000005365	Kcnip1	0.566309	0.00151968	0.0390576	BLPM
ENSRNOG00000043345	Rnf168	-0.441984	0.00146761	0.037955	FS30		ENSRNOG00000046649	AABR07006049.1	-1.26372	0.000580255	0.0150255	FS60		ENSRNOG00000010378	Slc4a5	-1.18836	0.00217714	0.0557746	FS120		ENSRNOG00000024594	Fhdc1	-0.176125	0.0276976	0.70712	FS180		ENSRNOG00000000604	Hdac2	0.184298	0.0152841	0.391362	FS360		ENSRNOG00000021719	Slfn5	0.524252	0.00151961	0.0390576	BLPM
ENSRNOG00000033397	Adamts20	0.251846	0.0014834	0.0382666	FS30		ENSRNOG00000019009	Arrdc2	0.632784	0.000584361	0.0151057	FS60		ENSRNOG00000004048	Lrrk2	-0.208844	0.00218764	0.0558354	FS120		ENSRNOG00000008258	Fnbp1	-0.157093	0.027655	0.70712	FS180		ENSRNOG00000029798	Lrrc4c	-0.221479	0.0152442	0.391362	FS360		ENSRNOG00000060024	AABR07042733.2	-0.386834	0.00153246	0.0393183	BLPM
ENSRNOG00000034075	Ube2ql1	-0.233317	0.0014945	0.0384866	FS30		ENSRNOG00000056947	AABR07025272.1	-0.945354	0.000586584	0.0151371	FS60		ENSRNOG00000015560	RGD1310712	0.183075	0.0021847	0.0558354	FS120		ENSRNOG00000047098	Hbb-b1	-0.473592	0.0274585	0.70712	FS180		ENSRNOG00000005818	RGD1563349	-0.165856	0.0152648	0.391362	FS360		ENSRNOG00000020179	Nt5c2	0.202243	0.0015423	0.0395026	BLPM
ENSRNOG00000057078	Ddit4	0.787236	0.00150361	0.0385884	FS30		ENSRNOG00000008659	Arhgap21	0.277839	0.000588866	0.0151699	FS60		ENSRNOG00000012427	Veph1	-0.473134	0.00219081	0.0558354	FS120		ENSRNOG00000002456	Hlf	0.220632	0.0276043	0.70712	FS180		ENSRNOG00000037509	Chek2	0.547732	0.0153854	0.39328	FS360		ENSRNOG00000016737	Tcerg1l	0.300122	0.00155846	0.0398479	BLPM
ENSRNOG00000005577	Desi1	-0.28552	0.00150253	0.0385884	FS30		ENSRNOG00000033940	Adgrl4	0.360178	0.000594453	0.0152875	FS60		ENSRNOG00000012369	Fam174b	-0.175426	0.00220467	0.0559963	FS120		ENSRNOG00000017969	Olfm3	-0.324217	0.0276552	0.70712	FS180		ENSRNOG00000054929	NA	-0.844027	0.0154245	0.393602	FS360		ENSRNOG00000049471	Steap3	-0.469963	0.00159187	0.0406322	BLPM
ENSRNOG00000018835	Notch2	0.301614	0.00152158	0.0389827	FS30		ENSRNOG00000027012	Usp54	0.391722	0.000597074	0.0153287	FS60		ENSRNOG00000014293	Nkd1	-0.224569	0.00220407	0.0559963	FS120		ENSRNOG00000011245	Arhgap18	0.181788	0.028987	0.709285	FS180		ENSRNOG00000006807	Aldob	0.557217	0.0155251	0.395491	FS360		ENSRNOG00000008421	Klhl5	0.208151	0.00162883	0.0415045	BLPM
ENSRNOG00000004494	Lta4h	-0.378817	0.00152672	0.0389852	FS30		ENSRNOG00000003098	Prom1	-0.364688	0.000598936	0.0153502	FS60		ENSRNOG00000052190	NA	-0.638078	0.00220961	0.0560258	FS120		ENSRNOG00000055454	Arl13a	0.870205	0.0288447	0.709285	FS180		ENSRNOG00000011937	Sgtb	-0.187109	0.0155571	0.395629	FS360		ENSRNOG00000009267	B3gnt2	0.405416	0.0016418	0.0417635	BLPM
ENSRNOG00000010205	Mturn	-0.418207	0.00152689	0.0389852	FS30		ENSRNOG00000029798	Lrrc4c	-0.311093	0.000606774	0.0154981	FS60		ENSRNOG00000012479	Impg1	1.99512	0.00222749	0.0563829	FS120		ENSRNOG00000024008	Cdc25c	0.368143	0.0280084	0.709285	FS180		ENSRNOG00000047307	Cntfr	0.194764	0.015625	0.396001	FS360		ENSRNOG00000029292	LOC500877	0.307281	0.00165776	0.0420975	BLPM
ENSRNOG00000016875	Cbx7	-0.33921	0.00155981	0.0396227	FS30		ENSRNOG00000031126	Tecta	-0.605984	0.00060649	0.0154981	FS60		ENSRNOG00000056793	Hsf5	0.427382	0.00226861	0.0573259	FS120		ENSRNOG00000042426	Cyp4v3	0.4617	0.0286248	0.709285	FS180		ENSRNOG00000026169	RGD1560146	-0.405988	0.0156074	0.396001	FS360		ENSRNOG00000002154	Mepe	0.360423	0.00166925	0.042317	BLPM
ENSRNOG00000060305	NA	0.627863	0.00155907	0.0396227	FS30		ENSRNOG00000021285	Celsr1	0.407051	0.000619081	0.0157855	FS60		ENSRNOG00000002456	Hlf	0.245018	0.00229921	0.0580003	FS120		ENSRNOG00000032085	Dlec1	0.393966	0.0288807	0.709285	FS180		ENSRNOG00000012122	Clvs2	-0.169089	0.0158157	0.397953	FS360		ENSRNOG00000055078	Cyp4b1	0.919679	0.00167447	0.0423227	BLPM
ENSRNOG00000006400	Tbc1d14	0.236034	0.00155629	0.0396227	FS30		ENSRNOG00000054695	Calcrl	-0.311089	0.000624858	0.0159058	FS60		ENSRNOG00000015866	Hint2	-0.537854	0.00230446	0.0580342	FS120		ENSRNOG00000026490	Dnm3	-0.16082	0.0282452	0.709285	FS180		ENSRNOG00000004755	Commd9	0.212274	0.0158523	0.397953	FS360		ENSRNOG00000028185	Tstd3	0.385981	0.00167516	0.0423227	BLPM
ENSRNOG00000002478	Insig2	-0.367075	0.00157533	0.0399493	FS30		ENSRNOG00000015645	Rnf138	0.272	0.000631534	0.0160485	FS60		ENSRNOG00000056947	AABR07025272.1	-0.716586	0.00234978	0.0587762	FS120		ENSRNOG00000010673	Eral1	0.224456	0.0286751	0.709285	FS180		ENSRNOG00000028845	Ebf1	-0.191122	0.0158121	0.397953	FS360		ENSRNOG00000057931	NA	0.946262	0.00168752	0.0425627	BLPM
ENSRNOG00000012865	Parp3	-0.794415	0.0015892	0.0402327	FS30		ENSRNOG00000009052	Igf2bp3	-0.692495	0.00063565	0.0161257	FS60		ENSRNOG00000061348	Fam53b	0.218659	0.00234255	0.0587762	FS120		ENSRNOG00000001478	Gtf2ird1	-0.165659	0.0281677	0.709285	FS180		ENSRNOG00000013092	Lonrf3	0.210182	0.0158625	0.397953	FS360		ENSRNOG00000000012	Tcf15	0.747909	0.00169858	0.0427691	BLPM
ENSRNOG00000014285	Ssh2	0.248506	0.00160992	0.0406885	FS30		ENSRNOG00000023280	Als2	0.242707	0.00063882	0.0161788	FS60		ENSRNOG00000039790	NA	-0.54441	0.00234823	0.0587762	FS120		ENSRNOG00000009031	Gucy2c	-0.467054	0.0285171	0.709285	FS180		ENSRNOG00000049696	Rsph4a	0.784447	0.0158214	0.397953	FS360		ENSRNOG00000015756	Nphp1	0.206367	0.0017018	0.0427777	BLPM
ENSRNOG00000008754	Flvcr2	-0.496646	0.00161404	0.0407239	FS30		ENSRNOG00000005772	Hacd4	0.542524	0.000640152	0.0161852	FS60		ENSRNOG00000009271	Smarca4	0.189694	0.00234038	0.0587762	FS120		ENSRNOG00000056793	Hsf5	0.30023	0.0282684	0.709285	FS180		ENSRNOG00000011162	Smco4	0.348961	0.015739	0.397953	FS360		ENSRNOG00000020525	Col5a3	-0.372834	0.00170984	0.0429075	BLPM
ENSRNOG00000008051	Itpk1	0.270415	0.00162338	0.0408906	FS30		ENSRNOG00000019773	AABR07044089.1	0.293748	0.000642373	0.016214	FS60		ENSRNOG00000052600	LOC103689982	-0.308001	0.00235758	0.058872	FS120		ENSRNOG00000004377	Lpin1	-0.158051	0.0287487	0.709285	FS180		ENSRNOG00000002896	Prdx6	0.306402	0.0160749	0.402604	FS360		ENSRNOG00000061687	NA	-0.694737	0.00171818	0.042992	BLPM
ENSRNOG00000010840	Adamtsl3	0.325634	0.00165928	0.0416581	FS30		ENSRNOG00000002960	LOC100909913	-0.533612	0.000644522	0.0162409	FS60		ENSRNOG00000009514	Mme	-0.458558	0.0024158	0.0601234	FS120		ENSRNOG00000001113	Mmd2	-0.179111	0.0285691	0.709285	FS180		ENSRNOG00000015019	Spg21	-0.285404	0.0161133	0.402886	FS360		ENSRNOG00000002061	Ptpn13	0.230042	0.00171899	0.042992	BLPM
ENSRNOG00000018712	Camk2a	0.303688	0.00165942	0.0416581	FS30		ENSRNOG00000000040	RGD1304622	-0.54502	0.000647895	0.0162985	FS60		ENSRNOG00000039744	RT1-CE4	-0.244158	0.00241524	0.0601234	FS120		ENSRNOG00000057867	Mns1	0.291622	0.0287907	0.709285	FS180		ENSRNOG00000026649	Dnmt3a	-0.193549	0.016151	0.403151	FS360		ENSRNOG00000015442	Sfxn3	-0.36472	0.00172188	0.0429922	BLPM
ENSRNOG00000030714	Bsn	0.240019	0.00166932	0.0418365	FS30		ENSRNOG00000017206	Igfbp5	-0.678695	0.000656536	0.016469	FS60		ENSRNOG00000014840	Gna14	0.415342	0.00242424	0.0602325	FS120		ENSRNOG00000056785	NA	0.51746	0.0282129	0.709285	FS180		ENSRNOG00000006738	Fbxo32	-0.244176	0.0162304	0.403778	FS360		ENSRNOG00000027730	Nxpe1	0.305134	0.00172863	0.0430883	BLPM
ENSRNOG00000027126	Dpy30	-0.479817	0.00167977	0.0419335	FS30		ENSRNOG00000013869	Kcnj4	-0.404503	0.000656871	0.016469	FS60		ENSRNOG00000020927	Tulp2	-0.228764	0.00242833	0.0602332	FS120		ENSRNOG00000058122	NA	-0.648106	0.0289773	0.709285	FS180		ENSRNOG00000018936	LOC100360638	0.189807	0.0162042	0.403778	FS360		ENSRNOG00000000775	Mog	0.240939	0.00174803	0.043499	BLPM
ENSRNOG00000019869	Lrfn1	-0.595181	0.00167669	0.0419335	FS30		ENSRNOG00000005365	Kcnip1	0.706894	0.000662263	0.0165765	FS60		ENSRNOG00000033271	AABR07048271.1	-0.233783	0.00245867	0.0607217	FS120		ENSRNOG00000001548	Nfe2l2	0.191691	0.0288486	0.709285	FS180		ENSRNOG00000014288	Fn1	0.311241	0.0162861	0.403813	FS360		ENSRNOG00000011226	Timm8a1	0.66722	0.00175977	0.0437181	BLPM
ENSRNOG00000060065	NA	-0.740189	0.0016816	0.0419335	FS30		ENSRNOG00000003269	Atp6v0e1	0.276542	0.00066632	0.0166502	FS60		ENSRNOG00000016496	Ctsc	-0.460783	0.00246031	0.0607217	FS120		ENSRNOG00000015191	Phc1	-0.208193	0.0286236	0.709285	FS180		ENSRNOG00000052111	Sugp1	0.163659	0.0162765	0.403813	FS360		ENSRNOG00000051204	Dopey2	0.200557	0.00181276	0.0449596	BLPM
ENSRNOG00000014833	Smndc1	0.352728	0.00169063	0.0420885	FS30		ENSRNOG00000004928	Sntg2	-0.338239	0.00066841	0.0166747	FS60		ENSRNOG00000024207	Fgfrl1	-0.491094	0.00245502	0.0607217	FS120		ENSRNOG00000048357	Phykpl	0.239922	0.0290214	0.709285	FS180		ENSRNOG00000049223	Vipas39	0.202834	0.0163239	0.404077	FS360		ENSRNOG00000001796	Dgkg	0.272517	0.00184111	0.0452377	BLPM
ENSRNOG00000002580	Trmt1l	-0.229748	0.00170854	0.0424637	FS30		ENSRNOG00000018416	Ttbk1	-0.231472	0.000669707	0.0166793	FS60		ENSRNOG00000019770	Bnc1	-0.74273	0.00248313	0.0607599	FS120		ENSRNOG00000013309	Pik3ap1	-0.226873	0.0279822	0.709285	FS180		ENSRNOG00000022071	Itga2b	-0.533627	0.0163783	0.404633	FS360		ENSRNOG00000011925	Fam83b	0.585097	0.00183136	0.0452377	BLPM
ENSRNOG00000014462	Fnta	-0.324594	0.00171694	0.0425311	FS30		ENSRNOG00000001730	Acap2	0.271964	0.000673582	0.0167202	FS60		ENSRNOG00000012430	Cxcr5	-0.836261	0.00247641	0.0607599	FS120		ENSRNOG00000034228	Pik3c2g	0.291213	0.0286445	0.709285	FS180		ENSRNOG00000056658	Xylt1	-0.161873	0.0164007	0.404633	FS360		ENSRNOG00000000889	LOC304239	-0.377088	0.00184167	0.0452377	BLPM
ENSRNOG00000009276	Schip1	0.298395	0.00171462	0.0425311	FS30		ENSRNOG00000016182	Tgfa	0.356403	0.000672976	0.0167202	FS60		ENSRNOG00000009341	Hivep3	-0.210857	0.00248527	0.0607599	FS120		ENSRNOG00000008100	Rgs20	0.209732	0.0279777	0.709285	FS180		ENSRNOG00000048315	Eif2ak2	-0.238404	0.0164782	0.40587	FS360		ENSRNOG00000015518	Rbp4	0.706011	0.00184176	0.0452377	BLPM
ENSRNOG00000038002	Ccdc62	-0.30965	0.00172733	0.0426499	FS30		ENSRNOG00000007268	RGD1561796	-0.291963	0.00068562	0.0169909	FS60		ENSRNOG00000026764	Pla2g4cl1	1.85262	0.00246823	0.0607599	FS120		ENSRNOG00000005148	Scrt2	0.300965	0.0281342	0.709285	FS180		ENSRNOG00000039928	AABR07020786.1	-0.409923	0.0165726	0.407521	FS360		ENSRNOG00000012199	Sox2	-0.398626	0.00183834	0.0452377	BLPM
ENSRNOG00000010524	Cryab	0.725263	0.00173028	0.0426499	FS30		ENSRNOG00000006639	Scn9a	-0.261449	0.000687878	0.0170187	FS60		ENSRNOG00000011313	Sorcs1	0.219554	0.00248643	0.0607599	FS120		ENSRNOG00000006631	Sema3e	0.200785	0.0286522	0.709285	FS180		ENSRNOG00000018784	Jph3	0.184799	0.0166341	0.408354	FS360		ENSRNOG00000046204	Tspan15	-0.223117	0.00184222	0.0452377	BLPM
ENSRNOG00000013756	Snrnp48	-0.231698	0.00172823	0.0426499	FS30		ENSRNOG00000012580	Ccdc141	-0.312395	0.000693959	0.0171409	FS60		ENSRNOG00000008336	Tnfrsf11b	-0.312557	0.0024741	0.0607599	FS120		ENSRNOG00000033883	Stard8	0.219518	0.0283758	0.709285	FS180		ENSRNOG00000001493	Kptn	0.286318	0.0166614	0.408354	FS360		ENSRNOG00000061835	NA	0.588613	0.00185064	0.0453696	BLPM
ENSRNOG00000018730	Pvrl2	-0.449408	0.00174454	0.0428827	FS30		ENSRNOG00000027430	Ikzf2	0.243331	0.000696927	0.0171859	FS60		ENSRNOG00000053751	AABR07043453.1	0.45771	0.00249737	0.0609268	FS120		ENSRNOG00000008336	Tnfrsf11b	0.265903	0.0286386	0.709285	FS180		ENSRNOG00000028207	Colgalt2	0.329569	0.0167491	0.409829	FS360		ENSRNOG00000007951	Galnt14	-0.25601	0.00186477	0.0456409	BLPM
ENSRNOG00000018379	Zfp688	-0.68583	0.00174546	0.0428827	FS30		ENSRNOG00000049882	Adcyap1	-0.603769	0.000705657	0.0173726	FS60		ENSRNOG00000058039	Acta2	-0.535309	0.00250626	0.0609433	FS120		ENSRNOG00000010480	Vstm5	-0.298132	0.0286476	0.709285	FS180		ENSRNOG00000050500	Tob2	0.353414	0.0167824	0.409971	FS360		ENSRNOG00000000774	Gabbr1	-0.196137	0.00188078	0.0459571	BLPM
ENSRNOG00000007881	Mtmr14	-0.2812	0.001768	0.0433653	FS30		ENSRNOG00000002240	Dirc2	0.254114	0.000714499	0.0175615	FS60		ENSRNOG00000014460	Hivep1	-0.331329	0.00250249	0.0609433	FS120		ENSRNOG00000002225	Scarb2	0.142572	0.0292743	0.712475	FS180		ENSRNOG00000011775	Mfap3l	0.181355	0.0168702	0.41144	FS360		ENSRNOG00000004200	Sybu	0.246255	0.00189112	0.046134	BLPM
ENSRNOG00000009773	Elovl4	-0.403577	0.00177668	0.0434864	FS30		ENSRNOG00000010213	Fgd5	0.310195	0.000722788	0.0176782	FS60		ENSRNOG00000005034	Arhgef25	-0.204665	0.00251433	0.0610394	FS120		ENSRNOG00000007732	Slc35c1	0.355995	0.0292955	0.712475	FS180		ENSRNOG00000012580	Ccdc141	-0.224815	0.0171998	0.41276	FS360		ENSRNOG00000014966	LOC690000	0.542615	0.00189795	0.0462249	BLPM
ENSRNOG00000056265	NA	0.885313	0.00177875	0.0434864	FS30		ENSRNOG00000001739	Mfi2	-0.711678	0.000720491	0.0176782	FS60		ENSRNOG00000004482	Ccdc88c	-0.220259	0.00252477	0.0611927	FS120		ENSRNOG00000006400	Tbc1d14	0.139178	0.0292254	0.712475	FS180		ENSRNOG00000001469	Eln	-0.267983	0.0172573	0.41276	FS360		ENSRNOG00000054203	Sim2	-0.265691	0.00190689	0.0463667	BLPM
ENSRNOG00000002041	Boc	-0.251917	0.00179138	0.0435323	FS30		ENSRNOG00000052429	Stard3nl	0.241144	0.000721682	0.0176782	FS60		ENSRNOG00000018452	Unc13a	0.278028	0.00253443	0.0613265	FS120		ENSRNOG00000013419	Hykk	0.45394	0.0293911	0.713633	FS180		ENSRNOG00000003680	Gabrb2	-0.215772	0.0170795	0.41276	FS360		ENSRNOG00000006952	Prex1	-0.210812	0.00192249	0.0466697	BLPM
ENSRNOG00000017166	Mycbp	-0.3924	0.00178968	0.0435323	FS30		ENSRNOG00000042696	Minos1	0.266859	0.00072735	0.0177609	FS60		ENSRNOG00000014165	Ssr1	-0.213029	0.00254314	0.0614371	FS120		ENSRNOG00000017962	Serpinb6	-0.294762	0.0296036	0.717623	FS180		ENSRNOG00000031022	LOC100912182	1.11808	0.0171916	0.41276	FS360		ENSRNOG00000010915	Ermp1	0.238912	0.00192718	0.0467074	BLPM
ENSRNOG00000003583	Smyd2	-0.277583	0.00179123	0.0435323	FS30		ENSRNOG00000011852	Myo6	0.26054	0.000736471	0.0179543	FS60		ENSRNOG00000049456	Slc35f3	0.297207	0.00255635	0.0616255	FS120		ENSRNOG00000052134	Pigy	-0.319636	0.0298242	0.718928	FS180		ENSRNOG00000014971	Mas1	0.169119	0.0170382	0.41276	FS360		ENSRNOG00000003237	Tp53bp2	0.19417	0.00193913	0.0469207	BLPM
ENSRNOG00000030418	Tmem47	-0.444375	0.00179227	0.0435323	FS30		ENSRNOG00000023148	Col11a1	-0.470169	0.000752271	0.0183097	FS60		ENSRNOG00000001757	Tm4sf19	-0.768956	0.00255924	0.0616255	FS120		ENSRNOG00000022890	RGD1562532	-0.560628	0.0298335	0.718928	FS180		ENSRNOG00000056128	Nemf	-0.698645	0.0170965	0.41276	FS360		ENSRNOG00000027988	Zhx3	0.275199	0.00197157	0.0476282	BLPM
ENSRNOG00000015631	Ippk	0.250742	0.00180123	0.0436791	FS30		ENSRNOG00000036813	Ndrg3	-0.257926	0.000754928	0.0183446	FS60		ENSRNOG00000055070	NA	-0.196661	0.00257019	0.0617886	FS120		ENSRNOG00000027503	Rps25	-0.379342	0.0298507	0.718928	FS180		ENSRNOG00000012865	Parp3	-0.586149	0.0170431	0.41276	FS360		ENSRNOG00000019490	Slc20a2	-0.187223	0.00198673	0.0479165	BLPM
ENSRNOG00000047057	Gpr26	-0.433539	0.0018054	0.0437094	FS30		ENSRNOG00000043186	Ppil6	0.295279	0.000763328	0.0185187	FS60		ENSRNOG00000022312	Lrsam1	-0.297155	0.00258136	0.0619567	FS120		ENSRNOG00000011467	Uck1	0.315213	0.0297059	0.718928	FS180		ENSRNOG00000001620	Prdm15	0.190313	0.0171856	0.41276	FS360		ENSRNOG00000026866	Syn3	0.214625	0.0019942	0.048019	BLPM
ENSRNOG00000012495	Podxl	-0.301652	0.001811	0.0437742	FS30		ENSRNOG00000011094	Efcab6	-0.398263	0.000776847	0.0188163	FS60		ENSRNOG00000022395	Tnrc6c	0.191251	0.00260397	0.0623986	FS120		ENSRNOG00000006565	Fstl4	0.228847	0.0299407	0.719112	FS180		ENSRNOG00000005387	Rbm3	0.267301	0.0172559	0.41276	FS360		ENSRNOG00000011211	Pex5l	-0.294007	0.00200057	0.0480476	BLPM
ENSRNOG00000019465	Gnai3	0.295027	0.00181587	0.043821	FS30		ENSRNOG00000009040	Gas2l1	-0.295404	0.000781189	0.0188909	FS60		ENSRNOG00000020851	Aplp1	-0.18916	0.00261185	0.0624865	FS120		ENSRNOG00000017092	Zfp169	-0.236689	0.0299549	0.719112	FS180		ENSRNOG00000029871	Slc8a3	-0.197707	0.0169922	0.41276	FS360		ENSRNOG00000007422	Vav2	0.303685	0.00200185	0.0480476	BLPM
ENSRNOG00000023112	LOC500594	0.555818	0.00184467	0.0444443	FS30		ENSRNOG00000013064	Lrp8	0.232474	0.000782656	0.0188959	FS60		ENSRNOG00000012258	Rras2	0.208176	0.00261617	0.0624889	FS120		ENSRNOG00000018126	Abca1	-0.152518	0.03007	0.71931	FS180		ENSRNOG00000032436	Tmod3	0.165674	0.0172167	0.41276	FS360		ENSRNOG00000059714	LOC103692716	0.298898	0.00200839	0.0481269	BLPM
ENSRNOG00000030243	Lrp1b	0.409279	0.00185877	0.0445688	FS30		ENSRNOG00000020388	Inpp5f	0.254633	0.00078394	0.0188965	FS60		ENSRNOG00000002232	Aff1	0.186604	0.00263024	0.0626234	FS120		ENSRNOG00000022071	Itga2b	-0.424927	0.0300891	0.71931	FS180		ENSRNOG00000056135	Tsc22d3	0.319542	0.0170222	0.41276	FS360		ENSRNOG00000001368	Rph3a	-0.25041	0.00201659	0.0482458	BLPM
ENSRNOG00000049282	Oas2	-0.866374	0.00185483	0.0445688	FS30		ENSRNOG00000037331	Cd33	-0.876735	0.000786096	0.018918	FS60		ENSRNOG00000001492	Slc8a2	-0.240841	0.00262911	0.0626234	FS120		ENSRNOG00000002579	Parm1	-0.186366	0.0301455	0.71931	FS180		ENSRNOG00000002322	RGD1310587	-0.623763	0.0173528	0.414294	FS360		ENSRNOG00000001926	Cldn1	0.624996	0.00202693	0.0483377	BLPM
ENSRNOG00000019075	Stat5b	-0.27995	0.00185813	0.0445688	FS30		ENSRNOG00000009887	Arih1	0.235114	0.000793587	0.0189767	FS60		ENSRNOG00000056753	Hectd2	0.209232	0.00264828	0.0629519	FS120		ENSRNOG00000015018	Pdia3	0.205172	0.0301565	0.71931	FS180		ENSRNOG00000059260	Sptbn5	-0.523756	0.0173771	0.414294	FS360		ENSRNOG00000010199	Glrb	0.187592	0.00202374	0.0483377	BLPM
ENSRNOG00000004132	Lasp1	-0.278805	0.00187225	0.0448201	FS30		ENSRNOG00000013223	Fah	-0.236921	0.000791586	0.0189767	FS60		ENSRNOG00000051261	NA	0.271892	0.00265627	0.0630406	FS120		ENSRNOG00000003452	Asb11	0.460669	0.0304648	0.72352	FS180		ENSRNOG00000006353	Gyltl1b	0.770586	0.0174408	0.415146	FS360		ENSRNOG00000013886	Fyb	-0.297223	0.00204052	0.0485839	BLPM
ENSRNOG00000046112	Dedd2	-0.541077	0.00191207	0.0456653	FS30		ENSRNOG00000004200	Sybu	0.296582	0.000793191	0.0189767	FS60		ENSRNOG00000007456	Calb1	-0.273148	0.00268409	0.0635993	FS120		ENSRNOG00000008401	Card10	-0.36359	0.0305761	0.72352	FS180		ENSRNOG00000047568	LOC100912655	-0.508166	0.0174888	0.415624	FS360		ENSRNOG00000057996	Phactr3	0.194421	0.00205127	0.0487619	BLPM
ENSRNOG00000008815	Fbxo46	-0.479284	0.00191366	0.0456653	FS30		ENSRNOG00000006400	Tbc1d14	0.235865	0.000793598	0.0189767	FS60		ENSRNOG00000017509	Eed	0.262267	0.00270315	0.0636987	FS120		ENSRNOG00000026643	Chordc1	0.150287	0.0305062	0.72352	FS180		ENSRNOG00000012689	Opn5	-0.661558	0.0175255	0.415831	FS360		ENSRNOG00000023536	Adgrd1	-0.540026	0.00206041	0.0488232	BLPM
ENSRNOG00000010765	Vcl	0.214843	0.00194952	0.0464469	FS30		ENSRNOG00000008639	Pabpc1	0.388412	0.000797489	0.0190394	FS60		ENSRNOG00000017419	Map3k4	0.180144	0.0026936	0.0636987	FS120		ENSRNOG00000019186	Tmem53	-0.295541	0.0304022	0.72352	FS180		ENSRNOG00000009347	Arhgap25	-0.264839	0.0176322	0.417034	FS360		ENSRNOG00000050231	Gng12	-0.22017	0.00205759	0.0488232	BLPM
ENSRNOG00000000581	Cdc40	0.263061	0.00195378	0.0464608	FS30		ENSRNOG00000025115	Exph5	-0.559288	0.000805384	0.0191669	FS60		ENSRNOG00000011668	Nfil3	-0.580296	0.00270364	0.0636987	FS120		ENSRNOG00000003786	Tspan6	-0.40814	0.0305614	0.72352	FS180		ENSRNOG00000022724	Cnih3	-0.222707	0.0176122	0.417034	FS360		ENSRNOG00000042411	Rps6ka1	-0.304277	0.00206514	0.0488574	BLPM
ENSRNOG00000027271	RGD1359290	-0.949846	0.00195631	0.0464608	FS30		ENSRNOG00000021316	Tmem98	-0.435359	0.000804465	0.0191669	FS60		ENSRNOG00000011526	Pcsk6	-0.2399	0.00270547	0.0636987	FS120		ENSRNOG00000016366	Colec12	-0.222048	0.0306402	0.723888	FS180		ENSRNOG00000023116	Agmo	-0.236307	0.0178167	0.419209	FS360		ENSRNOG00000033280	Pam	-0.289862	0.00206938	0.04888	BLPM
ENSRNOG00000020762	Zfp260	-0.63967	0.00196427	0.0465759	FS30		ENSRNOG00000001796	Dgkg	0.311558	0.000813344	0.019269	FS60		ENSRNOG00000049900	Irf2bp2	-0.692512	0.00273433	0.0641798	FS120		ENSRNOG00000018701	Tpsg1	0.482771	0.0307408	0.725112	FS180		ENSRNOG00000053550	Itga1	-0.189807	0.0177531	0.419209	FS360		ENSRNOG00000002151	Tagln3	-0.198925	0.00209033	0.0492967	BLPM
ENSRNOG00000008758	Tspan18	0.41704	0.00199525	0.0472356	FS30		ENSRNOG00000015560	RGD1310712	0.229757	0.000813532	0.019269	FS60		ENSRNOG00000033527	Pappa	-0.259883	0.00273828	0.0641798	FS120		ENSRNOG00000018798	Bcan	0.16382	0.0309837	0.727383	FS180		ENSRNOG00000006681	Rdh10	0.21119	0.0177857	0.419209	FS360		ENSRNOG00000048315	Eif2ak2	-0.35133	0.00214719	0.0505574	BLPM
ENSRNOG00000016553	Vwa5b1	0.449275	0.00199967	0.0472654	FS30		ENSRNOG00000011658	Tex30	0.579807	0.000813065	0.019269	FS60		ENSRNOG00000016593	Pde6c	1.88295	0.00274085	0.0641798	FS120		ENSRNOG00000017509	Eed	0.19392	0.0309782	0.727383	FS180		ENSRNOG00000052429	Stard3nl	0.171177	0.0178369	0.419209	FS360		ENSRNOG00000018293	Strip1	-0.281958	0.00216054	0.0507915	BLPM
ENSRNOG00000028498	Wdr1	0.223582	0.00201019	0.0474391	FS30		ENSRNOG00000033528	Tll1	-0.363493	0.000818517	0.0193565	FS60		ENSRNOG00000023338	Tspan2	-0.266355	0.00274321	0.0641798	FS120		ENSRNOG00000024245	Zkscan2	-0.293843	0.030983	0.727383	FS180		ENSRNOG00000020736	Nadsyn1	-0.251152	0.017926	0.42064	FS360		ENSRNOG00000021318	Epas1	0.197838	0.00217158	0.050795	BLPM
ENSRNOG00000013390	Kbtbd8	-0.835728	0.0020139	0.0474519	FS30		ENSRNOG00000018698	Wac	0.229562	0.000827712	0.0195431	FS60		ENSRNOG00000025509	Apbb2	0.438525	0.00276577	0.0646058	FS120		ENSRNOG00000057009	AABR07066142.1	-0.674687	0.0311129	0.728121	FS180		ENSRNOG00000000610	Cisd1	0.207661	0.0180151	0.422063	FS360		ENSRNOG00000004458	Ston2	-0.20437	0.00217221	0.050795	BLPM
ENSRNOG00000015582	Me2	-0.288155	0.00202448	0.0476142	FS30		ENSRNOG00000005608	Tead4	0.567483	0.000829929	0.0195647	FS60		ENSRNOG00000016752	Crispld2	-0.565471	0.00277767	0.0646683	FS120		ENSRNOG00000003884	Acmsd	-0.413403	0.031099	0.728121	FS180		ENSRNOG00000059750	BC028528	-0.4657	0.018086	0.422601	FS360		ENSRNOG00000016995	Zap70	-0.792805	0.00217434	0.050795	BLPM
ENSRNOG00000002773	Rgs4	-0.669167	0.00202715	0.0476142	FS30		ENSRNOG00000009653	Numb	-0.293772	0.000850418	0.0200162	FS60		ENSRNOG00000000065	Pde6b	2.56535	0.00277528	0.0646683	FS120		ENSRNOG00000059734	AABR07043564.1	0.161393	0.031245	0.730064	FS180		ENSRNOG00000002180	Tbc1d1	-0.191437	0.0180948	0.422601	FS360		ENSRNOG00000013506	Zfand6	0.195946	0.00217069	0.050795	BLPM
ENSRNOG00000052080	Camk2b	0.295097	0.00204431	0.0479418	FS30		ENSRNOG00000023538	Aldh5a1	-0.321492	0.000853511	0.0200575	FS60		ENSRNOG00000011253	RGD1304810	-0.209172	0.00278153	0.0646683	FS120		ENSRNOG00000043199	NA	0.324877	0.0313419	0.730433	FS180		ENSRNOG00000054157	Nadk2	-0.174118	0.0181342	0.422857	FS360		ENSRNOG00000059679	AC130866.2	0.296911	0.00218326	0.0509232	BLPM
ENSRNOG00000051564	Rap2a	-0.295551	0.00205156	0.0480367	FS30		ENSRNOG00000039861	LOC690617	-0.329792	0.000860649	0.0201936	FS60		ENSRNOG00000000918	Zbed5	-0.464467	0.00279011	0.0647663	FS120		ENSRNOG00000055832	NA	-0.196765	0.031359	0.730433	FS180		ENSRNOG00000022021	Spag6l	0.4646	0.0181723	0.423082	FS360		ENSRNOG00000057250	AABR07001905.1	-0.499619	0.00218737	0.0509393	BLPM
ENSRNOG00000007000	Grhl2	0.669201	0.00205695	0.0480876	FS30		ENSRNOG00000002041	Boc	-0.323624	0.000866698	0.0202721	FS60		ENSRNOG00000002137	Aasdh	-0.299866	0.002799	0.0648713	FS120		ENSRNOG00000008619	Agtrap	0.426394	0.0315783	0.732032	FS180		ENSRNOG00000021953	RGD1563746	0.776759	0.018211	0.423321	FS360		ENSRNOG00000000529	Pim1	-0.956612	0.00219895	0.051129	BLPM
ENSRNOG00000058906	Ptprh	0.780292	0.00206018	0.0480881	FS30		ENSRNOG00000043377	Fdps	-0.25605	0.000865388	0.0202721	FS60		ENSRNOG00000009471	Epsti1	-0.465009	0.00282418	0.0653528	FS120		ENSRNOG00000030264	Fam83h	-0.386664	0.0315749	0.732032	FS180		ENSRNOG00000032517	Cntn6	-0.200385	0.0183009	0.424086	FS360		ENSRNOG00000047302	Btbd8	-0.230575	0.0022075	0.0511679	BLPM
ENSRNOG00000019778	Ptrf	-0.840177	0.00206677	0.0481667	FS30		ENSRNOG00000020949	Hsd17b14	-1.25907	0.000883099	0.0205915	FS60		ENSRNOG00000017163	Pfkp	-0.177328	0.00284638	0.0656615	FS120		ENSRNOG00000048470	Pomp	0.355937	0.0316243	0.732032	FS180		ENSRNOG00000003888	Rgs13	-0.503457	0.0182806	0.424086	FS360		ENSRNOG00000024712	Insc	-0.256688	0.00220709	0.0511679	BLPM
ENSRNOG00000011452	Aldoc	0.473768	0.00207441	0.0482695	FS30		ENSRNOG00000010004	Ripply2	-0.516801	0.000882979	0.0205915	FS60		ENSRNOG00000001766	Tfrc	0.205379	0.00284523	0.0656615	FS120		ENSRNOG00000008145	Traf3	0.146251	0.0314884	0.732032	FS180		ENSRNOG00000046829	Kdr	-0.319031	0.0186349	0.431153	FS360		ENSRNOG00000021314	Fdft1	-0.242615	0.00221406	0.0512402	BLPM
ENSRNOG00000016511	Pitrm1	-0.32243	0.00209873	0.0487596	FS30		ENSRNOG00000061367	Atp7a	0.29867	0.000887157	0.0206539	FS60		ENSRNOG00000017191	Trim5	-0.335774	0.00285379	0.0657302	FS120		ENSRNOG00000059505	NA	-0.565634	0.032082	0.741472	FS180		ENSRNOG00000051487	Kremen1	-0.231131	0.0186878	0.431707	FS360		ENSRNOG00000022312	Lrsam1	-0.323322	0.00227325	0.0525284	BLPM
ENSRNOG00000010597	Slc5a7	-0.671216	0.00210959	0.0489359	FS30		ENSRNOG00000001073	RGD1563482	-0.56312	0.000892957	0.0207246	FS60		ENSRNOG00000031168	Arhgap15	-0.210167	0.00288559	0.0663596	FS120		ENSRNOG00000026008	Gtf2e1	0.271059	0.0322716	0.742974	FS180		ENSRNOG00000006144	Cntn3	-0.161592	0.018729	0.431986	FS360		ENSRNOG00000057943	AABR07058884.2	0.315985	0.00228556	0.0527309	BLPM
ENSRNOG00000050806	Spty2d1	0.624726	0.00211579	0.0490037	FS30		ENSRNOG00000059008	Socs7	0.305315	0.000891704	0.0207246	FS60		ENSRNOG00000007234	Cyp51	-0.311771	0.00289404	0.066451	FS120		ENSRNOG00000014835	Il1rl1	0.362648	0.0322595	0.742974	FS180		ENSRNOG00000003453	Lypd1	-0.224754	0.0189143	0.434912	FS360		ENSRNOG00000013713	LOC499240	0.578273	0.00229223	0.0527505	BLPM
ENSRNOG00000056325	Mocs2	-0.368029	0.00212591	0.0491622	FS30		ENSRNOG00000055860	Arl8b	0.241015	0.000901341	0.0208869	FS60		ENSRNOG00000053655	NA	-0.797587	0.00291239	0.0667689	FS120		ENSRNOG00000058593	Zbtb1	0.151048	0.0322967	0.742974	FS180		ENSRNOG00000020696	Pmvk	0.263728	0.0189103	0.434912	FS360		ENSRNOG00000060542	Mid2	0.222325	0.00229705	0.0527505	BLPM
ENSRNOG00000033226	Polr2m	0.820693	0.00216183	0.0499156	FS30		ENSRNOG00000037871	Sfxn5	-0.249548	0.000911502	0.0210897	FS60		ENSRNOG00000014901	Uggt1	0.179077	0.00292705	0.0670014	FS120		ENSRNOG00000009664	Ankrd42	-0.259268	0.0325447	0.745224	FS180		ENSRNOG00000057931	NA	1.01946	0.0189861	0.435889	FS360		ENSRNOG00000010520	Wrap53	0.338329	0.00229694	0.0527505	BLPM
ENSRNOG00000010529	Thbs2	-0.651349	0.00217662	0.0501797	FS30		ENSRNOG00000005183	Rtf1	0.26205	0.000929308	0.0214686	FS60		ENSRNOG00000039928	AABR07020786.1	-0.586037	0.00295643	0.0674658	FS120		ENSRNOG00000056134	NA	-0.263506	0.032506	0.745224	FS180		ENSRNOG00000024039	Serinc5	-0.155136	0.0190435	0.436028	FS360		ENSRNOG00000061484	Adamts2	0.258147	0.00230321	0.0528106	BLPM
ENSRNOG00000020467	Nrep	-0.27339	0.00220703	0.0508024	FS30		ENSRNOG00000018039	Sncb	-0.310366	0.000936324	0.0215974	FS60		ENSRNOG00000032350	Kcnip4	0.227911	0.00295503	0.0674658	FS120		ENSRNOG00000025551	Rgs22	0.318022	0.032521	0.745224	FS180		ENSRNOG00000003147	Sqstm1	0.171395	0.0190508	0.436028	FS360		ENSRNOG00000018046	Lgals8	0.281323	0.00231077	0.0529023	BLPM
ENSRNOG00000019466	Agpat2	0.559304	0.0022142	0.0508892	FS30		ENSRNOG00000000096	Pdzk1	-0.257642	0.000938688	0.0216187	FS60		ENSRNOG00000053986	NA	-0.86226	0.00296421	0.0675393	FS120		ENSRNOG00000053325	AABR07009105.1	0.457	0.0328661	0.749163	FS180		ENSRNOG00000002054	Glmn	-0.141297	0.01913	0.437158	FS360		ENSRNOG00000048726	AABR07062129.1	-0.520132	0.00232743	0.0532021	BLPM
ENSRNOG00000014008	Mfsd2a	0.485486	0.00223578	0.0512714	FS30		ENSRNOG00000015406	Pgm5	0.471011	0.000949014	0.0218229	FS60		ENSRNOG00000005491	Best3	-0.647053	0.00300121	0.0681729	FS120		ENSRNOG00000014371	Cdh13	-0.275307	0.0331614	0.749163	FS180		ENSRNOG00000010699	Trim43a	-0.685243	0.0191589	0.437158	FS360		ENSRNOG00000004591	Alg12	0.296435	0.00233518	0.0532974	BLPM
ENSRNOG00000005698	Ndufa5	0.266456	0.00223768	0.0512714	FS30		ENSRNOG00000005067	LOC100911319	-1.01082	0.000958285	0.0220024	FS60		ENSRNOG00000018803	Mkl1	0.226394	0.00300074	0.0681729	FS120		ENSRNOG00000009531	Col9a3	0.252061	0.0329386	0.749163	FS180		ENSRNOG00000016099	Id4	0.550346	0.0192132	0.437725	FS360		ENSRNOG00000013770	Folh1	-0.189854	0.00234344	0.0534038	BLPM
ENSRNOG00000026310	March1	0.323674	0.00224853	0.0514412	FS30		ENSRNOG00000017249	Zfp366	0.410847	0.000965723	0.0221393	FS60		ENSRNOG00000013092	Lonrf3	0.304301	0.00304503	0.0690626	FS120		ENSRNOG00000026087	Igfn1	-0.638407	0.0327776	0.749163	FS180		ENSRNOG00000017093	Pxdc1	0.279893	0.0193405	0.439281	FS360		ENSRNOG00000014288	Fn1	0.330924	0.00235776	0.053648	BLPM
ENSRNOG00000055580	NA	3.02619	0.00226353	0.0517053	FS30		ENSRNOG00000029528	Cbs	0.394312	0.000972627	0.0222635	FS60		ENSRNOG00000013610	Chrna5	-0.426637	0.00307761	0.069695	FS120		ENSRNOG00000001006	Nptx2	-0.38832	0.0332704	0.749163	FS180		ENSRNOG00000002341	Trim25	-0.367186	0.0193388	0.439281	FS360		ENSRNOG00000008025	Bend5	0.208484	0.00236384	0.0537043	BLPM
ENSRNOG00000010540	Mrpl45	-0.55607	0.00227664	0.0519255	FS30		ENSRNOG00000012098	Adcyap1r1	0.258359	0.000980988	0.0223525	FS60		ENSRNOG00000009629	Car2	-0.248086	0.00310713	0.0701603	FS120		ENSRNOG00000010308	Nr2f2	0.291144	0.0332276	0.749163	FS180		ENSRNOG00000052537	NA	-0.218703	0.0193826	0.439567	FS360		ENSRNOG00000014574	Entpd1	-0.256715	0.00239265	0.0541497	BLPM
ENSRNOG00000017930	Lpcat1	-0.285696	0.00231542	0.0527296	FS30		ENSRNOG00000019626	Slc27a5	-0.62031	0.000980955	0.0223525	FS60		ENSRNOG00000054459	Mboat7	-0.299879	0.00310762	0.0701603	FS120		ENSRNOG00000012036	Pcsk5	-0.158147	0.0332132	0.749163	FS180		ENSRNOG00000005641	Fbxl4	-0.149474	0.019417	0.439675	FS360		ENSRNOG00000015149	Nrg4	0.196536	0.00239436	0.0541497	BLPM
ENSRNOG00000002208	Shroom3	0.297656	0.00232412	0.0528473	FS30		ENSRNOG00000020927	Tulp2	-0.333467	0.00098006	0.0223525	FS60		ENSRNOG00000015631	Ippk	0.230917	0.00312366	0.0704152	FS120		ENSRNOG00000011407	Pragmin	0.192177	0.0331234	0.749163	FS180		ENSRNOG00000057724	Dio2	-0.23073	0.0195273	0.440931	FS360		ENSRNOG00000049054	Ntsr2	-0.332202	0.00238869	0.0541497	BLPM
ENSRNOG00000002664	Emp2	-0.80665	0.00233117	0.0529271	FS30		ENSRNOG00000015003	Pex11a	0.953531	0.000995452	0.0226477	FS60		ENSRNOG00000005877	Lrpprc	0.170509	0.00314105	0.0706999	FS120		ENSRNOG00000036615	RGD1560242	0.334953	0.0331274	0.749163	FS180		ENSRNOG00000009447	Fam221a	-0.433306	0.0195317	0.440931	FS360		ENSRNOG00000014371	Cdh13	-0.329589	0.00240964	0.0543301	BLPM
ENSRNOG00000000774	Gabbr1	-0.24235	0.00234146	0.0530802	FS30		ENSRNOG00000027061	Nxpe5	-0.900049	0.0010002	0.0226947	FS60		ENSRNOG00000011032	Lhfpl2	-0.29434	0.00316375	0.0711028	FS120		ENSRNOG00000004602	Rnf145	-0.167315	0.0329373	0.749163	FS180		ENSRNOG00000049326	Tmem234	0.199552	0.0195865	0.441497	FS360		ENSRNOG00000016180	Pdp1	0.416932	0.00240947	0.0543301	BLPM
ENSRNOG00000025297	Gpr171	0.620233	0.00234592	0.0531008	FS30		ENSRNOG00000016897	Rlbp1	-0.445201	0.00100206	0.0226947	FS60		ENSRNOG00000017783	Sfrp1	-0.602226	0.00317506	0.0712492	FS120		ENSRNOG00000001435	Ssc4d	-0.420272	0.0330386	0.749163	FS180		ENSRNOG00000022844	Pdzrn4	-0.167873	0.0196695	0.442697	FS360		ENSRNOG00000008146	Tox2	-0.235027	0.00241744	0.0544236	BLPM
ENSRNOG00000014477	Acvr2b	-0.487779	0.00236119	0.0533658	FS30		ENSRNOG00000023412	Tmem241	-0.247092	0.00100072	0.0226947	FS60		ENSRNOG00000018461	Pdgfrb	-0.259888	0.00318546	0.0713744	FS120		ENSRNOG00000019203	Eya2	0.338888	0.0333527	0.749881	FS180		ENSRNOG00000057660	NA	0.672602	0.0198387	0.445831	FS360		ENSRNOG00000038102	Elmod3	0.239666	0.00244453	0.0547442	BLPM
ENSRNOG00000061515	Fbxo45	-0.382543	0.00236725	0.053384	FS30		ENSRNOG00000033837	Cdh9	-0.418126	0.00101007	0.0228415	FS60		ENSRNOG00000050473	Rps27l	-0.593543	0.00321124	0.0718436	FS120		ENSRNOG00000018790	Kcnh4	-0.35201	0.0334966	0.751982	FS180		ENSRNOG00000010258	Vhl	0.42786	0.0198765	0.446006	FS360		ENSRNOG00000042961	Ormdl1	-0.31948	0.00244234	0.0547442	BLPM
ENSRNOG00000007701	Thoc7	-0.409338	0.00236913	0.053384	FS30		ENSRNOG00000008209	St3gal1	-0.297222	0.0010139	0.0228937	FS60		ENSRNOG00000022844	Pdzrn4	-0.230294	0.00323259	0.0722123	FS120		ENSRNOG00000056558	Gabra3	-0.20307	0.0336026	0.752827	FS180		ENSRNOG00000029441	Klhl2	0.196443	0.0199067	0.446013	FS360		ENSRNOG00000046493	Pnpo	0.37816	0.00244063	0.0547442	BLPM
ENSRNOG00000050158	Cracr2b	0.794374	0.0023926	0.0538316	FS30		ENSRNOG00000006334	Txndc16	-0.24202	0.00101902	0.0229748	FS60		ENSRNOG00000026087	Igfn1	-0.941043	0.00323909	0.0722489	FS120		ENSRNOG00000032339	Rasl12	-0.288507	0.0336919	0.752827	FS180		ENSRNOG00000027259	Faxdc2	-0.263763	0.0199695	0.446746	FS360		ENSRNOG00000060614	Pxdn	-0.207406	0.0024464	0.0547442	BLPM
ENSRNOG00000054508	Foxp2	-0.244931	0.00239914	0.0538979	FS30		ENSRNOG00000006048	Ezh2	0.270735	0.00102594	0.0230959	FS60		ENSRNOG00000019626	Slc27a5	-0.42816	0.00326151	0.0726397	FS120		ENSRNOG00000029423	RGD1562409	-0.538196	0.0337148	0.752827	FS180		ENSRNOG00000027098	Sez6l2	0.242657	0.0200678	0.448271	FS360		ENSRNOG00000017036	Sec11c	-0.234193	0.0024693	0.0551736	BLPM
ENSRNOG00000017225	Fam160b1	-0.279864	0.00240836	0.0540238	FS30		ENSRNOG00000013591	Tmem9b	-0.271063	0.00103824	0.0233379	FS60		ENSRNOG00000015867	Chst9	0.311136	0.00330185	0.0732101	FS120		ENSRNOG00000000279	Rtn4ip1	-0.193033	0.0337366	0.752827	FS180		ENSRNOG00000014358	Zic5	0.438416	0.0203602	0.454122	FS360		ENSRNOG00000004109	Zfpm2	-0.305798	0.00247792	0.0552832	BLPM
ENSRNOG00000006888	Gcfc2	-0.316963	0.00242192	0.0542466	FS30		ENSRNOG00000016770	Calm3	-0.378652	0.00104574	0.0233763	FS60		ENSRNOG00000059746	NA	0.288118	0.00330019	0.0732101	FS120		ENSRNOG00000028390	Hhipl1	0.228444	0.0338107	0.753351	FS180		ENSRNOG00000048308	Dr1	0.358844	0.0203912	0.454131	FS360		ENSRNOG00000003756	Lancl3	-0.264679	0.00249048	0.0554804	BLPM
ENSRNOG00000010747	Dap	-0.317085	0.00243643	0.0544901	FS30		ENSRNOG00000020835	Hipk4	-0.261929	0.00104568	0.0233763	FS60		ENSRNOG00000019193	Stx1b	-0.191664	0.00330687	0.0732101	FS120		ENSRNOG00000024617	AC099444.1	-0.349478	0.0341727	0.76028	FS180		ENSRNOG00000011226	Timm8a1	0.593706	0.0204327	0.454375	FS360		ENSRNOG00000008949	Synpo2l	0.620563	0.00250196	0.0556528	BLPM
ENSRNOG00000059956	Bcl6b	0.929993	0.00244932	0.0546143	FS30		ENSRNOG00000006615	Mtap	0.476755	0.00104445	0.0233763	FS60		ENSRNOG00000027012	Usp54	0.23996	0.00330329	0.0732101	FS120		ENSRNOG00000016122	Hmgcr	-0.190965	0.0342878	0.761701	FS180		ENSRNOG00000022636	Alpk1	-0.194566	0.0205276	0.455806	FS360		ENSRNOG00000019770	Bnc1	-0.686989	0.0025168	0.0558993	BLPM
ENSRNOG00000011140	Fam213a	-0.416326	0.00245285	0.0546143	FS30		ENSRNOG00000042271	NA	-0.348947	0.00104619	0.0233763	FS60		ENSRNOG00000005564	Ubn2	0.175937	0.00331891	0.0733672	FS120		ENSRNOG00000024549	Mum1	-0.225514	0.0344041	0.763146	FS180		ENSRNOG00000009771	Cdh10	-0.20293	0.0206117	0.456806	FS360		ENSRNOG00000019555	Arap1	-0.273195	0.00254215	0.0563782	BLPM
ENSRNOG00000031312	Tnfrsf1a	-0.6649	0.00245293	0.0546143	FS30		ENSRNOG00000056753	Hectd2	0.2909	0.00107555	0.0239965	FS60		ENSRNOG00000004861	Itga4	-0.247674	0.00338965	0.0748194	FS120		ENSRNOG00000009339	Cenpe	0.397405	0.0347082	0.768684	FS180		ENSRNOG00000016367	Vasp	-0.264147	0.0206341	0.456806	FS360		ENSRNOG00000001963	Mx2	-0.408663	0.00255155	0.0564184	BLPM
ENSRNOG00000057367	Glud1	-0.219745	0.00246403	0.0547124	FS30		ENSRNOG00000011201	Cmtm8	0.539025	0.00108064	0.0240524	FS60		ENSRNOG00000010598	Hs3st1	-0.201435	0.00340189	0.074978	FS120		ENSRNOG00000022802	Tmem184b	-0.151179	0.0347571	0.768684	FS180		ENSRNOG00000011251	Hcrtr2	0.261162	0.0206881	0.45732	FS360		ENSRNOG00000020605	Pstk	0.193359	0.00254975	0.0564184	BLPM
ENSRNOG00000057941	NA	-0.375726	0.00246466	0.0547124	FS30		ENSRNOG00000050047	LOC100359907	-1.02298	0.00108126	0.0240524	FS60		ENSRNOG00000057404	Slc47a1	-0.688243	0.00340814	0.0750044	FS120		ENSRNOG00000023109	Icoslg	0.257363	0.0349661	0.771443	FS180		ENSRNOG00000029773	Atm	0.150134	0.0208399	0.459312	FS360		ENSRNOG00000016566	Arhgap39	0.19107	0.00256984	0.0566121	BLPM
ENSRNOG00000017243	Bnip3	-0.306827	0.00249281	0.0551581	FS30		ENSRNOG00000013707	Spata13	0.286152	0.00109483	0.0243182	FS60		ENSRNOG00000026036	Pdyn	0.684969	0.00341456	0.0750344	FS120		ENSRNOG00000009837	LOC679811	-0.133519	0.0349855	0.771443	FS180		ENSRNOG00000055545	NA	-0.59275	0.0208289	0.459312	FS360		ENSRNOG00000013798	Fnbp1l	0.199463	0.00257172	0.0566121	BLPM
ENSRNOG00000055036	RGD1311164	-0.340424	0.00249579	0.0551581	FS30		ENSRNOG00000012620	Syngr3	-0.271237	0.00109967	0.0243896	FS60		ENSRNOG00000036698	Nploc4	0.18505	0.00343064	0.0752761	FS120		ENSRNOG00000006779	Crot	0.237057	0.0351152	0.771999	FS180		ENSRNOG00000004863	Mpped2	-0.19999	0.0208917	0.459458	FS360		ENSRNOG00000015567	Slc9a2	0.267798	0.00256546	0.0566121	BLPM
ENSRNOG00000022356	Zc2hc1a	-0.326244	0.00248945	0.0551581	FS30		ENSRNOG00000015594	Rftn2	-0.296507	0.00110294	0.0244259	FS60		ENSRNOG00000017445	Tubb2b	-0.265883	0.00344087	0.075278	FS120		ENSRNOG00000053070	NA	-0.331712	0.0351349	0.771999	FS180		ENSRNOG00000018373	Tln2	-0.171827	0.0209083	0.459458	FS360		ENSRNOG00000060603	Nhsl1	-0.209349	0.00260539	0.0572685	BLPM
ENSRNOG00000033110	Svep1	0.373518	0.00250735	0.0553319	FS30		ENSRNOG00000003813	Kcnk10	-0.289853	0.00111262	0.0246041	FS60		ENSRNOG00000028329	Zfp438	-0.198185	0.00344043	0.075278	FS120		ENSRNOG00000027061	Nxpe5	-0.360959	0.0352182	0.771999	FS180		ENSRNOG00000023013	March3	-0.156891	0.021363	0.467557	FS360		ENSRNOG00000000571	Psap	0.336759	0.00260972	0.0572792	BLPM
ENSRNOG00000009094	Nudt4	-0.322172	0.0025148	0.0553392	FS30		ENSRNOG00000022455	Cptp	-0.488142	0.0011144	0.0246072	FS60		ENSRNOG00000046566	Tub	0.235603	0.00345388	0.0754513	FS120		ENSRNOG00000015495	Slc25a37	0.24032	0.0351938	0.771999	FS180		ENSRNOG00000051450	Abracl	0.313335	0.0213711	0.467557	FS360		ENSRNOG00000010633	Acsl1	-0.174765	0.00264776	0.0578005	BLPM
ENSRNOG00000007455	Tmem132e	-0.416187	0.00251508	0.0553392	FS30		ENSRNOG00000011705	Stmn2	-0.244232	0.00112861	0.0248842	FS60		ENSRNOG00000060160	NA	-0.871795	0.0034737	0.0756613	FS120		ENSRNOG00000020792	Etv4	-0.373282	0.0355279	0.777643	FS180		ENSRNOG00000046452	Fcgr2b	-0.316932	0.0213383	0.467557	FS360		ENSRNOG00000002141	Cd200	0.231478	0.00264551	0.0578005	BLPM
ENSRNOG00000060518	AABR07015057.1	-0.874188	0.00255039	0.0560336	FS30		ENSRNOG00000061687	NA	-0.795436	0.00113355	0.0249565	FS60		ENSRNOG00000020828	Pde4a	0.19705	0.00347134	0.0756613	FS120		ENSRNOG00000010540	Mrpl45	-0.314965	0.0357235	0.780777	FS180		ENSRNOG00000027919	Rdh13	0.212471	0.0214666	0.468268	FS360		ENSRNOG00000039649	Lnp1	-0.58381	0.00263758	0.0578005	BLPM
ENSRNOG00000020703	Sipa1l3	0.31224	0.00256403	0.0562507	FS30		ENSRNOG00000007849	Zmat5	-0.30097	0.00114772	0.0252313	FS60		ENSRNOG00000012962	Nudt16	-0.517264	0.00349262	0.075962	FS120		ENSRNOG00000038877	Btn2a2	0.679805	0.0361148	0.781297	FS180		ENSRNOG00000019964	Taok2	0.163208	0.0214488	0.468268	FS360		ENSRNOG00000051555	NA	-0.37564	0.00264901	0.0578005	BLPM
ENSRNOG00000027491	Vldlr	-0.230077	0.00257136	0.0563289	FS30		ENSRNOG00000014758	Lgi1	-0.30746	0.00115566	0.0253687	FS60		ENSRNOG00000057676	Polr2m	-0.320609	0.00351171	0.0762653	FS120		ENSRNOG00000016225	Fgd3	0.219032	0.0358661	0.781297	FS180		ENSRNOG00000008510	Abtb2	-0.175031	0.0216445	0.471457	FS360		ENSRNOG00000045857	Tmed8	-0.183392	0.00268534	0.0585074	BLPM
ENSRNOG00000037476	Galnt9	0.300908	0.00257819	0.0563562	FS30		ENSRNOG00000021472	Ermn	-0.375699	0.00116333	0.0254996	FS60		ENSRNOG00000016011	Plekhg1	-0.179965	0.00351773	0.0762844	FS120		ENSRNOG00000022136	LOC683549	-0.314907	0.0359074	0.781297	FS180		ENSRNOG00000010535	Cdh18	-0.183558	0.02187	0.471643	FS360		ENSRNOG00000058311	NA	-0.750705	0.00269033	0.0585305	BLPM
ENSRNOG00000033663	P4ha2	0.246118	0.00258063	0.0563562	FS30		ENSRNOG00000006807	Aldob	0.834173	0.00117161	0.0255406	FS60		ENSRNOG00000008332	Smo	0.405586	0.00352691	0.0763717	FS120		ENSRNOG00000051875	NA	0.449052	0.0360327	0.781297	FS180		ENSRNOG00000018260	Hrh2	0.234789	0.0218749	0.471643	FS360		ENSRNOG00000017699	Mill1	-0.612477	0.00270646	0.0587954	BLPM
ENSRNOG00000026061	RGD1566226	0.484405	0.0025839	0.0563562	FS30		ENSRNOG00000016526	Dsg2	-0.395027	0.00117201	0.0255406	FS60		ENSRNOG00000017964	Slc22a25	-0.547802	0.00356313	0.0770435	FS120		ENSRNOG00000048969	Nom1	0.161364	0.0360031	0.781297	FS180		ENSRNOG00000005620	Lcp2	-0.235268	0.021786	0.471643	FS360		ENSRNOG00000052142	Ahsa2	0.218446	0.00275433	0.0594879	BLPM
ENSRNOG00000024553	Cyb5d2	-0.433495	0.00259126	0.0564079	FS30		ENSRNOG00000002525	Ptgs2	-0.602816	0.00117097	0.0255406	FS60		ENSRNOG00000014075	Clybl	-0.22341	0.00357059	0.0770693	FS120		ENSRNOG00000001979	Rcan1	0.360778	0.0361012	0.781297	FS180		ENSRNOG00000059919	Mtg2	0.176831	0.0217818	0.471643	FS360		ENSRNOG00000026807	LOC362863	0.41714	0.00275152	0.0594879	BLPM
ENSRNOG00000016595	Hhex	-1.30912	0.00259694	0.0564079	FS30		ENSRNOG00000002104	Scaf4	0.245985	0.00117059	0.0255406	FS60		ENSRNOG00000016679	Tmc7	-0.198663	0.00357471	0.0770693	FS120		ENSRNOG00000049593	Wbp11	-0.416205	0.0359884	0.781297	FS180		ENSRNOG00000011990	NA	0.401843	0.0217541	0.471643	FS360		ENSRNOG00000020014	Myh14	-0.295602	0.00275101	0.0594879	BLPM
ENSRNOG00000005264	Sav1	-0.428295	0.00259758	0.0564079	FS30		ENSRNOG00000011667	Fastk	-0.287437	0.00117374	0.0255411	FS60		ENSRNOG00000046254	Adgre1	-0.436035	0.00360905	0.077411	FS120		ENSRNOG00000019455	Ap4b1	0.253263	0.0364691	0.782591	FS180		ENSRNOG00000061729	NA	-0.636374	0.0218142	0.471643	FS360		ENSRNOG00000001094	Zfp316	-0.473994	0.00275411	0.0594879	BLPM
ENSRNOG00000016752	Crispld2	0.725888	0.00260503	0.0564136	FS30		ENSRNOG00000021855	Kcp	-0.607847	0.00117932	0.0255883	FS60		ENSRNOG00000057724	Dio2	-0.265582	0.0035975	0.077411	FS120		ENSRNOG00000032788	Dysf	0.249972	0.0364901	0.782591	FS180		ENSRNOG00000008605	Ost4	0.561279	0.021801	0.471643	FS360		ENSRNOG00000004646	Tpo	-0.778143	0.00277785	0.0599089	BLPM
ENSRNOG00000009285	Tssc1	0.242533	0.00260539	0.0564136	FS30		ENSRNOG00000012999	Phb2	-0.479956	0.0011786	0.0255883	FS60		ENSRNOG00000038085	Rpe	0.198225	0.00361665	0.077411	FS120		ENSRNOG00000060952	NA	0.319001	0.036419	0.782591	FS180		ENSRNOG00000016573	Dgat2	0.180541	0.0219627	0.472277	FS360		ENSRNOG00000009910	Swap70	-0.253676	0.00278639	0.0600061	BLPM
ENSRNOG00000057855	F5	0.744487	0.00261926	0.056632	FS30		ENSRNOG00000033134	Mef2c	-0.29398	0.00118586	0.025693	FS60		ENSRNOG00000019671	Rsbn1	0.20998	0.00360924	0.077411	FS120		ENSRNOG00000010827	Ptbp2	-0.146721	0.0363049	0.782591	FS180		ENSRNOG00000000068	Ppp2r5a	-0.176898	0.0219678	0.472277	FS360		ENSRNOG00000015713	Parva	0.265233	0.00280663	0.0603547	BLPM
ENSRNOG00000011945	Cyfip1	0.226023	0.00263347	0.056857	FS30		ENSRNOG00000011655	Dcaf10	0.266406	0.00120984	0.0261371	FS60		ENSRNOG00000030104	Vom2r46	0.296272	0.00361219	0.077411	FS120		ENSRNOG00000027592	Rerg	0.239177	0.0363436	0.782591	FS180		ENSRNOG00000024294	NA	-0.327599	0.0221605	0.475731	FS360		ENSRNOG00000014030	Synm	0.338447	0.00282419	0.0606446	BLPM
ENSRNOG00000059734	AABR07043564.1	0.238386	0.00264493	0.0570222	FS30		ENSRNOG00000015177	Sun2	0.402335	0.00120939	0.0261371	FS60		ENSRNOG00000005772	Hacd4	0.425644	0.0036271	0.0775227	FS120		ENSRNOG00000030104	Vom2r46	0.231766	0.0363226	0.782591	FS180		ENSRNOG00000003855	Dnaja3	0.193071	0.0222407	0.476549	FS360		ENSRNOG00000016102	Ebf3	0.875638	0.00283715	0.0607478	BLPM
ENSRNOG00000000151	Ldlrap1	-0.270426	0.00267013	0.0574827	FS30		ENSRNOG00000057672	NA	0.873201	0.00122067	0.0263331	FS60		ENSRNOG00000020706	Kcnn3	0.175451	0.00363464	0.0775721	FS120		ENSRNOG00000060379	Foxred1	0.199096	0.0367554	0.787148	FS180		ENSRNOG00000023334	Parp14	-0.265503	0.0222735	0.476549	FS360		ENSRNOG00000010332	Nipsnap3b	-0.526607	0.00283461	0.0607478	BLPM
ENSRNOG00000000033	Tmcc2	-0.292209	0.00268541	0.0577285	FS30		ENSRNOG00000000657	Nek7	-0.235257	0.001223	0.0263455	FS60		ENSRNOG00000004437	Map2k6	0.207892	0.00364516	0.0776848	FS120		ENSRNOG00000057569	Ahnak	0.226478	0.0368719	0.788508	FS180		ENSRNOG00000008526	Pdzd3	0.554505	0.0222947	0.476549	FS360		ENSRNOG00000028097	Slc7a14	-0.229723	0.00287235	0.0614129	BLPM
ENSRNOG00000007290	Atp1a2	-0.206945	0.00269306	0.0578099	FS30		ENSRNOG00000002360	Gabrg1	-0.237998	0.00123723	0.0266138	FS60		ENSRNOG00000017172	Mvb12b	0.175013	0.00369252	0.0784718	FS120		ENSRNOG00000004265	RGD1559731	-0.322561	0.0370488	0.79002	FS180		ENSRNOG00000057153	Pla1a	0.324398	0.0224039	0.478196	FS360		ENSRNOG00000026136	Tnfaip8	0.29247	0.0029079	0.0620839	BLPM
ENSRNOG00000011913	Cp	0.22485	0.00269888	0.0578519	FS30		ENSRNOG00000008140	Rpl15	-0.736522	0.00124444	0.0267305	FS60		ENSRNOG00000060858	NA	0.267911	0.00369266	0.0784718	FS120		ENSRNOG00000010268	Vom2r44	0.310065	0.0370085	0.79002	FS180		ENSRNOG00000003242	Gulp1	-0.207041	0.0225374	0.479669	FS360		ENSRNOG00000009802	Fam124a	-0.241935	0.00292804	0.0623489	BLPM
ENSRNOG00000017731	Agpat4	0.231143	0.00272166	0.0582447	FS30		ENSRNOG00000029316	Gtf2f2	-0.286181	0.00125009	0.0268135	FS60		ENSRNOG00000013269	Tnfsf10	-0.370088	0.00369831	0.0784794	FS120		ENSRNOG00000014142	Ogfrl1	-0.156705	0.0371594	0.790116	FS180		ENSRNOG00000013658	Nefl	0.401048	0.0225297	0.479669	FS360		ENSRNOG00000057056	Rab5a	-0.197746	0.00292869	0.0623489	BLPM
ENSRNOG00000019229	Fbl	0.509978	0.00272499	0.0582447	FS30		ENSRNOG00000061488	NA	-0.495099	0.00125862	0.0269194	FS60		ENSRNOG00000007675	Gpr63	0.246378	0.00372997	0.078767	FS120		ENSRNOG00000017456	Vstm2b	0.195172	0.0371525	0.790116	FS180		ENSRNOG00000001793	Heg1	0.170092	0.0227039	0.482522	FS360		ENSRNOG00000047471	Rsph4a	0.79465	0.00293992	0.0624285	BLPM
ENSRNOG00000033694	Klf16	-0.576385	0.0027423	0.0583969	FS30		ENSRNOG00000001960	Sult1d1	0.604108	0.00125859	0.0269194	FS60		ENSRNOG00000028075	LOC360479	-0.556392	0.0037176	0.078767	FS120		ENSRNOG00000042592	Rgs10	-0.211075	0.0372152	0.790173	FS180		ENSRNOG00000000606	Pcdh15	-0.135669	0.0228302	0.484514	FS360		ENSRNOG00000005998	Smoc1	-0.404025	0.00294082	0.0624285	BLPM
ENSRNOG00000014338	Slc25a25	0.361547	0.00274019	0.0583969	FS30		ENSRNOG00000010784	Scg3	-0.300363	0.00126349	0.026985	FS60		ENSRNOG00000014104	Myo5b	0.256915	0.0037382	0.078767	FS120		ENSRNOG00000009522	Adra1a	-0.156253	0.0374059	0.790625	FS180		ENSRNOG00000017671	Rasa3	-0.161282	0.023076	0.489034	FS360		ENSRNOG00000032461	Bin2a	0.886758	0.00297064	0.0629715	BLPM
ENSRNOG00000046204	Tspan15	-0.292202	0.00274382	0.0583969	FS30		ENSRNOG00000033654	LOC501038	-0.38562	0.00126674	0.027016	FS60		ENSRNOG00000049469	NA	-1.07226	0.00373842	0.078767	FS120		ENSRNOG00000007299	Caap1	0.137958	0.0373623	0.790625	FS180		ENSRNOG00000012750	Pabpc1l	1.47985	0.0231519	0.489944	FS360		ENSRNOG00000020423	Apc	-0.191811	0.00299669	0.0634335	BLPM
ENSRNOG00000013547	Slc6a12	-0.759189	0.00275021	0.0584497	FS30		ENSRNOG00000046333	Ablim1	-0.253742	0.00126876	0.0270207	FS60		ENSRNOG00000012620	Syngr3	-0.216101	0.00372307	0.078767	FS120		ENSRNOG00000045636	Fasn	-0.19355	0.037449	0.790625	FS180		ENSRNOG00000005697	Slc6a11	-0.151854	0.0232017	0.4903	FS360		ENSRNOG00000006420	Rbm38	0.508777	0.00300883	0.0635999	BLPM
ENSRNOG00000053655	NA	-1.08193	0.00277631	0.0587615	FS30		ENSRNOG00000050553	Atp6v1c2	0.337212	0.00127589	0.027065	FS60		ENSRNOG00000008431	Gabbr2	0.251556	0.0037779	0.0794471	FS120		ENSRNOG00000010735	Nfyc	0.137538	0.0374412	0.790625	FS180		ENSRNOG00000017858	Tsr3	-0.493406	0.0232394	0.490402	FS360		ENSRNOG00000011253	RGD1304810	-0.193445	0.00305429	0.0644694	BLPM
ENSRNOG00000056832	NA	-0.721201	0.00277666	0.0587615	FS30		ENSRNOG00000020113	Cnnm2	0.240998	0.00127863	0.027065	FS60		ENSRNOG00000023381	Proca1	-0.316812	0.00378442	0.0794471	FS120		ENSRNOG00000020102	Sirt2	0.139275	0.0375114	0.790821	FS180		ENSRNOG00000000130	Dnajb5	0.231497	0.0233742	0.492548	FS360		ENSRNOG00000001079	Daglb	0.263939	0.00306162	0.0645325	BLPM
ENSRNOG00000053850	Rdh5	-0.767682	0.00277275	0.0587615	FS30		ENSRNOG00000002524	Gpr37	-0.323827	0.00127987	0.027065	FS60		ENSRNOG00000006681	Rdh10	0.275135	0.00379212	0.0794471	FS120		ENSRNOG00000057089	AC117096.1	0.378816	0.0376466	0.791429	FS180		ENSRNOG00000015902	Cpxm2	-0.38	0.023526	0.494146	FS360		ENSRNOG00000014197	Tmem51	-0.293127	0.00309041	0.0650471	BLPM
ENSRNOG00000012623	Arf4	0.288282	0.00278741	0.0589057	FS30		ENSRNOG00000005037	Kif18a	-0.622464	0.00127799	0.027065	FS60		ENSRNOG00000025394	Tanc1	0.206969	0.00378762	0.0794471	FS120		ENSRNOG00000043068	Tipin	-0.25978	0.0376251	0.791429	FS180		ENSRNOG00000014060	Mras	-0.143853	0.0235497	0.494146	FS360		ENSRNOG00000026870	Clic6	0.780244	0.00310731	0.0652184	BLPM
ENSRNOG00000029773	Atm	0.21352	0.00279253	0.0589306	FS30		ENSRNOG00000024964	Nufip2	0.262875	0.00127953	0.027065	FS60		ENSRNOG00000002052	Ccdc80	-0.343553	0.00380864	0.0795684	FS120		ENSRNOG00000004361	Parp10	0.372572	0.0377168	0.791787	FS180		ENSRNOG00000018725	Phkg2	0.259989	0.0235296	0.494146	FS360		ENSRNOG00000002932	Wdr19	0.217678	0.00310356	0.0652184	BLPM
ENSRNOG00000023708	Tmem176a	-0.824533	0.00281357	0.0592911	FS30		ENSRNOG00000017671	Rasa3	-0.253016	0.00128894	0.0272185	FS60		ENSRNOG00000030515	Nfasc	0.222523	0.0038085	0.0795684	FS120		ENSRNOG00000014365	Gne	0.156317	0.037887	0.794239	FS180		ENSRNOG00000043329	Rnf180	-0.168703	0.0235864	0.494218	FS360		ENSRNOG00000019328	Phgdh	-0.269699	0.00312254	0.0654457	BLPM
ENSRNOG00000010872	Ckb	0.38145	0.00282781	0.0594236	FS30		ENSRNOG00000052486	Kcna6	0.301962	0.00129163	0.0272368	FS60		ENSRNOG00000019996	Slc16a1	-0.256459	0.00384858	0.0802896	FS120		ENSRNOG00000059705	Elmo1	0.161483	0.0380566	0.796673	FS180		ENSRNOG00000006025	Lamb3	0.762617	0.0236407	0.49466	FS360		ENSRNOG00000015902	Cpxm2	-0.553825	0.00315632	0.0660607	BLPM
ENSRNOG00000047796	Pcbd2	-0.466145	0.00282689	0.0594236	FS30		ENSRNOG00000047611	Top1	0.238379	0.00130089	0.0273937	FS60		ENSRNOG00000010282	Ninj2	-0.269518	0.00386468	0.0804446	FS120		ENSRNOG00000053984	NA	-0.252536	0.038335	0.799191	FS180		ENSRNOG00000061928	Myo1e	-0.194621	0.0238147	0.497543	FS360		ENSRNOG00000025691	Pla2g7	-0.63228	0.00318688	0.0666067	BLPM
ENSRNOG00000024435	Wbscr17	0.398041	0.00284222	0.0596428	FS30		ENSRNOG00000024657	Mfsd4	-0.244373	0.001323	0.0278201	FS60		ENSRNOG00000019843	St3gal3	0.208181	0.00386685	0.0804446	FS120		ENSRNOG00000058862	NA	0.2906	0.0382841	0.799191	FS180		ENSRNOG00000001079	Daglb	0.230224	0.0238454	0.497543	FS360		ENSRNOG00000009629	Car2	-0.221751	0.00320656	0.0669241	BLPM
ENSRNOG00000006565	Fstl4	0.383492	0.00287293	0.0601129	FS30		ENSRNOG00000010330	Mark3	0.229873	0.00133618	0.0280578	FS60		ENSRNOG00000033894	Nrg3	0.199502	0.00390022	0.0810251	FS120		ENSRNOG00000001094	Zfp316	-0.339933	0.038338	0.799191	FS180		ENSRNOG00000026589	Dpy19l1	-0.162783	0.0239034	0.498054	FS360		ENSRNOG00000061928	Myo1e	-0.206039	0.00325733	0.067778	BLPM
ENSRNOG00000026519	NA	0.623926	0.00287668	0.0601129	FS30		ENSRNOG00000038909	Pou3f3	-0.437981	0.00134606	0.0282259	FS60		ENSRNOG00000038980	Lypd6	-0.409598	0.00392203	0.0813644	FS120		ENSRNOG00000026963	Hsp90b1	0.171384	0.0384477	0.800358	FS180		ENSRNOG00000005099	Top3a	-0.210485	0.0239516	0.498361	FS360		ENSRNOG00000004040	Abca8	-0.247265	0.00326074	0.067778	BLPM
ENSRNOG00000032948	Tyk2	-0.322788	0.00286953	0.0601129	FS30		ENSRNOG00000021478	Tpd52l1	-0.240639	0.00135095	0.0282889	FS60		ENSRNOG00000015180	Kdm8	-0.292023	0.00393675	0.0815555	FS120		ENSRNOG00000032461	Bin2a	0.692788	0.0385659	0.800578	FS180		ENSRNOG00000009951	Aif1l	-0.359013	0.02406	0.498524	FS360		ENSRNOG00000046254	Adgre1	-0.4063	0.0032657	0.067778	BLPM
ENSRNOG00000029608	Nkain2	0.364494	0.00289323	0.0603745	FS30		ENSRNOG00000018610	Pde6d	0.268631	0.00135317	0.0282958	FS60		ENSRNOG00000010997	Ednrb	-0.31159	0.00394848	0.0815709	FS120		ENSRNOG00000058906	Ptprh	0.485584	0.0385432	0.800578	FS180		ENSRNOG00000018796	Herpud1	0.289047	0.0240302	0.498524	FS360		ENSRNOG00000015986	Rassf8	-0.186883	0.00326152	0.067778	BLPM
ENSRNOG00000014148	Ap5m1	-0.234202	0.0029218	0.0607635	FS30		ENSRNOG00000020915	Setd2	0.211535	0.00135741	0.0283448	FS60		ENSRNOG00000020533	Htra1	0.262312	0.00394719	0.0815709	FS120		ENSRNOG00000019577	Adamts19	-0.256418	0.0388783	0.800658	FS180		ENSRNOG00000016470	Ndufa10	0.216592	0.0240075	0.498524	FS360		ENSRNOG00000010263	Cldn11	0.281252	0.00328611	0.0680119	BLPM
ENSRNOG00000008673	Arpc3	0.320968	0.00294842	0.0607635	FS30		ENSRNOG00000042977	Mtx1	-0.278075	0.00136107	0.0283818	FS60		ENSRNOG00000017020	Inpp5d	-0.216755	0.00396281	0.081753	FS120		ENSRNOG00000045771	Chl1	-0.143238	0.0389644	0.800658	FS180		ENSRNOG00000011357	Shbg	-0.554942	0.02414	0.499486	FS360		ENSRNOG00000002146	Pkd2	0.175095	0.00328514	0.0680119	BLPM
ENSRNOG00000061088	Atf1	0.207928	0.0029451	0.0607635	FS30		ENSRNOG00000004861	Itga4	-0.324368	0.00136496	0.0284234	FS60		ENSRNOG00000047746	LOC100909555	-0.571524	0.00397667	0.0818417	FS120		ENSRNOG00000057945	Fancg	0.657126	0.0390539	0.800658	FS180		ENSRNOG00000047816	Ccs	0.243286	0.0241935	0.499898	FS360		ENSRNOG00000002145	Tmprss7	-0.430083	0.0033306	0.0688251	BLPM
ENSRNOG00000007804	C1galt1	-0.410892	0.00294649	0.0607635	FS30		ENSRNOG00000011882	Gab2	0.246845	0.00136834	0.0284543	FS60		ENSRNOG00000025725	LOC100910068	-0.494288	0.00398366	0.0818417	FS120		ENSRNOG00000061910	Igfbp3	0.637096	0.0390135	0.800658	FS180		ENSRNOG00000010183	Fam198b	-0.265518	0.0242418	0.500202	FS360		ENSRNOG00000006975	Wasl	0.203801	0.00333465	0.0688251	BLPM
ENSRNOG00000005736	Eif1ax	-0.484679	0.00292888	0.0607635	FS30		ENSRNOG00000000824	Dse	0.341945	0.00138654	0.0287655	FS60		ENSRNOG00000013491	Setx	0.178923	0.00397908	0.0818417	FS120		ENSRNOG00000013641	Myo7a	0.386007	0.0389472	0.800658	FS180		ENSRNOG00000058047	AABR07000733.1	0.410117	0.0244021	0.500497	FS360		ENSRNOG00000014296	Syt10	0.513876	0.00335274	0.0691026	BLPM
ENSRNOG00000030127	Eml2	-0.19665	0.00293527	0.0607635	FS30		ENSRNOG00000016361	Plcd4	0.295714	0.00138715	0.0287655	FS60		ENSRNOG00000015055	Scg2	-0.189976	0.00399902	0.0820435	FS120		ENSRNOG00000052813	NA	0.524464	0.0387689	0.800658	FS180		ENSRNOG00000012165	Ccdc129	0.538536	0.024291	0.500497	FS360		ENSRNOG00000054008	Scamp5	-0.196309	0.00335837	0.069123	BLPM
ENSRNOG00000018986	Fbxl19	-0.325563	0.00294321	0.0607635	FS30		ENSRNOG00000002935	Ankrd40	-0.321504	0.00141571	0.0293174	FS60		ENSRNOG00000059510	AABR07027870.1	0.172069	0.00402313	0.0821517	FS120		ENSRNOG00000054295	NA	-0.369282	0.0390401	0.800658	FS180		ENSRNOG00000010747	Dap	-0.197921	0.0243385	0.500497	FS360		ENSRNOG00000014142	Ogfrl1	-0.243504	0.00336988	0.0692641	BLPM
ENSRNOG00000010381	Mknk1	-0.247625	0.00294208	0.0607635	FS30		ENSRNOG00000058425	NA	-1.70813	0.00142517	0.0294725	FS60		ENSRNOG00000010184	Brk1	0.203667	0.00404804	0.0821517	FS120		ENSRNOG00000055721	Rnf128	0.218963	0.0387189	0.800658	FS180		ENSRNOG00000052134	Pigy	-0.31863	0.0243815	0.500497	FS360		ENSRNOG00000018886	Aaed1	0.17297	0.00341742	0.0699382	BLPM
ENSRNOG00000026646	Ndufs5	-0.556385	0.00291969	0.0607635	FS30		ENSRNOG00000003346	Fancb	-0.737431	0.00142851	0.0295009	FS60		ENSRNOG00000002863	Cacna1e	0.263571	0.00403709	0.0821517	FS120		ENSRNOG00000013712	Tex261	0.429132	0.0388153	0.800658	FS180		ENSRNOG00000019318	Syt3	0.21299	0.0244243	0.500497	FS360		ENSRNOG00000018683	LOC100909609	-0.188254	0.00341917	0.0699382	BLPM
ENSRNOG00000019875	Matr3	-0.215286	0.0029533	0.0607804	FS30		ENSRNOG00000026519	NA	1.40885	0.00143886	0.0296739	FS60		ENSRNOG00000011803	Lrfn2	0.263961	0.0040486	0.0821517	FS120		ENSRNOG00000011517	Tnfrsf21	-0.155646	0.0392808	0.804202	FS180		ENSRNOG00000005575	Abi3	-0.3449	0.0249037	0.502359	FS360		ENSRNOG00000011416	Vegfc	-0.260861	0.00341818	0.0699382	BLPM
ENSRNOG00000004172	Pdk2	-0.298227	0.00298747	0.0613992	FS30		ENSRNOG00000011463	Psmb2	0.257286	0.00144134	0.029684	FS60		ENSRNOG00000051776	NA	-0.615589	0.00403253	0.0821517	FS120		ENSRNOG00000000477	Daxx	0.33411	0.0393965	0.805255	FS180		ENSRNOG00000019455	Ap4b1	0.272456	0.0253751	0.502359	FS360		ENSRNOG00000027276	Xkr4	-0.278885	0.00342148	0.0699382	BLPM
ENSRNOG00000024661	Hn1l	-0.491116	0.00300949	0.0617668	FS30		ENSRNOG00000054514	Mkln1	0.234611	0.00144464	0.0297111	FS60		ENSRNOG00000061005	NA	-0.76208	0.00404505	0.0821517	FS120		ENSRNOG00000060063	Naa10	0.240918	0.0394404	0.805255	FS180		ENSRNOG00000021433	Arhgef39	-0.522321	0.0250042	0.502359	FS360		ENSRNOG00000000906	Medag	-0.462146	0.00345243	0.0702813	BLPM
ENSRNOG00000002708	Phf8	0.219204	0.00301673	0.0618306	FS30		ENSRNOG00000021153	Fkbp2	-0.590735	0.00144905	0.0297611	FS60		ENSRNOG00000019667	Ppfibp2	-0.274767	0.00402917	0.0821517	FS120		ENSRNOG00000006523	Atl2	0.133316	0.0399254	0.805616	FS180		ENSRNOG00000045649	Arrdc3	0.221368	0.0248291	0.502359	FS360		ENSRNOG00000013194	Rps6ka2	0.172578	0.00344365	0.0702813	BLPM
ENSRNOG00000000095	Gpr89b	-0.230377	0.00303184	0.0618667	FS30		ENSRNOG00000007427	Entpd6	0.311016	0.00146339	0.0299735	FS60		ENSRNOG00000061690	Sycp2	0.296487	0.00401226	0.0821517	FS120		ENSRNOG00000047790	B9d1	-0.339634	0.0395823	0.805616	FS180		ENSRNOG00000002840	Atp5b	0.215753	0.0247194	0.502359	FS360		ENSRNOG00000020078	Vstm4	-0.324903	0.00344934	0.0702813	BLPM
ENSRNOG00000007981	Klhl23	-0.475057	0.00302519	0.0618667	FS30		ENSRNOG00000037514	Qser1	0.22225	0.00146264	0.0299735	FS60		ENSRNOG00000029316	Gtf2f2	-0.193443	0.00407598	0.0825943	FS120		ENSRNOG00000017959	Ccdc37	0.220785	0.0399452	0.805616	FS180		ENSRNOG00000053638	Clec12b	-0.758082	0.0251902	0.502359	FS360		ENSRNOG00000023116	Agmo	-0.244141	0.0034828	0.0705137	BLPM
ENSRNOG00000046797	Rpusd2	-1.31641	0.00302761	0.0618667	FS30		ENSRNOG00000019957	Lrig2	0.227956	0.00147187	0.0301061	FS60		ENSRNOG00000051941	Fam78b	0.238816	0.00410245	0.0828633	FS120		ENSRNOG00000026787	Disp2	0.202898	0.0397873	0.805616	FS180		ENSRNOG00000009172	Cpvl	-0.343406	0.0252105	0.502359	FS360		ENSRNOG00000004367	Elk3	-0.241519	0.00347772	0.0705137	BLPM
ENSRNOG00000009156	Tra2a	-0.236003	0.00303503	0.0618667	FS30		ENSRNOG00000011929	Abcd3	0.219246	0.00148015	0.0302304	FS60		ENSRNOG00000007018	Mapkbp1	0.194306	0.00410602	0.0828633	FS120		ENSRNOG00000021669	Mybl1	-0.253765	0.0397051	0.805616	FS180		ENSRNOG00000056740	Cylc1	1.55358	0.0247802	0.502359	FS360		ENSRNOG00000017419	Map3k4	0.180439	0.00347927	0.0705137	BLPM
ENSRNOG00000016955	Fam188a	0.230844	0.00306113	0.0622732	FS30		ENSRNOG00000039504	LOC360919	-1.08317	0.001484	0.0302304	FS60		ENSRNOG00000000693	Svop	0.211225	0.00410378	0.0828633	FS120		ENSRNOG00000054260	NA	0.427466	0.0398939	0.805616	FS180		ENSRNOG00000045539	Dusp11	0.24288	0.0253558	0.502359	FS360		ENSRNOG00000003048	Tiprl	0.201035	0.00346999	0.0705137	BLPM
ENSRNOG00000058774	NA	0.795084	0.0030633	0.0622732	FS30		ENSRNOG00000052022	Pnma3	-0.428482	0.00148282	0.0302304	FS60		ENSRNOG00000018321	Sytl3	-0.704825	0.00415245	0.0836866	FS120		ENSRNOG00000033226	Polr2m	0.510282	0.0397374	0.805616	FS180		ENSRNOG00000060179	Gpc3	-0.265889	0.0253129	0.502359	FS360		ENSRNOG00000001686	Hlcs	-0.196852	0.00348782	0.0705194	BLPM
ENSRNOG00000003792	Med14	0.229027	0.00307121	0.0623492	FS30		ENSRNOG00000003491	Prkca	0.314151	0.00150286	0.0305731	FS60		ENSRNOG00000042929	LOC100361087	0.243679	0.00416328	0.0837909	FS120		ENSRNOG00000016528	Ppp1r21	-0.129272	0.0399437	0.805616	FS180		ENSRNOG00000016519	Kdm1b	-0.192486	0.0249641	0.502359	FS360		ENSRNOG00000008915	Prima1	-0.216626	0.00350251	0.0707202	BLPM
ENSRNOG00000055966	Clec2j	1.01334	0.00308462	0.0624901	FS30		ENSRNOG00000003336	Mybph	-0.247939	0.00150528	0.0305809	FS60		ENSRNOG00000010164	Mrps2	-0.416922	0.00418569	0.0841279	FS120		ENSRNOG00000001864	Tmem191c	0.310594	0.0399219	0.805616	FS180		ENSRNOG00000016299	Klf4	-0.595469	0.0253276	0.502359	FS360		ENSRNOG00000015585	Suv39h2	0.281249	0.00350972	0.0707699	BLPM
ENSRNOG00000007692	Ift52	-0.396397	0.0030865	0.0624901	FS30		ENSRNOG00000052002	NA	-0.403603	0.0015107	0.0306493	FS60		ENSRNOG00000007012	Ly75	-0.346099	0.00419408	0.0841823	FS120		ENSRNOG00000005575	Abi3	-0.33123	0.0401551	0.808363	FS180		ENSRNOG00000017097	Lhpp	-0.146029	0.0248536	0.502359	FS360		ENSRNOG00000050137	Ajap1	0.331066	0.0035234	0.0708537	BLPM
ENSRNOG00000024250	Wwc3	0.22748	0.00310195	0.0627181	FS30		ENSRNOG00000001518	Itga6	-0.242555	0.00151318	0.0306581	FS60		ENSRNOG00000055404	AABR07012826.1	-0.193649	0.00423337	0.0846108	FS120		ENSRNOG00000053384	Bmp7	0.291933	0.0406245	0.808363	FS180		ENSRNOG00000018683	LOC100909609	-0.164159	0.024964	0.502359	FS360		ENSRNOG00000037951	NA	0.451717	0.00352325	0.0708537	BLPM
ENSRNOG00000019507	Hnrnpul2	-0.355299	0.00311178	0.062832	FS30		ENSRNOG00000002036	Paxbp1	0.215105	0.00152266	0.0308086	FS60		ENSRNOG00000003538	Adamts4	-0.454358	0.00424483	0.0846108	FS120		ENSRNOG00000009148	Cyb5rl	-0.348607	0.0402895	0.808363	FS180		ENSRNOG00000057253	NA	-0.709154	0.025374	0.502359	FS360		ENSRNOG00000017212	Spsb1	0.534965	0.00354249	0.0711415	BLPM
ENSRNOG00000052963	Brox	-0.253272	0.00313153	0.0631456	FS30		ENSRNOG00000061818	Wnt1	-0.585542	0.00154449	0.0312083	FS60		ENSRNOG00000008885	Chst11	0.231417	0.00422312	0.0846108	FS120		ENSRNOG00000011094	Efcab6	-0.2106	0.0402891	0.808363	FS180		ENSRNOG00000061013	NA	0.25931	0.0251873	0.502359	FS360		ENSRNOG00000042717	Ciart	0.559113	0.00356759	0.0714527	BLPM
ENSRNOG00000004146	Coro7	0.241622	0.00315295	0.0634065	FS30		ENSRNOG00000016885	Klf6	-0.303769	0.00155675	0.0314136	FS60		ENSRNOG00000049782	Csf2ra	-0.502674	0.00425948	0.0846108	FS120		ENSRNOG00000003841	Kcnh1	0.142266	0.0406001	0.808363	FS180		ENSRNOG00000022386	Opalin	-0.180856	0.0253903	0.502359	FS360		ENSRNOG00000015113	Mocos	-0.465126	0.00356549	0.0714527	BLPM
ENSRNOG00000020009	Npas4	0.882029	0.00315188	0.0634065	FS30		ENSRNOG00000001926	Cldn1	0.89049	0.00156355	0.031424	FS60		ENSRNOG00000018330	Fam83f	-0.775425	0.00423077	0.0846108	FS120		ENSRNOG00000005166	Nhlh1	-0.421624	0.0404703	0.808363	FS180		ENSRNOG00000011519	Orc5	0.153146	0.024875	0.502359	FS360		ENSRNOG00000009001	Mtss1	-0.19284	0.00357472	0.0714992	BLPM
ENSRNOG00000045829	Thbs1	0.644635	0.00316385	0.0635403	FS30		ENSRNOG00000017286	Ephx2	-0.481133	0.00156095	0.031424	FS60		ENSRNOG00000002524	Gpr37	-0.253023	0.00423867	0.0846108	FS120		ENSRNOG00000012865	Parp3	-0.449395	0.0406081	0.808363	FS180		ENSRNOG00000000142	Plxdc2	-0.19597	0.0251331	0.502359	FS360		ENSRNOG00000057645	Micb	0.620444	0.00358535	0.0716156	BLPM
ENSRNOG00000046357	Adh4	-0.345276	0.00317594	0.063633	FS30		ENSRNOG00000007596	Rffl	-0.282165	0.00156334	0.031424	FS60		ENSRNOG00000001518	Itga6	-0.170736	0.00427246	0.0846108	FS120		ENSRNOG00000019007	Rpl14	0.38342	0.0404071	0.808363	FS180		ENSRNOG00000025936	Rpl6	0.330737	0.0250383	0.502359	FS360		ENSRNOG00000009867	Tgfb3	0.365295	0.00360241	0.0718599	BLPM
ENSRNOG00000010630	Prcp	-0.290251	0.00317697	0.063633	FS30		ENSRNOG00000047088	Rab10	0.226014	0.00157329	0.0315773	FS60		ENSRNOG00000017552	Mrpl34	-0.793291	0.00426926	0.0846108	FS120		ENSRNOG00000010275	Slc17a9	0.476616	0.0404852	0.808363	FS180		ENSRNOG00000016932	Simc1	0.35917	0.0253931	0.502359	FS360		ENSRNOG00000012094	Ltbp2	0.635522	0.00360745	0.071864	BLPM
ENSRNOG00000002101	Paics	-0.378616	0.00320382	0.064085	FS30		ENSRNOG00000004890	Adcy8	-0.316322	0.0015807	0.0316838	FS60		ENSRNOG00000055480	NA	-0.236861	0.00426769	0.0846108	FS120		ENSRNOG00000021182	Sv2a	-0.188348	0.0405312	0.808363	FS180		ENSRNOG00000010557	Smarcd2	0.235599	0.0252426	0.502359	FS360		ENSRNOG00000037331	Cd33	-0.645242	0.00362081	0.0720338	BLPM
ENSRNOG00000054626	Rps8	0.650166	0.0032142	0.0642068	FS30		ENSRNOG00000005957	Slc4a7	0.25219	0.00158853	0.0317135	FS60		ENSRNOG00000003674	Pir	-0.290256	0.00426921	0.0846108	FS120		ENSRNOG00000018350	RGD1311558	-0.143922	0.0407319	0.809418	FS180		ENSRNOG00000017718	Tmco6	0.412828	0.0249577	0.502359	FS360		ENSRNOG00000018712	Camk2a	0.249132	0.00362735	0.0720675	BLPM
ENSRNOG00000015148	Erc2	0.337763	0.00323653	0.0645667	FS30		ENSRNOG00000005528	Tbk1	0.241096	0.00158479	0.0317135	FS60		ENSRNOG00000010652	Dock6	-0.329167	0.00429138	0.084872	FS120		ENSRNOG00000001158	Abcg1	-0.128904	0.0410478	0.809749	FS180		ENSRNOG00000008034	Tmeff1	-0.165854	0.0245643	0.502359	FS360		ENSRNOG00000006792	Cep57	0.218239	0.0036357	0.0721338	BLPM
ENSRNOG00000007793	Pnrc1	-0.552768	0.00326334	0.0650147	FS30		ENSRNOG00000042603	Ttc39b	-0.238946	0.00158783	0.0317135	FS60		ENSRNOG00000000599	Lama4	-0.182782	0.00433014	0.0855246	FS120		ENSRNOG00000027463	Adamts3	0.204966	0.0413407	0.809749	FS180		ENSRNOG00000004317	Vipr2	-0.267792	0.0253493	0.502359	FS360		ENSRNOG00000021984	Rgs7	-0.235698	0.00364038	0.0721338	BLPM
ENSRNOG00000008465	Tmem176b	-0.525915	0.00329297	0.0654307	FS30		ENSRNOG00000010042	Wdfy2	0.237044	0.0016067	0.0320336	FS60		ENSRNOG00000028670	RGD1562726	-0.51205	0.00434344	0.0856732	FS120		ENSRNOG00000006946	Arhgap9	-0.55784	0.041088	0.809749	FS180		ENSRNOG00000003129	Zfp496	0.234435	0.0253792	0.502359	FS360		ENSRNOG00000033099	Dcc	-0.236662	0.00365511	0.0723295	BLPM
ENSRNOG00000010802	Ube3d	0.453279	0.00328897	0.0654307	FS30		ENSRNOG00000055404	AABR07012826.1	-0.24699	0.00161502	0.0321567	FS60		ENSRNOG00000011142	Cyb5b	-0.299744	0.00435039	0.0856962	FS120		ENSRNOG00000019832	Bbs1	-0.259723	0.042884	0.809749	FS180		ENSRNOG00000048726	AABR07062129.1	-0.411583	0.0254672	0.503154	FS360		ENSRNOG00000016226	Rpp40	0.407347	0.00367146	0.0725565	BLPM
ENSRNOG00000014030	Synm	0.407966	0.00331286	0.0657388	FS30		ENSRNOG00000030721	Fbrsl1	0.225223	0.00162919	0.0323959	FS60		ENSRNOG00000021433	Arhgef39	-0.731036	0.00437419	0.0857098	FS120		ENSRNOG00000003259	C1qtnf1	0.476275	0.0421382	0.809749	FS180		ENSRNOG00000017803	Apbb1ip	-0.205962	0.0258005	0.503807	FS360		ENSRNOG00000017065	Arhgap28	-0.301987	0.00367876	0.0726043	BLPM
ENSRNOG00000024594	Fhdc1	-0.296703	0.00334827	0.0662656	FS30		ENSRNOG00000025730	Armcx3	-0.282811	0.0016327	0.0324226	FS60		ENSRNOG00000039473	Ccdc152	-0.380191	0.00437357	0.0857098	FS120		ENSRNOG00000007090	Cacna1c	0.226469	0.0426796	0.809749	FS180		ENSRNOG00000024111	Cage1	-0.320625	0.0258141	0.503807	FS360		ENSRNOG00000052134	Pigy	-0.448562	0.00368609	0.0726526	BLPM
ENSRNOG00000010068	Ppapdc3	-0.387007	0.00334412	0.0662656	FS30		ENSRNOG00000002580	Trmt1l	0.230717	0.00164274	0.0325789	FS60		ENSRNOG00000051254	NA	-0.220369	0.00437009	0.0857098	FS120		ENSRNOG00000049115	Ccr5	0.461585	0.041771	0.809749	FS180		ENSRNOG00000009531	Col9a3	0.266096	0.0256811	0.503807	FS360		ENSRNOG00000009243	Oaf	0.258139	0.00369467	0.0727253	BLPM
ENSRNOG00000017938	Btaf1	0.215437	0.00341229	0.0673545	FS30		ENSRNOG00000019666	Ubxn1	-0.431097	0.00165329	0.0327448	FS60		ENSRNOG00000010284	St3gal5	0.176781	0.00436757	0.0857098	FS120		ENSRNOG00000047816	Ccs	0.207134	0.0414524	0.809749	FS180		ENSRNOG00000007351	Ggh	0.213316	0.0256459	0.503807	FS360		ENSRNOG00000006094	Cd44	0.288428	0.00372521	0.0732296	BLPM
ENSRNOG00000060614	Pxdn	0.244871	0.00341087	0.0673545	FS30		ENSRNOG00000014289	Arpc2	0.214142	0.0016575	0.0327848	FS60		ENSRNOG00000001911	Map6d1	-0.259288	0.00440797	0.0862579	FS120		ENSRNOG00000006397	Chrm5	0.176989	0.0418785	0.809749	FS180		ENSRNOG00000009382	Mettl8	-0.286259	0.0257194	0.503807	FS360		ENSRNOG00000061347	NA	-0.464173	0.00376969	0.0740062	BLPM
ENSRNOG00000009322	Ccdc126	-0.544988	0.00346523	0.0680439	FS30		ENSRNOG00000053232	Ror2	0.412443	0.00166374	0.0328649	FS60		ENSRNOG00000016346	Prkcd	-0.404803	0.00443592	0.0866903	FS120		ENSRNOG00000013442	Ciz1	0.180168	0.0420646	0.809749	FS180		ENSRNOG00000026564	Ptpdc1	0.156213	0.025623	0.503807	FS360		ENSRNOG00000016550	Dclk2	-0.186128	0.00382515	0.0747795	BLPM
ENSRNOG00000019582	Mthfd1l	0.226072	0.00347002	0.0680439	FS30		ENSRNOG00000005723	Grin3a	-0.323488	0.00167811	0.0331051	FS60		ENSRNOG00000016770	Calm3	-0.255839	0.00449805	0.0877889	FS120		ENSRNOG00000010047	Ddit4l2	-0.429966	0.041557	0.809749	FS180		ENSRNOG00000004814	Tceb2	0.221305	0.0256936	0.503807	FS360		ENSRNOG00000028335	Fat4	-0.259842	0.00382471	0.0747795	BLPM
ENSRNOG00000009756	Pacsin2	0.24238	0.00345957	0.0680439	FS30		ENSRNOG00000000151	Ldlrap1	-0.301518	0.0016826	0.0331477	FS60		ENSRNOG00000011559	Cnn3	-0.204407	0.0045244	0.0880714	FS120		ENSRNOG00000021153	Fkbp2	-0.321084	0.0417255	0.809749	FS180		ENSRNOG00000015179	Tradd	-0.460614	0.0257846	0.503807	FS360		ENSRNOG00000006979	Hpca	0.36691	0.00382918	0.0747795	BLPM
ENSRNOG00000014243	Pear1	-0.417734	0.00345416	0.0680439	FS30		ENSRNOG00000013269	Tnfsf10	-0.681994	0.00168469	0.0331477	FS60		ENSRNOG00000003244	Ltc4s	-0.743875	0.00452397	0.0880714	FS120		ENSRNOG00000002360	Gabrg1	0.15095	0.0410193	0.809749	FS180		ENSRNOG00000020078	Vstm4	-0.306061	0.0258388	0.503807	FS360		ENSRNOG00000026963	Hsp90b1	0.277623	0.00382877	0.0747795	BLPM
ENSRNOG00000008915	Prima1	-0.26448	0.00347905	0.0680439	FS30		ENSRNOG00000007766	Pqbp1	-0.312382	0.00171518	0.0337034	FS60		ENSRNOG00000002322	RGD1310587	-0.746334	0.00453641	0.0881895	FS120		ENSRNOG00000010981	Gtf3c5	0.226156	0.0427325	0.809749	FS180		ENSRNOG00000027400	Vwc2l	-0.271117	0.0258069	0.503807	FS360		ENSRNOG00000015368	Pdilt	-0.589497	0.00384126	0.0749171	BLPM
ENSRNOG00000014270	Rer1	-0.324456	0.0034757	0.0680439	FS30		ENSRNOG00000008834	Dach1	-0.223053	0.00171817	0.0337181	FS60		ENSRNOG00000048315	Eif2ak2	-0.306503	0.00455357	0.0883254	FS120		ENSRNOG00000012302	Gucy1a3	-0.209709	0.0410665	0.809749	FS180		ENSRNOG00000054508	Foxp2	-0.188975	0.0259742	0.50397	FS360		ENSRNOG00000030019	Atp1a1	-0.205027	0.0038703	0.0753848	BLPM
ENSRNOG00000029012	Shisa6	0.332659	0.00347579	0.0680439	FS30		ENSRNOG00000034272	Pias1	0.207395	0.00175433	0.0343825	FS60		ENSRNOG00000015957	F13a1	0.51651	0.00456806	0.0883254	FS120		ENSRNOG00000005772	Hacd4	0.352181	0.0420267	0.809749	FS180		ENSRNOG00000046576	LOC681180	-0.265447	0.0259469	0.50397	FS360		ENSRNOG00000006885	Dbx2	-0.496455	0.00389371	0.0756426	BLPM
ENSRNOG00000021063	Grin2d	-0.451588	0.00348367	0.0680453	FS30		ENSRNOG00000017610	Nedd4l	0.311359	0.00175828	0.0344151	FS60		ENSRNOG00000003121	Rtn4rl1	0.20268	0.00457042	0.0883254	FS120		ENSRNOG00000019592	Iqca1	0.261137	0.042924	0.809749	FS180		ENSRNOG00000010834	Mpped1	-0.264618	0.0259761	0.50397	FS360		ENSRNOG00000032208	Eda	-0.217	0.00389284	0.0756426	BLPM
ENSRNOG00000010078	Spag1	0.279628	0.00352456	0.0687543	FS30		ENSRNOG00000000956	Rasl11a	-0.840752	0.00176443	0.0344904	FS60		ENSRNOG00000031126	Tecta	-0.548981	0.00457318	0.0883254	FS120		ENSRNOG00000003813	Kcnk10	-0.175678	0.0423116	0.809749	FS180		ENSRNOG00000009057	Sec62	0.163393	0.0259827	0.50397	FS360		ENSRNOG00000023712	Stox1	0.786321	0.00392526	0.0761563	BLPM
ENSRNOG00000009096	Pon3	0.949195	0.00353049	0.0687803	FS30		ENSRNOG00000002061	Ptpn13	0.278965	0.00178478	0.0348427	FS60		ENSRNOG00000015440	Wrn	0.222663	0.00457129	0.0883254	FS120		ENSRNOG00000023176	Kidins220	-0.126243	0.0426199	0.809749	FS180		ENSRNOG00000023400	Dtx3l	-0.578002	0.0260564	0.504702	FS360		ENSRNOG00000017803	Apbb1ip	-0.204106	0.00394402	0.0764206	BLPM
ENSRNOG00000005344	Nol10	0.2039	0.00353603	0.0687986	FS30		ENSRNOG00000002145	Tmprss7	-0.473997	0.00179025	0.034904	FS60		ENSRNOG00000012891	Mdh1b	-0.223606	0.00458578	0.0884536	FS120		ENSRNOG00000046242	Klf7	-0.129984	0.0414376	0.809749	FS180		ENSRNOG00000048935	Tmem45a	-0.476552	0.0260883	0.504702	FS360		ENSRNOG00000029191	LOC685067	-0.551162	0.00395474	0.0765285	BLPM
ENSRNOG00000001517	Pdk1	-0.341135	0.00354892	0.0689596	FS30		ENSRNOG00000013733	Ppp4r1	0.258706	0.001796	0.0349706	FS60		ENSRNOG00000000567	Unc5b	-0.221679	0.00460029	0.0886184	FS120		ENSRNOG00000011720	L3mbtl3	0.194134	0.0428432	0.809749	FS180		ENSRNOG00000037688	Ak9	0.280756	0.0263084	0.505357	FS360		ENSRNOG00000042741	Adgb	0.320718	0.00400187	0.0773401	BLPM
ENSRNOG00000012148	Trio	0.286073	0.0035563	0.0690134	FS30		ENSRNOG00000004367	Elk3	-0.309317	0.00180472	0.0350826	FS60		ENSRNOG00000003813	Kcnk10	-0.195059	0.00463797	0.0892282	FS120		ENSRNOG00000033402	LOC501110	0.276908	0.0428667	0.809749	FS180		ENSRNOG00000000521	Cdkn1a	-0.732439	0.0261928	0.505357	FS360		ENSRNOG00000016752	Crispld2	-0.488533	0.00402134	0.0775151	BLPM
ENSRNOG00000046420	AABR07006458.1	0.331372	0.00357419	0.0690918	FS30		ENSRNOG00000005243	Pop1	0.350111	0.00180643	0.0350826	FS60		ENSRNOG00000038761	Hacd2	0.182831	0.00466782	0.0896863	FS120		ENSRNOG00000018895	Mchr1	0.612404	0.041828	0.809749	FS180		ENSRNOG00000045771	Chl1	-0.149006	0.026326	0.505357	FS360		ENSRNOG00000020497	Plekha1	0.193425	0.00401682	0.0775151	BLPM
ENSRNOG00000018885	LOC100910046	-0.624877	0.00357166	0.0690918	FS30		ENSRNOG00000033740	Lurap1l	0.297051	0.00183648	0.0356201	FS60		ENSRNOG00000010658	Cth	0.404209	0.00470565	0.0902961	FS120		ENSRNOG00000007053	Med7	0.362251	0.042968	0.809749	FS180		ENSRNOG00000011526	Pcsk6	-0.162477	0.0262828	0.505357	FS360		ENSRNOG00000016571	Ngf	0.340604	0.0040365	0.077606	BLPM
ENSRNOG00000009530	RGD1561252	-0.376584	0.00356623	0.0690918	FS30		ENSRNOG00000001172	Rnf10	0.262955	0.00183945	0.0356316	FS60		ENSRNOG00000057116	Pex19	-0.21054	0.00471204	0.090302	FS120		ENSRNOG00000016210	Micalcl	0.320996	0.0426891	0.809749	FS180		ENSRNOG00000020828	Pde4a	0.155945	0.0261949	0.505357	FS360		ENSRNOG00000032703	Rasgrp3	-0.266387	0.00403508	0.077606	BLPM
ENSRNOG00000004964	Erbb3	-0.426745	0.00360792	0.0696539	FS30		ENSRNOG00000019361	Inpp5j	0.396997	0.00184275	0.0356495	FS60		ENSRNOG00000001431	Rasa4	-0.465232	0.00473688	0.0905408	FS120		ENSRNOG00000057931	NA	0.822682	0.042468	0.809749	FS180		ENSRNOG00000004109	Zfpm2	-0.265638	0.0262414	0.505357	FS360		ENSRNOG00000016874	Zfp521	0.229494	0.00406092	0.0779749	BLPM
ENSRNOG00000016203	Efna2	-0.655689	0.0036233	0.0698606	FS30		ENSRNOG00000021824	Dnajb1	0.778247	0.00186284	0.0359916	FS60		ENSRNOG00000018780	Sh3rf2	-0.512814	0.00473128	0.0905408	FS120		ENSRNOG00000011668	Nfil3	-0.352084	0.0428556	0.809749	FS180		ENSRNOG00000015068	Il11ra1	0.335488	0.0263968	0.506063	FS360		ENSRNOG00000036828	Pde1b	-0.218968	0.00411843	0.0789772	BLPM
ENSRNOG00000043098	Mt2A	1.0943	0.00362813	0.0698636	FS30		ENSRNOG00000014867	Synpo2	0.556397	0.00187171	0.0361165	FS60		ENSRNOG00000005853	Tacr1	0.348695	0.00474282	0.0905408	FS120		ENSRNOG00000036649	Pwwp2b	0.197878	0.0424221	0.809749	FS180		ENSRNOG00000011025	Trmt10a	-0.249102	0.0264919	0.507233	FS360		ENSRNOG00000021824	Dnajb1	0.679328	0.00413784	0.0792474	BLPM
ENSRNOG00000012658	Pdlim3	0.520006	0.00364101	0.0700215	FS30		ENSRNOG00000054990	NA	0.261001	0.00189081	0.0364382	FS60		ENSRNOG00000011068	Papss2	-0.294863	0.00476428	0.0907169	FS120		ENSRNOG00000006681	Rdh10	0.170804	0.0418692	0.809749	FS180		ENSRNOG00000053145	Vwa8	-0.179716	0.0266205	0.509039	FS360		ENSRNOG00000028062	Arpc5	0.239004	0.00422777	0.0808656	BLPM
ENSRNOG00000006570	Plekhg3	0.230562	0.00365268	0.0700957	FS30		ENSRNOG00000006818	Arl6ip5	-0.311073	0.00189448	0.036462	FS60		ENSRNOG00000008203	Synpr	0.253654	0.00476261	0.0907169	FS120		ENSRNOG00000046216	RGD1561778	-0.744017	0.0409083	0.809749	FS180		ENSRNOG00000020519	Olfm2	-0.230051	0.0266724	0.509378	FS360		ENSRNOG00000031038	Gtdc1	-0.215124	0.00424024	0.081	BLPM
ENSRNOG00000009652	Prkci	-0.269272	0.00365423	0.0700957	FS30		ENSRNOG00000010984	Anxa11	0.253725	0.0019108	0.0366819	FS60		ENSRNOG00000010942	Gk5	0.276407	0.00478971	0.0910843	FS120		ENSRNOG00000037687	Rspo2	0.332551	0.0418048	0.809749	FS180		ENSRNOG00000018580	Klk8	0.491308	0.0267491	0.509535	FS360		ENSRNOG00000006646	Vopp1	0.201238	0.00424579	0.081002	BLPM
ENSRNOG00000056793	Hsf5	0.479039	0.00365909	0.070099	FS30		ENSRNOG00000042426	Cyp4v3	0.592735	0.00190971	0.0366819	FS60		ENSRNOG00000003048	Tiprl	0.229011	0.00480541	0.0912659	FS120		ENSRNOG00000011991	Slc10a7	0.131645	0.0415016	0.809749	FS180		ENSRNOG00000048130	Pfkfb4	0.496321	0.0267371	0.509535	FS360		ENSRNOG00000002342	Aldh3a2	0.276825	0.00425746	0.0810169	BLPM
ENSRNOG00000030055	Vamp3	0.33925	0.00367824	0.0703757	FS30		ENSRNOG00000047302	Btbd8	-0.296396	0.00192357	0.0368329	FS60		ENSRNOG00000006548	Mrc2	-0.305014	0.00482375	0.0914971	FS120		ENSRNOG00000008209	St3gal1	-0.171062	0.0423699	0.809749	FS180		ENSRNOG00000023112	LOC500594	0.349846	0.0267969	0.509792	FS360		ENSRNOG00000008401	Card10	-0.521891	0.00425517	0.0810169	BLPM
ENSRNOG00000055482	NA	0.372323	0.00370704	0.0708362	FS30		ENSRNOG00000018706	Il15ra	0.676423	0.00192277	0.0368329	FS60		ENSRNOG00000007057	Csmd2	0.256214	0.004836	0.0916122	FS120		ENSRNOG00000015585	Suv39h2	0.201228	0.0420127	0.809749	FS180		ENSRNOG00000001528	Gap43	-0.144962	0.0270904	0.510821	FS360		ENSRNOG00000017410	Loxhd1	-0.591198	0.00426981	0.0811482	BLPM
ENSRNOG00000003694	Prox1	0.250064	0.00372747	0.0711357	FS30		ENSRNOG00000018745	Sgsm3	0.29532	0.00192631	0.0368383	FS60		ENSRNOG00000052418	Cpsf3	0.232914	0.00487261	0.0920172	FS120		ENSRNOG00000020585	Tbxa2r	0.574567	0.0429792	0.809749	FS180		ENSRNOG00000018895	Mchr1	0.718691	0.0269965	0.510821	FS360		ENSRNOG00000007887	Elk4	0.328444	0.00430205	0.0815526	BLPM
ENSRNOG00000008177	Pim2	-0.746283	0.00375174	0.0714168	FS30		ENSRNOG00000007866	Clec2dl1	-0.47645	0.00194098	0.0370715	FS60		ENSRNOG00000010747	Dap	-0.263585	0.00486954	0.0920172	FS120		ENSRNOG00000000012	Tcf15	0.447881	0.0412752	0.809749	FS180		ENSRNOG00000006304	Mdm2	0.170508	0.0270424	0.510821	FS360		ENSRNOG00000005882	Tle1	-0.232658	0.00429956	0.0815526	BLPM
ENSRNOG00000011313	Sorcs1	0.282464	0.00375151	0.0714168	FS30		ENSRNOG00000039666	Srpx	0.539348	0.00194525	0.0371058	FS60		ENSRNOG00000031536	Syndig1	0.239194	0.00487599	0.0920172	FS120		ENSRNOG00000049232	Tcf7l2	0.173571	0.0422992	0.809749	FS180		ENSRNOG00000016353	Nim1k	0.167271	0.0270029	0.510821	FS360		ENSRNOG00000001174	Pde9a	-0.227638	0.00435932	0.0824511	BLPM
ENSRNOG00000019975	Cdc5l	-0.255469	0.0037738	0.0717453	FS30		ENSRNOG00000016596	Hspa4	0.21805	0.00194815	0.0371139	FS60		ENSRNOG00000005788	Cdk5rap2	-0.182623	0.00490934	0.0924948	FS120		ENSRNOG00000006749	Tmtc3	0.157509	0.0412395	0.809749	FS180		ENSRNOG00000012830	Paqr8	0.207759	0.0269977	0.510821	FS360		ENSRNOG00000025051	Tal1	-0.658719	0.00436053	0.0824511	BLPM
ENSRNOG00000030328	Fam98a	-0.39206	0.00379867	0.0720284	FS30		ENSRNOG00000004301	Dcaf13	0.248931	0.00196464	0.0373805	FS60		ENSRNOG00000033693	Naip6	-0.346452	0.00491377	0.0924948	FS120		ENSRNOG00000032311	Ttll8	0.156484	0.0429347	0.809749	FS180		ENSRNOG00000004978	Prkacb	-0.139385	0.0269925	0.510821	FS360		ENSRNOG00000033411	Usp12	-0.181229	0.00437559	0.082631	BLPM
ENSRNOG00000046799	Phb	-0.443047	0.00379698	0.0720284	FS30		ENSRNOG00000052600	LOC103689982	-0.348271	0.00197504	0.0374848	FS60		ENSRNOG00000011929	Abcd3	0.165313	0.00493516	0.0925709	FS120		ENSRNOG00000033411	Usp12	-0.145563	0.0416641	0.809749	FS180		ENSRNOG00000029141	RGD1564942	-0.361516	0.0270913	0.510821	FS360		ENSRNOG00000007219	Hsp90aa1	0.40918	0.00438739	0.0827488	BLPM
ENSRNOG00000005302	Slc2a9	0.290913	0.00380313	0.0720284	FS30		ENSRNOG00000011029	Sec11a	0.273356	0.00197512	0.0374848	FS60		ENSRNOG00000011411	Adgrg6	-0.234626	0.00493653	0.0925709	FS120		ENSRNOG00000007655	Zfp174	-0.645486	0.04112	0.809749	FS180		ENSRNOG00000015799	AC095078.1	0.363513	0.0271817	0.51123	FS360		ENSRNOG00000060160	NA	-0.806615	0.00441362	0.0831381	BLPM
ENSRNOG00000029260	Pitpnm2	0.266757	0.00380994	0.0720662	FS30		ENSRNOG00000021682	Dcakd	-0.243717	0.00199032	0.0377255	FS60		ENSRNOG00000027309	Cntnap3	-0.324536	0.00493618	0.0925709	FS120		ENSRNOG00000007613	C1qtnf5	0.611806	0.0431486	0.809867	FS180		ENSRNOG00000015986	Rassf8	-0.145816	0.0271773	0.51123	FS360		ENSRNOG00000012708	Ptchd4	-0.257028	0.00443011	0.0833432	BLPM
ENSRNOG00000000396	Ddx50	0.216089	0.00384354	0.0724136	FS30		ENSRNOG00000010450	Elovl7	-0.500296	0.0020033	0.0379236	FS60		ENSRNOG00000005451	Dnah11	-0.360697	0.00495968	0.0928875	FS120		ENSRNOG00000013572	Lxn	0.299235	0.0430948	0.809867	FS180		ENSRNOG00000054140	LOC102551071	0.231966	0.0272498	0.511862	FS360		ENSRNOG00000015354	Aox1	0.229156	0.00443872	0.0833997	BLPM
ENSRNOG00000010390	Hmbs	-0.639102	0.00383814	0.0724136	FS30		ENSRNOG00000049780	Sri	-0.386887	0.00201129	0.0380268	FS60		ENSRNOG00000016695	Mmp2	-0.3979	0.00499426	0.0932995	FS120		ENSRNOG00000054709	NA	-0.487091	0.0430716	0.809867	FS180		ENSRNOG00000019162	Emc9	0.289211	0.02732	0.512535	FS360		ENSRNOG00000011989	Vat1l	0.636621	0.00445163	0.0835368	BLPM
ENSRNOG00000013598	Melk	0.84579	0.00384767	0.0724136	FS30		ENSRNOG00000008088	Btbd3	-0.39484	0.00201425	0.0380348	FS60		ENSRNOG00000006719	Zfp618	0.187478	0.00498935	0.0932995	FS120		ENSRNOG00000005417	Zhx2	0.131048	0.0433239	0.811629	FS180		ENSRNOG00000028185	Tstd3	0.316696	0.0274358	0.514059	FS360		ENSRNOG00000001658	Kcnj6	0.253868	0.00446405	0.0835591	BLPM
ENSRNOG00000015750	Wnt7b	-0.288898	0.00383382	0.0724136	FS30		ENSRNOG00000011853	Mbd2	0.223954	0.00202977	0.0382798	FS60		ENSRNOG00000051734	AABR07006888.1	-0.51376	0.00501667	0.0934828	FS120		ENSRNOG00000013865	Zmym6	-0.133908	0.0433516	0.811629	FS180		ENSRNOG00000025728	Adam32	0.61332	0.0275044	0.514215	FS360		ENSRNOG00000017718	Tmco6	0.444537	0.00446001	0.0835591	BLPM
ENSRNOG00000006839	Arl5a	-0.370647	0.00387026	0.0726942	FS30		ENSRNOG00000023601	Elavl4	-0.261478	0.00203604	0.0383496	FS60		ENSRNOG00000005727	Galnt3	0.300882	0.00501524	0.0934828	FS120		ENSRNOG00000019319	Fchsd2	0.183276	0.0434902	0.81218	FS180		ENSRNOG00000014574	Entpd1	-0.20086	0.0275407	0.514215	FS360		ENSRNOG00000002635	Dexi	0.225929	0.00448228	0.0837949	BLPM
ENSRNOG00000021669	Mybl1	-0.477067	0.00387716	0.0726942	FS30		ENSRNOG00000012186	Golph3	0.285993	0.00204558	0.038481	FS60		ENSRNOG00000058057	Uggt2	0.199206	0.00504337	0.0938623	FS120		ENSRNOG00000002618	Ivns1abp	0.157725	0.0434459	0.81218	FS180		ENSRNOG00000001686	Hlcs	-0.14843	0.0275478	0.514215	FS360		ENSRNOG00000017663	Dolpp1	-0.442185	0.00450606	0.0841338	BLPM
ENSRNOG00000054061	NA	0.864422	0.00387283	0.0726942	FS30		ENSRNOG00000007390	Nfkbia	0.808165	0.00205969	0.0386978	FS60		ENSRNOG00000024506	LOC500475	-0.232592	0.00505277	0.0939195	FS120		ENSRNOG00000005767	Tulp3	0.170912	0.0435892	0.813009	FS180		ENSRNOG00000031038	Gtdc1	-0.18059	0.0276504	0.515419	FS360		ENSRNOG00000004412	Mtbp	-0.408924	0.00452634	0.0844066	BLPM
ENSRNOG00000006329	Peli1	-0.251489	0.00390408	0.0730161	FS30		ENSRNOG00000010765	Vcl	0.245965	0.00206355	0.0387219	FS60		ENSRNOG00000012906	Bcas1	-0.238806	0.00508563	0.094412	FS120		ENSRNOG00000000805	Gja1	0.204671	0.0437175	0.814381	FS180		ENSRNOG00000019027	Habp4	0.237746	0.0276816	0.515419	FS360		ENSRNOG00000047014	Homer1	-0.240318	0.00453762	0.0845111	BLPM
ENSRNOG00000018293	Strip1	-0.324894	0.00390202	0.0730161	FS30		ENSRNOG00000004863	Mpped2	-0.255454	0.00207269	0.0388448	FS60		ENSRNOG00000001686	Hlcs	-0.167826	0.00515371	0.0955563	FS120		ENSRNOG00000001070	Cdk2ap1	0.231936	0.0440282	0.818122	FS180		ENSRNOG00000004390	Alx1	0.663717	0.0278892	0.516329	FS360		ENSRNOG00000060348	Zdhhc23	-0.276405	0.00454611	0.0845634	BLPM
ENSRNOG00000033747	Sp110	-0.589166	0.00392268	0.0732723	FS30		ENSRNOG00000023338	Tspan2	-0.334957	0.00208465	0.0390203	FS60		ENSRNOG00000009683	Sdcbp	-0.172162	0.00518233	0.0959669	FS120		ENSRNOG00000016516	Mbp	0.168719	0.0440274	0.818122	FS180		ENSRNOG00000005669	Car8	-0.266942	0.0278231	0.516329	FS360		ENSRNOG00000036649	Pwwp2b	0.269732	0.00459188	0.085308	BLPM
ENSRNOG00000004608	Pam16	-0.35293	0.00395193	0.073645	FS30		ENSRNOG00000027002	Mast4	0.233212	0.00210957	0.0394374	FS60		ENSRNOG00000012036	Pcsk5	-0.17501	0.00520079	0.0959702	FS120		ENSRNOG00000020030	Crlf1	0.185608	0.0441296	0.818592	FS180		ENSRNOG00000036758	Iqck	-0.155824	0.0279722	0.516329	FS360		ENSRNOG00000011680	Il16	0.190729	0.004642	0.0861317	BLPM
ENSRNOG00000000645	Reep3	-0.19488	0.00395248	0.073645	FS30		ENSRNOG00000037229	Gmppb	-0.253608	0.00212459	0.0396687	FS60		ENSRNOG00000009085	Prkag2	0.222926	0.0052012	0.0959702	FS120		ENSRNOG00000014673	Eri2	0.281988	0.0443835	0.818592	FS180		ENSRNOG00000026528	Mrps33	0.442441	0.0278352	0.516329	FS360		ENSRNOG00000029441	Klhl2	0.200073	0.0046571	0.0863043	BLPM
ENSRNOG00000011016	Slc7a2	-0.240099	0.00397836	0.0740352	FS30		ENSRNOG00000007369	Shisa4	-0.358422	0.00213017	0.0397234	FS60		ENSRNOG00000055579	Tmbim6	-0.203903	0.00520192	0.0959702	FS120		ENSRNOG00000015699	Lman2l	-0.155051	0.0443529	0.818592	FS180		ENSRNOG00000013237	Pou6f2	-0.263791	0.0279557	0.516329	FS360		ENSRNOG00000005046	Tspan13	0.189134	0.00467655	0.0865568	BLPM
ENSRNOG00000038933	Spcs3	-0.465075	0.0039962	0.0742747	FS30		ENSRNOG00000042753	Fgf13	-0.218481	0.00214301	0.0398638	FS60		ENSRNOG00000021472	Ermn	-0.288077	0.0052185	0.0961393	FS120		ENSRNOG00000056162	Mrfap1	-0.272951	0.0442399	0.818592	FS180		ENSRNOG00000037621	RGD1309870	-0.551029	0.0277865	0.516329	FS360		ENSRNOG00000019354	Ptch1	-0.172483	0.00469078	0.0867124	BLPM
ENSRNOG00000012367	Pcdh7	-0.308651	0.00401489	0.0745296	FS30		ENSRNOG00000036698	Nploc4	0.229743	0.00214105	0.0398638	FS60		ENSRNOG00000004971	Txlng	0.167186	0.00522405	0.0961393	FS120		ENSRNOG00000024507	NA	-0.441847	0.0441711	0.818592	FS180		ENSRNOG00000012228	Skap2	-0.141515	0.0279734	0.516329	FS360		ENSRNOG00000032639	Foxo6	-0.241468	0.00471316	0.087018	BLPM
ENSRNOG00000056870	Gdi1	0.262672	0.0040257	0.0746376	FS30		ENSRNOG00000010598	Hs3st1	-0.274773	0.00214602	0.0398703	FS60		ENSRNOG00000004823	Dock4	0.230114	0.00524367	0.0963809	FS120		ENSRNOG00000051958	NA	0.390636	0.0443649	0.818592	FS180		ENSRNOG00000053136	1700016D06Rik	-0.248865	0.0280595	0.516604	FS360		ENSRNOG00000010910	Gmeb1	-0.266237	0.00473299	0.0872759	BLPM
ENSRNOG00000021817	Irak2	0.30892	0.00404848	0.0749671	FS30		ENSRNOG00000013804	Exoc5	0.220958	0.00216432	0.0401604	FS60		ENSRNOG00000047476	Wasf1	0.194344	0.00527035	0.0967513	FS120		ENSRNOG00000027175	Cnpy4	0.340329	0.0444618	0.819021	FS180		ENSRNOG00000015118	Cpped1	-0.204101	0.0280925	0.516604	FS360		ENSRNOG00000010598	Hs3st1	-0.194971	0.00474585	0.0874047	BLPM
ENSRNOG00000016364	Gba2	0.260865	0.00408597	0.0755677	FS30		ENSRNOG00000013623	Amer2	-0.506065	0.00216744	0.0401687	FS60		ENSRNOG00000027204	Map6	-0.160234	0.00528588	0.0969165	FS120		ENSRNOG00000016875	Cbx7	-0.195402	0.0445706	0.820011	FS180		ENSRNOG00000002714	Mettl22	0.237155	0.0280235	0.516604	FS360		ENSRNOG00000018676	RGD1562987	0.314106	0.0047663	0.0876192	BLPM
ENSRNOG00000015644	Ugcg	-0.340979	0.00411598	0.0760287	FS30		ENSRNOG00000007545	Angptl4	0.648991	0.00217381	0.040237	FS60		ENSRNOG00000002350	Eaf2	0.822421	0.00531318	0.0972968	FS120		ENSRNOG00000030715	Cfh	0.159515	0.0447108	0.821575	FS180		ENSRNOG00000028011	Fam122c	-0.61047	0.0282085	0.517457	FS360		ENSRNOG00000001729	Xxylt1	0.202206	0.00476927	0.0876192	BLPM
ENSRNOG00000010260	Dixdc1	-0.22038	0.00414256	0.0760502	FS30		ENSRNOG00000009514	Mme	-0.49191	0.00219141	0.0405127	FS60		ENSRNOG00000020557	Ryr1	0.332235	0.00532985	0.0974816	FS120		ENSRNOG00000003759	Galc	-0.174923	0.0449502	0.823072	FS180		ENSRNOG00000017219	Vac14	-0.141887	0.028199	0.517457	FS360		ENSRNOG00000059203	AC133265.1	0.39435	0.00480423	0.0878525	BLPM
ENSRNOG00000012302	Gucy1a3	-0.348882	0.00412306	0.0760502	FS30		ENSRNOG00000028623	Agpat5	0.206864	0.00220519	0.0405702	FS60		ENSRNOG00000013967	Blnk	-0.254875	0.0054018	0.0981142	FS120		ENSRNOG00000058832	NA	0.739809	0.0450573	0.823072	FS180		ENSRNOG00000004873	Prkch	-0.193948	0.0282772	0.518079	FS360		ENSRNOG00000003620	Fmo3	0.838024	0.00480317	0.0878525	BLPM
ENSRNOG00000052275	H2afv	-0.287632	0.00413941	0.0760502	FS30		ENSRNOG00000014434	Chd1	0.213066	0.00220309	0.0405702	FS60		ENSRNOG00000014007	Gfod1	0.255511	0.00538462	0.0981142	FS120		ENSRNOG00000025181	Pigu	-0.135661	0.0451794	0.823072	FS180		ENSRNOG00000006783	Neb	-0.315015	0.0283746	0.519223	FS360		ENSRNOG00000013089	Kif13b	-0.179766	0.00480559	0.0878525	BLPM
ENSRNOG00000003536	Rufy1	-0.227579	0.00413686	0.0760502	FS30		ENSRNOG00000047756	Mef2a	0.207343	0.00220534	0.0405702	FS60		ENSRNOG00000007496	Mtmr4	0.265928	0.0053871	0.0981142	FS120		ENSRNOG00000001431	Rasa4	-0.327459	0.0451738	0.823072	FS180		ENSRNOG00000017663	Dolpp1	-0.397633	0.0284449	0.519292	FS360		ENSRNOG00000016670	Pip4k2a	0.222287	0.00479018	0.0878525	BLPM
ENSRNOG00000015488	Tead1	0.262994	0.00413727	0.0760502	FS30		ENSRNOG00000025415	Mettl11b	0.668815	0.00219788	0.0405702	FS60		ENSRNOG00000033101	Myo18a	0.170497	0.00540412	0.0981142	FS120		ENSRNOG00000000133	Txndc15	-0.222914	0.0448539	0.823072	FS180		ENSRNOG00000037198	Usp18	-0.387322	0.0284481	0.519292	FS360		ENSRNOG00000011016	Slc7a2	-0.211075	0.0048125	0.087871	BLPM
ENSRNOG00000006237	Gpr37l1	-0.568901	0.00416257	0.0763239	FS30		ENSRNOG00000012865	Parp3	-0.766568	0.00221136	0.0405813	FS60		ENSRNOG00000019435	Psd	-0.190754	0.00538388	0.0981142	FS120		ENSRNOG00000028498	Wdr1	-0.12931	0.04515	0.823072	FS180		ENSRNOG00000014132	Mypop	0.219904	0.0285071	0.51973	FS360		ENSRNOG00000014322	Kazn	0.175352	0.00482358	0.0879654	BLPM
ENSRNOG00000011044	Clmn	0.229433	0.00416819	0.0763335	FS30		ENSRNOG00000010832	Pdgfrl	-0.569086	0.00220932	0.0405813	FS60		ENSRNOG00000007900	Tspan33	0.272487	0.00539205	0.0981142	FS120		ENSRNOG00000040281	Zc3h10	-0.456435	0.0451001	0.823072	FS180		ENSRNOG00000007152	Bhlhe40	0.35357	0.0286301	0.520137	FS360		ENSRNOG00000015380	Jup	-0.29293	0.00484184	0.0880824	BLPM
ENSRNOG00000011668	Nfil3	0.542465	0.00417865	0.0764316	FS30		ENSRNOG00000002152	Dcun1d4	0.238416	0.00222182	0.0406787	FS60		ENSRNOG00000030910	Grik4	0.296439	0.00542556	0.0983829	FS120		ENSRNOG00000056970	AABR07063425.3	0.336747	0.0454697	0.823465	FS180		ENSRNOG00000000579	Marcks	-0.491558	0.0286085	0.520137	FS360		ENSRNOG00000012192	Znf740	0.242789	0.00484003	0.0880824	BLPM
ENSRNOG00000024111	Cage1	-0.533235	0.00418786	0.0765065	FS30		ENSRNOG00000002093	Tgfbr3	0.282326	0.00222209	0.0406787	FS60		ENSRNOG00000055700	AC096473.3	-0.187674	0.00543379	0.098412	FS120		ENSRNOG00000002811	Brinp3	-0.220555	0.0454983	0.823465	FS180		ENSRNOG00000004821	Sntb1	-0.166725	0.0286343	0.520137	FS360		ENSRNOG00000002960	LOC100909913	-0.35559	0.00489955	0.0889453	BLPM
ENSRNOG00000003349	Col23a1	0.379221	0.00420108	0.0765609	FS30		ENSRNOG00000017445	Tubb2b	-0.34767	0.00223999	0.0409562	FS60		ENSRNOG00000017286	Ephx2	-0.356538	0.00544861	0.0985198	FS120		ENSRNOG00000039544	Kcnd1	-0.355946	0.0455329	0.823465	FS180		ENSRNOG00000029191	LOC685067	-0.529542	0.0286747	0.520236	FS360		ENSRNOG00000023812	Raver2	0.183732	0.00490123	0.0889453	BLPM
ENSRNOG00000019369	Slx1b	0.282012	0.0041979	0.0765609	FS30		ENSRNOG00000014963	Adgrg1	-0.264193	0.00224842	0.0409605	FS60		ENSRNOG00000003038	Sft2d2	0.601412	0.00545303	0.0985198	FS120		ENSRNOG00000013237	Pou6f2	-0.216579	0.0453494	0.823465	FS180		ENSRNOG00000017788	Katnal2	0.353606	0.0287233	0.520484	FS360		ENSRNOG00000056970	AABR07063425.3	0.967587	0.00490899	0.0889703	BLPM
ENSRNOG00000014917	Nck1	-0.248735	0.00421308	0.0766862	FS30		ENSRNOG00000019145	Kdm2a	0.217528	0.00224839	0.0409605	FS60		ENSRNOG00000007989	Chst1	0.19068	0.00547023	0.0985905	FS120		ENSRNOG00000032656	Ptprt	-0.158375	0.0453474	0.823465	FS180		ENSRNOG00000027125	Mboat1	0.288775	0.028904	0.522916	FS360		ENSRNOG00000014815	Myoz2	0.498439	0.00491456	0.0889703	BLPM
ENSRNOG00000007139	Ttpa	-0.396449	0.00422065	0.0767307	FS30		ENSRNOG00000007628	Ptp4a3	0.486351	0.00224741	0.0409605	FS60		ENSRNOG00000001315	Rtdr1	-0.169834	0.00546617	0.0985905	FS120		ENSRNOG00000016831	Serpinh1	0.328187	0.0455202	0.823465	FS180		ENSRNOG00000006548	Mrc2	-0.251069	0.0289279	0.522916	FS360		ENSRNOG00000004479	Aurka	0.648242	0.00492963	0.0890463	BLPM
ENSRNOG00000010748	Mtus1	0.225732	0.00423249	0.0768526	FS30		ENSRNOG00000051860	AC114343.1	-0.956425	0.00227554	0.0413986	FS60		ENSRNOG00000007660	Fntb	0.240631	0.00554388	0.0995548	FS120		ENSRNOG00000011763	Serp1	0.642704	0.0456662	0.824874	FS180		ENSRNOG00000010116	Leo1	-0.188064	0.029006	0.523692	FS360		ENSRNOG00000028523	Tctn1	0.20998	0.00493073	0.0890463	BLPM
ENSRNOG00000006749	Tmtc3	-0.30073	0.00424521	0.07699	FS30		ENSRNOG00000000137	Ly86	-0.430752	0.00227798	0.0413986	FS60		ENSRNOG00000008392	Sbf1	0.20831	0.00554154	0.0995548	FS120		ENSRNOG00000000991	Arpc1b	0.366446	0.046048	0.829754	FS180		ENSRNOG00000015904	Wfdc1	0.335485	0.0290664	0.524146	FS360		ENSRNOG00000001156	Msi1	-0.267229	0.00494359	0.0891703	BLPM
ENSRNOG00000019458	Shpk	-0.337142	0.00425129	0.077007	FS30		ENSRNOG00000021046	Sult2b1	0.369557	0.0022836	0.0414505	FS60		ENSRNOG00000029922	Tpk1	-0.16609	0.00554031	0.0995548	FS120		ENSRNOG00000011548	Ebf2	0.367853	0.0460781	0.829754	FS180		ENSRNOG00000010184	Brk1	0.164945	0.0291667	0.52489	FS360		ENSRNOG00000013171	Grm2	0.311512	0.00495596	0.0892852	BLPM
ENSRNOG00000017102	Cmtr2	-1.21432	0.00429308	0.07767	FS30		ENSRNOG00000013265	Tgfbr2	-0.306516	0.0023056	0.0417992	FS60		ENSRNOG00000007006	Slc3a1	-0.202254	0.00558327	0.100141	FS120		ENSRNOG00000004168	Slc35e4	-0.188156	0.0461036	0.829754	FS180		ENSRNOG00000048230	LOC300308	0.20888	0.0292841	0.52489	FS360		ENSRNOG00000013436	Pde7b	-0.258153	0.00496977	0.0894259	BLPM
ENSRNOG00000031269	RGD1304694	0.201048	0.00430532	0.0777974	FS30		ENSRNOG00000054459	Mboat7	-0.348184	0.00231201	0.0418647	FS60		ENSRNOG00000023334	Parp14	-0.380818	0.00560418	0.100395	FS120		ENSRNOG00000030222	Fam115c	-0.475179	0.0465033	0.833314	FS180		ENSRNOG00000015368	Pdilt	-0.706409	0.0292626	0.52489	FS360		ENSRNOG00000008099	Galnt12	-0.505743	0.00500172	0.0898556	BLPM
ENSRNOG00000008706	Tbx3	-0.870322	0.0043272	0.0780984	FS30		ENSRNOG00000001613	Zbtb11	0.221607	0.00231493	0.041867	FS60		ENSRNOG00000024294	NA	-0.377196	0.00562183	0.100589	FS120		ENSRNOG00000048838	Gjc1	-0.321432	0.0465814	0.833314	FS180		ENSRNOG00000014863	Reck	-0.13081	0.02926	0.52489	FS360		ENSRNOG00000009889	Pgm1	0.181727	0.00500573	0.0898556	BLPM
ENSRNOG00000028946	Cdc42ep4	0.246301	0.00433958	0.0782274	FS30		ENSRNOG00000042326	Smpdl3b	0.297818	0.00233447	0.0421696	FS60		ENSRNOG00000042855	Ahdc1	0.180485	0.00566354	0.101214	FS120		ENSRNOG00000050413	Samd15	0.225079	0.0464461	0.833314	FS180		ENSRNOG00000005770	Sostdc1	0.722659	0.029233	0.52489	FS360		ENSRNOG00000060379	Foxred1	0.268106	0.00503933	0.0903497	BLPM
ENSRNOG00000042855	Ahdc1	-0.215454	0.00447233	0.0805234	FS30		ENSRNOG00000012192	Znf740	0.295295	0.00237055	0.0427697	FS60		ENSRNOG00000006553	Bnc2	-0.351505	0.005697	0.101567	FS120		ENSRNOG00000017209	Tubb3	-0.253357	0.0464718	0.833314	FS180		ENSRNOG00000001173	Cabp1	0.182265	0.0296139	0.527202	FS360		ENSRNOG00000030222	Fam115c	-0.559112	0.00507628	0.0909027	BLPM
ENSRNOG00000013059	Aste1	0.239443	0.00448875	0.0807046	FS30		ENSRNOG00000059734	AABR07043564.1	0.221847	0.00240647	0.0433136	FS60		ENSRNOG00000005176	Map7d2	0.175351	0.00569549	0.101567	FS120		ENSRNOG00000020684	Vat1	-0.327347	0.0465513	0.833314	FS180		ENSRNOG00000056207	Capza2	0.138703	0.0295018	0.527202	FS360		ENSRNOG00000011452	Aldoc	0.379554	0.00508844	0.0909531	BLPM
ENSRNOG00000014840	Gna14	0.416501	0.00449318	0.0807046	FS30		ENSRNOG00000003915	Tmem206	0.30896	0.00240462	0.0433136	FS60		ENSRNOG00000015368	Pdilt	-1.10513	0.0057297	0.101783	FS120		ENSRNOG00000003756	Lancl3	-0.195473	0.046774	0.834753	FS180		ENSRNOG00000017756	Mmp21	-0.764085	0.0296047	0.527202	FS360		ENSRNOG00000024594	Fhdc1	-0.231771	0.00510355	0.0909531	BLPM
ENSRNOG00000008936	Map3k6	1.26268	0.00452412	0.0811629	FS30		ENSRNOG00000018406	Wipf1	-0.3882	0.00241489	0.043413	FS60		ENSRNOG00000007766	Pqbp1	-0.220439	0.00572641	0.101783	FS120		ENSRNOG00000021303	Lrrc48	0.138106	0.0467416	0.834753	FS180		ENSRNOG00000008846	Plag1	0.356309	0.0295402	0.527202	FS360		ENSRNOG00000004613	Gpm6b	-0.188838	0.00509957	0.0909531	BLPM
ENSRNOG00000055471	Ywhah	-0.267349	0.00453263	0.0812182	FS30		ENSRNOG00000009771	Cdh10	-0.271373	0.00242633	0.0435487	FS60		ENSRNOG00000030151	Thsd7a	-0.229624	0.00571848	0.101783	FS120		ENSRNOG00000058921	NA	0.550251	0.0468523	0.835078	FS180		ENSRNOG00000047258	Prss55	-0.341992	0.0296257	0.527202	FS360		ENSRNOG00000006062	Hs1bp3	0.233532	0.00509618	0.0909531	BLPM
ENSRNOG00000021682	Dcakd	-0.215301	0.00454647	0.0813688	FS30		ENSRNOG00000029191	LOC685067	-0.712659	0.00242825	0.0435487	FS60		ENSRNOG00000056837	Abr	0.185447	0.0057779	0.102394	FS120		ENSRNOG00000042961	Ormdl1	-0.219533	0.0469605	0.835078	FS180		ENSRNOG00000006400	Tbc1d14	0.153504	0.0295787	0.527202	FS360		ENSRNOG00000011413	Scp2	0.170066	0.00513141	0.0913403	BLPM
ENSRNOG00000059579	Gpt2	0.21174	0.00457058	0.0815078	FS30		ENSRNOG00000005564	Ubn2	0.22606	0.00245165	0.0439159	FS60		ENSRNOG00000014723	Cbfa2t3	0.21559	0.00577765	0.102394	FS120		ENSRNOG00000002385	Prg4	0.291689	0.046925	0.835078	FS180		ENSRNOG00000026787	Disp2	0.199011	0.0297764	0.528893	FS360		ENSRNOG00000048329	Cyp2ac1	0.488793	0.00516118	0.0917605	BLPM
ENSRNOG00000008463	Rundc3b	-0.227175	0.00456517	0.0815078	FS30		ENSRNOG00000007821	Dyrk2	0.376066	0.00247058	0.0441496	FS60		ENSRNOG00000001620	Prdm15	0.209246	0.00579496	0.102574	FS120		ENSRNOG00000051904	AABR07068355.1	0.70783	0.0474105	0.838074	FS180		ENSRNOG00000011947	Tifab	-0.393792	0.0297918	0.528893	FS360		ENSRNOG00000037688	Ak9	0.365221	0.00527451	0.0935518	BLPM
ENSRNOG00000042731	Slc25a18	-0.317369	0.00456863	0.0815078	FS30		ENSRNOG00000025269	Slc25a44	-0.378339	0.00246833	0.0441496	FS60		ENSRNOG00000017512	Aldh3b1	-0.335567	0.00582503	0.102637	FS120		ENSRNOG00000018159	Anxa4	-0.29962	0.0472792	0.838074	FS180		ENSRNOG00000005935	A3galt2	0.371193	0.0298914	0.52902	FS360		ENSRNOG00000006255	Nipal4	-0.334903	0.00527445	0.0935518	BLPM
ENSRNOG00000034221	Cfap126	0.41115	0.0045973	0.0818866	FS30		ENSRNOG00000027859	Tmem26	-0.938741	0.00247966	0.044259	FS60		ENSRNOG00000026243	Ap2a1	0.171109	0.00581225	0.102637	FS120		ENSRNOG00000018982	Entpd3	-0.311412	0.0474096	0.838074	FS180		ENSRNOG00000009802	Fam124a	-0.206689	0.0300123	0.52902	FS360		ENSRNOG00000005931	Cpq	-0.243783	0.00530807	0.0939231	BLPM
ENSRNOG00000009754	Nampt	-0.251689	0.00462877	0.0823079	FS30		ENSRNOG00000049471	Steap3	-0.572938	0.0024854	0.0443086	FS60		ENSRNOG00000047309	LOC100360120	-0.188341	0.00583317	0.102637	FS120		ENSRNOG00000052003	Mkrn2os	0.347399	0.0473787	0.838074	FS180		ENSRNOG00000056265	NA	0.653568	0.0299958	0.52902	FS360		ENSRNOG00000023698	Tex14	0.196537	0.00530216	0.0939231	BLPM
ENSRNOG00000010744	Nrp1	0.242717	0.00463195	0.0823079	FS30		ENSRNOG00000016534	Fam171a1	-1.7834	0.00249002	0.0443384	FS60		ENSRNOG00000047874	Nelfcd	-0.250304	0.00582085	0.102637	FS120		ENSRNOG00000017072	Slc16a14	0.237279	0.0473043	0.838074	FS180		ENSRNOG00000056959	NA	-0.407649	0.0299417	0.52902	FS360		ENSRNOG00000021160	Hormad1	0.512965	0.00533413	0.0942722	BLPM
ENSRNOG00000011936	Abhd14a	-0.444284	0.00463979	0.0823495	FS30		ENSRNOG00000008390	Dcun1d5	0.229187	0.00249699	0.0444096	FS60		ENSRNOG00000017646	RGD1309651	-0.3772	0.00582979	0.102637	FS120		ENSRNOG00000007012	Ly75	-0.244539	0.0475493	0.839529	FS180		ENSRNOG00000061406	NA	-0.689152	0.0300078	0.52902	FS360		ENSRNOG00000014963	Adgrg1	-0.226511	0.0053503	0.0944459	BLPM
ENSRNOG00000055222	AC094212.1	-0.719381	0.00466426	0.0824012	FS30		ENSRNOG00000059863	AABR07022168.1	-0.397518	0.00250541	0.0445066	FS60		ENSRNOG00000001007	Baiap2l1	-0.375325	0.00589258	0.103021	FS120		ENSRNOG00000013949	Idh2	0.155961	0.0476575	0.840444	FS180		ENSRNOG00000025245	RGD1311946	0.404801	0.0298367	0.52902	FS360		ENSRNOG00000000729	Tmlhe	0.203612	0.00535789	0.0944678	BLPM
ENSRNOG00000029586	Cdhr4	0.451581	0.00466127	0.0824012	FS30		ENSRNOG00000015459	Heatr3	0.253095	0.00251329	0.0445938	FS60		ENSRNOG00000007299	Caap1	0.165832	0.00587251	0.103021	FS120		ENSRNOG00000056768	AABR07035428.1	0.141908	0.047821	0.841174	FS180		ENSRNOG00000046318	LOC100910689	0.420301	0.0300707	0.529421	FS360		ENSRNOG00000018971	Mob3a	-0.37684	0.00537821	0.0947138	BLPM
ENSRNOG00000015957	F13a1	0.570614	0.00466474	0.0824012	FS30		ENSRNOG00000009772	Kirrel3	-0.238122	0.00252768	0.0447431	FS60		ENSRNOG00000040242	Epm2a	0.219048	0.00589664	0.103021	FS120		ENSRNOG00000000903	Asl	-0.362591	0.0485799	0.841174	FS180		ENSRNOG00000002238	Sema5b	-0.271096	0.0301464	0.530128	FS360		ENSRNOG00000039200	AABR07070046.1	-0.176975	0.00543913	0.0956733	BLPM
ENSRNOG00000020557	Ryr1	0.35955	0.00465641	0.0824012	FS30		ENSRNOG00000013585	Nmnat3	-0.272117	0.00252714	0.0447431	FS60		ENSRNOG00000006569	Itgb8	-0.175711	0.00589457	0.103021	FS120		ENSRNOG00000004281	Cobl	-0.190336	0.0484447	0.841174	FS180		ENSRNOG00000005923	Mtmr2	0.141043	0.0302902	0.531154	FS360		ENSRNOG00000061097	Lrit3	1.27562	0.00546547	0.0960232	BLPM
ENSRNOG00000019299	Edem2	-0.338356	0.00472263	0.0832273	FS30		ENSRNOG00000059093	AABR07012583.3	-0.333026	0.00253632	0.0447904	FS60		ENSRNOG00000017808	Klf15	0.28515	0.00589659	0.103021	FS120		ENSRNOG00000021086	Dtx4	-0.156599	0.0484518	0.841174	FS180		ENSRNOG00000018484	Plk3	-0.582895	0.0303119	0.531154	FS360		ENSRNOG00000002886	Myh10	-0.188293	0.00549976	0.0963215	BLPM
ENSRNOG00000031163	Nfkbiz	0.396309	0.00471777	0.0832273	FS30		ENSRNOG00000061153	Hrh3	-0.292017	0.00253437	0.0447904	FS60		ENSRNOG00000013851	Spry4	-0.499141	0.00588537	0.103021	FS120		ENSRNOG00000006628	Dusp16	-0.15768	0.0480671	0.841174	FS180		ENSRNOG00000014833	Smndc1	0.238629	0.0302595	0.531154	FS360		ENSRNOG00000001620	Prdm15	0.189068	0.00550215	0.0963215	BLPM
ENSRNOG00000011360	Dkk2	-0.635426	0.00473742	0.0833897	FS30		ENSRNOG00000027098	Sez6l2	0.289752	0.00254696	0.0449255	FS60		ENSRNOG00000016877	Shisa7	0.26526	0.00604129	0.1053	FS120		ENSRNOG00000028105	Hars	0.192754	0.0485897	0.841174	FS180		ENSRNOG00000007262	Ccdc134	0.295274	0.0303599	0.53137	FS360		ENSRNOG00000042609	Spag16	0.282361	0.0055034	0.0963215	BLPM
ENSRNOG00000012371	Car7	-0.492902	0.0047462	0.0834461	FS30		ENSRNOG00000007455	Tmem132e	-0.361632	0.00257349	0.04534	FS60		ENSRNOG00000011470	Tsc1	0.218587	0.00603655	0.1053	FS120		ENSRNOG00000036839	Hnrnpa1	0.136197	0.0480952	0.841174	FS180		ENSRNOG00000016727	Akr1a1	0.164235	0.030438	0.53211	FS360		ENSRNOG00000028904	Vps9d1	0.297117	0.00550834	0.0963215	BLPM
ENSRNOG00000058663	Suz12	-0.248783	0.00475365	0.083479	FS30		ENSRNOG00000033059	Galnt6	0.461241	0.00257681	0.0453451	FS60		ENSRNOG00000059406	Ier5	-0.301623	0.00609725	0.105677	FS120		ENSRNOG00000018736	LOC100911615	-0.503451	0.0486032	0.841174	FS180		ENSRNOG00000010883	Pard6b	0.371484	0.0305098	0.532739	FS360		ENSRNOG00000047790	B9d1	-0.389863	0.00555251	0.096929	BLPM
ENSRNOG00000058096	AABR07021704.1	-0.409368	0.00476279	0.0835073	FS30		ENSRNOG00000020058	Celsr2	0.36165	0.00258546	0.0454441	FS60		ENSRNOG00000056785	NA	0.623058	0.00608968	0.105677	FS120		ENSRNOG00000047632	LOC683422	-0.200721	0.0478929	0.841174	FS180		ENSRNOG00000015177	Sun2	0.252773	0.0306399	0.534385	FS360		ENSRNOG00000001173	Cabp1	0.235073	0.00557384	0.096929	BLPM
ENSRNOG00000049045	LOC100364027	-0.995591	0.00476642	0.0835073	FS30		ENSRNOG00000005276	Csnk2a1	0.237956	0.00259227	0.0455105	FS60		ENSRNOG00000016571	Ngf	0.340263	0.00608601	0.105677	FS120		ENSRNOG00000018547	Mrpl46	-0.309447	0.048066	0.841174	FS180		ENSRNOG00000005854	Angpt1	-0.182694	0.0310988	0.5381	FS360		ENSRNOG00000045771	Chl1	-0.162061	0.00556599	0.096929	BLPM
ENSRNOG00000015865	Ap2s1	-0.428264	0.00477669	0.0835892	FS30		ENSRNOG00000051725	NA	-0.452835	0.00261774	0.0459038	FS60		ENSRNOG00000021096	Tmem143	-0.256024	0.00609855	0.105677	FS120		ENSRNOG00000054302	NA	-0.285427	0.0478184	0.841174	FS180		ENSRNOG00000001249	Col6a1	-0.462694	0.0311423	0.5381	FS360		ENSRNOG00000005479	Slc1a2	-0.210726	0.00556738	0.096929	BLPM
ENSRNOG00000011852	Myo6	0.213303	0.00480231	0.0839394	FS30		ENSRNOG00000020372	Hdac4	0.238749	0.00263036	0.0460713	FS60		ENSRNOG00000018184	Tpm1	-0.163879	0.00607022	0.105677	FS120		ENSRNOG00000061432	NA	-0.486401	0.0482184	0.841174	FS180		ENSRNOG00000021160	Hormad1	0.376623	0.0311268	0.5381	FS360		ENSRNOG00000042332	Slc44a5	-0.231483	0.00557565	0.096929	BLPM
ENSRNOG00000006444	Fkbp4	-0.547305	0.00481725	0.0840522	FS30		ENSRNOG00000043304	Apcdd1	-0.334157	0.00264246	0.0462291	FS60		ENSRNOG00000024617	AC099444.1	-0.447527	0.00611895	0.105784	FS120		ENSRNOG00000025796	RGD1306072	-0.196681	0.0485104	0.841174	FS180		ENSRNOG00000025406	Iqgap2	0.242159	0.0310402	0.5381	FS360		ENSRNOG00000049385	Adamtsl4	0.35432	0.00559069	0.0970155	BLPM
ENSRNOG00000054672	NA	0.82159	0.00482	0.0840522	FS30		ENSRNOG00000019606	Trpv3	0.33633	0.00265626	0.0464165	FS60		ENSRNOG00000002145	Tmprss7	-0.391157	0.0061162	0.105784	FS120		ENSRNOG00000027032	Rhbdd3	0.302278	0.0485586	0.841174	FS180		ENSRNOG00000005365	Kcnip1	0.46879	0.0309717	0.5381	FS360		ENSRNOG00000005271	Rapgef5	0.195042	0.00559367	0.0970155	BLPM
ENSRNOG00000001174	Pde9a	-0.247052	0.00483079	0.0841423	FS30		ENSRNOG00000011501	Atp1b3	0.230444	0.00266641	0.0464854	FS60		ENSRNOG00000014973	Tekt1	-0.509695	0.00616864	0.106519	FS120		ENSRNOG00000004214	Rpl26	0.459608	0.048193	0.841174	FS180		ENSRNOG00000017941	Optn	-0.160156	0.0310874	0.5381	FS360		ENSRNOG00000051578	Zfp54	0.507495	0.00560547	0.097107	BLPM
ENSRNOG00000002506	Cdkl2	0.229815	0.00483708	0.084154	FS30		ENSRNOG00000011720	L3mbtl3	-0.350643	0.00266593	0.0464854	FS60		ENSRNOG00000009411	Chn2	-0.18972	0.00618589	0.106692	FS120		ENSRNOG00000034031	Vstm2l	-0.182502	0.0481217	0.841174	FS180		ENSRNOG00000015526	Rhcg	-0.656798	0.0311185	0.5381	FS360		ENSRNOG00000019394	Mpv17l2	0.409888	0.00563428	0.0974926	BLPM
ENSRNOG00000016573	Dgat2	0.282301	0.00485988	0.0843197	FS30		ENSRNOG00000051254	NA	-0.263982	0.00267272	0.0465414	FS60		ENSRNOG00000051433	AC117925.2	-0.683426	0.0061935	0.106699	FS120		ENSRNOG00000011042	RGD1560925	0.22702	0.0488098	0.842906	FS180		ENSRNOG00000003134	Slc4a4	0.241251	0.0310074	0.5381	FS360		ENSRNOG00000017941	Optn	-0.205437	0.005654	0.0975384	BLPM
ENSRNOG00000060410	Pcdh1	-0.223419	0.00485471	0.0843197	FS30		ENSRNOG00000005753	Alg13	0.25351	0.00270636	0.0470724	FS60		ENSRNOG00000011398	Trmt61a	-0.170929	0.00620499	0.106773	FS120		ENSRNOG00000006975	Wasl	0.121383	0.0488165	0.842906	FS180		ENSRNOG00000014851	Col4a4	-0.211709	0.0312807	0.539239	FS360		ENSRNOG00000019667	Ppfibp2	-0.206768	0.00565362	0.0975384	BLPM
ENSRNOG00000058275	Spef2	0.325938	0.00486351	0.0843197	FS30		ENSRNOG00000001783	Tra2b	0.19996	0.0027126	0.0471264	FS60		ENSRNOG00000018683	LOC100909609	-0.179898	0.00629338	0.108169	FS120		ENSRNOG00000020202	Asrgl1	0.13994	0.0488833	0.843081	FS180		ENSRNOG00000038328	Gjc2	0.243194	0.0312791	0.539239	FS360		ENSRNOG00000009061	RGD1310641	0.622289	0.00565681	0.0975384	BLPM
ENSRNOG00000016412	Fxyd6	-0.476055	0.00486981	0.0843312	FS30		ENSRNOG00000005575	Abi3	-0.545743	0.002756	0.0478249	FS60		ENSRNOG00000058003	Spon1	0.252778	0.00635206	0.109051	FS120		ENSRNOG00000019413	Atg16l2	-0.239676	0.0492565	0.843969	FS180		ENSRNOG00000017729	Psmg2	0.242575	0.0314019	0.540076	FS360		ENSRNOG00000011937	Sgtb	-0.234775	0.00566314	0.0975384	BLPM
ENSRNOG00000005175	Sgpp1	-0.37093	0.0048765	0.0843494	FS30		ENSRNOG00000007733	NA	-0.223622	0.00277019	0.0480072	FS60		ENSRNOG00000010794	Dennd3	-0.229779	0.00636137	0.109085	FS120		ENSRNOG00000015736	Dhrs3	-0.210665	0.0494451	0.843969	FS180		ENSRNOG00000016177	Scara3	-0.220337	0.0313687	0.540076	FS360		ENSRNOG00000002919	Gfap	-0.3198	0.00567685	0.0975488	BLPM
ENSRNOG00000046769	Mms19	-0.230262	0.00488465	0.0843928	FS30		ENSRNOG00000014863	Reck	-0.20972	0.00277291	0.0480072	FS60		ENSRNOG00000050510	LOC100363782	-0.201986	0.0063747	0.109187	FS120		ENSRNOG00000012575	Fat2	0.663708	0.0493149	0.843969	FS180		ENSRNOG00000047137	Erbb2ip	0.13791	0.0314835	0.540456	FS360		ENSRNOG00000050193	LOC100912262	-0.244209	0.0056755	0.0975488	BLPM
ENSRNOG00000019822	Gadd45b	1.06974	0.00492206	0.084759	FS30		ENSRNOG00000015055	Scg2	-0.275306	0.00278323	0.0481303	FS60		ENSRNOG00000027606	Neurl1b	-0.380286	0.00639457	0.109401	FS120		ENSRNOG00000015445	Mal	0.180333	0.0490931	0.843969	FS180		ENSRNOG00000052190	NA	-0.448225	0.0315387	0.540456	FS360		ENSRNOG00000005274	Vrk1	0.177138	0.00568915	0.0976473	BLPM
ENSRNOG00000016596	Hspa4	0.201305	0.00491636	0.084759	FS30		ENSRNOG00000026111	Morn5	-0.329925	0.00278934	0.0481804	FS60		ENSRNOG00000050317	Uhrf1bp1l	0.205228	0.00640869	0.109516	FS120		ENSRNOG00000011168	Micu2	-0.116303	0.04912	0.843969	FS180		ENSRNOG00000007993	Sh3tc1	-0.30581	0.0315693	0.540456	FS360		ENSRNOG00000009347	Arhgap25	-0.341172	0.00573554	0.0982996	BLPM
ENSRNOG00000010124	Trim2	0.199248	0.00492284	0.084759	FS30		ENSRNOG00000038044	Tsc22d2	0.221613	0.00279661	0.0482504	FS60		ENSRNOG00000001004	Ncor2	0.20301	0.00642652	0.109695	FS120		ENSRNOG00000003070	Pigl	0.181526	0.0490573	0.843969	FS180		ENSRNOG00000007907	Tmem178a	0.14341	0.0315056	0.540456	FS360		ENSRNOG00000027271	RGD1359290	-0.56774	0.00574697	0.0982996	BLPM
ENSRNOG00000004218	Klhl28	-0.392494	0.00496443	0.0853768	FS30		ENSRNOG00000020703	Sipa1l3	0.286237	0.00283305	0.0488068	FS60		ENSRNOG00000008904	Fli1	-0.211055	0.00646313	0.110193	FS120		ENSRNOG00000009492	RGD1305420	0.448825	0.049402	0.843969	FS180		ENSRNOG00000007874	Tamm41	0.190179	0.0316137	0.540594	FS360		ENSRNOG00000025612	Sez6l	0.238317	0.00574424	0.0982996	BLPM
ENSRNOG00000029292	LOC500877	0.351019	0.00497118	0.0853947	FS30		ENSRNOG00000016423	Tacc1	0.192991	0.00283537	0.0488068	FS60		ENSRNOG00000010574	Ptpn1	0.184588	0.00648396	0.110294	FS120		ENSRNOG00000017945	Serf1	0.264469	0.0493381	0.843969	FS180		ENSRNOG00000013223	Fah	-0.157134	0.0318048	0.541726	FS360		ENSRNOG00000033119	Plcb4	0.203269	0.00575382	0.0983039	BLPM
ENSRNOG00000020027	Arhgef2	-0.191004	0.00497716	0.0853993	FS30		ENSRNOG00000039278	Mcart1	-1.40684	0.00286139	0.0491418	FS60		ENSRNOG00000014661	Zfp385d	0.219406	0.00647728	0.110294	FS120		ENSRNOG00000009814	Serpine3	0.149212	0.0493347	0.843969	FS180		ENSRNOG00000046536	LOC690700	-0.277583	0.0318125	0.541726	FS360		ENSRNOG00000023587	Dhtkd1	0.222565	0.00579105	0.0986003	BLPM
ENSRNOG00000001889	Comt	0.244772	0.00500861	0.0856443	FS30		ENSRNOG00000029220	Zmym5	0.303862	0.00286016	0.0491418	FS60		ENSRNOG00000003928	Tmco1	-0.236925	0.00653694	0.111068	FS120		ENSRNOG00000001300	P2rx4	-0.207738	0.049576	0.845234	FS180		ENSRNOG00000022507	Twf1	0.212272	0.0317705	0.541726	FS360		ENSRNOG00000016210	Micalcl	0.417312	0.00578918	0.0986003	BLPM
ENSRNOG00000005365	Kcnip1	0.408657	0.00499742	0.0856443	FS30		ENSRNOG00000008752	Nrf1	0.195092	0.00289646	0.0496305	FS60		ENSRNOG00000052028	AABR07043456.1	0.461743	0.00659402	0.111654	FS120		ENSRNOG00000028581	Ccdc138	0.148427	0.0496545	0.845603	FS180		ENSRNOG00000040198	Vom2r60	-0.416037	0.0318255	0.541726	FS360		ENSRNOG00000017349	Tbc1d10b	-0.191749	0.00578481	0.0986003	BLPM
ENSRNOG00000053803	NA	0.684837	0.0050077	0.0856443	FS30		ENSRNOG00000010298	Xbp1	-0.351219	0.00289383	0.0496305	FS60		ENSRNOG00000004812	Sema6d	-0.173457	0.0065929	0.111654	FS120		ENSRNOG00000039776	Exoc3	-0.165924	0.0497199	0.845749	FS180		ENSRNOG00000050114	Fam228a	-0.374463	0.0319273	0.542304	FS360		ENSRNOG00000029134	Adgrl1	-0.203925	0.00580288	0.0986711	BLPM
ENSRNOG00000015397	Cpne7	0.264547	0.00507534	0.0866863	FS30		ENSRNOG00000009691	Lrrn2	0.23903	0.00290006	0.0496353	FS60		ENSRNOG00000004646	Tpo	-0.671916	0.00658708	0.111654	FS120		ENSRNOG00000008103	Mdh1	0.165558	0.0498971	0.847795	FS180		ENSRNOG00000015461	Serpine2	-0.178707	0.0319324	0.542304	FS360		ENSRNOG00000008971	Hnf4g	-0.598839	0.00580847	0.0986711	BLPM
ENSRNOG00000013121	Mier3	-0.297375	0.00509628	0.0869013	FS30		ENSRNOG00000000889	LOC304239	-0.491506	0.00290885	0.049729	FS60		ENSRNOG00000028319	Cryz	-0.36272	0.00662533	0.111729	FS120		ENSRNOG00000007882	Ablim2	-0.133301	0.0501655	0.848613	FS180		ENSRNOG00000003512	Gabra1	-0.192243	0.0320413	0.543534	FS360		ENSRNOG00000061498	NA	-0.570455	0.00582258	0.098798	BLPM
ENSRNOG00000012719	Tdrd12	-0.997234	0.00509954	0.0869013	FS30		ENSRNOG00000056767	Potea	-0.616038	0.0029265	0.0499738	FS60		ENSRNOG00000061097	Lrit3	1.90542	0.00662308	0.111729	FS120		ENSRNOG00000036882	Fbxo47	0.464135	0.0502884	0.848613	FS180		ENSRNOG00000019534	Ap2a2	-0.138812	0.0323633	0.544931	FS360		ENSRNOG00000021130	Abcc8	0.223617	0.00583734	0.098812	BLPM
ENSRNOG00000019097	Bap1	0.343888	0.0051512	0.0875822	FS30		ENSRNOG00000006867	Etv1	-0.263311	0.00296572	0.050586	FS60		ENSRNOG00000018674	Ntrk3	0.256368	0.00660635	0.111729	FS120		ENSRNOG00000007728	Gsdmd	-0.527188	0.0501302	0.848613	FS180		ENSRNOG00000002593	Esrrg	-0.189365	0.0323789	0.544931	FS360		ENSRNOG00000002175	Clock	-0.168866	0.00585271	0.098812	BLPM
ENSRNOG00000014723	Cbfa2t3	-0.253425	0.0051454	0.0875822	FS30		ENSRNOG00000019465	Gnai3	0.233701	0.002975	0.0506794	FS60		ENSRNOG00000042932	Ttc27	0.157207	0.00662856	0.111729	FS120		ENSRNOG00000013484	Gsta1	0.304859	0.0501919	0.848613	FS180		ENSRNOG00000051166	NA	-0.533454	0.0324382	0.544931	FS360		ENSRNOG00000027628	Elp5	0.258944	0.00585406	0.098812	BLPM
ENSRNOG00000026649	Dnmt3a	0.244846	0.00517915	0.0879574	FS30		ENSRNOG00000013963	Il6st	-0.28468	0.00297796	0.0506794	FS60		ENSRNOG00000018126	Abca1	-0.188274	0.00663746	0.111752	FS120		ENSRNOG00000025155	Lmtk2	-0.129825	0.0503443	0.848613	FS180		ENSRNOG00000055758	NA	-0.503664	0.0325267	0.544931	FS360		ENSRNOG00000019000	Limk2	-0.162224	0.00585732	0.098812	BLPM
ENSRNOG00000003144	Gprc5c	-0.697103	0.00518536	0.087963	FS30		ENSRNOG00000020833	Cspg5	-0.27357	0.00298916	0.0508123	FS60		ENSRNOG00000048329	Cyp2ac1	0.446495	0.00666304	0.111928	FS120		ENSRNOG00000008140	Rpl15	-0.347528	0.0502383	0.848613	FS180		ENSRNOG00000019528	Plekhg6	-0.432801	0.0325033	0.544931	FS360		ENSRNOG00000008859	Tank	-0.198987	0.0058484	0.098812	BLPM
ENSRNOG00000027002	Mast4	0.210489	0.00521711	0.0884013	FS30		ENSRNOG00000025793	Usp31	0.263493	0.00299925	0.0509261	FS60		ENSRNOG00000048449	Itgb3	-0.510427	0.00665613	0.111928	FS120		ENSRNOG00000042603	Ttc39b	-0.137768	0.0502771	0.848613	FS180		ENSRNOG00000012301	RGD1310371	0.547894	0.0322673	0.544931	FS360		ENSRNOG00000013179	Tinagl1	0.482943	0.00586325	0.098812	BLPM
ENSRNOG00000021130	Abcc8	0.25221	0.00524311	0.0887414	FS30		ENSRNOG00000001767	RGD1562339	0.210226	0.00300399	0.0509489	FS60		ENSRNOG00000005388	Rassf3	-0.227294	0.00667094	0.111934	FS120		ENSRNOG00000018404	Aars	-0.144421	0.051199	0.848669	FS180		ENSRNOG00000004362	Rps6ka5	-0.136319	0.0324177	0.544931	FS360		ENSRNOG00000054667	NA	-0.378036	0.005882	0.0990158	BLPM
ENSRNOG00000003217	Lgals3bp	0.632176	0.00527674	0.089109	FS30		ENSRNOG00000008178	Nxn	0.295533	0.00300999	0.0509929	FS60		ENSRNOG00000011946	Ptn	-0.172658	0.00668635	0.112066	FS120		ENSRNOG00000004378	Abca5	-0.154503	0.0514505	0.848669	FS180		ENSRNOG00000023768	Rundc1	0.226873	0.0325042	0.544931	FS360		ENSRNOG00000017511	Dcdc2	-0.28912	0.00589622	0.0991432	BLPM
ENSRNOG00000013642	Lrrc41	-0.272108	0.0052741	0.089109	FS30		ENSRNOG00000012750	Pabpc1l	1.50081	0.00306271	0.0518276	FS60		ENSRNOG00000012269	Lpcat3	-0.185044	0.00670522	0.112256	FS120		ENSRNOG00000059485	AC091229.1	0.163349	0.0518738	0.848669	FS180		ENSRNOG00000006357	Sgip1	-0.202734	0.0322091	0.544931	FS360		ENSRNOG00000015972	Ano5	-0.417206	0.0059331	0.0994506	BLPM
ENSRNOG00000003248	Mpzl1	-0.263164	0.00532021	0.0896589	FS30		ENSRNOG00000055222	AC094212.1	-0.759755	0.00308037	0.0520676	FS60		ENSRNOG00000029784	Pak1	-0.189221	0.00671347	0.112267	FS120		ENSRNOG00000042741	Adgb	0.235774	0.0507638	0.848669	FS180		ENSRNOG00000023698	Tex14	0.167273	0.0323311	0.544931	FS360		ENSRNOG00000007613	C1qtnf5	0.600167	0.0059546	0.0994506	BLPM
ENSRNOG00000005424	Odc1	0.513989	0.00532129	0.0896589	FS30		ENSRNOG00000009824	Irf2	0.219929	0.00308449	0.0520785	FS60		ENSRNOG00000058932	Zfp202	-0.30415	0.00675281	0.112798	FS120		ENSRNOG00000002911	Alb	-0.545989	0.051112	0.848669	FS180		ENSRNOG00000001436	Ywhag	0.152003	0.0322554	0.544931	FS360		ENSRNOG00000025094	Gpr183	0.391337	0.00594794	0.0994506	BLPM
ENSRNOG00000021273	Crls1	-0.287813	0.00533296	0.0897544	FS30		ENSRNOG00000017724	Sf3b3	0.227461	0.00312113	0.0526379	FS60		ENSRNOG00000011039	Gch1	1.62653	0.00678724	0.113245	FS120		ENSRNOG00000008022	Apaf1	-0.171182	0.0511338	0.848669	FS180		ENSRNOG00000006787	Dhcr24	-0.177237	0.0325636	0.544936	FS360		ENSRNOG00000001868	LOC100911248	0.362803	0.00594659	0.0994506	BLPM
ENSRNOG00000029441	Klhl2	0.247647	0.00534108	0.0897901	FS30		ENSRNOG00000007887	Elk4	0.388211	0.00312683	0.0526747	FS60		ENSRNOG00000046005	Scd2	-0.236793	0.00683572	0.113926	FS120		ENSRNOG00000011648	Aqp1	-0.546303	0.0505908	0.848669	FS180		ENSRNOG00000011320	Igfbpl1	0.473204	0.0327026	0.546647	FS360		ENSRNOG00000026519	NA	1.47516	0.00595363	0.0994506	BLPM
ENSRNOG00000012951	Kctd9	-0.316649	0.00535542	0.0898293	FS30		ENSRNOG00000000521	Cdkn1a	0.973526	0.00315427	0.0529124	FS60		ENSRNOG00000010349	Ghrl	-0.218398	0.00685119	0.114056	FS120		ENSRNOG00000020716	Axl	0.259728	0.0520486	0.848669	FS180		ENSRNOG00000009148	Cyb5rl	-0.307725	0.0328623	0.548017	FS360		ENSRNOG00000045843	Rusc2	0.192	0.00594175	0.0994506	BLPM
ENSRNOG00000006244	Lztfl1	-0.454818	0.00535095	0.0898293	FS30		ENSRNOG00000047143	Fkbp1b	-0.516157	0.00315505	0.0529124	FS60		ENSRNOG00000030547	Dpp6	0.257946	0.00688782	0.114537	FS120		ENSRNOG00000052376	Bend6	-0.155936	0.0525499	0.848669	FS180		ENSRNOG00000046889	Dbi	-0.194269	0.0328297	0.548017	FS360		ENSRNOG00000012207	Dst	-0.192002	0.00598658	0.0998726	BLPM
ENSRNOG00000011967	Nphp4	0.204335	0.00539495	0.0903911	FS30		ENSRNOG00000018467	Mitd1	-0.351983	0.00315233	0.0529124	FS60		ENSRNOG00000057089	AC117096.1	0.429652	0.00691795	0.114787	FS120		ENSRNOG00000005953	Cfap46	0.41187	0.0521317	0.848669	FS180		ENSRNOG00000013847	Nova2	-0.211594	0.032895	0.548017	FS360		ENSRNOG00000016275	Ttr	0.713455	0.0060507	0.100829	BLPM
ENSRNOG00000022402	Luzp1	0.2723	0.00543165	0.0909042	FS30		ENSRNOG00000013067	Phf21b	-0.323186	0.00314838	0.0529124	FS60		ENSRNOG00000021157	Ctss	-0.233197	0.00691834	0.114787	FS120		ENSRNOG00000013610	Chrna5	-0.33065	0.0524763	0.848669	FS180		ENSRNOG00000010134	Acot2	-0.593744	0.0331715	0.552005	FS360		ENSRNOG00000012347	Gata2	-0.563698	0.00608887	0.101352	BLPM
ENSRNOG00000019127	Zfp606	-0.311276	0.00544426	0.0910135	FS30		ENSRNOG00000046515	St6gal2	-0.278982	0.00317423	0.0530985	FS60		ENSRNOG00000022136	LOC683549	-0.492859	0.00694094	0.115033	FS120		ENSRNOG00000012430	Cxcr5	-0.48227	0.0505199	0.848669	FS180		ENSRNOG00000005723	Grin3a	-0.180095	0.0333493	0.553108	FS360		ENSRNOG00000024040	Mb21d2	-0.180005	0.00610519	0.101459	BLPM
ENSRNOG00000021916	Slc16a12	0.377197	0.00545255	0.0910503	FS30		ENSRNOG00000047491	Tro	-0.27993	0.00317678	0.0530985	FS60		ENSRNOG00000026415	Col14a1	-0.357062	0.00696904	0.11537	FS120		ENSRNOG00000001931	Fgf12	-0.184737	0.0507059	0.848669	FS180		ENSRNOG00000013267	Helz2	-0.446101	0.0333241	0.553108	FS360		ENSRNOG00000026458	Tbccd1	0.219542	0.00610893	0.101459	BLPM
ENSRNOG00000013991	Creg2	-0.282144	0.00545968	0.0910677	FS30		ENSRNOG00000002980	Tsr1	-0.237774	0.0031765	0.0530985	FS60		ENSRNOG00000010975	Adnp	0.164793	0.00699872	0.115732	FS120		ENSRNOG00000009288	Fgf14	-0.19212	0.0519955	0.848669	FS180		ENSRNOG00000025864	Lemd2	0.32063	0.033326	0.553108	FS360		ENSRNOG00000054964	Aoah	-0.43226	0.00614203	0.101781	BLPM
ENSRNOG00000006523	Atl2	0.189015	0.00548147	0.0912617	FS30		ENSRNOG00000028274	Myrf	0.260387	0.00318475	0.0531726	FS60		ENSRNOG00000042603	Ttc39b	-0.196683	0.00703631	0.116224	FS120		ENSRNOG00000020552	Fosl1	0.254752	0.0523086	0.848669	FS180		ENSRNOG00000049714	Asap3	-0.255902	0.0333871	0.553117	FS360		ENSRNOG00000001034	Evi5l	-0.158955	0.00613614	0.101781	BLPM
ENSRNOG00000027596	Mbd5	0.194729	0.00548476	0.0912617	FS30		ENSRNOG00000054296	Hist1h2bo	-0.313255	0.00319181	0.053177	FS60		ENSRNOG00000056658	Xylt1	-0.171902	0.00707256	0.116693	FS120		ENSRNOG00000057044	Garnl3	-0.184877	0.0524884	0.848669	FS180		ENSRNOG00000018760	Mpp7	-0.168114	0.0335068	0.554368	FS360		ENSRNOG00000055591	NA	-0.457564	0.00615211	0.101835	BLPM
ENSRNOG00000011830	Plekha3	-0.3661	0.00549571	0.0912617	FS30		ENSRNOG00000046560	NA	-0.338197	0.00319211	0.053177	FS60		ENSRNOG00000025705	Armcx2	-0.576828	0.00712232	0.116994	FS120		ENSRNOG00000007699	Golga5	-0.161336	0.052281	0.848669	FS180		ENSRNOG00000034078	Mxi1	0.146847	0.0335575	0.554368	FS360		ENSRNOG00000022419	Dok7	-0.301422	0.00616294	0.101901	BLPM
ENSRNOG00000025235	Tmem130	0.214265	0.00549347	0.0912617	FS30		ENSRNOG00000018639	Zfand2b	-0.688548	0.00320796	0.0533817	FS60		ENSRNOG00000016976	Clcn7	0.22169	0.00710796	0.116994	FS120		ENSRNOG00000001294	Ift81	0.136476	0.0520396	0.848669	FS180		ENSRNOG00000036572	Sfxn4	0.15412	0.0335743	0.554368	FS360		ENSRNOG00000060435	Kcnq4	-0.334796	0.00619083	0.102248	BLPM
ENSRNOG00000026870	Clic6	0.930971	0.00550505	0.0913155	FS30		ENSRNOG00000012864	Ern1	0.245313	0.00323194	0.0537052	FS60		ENSRNOG00000016046	Hecw1	-0.183173	0.00711477	0.116994	FS120		ENSRNOG00000017788	Katnal2	0.346284	0.0518567	0.848669	FS180		ENSRNOG00000052080	Camk2b	0.233133	0.0338414	0.555873	FS360		ENSRNOG00000020229	Homer3	0.290025	0.00623209	0.102808	BLPM
ENSRNOG00000004310	Caskin2	-0.479269	0.00552353	0.0914194	FS30		ENSRNOG00000004001	Osgepl1	-0.253634	0.00323456	0.0537052	FS60		ENSRNOG00000008447	Tmem132d	0.204576	0.00710254	0.116994	FS120		ENSRNOG00000003289	Lap3	-0.146626	0.0506696	0.848669	FS180		ENSRNOG00000037430	Chfr	0.137704	0.0337931	0.555873	FS360		ENSRNOG00000003726	Scml2	-0.407205	0.00623854	0.102808	BLPM
ENSRNOG00000018231	Nacc2	-0.245856	0.0055182	0.0914194	FS30		ENSRNOG00000042961	Ormdl1	-0.367995	0.0032456	0.0538288	FS60		ENSRNOG00000002767	Dlg3	0.186814	0.0071447	0.117069	FS120		ENSRNOG00000003790	Mael	0.575305	0.0525489	0.848669	FS180		ENSRNOG00000001811	Fgfr1op2	0.169974	0.033762	0.555873	FS360		ENSRNOG00000055597	Hdac7	-0.201744	0.00625635	0.102988	BLPM
ENSRNOG00000030840	Cadm2	0.297874	0.0055605	0.0917364	FS30		ENSRNOG00000001309	Camkk2	-0.270779	0.00326789	0.0539598	FS60		ENSRNOG00000033703	LOC689713	-0.763455	0.00715058	0.117069	FS120		ENSRNOG00000011243	MGC94891	0.497796	0.0524569	0.848669	FS180		ENSRNOG00000032989	Lrrn4	-0.699537	0.0337178	0.555873	FS360		ENSRNOG00000013615	Dntt	-0.671619	0.00629293	0.103377	BLPM
ENSRNOG00000050848	Dtx1	-0.295498	0.00556317	0.0917364	FS30		ENSRNOG00000010951	Cmtm6	0.42384	0.00326627	0.0539598	FS60		ENSRNOG00000022711	Slco4c1	0.302724	0.00714841	0.117069	FS120		ENSRNOG00000005934	Mlip	-0.210705	0.0521701	0.848669	FS180		ENSRNOG00000010280	Pde8b	-0.179746	0.0338523	0.555873	FS360		ENSRNOG00000023112	LOC500594	0.407211	0.00629535	0.103377	BLPM
ENSRNOG00000010482	Impa1	-0.325504	0.00555547	0.0917364	FS30		ENSRNOG00000031760	Fmn1	-0.286306	0.00325876	0.0539598	FS60		ENSRNOG00000015894	Dock8	-0.209731	0.00716122	0.117114	FS120		ENSRNOG00000042062	NA	0.614244	0.0522704	0.848669	FS180		ENSRNOG00000039504	LOC360919	-0.632702	0.0339925	0.557559	FS360		ENSRNOG00000012383	Ndufc2	0.240382	0.00630085	0.103377	BLPM
ENSRNOG00000011283	Sdhaf3	-0.329409	0.00556833	0.0917364	FS30		ENSRNOG00000006868	Ube2z	0.322734	0.00326666	0.0539598	FS60		ENSRNOG00000004155	Samd14	-0.426899	0.00717401	0.117194	FS120		ENSRNOG00000005955	Naalad2	0.391519	0.0525735	0.848669	FS180		ENSRNOG00000002618	Ivns1abp	0.176447	0.0340464	0.557829	FS360		ENSRNOG00000004696	Arhgap5	-0.169016	0.0063223	0.103535	BLPM
ENSRNOG00000018321	Sytl3	0.635091	0.00557334	0.0917364	FS30		ENSRNOG00000011573	Csad	0.645692	0.00329298	0.0541951	FS60		ENSRNOG00000012148	Trio	0.207186	0.00718266	0.117206	FS120		ENSRNOG00000009980	Ppap2a	-0.117612	0.0512223	0.848669	FS180		ENSRNOG00000000581	Cdc40	0.154147	0.0341505	0.558305	FS360		ENSRNOG00000058157	Ldlrad3	-0.167711	0.00632438	0.103535	BLPM
ENSRNOG00000049244	Sepsecs	-0.238477	0.00561789	0.092368	FS30		ENSRNOG00000016013	Gprc5b	-0.270061	0.00329091	0.0541951	FS60		ENSRNOG00000018379	Zfp688	-0.481181	0.00719334	0.117251	FS120		ENSRNOG00000015088	Prune2	-0.124539	0.0513707	0.848669	FS180		ENSRNOG00000061818	Wnt1	-0.403894	0.0341483	0.558305	FS360		ENSRNOG00000004542	Ttc8	-0.191482	0.00636146	0.104027	BLPM
ENSRNOG00000057934	Tmx1	-0.308368	0.00566843	0.0930967	FS30		ENSRNOG00000009276	Schip1	0.243639	0.00329244	0.0541951	FS60		ENSRNOG00000016206	Uvrag	0.16563	0.00721778	0.117521	FS120		ENSRNOG00000007648	Rab11b	-0.170654	0.0512235	0.848669	FS180		ENSRNOG00000002125	Ccni	-0.13356	0.0341957	0.55843	FS360		ENSRNOG00000004268	Zfp386	0.212063	0.0063753	0.104139	BLPM
ENSRNOG00000029811	Kcne2	0.730038	0.00568111	0.0932026	FS30		ENSRNOG00000018123	Ccny	0.216156	0.00330429	0.0542955	FS60		ENSRNOG00000013920	Arhgap26	0.187794	0.00725592	0.117754	FS120		ENSRNOG00000005387	Rbm3	0.230438	0.0514409	0.848669	FS180		ENSRNOG00000011929	Abcd3	0.144255	0.0343189	0.558438	FS360		ENSRNOG00000058039	Acta2	-0.397562	0.00639467	0.104341	BLPM
ENSRNOG00000028103	Psmd3	-0.396072	0.00568768	0.0932081	FS30		ENSRNOG00000011668	Nfil3	0.547461	0.00330633	0.0542955	FS60		ENSRNOG00000011094	Efcab6	-0.251208	0.00725572	0.117754	FS120		ENSRNOG00000004932	Sel1l3	-0.153791	0.0518351	0.848669	FS180		ENSRNOG00000008061	Nuak1	-0.176518	0.0343597	0.558438	FS360		ENSRNOG00000024426	Mro	0.359142	0.00642127	0.10466	BLPM
ENSRNOG00000047137	Erbb2ip	0.208117	0.00571565	0.0934545	FS30		ENSRNOG00000059961	Rapgef3	0.27014	0.00333125	0.054645	FS60		ENSRNOG00000004736	Ralgps2	0.168563	0.00724063	0.117754	FS120		ENSRNOG00000018748	Slc16a11	0.257152	0.052205	0.848669	FS180		ENSRNOG00000010152	RGD1306233	0.759644	0.0343839	0.558438	FS360		ENSRNOG00000000396	Ddx50	0.158743	0.00643943	0.104842	BLPM
ENSRNOG00000020372	Hdac4	0.242948	0.00571179	0.0934545	FS30		ENSRNOG00000014465	Oca2	0.718813	0.00334723	0.054847	FS60		ENSRNOG00000023587	Dhtkd1	0.213172	0.00731081	0.118471	FS120		ENSRNOG00000020562	Slc22a18	-0.32566	0.0506949	0.848669	FS180		ENSRNOG00000000729	Tmlhe	0.148181	0.0343548	0.558438	FS360		ENSRNOG00000028668	Slc28a2	-0.283883	0.00644685	0.104848	BLPM
ENSRNOG00000026740	LOC290876	1.01295	0.00572145	0.0934545	FS30		ENSRNOG00000056838	NA	-0.956725	0.00335267	0.0548761	FS60		ENSRNOG00000047374	Gnas	-0.185015	0.00731606	0.118471	FS120		ENSRNOG00000027229	Slc35d2	-0.243319	0.0504568	0.848669	FS180		ENSRNOG00000053045	Wscd2	0.147811	0.0343734	0.558438	FS360		ENSRNOG00000011425	Ptpn3	0.177484	0.00647044	0.105002	BLPM
ENSRNOG00000059550	Ppp1r8	-0.338423	0.00573711	0.093608	FS30		ENSRNOG00000025285	Gfm2	-0.238964	0.00336023	0.05494	FS60		ENSRNOG00000002783	Serpinc1	-0.191203	0.0073327	0.118611	FS120		ENSRNOG00000003463	Srebf1	-0.162268	0.0508946	0.848669	FS180		ENSRNOG00000060778	NA	0.676652	0.0345804	0.560428	FS360		ENSRNOG00000014604	Sigmar1	-0.452076	0.0064648	0.105002	BLPM
ENSRNOG00000007887	Elk4	0.366949	0.00574552	0.0936433	FS30		ENSRNOG00000004538	Brd1	0.1931	0.00337435	0.0551107	FS60		ENSRNOG00000036816	Wls	-0.177532	0.00739923	0.119556	FS120		ENSRNOG00000018293	Strip1	-0.187822	0.0511269	0.848669	FS180		ENSRNOG00000027276	Xkr4	-0.269949	0.0345817	0.560428	FS360		ENSRNOG00000021702	Mcmdc2	0.225857	0.00647963	0.105036	BLPM
ENSRNOG00000007613	C1qtnf5	0.68541	0.00576857	0.0939165	FS30		ENSRNOG00000005935	A3galt2	0.578591	0.00338551	0.0551728	FS60		ENSRNOG00000059097	Ddx60	-0.614552	0.00742297	0.119809	FS120		ENSRNOG00000019964	Taok2	0.139001	0.0516181	0.848669	FS180		ENSRNOG00000021355	Car6	-0.278991	0.0347486	0.561907	FS360		ENSRNOG00000049584	AABR07070555.1	0.295898	0.00651772	0.105539	BLPM
ENSRNOG00000017511	Dcdc2	-0.302548	0.00580411	0.0943925	FS30		ENSRNOG00000002251	Sec31a	0.233162	0.003382	0.0551728	FS60		ENSRNOG00000053086	Sepp1	-0.194896	0.00743594	0.119888	FS120		ENSRNOG00000005608	Tead4	-0.316679	0.0526855	0.848669	FS180		ENSRNOG00000006649	Thrb	-0.168219	0.0347264	0.561907	FS360		ENSRNOG00000010116	Leo1	-0.245955	0.00658936	0.1065	BLPM
ENSRNOG00000002434	Tmem100	0.434067	0.00582598	0.0946452	FS30		ENSRNOG00000024711	Sdk2	0.241769	0.00339102	0.0552026	FS60		ENSRNOG00000014251	Capn5	-0.257055	0.00744912	0.11997	FS120		ENSRNOG00000030151	Thsd7a	-0.186449	0.0525216	0.848669	FS180		ENSRNOG00000001113	Mmd2	-0.193358	0.0348584	0.563071	FS360		ENSRNOG00000039790	NA	-0.431882	0.00660716	0.1065	BLPM
ENSRNOG00000045558	Cd34	-0.527942	0.00586341	0.0950268	FS30		ENSRNOG00000001528	Gap43	-0.25926	0.00340114	0.0553073	FS60		ENSRNOG00000028036	Adamts7	-0.453725	0.00746697	0.119971	FS120		ENSRNOG00000051620	Tspan9	-0.125018	0.052646	0.848669	FS180		ENSRNOG00000026919	RGD1565367	-0.268448	0.0349538	0.564	FS360		ENSRNOG00000058475	NA	-0.262966	0.00661284	0.1065	BLPM
ENSRNOG00000012681	Lgals9	-0.458451	0.00586616	0.0950268	FS30		ENSRNOG00000059074	AC096201.2	0.730742	0.0034198	0.0554304	FS60		ENSRNOG00000017208	Cspg4	-0.281014	0.00747345	0.119971	FS120		ENSRNOG00000028329	Zfp438	-0.144148	0.0514465	0.848669	FS180		ENSRNOG00000009019	Slc6a6	-0.166466	0.0351232	0.565506	FS360		ENSRNOG00000009446	Rxra	0.227869	0.00660331	0.1065	BLPM
ENSRNOG00000024839	Tysnd1	-0.586659	0.00586852	0.0950268	FS30		ENSRNOG00000012058	Egflam	-0.308564	0.00341329	0.0554304	FS60		ENSRNOG00000026044	Prrg1	0.201363	0.00746603	0.119971	FS120		ENSRNOG00000004109	Zfpm2	-0.189499	0.0523482	0.848669	FS180		ENSRNOG00000002145	Tmprss7	-0.279396	0.0350999	0.565506	FS360		ENSRNOG00000002504	Spata17	0.337056	0.00660963	0.1065	BLPM
ENSRNOG00000000062	Pcgf3	-0.214973	0.00589768	0.0953957	FS30		ENSRNOG00000000839	Nfkbil1	-0.333863	0.00341791	0.0554304	FS60		ENSRNOG00000030245	Tango2	0.168017	0.00755734	0.121187	FS120		ENSRNOG00000050819	Birc5	0.62665	0.0528151	0.849427	FS180		ENSRNOG00000012531	Ephb2	0.215369	0.0352856	0.567508	FS360		ENSRNOG00000005410	Cdca7l	0.192204	0.00662293	0.10654	BLPM
ENSRNOG00000055300	Ncapd2	-0.301727	0.00591718	0.0954017	FS30		ENSRNOG00000052641	NA	1.69698	0.00344006	0.0556644	FS60		ENSRNOG00000003009	NA	-0.204008	0.00756588	0.121193	FS120		ENSRNOG00000015068	Il11ra1	0.308571	0.0528467	0.849427	FS180		ENSRNOG00000013436	Pde7b	-0.238569	0.0354096	0.568082	FS360		ENSRNOG00000049878	Sytl2	-0.356356	0.00662967	0.10654	BLPM
ENSRNOG00000001431	Rasa4	-0.51546	0.00590714	0.0954017	FS30		ENSRNOG00000024539	Ndufb6	0.363105	0.00344166	0.0556644	FS60		ENSRNOG00000011168	Micu2	-0.152759	0.00761006	0.121769	FS120		ENSRNOG00000010881	Trak2	0.120786	0.0530358	0.851547	FS180		ENSRNOG00000000473	Pfdn6	0.551206	0.0353834	0.568082	FS360		ENSRNOG00000007443	Jag1	-0.275656	0.00665334	0.106575	BLPM
ENSRNOG00000002454	Rnf2	-0.337001	0.00591192	0.0954017	FS30		ENSRNOG00000018567	Slc20a1	-0.243601	0.00344689	0.0556888	FS60		ENSRNOG00000003266	LOC100361655	-0.526348	0.00765088	0.12229	FS120		ENSRNOG00000008987	Rnf139	0.19997	0.0532181	0.853555	FS180		ENSRNOG00000009061	RGD1310641	0.453479	0.0354741	0.568082	FS360		ENSRNOG00000023828	LOC680875	-0.50851	0.00665291	0.106575	BLPM
ENSRNOG00000051408	Magt1	-0.41173	0.0059334	0.0955538	FS30		ENSRNOG00000016924	Acly	0.227719	0.00347263	0.0560444	FS60		ENSRNOG00000008360	Pcgf1	-0.660673	0.00766584	0.122398	FS120		ENSRNOG00000036835	Copz1	0.156954	0.0533337	0.854487	FS180		ENSRNOG00000010597	Slc5a7	-0.396099	0.0354663	0.568082	FS360		ENSRNOG00000007920	Ssbp3	0.218812	0.00664365	0.106575	BLPM
ENSRNOG00000013562	Ndfip1	0.191301	0.00594042	0.0955538	FS30		ENSRNOG00000019975	Cdc5l	0.241003	0.00351845	0.0565475	FS60		ENSRNOG00000026310	March1	0.207136	0.00769161	0.122677	FS120		ENSRNOG00000033196	AABR07004891.1	-0.519014	0.053896	0.857044	FS180		ENSRNOG00000030151	Thsd7a	-0.230893	0.0355195	0.568198	FS360		ENSRNOG00000002746	Fstl1	0.195885	0.00675725	0.108123	BLPM
ENSRNOG00000015182	Ppp2cb	-0.280431	0.00594577	0.0955538	FS30		ENSRNOG00000061474	Ctdp1	0.201728	0.0035189	0.0565475	FS60		ENSRNOG00000007568	Spata6	-0.339276	0.00775959	0.123496	FS120		ENSRNOG00000003442	Adora1	0.139638	0.0537355	0.857044	FS180		ENSRNOG00000019388	Egfl7	-0.214263	0.0356368	0.569462	FS360		ENSRNOG00000050275	LOC100912399	-0.221747	0.00677339	0.108235	BLPM
ENSRNOG00000018228	Cog2	-0.254917	0.00596906	0.0958251	FS30		ENSRNOG00000045863	Naa16	0.246874	0.00351248	0.0565475	FS60		ENSRNOG00000002979	Tbx19	0.604328	0.00775875	0.123496	FS120		ENSRNOG00000017874	Cd53	-0.194422	0.0537996	0.857044	FS180		ENSRNOG00000033837	Cdh9	-0.282135	0.0360301	0.573896	FS360		ENSRNOG00000057701	Myom1	-0.492195	0.00677876	0.108235	BLPM
ENSRNOG00000045952	Ephb4	-0.666001	0.00599521	0.0960389	FS30		ENSRNOG00000039091	Pnpla8	0.221447	0.00351179	0.0565475	FS60		ENSRNOG00000018627	Plekhb1	-0.314216	0.00776867	0.123508	FS120		ENSRNOG00000001911	Map6d1	-0.182369	0.0538964	0.857044	FS180		ENSRNOG00000027606	Neurl1b	-0.277782	0.0360191	0.573896	FS360		ENSRNOG00000036700	Fscn2	0.410555	0.00683822	0.108717	BLPM
ENSRNOG00000019963	Spats1	-0.42988	0.00599101	0.0960389	FS30		ENSRNOG00000007206	4930452B06Rik	-0.215592	0.00352814	0.0565747	FS60		ENSRNOG00000007104	Itpr1	0.248385	0.00778524	0.123639	FS120		ENSRNOG00000051821	NA	-0.406325	0.053804	0.857044	FS180		ENSRNOG00000019536	Smim3	0.258334	0.0360178	0.573896	FS360		ENSRNOG00000012178	Lmbrd1	-0.169534	0.00682312	0.108717	BLPM
ENSRNOG00000027098	Sez6l2	0.263082	0.00600213	0.0960469	FS30		ENSRNOG00000009079	Prkar2b	-0.329256	0.00352685	0.0565747	FS60		ENSRNOG00000018378	Cacnb2	0.261572	0.00783948	0.124199	FS120		ENSRNOG00000061729	NA	-0.536155	0.0536677	0.857044	FS180		ENSRNOG00000004458	Ston2	-0.152544	0.0361438	0.574478	FS360		ENSRNOG00000014132	Mypop	0.268424	0.00683202	0.108717	BLPM
ENSRNOG00000056028	Rfxap	-0.538058	0.00602901	0.0963309	FS30		ENSRNOG00000005135	RGD1562161	0.297987	0.0035389	0.0566866	FS60		ENSRNOG00000007124	Krcc1	-0.196063	0.00783335	0.124199	FS120		ENSRNOG00000029165	Stx1a	-0.195087	0.0538602	0.857044	FS180		ENSRNOG00000012340	Tmco2	-0.657795	0.0361193	0.574478	FS360		ENSRNOG00000004168	Slc35e4	-0.226189	0.00683709	0.108717	BLPM
ENSRNOG00000042037	Smim7	-0.394354	0.00603275	0.0963309	FS30		ENSRNOG00000058153	AABR07013202.1	0.38196	0.00354338	0.0566979	FS60		ENSRNOG00000002126	Ncam2	-0.176621	0.00784564	0.124199	FS120		ENSRNOG00000007000	Grhl2	-0.445256	0.0539814	0.857481	FS180		ENSRNOG00000001785	Etv5	-0.21445	0.0361919	0.574628	FS360		ENSRNOG00000018009	Rab8b	-0.191095	0.00684819	0.10876	BLPM
ENSRNOG00000018796	Herpud1	0.474326	0.00604803	0.0964172	FS30		ENSRNOG00000031651	AC133270.1	-0.24852	0.00356382	0.0569642	FS60		ENSRNOG00000060348	Zdhhc23	-0.253841	0.00786817	0.124423	FS120		ENSRNOG00000011852	Myo6	0.155314	0.0540574	0.857772	FS180		ENSRNOG00000018414	Csf1r	-0.195074	0.0363512	0.576542	FS360		ENSRNOG00000027008	Igtp	-0.277741	0.00691241	0.109202	BLPM
ENSRNOG00000031927	Klk6	-0.835643	0.00605105	0.0964172	FS30		ENSRNOG00000017869	Irf8	-0.422538	0.0035707	0.0570133	FS60		ENSRNOG00000017310	Rnpc3	-0.183379	0.00788975	0.124631	FS120		ENSRNOG00000009873	Ints6	0.125203	0.0542715	0.860253	FS180		ENSRNOG00000005592	Brinp2	0.163004	0.0363924	0.576581	FS360		ENSRNOG00000020706	Kcnn3	0.182781	0.00691118	0.109202	BLPM
ENSRNOG00000028207	Colgalt2	0.360275	0.0060624	0.0964954	FS30		ENSRNOG00000002350	Eaf2	0.953527	0.0035762	0.0570405	FS60		ENSRNOG00000017699	Mill1	-0.63829	0.00792804	0.125103	FS120		ENSRNOG00000050072	Jmjd7	0.425913	0.0544189	0.860723	FS180		ENSRNOG00000060379	Foxred1	0.208948	0.0364713	0.57659	FS360		ENSRNOG00000037580	Psmd8	0.336223	0.00691271	0.109202	BLPM
ENSRNOG00000011750	Fam180a	-0.728814	0.00607091	0.0965281	FS30		ENSRNOG00000020361	Ip6k2	0.197816	0.00358489	0.0571025	FS60		ENSRNOG00000053428	Ccpg1	-0.161864	0.00794079	0.125171	FS120		ENSRNOG00000060635	NA	-0.136056	0.0544025	0.860723	FS180		ENSRNOG00000009955	Plch1	-0.177606	0.036432	0.57659	FS360		ENSRNOG00000015415	Rhoq	-0.173556	0.00691021	0.109202	BLPM
ENSRNOG00000010213	Fgd5	-0.299546	0.0060878	0.096694	FS30		ENSRNOG00000005981	Nt5c3a	0.232073	0.00358771	0.0571025	FS60		ENSRNOG00000010646	Tmem229b	0.195699	0.00795611	0.125279	FS120		ENSRNOG00000031834	Nkain4	0.13535	0.0544904	0.860723	FS180		ENSRNOG00000004542	Ttc8	-0.160302	0.0365092	0.57659	FS360		ENSRNOG00000015030	Tjp2	-0.179847	0.00689212	0.109202	BLPM
ENSRNOG00000018468	Ldb1	-0.29777	0.00610291	0.0967511	FS30		ENSRNOG00000058047	AABR07000733.1	0.629158	0.0036211	0.0575728	FS60		ENSRNOG00000053306	Wash1	-0.309551	0.00797649	0.125467	FS120		ENSRNOG00000003003	Tbc1d19	-0.119972	0.0545325	0.860723	FS180		ENSRNOG00000007764	Frmd4b	-0.160617	0.0366724	0.577502	FS360		ENSRNOG00000007261	Gli2	-0.194459	0.00692098	0.109216	BLPM
ENSRNOG00000008610	Mbip	-0.335517	0.00610433	0.0967511	FS30		ENSRNOG00000009258	Cdk6	0.447689	0.00363656	0.0577573	FS60		ENSRNOG00000059120	AABR07011031.1	-0.494143	0.00801123	0.12569	FS120		ENSRNOG00000055858	Myb	0.309455	0.0547936	0.863928	FS180		ENSRNOG00000007219	Hsp90aa1	0.468723	0.0366312	0.577502	FS360		ENSRNOG00000059068	NA	-0.591339	0.0069688	0.109855	BLPM
ENSRNOG00000028746	Gsto1	0.345661	0.00611869	0.0967737	FS30		ENSRNOG00000009723	Ptpmt1	-0.37375	0.00365625	0.0580087	FS60		ENSRNOG00000005776	Bcl11b	0.205927	0.00801612	0.12569	FS120		ENSRNOG00000003861	Gorab	-0.159115	0.0548826	0.864416	FS180		ENSRNOG00000010308	Nr2f2	0.227516	0.0366834	0.577502	FS360		ENSRNOG00000060305	NA	0.377307	0.0070303	0.110707	BLPM
ENSRNOG00000011815	Sgk1	0.252603	0.0061167	0.0967737	FS30		ENSRNOG00000001911	Map6d1	-0.330844	0.00367257	0.0582026	FS60		ENSRNOG00000002151	Tagln3	-0.174668	0.00800637	0.12569	FS120		ENSRNOG00000003510	Fmo2	0.510974	0.0551513	0.867729	FS180		ENSRNOG00000007405	Krba1	0.142827	0.0367777	0.578373	FS360		ENSRNOG00000009079	Prkar2b	-0.18013	0.00704074	0.110754	BLPM
ENSRNOG00000055124	NA	-0.256007	0.00613748	0.0969684	FS30		ENSRNOG00000051490	Plcg1	0.218673	0.00367624	0.0582026	FS60		ENSRNOG00000025889	Gnas	-0.185954	0.00805183	0.126117	FS120		ENSRNOG00000020132	Ttll10	0.616456	0.0552301	0.868052	FS180		ENSRNOG00000000525	Pi16	0.498367	0.0369175	0.579332	FS360		ENSRNOG00000049696	Rsph4a	0.688314	0.00706295	0.110925	BLPM
ENSRNOG00000021155	Ctsk	0.42454	0.00614917	0.0970505	FS30		ENSRNOG00000009338	Kras	0.230955	0.00369886	0.0584861	FS60		ENSRNOG00000061099	AABR07033324.1	-0.301941	0.00808685	0.126266	FS120		ENSRNOG00000017993	Abcb10	-0.225661	0.0561615	0.869975	FS180		ENSRNOG00000029598	Robo2	-0.239033	0.0369555	0.579332	FS360		ENSRNOG00000021680	Setdb2	0.217513	0.0070665	0.110925	BLPM
ENSRNOG00000012830	Paqr8	0.296618	0.00615658	0.097065	FS30		ENSRNOG00000034078	Mxi1	0.218699	0.00370195	0.0584861	FS60		ENSRNOG00000002291	Brwd3	0.159561	0.00808563	0.126266	FS120		ENSRNOG00000011929	Abcd3	0.125506	0.0565051	0.869975	FS180		ENSRNOG00000014604	Sigmar1	-0.347702	0.0369248	0.579332	FS360		ENSRNOG00000013515	Ptpru	0.359247	0.00709999	0.111333	BLPM
ENSRNOG00000050190	Eng	0.403091	0.0061861	0.0974278	FS30		ENSRNOG00000006248	Trim37	-0.323551	0.00371082	0.0585645	FS60		ENSRNOG00000008194	Znfx1	-0.18291	0.00807665	0.126266	FS120		ENSRNOG00000025728	Adam32	0.531832	0.0554601	0.869975	FS180		ENSRNOG00000002312	Atp10d	-0.181023	0.037106	0.58108	FS360		ENSRNOG00000011313	Sorcs1	0.211477	0.0071092	0.11136	BLPM
ENSRNOG00000017988	Mcur1	-0.313198	0.00619794	0.0974472	FS30		ENSRNOG00000003048	Tiprl	0.263291	0.00371754	0.0586089	FS60		ENSRNOG00000051904	AABR07068355.1	0.807434	0.0081186	0.126362	FS120		ENSRNOG00000021384	Ankrd44	-0.113676	0.0564236	0.869975	FS180		ENSRNOG00000003343	Canx	0.154108	0.0375537	0.58136	FS360		ENSRNOG00000008236	Decr1	-0.261283	0.00713158	0.111476	BLPM
ENSRNOG00000003495	Prpf8	0.230268	0.00620036	0.0974472	FS30		ENSRNOG00000019152	Trpc4ap	0.199687	0.00372557	0.0586738	FS60		ENSRNOG00000006776	Smyd1	-0.232104	0.00811806	0.126362	FS120		ENSRNOG00000055010	Axin2	0.165068	0.0562895	0.869975	FS180		ENSRNOG00000021109	Ccdc114	0.372623	0.0374013	0.58136	FS360		ENSRNOG00000014961	Pdpn	-0.331857	0.00712411	0.111476	BLPM
ENSRNOG00000042702	Nipa1	-0.292864	0.00622697	0.0977627	FS30		ENSRNOG00000012709	Bag2	-0.558168	0.00373694	0.058764	FS60		ENSRNOG00000008209	St3gal1	-0.186827	0.00811256	0.126362	FS120		ENSRNOG00000014354	Cep95	0.154596	0.0559942	0.869975	FS180		ENSRNOG00000004578	Cthrc1	-0.569509	0.03748	0.58136	FS360		ENSRNOG00000007029	Dnaja1	0.210313	0.007152	0.111561	BLPM
ENSRNOG00000006025	Lamb3	1.0298	0.00625421	0.0980876	FS30		ENSRNOG00000056656	NA	0.274581	0.00373914	0.058764	FS60		ENSRNOG00000009037	Sulf1	-0.534305	0.00814364	0.126619	FS120		ENSRNOG00000008490	Cwc15	0.164331	0.0562841	0.869975	FS180		ENSRNOG00000000586	Gtf3c6	0.344878	0.0373178	0.58136	FS360		ENSRNOG00000010280	Pde8b	-0.187214	0.00714657	0.111561	BLPM
ENSRNOG00000022386	Opalin	-0.245184	0.00629313	0.0985945	FS30		ENSRNOG00000049517	Tnfaip3	-0.65394	0.00375837	0.0590044	FS60		ENSRNOG00000012865	Parp3	-0.572711	0.00817408	0.126959	FS120		ENSRNOG00000056376	Dusp22	-0.139753	0.0557971	0.869975	FS180		ENSRNOG00000012302	Gucy1a3	-0.220314	0.0372631	0.58136	FS360		ENSRNOG00000006228	Pdia4	0.335497	0.00716038	0.111574	BLPM
ENSRNOG00000009538	Etfdh	-0.328587	0.0063006	0.0986083	FS30		ENSRNOG00000005727	Galnt3	0.352132	0.00376394	0.0590301	FS60		ENSRNOG00000023536	Adgrd1	-0.462197	0.008221	0.127321	FS120		ENSRNOG00000010111	Exoc3l4	-0.726895	0.0555166	0.869975	FS180		ENSRNOG00000011668	Nfil3	-0.354005	0.0375528	0.58136	FS360		ENSRNOG00000012580	Ccdc141	-0.22314	0.00717009	0.111609	BLPM
ENSRNOG00000007060	Plin2	0.41833	0.00631568	0.098741	FS30		ENSRNOG00000023202	Usp15	0.189216	0.00377141	0.0590855	FS60		ENSRNOG00000013281	Mib1	0.156469	0.00822315	0.127321	FS120		ENSRNOG00000056338	Fam186a	0.256392	0.0566384	0.869975	FS180		ENSRNOG00000015149	Nrg4	0.208329	0.0374595	0.58136	FS360		ENSRNOG00000057556	Pdzrn3	-0.248115	0.00721741	0.112228	BLPM
ENSRNOG00000002710	Cnst	-0.279852	0.00633486	0.0989376	FS30		ENSRNOG00000051450	Abracl	0.40946	0.00378202	0.0591281	FS60		ENSRNOG00000046468	Ptgfr	-0.647317	0.00820857	0.127321	FS120		ENSRNOG00000019404	Hhatl	-0.396338	0.0565811	0.869975	FS180		ENSRNOG00000003224	Nudt16l1	0.277798	0.0373359	0.58136	FS360		ENSRNOG00000001235	Gna12	-0.167685	0.00725448	0.112687	BLPM
ENSRNOG00000019070	St13	-0.239119	0.00635386	0.0991308	FS30		ENSRNOG00000023337	Sema3a	0.48581	0.00378159	0.0591281	FS60		ENSRNOG00000013229	Mthfs	-0.248585	0.00828172	0.128095	FS120		ENSRNOG00000001622	Impg2	0.234064	0.0561068	0.869975	FS180		ENSRNOG00000013972	Pef1	0.238526	0.0375071	0.58136	FS360		ENSRNOG00000006397	Chrm5	0.229292	0.00733711	0.113614	BLPM
ENSRNOG00000013714	Snrpd1	0.389614	0.00636706	0.0992333	FS30		ENSRNOG00000017939	Chn1	-0.260743	0.0037878	0.0591568	FS60		ENSRNOG00000021102	Scn1b	0.269889	0.00829724	0.128201	FS120		ENSRNOG00000050113	NA	0.392927	0.0565328	0.869975	FS180		ENSRNOG00000024730	Ppm1e	0.2561	0.0374663	0.58136	FS360		ENSRNOG00000022288	Pafah2	0.287736	0.00733708	0.113614	BLPM
ENSRNOG00000019478	Irf9	0.408021	0.00639325	0.0995377	FS30		ENSRNOG00000018268	Hhip	-0.30151	0.00379465	0.0592021	FS60		ENSRNOG00000014453	Anxa5	-0.276179	0.00832767	0.128537	FS120		ENSRNOG00000009756	Pacsin2	0.132715	0.0560092	0.869975	FS180		ENSRNOG00000022181	RGD1562638	-0.485936	0.0372801	0.58136	FS360		ENSRNOG00000010938	Slc7a10	-0.219695	0.00732286	0.113614	BLPM
ENSRNOG00000008578	Cdk16	-0.300595	0.00641346	0.0997487	FS30		ENSRNOG00000002708	Phf8	0.221781	0.00379931	0.0592131	FS60		ENSRNOG00000017679	Cckbr	-0.502532	0.00835217	0.128613	FS120		ENSRNOG00000030330	Pcdh11x	0.28484	0.0562926	0.869975	FS180		ENSRNOG00000012892	Abca4	-0.403714	0.0376837	0.581373	FS360		ENSRNOG00000051821	NA	-0.491719	0.0073499	0.113694	BLPM
ENSRNOG00000004962	Prdm4	-0.282529	0.00643372	0.0999599	FS30		ENSRNOG00000053896	NA	-0.304968	0.00382753	0.0595911	FS60		ENSRNOG00000002947	Dpt	0.673921	0.00835465	0.128613	FS120		ENSRNOG00000021259	Prnp	0.148167	0.0558049	0.869975	FS180		ENSRNOG00000013623	Amer2	-0.319698	0.0376527	0.581373	FS360		ENSRNOG00000020601	Hmg20b	0.511809	0.00736974	0.113883	BLPM
ENSRNOG00000001525	Igsf11	0.20696	0.00646122	0.100283	FS30		ENSRNOG00000045553	Proser2	0.676195	0.00384261	0.0597638	FS60		ENSRNOG00000010486	Mpp4	1.05735	0.00835858	0.128613	FS120		ENSRNOG00000015655	Ptgfrn	-0.198481	0.0561914	0.869975	FS180		ENSRNOG00000007756	Atg101	0.249511	0.0377451	0.581373	FS360		ENSRNOG00000005228	Gnptab	0.154501	0.00744509	0.114928	BLPM
ENSRNOG00000001117	Fbxl18	0.434731	0.00648883	0.100607	FS30		ENSRNOG00000012552	Ints4	0.253289	0.00385444	0.0598857	FS60		ENSRNOG00000056970	AABR07063425.3	1.77144	0.00839384	0.128705	FS120		ENSRNOG00000015201	RGD1562084	-0.170526	0.0555898	0.869975	FS180		ENSRNOG00000020776	Dhcr7	0.244069	0.0376048	0.581373	FS360		ENSRNOG00000010695	Pdgfc	-0.194045	0.00745718	0.114995	BLPM
ENSRNOG00000019980	Tomm20	0.262187	0.00653534	0.101223	FS30		ENSRNOG00000006916	Sardh	-0.361681	0.00388728	0.0603333	FS60		ENSRNOG00000048152	Myo1b	-0.169531	0.00839151	0.128705	FS120		ENSRNOG00000011955	Rplp1	0.329718	0.0559507	0.869975	FS180		ENSRNOG00000050061	Mcart1	0.235338	0.03775	0.581373	FS360		ENSRNOG00000001793	Heg1	0.171203	0.00747856	0.115115	BLPM
ENSRNOG00000005533	LOC686013	-0.549098	0.00656262	0.101436	FS30		ENSRNOG00000025094	Gpr183	0.469243	0.00390215	0.0605015	FS60		ENSRNOG00000014604	Sigmar1	-0.466822	0.00839926	0.128705	FS120		ENSRNOG00000012847	Scgb1c1	0.437852	0.0556675	0.869975	FS180		ENSRNOG00000048577	Zfp955a	0.398006	0.0377901	0.581389	FS360		ENSRNOG00000009220	Tmem17	0.300382	0.00748042	0.115115	BLPM
ENSRNOG00000033894	Nrg3	0.254482	0.0065588	0.101436	FS30		ENSRNOG00000009730	Cyp7b1	-0.255567	0.00392509	0.0607943	FS60		ENSRNOG00000018822	Slc5a5	-0.826332	0.00839147	0.128705	FS120		ENSRNOG00000039877	Smim11	0.203128	0.0566276	0.869975	FS180		ENSRNOG00000012906	Bcas1	-0.162863	0.0378788	0.581551	FS360		ENSRNOG00000013379	Zfp422	-0.648341	0.00760743	0.116949	BLPM
ENSRNOG00000055298	Vom2r80	0.371125	0.00661061	0.102072	FS30		ENSRNOG00000004908	Smc6	0.203224	0.00394344	0.0610155	FS60		ENSRNOG00000008678	Antxr1	-0.297714	0.00842631	0.128787	FS120		ENSRNOG00000007587	Tcp11l2	-0.237106	0.0565415	0.869975	FS180		ENSRNOG00000053615	Mrpl50	0.399255	0.0378772	0.581551	FS360		ENSRNOG00000011585	Fat3	-0.217594	0.00770059	0.118193	BLPM
ENSRNOG00000005861	Hsd11b1	-0.356214	0.00662371	0.102169	FS30		ENSRNOG00000020039	Slc5a2	-0.362096	0.00395987	0.0612065	FS60		ENSRNOG00000017960	Deaf1	0.183272	0.00843693	0.128787	FS120		ENSRNOG00000052952	AABR07031963.1	0.346478	0.0574766	0.870277	FS180		ENSRNOG00000057256	Slc19a3	0.530902	0.0379598	0.582193	FS360		ENSRNOG00000002248	Fryl	0.172401	0.00770427	0.118193	BLPM
ENSRNOG00000004602	Rnf145	-0.240573	0.0066375	0.102276	FS30		ENSRNOG00000054515	Fgd6	0.221192	0.00397211	0.0612694	FS60		ENSRNOG00000017178	Hydin	-0.362123	0.00846541	0.128787	FS120		ENSRNOG00000002350	Eaf2	0.651446	0.0567226	0.870277	FS180		ENSRNOG00000010021	Isy1	0.227005	0.0380656	0.582886	FS360		ENSRNOG00000052418	Cpsf3	0.210629	0.00772268	0.118353	BLPM
ENSRNOG00000017560	Mdk	0.69996	0.00667531	0.102749	FS30		ENSRNOG00000000483	Syngap1	-0.214245	0.00397114	0.0612694	FS60		ENSRNOG00000017974	NA	-0.584549	0.00844041	0.128787	FS120		ENSRNOG00000005053	Egln3	0.279994	0.0569099	0.870277	FS180		ENSRNOG00000054360	Tspan11	-0.306966	0.0380833	0.582886	FS360		ENSRNOG00000008051	Itpk1	0.176175	0.00777523	0.119036	BLPM
ENSRNOG00000017416	Ppic	-0.84566	0.00668191	0.102749	FS30		ENSRNOG00000015121	N4bp1	0.243889	0.00398818	0.061454	FS60		ENSRNOG00000046168	Ppm1l	0.203584	0.00845471	0.128787	FS120		ENSRNOG00000049437	Gpc1	-0.146773	0.0572269	0.870277	FS180		ENSRNOG00000007326	Prepl	0.132293	0.0382095	0.584217	FS360		ENSRNOG00000033581	NA	0.28291	0.00778484	0.119061	BLPM
ENSRNOG00000003897	Col1a1	-0.564588	0.00673426	0.103448	FS30		ENSRNOG00000018630	Gapdh	-0.286928	0.00399441	0.0614869	FS60		ENSRNOG00000017976	Slco2b1	-0.205941	0.00846146	0.128787	FS120		ENSRNOG00000025297	Gpr171	0.367048	0.0573358	0.870277	FS180		ENSRNOG00000008336	Tnfrsf11b	-0.207468	0.0382595	0.58438	FS360		ENSRNOG00000025406	Iqgap2	0.303435	0.00780683	0.119275	BLPM
ENSRNOG00000000814	Fabp7	-0.46825	0.0067445	0.103499	FS30		ENSRNOG00000011967	Nphp4	0.21016	0.00400664	0.0615487	FS60		ENSRNOG00000018305	St8sia3	0.300962	0.00842736	0.128787	FS120		ENSRNOG00000011932	LOC100364748	-0.166666	0.05705	0.870277	FS180		ENSRNOG00000046242	Klf7	-0.130704	0.038347	0.585117	FS360		ENSRNOG00000010121	Lef1	-0.172797	0.00786639	0.119938	BLPM
ENSRNOG00000011747	Tmem205	-0.389533	0.00679701	0.104198	FS30		ENSRNOG00000013548	Sepw1	-0.286423	0.00400459	0.0615487	FS60		ENSRNOG00000009004	Lrriq4	-0.596999	0.00848397	0.128813	FS120		ENSRNOG00000009983	Lrrc42	0.172	0.057426	0.870277	FS180		ENSRNOG00000017801	Atf4	-0.477177	0.038434	0.585659	FS360		ENSRNOG00000018911	Pfkfb3	-0.198497	0.00786093	0.119938	BLPM
ENSRNOG00000025715	Dynlrb1	-0.255124	0.00680763	0.104254	FS30		ENSRNOG00000020603	Angptl6	-0.362622	0.00405096	0.0621273	FS60		ENSRNOG00000015479	Mrps34	0.665924	0.00848447	0.128813	FS120		ENSRNOG00000060937	NA	0.174645	0.057453	0.870277	FS180		ENSRNOG00000003781	Atp10b	-0.16375	0.0385883	0.585659	FS360		ENSRNOG00000011716	Degs2	0.6164	0.00791095	0.120401	BLPM
ENSRNOG00000000979	Bri3bp	-0.499782	0.0068185	0.104313	FS30		ENSRNOG00000000795	RT1-N3	-0.400859	0.00405259	0.0621273	FS60		ENSRNOG00000015158	Pikfyve	0.154166	0.00853745	0.129391	FS120		ENSRNOG00000053923	Prkrir	0.246489	0.0570141	0.870277	FS180		ENSRNOG00000051623	Exosc8	0.289994	0.0386188	0.585659	FS360		ENSRNOG00000024210	Nlrc3	0.728932	0.0079145	0.120401	BLPM
ENSRNOG00000009264	Erc1	0.25807	0.00683854	0.104502	FS30		ENSRNOG00000004139	Ndel1	0.225176	0.00407204	0.0623617	FS60		ENSRNOG00000009658	Rnf19a	0.175561	0.00854	0.129391	FS120		ENSRNOG00000026295	Rbpjl	0.290951	0.0572108	0.870277	FS180		ENSRNOG00000057936	NA	0.260238	0.038612	0.585659	FS360		ENSRNOG00000015526	Rhcg	-0.828962	0.00792103	0.120401	BLPM
ENSRNOG00000015020	Idh1	-0.441747	0.00684478	0.104502	FS30		ENSRNOG00000013562	Ndfip1	0.188517	0.00407906	0.0624054	FS60		ENSRNOG00000058909	LOC103689992	-0.205801	0.00856417	0.129493	FS120		ENSRNOG00000009658	Rnf19a	0.142848	0.0571136	0.870277	FS180		ENSRNOG00000060138	NA	0.922818	0.0385153	0.585659	FS360		ENSRNOG00000051531	Ctu2	-0.411184	0.00793296	0.12046	BLPM
ENSRNOG00000026235	Hk3	1.04172	0.00687848	0.104909	FS30		ENSRNOG00000010942	Gk5	0.327663	0.00408565	0.0624425	FS60		ENSRNOG00000011953	Supt16h	0.186397	0.00855734	0.129493	FS120		ENSRNOG00000046005	Scd2	-0.162812	0.0570796	0.870277	FS180		ENSRNOG00000006126	Nup88	-0.132967	0.038614	0.585659	FS360		ENSRNOG00000005639	Ar	0.271673	0.00796222	0.120781	BLPM
ENSRNOG00000056907	Nipbl	0.202035	0.00690287	0.105174	FS30		ENSRNOG00000024349	Dos	-0.198749	0.00411327	0.0628007	FS60		ENSRNOG00000018488	Cd40	-0.667912	0.00857844	0.129576	FS120		ENSRNOG00000057404	Slc47a1	-0.376018	0.0573557	0.870277	FS180		ENSRNOG00000022943	Dgka	0.179537	0.0386859	0.58608	FS360		ENSRNOG00000006079	Psd4	-0.555186	0.00797108	0.120792	BLPM
ENSRNOG00000021091	Trank1	0.192565	0.00695587	0.105874	FS30		ENSRNOG00000002122	Lrrc8c	0.232843	0.00412194	0.062869	FS60		ENSRNOG00000034269	Ago3	0.160013	0.00860215	0.129802	FS120		ENSRNOG00000018217	Syt5	-0.204457	0.0573053	0.870277	FS180		ENSRNOG00000021517	Tmem231	0.23265	0.0387561	0.586546	FS360		ENSRNOG00000002916	Car4	-0.38054	0.00801215	0.121291	BLPM
ENSRNOG00000029399	Bcam	-0.692649	0.00696562	0.10591	FS30		ENSRNOG00000015538	Abcd2	-0.337445	0.00413532	0.0630091	FS60		ENSRNOG00000031789	Rangap1	0.207353	0.00866303	0.130323	FS120		ENSRNOG00000026044	Prrg1	0.156047	0.0575541	0.870564	FS180		ENSRNOG00000056228	Atp10a	0.15666	0.0389632	0.587932	FS360		ENSRNOG00000009746	Akap17b	-0.158991	0.0080463	0.121684	BLPM
ENSRNOG00000012684	Bloc1s2	-0.454248	0.00699369	0.10591	FS30		ENSRNOG00000006302	Gclc	0.233119	0.00414293	0.0630609	FS60		ENSRNOG00000023870	Sh2d7	0.810022	0.00865174	0.130323	FS120		ENSRNOG00000004772	Cytip	-0.537868	0.0576416	0.871002	FS180		ENSRNOG00000029837	Cfap54	0.239262	0.0390848	0.587932	FS360		ENSRNOG00000015318	Heyl	-0.301806	0.00805734	0.121727	BLPM
ENSRNOG00000004283	Camta2	0.216915	0.00697805	0.10591	FS30		ENSRNOG00000058359	Fkbp8	-0.244995	0.004153	0.0631501	FS60		ENSRNOG00000018884	Ttc13	0.187661	0.00865552	0.130323	FS120		ENSRNOG00000047137	Erbb2ip	0.127504	0.0578243	0.87111	FS180		ENSRNOG00000026128	Cpne8	-0.166696	0.0389728	0.587932	FS360		ENSRNOG00000017646	RGD1309651	-0.385148	0.00810205	0.122279	BLPM
ENSRNOG00000033402	LOC501110	0.401671	0.00698672	0.10591	FS30		ENSRNOG00000033824	Gpd2	-0.196777	0.00418344	0.0634842	FS60		ENSRNOG00000013770	Folh1	-0.166574	0.00869662	0.130696	FS120		ENSRNOG00000004158	Hdac9	-0.147612	0.0578074	0.87111	FS180		ENSRNOG00000060988	Kcnc4	-0.151115	0.0390572	0.587932	FS360		ENSRNOG00000013442	Ciz1	0.197677	0.00814788	0.122846	BLPM
ENSRNOG00000023459	Lurap1	-0.359465	0.00698292	0.10591	FS30		ENSRNOG00000004196	Rps29	-0.680388	0.00418292	0.0634842	FS60		ENSRNOG00000025297	Gpr171	0.500896	0.00876728	0.131492	FS120		ENSRNOG00000013927	Jag2	-0.192715	0.0577267	0.87111	FS180		ENSRNOG00000052914	NA	-0.460363	0.0390712	0.587932	FS360		ENSRNOG00000005788	Cdk5rap2	-0.19383	0.00819593	0.123445	BLPM
ENSRNOG00000014683	Il1rl2	-1.12072	0.00700994	0.106049	FS30		ENSRNOG00000019070	St13	0.242681	0.00419956	0.0636644	FS60		ENSRNOG00000012363	Peli2	0.164185	0.00875953	0.131492	FS120		ENSRNOG00000015902	Cpxm2	-0.340407	0.0579488	0.872103	FS180		ENSRNOG00000007506	Ndufaf4	0.372799	0.0390243	0.587932	FS360		ENSRNOG00000032378	Atp1a4	-0.387674	0.00822888	0.123566	BLPM
ENSRNOG00000001647	Ets2	-0.363177	0.00712417	0.107668	FS30		ENSRNOG00000003439	Il15	-0.563431	0.00421129	0.0637777	FS60		ENSRNOG00000016645	Sfmbt1	0.159951	0.00881883	0.132131	FS120		ENSRNOG00000053790	AABR07036007.1	0.321247	0.0583041	0.872753	FS180		ENSRNOG00000047235	Vps26b	0.175412	0.0392271	0.589476	FS360		ENSRNOG00000000341	Nid2	-0.267737	0.00822434	0.123566	BLPM
ENSRNOG00000049822	Dcp2	-0.411544	0.00715398	0.107903	FS30		ENSRNOG00000013770	Folh1	-0.201366	0.00421956	0.0638384	FS60		ENSRNOG00000017905	Map1lc3b	-0.178047	0.0088652	0.132692	FS120		ENSRNOG00000023116	Agmo	-0.169551	0.0582703	0.872753	FS180		ENSRNOG00000010635	Igfbp4	-0.512337	0.0393958	0.591413	FS360		ENSRNOG00000015812	Tm4sf1	-0.426672	0.00822431	0.123566	BLPM
ENSRNOG00000007054	Dhx33	0.329708	0.00715408	0.107903	FS30		ENSRNOG00000006326	Atraid	-0.563762	0.00424909	0.0641103	FS60		ENSRNOG00000003777	Chrne	-0.706615	0.00890313	0.133125	FS120		ENSRNOG00000018885	LOC100910046	-0.313771	0.0584855	0.872753	FS180		ENSRNOG00000004301	Dcaf13	0.137398	0.0395594	0.59159	FS360		ENSRNOG00000046905	Sgce	-0.1607	0.00824741	0.123719	BLPM
ENSRNOG00000010940	Acad11	-0.294029	0.00717455	0.107994	FS30		ENSRNOG00000028822	Ngfrap1	-0.361115	0.00425036	0.0641103	FS60		ENSRNOG00000014044	Pank4	0.241034	0.00891915	0.13323	FS120		ENSRNOG00000039856	Lrrc73	-0.42483	0.058615	0.872753	FS180		ENSRNOG00000014259	Mycl	0.468958	0.0395649	0.59159	FS360		ENSRNOG00000058522	Fam214a	0.166166	0.00829479	0.123958	BLPM
ENSRNOG00000001681	Dscr3	-0.262383	0.00717388	0.107994	FS30		ENSRNOG00000008392	Sbf1	0.220216	0.00424391	0.0641103	FS60		ENSRNOG00000011945	Cyfip1	0.168755	0.0089454	0.133488	FS120		ENSRNOG00000058475	NA	-0.180635	0.058617	0.872753	FS180		ENSRNOG00000058115	NA	0.391431	0.0394564	0.59159	FS360		ENSRNOG00000005727	Galnt3	0.242775	0.00827406	0.123958	BLPM
ENSRNOG00000006221	Uba3	-0.254519	0.00723754	0.108832	FS30		ENSRNOG00000019186	Tmem53	-0.439124	0.00425827	0.0641651	FS60		ENSRNOG00000014426	Lox	-0.627102	0.00895957	0.133565	FS120		ENSRNOG00000003224	Nudt16l1	0.240395	0.058637	0.872753	FS180		ENSRNOG00000061498	NA	-0.461546	0.0395666	0.59159	FS360		ENSRNOG00000014366	Shc3	-0.188191	0.00829662	0.123958	BLPM
ENSRNOG00000012804	C1qc	1.05467	0.00725942	0.108942	FS30		ENSRNOG00000054672	NA	-0.809994	0.00426665	0.0642267	FS60		ENSRNOG00000007268	RGD1561796	-0.169028	0.0089704	0.133592	FS120		ENSRNOG00000025806	Prr3	-0.179285	0.0585449	0.872753	FS180		ENSRNOG00000025209	Plxnd1	-0.16963	0.0396397	0.592088	FS360		ENSRNOG00000024250	Wwc3	0.170939	0.00829314	0.123958	BLPM
ENSRNOG00000059112	NA	-1.16637	0.00725683	0.108942	FS30		ENSRNOG00000010892	Ythdf2	0.247708	0.00427735	0.0643232	FS60		ENSRNOG00000023129	Mfsd9	-0.385547	0.00900041	0.133905	FS120		ENSRNOG00000046326	Rp1l1	-0.529991	0.0583978	0.872753	FS180		ENSRNOG00000045829	Thbs1	0.392196	0.0397239	0.592751	FS360		ENSRNOG00000006681	Rdh10	0.21382	0.00833932	0.124471	BLPM
ENSRNOG00000004566	Arhgef15	-0.805185	0.00727212	0.108958	FS30		ENSRNOG00000052418	Cpsf3	0.262725	0.00429799	0.0644398	FS60		ENSRNOG00000015701	Rreb1	0.191028	0.00902359	0.134115	FS120		ENSRNOG00000004155	Samd14	-0.304576	0.0585766	0.872753	FS180		ENSRNOG00000042374	Tgif2	-0.527036	0.0399507	0.595537	FS360		ENSRNOG00000026344	Fam179a	0.317992	0.0083484	0.124482	BLPM
ENSRNOG00000055305	Parvb	-0.228847	0.00727504	0.108958	FS30		ENSRNOG00000037476	Galnt9	0.262247	0.0042951	0.0644398	FS60		ENSRNOG00000002580	Trmt1l	0.166472	0.00903844	0.134201	FS120		ENSRNOG00000026965	Tmem140	-0.3121	0.0580879	0.872753	FS180		ENSRNOG00000023520	Cs	0.143809	0.0401088	0.596279	FS360		ENSRNOG00000009421	Ivd	0.236165	0.00837702	0.124658	BLPM
ENSRNOG00000015255	Haus3	-0.371582	0.00730751	0.109335	FS30		ENSRNOG00000013604	Gpx4	-0.258887	0.00429288	0.0644398	FS60		ENSRNOG00000010668	Anxa6	-0.146688	0.00908791	0.13462	FS120		ENSRNOG00000024795	Zfp862	0.268042	0.0584779	0.872753	FS180		ENSRNOG00000026252	E2f7	0.631275	0.0401207	0.596279	FS360		ENSRNOG00000036615	RGD1560242	0.409008	0.00836894	0.124658	BLPM
ENSRNOG00000006855	Padi4	0.609746	0.007323	0.109457	FS30		ENSRNOG00000012561	Arhgef10	0.235541	0.00430842	0.0645316	FS60		ENSRNOG00000054344	NA	0.735928	0.00909385	0.13462	FS120		ENSRNOG00000052273	3110040N11Rik	0.270381	0.058993	0.872995	FS180		ENSRNOG00000006661	Rad51c	0.313247	0.0401118	0.596279	FS360		ENSRNOG00000009449	Trim35	0.181874	0.00848275	0.126106	BLPM
ENSRNOG00000057672	NA	0.801727	0.00738723	0.110307	FS30		ENSRNOG00000001456	Nup153	0.191027	0.00431502	0.0645659	FS60		ENSRNOG00000000323	Prdm1	-0.804874	0.00907665	0.13462	FS120		ENSRNOG00000003186	Anks3	-0.137688	0.059879	0.872995	FS180		ENSRNOG00000002052	Ccdc80	-0.231921	0.04019	0.596714	FS360		ENSRNOG00000017286	Ephx2	-0.27805	0.00853868	0.126811	BLPM
ENSRNOG00000017193	Lingo1	-0.28371	0.00744843	0.110999	FS30		ENSRNOG00000006792	Cep57	0.269814	0.00433519	0.0648031	FS60		ENSRNOG00000012094	Ltbp2	0.557575	0.00912177	0.134898	FS120		ENSRNOG00000001689	Arl6	0.127896	0.0601196	0.872995	FS180		ENSRNOG00000029370	Abhd3	0.125835	0.040308	0.597742	FS360		ENSRNOG00000012878	Atp7b	-0.336834	0.00859567	0.127474	BLPM
ENSRNOG00000049430	Mpv17	-0.298335	0.00744495	0.110999	FS30		ENSRNOG00000019484	Slc6a9	-0.255489	0.00436358	0.0651515	FS60		ENSRNOG00000004831	Arid2	0.161784	0.0091576	0.1352	FS120		ENSRNOG00000005063	Atl1	-0.13164	0.0599681	0.872995	FS180		ENSRNOG00000025843	Ccdc102a	-0.458849	0.0403905	0.597742	FS360		ENSRNOG00000019758	Ipo13	0.175352	0.0086005	0.127474	BLPM
ENSRNOG00000012747	Spock1	0.238048	0.00746117	0.111079	FS30		ENSRNOG00000033906	Zfp667	0.338098	0.00436719	0.0651515	FS60		ENSRNOG00000000521	Cdkn1a	-0.921092	0.0091604	0.1352	FS120		ENSRNOG00000047466	Bdnf	-0.253496	0.0600205	0.872995	FS180		ENSRNOG00000011254	Fam76a	0.159094	0.0405004	0.597742	FS360		ENSRNOG00000002349	Gabra2	-0.193332	0.00863992	0.127931	BLPM
ENSRNOG00000049385	Adamtsl4	0.367478	0.00749492	0.111359	FS30		ENSRNOG00000049873	Ap1s3	-0.323233	0.00441039	0.0657306	FS60		ENSRNOG00000020684	Vat1	-0.460392	0.00918471	0.135424	FS120		ENSRNOG00000014254	Cpt1a	0.149579	0.0597475	0.872995	FS180		ENSRNOG00000021670	Frem2	-0.219178	0.040486	0.597742	FS360		ENSRNOG00000029260	Pitpnm2	0.201765	0.00865551	0.128034	BLPM
ENSRNOG00000019645	Osbp2	0.22944	0.00749183	0.111359	FS30		ENSRNOG00000053309	Tubd1	0.472448	0.00446192	0.0664326	FS60		ENSRNOG00000016356	Got1	0.212368	0.00920548	0.135596	FS120		ENSRNOG00000004301	Dcaf13	0.127355	0.060002	0.872995	FS180		ENSRNOG00000051816	LOC502894	0.227954	0.0404342	0.597742	FS360		ENSRNOG00000003515	Ephx1	0.454802	0.00875704	0.129023	BLPM
ENSRNOG00000005227	Tfap4	-0.475556	0.00751918	0.111609	FS30		ENSRNOG00000010602	Birc2	0.416333	0.00446749	0.0664495	FS60		ENSRNOG00000020087	Zfp90	-0.325248	0.00922905	0.135808	FS120		ENSRNOG00000017286	Ephx2	-0.203875	0.0600103	0.872995	FS180		ENSRNOG00000007979	Phospho2	0.517292	0.0404039	0.597742	FS360		ENSRNOG00000059961	Rapgef3	0.206671	0.00873864	0.129023	BLPM
ENSRNOG00000009085	Prkag2	0.2459	0.00753117	0.111676	FS30		ENSRNOG00000013589	Cxcl12	-0.257866	0.00447362	0.0664747	FS60		ENSRNOG00000005796	Ctnna1	-0.203188	0.00924616	0.135925	FS120		ENSRNOG00000004276	Itga3	-0.250608	0.0600509	0.872995	FS180		ENSRNOG00000006979	Hpca	0.250458	0.0405826	0.598362	FS360		ENSRNOG00000005148	Scrt2	0.304909	0.00875077	0.129023	BLPM
ENSRNOG00000009019	Slc6a6	-0.19265	0.00759292	0.112481	FS30		ENSRNOG00000009057	Sec62	0.388987	0.00447894	0.0664878	FS60		ENSRNOG00000028743	Gal3st3	0.279411	0.00929133	0.136319	FS120		ENSRNOG00000028624	Kif26b	0.143562	0.058838	0.872995	FS180		ENSRNOG00000059467	NA	-1.11307	0.0407449	0.60016	FS360		ENSRNOG00000024601	Taf11	0.395007	0.00875631	0.129023	BLPM
ENSRNOG00000012801	Gsto2	0.240577	0.00760552	0.112556	FS30		ENSRNOG00000021130	Abcc8	0.253143	0.00452789	0.0671481	FS60		ENSRNOG00000009772	Kirrel3	-0.187633	0.00928498	0.136319	FS120		ENSRNOG00000012988	Lix1	0.124236	0.0600496	0.872995	FS180		ENSRNOG00000005333	Azin1	0.180074	0.0409043	0.600578	FS360		ENSRNOG00000056219	Olr1	-0.822867	0.00878615	0.129324	BLPM
ENSRNOG00000048316	AABR07047232.1	-1.00622	0.00762114	0.112574	FS30		ENSRNOG00000032339	Rasl12	-0.454248	0.0045679	0.0676744	FS60		ENSRNOG00000001622	Impg2	0.768346	0.00931689	0.136559	FS120		ENSRNOG00000015101	Mak	0.356735	0.0587497	0.872995	FS180		ENSRNOG00000016298	Lysmd3	0.366986	0.0408492	0.600578	FS360		ENSRNOG00000026087	Igfn1	-0.76435	0.00884056	0.129996	BLPM
ENSRNOG00000014886	Fam107b	0.266015	0.00762183	0.112574	FS30		ENSRNOG00000015493	Emx1	-0.411935	0.00458169	0.0678118	FS60		ENSRNOG00000031210	Vom1r48	0.647876	0.00933683	0.136716	FS120		ENSRNOG00000051254	NA	-0.15121	0.0599146	0.872995	FS180		ENSRNOG00000017560	Mdk	0.528228	0.0409074	0.600578	FS360		ENSRNOG00000014556	Cdh20	-0.226146	0.00888399	0.130094	BLPM
ENSRNOG00000014626	Katnb1	-0.307648	0.00767353	0.113115	FS30		ENSRNOG00000007047	Eps8	-0.266748	0.00459566	0.0679514	FS60		ENSRNOG00000017424	Chrna2	0.388743	0.00937455	0.136998	FS120		ENSRNOG00000056561	NA	-0.261271	0.0589635	0.872995	FS180		ENSRNOG00000048138	Zfp566	0.285759	0.0409347	0.600578	FS360		ENSRNOG00000016281	Col4a1	-0.202495	0.00888638	0.130094	BLPM
ENSRNOG00000016813	Tia1	-0.188959	0.0076723	0.113115	FS30		ENSRNOG00000043085	Clstn2	-0.271281	0.00461223	0.0681292	FS60		ENSRNOG00000033064	Edil3	-0.217778	0.00936829	0.136998	FS120		ENSRNOG00000000480	Phf1	0.267635	0.0599272	0.872995	FS180		ENSRNOG00000017863	Zeb1	-0.149727	0.0410291	0.601369	FS360		ENSRNOG00000012546	Frmpd1	-0.360685	0.00886783	0.130094	BLPM
ENSRNOG00000043219	Fbn2	-0.428186	0.00770013	0.113395	FS30		ENSRNOG00000060308	A230083G16Rik	-0.292311	0.004629	0.0683096	FS60		ENSRNOG00000059711	NA	-0.403211	0.00938775	0.137056	FS120		ENSRNOG00000019150	Polb	-0.169745	0.0590892	0.872995	FS180		ENSRNOG00000000916	Katnal1	-0.298467	0.0411071	0.60192	FS360		ENSRNOG00000046468	Ptgfr	-0.608041	0.00886214	0.130094	BLPM
ENSRNOG00000054770	Rdh11	-0.423875	0.0077104	0.113435	FS30		ENSRNOG00000016419	Pdlim5	0.287935	0.00466135	0.0687195	FS60		ENSRNOG00000014161	Rbm15b	-0.653208	0.0094076	0.13721	FS120		ENSRNOG00000003253	Qdpr	-0.207837	0.0590709	0.872995	FS180		ENSRNOG00000015479	Mrps34	0.537353	0.0412494	0.60341	FS360		ENSRNOG00000037871	Sfxn5	-0.182799	0.00889091	0.130094	BLPM
ENSRNOG00000009173	Smad6	0.296359	0.00771847	0.113442	FS30		ENSRNOG00000022844	Pdzrn4	-0.262446	0.00466835	0.068755	FS60		ENSRNOG00000027742	Adamtsl2	0.352908	0.00953023	0.138422	FS120		ENSRNOG00000037621	RGD1309870	-0.503747	0.0600157	0.872995	FS180		ENSRNOG00000008471	Kif21b	-0.158525	0.0412988	0.603539	FS360		ENSRNOG00000007202	Sema3d	0.227011	0.00892365	0.130445	BLPM
ENSRNOG00000043201	Adck3	-0.29406	0.00774739	0.113591	FS30		ENSRNOG00000016731	Tpm2	-0.640935	0.00468379	0.0689147	FS60		ENSRNOG00000020058	Celsr2	0.280031	0.00951719	0.138422	FS120		ENSRNOG00000001767	RGD1562339	-0.12111	0.0595865	0.872995	FS180		ENSRNOG00000004158	Hdac9	-0.174795	0.0413513	0.603622	FS360		ENSRNOG00000005955	Naalad2	0.4771	0.00900842	0.131555	BLPM
ENSRNOG00000004893	Atp5s	-0.317392	0.00776309	0.113591	FS30		ENSRNOG00000003929	Pcdh19	-0.27849	0.00471837	0.0693555	FS60		ENSRNOG00000023020	Fdx1l	-0.302294	0.00955943	0.138422	FS120		ENSRNOG00000009739	RGD1564420	-0.120597	0.0591231	0.872995	FS180		ENSRNOG00000004246	Spag7	0.258099	0.0414099	0.603622	FS360		ENSRNOG00000061857	Mgst2	0.940147	0.00908973	0.132353	BLPM
ENSRNOG00000055809	Epb4.1l1	0.188599	0.00775311	0.113591	FS30		ENSRNOG00000019799	Pcdhgc3	-0.185638	0.00472817	0.0694313	FS60		ENSRNOG00000000138	Glis1	0.270631	0.00957467	0.138422	FS120		ENSRNOG00000012053	S100a16	0.382353	0.0595584	0.872995	FS180		ENSRNOG00000010457	Vash1	0.191567	0.0414262	0.603622	FS360		ENSRNOG00000019582	Mthfd1l	0.18002	0.00907907	0.132353	BLPM
ENSRNOG00000001679	Gabrr3	0.326418	0.00775777	0.113591	FS30		ENSRNOG00000005457	Lamp5	-0.543793	0.00475007	0.0695988	FS60		ENSRNOG00000006227	Ifih1	-0.355434	0.00955431	0.138422	FS120		ENSRNOG00000020450	Slc26a6	0.267086	0.059453	0.872995	FS180		ENSRNOG00000013928	Dsp	-0.422745	0.0415793	0.60479	FS360		ENSRNOG00000001704	Runx1	-0.257211	0.00908276	0.132353	BLPM
ENSRNOG00000004932	Sel1l3	-0.260476	0.00776658	0.113591	FS30		ENSRNOG00000001963	Mx2	-0.535577	0.00474661	0.0695988	FS60		ENSRNOG00000018801	Klhdc4	0.222646	0.00952498	0.138422	FS120		ENSRNOG00000042985	Slc9b1	0.704925	0.0595609	0.872995	FS180		ENSRNOG00000048371	Fam185a	0.331531	0.0416343	0.60479	FS360		ENSRNOG00000020027	Arhgef2	-0.153742	0.00912932	0.132401	BLPM
ENSRNOG00000019958	Tmem151b	-0.472558	0.00780441	0.114033	FS30		ENSRNOG00000001608	Nxpe3	0.224363	0.00476227	0.0695988	FS60		ENSRNOG00000010771	Pkd1	0.183601	0.0095744	0.138422	FS120		ENSRNOG00000048782	Wnt7a	-0.133195	0.060078	0.872995	FS180		ENSRNOG00000019578	Rps16	0.499569	0.041669	0.60479	FS360		ENSRNOG00000042224	Cyp2j10	-0.167223	0.00912687	0.132401	BLPM
ENSRNOG00000056428	NA	0.268035	0.00783272	0.114335	FS30		ENSRNOG00000005766	Tbc1d20	0.253148	0.00476278	0.0695988	FS60		ENSRNOG00000051536	Rfx4	-0.175184	0.00956993	0.138422	FS120		ENSRNOG00000030131	Zscan30	0.208309	0.0594465	0.872995	FS180		ENSRNOG00000008865	Stac	0.230125	0.0416311	0.60479	FS360		ENSRNOG00000037476	Galnt9	0.242009	0.00913572	0.132401	BLPM
ENSRNOG00000000121	Pigv	-0.304444	0.00784321	0.114376	FS30		ENSRNOG00000017858	Tsr3	-0.706918	0.00475535	0.0695988	FS60		ENSRNOG00000009203	RGD1561795	-0.685156	0.00950825	0.138422	FS120		ENSRNOG00000007581	Slc17a8	0.319527	0.0602316	0.873769	FS180		ENSRNOG00000018200	Gad2	0.173618	0.0417968	0.606053	FS360		ENSRNOG00000031993	Prim1	-0.338119	0.00912678	0.132401	BLPM
ENSRNOG00000019626	Slc27a5	-0.458299	0.00786459	0.114576	FS30		ENSRNOG00000004527	Lin7a	-0.221428	0.00477251	0.069673	FS60		ENSRNOG00000016544	Arhgef28	0.181936	0.00958807	0.138481	FS120		ENSRNOG00000017359	Itm2c	0.151647	0.0603088	0.874037	FS180		ENSRNOG00000036839	Hnrnpa1	0.142062	0.0418951	0.606887	FS360		ENSRNOG00000004555	Sec14l4	-0.472429	0.0091397	0.132401	BLPM
ENSRNOG00000022812	Ercc5	-0.20584	0.00793729	0.115278	FS30		ENSRNOG00000003510	Fmo2	1.07363	0.00478166	0.0697098	FS60		ENSRNOG00000014503	Celf4	-0.184524	0.00964001	0.138912	FS120		ENSRNOG00000010802	Ube3d	0.195955	0.060526	0.876332	FS180		ENSRNOG00000002671	Nme2	0.220304	0.0420069	0.607916	FS360		ENSRNOG00000004733	Wdr25	-0.214175	0.00914646	0.132401	BLPM
ENSRNOG00000015239	Ginm1	-0.334452	0.00795106	0.115278	FS30		ENSRNOG00000007364	Rab15	0.258344	0.00478474	0.0697098	FS60		ENSRNOG00000052061	Ppef2	1.33684	0.00964604	0.138912	FS120		ENSRNOG00000001599	Rwdd2b	0.418736	0.0608122	0.878766	FS180		ENSRNOG00000003790	Mael	0.522008	0.0420567	0.608044	FS360		ENSRNOG00000001300	P2rx4	-0.243987	0.00918043	0.132764	BLPM
ENSRNOG00000010309	Nfyb	-0.264646	0.00794132	0.115278	FS30		ENSRNOG00000001315	Rtdr1	-0.21768	0.00478897	0.0697098	FS60		ENSRNOG00000011027	Uba5	0.254694	0.00963514	0.138912	FS120		ENSRNOG00000010520	Wrap53	0.224427	0.0608094	0.878766	FS180		ENSRNOG00000018285	Kcna2	-0.281109	0.0421381	0.60863	FS360		ENSRNOG00000018853	Slc28a3	-0.676638	0.00923809	0.133468	BLPM
ENSRNOG00000009005	Slco2a1	0.533982	0.00795125	0.115278	FS30		ENSRNOG00000014197	Tmem51	-0.354683	0.00482642	0.0701867	FS60		ENSRNOG00000029871	Slc8a3	-0.201381	0.00967015	0.139124	FS120		ENSRNOG00000036647	LOC680907	-0.329976	0.0608791	0.878879	FS180		ENSRNOG00000015554	Ankdd1a	-0.261382	0.0422586	0.608932	FS360		ENSRNOG00000018350	RGD1311558	-0.163945	0.00924869	0.133491	BLPM
ENSRNOG00000017108	Syngr1	-0.259654	0.00792902	0.115278	FS30		ENSRNOG00000012008	S100a3	-0.792822	0.00483238	0.0702054	FS60		ENSRNOG00000012618	Efhb	-0.52742	0.00969784	0.13927	FS120		ENSRNOG00000056550	Epb41l4b	0.13169	0.0609716	0.879185	FS180		ENSRNOG00000001494	Napa	-0.179972	0.0422143	0.608932	FS360		ENSRNOG00000018755	Acss2	-0.188872	0.00930229	0.133617	BLPM
ENSRNOG00000005388	Rassf3	-0.266439	0.00803264	0.116345	FS30		ENSRNOG00000022910	Emcn	-0.431063	0.00484379	0.0703029	FS60		ENSRNOG00000048088	Mest	-0.216821	0.00970246	0.13927	FS120		ENSRNOG00000021058	Grwd1	-0.409607	0.0610596	0.879185	FS180		ENSRNOG00000051536	Rfx4	-0.132104	0.0422818	0.608932	FS360		ENSRNOG00000003349	Col23a1	0.29718	0.00927614	0.133617	BLPM
ENSRNOG00000001869	Rab44	-0.535582	0.008052	0.116513	FS30		ENSRNOG00000005033	Acvr1	-0.203598	0.0048706	0.0704874	FS60		ENSRNOG00000031097	Syce1l	-0.301733	0.00971784	0.13927	FS120		ENSRNOG00000005342	Rassf5	-0.211118	0.0610775	0.879185	FS180		ENSRNOG00000017751	Arl6ip1	0.22446	0.0423239	0.608948	FS360		ENSRNOG00000013340	LOC100910454	0.331606	0.00929627	0.133617	BLPM
ENSRNOG00000028062	Arpc5	0.264753	0.00807231	0.116694	FS30		ENSRNOG00000008086	Dpf3	0.315145	0.00486398	0.0704874	FS60		ENSRNOG00000015812	Tm4sf1	-0.430595	0.00970955	0.13927	FS120		ENSRNOG00000046420	AABR07006458.1	0.160148	0.0615361	0.881111	FS180		ENSRNOG00000014278	Zfp710	-0.126342	0.0424834	0.610653	FS360		ENSRNOG00000001959	Mx1	-0.702606	0.00929922	0.133617	BLPM
ENSRNOG00000005099	Top3a	-0.288831	0.00808082	0.116704	FS30		ENSRNOG00000008099	Galnt12	-0.608033	0.00486708	0.0704874	FS60		ENSRNOG00000003349	Col23a1	0.299539	0.0097993	0.140298	FS120		ENSRNOG00000009620	Cybrd1	0.454426	0.0616676	0.881111	FS180		ENSRNOG00000019823	LOC100910944	0.573513	0.0425692	0.610733	FS360		ENSRNOG00000013166	Wnt4	0.264968	0.00927034	0.133617	BLPM
ENSRNOG00000014935	Peo1	-0.782054	0.00812751	0.117265	FS30		ENSRNOG00000013694	Ntng2	-0.240869	0.00488471	0.0706234	FS60		ENSRNOG00000002972	RGD1565283	0.418499	0.00980848	0.140298	FS120		ENSRNOG00000013036	Epha8	0.265557	0.0620258	0.881111	FS180		ENSRNOG00000055095	NA	-0.545359	0.0426121	0.610733	FS360		ENSRNOG00000003241	Gabrg2	-0.246539	0.00933355	0.133937	BLPM
ENSRNOG00000060647	NA	0.425022	0.00814329	0.11738	FS30		ENSRNOG00000049900	Irf2bp2	-0.719817	0.00490698	0.070877	FS60		ENSRNOG00000009066	Thra	-0.157034	0.00982135	0.140347	FS120		ENSRNOG00000017149	Fam131b	0.275669	0.0614261	0.881111	FS180		ENSRNOG00000032134	Uqcrc1	0.227124	0.0426046	0.610733	FS360		ENSRNOG00000005960	RGD1311744	-0.327546	0.0093543	0.134105	BLPM
ENSRNOG00000057729	Strip2	0.364489	0.00816975	0.117647	FS30		ENSRNOG00000002488	Galnt10	0.238786	0.00492164	0.0710204	FS60		ENSRNOG00000033235	Relb	-0.492129	0.00983669	0.140431	FS120		ENSRNOG00000036859	Gdpd5	-0.174039	0.0616445	0.881111	FS180		ENSRNOG00000019604	Pld2	0.182621	0.0428197	0.612528	FS360		ENSRNOG00000049782	Csf2ra	-0.41718	0.00939207	0.134489	BLPM
ENSRNOG00000058805	Aida	-0.296136	0.00823186	0.118428	FS30		ENSRNOG00000018319	Pisd	0.212793	0.00493737	0.071025	FS60		ENSRNOG00000004834	Llgl2	-0.677375	0.00985366	0.140538	FS120		ENSRNOG00000008063	Hibadh	0.120466	0.0615397	0.881111	FS180		ENSRNOG00000003686	Tbl1x	-0.138939	0.0427807	0.612528	FS360		ENSRNOG00000006783	Neb	-0.396224	0.00939913	0.134489	BLPM
ENSRNOG00000017610	Nedd4l	0.27309	0.00824028	0.118435	FS30		ENSRNOG00000000802	Tbc1d32	-0.187387	0.00493711	0.071025	FS60		ENSRNOG00000005334	Acvr2a	0.174421	0.00993041	0.141361	FS120		ENSRNOG00000017657	Phf23	0.263572	0.0619491	0.881111	FS180		ENSRNOG00000017706	Pqlc2	0.310827	0.0430434	0.615137	FS360		ENSRNOG00000010827	Ptbp2	-0.169902	0.00946087	0.135242	BLPM
ENSRNOG00000014713	Csgalnact2	0.213392	0.00825222	0.118493	FS30		ENSRNOG00000046204	Tspan15	-0.26761	0.00494091	0.071025	FS60		ENSRNOG00000020039	Slc5a2	-0.27644	0.00992493	0.141361	FS120		ENSRNOG00000006345	Sec61b	0.353857	0.061786	0.881111	FS180		ENSRNOG00000020670	Atrip	0.185171	0.0431703	0.615177	FS360		ENSRNOG00000009980	Ppap2a	-0.176444	0.00947507	0.135315	BLPM
ENSRNOG00000007646	Sipa1l1	0.238076	0.00826479	0.11856	FS30		ENSRNOG00000003019	Ubn1	0.204448	0.00492927	0.071025	FS60		ENSRNOG00000015637	LOC690507	0.542806	0.00998144	0.141951	FS120		ENSRNOG00000007291	Terf1	-0.136501	0.06204	0.881111	FS180		ENSRNOG00000006079	Psd4	-0.403099	0.0431311	0.615177	FS360		ENSRNOG00000060882	NA	0.458542	0.0095002	0.135544	BLPM
ENSRNOG00000005776	Bcl11b	0.245113	0.00830218	0.11893	FS30		ENSRNOG00000021090	Pygm	0.43219	0.00496238	0.0712652	FS60		ENSRNOG00000061695	Slc23a1	-0.210202	0.010003	0.142121	FS120		ENSRNOG00000000595	Traf3ip2	-0.206683	0.0619271	0.881111	FS180		ENSRNOG00000014366	Shc3	-0.177372	0.0431198	0.615177	FS360		ENSRNOG00000003384	Hs3st3b1	-0.774202	0.00960538	0.136913	BLPM
ENSRNOG00000016519	Kdm1b	-0.273598	0.00833827	0.11893	FS30		ENSRNOG00000025141	Kiz	-0.225886	0.00498473	0.0715178	FS60		ENSRNOG00000045738	Ak4	0.185773	0.0100968	0.14235	FS120		ENSRNOG00000006324	Trpc6	-0.13901	0.0615554	0.881111	FS180		ENSRNOG00000007456	Calb1	-0.199091	0.0436777	0.618551	FS360		ENSRNOG00000010037	Epb4.1	0.172571	0.00970698	0.138229	BLPM
ENSRNOG00000001878	Klhl22	-0.249861	0.00831514	0.11893	FS30		ENSRNOG00000009471	Epsti1	-0.530735	0.00499573	0.0715827	FS60		ENSRNOG00000055097	Ccdc79	0.249706	0.0101109	0.14235	FS120		ENSRNOG00000038176	Ufm1	0.232251	0.0617971	0.881111	FS180		ENSRNOG00000025498	Crb2	0.465148	0.0435287	0.618551	FS360		ENSRNOG00000002387	Tceal1	-0.60308	0.00980171	0.139445	BLPM
ENSRNOG00000046468	Ptgfr	-0.665756	0.0083166	0.11893	FS30		ENSRNOG00000048130	Pfkfb4	0.678531	0.00499934	0.0715827	FS60		ENSRNOG00000045771	Chl1	-0.147462	0.0100972	0.14235	FS120		ENSRNOG00000055298	Vom2r80	0.262194	0.0618764	0.881111	FS180		ENSRNOG00000006767	Cst7	-0.335323	0.0435692	0.618551	FS360		ENSRNOG00000059801	Lima1	-0.190056	0.00981638	0.13952	BLPM
ENSRNOG00000006263	Sh2d1a	0.357965	0.00832665	0.11893	FS30		ENSRNOG00000022323	Tcea1	0.196741	0.00500358	0.0715827	FS60		ENSRNOG00000003977	Dusp1	-0.732441	0.0101058	0.14235	FS120		ENSRNOG00000027276	Xkr4	-0.209292	0.0618349	0.881111	FS180		ENSRNOG00000051853	NA	-0.494644	0.0436783	0.618551	FS360		ENSRNOG00000001431	Rasa4	-0.451314	0.0098485	0.13971	BLPM
ENSRNOG00000030049	Znhit6	-0.239199	0.00833745	0.11893	FS30		ENSRNOG00000051065	NA	-0.220223	0.00502092	0.0717623	FS60		ENSRNOG00000015794	Fam83d	0.41873	0.0101142	0.14235	FS120		ENSRNOG00000039832	Gpr12	-0.447484	0.0621668	0.882069	FS180		ENSRNOG00000056786	Piezo1	-0.238469	0.0436981	0.618551	FS360		ENSRNOG00000019791	Sipa1l2	0.218121	0.00984822	0.13971	BLPM
ENSRNOG00000016749	Klhl10	0.421223	0.00838047	0.119418	FS30		ENSRNOG00000046212	LOC102547811	0.593617	0.0050338	0.0718779	FS60		ENSRNOG00000015541	Gnb3	0.997073	0.0101246	0.14235	FS120		ENSRNOG00000059662	NA	0.182787	0.0623057	0.883083	FS180		ENSRNOG00000014751	Ret	0.330834	0.0436536	0.618551	FS360		ENSRNOG00000054033	Adap1	-0.182453	0.00996873	0.141265	BLPM
ENSRNOG00000002750	NA	-0.199758	0.00843173	0.120034	FS30		ENSRNOG00000048726	AABR07062129.1	-0.491873	0.00506537	0.0722598	FS60		ENSRNOG00000014966	LOC690000	0.482169	0.0101121	0.14235	FS120		ENSRNOG00000001081	Ogfod2	-0.342599	0.0623569	0.883083	FS180		ENSRNOG00000018847	Stx5	0.156915	0.0436392	0.618551	FS360		ENSRNOG00000000655	Ptprc	-0.292704	0.00997714	0.141265	BLPM
ENSRNOG00000005209	Spred1	0.216269	0.00845364	0.120231	FS30		ENSRNOG00000048847	Wdr17	-0.231928	0.00507359	0.0723083	FS60		ENSRNOG00000002708	Phf8	0.164532	0.0101225	0.14235	FS120		ENSRNOG00000013017	Arnt2	-0.128502	0.063275	0.88362	FS180		ENSRNOG00000000529	Pim1	-0.612064	0.0438062	0.618903	FS360		ENSRNOG00000003583	Smyd2	-0.200294	0.0100187	0.141718	BLPM
ENSRNOG00000017295	Sh3glb2	-0.215176	0.00846548	0.120285	FS30		ENSRNOG00000000560	Lrrc20	-0.306529	0.00509043	0.0724106	FS60		ENSRNOG00000048891	Prr14l	0.14721	0.0100952	0.14235	FS120		ENSRNOG00000057740	Ccdc148	-0.139911	0.063025	0.88362	FS180		ENSRNOG00000045941	Susd6	0.132337	0.0437673	0.618903	FS360		ENSRNOG00000013055	Zfyve16	-0.176684	0.0100637	0.14222	BLPM
ENSRNOG00000025406	Iqgap2	0.299369	0.00850003	0.120662	FS30		ENSRNOG00000003009	NA	-0.248095	0.00508838	0.0724106	FS60		ENSRNOG00000011293	RGD1311747	-0.186948	0.0100968	0.14235	FS120		ENSRNOG00000029837	Cfap54	0.21761	0.0636429	0.88362	FS180		ENSRNOG00000010732	RGD1561590	0.176993	0.0438535	0.618983	FS360		ENSRNOG00000015397	Cpne7	0.272142	0.0100768	0.14227	BLPM
ENSRNOG00000018914	Napg	-0.22821	0.00850891	0.120673	FS30		ENSRNOG00000028207	Colgalt2	-0.383485	0.00514435	0.0730614	FS60		ENSRNOG00000031266	Siae	-0.312211	0.0100671	0.14235	FS120		ENSRNOG00000011404	Chkb	-0.297646	0.0636261	0.88362	FS180		ENSRNOG00000029785	Cdc26	0.270975	0.0441756	0.622207	FS360		ENSRNOG00000014426	Lox	-0.569334	0.010119	0.142461	BLPM
ENSRNOG00000018415	Acot13	-0.341335	0.00855764	0.121249	FS30		ENSRNOG00000059801	Lima1	-0.256089	0.00514592	0.0730614	FS60		ENSRNOG00000022934	Rps2-ps6	-0.627215	0.0101377	0.142398	FS120		ENSRNOG00000010794	Dennd3	-0.150137	0.0635524	0.88362	FS180		ENSRNOG00000001174	Pde9a	-0.155389	0.0442165	0.622207	FS360		ENSRNOG00000001232	Slc19a1	0.307211	0.0101012	0.142461	BLPM
ENSRNOG00000028041	Tnnt1	1.12618	0.00856786	0.121279	FS30		ENSRNOG00000004828	Acvr1c	-0.406274	0.00516676	0.0732053	FS60		ENSRNOG00000023356	Eif5b	0.185582	0.0101619	0.142468	FS120		ENSRNOG00000016251	Dnaja2	0.139753	0.0637353	0.88362	FS180		ENSRNOG00000012513	Pdk3	0.135961	0.0442423	0.622207	FS360		ENSRNOG00000013269	Tnfsf10	-0.345639	0.0101164	0.142461	BLPM
ENSRNOG00000057082	NA	0.55375	0.00863867	0.122166	FS30		ENSRNOG00000003781	Atp10b	-0.232617	0.00516161	0.0732053	FS60		ENSRNOG00000001653	St3gal6	-0.194745	0.0101552	0.142468	FS120		ENSRNOG00000018969	Gpatch4	-0.224398	0.0637603	0.88362	FS180		ENSRNOG00000025140	Zfat	-0.404623	0.0442492	0.622207	FS360		ENSRNOG00000029598	Robo2	-0.250917	0.0101504	0.142767	BLPM
ENSRNOG00000020392	Stxbp3	-0.204901	0.00866795	0.122464	FS30		ENSRNOG00000015285	Lrp4	0.213743	0.00517071	0.0732053	FS60		ENSRNOG00000043426	Ccbl2	0.298675	0.0102128	0.143046	FS120		ENSRNOG00000005662	Grm7	-0.195008	0.0632849	0.88362	FS180		ENSRNOG00000013442	Ciz1	0.173447	0.0443559	0.622334	FS360		ENSRNOG00000037190	Cd101	0.440231	0.0102236	0.143661	BLPM
ENSRNOG00000047447	AC115420.2	-0.782724	0.00867757	0.122485	FS30		ENSRNOG00000042960	Rgcc	-0.240407	0.00517682	0.0732227	FS60		ENSRNOG00000036661	Rab40b	0.19053	0.0102545	0.14336	FS120		ENSRNOG00000048449	Itgb3	-0.343707	0.062998	0.88362	FS180		ENSRNOG00000012178	Lmbrd1	-0.125861	0.0443837	0.622334	FS360		ENSRNOG00000018379	Zfp688	-0.481706	0.0102654	0.144113	BLPM
ENSRNOG00000025890	Opa3	-0.402418	0.00868606	0.122489	FS30		ENSRNOG00000018163	Ipcef1	-0.417403	0.00519425	0.0734	FS60		ENSRNOG00000008519	RGD1309079	0.215466	0.0102477	0.14336	FS120		ENSRNOG00000007997	Kmt2c	0.180926	0.06321	0.88362	FS180		ENSRNOG00000014231	Pnoc	-0.476128	0.0443626	0.622334	FS360		ENSRNOG00000012430	Cxcr5	-0.712622	0.0102861	0.144132	BLPM
ENSRNOG00000009052	Igf2bp3	-0.511607	0.00874026	0.12279	FS30		ENSRNOG00000060995	AABR07043711.2	0.705459	0.00521915	0.0736824	FS60		ENSRNOG00000019474	Rsph9	-0.156871	0.0102702	0.143445	FS120		ENSRNOG00000032995	LOC364556	0.500349	0.0634686	0.88362	FS180		ENSRNOG00000048486	LOC680236	-0.338877	0.0444323	0.622429	FS360		ENSRNOG00000056128	Nemf	-0.746266	0.0102768	0.144132	BLPM
ENSRNOG00000033133	Nae1	-0.202881	0.00873782	0.12279	FS30		ENSRNOG00000020776	Dhcr7	0.402653	0.00522881	0.0737493	FS60		ENSRNOG00000007628	Ptp4a3	0.361038	0.0102849	0.143515	FS120		ENSRNOG00000053948	NA	0.238538	0.0625689	0.88362	FS180		ENSRNOG00000021773	Bop1	0.196701	0.0447013	0.622736	FS360		ENSRNOG00000005854	Angpt1	-0.247341	0.0103608	0.144764	BLPM
ENSRNOG00000012329	Saraf	0.246558	0.00873964	0.12279	FS30		ENSRNOG00000054861	NA	0.397586	0.00525739	0.0740827	FS60		ENSRNOG00000016064	Tkt	-0.171697	0.010297	0.143548	FS120		ENSRNOG00000061335	NA	0.365166	0.0630603	0.88362	FS180		ENSRNOG00000007115	Crebl2	-0.179572	0.0448154	0.622736	FS360		ENSRNOG00000006946	Arhgap9	-0.68621	0.0103702	0.144764	BLPM
ENSRNOG00000010777	Tox	-0.264489	0.00872105	0.12279	FS30		ENSRNOG00000008943	Penk	1.0507	0.00528289	0.0743721	FS60		ENSRNOG00000017113	Ccnt2	0.163375	0.0103472	0.144112	FS120		ENSRNOG00000020541	Nprl3	0.131608	0.0634219	0.88362	FS180		ENSRNOG00000011655	Dcaf10	0.155417	0.0445846	0.622736	FS360		ENSRNOG00000002050	Igfbp7	-0.174991	0.0103656	0.144764	BLPM
ENSRNOG00000002105	Cdc7	-0.412433	0.00875795	0.122924	FS30		ENSRNOG00000060680	NA	-0.366579	0.00529295	0.074444	FS60		ENSRNOG00000019476	Agap1	0.19715	0.0103799	0.144209	FS120		ENSRNOG00000030266	Plekhg2	0.283994	0.0637151	0.88362	FS180		ENSRNOG00000008904	Fli1	-0.169136	0.0447598	0.622736	FS360		ENSRNOG00000011225	LOC100910164	-0.476203	0.0103499	0.144764	BLPM
ENSRNOG00000005123	Emc2	-0.226351	0.00877742	0.12293	FS30		ENSRNOG00000023698	Tex14	-0.226174	0.00530483	0.0745411	FS60		ENSRNOG00000047517	Oxld1	-0.576604	0.0103833	0.144209	FS120		ENSRNOG00000004673	Rbm43	0.323607	0.0632656	0.88362	FS180		ENSRNOG00000053984	NA	-0.237468	0.044643	0.622736	FS360		ENSRNOG00000005853	Tacr1	0.324423	0.0103861	0.14485	BLPM
ENSRNOG00000021919	Rhoj	0.27738	0.0087721	0.12293	FS30		ENSRNOG00000007006	Slc3a1	-0.268427	0.00533585	0.0749068	FS60		ENSRNOG00000004967	Snrpb2	-0.326924	0.0103767	0.144209	FS120		ENSRNOG00000004112	RGD1308775	-0.437359	0.0635767	0.88362	FS180		ENSRNOG00000056134	NA	-0.227385	0.0448462	0.622736	FS360		ENSRNOG00000026643	Chordc1	0.185817	0.0104093	0.144903	BLPM
ENSRNOG00000012008	S100a3	-0.751343	0.00878305	0.12293	FS30		ENSRNOG00000050061	Mcart1	0.39071	0.00536516	0.0752477	FS60		ENSRNOG00000002538	Epb4.1l5	0.175892	0.0104125	0.144479	FS120		ENSRNOG00000012121	Sdf2	0.195801	0.062606	0.88362	FS180		ENSRNOG00000037580	Psmd8	0.277983	0.0448728	0.622736	FS360		ENSRNOG00000005900	Slc2a6	0.272466	0.010405	0.144903	BLPM
ENSRNOG00000006844	Dnajc14	-0.335047	0.00882733	0.123319	FS30		ENSRNOG00000003494	Ppfia4	-0.211113	0.0053862	0.0754504	FS60		ENSRNOG00000033429	LOC100363112	-0.19873	0.0104699	0.14514	FS120		ENSRNOG00000002722	Sec14l1	0.133281	0.0632019	0.88362	FS180		ENSRNOG00000020793	Ruvbl2	0.213926	0.0445605	0.622736	FS360		ENSRNOG00000009253	Igsf9b	-0.229212	0.0104437	0.145008	BLPM
ENSRNOG00000020361	Ip6k2	0.184245	0.00882464	0.123319	FS30		ENSRNOG00000034025	Ptprj	0.240838	0.00538968	0.0754504	FS60		ENSRNOG00000022910	Emcn	-0.247739	0.0104814	0.145164	FS120		ENSRNOG00000026848	Tex36	-0.523815	0.0626085	0.88362	FS180		ENSRNOG00000042320	Slc41a1	-0.210533	0.0446833	0.622736	FS360		ENSRNOG00000010832	Pdgfrl	-0.39497	0.0104461	0.145008	BLPM
ENSRNOG00000008622	Creb5	-0.188928	0.00886495	0.123729	FS30		ENSRNOG00000039832	Gpr12	-0.827338	0.00540914	0.0756523	FS60		ENSRNOG00000005811	NA	-0.663795	0.0105228	0.145602	FS120		ENSRNOG00000002343	Uchl1	-0.167968	0.063607	0.88362	FS180		ENSRNOG00000001758	Tctex1d2	0.213458	0.044726	0.622736	FS360		ENSRNOG00000015660	Pex3	-0.178839	0.0104442	0.145008	BLPM
ENSRNOG00000000247	Mfsd11	-0.253843	0.0088901	0.123849	FS30		ENSRNOG00000055000	Zkscan3	0.252771	0.00542614	0.0758193	FS60		ENSRNOG00000014289	Arpc2	0.167606	0.0105595	0.145874	FS120		ENSRNOG00000055761	Zfp574	0.424958	0.0627479	0.88362	FS180		ENSRNOG00000054625	Fhod1	-0.249773	0.0450498	0.62292	FS360		ENSRNOG00000009341	Hivep3	-0.184047	0.0105067	0.145714	BLPM
ENSRNOG00000004473	Ppargc1a	0.192642	0.0088889	0.123849	FS30		ENSRNOG00000033206	Entpd5	0.374001	0.00543378	0.0758554	FS60		ENSRNOG00000001785	Etv5	-0.26257	0.0105736	0.145874	FS120		ENSRNOG00000054879	Zic2	0.368241	0.0630171	0.88362	FS180		ENSRNOG00000007610	Gdf11	-0.453187	0.0449579	0.62292	FS360		ENSRNOG00000006949	C1qbp	0.499171	0.0105982	0.14669	BLPM
ENSRNOG00000008831	Hcn2	-0.303123	0.00893612	0.124345	FS30		ENSRNOG00000056740	Cylc1	2.00847	0.00544418	0.075916	FS60		ENSRNOG00000001827	Masp1	-0.225955	0.0105771	0.145874	FS120		ENSRNOG00000046343	AABR07067896.1	-0.250518	0.0640265	0.886484	FS180		ENSRNOG00000002579	Parm1	-0.200453	0.0450358	0.62292	FS360		ENSRNOG00000016189	Frmd5	-0.173091	0.0105985	0.14669	BLPM
ENSRNOG00000031167	Srxn1	0.259318	0.00894233	0.124345	FS30		ENSRNOG00000003988	Dnajc27	-0.280758	0.00544825	0.075916	FS60		ENSRNOG00000003253	Qdpr	-0.322889	0.0105819	0.145874	FS120		ENSRNOG00000025378	Ccdc155	-0.418253	0.0640963	0.886611	FS180		ENSRNOG00000030639	Usp13	-0.158521	0.0450536	0.62292	FS360		ENSRNOG00000016062	Snta1	0.163741	0.0106067	0.14669	BLPM
[truncated: 13,917 more rows]

## Sheet: FS merged table
Ensemble ID	Gene symbol	log2FC vs BLAM	Timepoint	p-value	FDR
ENSRNOG00000022523	Fkbp5	2.3427	FS60	4.07e-93	6.09e-89
[truncated: 1,783 more rows]
