# Supplementary material for: Distinct regulation of hippocampal neuroplasticity and ciliary genes by corticosteroid receptors
Source: Nat Commun. 2021 Aug 6;12:4737. doi: 10.1038/s41467-021-24967-z (PMC8346558; doi:10.1038/s41467-021-24967-z)
Supplement: Supplementary file 11 — Supplementary Data 9 [file 41467_2021_24967_MOESM11_ESM.xlsx]

## Sheet: Exonic DE Timecourse
Ensembl identifier	Gene symbol	log2FC FS30 vs BLAM	p value	FDR	Timepoint		Ensembl identifier	Gene symbol	log2FC FS60 vs BLAM	p value	FDR	Timepoint		Ensembl identifier	Gene symbol	log2FC FS120 vs BLAM	p value	FDR	Timepoint		Ensembl identifier	Gene symbol	log2FC FS180 vs BLAM	p value	FDR	Timepoint		Ensembl identifier	Gene symbol	log2FC FS360 vs BLAM	p value	FDR	Timepoint		Ensembl identifier	Gene symbol	log2FC BLPM vs BLAM	p value	FDR	Timepoint
ENSRNOG00000007830	Apold1	3.71792	3.44e-255	5.92e-251	FS30		ENSRNOG00000011815	Sgk1	1.25853	1.96e-55	3.34e-51	FS60		ENSRNOG00000056457	Gpd1	1.25937	7.06e-52	1.22e-47	FS120		ENSRNOG00000056457	Gpd1	1.15651	3.08e-82	5.3e-78	FS180		ENSRNOG00000021027	Dbp	0.743914	7.69e-32	1.32e-27	FS360		ENSRNOG00000056457	Gpd1	1.51984	3.44e-74	5.88e-70	BLPM
ENSRNOG00000003977	Dusp1	2.06311	6.32e-117	5.45e-113	FS30		ENSRNOG00000007390	Nfkbia	1.29843	8.46e-36	7.22e-32	FS60		ENSRNOG00000006972	Zfp189	0.78485	8.18e-30	7.05e-26	FS120		ENSRNOG00000021027	Dbp	0.6632	1.22e-24	1.05e-20	FS180		ENSRNOG00000006972	Zfp189	0.643456	5.46e-25	4.68e-21	FS360		ENSRNOG00000011815	Sgk1	1.15625	4.57e-49	3.91e-45	BLPM
ENSRNOG00000014350	Cyr61	3.72527	2.41e-53	1.38e-49	FS30		ENSRNOG00000007607	Nr4a1	1.14444	3.11e-33	1.77e-29	FS60		ENSRNOG00000029980	Zbtb16	0.671651	1.47e-27	8.46e-24	FS120		ENSRNOG00000022523	Fkbp5	0.501353	5.52e-15	3.17e-11	FS180		ENSRNOG00000056457	Gpd1	0.69734	2.1e-15	1.2e-11	FS360		ENSRNOG00000056135	Tsc22d3	0.878407	6.27e-42	3.57e-38	BLPM
ENSRNOG00000003300	Btg2	1.58562	8.33e-41	3.59e-37	FS30		ENSRNOG00000043465	Arc	0.853196	1.15e-30	4.93e-27	FS60		ENSRNOG00000021027	Dbp	0.727969	8.41e-27	3.62e-23	FS120		ENSRNOG00000006972	Zfp189	0.479795	7.76e-13	3.34e-09	FS180		ENSRNOG00000046912	Nr1d2	0.40302	9.39e-15	4.02e-11	FS360		ENSRNOG00000021027	Dbp	0.913065	3.77e-35	1.61e-31	BLPM
ENSRNOG00000008015	Fos	1.97862	8.67e-37	2.99e-33	FS30		ENSRNOG00000007830	Apold1	2.24348	1.2e-29	4.11e-26	FS60		ENSRNOG00000056135	Tsc22d3	0.665829	2.14e-21	7.37e-18	FS120		ENSRNOG00000005923	Mtmr2	0.320032	7.94e-12	2.73e-08	FS180		ENSRNOG00000032348	Rpl35a	-3.0529	1.29e-14	4.41e-11	FS360		ENSRNOG00000017198	Hif3a	2.73973	4.76e-29	1.63e-25	BLPM
ENSRNOG00000007607	Nr4a1	1.01184	4.74e-26	1.36e-22	FS30		ENSRNOG00000058186	Errfi1	0.930085	1.44e-28	4.11e-25	FS60		ENSRNOG00000011672	Tph1	4.92539	5.77e-20	1.66e-16	FS120		ENSRNOG00000046912	Nr1d2	0.35079	9.61e-11	2.76e-07	FS180		ENSRNOG00000016023	Kank1	-0.430913	2.63e-12	7.51e-09	FS360		ENSRNOG00000006972	Zfp189	0.798897	2.34e-27	6.67e-24	BLPM
ENSRNOG00000011815	Sgk1	0.736896	2.25e-24	5.53e-21	FS30		ENSRNOG00000008015	Fos	1.64507	8.02e-26	1.96e-22	FS60		ENSRNOG00000017198	Hif3a	2.24473	1.02e-17	2.21e-14	FS120		ENSRNOG00000014465	Oca2	2.60506	2.77e-10	5.97e-07	FS180		ENSRNOG00000010947	Mmp14	-0.70537	8.56e-11	2.1e-07	FS360		ENSRNOG00000007390	Nfkbia	0.955063	2.78e-27	6.79e-24	BLPM
ENSRNOG00000007390	Nfkbia	0.924742	8.46e-24	1.82e-20	FS30		ENSRNOG00000007387	Per1	0.794742	1.32e-24	2.82e-21	FS60		ENSRNOG00000022523	Fkbp5	0.647221	9.24e-18	2.21e-14	FS120		ENSRNOG00000056135	Tsc22d3	0.365843	2.64e-10	5.97e-07	FS180		ENSRNOG00000028946	Cdc42ep4	0.338326	6.94e-10	1.49e-06	FS360		ENSRNOG00000007387	Per1	0.61713	1.09e-26	2.33e-23	BLPM
ENSRNOG00000042838	Junb	0.741767	1.31e-17	2.5e-14	FS30		ENSRNOG00000003977	Dusp1	1.15812	2.21e-21	4.19e-18	FS60		ENSRNOG00000007387	Per1	0.564176	6.76e-16	1.29e-12	FS120		ENSRNOG00000017765	Net1	0.446631	1.28e-09	2.45e-06	FS180		ENSRNOG00000005387	Rbm3	0.353559	1.68e-08	3.05e-05	FS360		ENSRNOG00000003510	Fmo2	2.76137	3.3e-25	6.28e-22	BLPM
ENSRNOG00000058383	NA	-7.01106	4.47e-17	7e-14	FS30		ENSRNOG00000006972	Zfp189	0.753849	1.42e-19	2.43e-16	FS60		ENSRNOG00000032348	Rpl35a	-3.10114	4.3e-15	7.41e-12	FS120		ENSRNOG00000015615	Tnfrsf11a	0.585987	1.72e-09	2.96e-06	FS180		ENSRNOG00000011815	Sgk1	0.329732	1.78e-08	3.05e-05	FS360		ENSRNOG00000018413	Per3	0.572371	1.18e-22	2.02e-19	BLPM
ENSRNOG00000006972	Zfp189	0.632494	4.09e-17	7e-14	FS30		ENSRNOG00000042838	Junb	0.708601	5.79e-17	9e-14	FS60		ENSRNOG00000046829	Kdr	-0.791271	3.75e-13	5.87e-10	FS120		ENSRNOG00000029980	Zbtb16	0.326806	6.64e-09	1.04e-05	FS180		ENSRNOG00000018413	Per3	0.403515	3.14e-08	4.89e-05	FS360		ENSRNOG00000055305	Parvb	-0.520965	2.7e-21	4.2e-18	BLPM
ENSRNOG00000054344	NA	1.35193	1.06e-16	1.52e-13	FS30		ENSRNOG00000058727	NA	8.58278	1.04e-15	1.47e-12	FS60		ENSRNOG00000010947	Mmp14	-1.01718	7.71e-13	1.11e-09	FS120		ENSRNOG00000004303	Timp3	0.426125	8.32e-09	1.19e-05	FS180		ENSRNOG00000016361	Plcd4	-0.418828	3.67e-08	5.24e-05	FS360		ENSRNOG00000000814	Fabp7	-0.545791	1.31e-20	1.87e-17	BLPM
ENSRNOG00000003745	Atf3	2.65779	1.49e-16	1.97e-13	FS30		ENSRNOG00000001189	Sik1	0.960878	1.59e-15	2.09e-12	FS60		ENSRNOG00000048028	NA	-1.77297	1.81e-12	2.4e-09	FS120		ENSRNOG00000019140	Banp	0.403146	6.15e-08	8.14e-05	FS180		ENSRNOG00000014363	Arhgef3	0.284886	2.56e-07	0.000333517	FS360		ENSRNOG00000007041	Abcg2	0.851006	1.07e-18	1.41e-15	BLPM
ENSRNOG00000001189	Sik1	1.01619	1.9e-15	2.33e-12	FS30		ENSRNOG00000056457	Gpd1	0.702793	3.94e-15	4.81e-12	FS60		ENSRNOG00000007302	Fbn1	0.488063	2.13e-12	2.62e-09	FS120		ENSRNOG00000003289	Lap3	-0.29491	7.81e-08	9.6e-05	FS180		ENSRNOG00000012546	Frmpd1	-0.474238	2.72e-07	0.000333517	FS360		ENSRNOG00000022523	Fkbp5	0.567901	2.34e-18	2.85e-15	BLPM
ENSRNOG00000019422	Egr1	0.668478	1.43e-14	1.65e-11	FS30		ENSRNOG00000051552	NA	8.50278	2.35e-14	2.68e-11	FS60		ENSRNOG00000015615	Tnfrsf11a	0.688869	5.58e-12	6.41e-09	FS120		ENSRNOG00000003357	Col3a1	0.566151	8.96e-08	0.000102822	FS180		ENSRNOG00000000306	Smpd2	0.402379	3.18e-07	0.000363797	FS360		ENSRNOG00000020254	Per2	0.546906	4.13e-18	4.71e-15	BLPM
ENSRNOG00000058388	Zfp36	1.57865	6.46e-14	6.96e-11	FS30		ENSRNOG00000009565	Pdk4	1.50115	2.55e-14	2.72e-11	FS60		ENSRNOG00000007284	Slc2a1	0.476579	6.67e-12	7.19e-09	FS120		ENSRNOG00000028946	Cdc42ep4	0.296846	1.04e-07	0.000112001	FS180		ENSRNOG00000016411	LOC100360573	0.597004	5.67e-07	0.000607912	FS360		ENSRNOG00000058186	Errfi1	0.506691	3.19e-17	3.41e-14	BLPM
ENSRNOG00000061081	NA	-0.614459	2.91e-13	2.95e-10	FS30		ENSRNOG00000027724	Plekhf1	1.15482	4.14e-14	4.16e-11	FS60		ENSRNOG00000005923	Mtmr2	0.377255	9.33e-12	9.24e-09	FS120		ENSRNOG00000029339	LOC100363268	1.71338	1.66e-07	0.000168195	FS180		ENSRNOG00000007041	Abcg2	0.481775	6.77e-07	0.00068252	FS360		ENSRNOG00000018796	Herpud1	0.528328	1e-16	1.01e-13	BLPM
ENSRNOG00000043465	Arc	0.517674	1.09e-12	1.05e-09	FS30		ENSRNOG00000019422	Egr1	0.589785	9.54e-12	9.06e-09	FS60		ENSRNOG00000010557	Smarcd2	0.535699	9.65e-12	9.24e-09	FS120		ENSRNOG00000014363	Arhgef3	0.320548	3.95e-07	0.000378014	FS180		ENSRNOG00000055305	Parvb	-0.237429	7.93e-07	0.000754787	FS360		ENSRNOG00000029980	Zbtb16	0.518896	3.24e-16	3.08e-13	BLPM
ENSRNOG00000029336	Zfp180	-0.637218	1.51e-12	1.37e-09	FS30		ENSRNOG00000007284	Slc2a1	0.491037	1.15e-11	1.04e-08	FS60		ENSRNOG00000011815	Sgk1	0.395283	1.59e-11	1.44e-08	FS120		ENSRNOG00000057256	Slc19a3	0.883277	5.04e-07	0.000433666	FS180		ENSRNOG00000046675	NA	2.21854	1.56e-06	0.00140862	FS360		ENSRNOG00000046912	Nr1d2	0.523941	3.82e-16	3.43e-13	BLPM
ENSRNOG00000014205	Klf2	1.51573	1.8e-12	1.55e-09	FS30		ENSRNOG00000025476	Tmem252	1.41828	1.4e-11	1.2e-08	FS60		ENSRNOG00000046912	Nr1d2	0.381014	4.03e-11	3.48e-08	FS120		ENSRNOG00000058094	Lyst	0.365856	5.02e-07	0.000433666	FS180		ENSRNOG00000019958	Tmem151b	-0.299186	2.61e-06	0.0022387	FS360		ENSRNOG00000007726	Mcam	-0.559348	1.11e-15	9.48e-13	BLPM
ENSRNOG00000045649	Arrdc3	0.470404	1.6e-09	1.31e-06	FS30		ENSRNOG00000000640	Egr2	1.42295	4.34e-10	3.53e-07	FS60		ENSRNOG00000017808	Klf15	0.593383	1.65e-10	1.3e-07	FS120		ENSRNOG00000055068	LOC100360977	-1.0878	5.55e-07	0.000455067	FS180		ENSRNOG00000018867	Klhdc7a	-0.663405	3.1e-06	0.00241323	FS360		ENSRNOG00000012475	Prr5	0.769837	6.7e-15	5.46e-12	BLPM
ENSRNOG00000021027	Dbp	0.421874	4.17e-09	3.26e-06	FS30		ENSRNOG00000019018	Plat	0.584205	5.05e-10	3.92e-07	FS60		ENSRNOG00000047493	Slco1a4	-0.384726	1.66e-10	1.3e-07	FS120		ENSRNOG00000021796	RGD1565166	-0.995875	7.61e-07	0.000595793	FS180		ENSRNOG00000005116	NA	-0.690984	3.06e-06	0.00241323	FS360		ENSRNOG00000024799	NA	-0.897924	1.7e-14	1.32e-11	BLPM
ENSRNOG00000046667	Fosb	1.03149	8.21e-09	6.15e-06	FS30		ENSRNOG00000057126	NA	-6.57693	7.26e-10	5.39e-07	FS60		ENSRNOG00000014215	Klf9	0.34665	1.82e-10	1.36e-07	FS120		ENSRNOG00000014215	Klf9	0.240144	1.11e-06	0.000831355	FS180		ENSRNOG00000014215	Klf9	0.23135	3.77e-06	0.00275309	FS360		ENSRNOG00000010947	Mmp14	-0.925236	5.28e-14	3.92e-11	BLPM
ENSRNOG00000007387	Per1	0.414802	1.54e-08	1.11e-05	FS30		ENSRNOG00000046667	Fosb	1.13119	8.86e-10	6.3e-07	FS60		ENSRNOG00000014363	Arhgef3	0.399683	4.01e-10	2.88e-07	FS120		ENSRNOG00000018413	Per3	0.308766	1.83e-06	0.00131362	FS180		ENSRNOG00000007387	Per1	0.29533	3.85e-06	0.00275309	FS360		ENSRNOG00000010557	Smarcd2	0.575477	5.91e-14	4.21e-11	BLPM
ENSRNOG00000005387	Rbm3	0.405116	1.63e-08	1.12e-05	FS30		ENSRNOG00000011238	Tiparp	0.626762	1.52e-09	1e-06	FS60		ENSRNOG00000028946	Cdc42ep4	0.376168	7.67e-10	5.29e-07	FS120		ENSRNOG00000033837	Cdh9	-0.323466	2.08e-06	0.00143073	FS180		ENSRNOG00000016099	Id4	0.336778	5.43e-06	0.00363182	FS360		ENSRNOG00000017765	Net1	0.494225	1.38e-13	9.47e-11	BLPM
ENSRNOG00000047977	LOC100910163	1.38674	2.21e-08	1.47e-05	FS30		ENSRNOG00000050500	Tob2	0.625798	1.5e-09	1e-06	FS60		ENSRNOG00000015631	Ippk	0.428117	8.31e-10	5.51e-07	FS120		ENSRNOG00000009431	Tbc1d4	0.434619	2.28e-06	0.00150666	FS180		ENSRNOG00000057008	NA	1.26218	5.69e-06	0.00363182	FS360		ENSRNOG00000016023	Kank1	-0.485338	1.94e-13	1.28e-10	BLPM
ENSRNOG00000017412	AABR07001512.1	3.47086	2.39e-08	1.53e-05	FS30		ENSRNOG00000017198	Hif3a	1.67479	1.73e-09	1.09e-06	FS60		ENSRNOG00000058094	Lyst	0.427479	2.29e-09	1.46e-06	FS120		ENSRNOG00000017072	Slc16a14	0.309842	2.71e-06	0.00172796	FS180		ENSRNOG00000014465	Oca2	2.2873	5.72e-06	0.00363182	FS360		ENSRNOG00000012199	Sox2	-0.42786	2.23e-13	1.41e-10	BLPM
ENSRNOG00000051552	NA	7.50021	1.07e-07	6.61e-05	FS30		ENSRNOG00000007637	Acer2	0.970611	3.14e-09	1.92e-06	FS60		ENSRNOG00000033837	Cdh9	-0.417447	3.56e-09	2.19e-06	FS120		ENSRNOG00000018796	Herpud1	0.311642	3.03e-06	0.00186341	FS180		ENSRNOG00000013036	Epha8	0.577292	9.32e-06	0.00570698	FS360		ENSRNOG00000026564	Ptpdc1	0.497276	2.92e-13	1.78e-10	BLPM
ENSRNOG00000051570	AABR07001910.1	0.87162	1.53e-07	9.09e-05	FS30		ENSRNOG00000045649	Arrdc3	0.473771	3.36e-09	1.98e-06	FS60		ENSRNOG00000001843	Bcl6	0.365778	9.44e-09	5.6e-06	FS120		ENSRNOG00000007821	Dyrk2	0.22056	3.58e-06	0.00212704	FS180		ENSRNOG00000057923	NA	-0.660911	1.09e-05	0.00645456	FS360		ENSRNOG00000057256	Slc19a3	1.41073	3.5e-13	2.06e-10	BLPM
ENSRNOG00000058727	NA	7.5805	2.7e-07	0.000155041	FS30		ENSRNOG00000008936	Map3k6	1.59033	2.72e-08	1.55e-05	FS60		ENSRNOG00000018867	Klhdc7a	-1.06581	9.75e-09	5.6e-06	FS120		ENSRNOG00000026564	Ptpdc1	0.311536	4.13e-06	0.00236964	FS180		ENSRNOG00000000940	Flt1	-0.241242	1.17e-05	0.00670396	FS360		ENSRNOG00000015036	Ctgf	0.805622	7.54e-13	4.3e-10	BLPM
ENSRNOG00000057008	NA	1.51298	4.06e-07	0.00022587	FS30		ENSRNOG00000012886	Maff	1.70847	2.81e-08	1.55e-05	FS60		ENSRNOG00000018413	Per3	0.378277	1.44e-08	7.99e-06	FS120		ENSRNOG00000007284	Slc2a1	0.269913	4.43e-06	0.0024584	FS180		ENSRNOG00000028493	Ppp1r15b	0.227176	1.23e-05	0.00679793	FS360		ENSRNOG00000013092	Lonrf3	0.45084	8.78e-13	4.84e-10	BLPM
ENSRNOG00000011263	Plac9	-1.58833	6.01e-07	0.000323788	FS30		ENSRNOG00000056135	Tsc22d3	0.378164	3.21e-08	1.71e-05	FS60		ENSRNOG00000008936	Map3k6	1.5849	2.39e-08	1.29e-05	FS120		ENSRNOG00000043465	Arc	0.306739	5.3e-06	0.00284908	FS180		ENSRNOG00000007821	Dyrk2	0.207103	1.4e-05	0.00734126	FS360		ENSRNOG00000005923	Mtmr2	0.410622	4.69e-12	2.51e-09	BLPM
ENSRNOG00000014011	Dll4	0.948582	8.6e-07	0.000449057	FS30		ENSRNOG00000003745	Atf3	1.70011	4.49e-08	2.32e-05	FS60		ENSRNOG00000007637	Acer2	0.902736	3.79e-08	1.98e-05	FS120		ENSRNOG00000005387	Rbm3	0.274308	6.67e-06	0.0034797	FS180		ENSRNOG00000056753	Hectd2	0.265143	1.41e-05	0.00734126	FS360		ENSRNOG00000012795	Cables1	0.644676	7.55e-12	3.91e-09	BLPM
ENSRNOG00000054978	Hist1h1c	0.332577	1.51e-06	0.000765421	FS30		ENSRNOG00000010967	Cdc37l1	0.324523	5.84e-08	2.94e-05	FS60		ENSRNOG00000020254	Per2	0.401512	5.29e-08	2.66e-05	FS120		ENSRNOG00000059023	AABR07061336.3	2.05414	8.98e-06	0.00454478	FS180		ENSRNOG00000018796	Herpud1	0.300722	1.71e-05	0.00861011	FS360		ENSRNOG00000005067	LOC100911319	-0.826208	1.1e-11	5.51e-09	BLPM
ENSRNOG00000022839	Ifit3	1.35136	2.34e-06	0.00115152	FS30		ENSRNOG00000001250	Lfng	0.563687	6.35e-08	3.1e-05	FS60		ENSRNOG00000020811	Il6r	0.507425	5.4e-08	2.66e-05	FS120		ENSRNOG00000001730	Acap2	0.206148	1.02e-05	0.00502317	FS180		ENSRNOG00000009299	Adra2c	-0.452408	2.06e-05	0.0101107	FS360		ENSRNOG00000050500	Tob2	0.585601	1.21e-11	5.91e-09	BLPM
ENSRNOG00000016299	Klf4	0.85451	2.71e-06	0.00128913	FS30		ENSRNOG00000019009	Arrdc2	0.632213	6.55e-08	3.11e-05	FS60		ENSRNOG00000013092	Lonrf3	0.434065	6.85e-08	3.28e-05	FS120		ENSRNOG00000017879	Gab1	-0.262375	1.05e-05	0.00503486	FS180		ENSRNOG00000018680	Rpl17	0.812291	2.28e-05	0.0108388	FS360		ENSRNOG00000017808	Klf15	0.666123	1.96e-11	9.32e-09	BLPM
ENSRNOG00000045554	LOC102551901	-0.98517	2.77e-06	0.00128913	FS30		ENSRNOG00000008336	Tnfrsf11b	-0.817256	8.56e-08	3.95e-05	FS60		ENSRNOG00000000307	Mical1	0.459562	8.37e-08	3.8e-05	FS120		ENSRNOG00000015631	Ippk	0.294797	1.14e-05	0.00529603	FS180		ENSRNOG00000043465	Arc	0.246646	2.46e-05	0.0113946	FS360		ENSRNOG00000007990	Adipor2	0.376516	2.16e-11	1e-08	BLPM
ENSRNOG00000058186	Errfi1	0.339362	3.34e-06	0.00151378	FS30		ENSRNOG00000055105	NA	-0.653089	1.07e-07	4.82e-05	FS60		ENSRNOG00000001544	Cyyr1	-0.425948	8.2e-08	3.8e-05	FS120		ENSRNOG00000003997	Pld5	1.72987	1.17e-05	0.00532245	FS180		ENSRNOG00000015631	Ippk	0.302124	3.41e-05	0.0143934	FS360		ENSRNOG00000003538	Adamts4	-0.485183	8.67e-11	3.9e-08	BLPM
ENSRNOG00000023465	LOC500300	1.24353	3.44e-06	0.00151822	FS30		ENSRNOG00000014061	Dusp5	0.737671	2.84e-07	0.000124199	FS60		ENSRNOG00000008529	Foxs1	-1.30145	9.09e-08	4.02e-05	FS120		ENSRNOG00000016023	Kank1	-0.262456	1.22e-05	0.00539053	FS180		ENSRNOG00000052573	NA	-0.551514	3.36e-05	0.0143934	FS360		ENSRNOG00000004303	Timp3	0.437098	1.19e-10	5.2e-08	BLPM
ENSRNOG00000007152	Bhlhe40	0.327546	3.95e-06	0.00170116	FS30		ENSRNOG00000017765	Net1	0.64818	4.57e-07	0.00019497	FS60		ENSRNOG00000017072	Slc16a14	0.347492	1.12e-07	4.85e-05	FS120		ENSRNOG00000013092	Lonrf3	0.331963	1.31e-05	0.00562626	FS180		ENSRNOG00000060386	NA	-0.309843	3.49e-05	0.0143934	FS360		ENSRNOG00000001843	Bcl6	0.381785	1.66e-10	7.09e-08	BLPM
ENSRNOG00000057126	NA	-6.66385	5.54e-06	0.00232792	FS30		ENSRNOG00000007545	Angptl4	0.854503	5.05e-07	0.0002104	FS60		ENSRNOG00000007118	Eva1a	0.939142	1.56e-07	6.57e-05	FS120		ENSRNOG00000007726	Mcam	-0.311417	1.46e-05	0.00613495	FS180		ENSRNOG00000017765	Net1	0.327651	3.23e-05	0.0143934	FS360		ENSRNOG00000001452	Fzd9	0.669881	2.07e-10	8.65e-08	BLPM
ENSRNOG00000052226	AC107580.1	0.706633	6.65e-06	0.00272817	FS30		ENSRNOG00000012868	Uaca	0.528091	5.91e-07	0.000240149	FS60		ENSRNOG00000003510	Fmo2	1.40307	1.97e-07	8.07e-05	FS120		ENSRNOG00000007990	Adipor2	0.29139	1.77e-05	0.00716831	FS180		ENSRNOG00000002525	Ptgs2	0.302463	3.53e-05	0.0143934	FS360		ENSRNOG00000003289	Lap3	-0.342082	2.4e-10	9.75e-08	BLPM
ENSRNOG00000023896	Dusp6	0.437631	9.5e-06	0.00380739	FS30		ENSRNOG00000003997	Pld5	1.601	7.89e-07	0.000313588	FS60		ENSRNOG00000012475	Prr5	0.517679	2.15e-07	8.5e-05	FS120		ENSRNOG00000059651	NA	-3.19316	1.79e-05	0.00716831	FS180		ENSRNOG00000026564	Ptpdc1	0.292852	4.58e-05	0.0182412	FS360		ENSRNOG00000032348	Rpl35a	-2.74804	2.73e-10	1.08e-07	BLPM
ENSRNOG00000015036	Ctgf	0.592638	1.29e-05	0.00505682	FS30		ENSRNOG00000000521	Cdkn1a	0.872673	8.26e-07	0.000320452	FS60		ENSRNOG00000026564	Ptpdc1	0.478367	2.17e-07	8.5e-05	FS120		ENSRNOG00000017307	Prss23	0.507189	2.02e-05	0.00790458	FS180		ENSRNOG00000051492	NA	-0.301829	4.93e-05	0.0191919	FS360		ENSRNOG00000015615	Tnfrsf11a	0.593075	3.93e-10	1.53e-07	BLPM
ENSRNOG00000025476	Tmem252	0.87682	1.44e-05	0.0055209	FS30		ENSRNOG00000055590	NA	-0.797115	8.63e-07	0.000327655	FS60		ENSRNOG00000016023	Kank1	-0.472473	2.36e-07	9.02e-05	FS120		ENSRNOG00000001251	Grifin	-1.30968	2.74e-05	0.0103058	FS180		ENSRNOG00000007390	Nfkbia	0.385944	6.4e-05	0.0240509	FS360		ENSRNOG00000000567	Unc5b	-0.388769	5.67e-10	2.15e-07	BLPM
ENSRNOG00000020009	Npas4	1.07793	2.37e-05	0.00889121	FS30		ENSRNOG00000031163	Nfkbiz	0.945719	1.11e-06	0.000413085	FS60		ENSRNOG00000001730	Acap2	0.286026	2.49e-07	9.31e-05	FS120		ENSRNOG00000047493	Slco1a4	-0.298065	2.75e-05	0.0103058	FS180		ENSRNOG00000011068	Papss2	-0.369012	6.45e-05	0.0240509	FS360		ENSRNOG00000014215	Klf9	0.436942	7.11e-10	2.64e-07	BLPM
ENSRNOG00000000640	Egr2	0.984953	2.83e-05	0.0103766	FS30		ENSRNOG00000028658	Olig2	0.401303	1.26e-06	0.000459642	FS60		ENSRNOG00000032703	Rasgrp3	-0.462713	3.26e-07	0.000119698	FS120		ENSRNOG00000001544	Cyyr1	-0.320698	3.02e-05	0.0110503	FS180		ENSRNOG00000051570	AABR07001910.1	0.81278	6.75e-05	0.0246287	FS360		ENSRNOG00000015763	Cml3	0.943305	1.07e-09	3.88e-07	BLPM
ENSRNOG00000005116	NA	-0.694219	4.81e-05	0.017255	FS30		ENSRNOG00000009267	B3gnt2	0.440527	1.58e-06	0.000553828	FS60		ENSRNOG00000007990	Adipor2	0.37873	3.85e-07	0.000136845	FS120		ENSRNOG00000014448	Arntl	-0.25781	3.18e-05	0.0111835	FS180		ENSRNOG00000013408	Npas2	-0.287463	7.09e-05	0.0253246	FS360		ENSRNOG00000016848	Fzd4	0.558342	1.24e-09	4.4e-07	BLPM
ENSRNOG00000015763	Cml3	0.718385	4.96e-05	0.0174444	FS30		ENSRNOG00000057078	Ddit4	0.807476	1.59e-06	0.000553828	FS60		ENSRNOG00000010529	Thbs2	-0.757615	3.89e-07	0.000136845	FS120		ENSRNOG00000057008	NA	1.47049	3.18e-05	0.0111835	FS180		ENSRNOG00000020254	Per2	0.282634	7.38e-05	0.0258031	FS360		ENSRNOG00000056599	NA	-0.817236	1.32e-09	4.61e-07	BLPM
ENSRNOG00000052506	Ak3	-0.316936	5.12e-05	0.0176504	FS30		ENSRNOG00000015441	Il4r	0.64509	1.85e-06	0.000630955	FS60		ENSRNOG00000008015	Fos	0.877431	5.36e-07	0.000184646	FS120		ENSRNOG00000010524	Cryab	-0.34001	3.57e-05	0.0122922	FS180		ENSRNOG00000061081	NA	-0.419759	7.69e-05	0.0263594	FS360		ENSRNOG00000015812	Tm4sf1	-0.719705	2.88e-09	9.84e-07	BLPM
ENSRNOG00000014465	Oca2	2.50811	5.65e-05	0.0190927	FS30		ENSRNOG00000047746	LOC100909555	0.627166	2.03e-06	0.000678696	FS60		ENSRNOG00000025735	Wdr86	-1.25192	6.81e-07	0.000230124	FS120		ENSRNOG00000005509	Pak7	-0.238535	3.94e-05	0.0132958	FS180		ENSRNOG00000056135	Tsc22d3	0.259255	8.09e-05	0.0271827	FS360		ENSRNOG00000003237	Tp53bp2	0.41012	3.09e-09	1.04e-06	BLPM
ENSRNOG00000029262	RGD1560017	-3.74839	6.84e-05	0.0226614	FS30		ENSRNOG00000016123	Rnf144b	0.357301	3.7e-06	0.00121561	FS60		ENSRNOG00000020361	Ip6k2	0.303938	7.59e-07	0.000251592	FS120		ENSRNOG00000014096	Nr3c1	-0.196826	4.14e-05	0.0136974	FS180		ENSRNOG00000025768	Clk1	0.209862	8.84e-05	0.027979	FS360		ENSRNOG00000014363	Arhgef3	0.385182	3.44e-09	1.13e-06	BLPM
ENSRNOG00000000700	Tmem119	0.703411	7.04e-05	0.022883	FS30		ENSRNOG00000060386	NA	-0.404687	4.24e-06	0.00136585	FS60		ENSRNOG00000008336	Tnfrsf11b	-0.659091	7.84e-07	0.000255088	FS120		ENSRNOG00000019445	Msln	1.46039	4.31e-05	0.0139964	FS180		ENSRNOG00000021041	Fam171a2	-0.208121	8.53e-05	0.027979	FS360		ENSRNOG00000023257	Adamts9	-0.609767	4.41e-09	1.42e-06	BLPM
ENSRNOG00000028041	Tnnt1	1.80864	8.83e-05	0.0281682	FS30		ENSRNOG00000014465	Oca2	2.28854	5.04e-06	0.00159444	FS60		ENSRNOG00000026293	Jun	-0.327498	8.44e-07	0.000269373	FS120		ENSRNOG00000020254	Per2	0.282484	4.4e-05	0.0140139	FS180		ENSRNOG00000010557	Smarcd2	0.342796	8.85e-05	0.027979	FS360		ENSRNOG00000046829	Kdr	-0.617442	4.69e-09	1.48e-06	BLPM
ENSRNOG00000060288	AABR07002120.1	0.841707	9.97e-05	0.0312265	FS30		ENSRNOG00000002057	Slc10a6	1.41447	5.59e-06	0.001737	FS60		ENSRNOG00000009740	Slco1c1	-0.291581	1.02e-06	0.000319676	FS120		ENSRNOG00000018969	Gpatch4	0.427133	4.67e-05	0.014617	FS180		ENSRNOG00000055936	Trnp1	-0.553458	8.98e-05	0.027979	FS360		ENSRNOG00000010253	Cd163	1.16618	5.38e-09	1.67e-06	BLPM
ENSRNOG00000049811	LOC684871	1.4308	0.000108218	0.0333002	FS30		ENSRNOG00000013850	Hes5	-0.70297	6.43e-06	0.00196222	FS60		ENSRNOG00000018735	Cd74	-0.843879	1.14e-06	0.0003521	FS120		ENSRNOG00000026490	Dnm3	-0.20815	5.11e-05	0.0157074	FS180		ENSRNOG00000055590	NA	-0.558065	9.76e-05	0.0298815	FS360		ENSRNOG00000028946	Cdc42ep4	0.326121	5.46e-09	1.67e-06	BLPM
ENSRNOG00000003895	Rgs1	1.25938	0.000111524	0.0337156	FS30		ENSRNOG00000014479	Cttnbp2nl	0.351027	6.79e-06	0.00203547	FS60		ENSRNOG00000043465	Arc	0.360408	1.27e-06	0.000382545	FS120		ENSRNOG00000046190	NA	-3.25217	5.32e-05	0.0160545	FS180		ENSRNOG00000009577	Ndst4	-0.33006	9.94e-05	0.0298988	FS360		ENSRNOG00000033837	Cdh9	-0.393412	6.42e-09	1.92e-06	BLPM
ENSRNOG00000004282	Arl4a	0.419546	0.000123573	0.0360916	FS30		ENSRNOG00000059956	Bcl6b	0.97741	6.96e-06	0.00204916	FS60		ENSRNOG00000018969	Gpatch4	0.524198	1.32e-06	0.000392968	FS120		ENSRNOG00000028658	Olig2	-0.290386	5.84e-05	0.0173201	FS180		ENSRNOG00000060407	Cacna1i	-0.208783	0.00013136	0.0357648	FS360		ENSRNOG00000013179	Tinagl1	0.752089	6.69e-09	1.97e-06	BLPM
ENSRNOG00000012684	Bloc1s2	-0.374084	0.000121936	0.0360916	FS30		ENSRNOG00000018915	Tagap	1.03353	7.32e-06	0.00208388	FS60		ENSRNOG00000004918	Kcna4	-0.396099	1.44e-06	0.000421875	FS120		ENSRNOG00000023257	Adamts9	-0.448805	6.37e-05	0.0185782	FS180		ENSRNOG00000046851	Cecr6	-0.378481	0.000126952	0.0357648	FS360		ENSRNOG00000019388	Egfl7	-0.582639	6.87e-09	1.99e-06	BLPM
ENSRNOG00000056457	Gpd1	0.299315	0.000136054	0.0390748	FS30		ENSRNOG00000025970	NA	0.302455	7.32e-06	0.00208388	FS60		ENSRNOG00000058186	Errfi1	0.354631	1.58e-06	0.000453502	FS120		ENSRNOG00000018110	Svil	0.306276	6.63e-05	0.0190367	FS180		ENSRNOG00000046363	NA	-0.254947	0.000121549	0.0357648	FS360		ENSRNOG00000052573	NA	-0.635794	1.03e-08	2.93e-06	BLPM
ENSRNOG00000020938	Ppp1r15a	0.412529	0.000153988	0.0435004	FS30		ENSRNOG00000029339	LOC100363268	1.53154	9.15e-06	0.00254952	FS60		ENSRNOG00000049829	Igkc	-1.6755	1.65e-06	0.000467142	FS120		ENSRNOG00000004918	Kcna4	-0.260134	6.91e-05	0.0195113	FS180		ENSRNOG00000047167	NA	-0.264357	0.000131434	0.0357648	FS360		ENSRNOG00000003620	Fmo3	1.69773	1.1e-08	3.09e-06	BLPM
ENSRNOG00000048470	Pomp	-0.699856	0.000171938	0.0477877	FS30		ENSRNOG00000051492	NA	-0.404342	9.25e-06	0.00254952	FS60		ENSRNOG00000007152	Bhlhe40	0.361763	1.77e-06	0.00049332	FS120		ENSRNOG00000014276	Plce1	0.324948	7.24e-05	0.0197793	FS180		ENSRNOG00000058504	NA	0.927195	0.000127783	0.0357648	FS360		ENSRNOG00000060386	NA	-0.470469	1.26e-08	3.48e-06	BLPM
ENSRNOG00000046855	LOC100912293	-1.93478	0.000181337	0.0496001	FS30		ENSRNOG00000053206	NA	-6.76946	1.03e-05	0.00278633	FS60		ENSRNOG00000001825	Pkp2	0.418782	1.87e-06	0.000511789	FS120		ENSRNOG00000045829	Thbs1	0.468612	7.18e-05	0.0197793	FS180		ENSRNOG00000004754	Tc2n	0.625728	0.000127756	0.0357648	FS360		ENSRNOG00000018969	Gpatch4	0.652502	1.53e-08	4.14e-06	BLPM
ENSRNOG00000011276	Tmem254	0.363573	0.000196991	0.0530399	FS30		ENSRNOG00000016848	Fzd4	0.462316	1.12e-05	0.00298927	FS60		ENSRNOG00000028493	Ppp1r15b	0.270107	2.62e-06	0.000692108	FS120		ENSRNOG00000050441	AABR07028989.1	-0.567949	7.55e-05	0.0202983	FS180		ENSRNOG00000016812	Adamts16	-1.11925	0.00014167	0.0379475	FS360		ENSRNOG00000054722	NA	-0.962042	2.7e-08	7.22e-06	BLPM
ENSRNOG00000026493	Cdnf	-1.48666	0.000210572	0.0558242	FS30		ENSRNOG00000029698	Pim3	0.404918	1.44e-05	0.00378897	FS60		ENSRNOG00000037695	Sgpp2	-0.296179	2.64e-06	0.000692108	FS120		ENSRNOG00000004305	Abl2	0.243722	8.39e-05	0.0222285	FS180		ENSRNOG00000059449	NA	-0.261328	0.000147417	0.0388797	FS360		ENSRNOG00000051492	NA	-0.455295	3.13e-08	8.01e-06	BLPM
ENSRNOG00000020951	Slc4a1	0.82258	0.000225519	0.058881	FS30		ENSRNOG00000008515	Tmem45b	1.37988	1.52e-05	0.00382847	FS60		ENSRNOG00000051612	NA	1.49186	2.65e-06	0.000692108	FS120		ENSRNOG00000008936	Map3k6	0.996378	8.89e-05	0.0231826	FS180		ENSRNOG00000017072	Slc16a14	0.229686	0.000152618	0.0396414	FS360		ENSRNOG00000059255	NA	-0.744752	3.14e-08	8.01e-06	BLPM
ENSRNOG00000000307	Mical1	0.346146	0.000233367	0.0600205	FS30		ENSRNOG00000011589	Camk2d	0.287261	1.51e-05	0.00382847	FS60		ENSRNOG00000025476	Tmem252	1.06878	2.73e-06	0.000703556	FS120		ENSRNOG00000059579	Gpt2	0.274834	9.58e-05	0.0246243	FS180		ENSRNOG00000015768	Cml5	0.72242	0.000160117	0.0409685	FS360		ENSRNOG00000061360	NA	-0.744752	3.14e-08	8.01e-06	BLPM
ENSRNOG00000027271	RGD1359290	-1.18502	0.000240804	0.0610226	FS30		ENSRNOG00000051553	NA	5.126	1.51e-05	0.00382847	FS60		ENSRNOG00000012199	Sox2	-0.326457	3.06e-06	0.000776844	FS120		ENSRNOG00000028493	Ppp1r15b	0.190413	0.000101051	0.0255823	FS180		ENSRNOG00000056599	NA	-0.466791	0.000162884	0.0410636	FS360		ENSRNOG00000000581	Cdc40	0.326673	4.33e-08	1.09e-05	BLPM
ENSRNOG00000019961	Tcte1	-0.215199	0.000265751	0.0663685	FS30		ENSRNOG00000010058	Spry2	-0.350664	1.55e-05	0.00384235	FS60		ENSRNOG00000016855	B3galnt2	0.363908	3.37e-06	0.000841462	FS120		ENSRNOG00000028974	NA	0.96839	0.000105662	0.026362	FS180		ENSRNOG00000046829	Kdr	-0.357865	0.000168495	0.0418625	FS360		ENSRNOG00000047167	NA	-0.355549	5.93e-08	1.47e-05	BLPM
ENSRNOG00000016099	Id4	0.296233	0.000297775	0.0733037	FS30		ENSRNOG00000017808	Klf15	0.485186	2.13e-05	0.00518893	FS60		ENSRNOG00000016411	LOC100360573	0.830214	4.47e-06	0.00110024	FS120		ENSRNOG00000008622	Creb5	-0.468457	0.000116512	0.027596	FS180		ENSRNOG00000009658	Rnf19a	0.197429	0.000172899	0.0423431	FS360		ENSRNOG00000003463	Srebf1	-0.35928	6.23e-08	1.52e-05	BLPM
ENSRNOG00000028946	Cdc42ep4	0.218939	0.000304287	0.0738519	FS30		ENSRNOG00000011668	Nfil3	0.651292	2.27e-05	0.00544964	FS60		ENSRNOG00000010574	Ptpn1	0.296361	6.02e-06	0.0014617	FS120		ENSRNOG00000010253	Cd163	0.750078	0.000116445	0.027596	FS180		ENSRNOG00000007862	Acat1	0.175808	0.00019371	0.0464066	FS360		ENSRNOG00000059449	NA	-0.351532	7.61e-08	1.83e-05	BLPM
ENSRNOG00000018680	Rpl17	0.961466	0.000376316	0.0888311	FS30		ENSRNOG00000014215	Klf9	0.253561	2.98e-05	0.00706146	FS60		ENSRNOG00000006931	Eepd1	-0.387727	7.68e-06	0.00180044	FS120		ENSRNOG00000010777	Tox	-0.394383	0.000116376	0.027596	FS180		ENSRNOG00000017808	Klf15	0.346066	0.000194906	0.0464066	FS360		ENSRNOG00000007284	Slc2a1	0.347225	8.72e-08	2.07e-05	BLPM
ENSRNOG00000034075	Ube2ql1	-0.213812	0.000373242	0.0888311	FS30		ENSRNOG00000050206	Shank2	0.61515	3.54e-05	0.00829291	FS60		ENSRNOG00000012952	Lrig1	0.297597	7.61e-06	0.00180044	FS120		ENSRNOG00000047627	LOC100366140	2.41869	0.000117021	0.027596	FS180		ENSRNOG00000003997	Pld5	1.3914	0.000201883	0.0474094	FS360		ENSRNOG00000015631	Ippk	0.365467	9.96e-08	2.33e-05	BLPM
ENSRNOG00000029342	Scn7a	-0.834443	0.000427722	0.0996015	FS30		ENSRNOG00000023465	LOC500300	1.18812	3.94e-05	0.00909123	FS60		ENSRNOG00000013269	Tnfsf10	-0.711697	7.73e-06	0.00180044	FS120		ENSRNOG00000000940	Flt1	-0.208327	0.00012209	0.0280236	FS180		ENSRNOG00000033686	Rpl38	2.16476	0.00022835	0.052576	FS360		ENSRNOG00000058105	Hbb	-0.802787	1.2e-07	2.78e-05	BLPM
ENSRNOG00000046912	Nr1d2	0.219443	0.000471815	0.108404	FS30		ENSRNOG00000011921	Dusp4	0.330067	4.08e-05	0.00919945	FS60		ENSRNOG00000014456	Coq10b	0.400684	7.94e-06	0.00182377	FS120		ENSRNOG00000048847	Wdr17	-0.237279	0.000120787	0.0280236	FS180		ENSRNOG00000010529	Thbs2	-0.498319	0.000230018	0.052576	FS360		ENSRNOG00000060899	Tsc22d3	1.10486	1.28e-07	2.91e-05	BLPM
ENSRNOG00000060719	AABR07043407.1	1.01303	0.000488485	0.109759	FS30		ENSRNOG00000047845	LOC102557302	1.59567	4.09e-05	0.00919945	FS60		ENSRNOG00000014096	Nr3c1	-0.235457	8.35e-06	0.00189239	FS120		ENSRNOG00000020361	Ip6k2	0.21125	0.000123773	0.0280363	FS180		ENSRNOG00000055451	Gcnt4	0.545558	0.000240609	0.0542731	FS360		ENSRNOG00000016361	Plcd4	-0.377685	1.47e-07	3.3e-05	BLPM
ENSRNOG00000000964	NA	0.947591	0.000495382	0.109759	FS30		ENSRNOG00000020951	Slc4a1	1.20746	4.32e-05	0.00958611	FS60		ENSRNOG00000053929	NA	3.1244	8.45e-06	0.00189239	FS120		ENSRNOG00000015401	Mapk4	0.228953	0.000128391	0.0283365	FS180		ENSRNOG00000015763	Cml3	0.661229	0.000254841	0.056737	FS360		ENSRNOG00000003228	Mid1ip1	-0.330104	1.77e-07	3.87e-05	BLPM
ENSRNOG00000060386	NA	-0.222325	0.00049682	0.109759	FS30		ENSRNOG00000011771	Ptp4a1	0.308316	4.39e-05	0.00960595	FS60		ENSRNOG00000027724	Plekhf1	0.801004	8.67e-06	0.00191692	FS120		ENSRNOG00000054467	NA	-1.41118	0.000127959	0.0283365	FS180		ENSRNOG00000003510	Fmo2	1.05962	0.00028432	0.0616974	FS360		ENSRNOG00000046363	NA	-0.331804	1.79e-07	3.87e-05	BLPM
ENSRNOG00000049054	Ntsr2	-0.256889	0.000550125	0.119997	FS30		ENSRNOG00000010253	Cd163	0.914344	4.96e-05	0.0107241	FS60		ENSRNOG00000014448	Arntl	-0.302977	9.18e-06	0.00200232	FS120		ENSRNOG00000016099	Id4	0.256764	0.000140104	0.0301485	FS180		ENSRNOG00000006033	Spon2	-0.618556	0.000283336	0.0616974	FS360		ENSRNOG00000019342	Sult1a1	0.549316	1.79e-07	3.87e-05	BLPM
ENSRNOG00000021201	Txnip	0.32886	0.000591297	0.127365	FS30		ENSRNOG00000025142	Mex3b	-0.419719	5.28e-05	0.0112821	FS60		ENSRNOG00000010254	Htr1a	-0.325787	9.96e-06	0.00214617	FS120		ENSRNOG00000021156	Vegfb	-0.466639	0.000139273	0.0301485	FS180		ENSRNOG00000015812	Tm4sf1	-0.413357	0.000291207	0.0624021	FS360		ENSRNOG00000014343	Anln	0.377697	1.91e-07	4.07e-05	BLPM
ENSRNOG00000026716	Rpl9	0.311825	0.000616018	0.131052	FS30		ENSRNOG00000013092	Lonrf3	0.357193	5.55e-05	0.0117047	FS60		ENSRNOG00000012795	Cables1	0.416435	1.04e-05	0.00221223	FS120		ENSRNOG00000001793	Heg1	0.19476	0.000150049	0.0315011	FS180		ENSRNOG00000037380	AC136661.1	-1.19848	0.000314412	0.0657312	FS360		ENSRNOG00000014448	Arntl	-0.326048	3.19e-07	6.73e-05	BLPM
ENSRNOG00000046190	NA	-3.29855	0.000623761	0.131081	FS30		ENSRNOG00000057008	NA	1.60357	5.89e-05	0.0122759	FS60		ENSRNOG00000016566	Arhgap39	0.237665	1.1e-05	0.00232144	FS120		ENSRNOG00000043304	Apcdd1	0.249764	0.000149307	0.0315011	FS180		ENSRNOG00000016846	Pik3cd	-0.324224	0.000312528	0.0657312	FS360		ENSRNOG00000019265	Pcdh12	-1.02199	3.25e-07	6.79e-05	BLPM
ENSRNOG00000030174	AABR07042903.1	0.403598	0.00066013	0.137053	FS30		ENSRNOG00000014456	Coq10b	0.384124	7.88e-05	0.0162206	FS60		ENSRNOG00000021814	Tnfrsf25	0.849684	1.33e-05	0.00277196	FS120		ENSRNOG00000013179	Tinagl1	0.530601	0.000163068	0.0336943	FS180		ENSRNOG00000019177	Psd2	-0.171022	0.000323485	0.0667647	FS360		ENSRNOG00000057569	Ahnak	0.435552	3.44e-07	7.09e-05	BLPM
ENSRNOG00000034221	Cfap126	0.408504	0.00067829	0.139146	FS30		ENSRNOG00000023112	LOC500594	1.02881	8.03e-05	0.0163371	FS60		ENSRNOG00000005387	Rbm3	0.327219	1.5e-05	0.00307441	FS120		ENSRNOG00000054879	Zic2	0.445855	0.00016441	0.0336943	FS180		ENSRNOG00000024039	Serinc5	-0.210271	0.000327144	0.0667647	FS360		ENSRNOG00000019718	Galnt15	1.1179	3.68e-07	7.49e-05	BLPM
ENSRNOG00000058158	NA	-3.86822	0.000707022	0.143334	FS30		ENSRNOG00000003510	Fmo2	1.33753	8.88e-05	0.0178529	FS60		ENSRNOG00000046667	Fosb	0.851858	1.6e-05	0.00324068	FS120		ENSRNOG00000007118	Eva1a	0.638393	0.000166578	0.033737	FS180		ENSRNOG00000057619	Hic1	-1.06122	0.000349622	0.0696927	FS360		ENSRNOG00000001376	Mettl7a	0.294062	4.31e-07	8.67e-05	BLPM
ENSRNOG00000015401	Mapk4	0.223575	0.000798324	0.159962	FS30		ENSRNOG00000019659	Aspa	0.445736	9.12e-05	0.0181034	FS60		ENSRNOG00000059579	Gpt2	0.350733	1.82e-05	0.00364416	FS120		ENSRNOG00000016848	Fzd4	0.365212	0.000171261	0.034282	FS180		ENSRNOG00000003219	Trim16	-0.51104	0.000347186	0.0696927	FS360		ENSRNOG00000025895	Sdpr	0.538785	4.57e-07	9.08e-05	BLPM
ENSRNOG00000057867	Mns1	0.62777	0.000846508	0.167667	FS30		ENSRNOG00000018714	Arl5b	0.304267	9.72e-05	0.0190895	FS60		ENSRNOG00000000306	Smpd2	0.35399	1.89e-05	0.00369715	FS120		ENSRNOG00000017198	Hif3a	1.00891	0.000182032	0.0360192	FS180		ENSRNOG00000003348	Rasd1	0.327901	0.000362345	0.0713986	FS360		ENSRNOG00000003280	Grin2c	-0.318939	4.79e-07	9.42e-05	BLPM
ENSRNOG00000059956	Bcl6b	0.637142	0.000884149	0.173132	FS30		ENSRNOG00000007238	LOC297756	1.81807	0.000102278	0.0198513	FS60		ENSRNOG00000011071	Nt5e	0.434077	1.89e-05	0.00369715	FS120		ENSRNOG00000047786	Ogn	0.550778	0.000185675	0.0363227	FS180		ENSRNOG00000003984	Apln	-0.304567	0.000377754	0.072081	FS360		ENSRNOG00000013140	Pdzd2	0.330884	5.15e-07	0.000100065	BLPM
ENSRNOG00000019141	Ch25h	0.761443	0.000913192	0.17681	FS30		ENSRNOG00000056717	NA	-0.645874	0.000111278	0.0213553	FS60		ENSRNOG00000001452	Fzd9	0.482974	2.21e-05	0.00421424	FS120		ENSRNOG00000028640	Siva1	0.560634	0.000197823	0.0382643	FS180		ENSRNOG00000052256	Dact3	-0.179705	0.000378996	0.072081	FS360		ENSRNOG00000016420	Serpinb6b	-1.08672	5.78e-07	0.000111077	BLPM
ENSRNOG00000051492	NA	-0.215933	0.000925144	0.177134	FS30		ENSRNOG00000015036	Ctgf	0.696803	0.000116485	0.0221063	FS60		ENSRNOG00000013036	Epha8	0.639015	2.2e-05	0.00421424	FS120		ENSRNOG00000049893	LOC100910934	-2.25859	0.000204829	0.0391792	FS180		ENSRNOG00000026055	Neurod6	0.262704	0.000382627	0.072081	FS360		ENSRNOG00000010219	Ralgds	0.294581	6.92e-07	0.000131527	BLPM
ENSRNOG00000029339	LOC100363268	1.48336	0.00101358	0.191934	FS30		ENSRNOG00000019342	Sult1a1	0.500805	0.000125867	0.0236243	FS60		ENSRNOG00000036699	RGD1306926	0.385476	2.22e-05	0.00421424	FS120		ENSRNOG00000016855	B3galnt2	0.261762	0.000220786	0.0413477	FS180		ENSRNOG00000016907	Ppp5c	0.240433	0.000371587	0.072081	FS360		ENSRNOG00000060626	Polk	0.496075	7.17e-07	0.000134656	BLPM
ENSRNOG00000059651	NA	-2.87412	0.00105591	0.197776	FS30		ENSRNOG00000020811	Il6r	0.365806	0.000130917	0.024305	FS60		ENSRNOG00000018461	Pdgfrb	-0.277383	2.36e-05	0.0044145	FS120		ENSRNOG00000019342	Sult1a1	0.371913	0.000220986	0.0413477	FS180		ENSRNOG00000021916	Slc16a12	0.530535	0.000401998	0.0749072	FS360		ENSRNOG00000008529	Foxs1	-1.15833	7.75e-07	0.000140962	BLPM
ENSRNOG00000001607	Adamts1	0.432324	0.00110454	0.202877	FS30		ENSRNOG00000060267	NA	1.45754	0.0001349	0.0247752	FS60		ENSRNOG00000001189	Sik1	0.42797	2.45e-05	0.00448219	FS120		ENSRNOG00000020884	Cd6	-0.920019	0.000223371	0.0413477	FS180		ENSRNOG00000047960	Rab9b	0.205495	0.000413085	0.0761454	FS360		ENSRNOG00000016099	Id4	0.320323	7.7e-07	0.000140962	BLPM
ENSRNOG00000032740	LOC100363048	-2.41238	0.00110669	0.202877	FS30		ENSRNOG00000019622	Ackr3	0.467509	0.000153658	0.02792	FS60		ENSRNOG00000011921	Dusp4	0.285017	2.47e-05	0.00448219	FS120		ENSRNOG00000022466	Chchd4	-0.362067	0.000229116	0.0419599	FS180		ENSRNOG00000018657	Scrn3	-0.351548	0.000428125	0.0780782	FS360		ENSRNOG00000019996	Slc16a1	-0.335918	7.62e-07	0.000140962	BLPM
ENSRNOG00000018937	Gstm7	-0.267863	0.00114854	0.205404	FS30		ENSRNOG00000043071	RGD1561282	1.45699	0.000164632	0.0292908	FS60		ENSRNOG00000057040	Spns2	0.24418	2.44e-05	0.00448219	FS120		ENSRNOG00000001469	Eln	0.424949	0.00023871	0.0426778	FS180		ENSRNOG00000007637	Acer2	0.534916	0.000469881	0.0846868	FS360		ENSRNOG00000058094	Lyst	0.389605	8.02e-07	0.000144331	BLPM
ENSRNOG00000030058	LOC100359600	0.835311	0.00116815	0.205404	FS30		ENSRNOG00000047300	Bdkrb2	1.5791	0.000163805	0.0292908	FS60		ENSRNOG00000018054	F2rl2	1.16417	2.65e-05	0.00473106	FS120		ENSRNOG00000009740	Slco1c1	-0.198449	0.000236449	0.0426778	FS180		ENSRNOG00000015368	Pdilt	-1.0309	0.000474242	0.0846868	FS360		ENSRNOG00000016289	Bmpr1b	-0.464873	8.89e-07	0.000155062	BLPM
ENSRNOG00000015695	Sult5a1	0.829061	0.00113602	0.205404	FS30		ENSRNOG00000045829	Thbs1	0.644294	0.000186417	0.0328247	FS60		ENSRNOG00000023197	Zfp608	-0.26895	2.66e-05	0.00473106	FS120		ENSRNOG00000018251	Mrc1	0.404879	0.000240473	0.0426778	FS180		ENSRNOG00000053929	NA	2.62733	0.000507407	0.0896751	FS360		ENSRNOG00000027724	Plekhf1	0.794507	8.88e-07	0.000155062	BLPM
ENSRNOG00000042482	Tatdn2	-0.218874	0.00116682	0.205404	FS30		ENSRNOG00000015719	Egr4	0.681878	0.000196989	0.0343324	FS60		ENSRNOG00000019422	Egr1	0.361133	2.75e-05	0.00484056	FS120		ENSRNOG00000034191	Fmo1	0.501143	0.000256004	0.0449705	FS180		ENSRNOG00000022523	Fkbp5	0.236269	0.000536653	0.0929278	FS360		ENSRNOG00000009658	Rnf19a	0.263792	8.87e-07	0.000155062	BLPM
ENSRNOG00000013036	Epha8	0.427302	0.00120431	0.209623	FS30		ENSRNOG00000013602	LOC100911993	0.288879	0.000200297	0.0345563	FS60		ENSRNOG00000010799	Ccrn4l	0.308111	2.91e-05	0.0050693	FS120		ENSRNOG00000007764	Frmd4b	-0.234496	0.000259799	0.0451761	FS180		ENSRNOG00000055105	NA	-0.443877	0.000534815	0.0929278	FS360		ENSRNOG00000006931	Eepd1	-0.457009	9.14e-07	0.000157894	BLPM
ENSRNOG00000027006	Hnrnpa3	-0.982786	0.00123309	0.212486	FS30		ENSRNOG00000014205	Klf2	0.820522	0.000252492	0.0423007	FS60		ENSRNOG00000006228	Pdia4	-0.275328	3.18e-05	0.00542627	FS120		ENSRNOG00000001452	Fzd9	0.452961	0.000270086	0.0464953	FS180		ENSRNOG00000050367	NA	-0.879814	0.000544764	0.0933889	FS360		ENSRNOG00000017072	Slc16a14	0.286151	9.31e-07	0.000159288	BLPM
ENSRNOG00000048812	Gpx1	0.270134	0.00127038	0.215697	FS30		ENSRNOG00000037380	AC136661.1	-1.66412	0.000252616	0.0423007	FS60		ENSRNOG00000015812	Tm4sf1	-0.574202	3.17e-05	0.00542627	FS120		ENSRNOG00000015768	Cml5	0.739647	0.000274866	0.0468497	FS180		ENSRNOG00000050767	Nrn1	0.213673	0.000552463	0.093771	FS360		ENSRNOG00000018680	Rpl17	0.873353	9.63e-07	0.000163103	BLPM
ENSRNOG00000039876	Hnrnpa0	-0.501654	0.00127676	0.215697	FS30		ENSRNOG00000048028	NA	-1.26756	0.000249047	0.0423007	FS60		ENSRNOG00000019265	Pcdh12	-0.943427	3.33e-05	0.00557853	FS120		ENSRNOG00000009329	Nr1d1	0.209169	0.000279064	0.0469295	FS180		ENSRNOG00000001825	Pkp2	0.295411	0.000568535	0.0948906	FS360		ENSRNOG00000010254	Htr1a	-0.375034	1.14e-06	0.000190548	BLPM
ENSRNOG00000045840	Hist1h4b	0.227802	0.00138247	0.231289	FS30		ENSRNOG00000026646	Ndufs5	-0.340195	0.000262166	0.0433729	FS60		ENSRNOG00000038610	RGD1564688	-0.887889	3.3e-05	0.00557853	FS120		ENSRNOG00000009470	Flnb	0.282084	0.000280787	0.0469295	FS180		ENSRNOG00000000567	Unc5b	-0.231005	0.00057013	0.0948906	FS360		ENSRNOG00000047627	LOC100366140	3.04257	1.17e-06	0.00019482	BLPM
ENSRNOG00000058710	NA	1.39013	0.00140714	0.233152	FS30		ENSRNOG00000059579	Gpt2	0.32236	0.000264097	0.0433729	FS60		ENSRNOG00000030983	B3galt5	0.277295	3.41e-05	0.00558545	FS120		ENSRNOG00000030807	NA	0.696825	0.000289847	0.047978	FS180		ENSRNOG00000012818	Ksr1	0.17635	0.000580895	0.0957528	FS360		ENSRNOG00000020525	Col5a3	-0.38569	1.32e-06	0.000216639	BLPM
ENSRNOG00000033736	Diras3	-0.890917	0.00148366	0.240237	FS30		ENSRNOG00000055966	Clec2j	1.68413	0.00027381	0.0445397	FS60		ENSRNOG00000045560	LOC499229	-0.925185	3.4e-05	0.00558545	FS120		ENSRNOG00000018198	Dapk1	0.177379	0.000303431	0.0495239	FS180		ENSRNOG00000008382	RGD1564405	0.770894	0.000628728	0.10265	FS360		ENSRNOG00000012818	Ksr1	0.270165	1.39e-06	0.000226892	BLPM
ENSRNOG00000013916	Nefm	-0.223074	0.00150567	0.240237	FS30		ENSRNOG00000001414	Serpine1	1.38994	0.000291478	0.0469665	FS60		ENSRNOG00000057008	NA	1.41768	3.45e-05	0.00558545	FS120		ENSRNOG00000019648	NA	0.382445	0.000304939	0.0495239	FS180		ENSRNOG00000005964	Nr4a3	-0.179104	0.000636794	0.102986	FS360		ENSRNOG00000007637	Acer2	0.84289	1.53e-06	0.000246481	BLPM
ENSRNOG00000029670	RGD1564606	-0.957113	0.001504	0.240237	FS30		ENSRNOG00000019822	Gadd45b	0.560672	0.0002952	0.0471217	FS60		ENSRNOG00000058589	AABR07046778.1	-2.21232	3.47e-05	0.00558545	FS120		ENSRNOG00000018228	Cog2	-0.289802	0.000329112	0.05295	FS180		ENSRNOG00000005600	Nr4a2	-0.217537	0.00066083	0.105875	FS360		ENSRNOG00000001825	Pkp2	0.373655	1.63e-06	0.000260159	BLPM
ENSRNOG00000011992	Slc18a1	-1.11383	0.0014897	0.240237	FS30		ENSRNOG00000009582	Rpe65	0.757729	0.000298007	0.0471292	FS60		ENSRNOG00000009470	Flnb	0.304693	3.82e-05	0.00609137	FS120		ENSRNOG00000006324	Trpc6	-0.228088	0.000341516	0.0540174	FS180		ENSRNOG00000047647	Il2ra	1.28519	0.000668325	0.106084	FS360		ENSRNOG00000026136	Tnfaip8	0.528582	2.11e-06	0.000334473	BLPM
ENSRNOG00000060100	Casc5	-0.68286	0.00154107	0.243631	FS30		ENSRNOG00000003300	Btg2	0.438427	0.000303491	0.0475562	FS60		ENSRNOG00000001250	Lfng	0.421566	4.39e-05	0.00693553	FS120		ENSRNOG00000011543	Fam118b	0.285319	0.000342021	0.0540174	FS180		ENSRNOG00000000307	Mical1	0.320419	0.000683016	0.107421	FS360		ENSRNOG00000020361	Ip6k2	0.28622	2.21e-06	0.000347235	BLPM
ENSRNOG00000028658	Olig2	0.271152	0.00159605	0.250028	FS30		ENSRNOG00000016299	Klf4	0.589837	0.000306804	0.0476384	FS60		ENSRNOG00000017249	Zfp366	0.628675	5.2e-05	0.00815447	FS120		ENSRNOG00000015904	Wfdc1	0.381568	0.000356645	0.055815	FS180		ENSRNOG00000049609	NA	-0.597106	0.000690039	0.107539	FS360		ENSRNOG00000046183	NA	-1.01312	2.32e-06	0.000361445	BLPM
ENSRNOG00000010597	Slc5a7	-0.5746	0.00168324	0.261311	FS30		ENSRNOG00000020421	Fndc7	0.880347	0.0003105	0.0477778	FS60		ENSRNOG00000001149	Pxn	0.312954	5.58e-05	0.00866918	FS120		ENSRNOG00000012192	Znf740	0.190354	0.000403492	0.0614701	FS180		ENSRNOG00000024799	NA	-0.346643	0.000724212	0.111848	FS360		ENSRNOG00000028493	Ppp1r15b	0.307626	2.63e-06	0.000403358	BLPM
ENSRNOG00000045829	Thbs1	0.427817	0.00172917	0.266046	FS30		ENSRNOG00000049881	LOC100365136	-2.5642	0.000333549	0.0508663	FS60		ENSRNOG00000012886	Maff	1.21628	5.9e-05	0.00907838	FS120		ENSRNOG00000013515	Ptpru	-0.20307	0.000401452	0.0614701	FS180		ENSRNOG00000025735	Wdr86	-0.738872	0.000739419	0.113177	FS360		ENSRNOG00000012956	Tgm2	-0.589992	2.64e-06	0.000403358	BLPM
ENSRNOG00000001720	Hes1	0.5018	0.00188265	0.284526	FS30		ENSRNOG00000014034	Olfml2a	0.351401	0.000350724	0.0530121	FS60		ENSRNOG00000010253	Cd163	0.80256	5.96e-05	0.00908731	FS120		ENSRNOG00000057235	NA	0.559361	0.000399815	0.0614701	FS180		ENSRNOG00000049900	Irf2bp2	-0.228705	0.000757132	0.114863	FS360		ENSRNOG00000010161	Myo10	-0.344812	2.8e-06	0.000423995	BLPM
ENSRNOG00000054539	Hist3h3	0.463718	0.0018874	0.284526	FS30		ENSRNOG00000004720	Kcnj2	-0.70825	0.000360333	0.0539868	FS60		ENSRNOG00000017093	Pxdc1	0.469161	6.1e-05	0.00922974	FS120		ENSRNOG00000021916	Slc16a12	0.48025	0.000407739	0.0615721	FS180		ENSRNOG00000016818	Fgfr3	-0.170138	0.000792956	0.119243	FS360		ENSRNOG00000004918	Kcna4	-0.308621	3.03e-06	0.000453813	BLPM
ENSRNOG00000020073	Pcdhb8	0.776317	0.00189882	0.284526	FS30		ENSRNOG00000010557	Smarcd2	0.332974	0.000385064	0.0571903	FS60		ENSRNOG00000057256	Slc19a3	0.840893	6.18e-05	0.00926084	FS120		ENSRNOG00000022386	Opalin	-0.217828	0.000413035	0.0618296	FS180		ENSRNOG00000010161	Myo10	-0.227045	0.000879804	0.131152	FS360		ENSRNOG00000057078	Ddit4	0.810061	3.1e-06	0.000461313	BLPM
ENSRNOG00000014061	Dusp5	0.465369	0.00195525	0.290456	FS30		ENSRNOG00000001494	Napa	-0.314612	0.00039929	0.0587919	FS60		ENSRNOG00000045941	Susd6	0.275294	6.44e-05	0.00957302	FS120		ENSRNOG00000000800	Man1a1	-0.190414	0.000430395	0.0628755	FS180		ENSRNOG00000019996	Slc16a1	-0.211446	0.000919555	0.135896	FS360		ENSRNOG00000009850	St3gal4	0.274365	3.17e-06	0.000467387	BLPM
ENSRNOG00000001821	Adipoq	1.18185	0.00202504	0.295724	FS30		ENSRNOG00000055687	NA	0.530261	0.000416632	0.0608211	FS60		ENSRNOG00000000940	Flt1	-0.237796	6.69e-05	0.00986277	FS120		ENSRNOG00000007862	Acat1	0.16999	0.00043458	0.0628755	FS180		ENSRNOG00000049054	Ntsr2	-0.200343	0.000945325	0.137336	FS360		ENSRNOG00000019140	Banp	0.392711	3.3e-06	0.000478278	BLPM
ENSRNOG00000046851	Cecr6	-0.352376	0.00201882	0.295724	FS30		ENSRNOG00000061299	AC113925.2	0.778798	0.000493598	0.0714463	FS60		ENSRNOG00000018294	Hspa5	-0.325718	6.92e-05	0.0101067	FS120		ENSRNOG00000015695	Sult5a1	0.585522	0.000436978	0.0628755	FS180		ENSRNOG00000028041	Tnnt1	1.553	0.000939466	0.137336	FS360		ENSRNOG00000045941	Susd6	0.307302	3.29e-06	0.000478278	BLPM
ENSRNOG00000037380	AC136661.1	-1.34337	0.00209872	0.295926	FS30		ENSRNOG00000035476	NA	1.55209	0.000532233	0.0763911	FS60		ENSRNOG00000007726	Mcam	-0.284086	8.2e-05	0.0118817	FS120		ENSRNOG00000021824	Dnajb1	0.227504	0.000438284	0.0628755	FS180		ENSRNOG00000018436	Apoa5	-1.03853	0.000955471	0.137644	FS360		ENSRNOG00000013269	Tnfsf10	-0.704822	3.35e-06	0.000480972	BLPM
ENSRNOG00000011921	Dusp4	0.224412	0.00207753	0.295926	FS30		ENSRNOG00000023896	Dusp6	0.343652	0.000612691	0.0872063	FS60		ENSRNOG00000003732	Flrt2	-0.263511	9.09e-05	0.0130577	FS120		ENSRNOG00000052391	Sh3bp5	0.189407	0.00042805	0.0628755	FS180		ENSRNOG00000019549	Akap12	-0.208365	0.000988853	0.141266	FS360		ENSRNOG00000049624	NA	-3.74202	3.45e-06	0.000491028	BLPM
ENSRNOG00000061160	Htra4	1.16564	0.0021089	0.295926	FS30		ENSRNOG00000007990	Adipor2	0.258791	0.00063819	0.0900851	FS60		ENSRNOG00000030948	LOC102552378	1.06164	9.38e-05	0.0133604	FS120		ENSRNOG00000003219	Trim16	-0.501661	0.000465907	0.0631543	FS180		ENSRNOG00000014296	Syt10	0.438264	0.00100427	0.142283	FS360		ENSRNOG00000059579	Gpt2	0.351766	3.56e-06	0.000501583	BLPM
ENSRNOG00000024197	NA	0.66986	0.00211229	0.295926	FS30		ENSRNOG00000047098	Hbb-b1	0.72288	0.000646343	0.090488	FS60		ENSRNOG00000009658	Rnf19a	0.24101	9.78e-05	0.0138161	FS120		ENSRNOG00000009658	Rnf19a	0.187362	0.000463317	0.0631543	FS180		ENSRNOG00000015049	Scn5a	1.29856	0.00107129	0.150534	FS360		ENSRNOG00000055825	NA	-3.80148	3.58e-06	0.000501583	BLPM
ENSRNOG00000039790	NA	-0.651624	0.00205388	0.295926	FS30		ENSRNOG00000029843	LOC100359563	-1.6538	0.000662226	0.0912528	FS60		ENSRNOG00000011543	Fam118b	0.317105	0.00010093	0.0140293	FS120		ENSRNOG00000021134	Anxa9	0.900154	0.000447218	0.0631543	FS180		ENSRNOG00000003538	Adamts4	-0.234094	0.00111981	0.156072	FS360		ENSRNOG00000000940	Flt1	-0.293688	3.66e-06	0.000509169	BLPM
ENSRNOG00000000010	Cbln1	0.510119	0.00216627	0.301042	FS30		ENSRNOG00000058862	NA	0.781142	0.000662491	0.0912528	FS60		ENSRNOG00000033397	Adamts20	0.44095	0.000100398	0.0140293	FS120		ENSRNOG00000045941	Susd6	0.23751	0.000454362	0.0631543	FS180		ENSRNOG00000028648	Olig1	-0.18046	0.00117877	0.161662	FS360		ENSRNOG00000055105	NA	-0.452738	3.79e-06	0.000522383	BLPM
ENSRNOG00000002101	Paics	0.264549	0.00219163	0.30213	FS30		ENSRNOG00000005923	Mtmr2	0.211656	0.00068605	0.0915448	FS60		ENSRNOG00000007324	Plxna2	0.270399	0.000105358	0.0143152	FS120		ENSRNOG00000053875	Nacad	-0.182438	0.000448286	0.0631543	FS180		ENSRNOG00000031641	Rpl35a	0.345804	0.00117777	0.161662	FS360		ENSRNOG00000017319	Mertk	0.296191	3.84e-06	0.000525121	BLPM
ENSRNOG00000061070	Irf4	0.792698	0.00227301	0.310861	FS30		ENSRNOG00000017869	Irf8	-0.513087	0.000683424	0.0915448	FS60		ENSRNOG00000049900	Irf2bp2	-0.309602	0.000105479	0.0143152	FS120		ENSRNOG00000057125	Ddr1	-0.158768	0.00046238	0.0631543	FS180		ENSRNOG00000018285	Kcna2	-0.154037	0.00119943	0.163188	FS360		ENSRNOG00000000306	Smpd2	0.449951	4.22e-06	0.000572388	BLPM
ENSRNOG00000060518	AABR07015057.1	-1.01355	0.00230674	0.31299	FS30		ENSRNOG00000037695	Sgpp2	-0.268546	0.000676072	0.0915448	FS60		ENSRNOG00000051548	Lmod1	0.43657	0.000105428	0.0143152	FS120		ENSRNOG00000061908	NA	-0.619327	0.000458124	0.0631543	FS180		ENSRNOG00000043219	Fbn2	-0.668753	0.00127336	0.171884	FS360		ENSRNOG00000005616	Ncoa3	0.338878	4.71e-06	0.000634572	BLPM
ENSRNOG00000012165	Ccdc129	1.52804	0.00238835	0.321531	FS30		ENSRNOG00000038960	RGD1309362	-1.82991	0.000685533	0.0915448	FS60		ENSRNOG00000004305	Abl2	0.263933	0.000108607	0.0145113	FS120		ENSRNOG00000012475	Prr5	0.341673	0.000489402	0.0648081	FS180		ENSRNOG00000060518	AABR07015057.1	-0.860939	0.00130624	0.174944	FS360		ENSRNOG00000009565	Pdk4	0.840009	5.32e-06	0.000711243	BLPM
ENSRNOG00000006304	Mdm2	0.222348	0.00240915	0.321817	FS30		ENSRNOG00000005323	NA	0.29192	0.000712904	0.0943906	FS60		ENSRNOG00000009329	Nr1d1	0.231996	0.000108011	0.0145113	FS120		ENSRNOG00000014182	Tns1	0.251788	0.000488362	0.0648081	FS180		ENSRNOG00000020361	Ip6k2	0.174354	0.00132843	0.176537	FS360		ENSRNOG00000006663	Usp2	0.326	5.82e-06	0.00077127	BLPM
ENSRNOG00000004141	Vasn	0.3561	0.00246734	0.327055	FS30		ENSRNOG00000012628	Gpr18	0.828481	0.000723542	0.0950622	FS60		ENSRNOG00000017319	Mertk	0.296154	0.000120676	0.0159998	FS120		ENSRNOG00000055947	NA	0.310845	0.000484472	0.0648081	FS180		ENSRNOG00000023603	Amer3	0.245654	0.00141907	0.18291	FS360		ENSRNOG00000050933	LOC680097	-0.302563	5.97e-06	0.000785903	BLPM
ENSRNOG00000006060	Matn2	0.198869	0.0024961	0.328342	FS30		ENSRNOG00000060430	NA	-0.588151	0.000734948	0.0958238	FS60		ENSRNOG00000032374	Paqr9	-0.344026	0.000121894	0.0160378	FS120		ENSRNOG00000003510	Fmo2	1.12082	0.000496792	0.0648208	FS180		ENSRNOG00000001389	Irs3	-0.846373	0.00141376	0.18291	FS360		ENSRNOG00000001608	Nxpe3	0.257022	6.58e-06	0.000858882	BLPM
ENSRNOG00000010524	Cryab	-0.276812	0.00263939	0.344561	FS30		ENSRNOG00000057072	Slc12a3	0.988388	0.000761859	0.09858	FS60		ENSRNOG00000013309	Pik3ap1	-0.847068	0.000123927	0.0161819	FS120		ENSRNOG00000017808	Klf15	0.333633	0.000497028	0.0648208	FS180		ENSRNOG00000015746	Kcng4	-0.275517	0.00139439	0.18291	FS360		ENSRNOG00000011672	Tph1	3.05918	7.47e-06	0.000967554	BLPM
ENSRNOG00000028974	NA	0.743277	0.00271012	0.350186	FS30		ENSRNOG00000023509	Irs2	0.19772	0.000809782	0.103993	FS60		ENSRNOG00000009431	Tbc1d4	0.366212	0.000131267	0.0168844	FS120		ENSRNOG00000054560	Sh2d3c	-0.361911	0.000506115	0.0655096	FS180		ENSRNOG00000001493	Kptn	0.290687	0.0014069	0.18291	FS360		ENSRNOG00000051620	Tspan9	-0.23844	7.58e-06	0.000974221	BLPM
ENSRNOG00000055936	Trnp1	-0.576111	0.00272312	0.350186	FS30		ENSRNOG00000060228	NA	0.686351	0.000822719	0.104866	FS60		ENSRNOG00000056656	NA	0.530825	0.000131148	0.0168844	FS120		ENSRNOG00000002139	RGD1311575	-0.165129	0.000533129	0.0676961	FS180		ENSRNOG00000053752	NA	2.54838	0.00144506	0.184871	FS360		ENSRNOG00000013850	Hes5	-0.476154	7.99e-06	0.00101968	BLPM
ENSRNOG00000039001	Agrp	1.25769	0.00286903	0.362645	FS30		ENSRNOG00000013520	Mat2a	0.201352	0.000845273	0.106943	FS60		ENSRNOG00000038398	Slc25a31	1.52584	0.000132883	0.0169657	FS120		ENSRNOG00000046667	Fosb	0.580122	0.000534805	0.0676961	FS180		ENSRNOG00000049177	AABR07024972.1	-0.631552	0.00151405	0.189519	FS360		ENSRNOG00000011071	Nt5e	0.437425	8.12e-06	0.0010285	BLPM
ENSRNOG00000049609	NA	-0.601697	0.00287257	0.362645	FS30		ENSRNOG00000008716	Nefh	-0.217621	0.000857861	0.106951	FS60		ENSRNOG00000059651	NA	-3.182	0.000136635	0.0173165	FS120		ENSRNOG00000058186	Errfi1	0.236159	0.000533641	0.0676961	FS180		ENSRNOG00000002312	Atp10d	-0.375663	0.00150998	0.189519	FS360		ENSRNOG00000017249	Zfp366	0.642048	8.36e-06	0.00105076	BLPM
ENSRNOG00000057207	NA	0.466215	0.00288402	0.362645	FS30		ENSRNOG00000010653	Elmsan1	0.260163	0.000857463	0.106951	FS60		ENSRNOG00000018052	Cnksr3	0.399314	0.000142213	0.0178918	FS120		ENSRNOG00000038328	Gjc2	-0.21252	0.000569164	0.0715194	FS180		ENSRNOG00000037206	Ccdc77	-0.487669	0.00153617	0.189519	FS360		ENSRNOG00000051548	Lmod1	0.467202	8.7e-06	0.00108655	BLPM
ENSRNOG00000016103	Nkd2	0.447818	0.00290419	0.362645	FS30		ENSRNOG00000017893	Baiap3	0.411504	0.000866004	0.107184	FS60		ENSRNOG00000016099	Id4	0.259107	0.000145734	0.0181892	FS120		ENSRNOG00000004687	Thbd	0.375728	0.000574419	0.0716566	FS180		ENSRNOG00000006931	Eepd1	-0.266655	0.00153667	0.189519	FS360		ENSRNOG00000003997	Pld5	1.45796	8.83e-06	0.00109452	BLPM
ENSRNOG00000017765	Net1	0.244153	0.00304655	0.372572	FS30		ENSRNOG00000061081	NA	-0.685554	0.000881844	0.108359	FS60		ENSRNOG00000043498	Sik2	0.208588	0.000146687	0.0181892	FS120		ENSRNOG00000012563	Arhgap29	0.286882	0.000589263	0.0729796	FS180		ENSRNOG00000001251	Grifin	-0.921497	0.00152867	0.189519	FS360		ENSRNOG00000007118	Eva1a	0.728241	8.92e-06	0.00109702	BLPM
ENSRNOG00000009565	Pdk4	0.615411	0.00304855	0.372572	FS30		ENSRNOG00000019570	Gng3	-0.217299	0.000911864	0.111247	FS60		ENSRNOG00000003289	Lap3	-0.256458	0.000150252	0.0184982	FS120		ENSRNOG00000036699	RGD1306926	0.342026	0.000599723	0.0734405	FS180		ENSRNOG00000022386	Opalin	-0.200584	0.00155302	0.190168	FS360		ENSRNOG00000055451	Gcnt4	0.676962	9.12e-06	0.00111359	BLPM
ENSRNOG00000043451	Spp1	-0.850101	0.003008	0.372572	FS30		ENSRNOG00000058454	NA	1.6841	0.000921711	0.111651	FS60		ENSRNOG00000005882	Tle1	-0.244553	0.000159515	0.0194322	FS120		ENSRNOG00000048924	Islr	0.439867	0.000601517	0.0734405	FS180		ENSRNOG00000010524	Cryab	-0.296052	0.001612	0.19599	FS360		ENSRNOG00000025735	Wdr86	-1.01414	1.11e-05	0.00134168	BLPM
ENSRNOG00000029811	Kcne2	0.936931	0.00311129	0.374921	FS30		ENSRNOG00000005457	Lamp5	-0.394831	0.000931273	0.112015	FS60		ENSRNOG00000016848	Fzd4	0.459118	0.000160094	0.0194322	FS120		ENSRNOG00000000567	Unc5b	-0.214298	0.000607514	0.0736504	FS180		ENSRNOG00000012795	Cables1	0.308992	0.0016255	0.196239	FS360		ENSRNOG00000007545	Angptl4	0.647058	1.4e-05	0.00168274	BLPM
ENSRNOG00000009453	Mob3b	-0.482558	0.0031065	0.374921	FS30		ENSRNOG00000051180	Chchd2	-0.772198	0.000946656	0.113069	FS60		ENSRNOG00000000640	Egr2	0.945151	0.000162134	0.0195422	FS120		ENSRNOG00000003463	Srebf1	-0.174661	0.000621551	0.0740291	FS180		ENSRNOG00000006663	Usp2	0.231135	0.00169716	0.203457	FS360		ENSRNOG00000009267	B3gnt2	0.368237	1.49e-05	0.00178647	BLPM
ENSRNOG00000059297	Adam21	0.863645	0.00315896	0.378022	FS30		ENSRNOG00000057672	NA	0.841439	0.00101587	0.120494	FS60		ENSRNOG00000000500	Scube3	0.462303	0.000165583	0.0198194	FS120		ENSRNOG00000028156	Pld1	-0.208871	0.000623539	0.0740291	FS180		ENSRNOG00000008519	RGD1309079	0.199065	0.00171313	0.203946	FS360		ENSRNOG00000056228	Atp10a	0.411293	1.61e-05	0.00190036	BLPM
ENSRNOG00000033855	LOC100361103	1.05269	0.0032311	0.383988	FS30		ENSRNOG00000017307	Prss23	0.379699	0.00103025	0.121356	FS60		ENSRNOG00000055305	Parvb	-0.221552	0.000168048	0.0199757	FS120		ENSRNOG00000038610	RGD1564688	-0.372203	0.000621713	0.0740291	FS180		ENSRNOG00000036699	RGD1306926	0.30615	0.00173874	0.205567	FS360		ENSRNOG00000021266	Prokr2	0.768295	1.61e-05	0.00190036	BLPM
ENSRNOG00000059240	RGD1359449	1.05207	0.00325884	0.384632	FS30		ENSRNOG00000005929	Them6	-0.307053	0.00105024	0.122863	FS60		ENSRNOG00000001859	Sdf2l1	-0.639568	0.000169331	0.0199903	FS120		ENSRNOG00000012886	Maff	0.997997	0.000661437	0.0779907	FS180		ENSRNOG00000016776	Extl1	-0.223036	0.00176067	0.206734	FS360		ENSRNOG00000012546	Frmpd1	-0.387023	1.91e-05	0.00223627	BLPM
ENSRNOG00000035476	NA	1.39582	0.00330345	0.387245	FS30		ENSRNOG00000028946	Cdc42ep4	0.222176	0.00106364	0.123585	FS60		ENSRNOG00000018803	Mkl1	0.297313	0.000174738	0.0203644	FS120		ENSRNOG00000046533	NA	0.163673	0.000682735	0.0799543	FS180		ENSRNOG00000058589	AABR07046778.1	2.84534	0.00177624	0.207143	FS360		ENSRNOG00000015746	Kcng4	-0.343824	2.13e-05	0.002476	BLPM
ENSRNOG00000019622	Ackr3	0.404901	0.00363101	0.388359	FS30		ENSRNOG00000014548	Nedd9	0.268801	0.00108197	0.124027	FS60		ENSRNOG00000059900	Bst2	-1.16243	0.000174863	0.0203644	FS120		ENSRNOG00000004754	Tc2n	0.576257	0.000716886	0.0825095	FS180		ENSRNOG00000030747	LOC690468	0.726971	0.00183278	0.212239	FS360		ENSRNOG00000047466	Bdnf	-0.338185	2.27e-05	0.00260422	BLPM
ENSRNOG00000012019	B3galnt1	0.213723	0.00361609	0.388359	FS30		ENSRNOG00000038610	RGD1564688	-0.498051	0.00107483	0.124027	FS60		ENSRNOG00000010967	Cdc37l1	0.205804	0.000188748	0.0218339	FS120		ENSRNOG00000011771	Ptp4a1	0.327721	0.000726929	0.0825095	FS180		ENSRNOG00000056717	NA	-0.449765	0.0018447	0.212239	FS360		ENSRNOG00000028622	Pnpla1	-1.3782	2.26e-05	0.00260422	BLPM
ENSRNOG00000046313	Basp1	-0.300352	0.003614	0.388359	FS30		ENSRNOG00000011071	Nt5e	0.376785	0.00109252	0.124401	FS60		ENSRNOG00000004687	Thbd	0.35983	0.000221005	0.0252267	FS120		ENSRNOG00000011885	Rhpn2	-0.331415	0.000717208	0.0825095	FS180		ENSRNOG00000047057	Gpr26	-0.260523	0.00201863	0.230703	FS360		ENSRNOG00000019536	Smim3	0.472136	2.43e-05	0.00277486	BLPM
ENSRNOG00000011589	Camk2d	0.198236	0.00338361	0.388359	FS30		ENSRNOG00000060898	AABR07026359.1	0.700554	0.00110206	0.124657	FS60		ENSRNOG00000025167	Sema4b	0.310134	0.000219741	0.0252267	FS120		ENSRNOG00000032703	Rasgrp3	-0.275228	0.000728518	0.0825095	FS180		ENSRNOG00000007552	Arhgap36	1.07054	0.00212817	0.239565	FS360		ENSRNOG00000018867	Klhdc7a	-0.634865	2.53e-05	0.00286118	BLPM
ENSRNOG00000014456	Coq10b	0.280492	0.00358292	0.388359	FS30		ENSRNOG00000004890	Adcy8	0.287042	0.00115767	0.128775	FS60		ENSRNOG00000030807	NA	0.755747	0.000222685	0.0252513	FS120		ENSRNOG00000060289	NA	1.26397	0.000725254	0.0825095	FS180		ENSRNOG00000011992	Slc18a1	-1.04246	0.00211123	0.239565	FS360		ENSRNOG00000051570	AABR07001910.1	0.814471	2.63e-05	0.00295804	BLPM
ENSRNOG00000007433	Cyb561	0.289572	0.00346426	0.388359	FS30		ENSRNOG00000018969	Gpatch4	0.429991	0.0011496	0.128775	FS60		ENSRNOG00000002097	Rasl11b	0.336703	0.000228159	0.025536	FS120		ENSRNOG00000004141	Vasn	0.372584	0.000744656	0.0832419	FS180		ENSRNOG00000002278	Tec	-0.396213	0.0021381	0.239565	FS360		ENSRNOG00000001250	Lfng	0.433642	2.67e-05	0.0029824	BLPM
ENSRNOG00000007821	Dyrk2	0.167413	0.0036057	0.388359	FS30		ENSRNOG00000047977	LOC100910163	0.870023	0.00116219	0.128775	FS60		ENSRNOG00000050500	Tob2	0.322232	0.000226815	0.025536	FS120		ENSRNOG00000031266	Siae	-0.376753	0.000741143	0.0832419	FS180		ENSRNOG00000001374	Rasal1	-0.152368	0.00218785	0.243547	FS360		ENSRNOG00000010967	Cdc37l1	0.225317	3.03e-05	0.00336942	BLPM
ENSRNOG00000057855	F5	0.692849	0.00345158	0.388359	FS30		ENSRNOG00000060899	Tsc22d3	0.774759	0.00116862	0.128775	FS60		ENSRNOG00000010653	Elmsan1	0.246154	0.000237479	0.0264077	FS120		ENSRNOG00000018215	Slc22a6	0.49485	0.000750045	0.0833033	FS180		ENSRNOG00000001274	Vps29	0.166089	0.00224992	0.248841	FS360		ENSRNOG00000033663	P4ha2	0.345483	3.21e-05	0.00354374	BLPM
ENSRNOG00000001389	Irs3	-0.971773	0.00354734	0.388359	FS30		ENSRNOG00000013764	Fam118a	-0.333082	0.00119728	0.131086	FS60		ENSRNOG00000047459	Hist1h1d	-0.261518	0.000246512	0.0272364	FS120		ENSRNOG00000006784	Sema4f	-0.237288	0.000763949	0.0836277	FS180		ENSRNOG00000010832	Pdgfrl	-0.719963	0.00229777	0.252504	FS360		ENSRNOG00000011885	Rhpn2	-0.472215	3.38e-05	0.00368584	BLPM
ENSRNOG00000021752	NA	0.623059	0.00360918	0.388359	FS30		ENSRNOG00000009222	Epha2	0.683817	0.00126579	0.137705	FS60		ENSRNOG00000002232	Aff1	0.342652	0.000254934	0.0279876	FS120		ENSRNOG00000010588	Tns2	0.247793	0.000767538	0.0836277	FS180		ENSRNOG00000048710	NA	1.12618	0.00233021	0.252827	FS360		ENSRNOG00000010017	Wee1	0.304161	3.38e-05	0.00368584	BLPM
ENSRNOG00000060990	NA	-1.25368	0.0036696	0.388359	FS30		ENSRNOG00000016378	Map3k8	0.704426	0.00137524	0.148315	FS60		ENSRNOG00000011967	Nphp4	0.27417	0.00025881	0.0282333	FS120		ENSRNOG00000011292	Col1a2	0.372549	0.000762632	0.0836277	FS180		ENSRNOG00000021796	RGD1565166	-0.561065	0.00232382	0.252827	FS360		ENSRNOG00000002097	Rasl11b	0.370959	3.43e-05	0.00370882	BLPM
ENSRNOG00000027061	Nxpe5	-1.10745	0.00345403	0.388359	FS30		ENSRNOG00000037613	Kdm6b	0.351656	0.00138069	0.148315	FS60		ENSRNOG00000007821	Dyrk2	0.222375	0.000272815	0.0295739	FS120		ENSRNOG00000037695	Sgpp2	-0.187259	0.000784513	0.0849395	FS180		ENSRNOG00000014343	Anln	0.211131	0.00237252	0.253504	FS360		ENSRNOG00000000302	Sesn1	0.225717	3.58e-05	0.00383896	BLPM
ENSRNOG00000020254	Per2	0.253856	0.00361398	0.388359	FS30		ENSRNOG00000005600	Nr4a2	0.24309	0.0013978	0.149215	FS60		ENSRNOG00000012494	Kctd14	0.807349	0.000280639	0.0302318	FS120		ENSRNOG00000020151	Cdh1	0.813304	0.000790592	0.0850627	FS180		ENSRNOG00000016033	Endog	-0.325884	0.00235973	0.253504	FS360		ENSRNOG00000029336	Zfp180	-0.462288	3.59e-05	0.00383896	BLPM
ENSRNOG00000034040	Rnf113a1	-1.48381	0.00345088	0.388359	FS30		ENSRNOG00000004282	Arl4a	0.419413	0.00153978	0.160768	FS60		ENSRNOG00000058504	NA	0.923595	0.00028749	0.0307775	FS120		ENSRNOG00000000635	NA	-0.200008	0.000817116	0.0868312	FS180		ENSRNOG00000004303	Timp3	0.201718	0.00238081	0.253504	FS360		ENSRNOG00000013674	Megf10	-0.294845	3.8e-05	0.00401005	BLPM
ENSRNOG00000004754	Tc2n	0.618613	0.00345076	0.388359	FS30		ENSRNOG00000011039	Gch1	1.02767	0.00154367	0.160768	FS60		ENSRNOG00000000581	Cdc40	0.222086	0.000301979	0.0320545	FS120		ENSRNOG00000004964	Erbb3	-0.217407	0.000815836	0.0868312	FS180		ENSRNOG00000010253	Cd163	0.611427	0.00245622	0.259063	FS360		ENSRNOG00000022784	NA	-0.373522	3.79e-05	0.00401005	BLPM
ENSRNOG00000055179	Tsen34	-0.366129	0.00367354	0.388359	FS30		ENSRNOG00000015695	Sult5a1	0.7283	0.00152126	0.160768	FS60		ENSRNOG00000010058	Spry2	-0.253427	0.000303138	0.0320545	FS120		ENSRNOG00000043098	Mt2A	0.339111	0.000843428	0.0890773	FS180		ENSRNOG00000008036	Dennd4c	-0.170079	0.00250024	0.259063	FS360		ENSRNOG00000005515	Rhbdl3	0.26634	3.85e-05	0.00404018	BLPM
ENSRNOG00000016543	Trim63	1.07603	0.00372821	0.391735	FS30		ENSRNOG00000016855	B3galnt2	0.281005	0.0015423	0.160768	FS60		ENSRNOG00000019296	Gnat2	3.73696	0.000309652	0.0325437	FS120		ENSRNOG00000008137	Cdk18	-0.275079	0.000854174	0.0896622	FS180		ENSRNOG00000000814	Fabp7	-0.196542	0.00250857	0.259063	FS360		ENSRNOG00000007821	Dyrk2	0.286012	3.9e-05	0.00406974	BLPM
ENSRNOG00000061779	Man2b2	0.372695	0.00378969	0.395782	FS30		ENSRNOG00000050441	AABR07028989.1	-0.520395	0.00160164	0.16525	FS60		ENSRNOG00000016907	Ppp5c	0.269301	0.000335009	0.0349952	FS120		ENSRNOG00000007675	Gpr63	0.329862	0.000871728	0.0909503	FS180		ENSRNOG00000039876	Hnrnpa0	-0.321413	0.0024926	0.259063	FS360		ENSRNOG00000010058	Spry2	-0.27992	4.16e-05	0.00431609	BLPM
ENSRNOG00000005600	Nr4a2	0.203288	0.00384266	0.398895	FS30		ENSRNOG00000060810	NA	-0.668939	0.00160606	0.16525	FS60		ENSRNOG00000004972	Upp1	0.669576	0.000346876	0.0360166	FS120		ENSRNOG00000009771	Cdh10	-0.21265	0.00087907	0.0911638	FS180		ENSRNOG00000058094	Lyst	0.222903	0.0024715	0.259063	FS360		ENSRNOG00000010047	Ddit4l2	-0.692892	4.27e-05	0.00439665	BLPM
ENSRNOG00000006146	Trim54	-1.42464	0.00401707	0.414504	FS30		ENSRNOG00000049949	Hapln4	-0.213276	0.00161941	0.165626	FS60		ENSRNOG00000054945	AABR07015081.2	3.2102	0.000356918	0.0368374	FS120		ENSRNOG00000005333	Azin1	0.174251	0.000905499	0.0917631	FS180		ENSRNOG00000048961	Bhlhe41	0.276972	0.00258977	0.26495	FS360		ENSRNOG00000006324	Trpc6	-0.26698	4.33e-05	0.00443773	BLPM
ENSRNOG00000049943	Fam60a	0.898044	0.00419969	0.421366	FS30		ENSRNOG00000000572	Chst3	0.425212	0.00163674	0.166402	FS60		ENSRNOG00000012074	Ifngr1	0.311112	0.000365947	0.0373565	FS120		ENSRNOG00000011317	Pkn2	0.172803	0.000892841	0.0917631	FS180		ENSRNOG00000003228	Mid1ip1	-0.161752	0.00259648	0.26495	FS360		ENSRNOG00000004141	Vasn	0.429038	4.65e-05	0.00473606	BLPM
ENSRNOG00000021750	Id1	0.399708	0.00423029	0.421366	FS30		ENSRNOG00000005906	LOC685953	1.16386	0.00165342	0.167103	FS60		ENSRNOG00000028156	Pld1	-0.273614	0.000366282	0.0373565	FS120		ENSRNOG00000011856	Ankrd29	-0.515254	0.000908334	0.0917631	FS180		ENSRNOG00000055652	NA	0.632144	0.0027038	0.274267	FS360		ENSRNOG00000015768	Cml5	0.745495	4.74e-05	0.00479359	BLPM
ENSRNOG00000030614	LOC689899	-0.674894	0.00420398	0.421366	FS30		ENSRNOG00000052742	NA	-0.468967	0.00170697	0.1715	FS60		ENSRNOG00000026902	Lyve1	0.812571	0.000374361	0.0379558	FS120		ENSRNOG00000014456	Coq10b	0.267853	0.000911501	0.0917631	FS180		ENSRNOG00000008544	B3gnt4	-0.831158	0.00284883	0.283939	FS360		ENSRNOG00000050800	LOC100911576	-0.342175	4.84e-05	0.00486493	BLPM
ENSRNOG00000056265	NA	0.328613	0.00415527	0.421366	FS30		ENSRNOG00000048751	Rtl1	0.388184	0.00176323	0.176117	FS60		ENSRNOG00000008622	Creb5	-0.457447	0.000394128	0.0396006	FS120		ENSRNOG00000016678	Angptl2	0.47883	0.000910097	0.0917631	FS180		ENSRNOG00000046313	Basp1	-0.251843	0.00283392	0.283939	FS360		ENSRNOG00000014333	Vcam1	-0.215079	5.03e-05	0.00503238	BLPM
ENSRNOG00000056454	NA	-0.578889	0.00421675	0.421366	FS30		ENSRNOG00000013179	Tinagl1	0.606244	0.00181587	0.18032	FS60		ENSRNOG00000031045	AABR07059879.1	0.334312	0.000395179	0.0396006	FS120		ENSRNOG00000031590	NA	0.299258	0.000923184	0.0923989	FS180		ENSRNOG00000054879	Zic2	0.369074	0.00283505	0.283939	FS360		ENSRNOG00000000569	MGC112715	-0.322517	5.1e-05	0.00507125	BLPM
ENSRNOG00000000306	Smpd2	0.263553	0.0041751	0.421366	FS30		ENSRNOG00000014350	Cyr61	0.799685	0.00186463	0.183899	FS60		ENSRNOG00000001622	Impg2	2.97975	0.000401197	0.0399713	FS120		ENSRNOG00000022999	Ppp2r3a	0.224887	0.000947703	0.0943047	FS180		ENSRNOG00000018294	Hspa5	-0.248213	0.00292105	0.289454	FS360		ENSRNOG00000006622	Cry1	0.418082	5.19e-05	0.00511776	BLPM
ENSRNOG00000034191	Fmo1	0.442949	0.00440704	0.436449	FS30		ENSRNOG00000026519	NA	0.668959	0.00187905	0.183899	FS60		ENSRNOG00000009873	Ints6	0.224783	0.00040721	0.0401067	FS120		ENSRNOG00000016812	Adamts16	-0.952212	0.000977341	0.096695	FS180		ENSRNOG00000016330	LOC679087	0.428756	0.00299301	0.293498	FS360		ENSRNOG00000009470	Flnb	0.289878	5.23e-05	0.00511776	BLPM
ENSRNOG00000045778	AC119603.1	2.215	0.00454899	0.437923	FS30		ENSRNOG00000057569	Ahnak	0.314366	0.00188421	0.183899	FS60		ENSRNOG00000017610	Nedd4l	0.189077	0.000405218	0.0401067	FS120		ENSRNOG00000002093	Tgfbr3	0.241012	0.000984995	0.0968953	FS180		ENSRNOG00000030807	NA	0.558815	0.0029961	0.293498	FS360		ENSRNOG00000057923	NA	-0.741763	5.24e-05	0.00511776	BLPM
ENSRNOG00000060528	Cacna1g	-0.180667	0.00451981	0.437923	FS30		ENSRNOG00000054344	NA	0.557244	0.00189594	0.183992	FS60		ENSRNOG00000051911	Rbp3	4.53935	0.000442497	0.0433345	FS120		ENSRNOG00000010557	Smarcd2	0.262522	0.00103669	0.0997016	FS180		ENSRNOG00000000581	Cdc40	0.186615	0.00307744	0.294276	FS360		ENSRNOG00000003888	Rgs13	-0.796108	5.36e-05	0.00520673	BLPM
ENSRNOG00000049906	Foxf1	0.888652	0.00454892	0.437923	FS30		ENSRNOG00000006523	Atl2	0.226065	0.00192904	0.186147	FS60		ENSRNOG00000046962	Pde6g	4.15252	0.000450112	0.0438313	FS120		ENSRNOG00000055105	NA	-0.359369	0.00103393	0.0997016	FS180		ENSRNOG00000007726	Mcam	-0.216203	0.0030729	0.294276	FS360		ENSRNOG00000003746	Gjb1	-0.411324	5.46e-05	0.00527854	BLPM
ENSRNOG00000058909	LOC103689992	0.190911	0.00450702	0.437923	FS30		ENSRNOG00000055652	NA	0.767462	0.00195434	0.187529	FS60		ENSRNOG00000004917	Rasal2	0.178085	0.00049896	0.0480745	FS120		ENSRNOG00000059215	Pqlc1	0.228556	0.00101958	0.0997016	FS180		ENSRNOG00000002139	RGD1311575	-0.148225	0.00306909	0.294276	FS360		ENSRNOG00000004305	Abl2	0.214066	5.62e-05	0.00539584	BLPM
ENSRNOG00000031315	Rpl36al	0.701622	0.0045055	0.437923	FS30		ENSRNOG00000001728	Fam43a	0.372837	0.00199185	0.190061	FS60		ENSRNOG00000031641	Rpl35a	0.384846	0.000499265	0.0480745	FS120		ENSRNOG00000061343	NA	-1.45543	0.00103015	0.0997016	FS180		ENSRNOG00000037687	Rspo2	0.300339	0.00308988	0.294276	FS360		ENSRNOG00000053717	NA	-0.400694	5.71e-05	0.00545238	BLPM
ENSRNOG00000051612	NA	1.16661	0.00465237	0.445387	FS30		ENSRNOG00000018054	F2rl2	0.802127	0.0020063	0.190376	FS60		ENSRNOG00000033893	Cacna1h	0.240517	0.000504836	0.0483408	FS120		ENSRNOG00000012324	Soga3	-0.161086	0.00104561	0.100001	FS180		ENSRNOG00000031167	Srxn1	0.546848	0.00305789	0.294276	FS360		ENSRNOG00000059215	Pqlc1	0.319221	5.89e-05	0.00560079	BLPM
ENSRNOG00000014835	Il1rl1	0.664386	0.00471139	0.448545	FS30		ENSRNOG00000018251	Mrc1	0.595876	0.0020432	0.192806	FS60		ENSRNOG00000007814	Kdm3a	0.225054	0.000512821	0.0488341	FS120		ENSRNOG00000021463	Ppara	0.415116	0.00106722	0.101504	FS180		ENSRNOG00000014046	Sertm1	-0.173156	0.0031805	0.301234	FS360		ENSRNOG00000049283	NA	-0.394875	5.99e-05	0.00562734	BLPM
ENSRNOG00000025728	Adam32	1.20496	0.00473757	0.448559	FS30		ENSRNOG00000054508	Foxp2	0.528885	0.00240782	0.225965	FS60		ENSRNOG00000051188	NA	0.493743	0.000516321	0.0488973	FS120		ENSRNOG00000025140	Zfat	-0.470633	0.00108539	0.102665	FS180		ENSRNOG00000059255	NA	-0.395648	0.00329517	0.308683	FS360		ENSRNOG00000022730	Zfp57	0.316896	5.98e-05	0.00562734	BLPM
ENSRNOG00000047261	LOC100911918	0.207537	0.00485031	0.456724	FS30		ENSRNOG00000006283	NA	0.564538	0.00246436	0.229364	FS60		ENSRNOG00000019478	Irf9	0.316784	0.000519404	0.0489205	FS120		ENSRNOG00000049829	Igkc	-1.0196	0.00110142	0.103612	FS180		ENSRNOG00000061360	NA	-0.395648	0.00329421	0.308683	FS360		ENSRNOG00000014963	Adgrg1	-0.275908	6.06e-05	0.0056279	BLPM
ENSRNOG00000055451	Gcnt4	0.513427	0.0049519	0.463229	FS30		ENSRNOG00000012060	Gucy1b3	-0.208336	0.0024709	0.229364	FS60		ENSRNOG00000018796	Herpud1	0.247889	0.000533957	0.0497474	FS120		ENSRNOG00000033940	Adgrl4	0.294454	0.00114029	0.106686	FS180		ENSRNOG00000013309	Pik3ap1	-0.537864	0.00331323	0.308688	FS360		ENSRNOG00000007081	Xdh	0.449883	6.02e-05	0.0056279	BLPM
ENSRNOG00000052395	NA	-0.334049	0.00497315	0.463229	FS30		ENSRNOG00000001149	Pxn	0.300187	0.0026762	0.247078	FS60		ENSRNOG00000029260	Pitpnm2	0.255527	0.000533444	0.0497474	FS120		ENSRNOG00000001374	Rasal1	-0.150854	0.00125302	0.116296	FS180		ENSRNOG00000059120	AABR07011031.1	-0.633541	0.00336918	0.310526	FS360		ENSRNOG00000051831	NA	3.29357	6.33e-05	0.00584708	BLPM
ENSRNOG00000043182	Sept6	-0.196843	0.00505794	0.468593	FS30		ENSRNOG00000012843	Aspg	1.16377	0.00271281	0.249111	FS60		ENSRNOG00000016679	Tmc7	-0.316669	0.00054745	0.0507304	FS120		ENSRNOG00000001825	Pkp2	0.250148	0.00126327	0.116296	FS180		ENSRNOG00000013160	Sash1	-0.171214	0.00336601	0.310526	FS360		ENSRNOG00000009740	Slco1c1	-0.238977	6.76e-05	0.00621108	BLPM
ENSRNOG00000049388	Prr32	0.799863	0.00520102	0.479273	FS30		ENSRNOG00000003956	Arhgap6	0.432254	0.00276124	0.250862	FS60		ENSRNOG00000029773	Atm	0.197077	0.000553553	0.0510216	FS120		ENSRNOG00000019536	Smim3	0.331091	0.0012616	0.116296	FS180		ENSRNOG00000009172	Cpvl	-1.07088	0.00342397	0.31352	FS360		ENSRNOG00000000442	Notch4	0.431712	6.86e-05	0.00627607	BLPM
ENSRNOG00000031163	Nfkbiz	0.563437	0.00525373	0.481555	FS30		ENSRNOG00000018122	Tspan17	-0.190228	0.00275496	0.250862	FS60		ENSRNOG00000019536	Smim3	0.411108	0.000569948	0.0519768	FS120		ENSRNOG00000028235	AABR07061336.1	1.85894	0.00127057	0.116345	FS180		ENSRNOG00000003977	Dusp1	-0.295727	0.00345256	0.31352	FS360		ENSRNOG00000059651	NA	-2.68565	7.01e-05	0.00638003	BLPM
ENSRNOG00000021134	Anxa9	0.979822	0.00558283	0.499024	FS30		ENSRNOG00000012728	Nkx2-2	-0.618204	0.0028256	0.25535	FS60		ENSRNOG00000019544	Zbtb2	0.350529	0.00056937	0.0519768	FS120		ENSRNOG00000005879	Maml2	0.24005	0.001311	0.118935	FS180		ENSRNOG00000053717	NA	-0.265316	0.00346828	0.31352	FS360		ENSRNOG00000014166	Smoc2	0.816053	7.11e-05	0.00643299	BLPM
ENSRNOG00000020873	Nphs1	0.899637	0.00558611	0.499024	FS30		ENSRNOG00000004377	Lpin1	0.348601	0.00286833	0.257848	FS60		ENSRNOG00000033772	Serpinb9	-0.323632	0.000572965	0.051977	FS120		ENSRNOG00000052119	NA	0.711752	0.00131267	0.118935	FS180		ENSRNOG00000034031	Vstm2l	-0.283489	0.00347482	0.31352	FS360		ENSRNOG00000019490	Slc20a2	-0.282175	7.16e-05	0.00644853	BLPM
ENSRNOG00000018838	Paox	-0.308738	0.00551097	0.499024	FS30		ENSRNOG00000060289	NA	2.28276	0.00289903	0.259243	FS60		ENSRNOG00000007545	Angptl4	0.586438	0.000620042	0.0558346	FS120		ENSRNOG00000002914	Trmt1	-0.223628	0.00133075	0.119942	FS180		ENSRNOG00000004932	Sel1l3	-0.184254	0.00350489	0.314577	FS360		ENSRNOG00000018677	Akt2	-0.222079	7.56e-05	0.00674349	BLPM
ENSRNOG00000050766	Rd3	1.07792	0.00557991	0.499024	FS30		ENSRNOG00000007302	Fbn1	0.268871	0.00300767	0.267557	FS60		ENSRNOG00000014427	Chrnb4	2.69971	0.000621968	0.0558346	FS120		ENSRNOG00000006304	Mdm2	0.1994	0.00136124	0.122051	FS180		ENSRNOG00000018373	Tln2	-0.142306	0.00357596	0.319285	FS360		ENSRNOG00000053945	Daam2	-0.209365	7.57e-05	0.00674349	BLPM
ENSRNOG00000059224	Reps1	0.231444	0.00558912	0.499024	FS30		ENSRNOG00000050514	LOC684509	0.985684	0.00310992	0.274351	FS60		ENSRNOG00000027938	RGD1562037	-0.194673	0.000630189	0.0562321	FS120		ENSRNOG00000007152	Bhlhe40	0.187259	0.00140199	0.124966	FS180		ENSRNOG00000006304	Mdm2	0.188422	0.00363685	0.323039	FS360		ENSRNOG00000018461	Pdgfrb	-0.26597	7.8e-05	0.00690926	BLPM
ENSRNOG00000060919	NA	-1.05715	0.00564227	0.501173	FS30		ENSRNOG00000060816	NA	-0.337476	0.00311617	0.274351	FS60		ENSRNOG00000058940	Rab11fip1	-1.02987	0.000632921	0.0562321	FS120		ENSRNOG00000012681	Lgals9	-0.418446	0.00140827	0.124966	FS180		ENSRNOG00000023257	Adamts9	-0.317381	0.00366486	0.323849	FS360		ENSRNOG00000018509	Cx3cr1	-0.391769	8.08e-05	0.00712573	BLPM
ENSRNOG00000027733	Lair1	-1.2596	0.00572875	0.506245	FS30		ENSRNOG00000014338	Slc25a25	0.211224	0.00318226	0.277311	FS60		ENSRNOG00000004110	Trib2	-0.234699	0.000646185	0.0571161	FS120		ENSRNOG00000007604	Igsf8	-0.194404	0.00142536	0.125834	FS180		ENSRNOG00000031840	Andpro	-1.07407	0.00373178	0.328071	FS360		ENSRNOG00000016679	Tmc7	-0.381287	8.27e-05	0.00725574	BLPM
ENSRNOG00000025179	NA	0.541066	0.00580123	0.510035	FS30		ENSRNOG00000051612	NA	1.01205	0.00317579	0.277311	FS60		ENSRNOG00000013279	LOC681458	1.24443	0.000657116	0.057786	FS120		ENSRNOG00000012881	Fgl2	0.375037	0.00145268	0.127591	FS180		ENSRNOG00000047935	LOC100910780	-0.587428	0.00385471	0.333681	FS360		ENSRNOG00000021916	Slc16a12	0.53925	8.34e-05	0.00727814	BLPM
ENSRNOG00000028207	Colgalt2	0.576482	0.00588522	0.514461	FS30		ENSRNOG00000059657	NA	-0.73894	0.00323157	0.279854	FS60		ENSRNOG00000010524	Cryab	-0.272801	0.000663587	0.057889	FS120		ENSRNOG00000011407	Pragmin	0.351308	0.00146359	0.127897	FS180		ENSRNOG00000049283	NA	-0.262935	0.00387345	0.333681	FS360		ENSRNOG00000015401	Mapk4	0.236932	8.39e-05	0.00728241	BLPM
ENSRNOG00000052918	NA	-1.13005	0.00591129	0.514461	FS30		ENSRNOG00000060466	NA	-0.737204	0.00324421	0.279854	FS60		ENSRNOG00000013265	Tgfbr2	-0.312985	0.000665005	0.057889	FS120		ENSRNOG00000010535	Cdh18	-0.219441	0.00150157	0.130553	FS180		ENSRNOG00000057040	Spns2	0.147939	0.00384189	0.333681	FS360		ENSRNOG00000021256	Adra1d	0.255665	8.48e-05	0.00732105	BLPM
ENSRNOG00000054752	NA	1.12401	0.00601814	0.521129	FS30		ENSRNOG00000051966	NA	-0.677035	0.00326092	0.279882	FS60		ENSRNOG00000036649	Pwwp2b	0.235395	0.000669038	0.0579475	FS120		ENSRNOG00000008534	Dusp15	-0.204832	0.001536	0.132876	FS180		ENSRNOG00000020078	Vstm4	-0.466147	0.00384551	0.333681	FS360		ENSRNOG00000019009	Arrdc2	0.465356	8.56e-05	0.00735821	BLPM
ENSRNOG00000026036	Pdyn	0.548931	0.00617191	0.531772	FS30		ENSRNOG00000001422	Col26a1	0.897024	0.00337214	0.286281	FS60		ENSRNOG00000019140	Banp	0.275875	0.000681174	0.0587035	FS120		ENSRNOG00000047647	Il2ra	1.27345	0.00155759	0.13407	FS180		ENSRNOG00000014448	Arntl	-0.196063	0.00393217	0.337046	FS360		ENSRNOG00000000275	Fam13c	0.244543	8.73e-05	0.00746701	BLPM
ENSRNOG00000009803	LOC100362176	-0.877547	0.00620706	0.532139	FS30		ENSRNOG00000020254	Per2	0.252562	0.00337993	0.286281	FS60		ENSRNOG00000013179	Tinagl1	0.56697	0.000691183	0.0592698	FS120		ENSRNOG00000011211	Pex5l	-0.2038	0.00162178	0.1389	FS180		ENSRNOG00000014082	Sp7	-0.774312	0.00397143	0.338718	FS360		ENSRNOG00000004754	Tc2n	0.686475	9.24e-05	0.00785939	BLPM
ENSRNOG00000033517	NA	-1.01975	0.00633546	0.537796	FS30		ENSRNOG00000052582	AABR07070060.1	1.2183	0.00338576	0.286281	FS60		ENSRNOG00000011039	Gch1	2.73458	0.000704812	0.0598431	FS120		ENSRNOG00000003104	Trpv2	-0.297331	0.00163911	0.13969	FS180		ENSRNOG00000037695	Sgpp2	-0.184258	0.00401803	0.340995	FS360		ENSRNOG00000001251	Grifin	-1.15918	9.86e-05	0.00835053	BLPM
ENSRNOG00000016372	Slc12a7	0.386276	0.00631298	0.537796	FS30		ENSRNOG00000026293	Jun	-0.209085	0.00341531	0.287357	FS60		ENSRNOG00000039819	Cdk8	0.256258	0.000703958	0.0598431	FS120		ENSRNOG00000003407	Ptpn14	0.312189	0.00167077	0.140992	FS180		ENSRNOG00000028207	Colgalt2	0.594594	0.00408681	0.345124	FS360		ENSRNOG00000033581	NA	0.360849	0.00010194	0.00858805	BLPM
ENSRNOG00000059120	AABR07011031.1	-0.695484	0.00672164	0.567781	FS30		ENSRNOG00000015084	Necab2	-0.239855	0.00356993	0.294562	FS60		ENSRNOG00000003329	Ppm1d	0.266218	0.000715942	0.0604901	FS120		ENSRNOG00000054849	NA	-1.02983	0.0016699	0.140992	FS180		ENSRNOG00000008320	Lypla1	0.184847	0.00412914	0.346989	FS360		ENSRNOG00000029339	LOC100363268	1.57513	0.000103998	0.00867596	BLPM
ENSRNOG00000056187	AC132752.1	-1.00029	0.00680528	0.572042	FS30		ENSRNOG00000016281	Col4a1	0.253438	0.00355046	0.294562	FS60		ENSRNOG00000012502	Stk17b	0.294376	0.000723189	0.0608044	FS120		ENSRNOG00000026902	Lyve1	0.569925	0.00169075	0.141981	FS180		ENSRNOG00000012199	Sox2	-0.157005	0.00418377	0.34805	FS360		ENSRNOG00000038365	Plekha2	0.279126	0.000103919	0.00867596	BLPM
ENSRNOG00000015347	Trim45	-0.62749	0.00691507	0.578449	FS30		ENSRNOG00000018052	Cnksr3	0.363347	0.00354521	0.294562	FS60		ENSRNOG00000003888	Rgs13	-0.669484	0.000730567	0.0610402	FS120		ENSRNOG00000059097	Ddx60	-0.757428	0.00172985	0.14456	FS180		ENSRNOG00000019961	Tcte1	-0.15094	0.00420267	0.34805	FS360		ENSRNOG00000009299	Adra2c	-0.369968	0.000107969	0.00896355	BLPM
ENSRNOG00000054900	Pih1d3	0.95413	0.00703248	0.585429	FS30		ENSRNOG00000046785	Col23a1	0.675377	0.0035643	0.294562	FS60		ENSRNOG00000006033	Spon2	-0.742777	0.000733077	0.0610402	FS120		ENSRNOG00000004932	Sel1l3	-0.213178	0.00174946	0.145493	FS180		ENSRNOG00000001726	Tmem44	-0.263087	0.0041985	0.34805	FS360		ENSRNOG00000004917	Rasal2	0.211756	0.000114547	0.0094637	BLPM
ENSRNOG00000050034	AABR07042616.1	0.528303	0.00720029	0.586145	FS30		ENSRNOG00000021134	Anxa9	0.98266	0.00361606	0.296934	FS60		ENSRNOG00000012818	Ksr1	0.199319	0.000746731	0.0617296	FS120		ENSRNOG00000060288	AABR07002120.1	0.647869	0.00180608	0.149479	FS180		ENSRNOG00000024250	Wwc3	0.157212	0.00427315	0.352185	FS360		ENSRNOG00000047647	Il2ra	1.47543	0.000119231	0.00980329	BLPM
ENSRNOG00000007118	Eva1a	0.597339	0.00712043	0.586145	FS30		ENSRNOG00000046536	LOC690700	-0.361056	0.0037315	0.304947	FS60		ENSRNOG00000056228	Atp10a	0.321076	0.00074852	0.0617296	FS120		ENSRNOG00000017657	Phf23	0.31319	0.00188374	0.155161	FS180		ENSRNOG00000053055	Otop3	-1.82116	0.00433199	0.355327	FS360		ENSRNOG00000017879	Gab1	-0.21112	0.000121326	0.00983374	BLPM
ENSRNOG00000001349	Mcm7	-0.385609	0.00721116	0.586145	FS30		ENSRNOG00000049906	Foxf1	0.922056	0.00376529	0.306244	FS60		ENSRNOG00000020822	Atp8b2	0.172365	0.000752399	0.061754	FS120		ENSRNOG00000019659	Aspa	0.308547	0.00193933	0.158956	FS180		ENSRNOG00000020525	Col5a3	-0.24394	0.00438629	0.358068	FS360		ENSRNOG00000002708	Phf8	0.234725	0.000120709	0.00983374	BLPM
ENSRNOG00000045967	NA	0.590861	0.00708142	0.586145	FS30		ENSRNOG00000019147	Stom	0.494221	0.00379092	0.306867	FS60		ENSRNOG00000000302	Sesn1	0.215082	0.000756742	0.0618161	FS120		ENSRNOG00000025167	Sema4b	0.282109	0.00194828	0.158956	FS180		ENSRNOG00000004917	Rasal2	0.14395	0.00441788	0.358937	FS360		ENSRNOG00000002093	Tgfbr3	0.251732	0.000121142	0.00983374	BLPM
ENSRNOG00000028640	Siva1	0.458814	0.00715982	0.586145	FS30		ENSRNOG00000058103	NA	0.878283	0.00381088	0.307027	FS60		ENSRNOG00000036693	Slc25a10	0.317007	0.000761731	0.0619302	FS120		ENSRNOG00000010650	Plekhh1	-0.231029	0.00196005	0.159161	FS180		ENSRNOG00000015794	Fam83d	0.445833	0.00450931	0.364149	FS360		ENSRNOG00000010799	Ccrn4l	0.267095	0.000125404	0.0100964	BLPM
ENSRNOG00000009660	Enpp6	-0.487197	0.0073267	0.592528	FS30		ENSRNOG00000047495	NA	-1.08461	0.00399593	0.320425	FS60		ENSRNOG00000016090	Mtmr10	0.232322	0.000780464	0.0627128	FS120		ENSRNOG00000010254	Htr1a	-0.242602	0.00201131	0.159622	FS180		ENSRNOG00000025589	Jph4	-0.179752	0.00455621	0.364149	FS360		ENSRNOG00000000040	RGD1304622	-0.541641	0.000125747	0.0100964	BLPM
ENSRNOG00000059898	NA	-0.965802	0.00739178	0.592528	FS30		ENSRNOG00000014644	Zic1	0.408636	0.00411045	0.328068	FS60		ENSRNOG00000027326	Tada2b	0.211435	0.000779103	0.0627128	FS120		ENSRNOG00000012818	Ksr1	0.18566	0.00199631	0.159622	FS180		ENSRNOG00000005386	Kitlg	0.220153	0.00457781	0.364149	FS360		ENSRNOG00000054978	Hist1h1c	-0.279581	0.000127977	0.0102274	BLPM
ENSRNOG00000017130	Rhd	0.900536	0.00739285	0.592528	FS30		ENSRNOG00000002036	Paxbp1	0.250499	0.00418699	0.332138	FS60		ENSRNOG00000034190	Ighm	-0.868748	0.00078522	0.0627128	FS120		ENSRNOG00000012952	Lrig1	0.215808	0.00200433	0.159622	FS180		ENSRNOG00000033581	NA	0.33133	0.00460872	0.364149	FS360		ENSRNOG00000048710	NA	1.63613	0.000131823	0.0104372	BLPM
ENSRNOG00000008101	Tmem251	0.520242	0.00745285	0.594572	FS30		ENSRNOG00000026564	Ptpdc1	0.22559	0.00420034	0.332138	FS60		ENSRNOG00000057696	AC126892.1	0.639349	0.000785911	0.0627128	FS120		ENSRNOG00000020197	Cd248	0.698987	0.00201208	0.159622	FS180		ENSRNOG00000058283	NA	-0.443399	0.00460948	0.364149	FS360		ENSRNOG00000005964	Nr4a3	-0.240146	0.000131482	0.0104372	BLPM
ENSRNOG00000003104	Trpv2	-0.267656	0.00749385	0.595088	FS30		ENSRNOG00000017579	Mylip	-0.228642	0.00433184	0.340958	FS60		ENSRNOG00000014876	Lpin2	0.184535	0.000803835	0.0635546	FS120		ENSRNOG00000027919	Rdh13	0.272452	0.00198735	0.159622	FS180		ENSRNOG00000007106	Sos1	0.136083	0.0045415	0.364149	FS360		ENSRNOG00000002414	Tfcp2l1	0.596511	0.000133444	0.0105169	BLPM
ENSRNOG00000055952	NA	-0.800025	0.00759712	0.597779	FS30		ENSRNOG00000020479	Pik3c2a	0.167334	0.00437335	0.342646	FS60		ENSRNOG00000021266	Prokr2	0.669121	0.000803074	0.0635546	FS120		ENSRNOG00000031045	AABR07059879.1	0.294044	0.002055	0.162279	FS180		ENSRNOG00000043137	RGD1560608	1.25729	0.0046707	0.364298	FS360		ENSRNOG00000014465	Oca2	1.79409	0.000137587	0.0107936	BLPM
ENSRNOG00000057214	NA	0.768869	0.00756776	0.597779	FS30		ENSRNOG00000007227	Mien1	-0.355692	0.00444434	0.345212	FS60		ENSRNOG00000007607	Nr4a1	0.333843	0.000824636	0.0649015	FS120		ENSRNOG00000013683	S1pr1	-0.144699	0.00207815	0.163358	FS180		ENSRNOG00000046797	Rpusd2	0.575727	0.00467512	0.364298	FS360		ENSRNOG00000031163	Nfkbiz	0.694449	0.000138328	0.0108022	BLPM
ENSRNOG00000007673	Ppig	0.247119	0.00776182	0.607963	FS30		ENSRNOG00000033741	Ankrd34a	-0.222779	0.00444653	0.345212	FS60		ENSRNOG00000052582	AABR07070060.1	1.20331	0.000834783	0.0654014	FS120		ENSRNOG00000026493	Cdnf	-1.13773	0.0021393	0.166782	FS180		ENSRNOG00000057256	Slc19a3	0.48927	0.00465202	0.364298	FS360		ENSRNOG00000049829	Igkc	-1.15608	0.000139371	0.0108342	BLPM
ENSRNOG00000057078	Ddit4	0.414714	0.00788182	0.614568	FS30		ENSRNOG00000055594	NA	-0.936349	0.00448018	0.346251	FS60		ENSRNOG00000015225	Gramd3	0.269407	0.000844259	0.0656793	FS120		ENSRNOG00000060528	Cacna1g	-0.153939	0.00214109	0.166782	FS180		ENSRNOG00000012942	Satb1	-0.165062	0.00472862	0.3668	FS360		ENSRNOG00000008336	Tnfrsf11b	-0.437406	0.000144293	0.0111661	BLPM
ENSRNOG00000057848	Cacng8	-0.164197	0.00809257	0.621181	FS30		ENSRNOG00000039504	LOC360919	-0.953766	0.00452772	0.348349	FS60		ENSRNOG00000016434	Prkd2	0.49197	0.000849761	0.0656793	FS120		ENSRNOG00000000569	MGC112715	-0.232646	0.00223368	0.16859	FS180		ENSRNOG00000010254	Htr1a	-0.212962	0.00480708	0.371206	FS360		ENSRNOG00000045649	Arrdc3	0.271993	0.000145295	0.0111929	BLPM
ENSRNOG00000004372	Cbln4	0.373097	0.00816726	0.621181	FS30		ENSRNOG00000011750	Fam180a	0.762923	0.00455024	0.348511	FS60		ENSRNOG00000018198	Dapk1	0.200703	0.000846322	0.0656793	FS120		ENSRNOG00000025895	Sdpr	0.327561	0.00223735	0.16859	FS180		ENSRNOG00000022358	AABR07026002.1	-0.471459	0.00486162	0.371339	FS360		ENSRNOG00000007152	Bhlhe40	0.23985	0.000147013	0.0112745	BLPM
ENSRNOG00000025764	Mt1	0.569174	0.00818292	0.621181	FS30		ENSRNOG00000014078	Ndufb8	-0.173098	0.00462166	0.352401	FS60		ENSRNOG00000002418	Tgfb2	-0.23096	0.000861912	0.0663211	FS120		ENSRNOG00000026646	Ndufs5	-0.229715	0.00224265	0.16859	FS180		ENSRNOG00000051222	NA	0.797608	0.00487379	0.371339	FS360		ENSRNOG00000012074	Ifngr1	0.298786	0.000154136	0.011768	BLPM
ENSRNOG00000026917	NA	2.09483	0.00807009	0.621181	FS30		ENSRNOG00000015310	Lrrc32	0.591922	0.00467001	0.354506	FS60		ENSRNOG00000002414	Tfcp2l1	0.518119	0.000904542	0.0692919	FS120		ENSRNOG00000026976	Vom2r57	1.11432	0.0022263	0.16859	FS180		ENSRNOG00000027271	RGD1359290	-0.61361	0.0048703	0.371339	FS360		ENSRNOG00000021824	Dnajb1	0.224779	0.000157154	0.0119451	BLPM
ENSRNOG00000054990	NA	0.32537	0.00804197	0.621181	FS30		ENSRNOG00000014357	Gja4	0.60639	0.00469611	0.354909	FS60		ENSRNOG00000011696	Lifr	0.225243	0.000915949	0.0695476	FS120		ENSRNOG00000029798	Lrrc4c	-0.160161	0.00221283	0.16859	FS180		ENSRNOG00000049829	Igkc	-0.883887	0.00499393	0.377203	FS360		ENSRNOG00000007607	Nr4a1	0.342565	0.00016206	0.0122635	BLPM
ENSRNOG00000019958	Tmem151b	-0.236002	0.0081715	0.621181	FS30		ENSRNOG00000057923	NA	-0.582387	0.0047931	0.360644	FS60		ENSRNOG00000042985	Slc9b1	1.45977	0.000915824	0.0695476	FS120		ENSRNOG00000046744	Ankrd29	-0.275867	0.00218468	0.16859	FS180		ENSRNOG00000060441	NA	-1.08808	0.00500383	0.377203	FS360		ENSRNOG00000016123	Rnf144b	0.246562	0.000163663	0.0123302	BLPM
ENSRNOG00000019549	Akap12	-0.196798	0.00838796	0.628841	FS30		ENSRNOG00000017130	Rhd	0.918937	0.00495459	0.37116	FS60		ENSRNOG00000008449	Neurod4	2.77508	0.00092365	0.0698247	FS120		ENSRNOG00000046829	Kdr	-0.275798	0.00221261	0.16859	FS180		ENSRNOG00000048433	Tshz2	-0.324486	0.00501676	0.377203	FS360		ENSRNOG00000058589	AABR07046778.1	3.05982	0.000170423	0.0127686	BLPM
ENSRNOG00000018241	Ank1	-0.183186	0.0084298	0.628841	FS30		ENSRNOG00000010254	Htr1a	-0.229419	0.00499455	0.372519	FS60		ENSRNOG00000003984	Apln	-0.291568	0.000945987	0.0705854	FS120		ENSRNOG00000058006	Sncg	0.440022	0.00220972	0.16859	FS180		ENSRNOG00000049943	Fam60a	0.728234	0.00507299	0.379765	FS360		ENSRNOG00000019018	Plat	-0.289774	0.000170974	0.0127686	BLPM
ENSRNOG00000035613	NA	0.876366	0.0084195	0.628841	FS30		ENSRNOG00000049939	AABR07066677.1	-0.342861	0.00505413	0.372885	FS60		ENSRNOG00000007478	Cry2	0.177169	0.000953786	0.0705854	FS120		ENSRNOG00000051492	NA	-0.239104	0.00232506	0.174025	FS180		ENSRNOG00000001115	Slc29a4	0.285503	0.00510778	0.380708	FS360		ENSRNOG00000060475	NA	-0.842106	0.000174879	0.0130034	BLPM
ENSRNOG00000018094	Sv2c	-0.291817	0.00839132	0.628841	FS30		ENSRNOG00000050800	LOC100911576	-0.248942	0.0050258	0.372885	FS60		ENSRNOG00000010572	Pus7	0.384993	0.00095154	0.0705854	FS120		ENSRNOG00000014241	Ece1	0.168759	0.00233668	0.174138	FS180		ENSRNOG00000032554	Scd4	-2.1185	0.00529897	0.393248	FS360		ENSRNOG00000013036	Epha8	0.450758	0.000182115	0.0134828	BLPM
ENSRNOG00000018796	Herpud1	0.215745	0.00850251	0.631532	FS30		ENSRNOG00000053622	NA	0.422138	0.00506495	0.372885	FS60		ENSRNOG00000021817	Irak2	0.468118	0.000953353	0.0705854	FS120		ENSRNOG00000060386	NA	-0.249525	0.00234709	0.17416	FS180		ENSRNOG00000007545	Angptl4	0.435694	0.00539784	0.394209	FS360		ENSRNOG00000001963	Mx2	-0.48397	0.000190517	0.014044	BLPM
ENSRNOG00000029911	Cilp	-0.750804	0.00865502	0.638152	FS30		ENSRNOG00000007552	Arhgap36	0.980168	0.0051427	0.376984	FS60		ENSRNOG00000058105	Hbb	-0.443105	0.000954189	0.0705854	FS120		ENSRNOG00000008471	Kif21b	-0.183214	0.00249326	0.18399	FS180		ENSRNOG00000059538	Clec2g	0.251793	0.00544578	0.394209	FS360		ENSRNOG00000053752	NA	1.67455	0.000191584	0.0140621	BLPM
ENSRNOG00000005067	LOC100911319	-0.351396	0.00866572	0.638152	FS30		ENSRNOG00000020165	Ahsp	0.907491	0.0052159	0.380716	FS60		ENSRNOG00000048915	Twf2	0.27889	0.000963229	0.0706478	FS120		ENSRNOG00000050152	Chsy3	-0.3286	0.00250094	0.18399	FS180		ENSRNOG00000015736	Dhrs3	-0.295935	0.00543446	0.394209	FS360		ENSRNOG00000015380	Jup	-0.215134	0.000194787	0.0142361	BLPM
ENSRNOG00000004262	NA	-0.475179	0.0087876	0.644374	FS30		ENSRNOG00000051188	NA	0.446169	0.00525297	0.381791	FS60		ENSRNOG00000055451	Gcnt4	0.578424	0.000961008	0.0706478	FS120		ENSRNOG00000003098	Prom1	-0.248314	0.00255618	0.187254	FS180		ENSRNOG00000052555	Hist2h2aa2	-0.693278	0.00544989	0.394209	FS360		ENSRNOG00000043219	Fbn2	-0.699698	0.000203265	0.0147925	BLPM
ENSRNOG00000057732	AABR07043288.1	-0.346284	0.00893047	0.651754	FS30		ENSRNOG00000017047	Inip	0.499564	0.00528181	0.38226	FS60		ENSRNOG00000007748	Tex15	-0.339842	0.000983649	0.0718397	FS120		ENSRNOG00000003228	Mid1ip1	-0.16493	0.00280128	0.201774	FS180		ENSRNOG00000000454	RT1-DOb	0.882708	0.00538292	0.394209	FS360		ENSRNOG00000008320	Lypla1	0.248162	0.000215401	0.0155727	BLPM
ENSRNOG00000015585	Suv39h2	0.278745	0.00896389	0.651754	FS30		ENSRNOG00000047276	Pkm	-0.489602	0.00531086	0.38274	FS60		ENSRNOG00000021670	Frem2	-0.41482	0.000993308	0.0722391	FS120		ENSRNOG00000003329	Ppm1d	0.229923	0.00279551	0.201774	FS180		ENSRNOG00000055371	Sptbn4	-0.158596	0.00537204	0.394209	FS360		ENSRNOG00000001828	Stk38l	0.242061	0.000215807	0.0155727	BLPM
ENSRNOG00000033581	NA	0.265081	0.00902979	0.653787	FS30		ENSRNOG00000043137	RGD1560608	0.970997	0.00537702	0.384266	FS60		ENSRNOG00000033663	P4ha2	0.257693	0.00103063	0.0746382	FS120		ENSRNOG00000048028	NA	-0.99931	0.00277033	0.201774	FS180		ENSRNOG00000047280	Cttn	0.141846	0.00553031	0.39603	FS360		ENSRNOG00000017307	Prss23	0.419659	0.000221584	0.0157897	BLPM
ENSRNOG00000011648	Aqp1	0.781042	0.00913224	0.658439	FS30		ENSRNOG00000055068	LOC100360977	-0.851221	0.00535722	0.384266	FS60		ENSRNOG00000047891	Foxg1	-0.182708	0.00103648	0.0747482	FS120		ENSRNOG00000051977	Mmrn2	0.34373	0.00278505	0.201774	FS180		ENSRNOG00000000130	Dnajb5	0.147794	0.00551767	0.39603	FS360		ENSRNOG00000027326	Tada2b	0.195404	0.00022125	0.0157897	BLPM
ENSRNOG00000038328	Gjc2	-0.189555	0.00924971	0.664129	FS30		ENSRNOG00000000964	NA	0.842411	0.00540749	0.384833	FS60		ENSRNOG00000048800	Nr3c1	-0.227372	0.00107014	0.0768538	FS120		ENSRNOG00000011562	Slitrk2	-0.172333	0.00285071	0.204479	FS180		ENSRNOG00000006228	Pdia4	-0.19431	0.00554438	0.39603	FS360		ENSRNOG00000000700	Tmem119	0.549242	0.00022092	0.0157897	BLPM
ENSRNOG00000054251	Clec7a	-0.939292	0.00931775	0.666238	FS30		ENSRNOG00000002028	Tmem50b	-0.179063	0.00544933	0.386201	FS60		ENSRNOG00000029798	Lrrc4c	-0.201208	0.00109153	0.0780649	FS120		ENSRNOG00000025731	Ptma	0.434685	0.00292089	0.208643	FS180		ENSRNOG00000018676	RGD1562987	0.155072	0.00556941	0.396167	FS360		ENSRNOG00000003809	Sat1	-0.271478	0.000223568	0.015865	BLPM
ENSRNOG00000039191	Yjefn3	-0.334578	0.00937724	0.667721	FS30		ENSRNOG00000000500	Scube3	0.386139	0.00554039	0.388471	FS60		ENSRNOG00000021244	Hspa12b	0.452349	0.00111681	0.0795424	FS120		ENSRNOG00000015860	Gipr	-0.553524	0.00294419	0.208859	FS180		ENSRNOG00000048028	NA	-0.916412	0.00559609	0.39642	FS360		ENSRNOG00000014702	Elovl2	-0.202259	0.000224925	0.0158953	BLPM
ENSRNOG00000015306	Slc9a4	-0.301334	0.00956982	0.67863	FS30		ENSRNOG00000002979	Tbx19	0.884612	0.00557234	0.388471	FS60		ENSRNOG00000001607	Adamts1	-0.445529	0.00114047	0.0805858	FS120		ENSRNOG00000020144	RGD1310127	-0.229614	0.00294817	0.208859	FS180		ENSRNOG00000033141	AC123280.1	-0.757179	0.00601734	0.40295	FS360		ENSRNOG00000017579	Mylip	-0.231525	0.000234768	0.0165226	BLPM
ENSRNOG00000011675	Zfp40	0.285268	0.00979431	0.691703	FS30		ENSRNOG00000004742	Chp1	-0.165252	0.0055541	0.388471	FS60		ENSRNOG00000010486	Mpp4	2.35475	0.00114081	0.0805858	FS120		ENSRNOG00000008301	Tagln2	0.285378	0.00305326	0.214539	FS180		ENSRNOG00000031211	Acsm5	-0.852688	0.00576497	0.40295	FS360		ENSRNOG00000026293	Jun	-0.226329	0.000237798	0.0166673	BLPM
ENSRNOG00000015794	Fam83d	0.436677	0.00995046	0.699863	FS30		ENSRNOG00000048686	LOC100360856	-0.295022	0.00553138	0.388471	FS60		ENSRNOG00000003228	Mid1ip1	-0.219791	0.00115935	0.0815613	FS120		ENSRNOG00000023197	Zfp608	-0.190924	0.003041	0.214539	FS180		ENSRNOG00000016566	Arhgap39	0.136638	0.00576826	0.40295	FS360		ENSRNOG00000038328	Gjc2	-0.265394	0.00024198	0.0168225	BLPM
ENSRNOG00000009968	Ercc8	-0.356236	0.0103406	0.707898	FS30		ENSRNOG00000051867	Gm4944	0.318071	0.00560529	0.38918	FS60		ENSRNOG00000011885	Rhpn2	-0.395419	0.00118137	0.0827728	FS120		ENSRNOG00000056852	NA	-0.69267	0.0031329	0.219239	FS180		ENSRNOG00000002585	Cul4b	0.147126	0.00590033	0.40295	FS360		ENSRNOG00000011305	Sox10	-0.217057	0.0002415	0.0168225	BLPM
ENSRNOG00000003122	Hdac8	-0.303347	0.0101893	0.707898	FS30		ENSRNOG00000016099	Id4	0.243822	0.00569134	0.39143	FS60		ENSRNOG00000018824	Slc7a5	0.213739	0.00119891	0.0836616	FS120		ENSRNOG00000043167	Itga9	0.402935	0.00319713	0.222828	FS180		ENSRNOG00000053945	Daam2	-0.17808	0.00599942	0.40295	FS360		ENSRNOG00000034078	Mxi1	0.220542	0.000242972	0.0168231	BLPM
ENSRNOG00000047393	Krt18	0.709794	0.0103599	0.707898	FS30		ENSRNOG00000020793	Ruvbl2	-0.239352	0.00572782	0.39143	FS60		ENSRNOG00000018680	Rpl17	0.557677	0.0012186	0.0843527	FS120		ENSRNOG00000010799	Ccrn4l	0.222984	0.00324513	0.223557	FS180		ENSRNOG00000019388	Egfl7	-0.252144	0.00582343	0.40295	FS360		ENSRNOG00000060694	Adam17	-0.271947	0.000246055	0.0169678	BLPM
ENSRNOG00000049848	LOC691195	-2.87046	0.0102676	0.707898	FS30		ENSRNOG00000045989	LOC287167	0.533357	0.00568744	0.39143	FS60		ENSRNOG00000018714	Arl5b	0.214714	0.00121805	0.0843527	FS120		ENSRNOG00000013520	Mat2a	0.139483	0.00324654	0.223557	FS180		ENSRNOG00000009437	Ewsr1	0.243957	0.00591233	0.40295	FS360		ENSRNOG00000021536	Plxdc1	-0.357512	0.000249535	0.0171387	BLPM
ENSRNOG00000013641	Myo7a	0.504477	0.0102977	0.707898	FS30		ENSRNOG00000059074	AC096201.2	1.08872	0.00572936	0.39143	FS60		ENSRNOG00000023112	LOC500594	0.751258	0.00125474	0.0865068	FS120		ENSRNOG00000019544	Zbtb2	0.294446	0.00324049	0.223557	FS180		ENSRNOG00000011026	Irf2bpl	-0.161167	0.00587677	0.40295	FS360		ENSRNOG00000005387	Rbm3	0.253844	0.00026334	0.0180145	BLPM
ENSRNOG00000021084	NA	-0.52291	0.010302	0.707898	FS30		ENSRNOG00000012199	Sox2	-0.193692	0.00579992	0.394672	FS60		ENSRNOG00000047466	Bdnf	-0.263031	0.00126626	0.0869531	FS120		ENSRNOG00000051570	AABR07001910.1	0.612533	0.00328177	0.225083	FS180		ENSRNOG00000027606	Neurl1b	-0.330827	0.00595186	0.40295	FS360		ENSRNOG00000023197	Zfp608	-0.202809	0.000266008	0.0181246	BLPM
ENSRNOG00000045604	NA	-0.711013	0.0101762	0.707898	FS30		ENSRNOG00000043436	Micu1	-0.224648	0.00590185	0.398027	FS60		ENSRNOG00000003915	Tmem206	0.432459	0.00137372	0.0928527	FS120		ENSRNOG00000000040	RGD1304622	-0.418432	0.00334347	0.226647	FS180		ENSRNOG00000002517	Pdc	-0.959236	0.00583521	0.40295	FS360		ENSRNOG00000001329	Gjc3	-0.393001	0.000270442	0.0183128	BLPM
ENSRNOG00000043225	Zfp771	-0.37779	0.0103933	0.707898	FS30		ENSRNOG00000054722	NA	-0.525933	0.00589465	0.398027	FS60		ENSRNOG00000007596	Rffl	-0.270968	0.00137155	0.0928527	FS120		ENSRNOG00000010238	Chmp4c	0.790654	0.00332218	0.226647	FS180		ENSRNOG00000012363	Peli2	0.229641	0.00584657	0.40295	FS360		ENSRNOG00000002456	Hlf	0.306868	0.000270912	0.0183128	BLPM
ENSRNOG00000020129	Cdh3	0.73189	0.0104982	0.711531	FS30		ENSRNOG00000060340	Psme4	0.234527	0.00591913	0.398027	FS60		ENSRNOG00000020421	Fndc7	0.72641	0.00136404	0.0928527	FS120		ENSRNOG00000017237	Lama1	0.293133	0.00334409	0.226647	FS180		ENSRNOG00000024120	Rxfp1	-0.323712	0.00573256	0.40295	FS360		ENSRNOG00000030983	B3galt5	0.227421	0.000275975	0.0185578	BLPM
ENSRNOG00000050108	LOC100911319	1.50121	0.0105706	0.711531	FS30		ENSRNOG00000010486	Mpp4	0.885054	0.00613691	0.411053	FS60		ENSRNOG00000029658	Rnf213	-0.253557	0.00136816	0.0928527	FS120		ENSRNOG00000006802	Lrrn1	-0.162121	0.00337334	0.226689	FS180		ENSRNOG00000052391	Sh3bp5	0.138034	0.00597273	0.40295	FS360		ENSRNOG00000060407	Cacna1i	-0.258148	0.000276707	0.0185578	BLPM
ENSRNOG00000029980	Zbtb16	0.170955	0.0105567	0.711531	FS30		ENSRNOG00000004918	Kcna4	-0.221029	0.00617863	0.41223	FS60		ENSRNOG00000008320	Lypla1	0.21235	0.00139509	0.0939289	FS120		ENSRNOG00000017047	Inip	0.416271	0.0033842	0.226689	FS180		ENSRNOG00000015913	Tspan5	0.137851	0.00600568	0.40295	FS360		ENSRNOG00000018895	Mchr1	0.322762	0.000280452	0.0187355	BLPM
ENSRNOG00000027919	Rdh13	0.290784	0.0106742	0.712937	FS30		ENSRNOG00000051286	LOC100911516	0.388869	0.00630467	0.419003	FS60		ENSRNOG00000001126	Fbxw8	0.212229	0.00140269	0.0940733	FS120		ENSRNOG00000048701	LOC685963	-1.37565	0.00336073	0.226689	FS180		ENSRNOG00000059456	Adrbk2	-0.16393	0.00614692	0.407072	FS360		ENSRNOG00000010085	Cldn10	-0.276472	0.000282038	0.0187681	BLPM
ENSRNOG00000028585	Tceal8	0.17773	0.0106635	0.712937	FS30		ENSRNOG00000006779	Crot	0.244586	0.0063877	0.421896	FS60		ENSRNOG00000003538	Adamts4	-0.248152	0.00149422	0.0998231	FS120		ENSRNOG00000018168	Klc4	-0.242923	0.00342161	0.227425	FS180		ENSRNOG00000050514	LOC684509	0.770462	0.00614446	0.407072	FS360		ENSRNOG00000004110	Trib2	-0.219468	0.000289136	0.0191659	BLPM
ENSRNOG00000004147	Abca8a	0.180007	0.0108712	0.719596	FS30		ENSRNOG00000019439	Polr2g	-0.207209	0.00646819	0.421896	FS60		ENSRNOG00000028255	Usp36	0.203541	0.00151595	0.100496	FS120		ENSRNOG00000057569	Ahnak	0.261679	0.00341676	0.227425	FS180		ENSRNOG00000014331	Zfp717	0.151273	0.00615013	0.407072	FS360		ENSRNOG00000008936	Map3k6	0.890371	0.000301206	0.0198889	BLPM
ENSRNOG00000017044	Ccdc183	-0.991693	0.0108564	0.719596	FS30		ENSRNOG00000026953	Gpr88	0.428199	0.00647171	0.421896	FS60		ENSRNOG00000030800	Igdcc3	0.575724	0.00151088	0.100496	FS120		ENSRNOG00000003984	Apln	-0.23171	0.0034793	0.23037	FS180		ENSRNOG00000058096	AABR07021704.1	-0.264236	0.00633158	0.414284	FS360		ENSRNOG00000033772	Serpinb9	-0.374913	0.000311461	0.020487	BLPM
ENSRNOG00000010802	Ube3d	0.492614	0.0108992	0.719596	FS30		ENSRNOG00000039971	Ctla2a	0.707987	0.00641033	0.421896	FS60		ENSRNOG00000045905	Kdm4d	-1.51618	0.00152688	0.100832	FS120		ENSRNOG00000009001	Mtss1	-0.141469	0.00351248	0.231675	FS180		ENSRNOG00000008512	Btf3l4	0.249461	0.00631225	0.414284	FS360		ENSRNOG00000005248	Slc1a4	-0.226112	0.000314235	0.0205902	BLPM
ENSRNOG00000009267	B3gnt2	0.236451	0.0112476	0.721266	FS30		ENSRNOG00000043486	Tnfrsf26	-1.03571	0.00644399	0.421896	FS60		ENSRNOG00000013520	Mat2a	0.191381	0.00159516	0.104145	FS120		ENSRNOG00000005386	Kitlg	0.2177	0.00356259	0.234084	FS180		ENSRNOG00000046023	Exoc4	-0.139871	0.00629471	0.414284	FS360		ENSRNOG00000014265	Tnfrsf19	-0.21605	0.000316129	0.0206353	BLPM
ENSRNOG00000052549	Chga	-0.14347	0.0110387	0.721266	FS30		ENSRNOG00000001277	Mafk	0.305435	0.00649854	0.422035	FS60		ENSRNOG00000024346	Plet1	-0.909611	0.00158673	0.104145	FS120		ENSRNOG00000007752	Zmynd19	0.33443	0.00358246	0.234494	FS180		ENSRNOG00000015076	Cyp26b1	-0.203626	0.00648877	0.421352	FS360		ENSRNOG00000013194	Rps6ka2	0.204365	0.000322916	0.0209982	BLPM
ENSRNOG00000019161	Cpeb1	0.159413	0.0113064	0.721266	FS30		ENSRNOG00000009892	Adamts15	0.397051	0.00661618	0.425808	FS60		ENSRNOG00000052256	Dact3	-0.178166	0.00159257	0.104145	FS120		ENSRNOG00000013101	Pcdh8	-0.197787	0.00365057	0.237149	FS180		ENSRNOG00000011955	Rplp1	0.226898	0.00647058	0.421352	FS360		ENSRNOG00000003654	Cldn9	-0.663058	0.000325511	0.0210867	BLPM
ENSRNOG00000007147	Cyp46a1	-0.146317	0.0112535	0.721266	FS30		ENSRNOG00000012502	Stk17b	0.279971	0.00663143	0.425808	FS60		ENSRNOG00000014061	Dusp5	0.469076	0.00161031	0.104737	FS120		ENSRNOG00000013269	Tnfsf10	-0.401999	0.00364793	0.237149	FS180		ENSRNOG00000004757	Tmem158	-0.417014	0.00656108	0.42444	FS360		ENSRNOG00000046675	NA	2.25397	0.000343668	0.0221789	BLPM
ENSRNOG00000048264	LOC684828	0.324928	0.0113271	0.721266	FS30		ENSRNOG00000016102	Ebf3	0.969956	0.00661103	0.425808	FS60		ENSRNOG00000022784	NA	-0.268472	0.00164269	0.106441	FS120		ENSRNOG00000006170	Bach2	-0.368387	0.00370633	0.239563	FS180		ENSRNOG00000012684	Bloc1s2	-0.266383	0.00667924	0.429629	FS360		ENSRNOG00000011696	Lifr	0.210011	0.000345784	0.0222316	BLPM
ENSRNOG00000015727	Loxl4	0.64145	0.0113136	0.721266	FS30		ENSRNOG00000020151	Cdh1	0.848642	0.0066619	0.426162	FS60		ENSRNOG00000057605	NA	0.858095	0.00165383	0.106762	FS120		ENSRNOG00000006931	Eepd1	-0.263882	0.00371556	0.239563	FS180		ENSRNOG00000045884	NA	0.290549	0.00673304	0.429629	FS360		ENSRNOG00000051612	NA	1.21661	0.000356556	0.0226685	BLPM
ENSRNOG00000002332	Mospd1	0.392381	0.0111327	0.721266	FS30		ENSRNOG00000014288	Fn1	0.387161	0.00672999	0.427317	FS60		ENSRNOG00000010748	Mtus1	-0.256461	0.00166989	0.106965	FS120		ENSRNOG00000000306	Smpd2	0.234578	0.00376768	0.240357	FS180		ENSRNOG00000060289	NA	2.24555	0.00674077	0.429629	FS360		ENSRNOG00000015149	Nrg4	1.18985	0.000354139	0.0226685	BLPM
ENSRNOG00000045638	NA	-0.755631	0.0110992	0.721266	FS30		ENSRNOG00000015477	Nkx3-1	-0.772138	0.00672745	0.427317	FS60		ENSRNOG00000015541	Gnb3	2.51754	0.00167559	0.106965	FS120		ENSRNOG00000001367	Gpc2	-0.706868	0.00376976	0.240357	FS180		ENSRNOG00000059207	Oas3	-1.32486	0.00676234	0.429629	FS360		ENSRNOG00000012363	Peli2	0.307855	0.000356077	0.0226685	BLPM
ENSRNOG00000032300	Rpl39l	1.30336	0.011343	0.721266	FS30		ENSRNOG00000025895	Sdpr	0.366873	0.00684065	0.431137	FS60		ENSRNOG00000038328	Gjc2	-0.258771	0.00166696	0.106965	FS120		ENSRNOG00000046850	Thpo	-0.494136	0.003757	0.240357	FS180		ENSRNOG00000051688	Syt15	-0.744312	0.00676661	0.429629	FS360		ENSRNOG00000024250	Wwc3	0.194531	0.000364768	0.0231047	BLPM
ENSRNOG00000013851	Spry4	0.303273	0.0113234	0.721266	FS30		ENSRNOG00000030948	LOC102552378	0.723612	0.00682122	0.431137	FS60		ENSRNOG00000029582	Lrch2	0.297406	0.00168187	0.106969	FS120		ENSRNOG00000008725	Slc37a3	-0.214305	0.00379656	0.241173	FS180		ENSRNOG00000038328	Gjc2	-0.217765	0.00691565	0.429846	FS360		ENSRNOG00000048924	Islr	0.418467	0.000376438	0.0237558	BLPM
ENSRNOG00000011824	Trh	0.898701	0.0114363	0.724525	FS30		ENSRNOG00000010917	Bmp5	0.85962	0.00692243	0.434688	FS60		ENSRNOG00000019490	Slc20a2	-0.20814	0.00170193	0.107452	FS120		ENSRNOG00000001250	Lfng	0.267743	0.00383271	0.242574	FS180		ENSRNOG00000046636	Hist1h4b	-0.209906	0.00694554	0.429846	FS360		ENSRNOG00000057619	Hic1	-1.0391	0.000384916	0.0242016	BLPM
ENSRNOG00000014448	Arntl	-0.177815	0.0117785	0.740753	FS30		ENSRNOG00000060522	NA	-0.625445	0.00702979	0.439812	FS60		ENSRNOG00000022999	Ppp2r3a	0.211071	0.00169818	0.107452	FS120		ENSRNOG00000006876	Msx1	0.507773	0.00387653	0.244449	FS180		ENSRNOG00000026293	Jun	-0.15982	0.00682541	0.429846	FS360		ENSRNOG00000010951	Cmtm6	-0.391155	0.000394566	0.0246272	BLPM
ENSRNOG00000037673	RGD1565183	-0.491448	0.011771	0.740753	FS30		ENSRNOG00000005333	Azin1	0.189614	0.0072575	0.452402	FS60		ENSRNOG00000002607	Sox9	-0.258383	0.00172306	0.108033	FS120		ENSRNOG00000059538	Clec2g	0.284048	0.00389678	0.244829	FS180		ENSRNOG00000015727	Loxl4	0.662924	0.0069157	0.429846	FS360		ENSRNOG00000020009	Npas4	-1.01432	0.000394009	0.0246272	BLPM
ENSRNOG00000014656	Cox8b	1.07361	0.0119585	0.746628	FS30		ENSRNOG00000054689	Cox7b	-0.199917	0.00737529	0.458072	FS60		ENSRNOG00000003237	Tp53bp2	0.207324	0.00172367	0.108033	FS120		ENSRNOG00000001448	Hip1	0.14053	0.00393658	0.24643	FS180		ENSRNOG00000014008	Mfsd2a	0.241278	0.00692527	0.429846	FS360		ENSRNOG00000014061	Dusp5	0.502789	0.00041157	0.0254104	BLPM
ENSRNOG00000002575	Sap30l	-0.258739	0.0119231	0.746628	FS30		ENSRNOG00000050996	Kctd4	-0.174895	0.00743013	0.458147	FS60		ENSRNOG00000037687	Rspo2	0.339362	0.00173313	0.108233	FS120		ENSRNOG00000015655	Ptgfrn	0.208775	0.00402301	0.250928	FS180		ENSRNOG00000007393	Ndrg1	-0.187344	0.00693797	0.429846	FS360		ENSRNOG00000007764	Frmd4b	-0.223052	0.000410895	0.0254104	BLPM
ENSRNOG00000018491	Chchd5	-0.383391	0.012379	0.748473	FS30		ENSRNOG00000057009	AABR07066142.1	-0.612219	0.00741277	0.458147	FS60		ENSRNOG00000054978	Hist1h1c	-0.246632	0.00175409	0.109146	FS120		ENSRNOG00000010141	Ttll1	-0.245994	0.00405811	0.251603	FS180		ENSRNOG00000048577	Zfp955a	0.128809	0.00680987	0.429846	FS360		ENSRNOG00000033913	NA	-0.568864	0.000411004	0.0254104	BLPM
ENSRNOG00000011026	Irf2bpl	-0.175283	0.0121281	0.748473	FS30		ENSRNOG00000019606	Trpv3	0.508118	0.00748782	0.45938	FS60		ENSRNOG00000006378	Mga	0.155763	0.00178018	0.110371	FS120		ENSRNOG00000029191	LOC685067	-0.549053	0.00406306	0.251603	FS180		ENSRNOG00000033736	Diras3	-0.686438	0.00698265	0.430589	FS360		ENSRNOG00000038297	Plekhd1	-0.435443	0.000413699	0.0254488	BLPM
ENSRNOG00000052600	LOC103689982	-0.174415	0.0123149	0.748473	FS30		ENSRNOG00000022999	Ppp2r3a	0.209785	0.00751498	0.45938	FS60		ENSRNOG00000007036	Tgfbr1	-0.246925	0.00180888	0.111349	FS120		ENSRNOG00000017409	Wnt6	0.796502	0.00408212	0.251877	FS180		ENSRNOG00000059784	NA	-0.41721	0.0071386	0.438627	FS360		ENSRNOG00000031167	Srxn1	0.673782	0.000415169	0.0254488	BLPM
ENSRNOG00000015264	Lrrc38	-0.757987	0.0123542	0.748473	FS30		ENSRNOG00000052549	Chga	-0.177025	0.00753081	0.45938	FS60		ENSRNOG00000009299	Adra2c	-0.281315	0.0018042	0.111349	FS120		ENSRNOG00000003977	Dusp1	-0.288623	0.00413233	0.254065	FS180		ENSRNOG00000002270	Hnrnpdl	0.152979	0.0072413	0.443349	FS360		ENSRNOG00000021796	RGD1565166	-0.693216	0.000418337	0.0255514	BLPM
ENSRNOG00000006329	Peli1	0.25584	0.0121681	0.748473	FS30		ENSRNOG00000006048	Ezh2	0.350853	0.0076145	0.46119	FS60		ENSRNOG00000012363	Peli2	0.255997	0.00182963	0.112226	FS120		ENSRNOG00000025764	Mt1	0.557328	0.00415637	0.254633	FS180		ENSRNOG00000015150	Spg7	-0.235824	0.00731211	0.446091	FS360		ENSRNOG00000028156	Pld1	-0.252245	0.000422863	0.025736	BLPM
ENSRNOG00000004303	Timp3	0.189975	0.0122886	0.748473	FS30		ENSRNOG00000038607	Tmem86b	0.725081	0.00761167	0.46119	FS60		ENSRNOG00000005616	Ncoa3	0.246306	0.0018395	0.112431	FS120		ENSRNOG00000014683	Il1rl2	-0.976587	0.00420377	0.255717	FS180		ENSRNOG00000014456	Coq10b	0.231567	0.00740235	0.447091	FS360		ENSRNOG00000007237	Id2	-0.215795	0.000426079	0.0258397	BLPM
ENSRNOG00000014197	Tmem51	-0.372796	0.0122708	0.748473	FS30		ENSRNOG00000003031	Atp2b4	0.220608	0.00767708	0.461706	FS60		ENSRNOG00000012653	Ppp1r13b	0.160535	0.00185078	0.112721	FS120		ENSRNOG00000052573	NA	-0.34505	0.00419185	0.255717	FS180		ENSRNOG00000026705	Dgki	-0.159826	0.00740675	0.447091	FS360		ENSRNOG00000016897	Rlbp1	-0.355175	0.000427698	0.0258463	BLPM
ENSRNOG00000048847	Wdr17	-0.182544	0.0122916	0.748473	FS30		ENSRNOG00000054193	NA	-0.784314	0.00767268	0.461706	FS60		ENSRNOG00000017575	Gins2	0.23545	0.00186471	0.11317	FS120		ENSRNOG00000004109	Zfpm2	-0.252561	0.00423503	0.256048	FS180		ENSRNOG00000011885	Rhpn2	-0.348113	0.00736668	0.447091	FS360		ENSRNOG00000003269	Atp6v0e1	0.299909	0.000432385	0.0260092	BLPM
ENSRNOG00000048782	Wnt7a	-0.225435	0.01204	0.748473	FS30		ENSRNOG00000005668	Ndufa8	-0.175531	0.00777878	0.462314	FS60		ENSRNOG00000021536	Plxdc1	-0.273664	0.00189037	0.114183	FS120		ENSRNOG00000016877	Shisa7	-0.155804	0.00423896	0.256048	FS180		ENSRNOG00000017699	Mill1	-0.683414	0.00748598	0.450288	FS360		ENSRNOG00000006792	Cep57	0.247829	0.000433436	0.0260092	BLPM
ENSRNOG00000015768	Cml5	0.453102	0.0127388	0.759013	FS30		ENSRNOG00000006471	Pvalb	-0.270475	0.00779546	0.462314	FS60		ENSRNOG00000055179	Tsen34	-0.3426	0.00189465	0.114183	FS120		ENSRNOG00000015812	Tm4sf1	-0.331704	0.0042991	0.257871	FS180		ENSRNOG00000060105	Astn2	-0.177012	0.00762084	0.452199	FS360		ENSRNOG00000036693	Slc25a10	0.329949	0.000441696	0.0264122	BLPM
ENSRNOG00000019353	Ctrl	-0.718048	0.0127815	0.759013	FS30		ENSRNOG00000019394	Mpv17l2	-0.162038	0.00776204	0.462314	FS60		ENSRNOG00000000567	Unc5b	-0.238234	0.00190931	0.114665	FS120		ENSRNOG00000059373	AC127013.1	-0.399947	0.00429211	0.257871	FS180		ENSRNOG00000013928	Dsp	-0.42923	0.00764963	0.452199	FS360		ENSRNOG00000001404	Agfg2	0.190208	0.000451064	0.0268627	BLPM
ENSRNOG00000013850	Hes5	-0.297357	0.0128569	0.759013	FS30		ENSRNOG00000061343	NA	-1.91099	0.00773615	0.462314	FS60		ENSRNOG00000013481	Cdh11	-0.159539	0.00195425	0.116759	FS120		ENSRNOG00000002097	Rasl11b	0.247555	0.00436854	0.260908	FS180		ENSRNOG00000005923	Mtmr2	0.139393	0.00754873	0.452199	FS360		ENSRNOG00000001728	Fam43a	0.33946	0.000452371	0.0268627	BLPM
ENSRNOG00000053070	NA	-0.405912	0.0128416	0.759013	FS30		ENSRNOG00000004171	Dnah9	0.184546	0.0079575	0.464603	FS60		ENSRNOG00000021796	RGD1565166	-0.650117	0.00195773	0.116759	FS120		ENSRNOG00000027405	Ccp110	-0.14328	0.00438004	0.260908	FS180		ENSRNOG00000005811	NA	-0.69151	0.00761656	0.452199	FS360		ENSRNOG00000013160	Sash1	-0.27062	0.00045594	0.0269809	BLPM
ENSRNOG00000028236	RGD1309104	0.159058	0.0128616	0.759013	FS30		ENSRNOG00000004265	RGD1559731	0.813092	0.00799727	0.464603	FS60		ENSRNOG00000014046	Sertm1	-0.21236	0.00196538	0.116766	FS120		ENSRNOG00000013089	Kif13b	-0.166477	0.00441946	0.261873	FS180		ENSRNOG00000008222	Timm9	0.229016	0.00764575	0.452199	FS360		ENSRNOG00000052391	Sh3bp5	0.182243	0.000471462	0.0278032	BLPM
ENSRNOG00000058393	Taf15	-0.236607	0.0126838	0.759013	FS30		ENSRNOG00000012557	Lgals5	0.788749	0.00798007	0.464603	FS60		ENSRNOG00000019958	Tmem151b	-0.203898	0.00197139	0.116766	FS120		ENSRNOG00000032817	Vom1r46	1.08782	0.00442666	0.261873	FS180		ENSRNOG00000013223	Fah	-0.207676	0.00771121	0.454272	FS360		ENSRNOG00000022697	Clec14a	-0.542879	0.000487141	0.0286292	BLPM
ENSRNOG00000006999	Wdr78	0.251778	0.0126543	0.759013	FS30		ENSRNOG00000016362	Gpr4	0.631442	0.00788481	0.464603	FS60		ENSRNOG00000019018	Plat	0.294585	0.00199159	0.117559	FS120		ENSRNOG00000001971	Bbx	-0.242835	0.00450583	0.26277	FS180		ENSRNOG00000004281	Cobl	-0.234448	0.00775631	0.454963	FS360		ENSRNOG00000005861	Hsd11b1	-0.217362	0.000507241	0.0297083	BLPM
ENSRNOG00000025516	LOC100911171	0.877462	0.0129742	0.762068	FS30		ENSRNOG00000022343	Alms1	0.161941	0.00797154	0.464603	FS60		ENSRNOG00000024335	Fastkd1	0.275594	0.00201374	0.11846	FS120		ENSRNOG00000016776	Extl1	-0.189151	0.00446509	0.26277	FS180		ENSRNOG00000029876	Gucy1a2	-0.163236	0.00777601	0.454963	FS360		ENSRNOG00000006033	Spon2	-0.746054	0.000517999	0.0302349	BLPM
ENSRNOG00000011028	NA	0.369981	0.0130903	0.762068	FS30		ENSRNOG00000054955	Adgra1	-0.210846	0.00790516	0.464603	FS60		ENSRNOG00000001720	Hes1	0.450087	0.00204052	0.119222	FS120		ENSRNOG00000045554	LOC102551901	-0.334124	0.00450357	0.26277	FS180		ENSRNOG00000019140	Banp	0.222597	0.00785234	0.456314	FS360		ENSRNOG00000022386	Opalin	-0.303904	0.000520267	0.030264	BLPM
ENSRNOG00000001431	Rasa4	-0.542265	0.0130539	0.762068	FS30		ENSRNOG00000004141	Vasn	0.410398	0.00817783	0.472634	FS60		ENSRNOG00000002139	RGD1311575	-0.164831	0.00203947	0.119222	FS120		ENSRNOG00000047023	Aldh1l1	-0.199245	0.00451815	0.26277	FS180		ENSRNOG00000013585	Nmnat3	-0.410909	0.00783811	0.456314	FS360		ENSRNOG00000042717	Ciart	0.485859	0.00052899	0.0305635	BLPM
ENSRNOG00000018915	Tagap	0.654351	0.0130903	0.762068	FS30		ENSRNOG00000007539	Rsad2	0.625122	0.00819085	0.472634	FS60		ENSRNOG00000021824	Dnajb1	0.198013	0.00213741	0.124461	FS120		ENSRNOG00000060228	NA	0.357248	0.00450455	0.26277	FS180		ENSRNOG00000027919	Rdh13	0.240619	0.00791016	0.458121	FS360		ENSRNOG00000053875	Nacad	-0.18698	0.000528787	0.0305635	BLPM
ENSRNOG00000052273	3110040N11Rik	0.247936	0.0135418	0.77708	FS30		ENSRNOG00000028493	Ppp1r15b	0.17022	0.0083126	0.478045	FS60		ENSRNOG00000002137	Aasdh	-0.283192	0.0021568	0.125167	FS120		ENSRNOG00000001726	Tmem44	-0.283645	0.00457823	0.263592	FS180		ENSRNOG00000033608	Cd276	-0.278484	0.00795111	0.458942	FS360		ENSRNOG00000027784	Tsku	0.671455	0.000539776	0.0310816	BLPM
ENSRNOG00000059412	AC107580.4	0.580459	0.0134929	0.77708	FS30		ENSRNOG00000052070	Aldh1a3	0.9637	0.00834981	0.478573	FS60		ENSRNOG00000046834	C3	-0.689853	0.00219024	0.126681	FS120		ENSRNOG00000003645	Hnrnpab	0.198263	0.00457269	0.263592	FS180		ENSRNOG00000057347	Cebpb	-0.451251	0.00801043	0.460815	FS360		ENSRNOG00000023603	Amer3	0.256701	0.000551134	0.0316292	BLPM
ENSRNOG00000001375	Gal3st4	-0.448056	0.0141748	0.77708	FS30		ENSRNOG00000005039	Tfpi	0.203344	0.00841058	0.479394	FS60		ENSRNOG00000002278	Tec	-0.513638	0.00221659	0.127776	FS120		ENSRNOG00000055590	NA	-0.436901	0.00456727	0.263592	FS180		ENSRNOG00000025864	Lemd2	0.398927	0.00807411	0.462925	FS360		ENSRNOG00000060706	NA	-0.695979	0.000557545	0.0318901	BLPM
ENSRNOG00000019221	Gstm4	-0.827909	0.0140785	0.77708	FS30		ENSRNOG00000009470	Flnb	0.235911	0.00842027	0.479394	FS60		ENSRNOG00000013194	Rps6ka2	0.190693	0.00222695	0.127946	FS120		ENSRNOG00000004281	Cobl	-0.247711	0.00463329	0.264544	FS180		ENSRNOG00000007990	Adipor2	0.181719	0.0081049	0.463141	FS360		ENSRNOG00000008036	Dennd4c	-0.199509	0.000559944	0.0319205	BLPM
ENSRNOG00000006353	Gyltl1b	0.790347	0.0143816	0.77708	FS30		ENSRNOG00000051570	AABR07001910.1	0.589785	0.00849259	0.481905	FS60		ENSRNOG00000016498	NA	1.29156	0.00224346	0.128466	FS120		ENSRNOG00000005550	Lrfn5	-0.154604	0.00464085	0.264544	FS180		ENSRNOG00000014241	Ece1	0.155336	0.00818897	0.46639	FS360		ENSRNOG00000057931	NA	1.34799	0.000562802	0.0319769	BLPM
ENSRNOG00000005386	Kitlg	0.191758	0.0135156	0.77708	FS30		ENSRNOG00000012294	Heph	0.400562	0.00865426	0.486233	FS60		ENSRNOG00000000075	Mtf2	0.206408	0.00231216	0.128601	FS120		ENSRNOG00000016281	Col4a1	0.174458	0.00463331	0.264544	FS180		ENSRNOG00000019161	Cpeb1	0.156918	0.00849475	0.468699	FS360		ENSRNOG00000033397	Adamts20	0.341399	0.000573012	0.0324492	BLPM
ENSRNOG00000004642	Lmx1a	0.732235	0.0141465	0.77708	FS30		ENSRNOG00000048558	NA	-0.652051	0.00864784	0.486233	FS60		ENSRNOG00000015904	Wfdc1	0.313078	0.00231082	0.128601	FS120		ENSRNOG00000000142	Plxdc2	-0.160077	0.00468321	0.266077	FS180		ENSRNOG00000050994	Cttn	0.134924	0.00840552	0.468699	FS360		ENSRNOG00000019937	Kcnk1	0.205159	0.000585741	0.0330605	BLPM
ENSRNOG00000015196	LOC102547897	-0.622362	0.0143285	0.77708	FS30		ENSRNOG00000054879	Zic2	0.427528	0.00860043	0.486233	FS60		ENSRNOG00000017800	Foxc1	-0.360569	0.00231296	0.128601	FS120		ENSRNOG00000003251	B3galt2	-0.182444	0.00478921	0.269665	FS180		ENSRNOG00000026490	Dnm3	-0.128275	0.00833085	0.468699	FS360		ENSRNOG00000046615	NA	-0.475032	0.000592315	0.0333216	BLPM
ENSRNOG00000058094	Lyst	0.191588	0.0143546	0.77708	FS30		ENSRNOG00000021525	Nbeal1	0.176384	0.00876101	0.490616	FS60		ENSRNOG00000017879	Gab1	-0.210007	0.00228349	0.128601	FS120		ENSRNOG00000030776	Sytl2	-0.254439	0.00479335	0.269665	FS180		ENSRNOG00000016102	Ebf3	0.97033	0.00842637	0.468699	FS360		ENSRNOG00000033855	LOC100361103	1.39174	0.000594777	0.0333504	BLPM
ENSRNOG00000022566	NA	-0.960689	0.0143854	0.77708	FS30		ENSRNOG00000002525	Ptgs2	-0.226448	0.00885984	0.492919	FS60		ENSRNOG00000018509	Cx3cr1	-0.297293	0.00228356	0.128601	FS120		ENSRNOG00000045611	LOC100911403	1.07787	0.00478465	0.269665	FS180		ENSRNOG00000050933	LOC680097	-0.171888	0.00849709	0.468699	FS360		ENSRNOG00000005695	Mgp	0.548912	0.000600998	0.0335891	BLPM
ENSRNOG00000011211	Pex5l	-0.178589	0.0142569	0.77708	FS30		ENSRNOG00000007118	Eva1a	0.527115	0.00885656	0.492919	FS60		ENSRNOG00000018766	Rrp8	0.26361	0.00229974	0.128601	FS120		ENSRNOG00000004040	Abca8	-0.248604	0.00481977	0.270268	FS180		ENSRNOG00000024294	NA	-0.256551	0.00850291	0.468699	FS360		ENSRNOG00000021691	Ccdc92	0.272376	0.000618062	0.0344303	BLPM
ENSRNOG00000047276	Pkm	-0.297929	0.0137898	0.77708	FS30		ENSRNOG00000045585	Dpy19l2	1.09462	0.00898286	0.49814	FS60		ENSRNOG00000020673	Pbxip1	-0.256923	0.00228903	0.128601	FS120		ENSRNOG00000013140	Pdzd2	0.186256	0.00484552	0.27083	FS180		ENSRNOG00000021090	Pygm	-0.174264	0.00829871	0.468699	FS360		ENSRNOG00000022764	Evi2a	-0.228117	0.000630757	0.0350234	BLPM
ENSRNOG00000019018	Plat	0.25563	0.0143328	0.77708	FS30		ENSRNOG00000010524	Cryab	-0.221056	0.00906883	0.50128	FS60		ENSRNOG00000046313	Basp1	-0.272319	0.00227448	0.128601	FS120		ENSRNOG00000051612	NA	0.872843	0.0048918	0.272532	FS180		ENSRNOG00000012324	Soga3	-0.13048	0.00837112	0.468699	FS360		ENSRNOG00000009982	Pnp	-0.228836	0.000644491	0.0356702	BLPM
ENSRNOG00000048095	RGD1564801	1.55863	0.0136321	0.77708	FS30		ENSRNOG00000061099	AABR07033324.1	-0.397709	0.00910541	0.501679	FS60		ENSRNOG00000055956	AABR07015078.1	2.63764	0.00230287	0.128601	FS120		ENSRNOG00000010658	Cth	0.444117	0.00491338	0.272851	FS180		ENSRNOG00000001783	Tra2b	0.12808	0.00850255	0.468699	FS360		ENSRNOG00000015560	RGD1310712	0.185686	0.000647778	0.0357365	BLPM
ENSRNOG00000047471	Rsph4a	0.68889	0.0140355	0.77708	FS30		ENSRNOG00000016562	Zfp191	0.233129	0.00918546	0.504462	FS60		ENSRNOG00000009891	Pcf11	0.154423	0.00234387	0.1299	FS120		ENSRNOG00000008012	Abcb1a	-0.170096	0.00513368	0.283453	FS180		ENSRNOG00000014237	Zfp503	0.459822	0.00830142	0.468699	FS360		ENSRNOG00000016448	Eef2k	0.262812	0.000655557	0.0359338	BLPM
ENSRNOG00000037695	Sgpp2	-0.164562	0.0137921	0.77708	FS30		ENSRNOG00000049995	LOC100911874	-0.669521	0.00928129	0.508091	FS60		ENSRNOG00000061498	NA	-0.821645	0.00235641	0.130177	FS120		ENSRNOG00000012494	Kctd14	0.561584	0.00515369	0.283453	FS180		ENSRNOG00000007478	Cry2	0.131411	0.00861386	0.471817	FS360		ENSRNOG00000032703	Rasgrp3	-0.313352	0.000654409	0.0359338	BLPM
ENSRNOG00000028187	Sp9	-0.729151	0.0142225	0.77708	FS30		ENSRNOG00000014899	NA	0.888417	0.00943381	0.508295	FS60		ENSRNOG00000017136	Syt17	-0.195935	0.00236867	0.130436	FS120		ENSRNOG00000024207	Fgfrl1	-0.301451	0.0051406	0.283453	FS180		ENSRNOG00000012347	Gata2	-0.389237	0.00861453	0.471817	FS360		ENSRNOG00000015904	Wfdc1	0.337934	0.000662824	0.036216	BLPM
ENSRNOG00000037196	Spag17	0.549133	0.0138547	0.77708	FS30		ENSRNOG00000019447	Ecel1	0.657901	0.00940842	0.508295	FS60		ENSRNOG00000010652	Dock6	-0.302191	0.00237706	0.130481	FS120		ENSRNOG00000003888	Rgs13	-0.521538	0.0053437	0.286684	FS180		ENSRNOG00000004305	Abl2	0.160174	0.00889225	0.474332	FS360		ENSRNOG00000015794	Fam83d	0.497225	0.000670027	0.0363554	BLPM
ENSRNOG00000007568	Spata6	0.306366	0.0134752	0.77708	FS30		ENSRNOG00000025167	Sema4b	0.257293	0.00941225	0.508295	FS60		ENSRNOG00000019667	Ppfibp2	-0.276055	0.00241657	0.132229	FS120		ENSRNOG00000004517	Igf1	0.35512	0.00530066	0.286684	FS180		ENSRNOG00000004294	Ascl1	-0.415173	0.0088038	0.474332	FS360		ENSRNOG00000049703	NA	-0.670115	0.000669241	0.0363554	BLPM
ENSRNOG00000028158	Tex22	-0.948057	0.0139891	0.77708	FS30		ENSRNOG00000033579	Glt8d2	0.627474	0.00939964	0.508295	FS60		ENSRNOG00000031773	Cngb1	2.72325	0.00243968	0.13307	FS120		ENSRNOG00000013036	Epha8	0.30413	0.00530721	0.286684	FS180		ENSRNOG00000027954	Cdh15	-0.495746	0.00895621	0.474332	FS360		ENSRNOG00000007324	Plxna2	0.263691	0.000671753	0.0363554	BLPM
ENSRNOG00000001407	Tfr2	0.770166	0.0141927	0.77708	FS30		ENSRNOG00000057214	NA	0.798775	0.00936245	0.508295	FS60		ENSRNOG00000001414	Serpine1	1.24417	0.0024631	0.133924	FS120		ENSRNOG00000018867	Klhdc7a	-0.395177	0.00536232	0.286684	FS180		ENSRNOG00000000275	Fam13c	0.195318	0.00872152	0.474332	FS360		ENSRNOG00000013089	Kif13b	-0.180931	0.000682201	0.0368044	BLPM
ENSRNOG00000016665	Tpra1	-0.272361	0.0138107	0.77708	FS30		ENSRNOG00000019536	Smim3	0.357907	0.00953046	0.511888	FS60		ENSRNOG00000000700	Tmem119	0.505971	0.00252824	0.135295	FS120		ENSRNOG00000030486	Prdm6	0.916802	0.00523467	0.286684	FS180		ENSRNOG00000015380	Jup	-0.157374	0.00896479	0.474332	FS360		ENSRNOG00000015596	Efhd1	-0.32166	0.000738287	0.0396333	BLPM
ENSRNOG00000011989	Vat1l	0.471147	0.0141528	0.77708	FS30		ENSRNOG00000014806	Pnkd	-0.148897	0.00956507	0.511998	FS60		ENSRNOG00000003242	Gulp1	-0.417044	0.00254326	0.135295	FS120		ENSRNOG00000041989	NA	-0.320852	0.00533559	0.286684	FS180		ENSRNOG00000003614	Mgat5	-0.145559	0.00875658	0.474332	FS360		ENSRNOG00000003784	Rilp	-0.757415	0.000739272	0.0396333	BLPM
ENSRNOG00000008346	Itgb6	0.789299	0.0145733	0.780914	FS30		ENSRNOG00000032070	Dync2h1	0.16093	0.00965241	0.511998	FS60		ENSRNOG00000003936	Pwwp2a	0.186646	0.00250093	0.135295	FS120		ENSRNOG00000050539	Fbln5	0.522345	0.00533504	0.286684	FS180		ENSRNOG00000054917	Mrgpre	-0.360778	0.00870511	0.474332	FS360		ENSRNOG00000016033	Endog	-0.375776	0.000748113	0.0398574	BLPM
ENSRNOG00000003111	Ovca2	0.245356	0.0145927	0.780914	FS30		ENSRNOG00000049468	LOC102546937	0.768103	0.0096417	0.511998	FS60		ENSRNOG00000010663	Col6a5	0.931032	0.00250729	0.135295	FS120		ENSRNOG00000055451	Gcnt4	0.423956	0.00534151	0.286684	FS180		ENSRNOG00000038365	Plekha2	0.256553	0.00880118	0.474332	FS360		ENSRNOG00000014548	Nedd9	0.226093	0.000747441	0.0398574	BLPM
ENSRNOG00000012830	Paqr8	-0.154691	0.0146376	0.780914	FS30		ENSRNOG00000057806	Trpm7	0.184204	0.00960038	0.511998	FS60		ENSRNOG00000017765	Net1	0.258776	0.00253676	0.135295	FS120		ENSRNOG00000058003	Spon1	-0.12932	0.00535757	0.286684	FS180		ENSRNOG00000003888	Rgs13	-0.457973	0.00889164	0.474332	FS360		ENSRNOG00000004932	Sel1l3	-0.216406	0.000763581	0.0405551	BLPM
ENSRNOG00000011238	Tiparp	0.259246	0.0146275	0.780914	FS30		ENSRNOG00000019503	Rec8	0.826732	0.00970437	0.51316	FS60		ENSRNOG00000018937	Gstm7	-0.2115	0.0025371	0.135295	FS120		ENSRNOG00000016907	Ppp5c	0.205249	0.00542373	0.28907	FS180		ENSRNOG00000026136	Tnfaip8	0.27975	0.00894648	0.474332	FS360		ENSRNOG00000004262	NA	-0.572845	0.000777797	0.0411823	BLPM
ENSRNOG00000026055	Neurod6	0.220149	0.0147274	0.78328	FS30		ENSRNOG00000018747	Elmo2	-0.152054	0.00974139	0.513528	FS60		ENSRNOG00000028041	Tnnt1	1.34522	0.00253912	0.135295	FS120		ENSRNOG00000014876	Lpin2	0.130562	0.00546416	0.289432	FS180		ENSRNOG00000048782	Wnt7a	-0.199795	0.00887749	0.474332	FS360		ENSRNOG00000045605	Uxs1	0.241131	0.000782612	0.0413094	BLPM
ENSRNOG00000013101	Pcdh8	-0.182246	0.0148751	0.7887	FS30		ENSRNOG00000050978	LOC100911295	0.440477	0.00982457	0.514837	FS60		ENSRNOG00000012531	Ephb2	0.252144	0.00256459	0.135538	FS120		ENSRNOG00000053706	Lonrf1	-0.2351	0.00545735	0.289432	FS180		ENSRNOG00000011826	Lzts1	0.173701	0.00899362	0.474393	FS360		ENSRNOG00000036699	RGD1306926	0.323145	0.000791317	0.0416403	BLPM
ENSRNOG00000014347	Slc4a2	0.492169	0.0150131	0.793578	FS30		ENSRNOG00000054990	NA	0.339175	0.00982651	0.514837	FS60		ENSRNOG00000029763	NA	0.788297	0.00257141	0.135538	FS120		ENSRNOG00000022155	RGD1560289	0.596565	0.00552405	0.290815	FS180		ENSRNOG00000019718	Galnt15	0.635373	0.00905955	0.47537	FS360		ENSRNOG00000010174	Enpp4	0.209996	0.000796457	0.0417822	BLPM
ENSRNOG00000047102	Popdc3	-0.548839	0.0151412	0.797444	FS30		ENSRNOG00000004448	Acss3	0.321192	0.0101764	0.518907	FS60		ENSRNOG00000050485	Gas1	-0.692879	0.00255779	0.135538	FS120		ENSRNOG00000048824	Rnf165	0.242954	0.00551426	0.290815	FS180		ENSRNOG00000001963	Mx2	-0.441821	0.00906761	0.47537	FS360		ENSRNOG00000024757	Endod1	0.292743	0.000805089	0.0421059	BLPM
ENSRNOG00000012480	Pxylp1	0.247105	0.0151788	0.797444	FS30		ENSRNOG00000008673	Arpc3	-0.166273	0.0101194	0.518907	FS60		ENSRNOG00000015701	Rreb1	0.274717	0.00259184	0.136198	FS120		ENSRNOG00000002979	Tbx19	0.919613	0.00559207	0.290838	FS180		ENSRNOG00000011317	Pkn2	0.13475	0.00916461	0.478991	FS360		ENSRNOG00000019958	Tmem151b	-0.276644	0.000808029	0.0421309	BLPM
ENSRNOG00000055793	AABR07033287.1	-0.86854	0.0153049	0.799193	FS30		ENSRNOG00000013578	Trem2	-0.511163	0.0101896	0.518907	FS60		ENSRNOG00000015736	Dhrs3	-0.287818	0.00261651	0.137077	FS120		ENSRNOG00000009299	Adra2c	-0.237289	0.00558673	0.290838	FS180		ENSRNOG00000003109	Btbd17	-0.284527	0.00928492	0.480949	FS360		ENSRNOG00000025768	Clk1	0.21664	0.000825406	0.042906	BLPM
ENSRNOG00000046744	Ankrd29	-0.239778	0.0152962	0.799193	FS30		ENSRNOG00000013674	Megf10	0.21427	0.010134	0.518907	FS60		ENSRNOG00000014548	Nedd9	0.222292	0.00264226	0.138006	FS120		ENSRNOG00000018461	Pdgfrb	-0.166552	0.00558499	0.290838	FS180		ENSRNOG00000051850	NA	-0.194081	0.00928625	0.480949	FS360		ENSRNOG00000010240	Fam46a	0.721255	0.000840757	0.0435716	BLPM
ENSRNOG00000005513	Srsf5	0.168603	0.0154874	0.80628	FS30		ENSRNOG00000020197	Cd248	0.708188	0.0101357	0.518907	FS60		ENSRNOG00000057072	Slc12a3	0.767558	0.00265195	0.138094	FS120		ENSRNOG00000048961	Bhlhe41	0.264829	0.00558915	0.290838	FS180		ENSRNOG00000000040	RGD1304622	-0.37284	0.00926427	0.480949	FS360		ENSRNOG00000015225	Gramd3	0.217805	0.000856103	0.0440996	BLPM
ENSRNOG00000021966	Il17rd	0.330245	0.0156372	0.80694	FS30		ENSRNOG00000021041	Fam171a2	-0.172249	0.0101218	0.518907	FS60		ENSRNOG00000052573	NA	-0.356416	0.00266315	0.138259	FS120		ENSRNOG00000018445	Agt	0.14717	0.00570247	0.295687	FS180		ENSRNOG00000039120	NA	-0.500405	0.00932288	0.481392	FS360		ENSRNOG00000003219	Trim16	-0.524968	0.000853741	0.0440996	BLPM
ENSRNOG00000022283	Lhfpl5	-0.307018	0.0156275	0.80694	FS30		ENSRNOG00000021817	Irak2	0.367926	0.010208	0.518907	FS60		ENSRNOG00000017511	Dcdc2	-0.381476	0.00270181	0.139426	FS120		ENSRNOG00000007338	Fbln2	0.283432	0.00576477	0.29802	FS180		ENSRNOG00000016848	Fzd4	0.243524	0.00944896	0.483533	FS360		ENSRNOG00000019582	Mthfd1l	0.227742	0.000859108	0.0441215	BLPM
ENSRNOG00000057161	NA	0.192611	0.0156405	0.80694	FS30		ENSRNOG00000054891	Cnot6	0.22626	0.0101993	0.518907	FS60		ENSRNOG00000051570	AABR07001910.1	0.628065	0.00269531	0.139426	FS120		ENSRNOG00000014034	Olfml2a	0.224695	0.00581006	0.299462	FS180		ENSRNOG00000047098	Hbb-b1	-0.334798	0.00943232	0.483533	FS360		ENSRNOG00000006410	Akap5	0.193404	0.000864276	0.0442541	BLPM
ENSRNOG00000059112	NA	-0.891087	0.0158437	0.812557	FS30		ENSRNOG00000057568	NA	-0.899925	0.0100886	0.518907	FS60		ENSRNOG00000008725	Slc37a3	-0.224683	0.00271314	0.139593	FS120		ENSRNOG00000053039	NA	-0.787767	0.0058539	0.300821	FS180		ENSRNOG00000011211	Pex5l	-0.157237	0.0094253	0.483533	FS360		ENSRNOG00000015655	Ptgfrn	0.235532	0.000867785	0.0443011	BLPM
ENSRNOG00000006913	Rpain	-0.368385	0.0158117	0.812557	FS30		ENSRNOG00000058006	Sncg	0.451682	0.0100486	0.518907	FS60		ENSRNOG00000002930	Ppl	0.34755	0.0027396	0.139703	FS120		ENSRNOG00000055160	NA	-0.52604	0.00587944	0.301234	FS180		ENSRNOG00000042414	Nat14	-0.211444	0.00954622	0.484174	FS360		ENSRNOG00000037695	Sgpp2	-0.195799	0.000876103	0.0445926	BLPM
ENSRNOG00000015465	Cep72	0.768524	0.0159488	0.814217	FS30		ENSRNOG00000007679	Cyth4	-0.330964	0.0103012	0.519013	FS60		ENSRNOG00000015239	Ginm1	-0.265576	0.0027313	0.139703	FS120		ENSRNOG00000007478	Cry2	0.133437	0.00595833	0.302574	FS180		ENSRNOG00000021536	Plxdc1	-0.224644	0.0094918	0.484174	FS360		ENSRNOG00000004863	Mpped2	-0.185258	0.000890552	0.0451935	BLPM
ENSRNOG00000012546	Frmpd1	-0.262379	0.0160178	0.814217	FS30		ENSRNOG00000012363	Peli2	0.255057	0.0102799	0.519013	FS60		ENSRNOG00000018780	Sh3rf2	-0.78637	0.00273913	0.139703	FS120		ENSRNOG00000012795	Cables1	0.259504	0.00593832	0.302574	FS180		ENSRNOG00000039815	Zfp512	-0.142468	0.00953193	0.484174	FS360		ENSRNOG00000014096	Nr3c1	-0.230552	0.00091347	0.0462194	BLPM
ENSRNOG00000031249	Slco1a2	0.805311	0.0160167	0.814217	FS30		ENSRNOG00000014361	Edn1	-0.598414	0.0102562	0.519013	FS60		ENSRNOG00000060995	AABR07043711.2	0.750746	0.00277548	0.141116	FS120		ENSRNOG00000028097	Slc7a14	-0.137897	0.00594101	0.302574	FS180		ENSRNOG00000004918	Kcna4	-0.167223	0.00964548	0.48526	FS360		ENSRNOG00000011407	Pragmin	0.411508	0.000936457	0.0472427	BLPM
ENSRNOG00000019372	Pc	-0.132831	0.0160876	0.81536	FS30		ENSRNOG00000001073	RGD1563482	-0.426143	0.0104795	0.52017	FS60		ENSRNOG00000033110	Svep1	0.280127	0.00279159	0.141517	FS120		ENSRNOG00000003348	Rasd1	0.24441	0.00600246	0.303919	FS180		ENSRNOG00000005634	Lingo2	-0.224174	0.00965256	0.48526	FS360		ENSRNOG00000009037	Sulf1	0.474983	0.00097016	0.048799	BLPM
ENSRNOG00000016848	Fzd4	0.247287	0.0161374	0.815481	FS30		ENSRNOG00000004303	Timp3	0.334597	0.0105374	0.52017	FS60		ENSRNOG00000011317	Pkn2	0.18255	0.00282634	0.142859	FS120		ENSRNOG00000002414	Tfcp2l1	0.386556	0.00611471	0.307123	FS180		ENSRNOG00000050578	Rheb	0.123324	0.00960587	0.48526	FS360		ENSRNOG00000016812	Adamts16	-0.824579	0.000980397	0.0488826	BLPM
ENSRNOG00000056855	AABR07042397.1	-1.31548	0.0162497	0.816368	FS30		ENSRNOG00000013733	Ppp4r1	0.220052	0.0104771	0.52017	FS60		ENSRNOG00000059097	Ddx60	-0.845093	0.00284229	0.143245	FS120		ENSRNOG00000010967	Cdc37l1	0.142751	0.00611757	0.307123	FS180		ENSRNOG00000011071	Nt5e	0.232811	0.00971427	0.486935	FS360		ENSRNOG00000039832	Gpr12	0.328984	0.000976558	0.0488826	BLPM
ENSRNOG00000047686	NA	-0.180318	0.0162349	0.816368	FS30		ENSRNOG00000021102	Scn1b	-0.213891	0.0105139	0.52017	FS60		ENSRNOG00000001251	Grifin	-0.895302	0.00288115	0.144323	FS120		ENSRNOG00000015150	Spg7	-0.233893	0.00611926	0.307123	FS180		ENSRNOG00000007118	Eva1a	0.514995	0.00977783	0.487147	FS360		ENSRNOG00000001091	Hip1r	-0.184595	0.00098	0.0488826	BLPM
ENSRNOG00000003654	Cldn9	-0.449383	0.0163988	0.821465	FS30		ENSRNOG00000042340	LOC679894	0.239457	0.0105277	0.52017	FS60		ENSRNOG00000018226	Zcchc14	0.216309	0.00288666	0.144323	FS120		ENSRNOG00000019265	Pcdh12	-0.521007	0.00616856	0.308697	FS180		ENSRNOG00000052776	NA	-0.904244	0.00980376	0.487147	FS360		ENSRNOG00000013602	LOC100911993	0.319654	0.00100489	0.0498248	BLPM
ENSRNOG00000015440	Wrn	0.250881	0.0165416	0.826219	FS30		ENSRNOG00000049057	Znrf2	0.18726	0.0104254	0.52017	FS60		ENSRNOG00000033517	NA	-0.840529	0.00288881	0.144323	FS120		ENSRNOG00000000581	Cdc40	0.154658	0.00621103	0.309026	FS180		ENSRNOG00000054831	NA	-0.375254	0.00977115	0.487147	FS360		ENSRNOG00000055590	NA	-0.447054	0.00100512	0.0498248	BLPM
ENSRNOG00000018003	F2rl1	0.642098	0.0166884	0.828927	FS30		ENSRNOG00000061059	AABR07027519.1	0.650859	0.0103809	0.52017	FS60		ENSRNOG00000019184	Npr3	-0.541515	0.00291534	0.145228	FS120		ENSRNOG00000017021	Galnt18	-0.153347	0.00619632	0.309026	FS180		ENSRNOG00000056228	Atp10a	0.266474	0.0101193	0.499931	FS360		ENSRNOG00000055390	NA	-0.878837	0.00102335	0.0505819	BLPM
ENSRNOG00000013092	Lonrf3	0.175606	0.0166921	0.828927	FS30		ENSRNOG00000051787	NA	0.781436	0.010636	0.523524	FS60		ENSRNOG00000017212	Spsb1	0.288015	0.00293539	0.145456	FS120		ENSRNOG00000005964	Nr4a3	-0.157812	0.00623393	0.309271	FS180		ENSRNOG00000002265	Casr	-0.515799	0.0101021	0.499931	FS360		ENSRNOG00000061031	AABR07028245.1	0.565833	0.00102937	0.0507328	BLPM
ENSRNOG00000053258	Faim2	0.223244	0.0167908	0.831436	FS30		ENSRNOG00000008946	NA	1.26045	0.0108187	0.530988	FS60		ENSRNOG00000025895	Sdpr	0.340461	0.00293681	0.145456	FS120		ENSRNOG00000003078	Dcaf6	0.122217	0.0063035	0.311824	FS180		ENSRNOG00000010799	Ccrn4l	0.201881	0.0103098	0.503522	FS360		ENSRNOG00000042960	Rgcc	-0.230328	0.00103516	0.0508715	BLPM
ENSRNOG00000058248	Ccdc85c	-0.577009	0.0171089	0.83273	FS30		ENSRNOG00000018217	Syt5	-0.18515	0.0110044	0.535066	FS60		ENSRNOG00000000130	Dnajb5	0.179413	0.00303654	0.149186	FS120		ENSRNOG00000019937	Kcnk1	0.169524	0.00634708	0.31308	FS180		ENSRNOG00000010763	Fam181b	-0.30969	0.0102502	0.503522	FS360		ENSRNOG00000000307	Mical1	0.319317	0.00110343	0.0540714	BLPM
ENSRNOG00000000521	Cdkn1a	0.365343	0.0169904	0.83273	FS30		ENSRNOG00000020517	Prrg2	0.714288	0.0110057	0.535066	FS60		ENSRNOG00000000599	Lama4	-0.244289	0.00304338	0.149186	FS120		ENSRNOG00000057923	NA	-0.428943	0.0064265	0.316092	FS180		ENSRNOG00000019987	Scand1	-0.252459	0.0103289	0.503522	FS360		ENSRNOG00000048800	Nr3c1	-0.206951	0.0011363	0.0555228	BLPM
ENSRNOG00000037718	Cfap52	0.341162	0.0170346	0.83273	FS30		ENSRNOG00000049553	LOC100359766	1.20614	0.0111095	0.535066	FS60		ENSRNOG00000011771	Ptp4a1	0.256278	0.00305539	0.149186	FS120		ENSRNOG00000014532	Lbp	0.774884	0.00646429	0.316981	FS180		ENSRNOG00000021812	Scx	0.672619	0.0103025	0.503522	FS360		ENSRNOG00000043465	Arc	0.285139	0.00115074	0.0560233	BLPM
ENSRNOG00000040005	Ndufa1	-1.38766	0.0170544	0.83273	FS30		ENSRNOG00000049792	Glra3	0.799965	0.0111211	0.535066	FS60		ENSRNOG00000016831	Serpinh1	-0.234942	0.00305142	0.149186	FS120		ENSRNOG00000018087	Vim	0.216767	0.00648141	0.316981	FS180		ENSRNOG00000003237	Tp53bp2	0.166264	0.0103389	0.503522	FS360		ENSRNOG00000024207	Fgfrl1	-0.345309	0.00115309	0.0560233	BLPM
ENSRNOG00000016417	RGD1565635	-0.378493	0.0172103	0.83273	FS30		ENSRNOG00000054752	NA	0.881408	0.0110646	0.535066	FS60		ENSRNOG00000042340	LOC679894	0.218818	0.00305456	0.149186	FS120		ENSRNOG00000010233	Cald1	0.201039	0.00657381	0.319684	FS180		ENSRNOG00000020918	Ccnd1	0.17824	0.0104548	0.507724	FS360		ENSRNOG00000002158	Ibsp	1.02225	0.00116573	0.0564771	BLPM
ENSRNOG00000011171	Rims3	-0.345343	0.0172313	0.83273	FS30		ENSRNOG00000057451	Itga5	0.548124	0.0110367	0.535066	FS60		ENSRNOG00000010832	Pdgfrl	-0.726603	0.00307427	0.149684	FS120		ENSRNOG00000017976	Slco2b1	-0.179922	0.00656909	0.319684	FS180		ENSRNOG00000022414	Zfp142	-0.136362	0.0105792	0.512312	FS360		ENSRNOG00000013101	Pcdh8	-0.230116	0.00117656	0.0568405	BLPM
ENSRNOG00000011817	Rpl22l1	0.211265	0.0170522	0.83273	FS30		ENSRNOG00000058660	NA	-0.40374	0.0110067	0.535066	FS60		ENSRNOG00000050321	Zzz3	0.161592	0.00308335	0.149703	FS120		ENSRNOG00000014290	Grm1	-0.141693	0.0066189	0.320594	FS180		ENSRNOG00000049115	Ccr5	0.284161	0.0106452	0.512613	FS360		ENSRNOG00000011068	Papss2	-0.321458	0.001246	0.0600257	BLPM
ENSRNOG00000011955	Rplp1	0.270925	0.0172519	0.83273	FS30		ENSRNOG00000011305	Sox10	-0.201743	0.0112883	0.54035	FS60		ENSRNOG00000016210	Micalcl	0.698376	0.00309906	0.150043	FS120		ENSRNOG00000016562	Zfp191	0.207635	0.00662976	0.320594	FS180		ENSRNOG00000003714	Clk4	0.200079	0.01064	0.512613	FS360		ENSRNOG00000017419	Map3k4	0.206508	0.00125173	0.0601323	BLPM
ENSRNOG00000002305	Slc15a2	-0.145497	0.0170642	0.83273	FS30		ENSRNOG00000058457	Chtop	-0.431723	0.0112942	0.54035	FS60		ENSRNOG00000049115	Ccr5	0.31386	0.0031513	0.152145	FS120		ENSRNOG00000003205	Ldb2	-0.207047	0.0066522	0.320778	FS180		ENSRNOG00000039668	Col8a1	0.762089	0.0107776	0.517535	FS360		ENSRNOG00000014046	Sertm1	-0.195296	0.00125886	0.0603056	BLPM
ENSRNOG00000008129	Pla2r1	-0.929191	0.0174727	0.841031	FS30		ENSRNOG00000046171	NA	0.497034	0.0113417	0.541105	FS60		ENSRNOG00000015829	Trpm1	1.54972	0.00317432	0.152829	FS120		ENSRNOG00000016448	Eef2k	0.196735	0.00687808	0.330744	FS180		ENSRNOG00000005342	Rassf5	-0.253342	0.0108262	0.517703	FS360		ENSRNOG00000005882	Tle1	-0.174961	0.00128266	0.061274	BLPM
ENSRNOG00000060129	Zfp655	0.17625	0.0176417	0.846802	FS30		ENSRNOG00000012074	Ifngr1	0.232741	0.0113769	0.541272	FS60		ENSRNOG00000004141	Vasn	0.354289	0.00322735	0.153319	FS120		ENSRNOG00000016411	LOC100360573	0.351043	0.00695812	0.333041	FS180		ENSRNOG00000039191	Yjefn3	-0.315379	0.0108415	0.517703	FS360		ENSRNOG00000026177	Mgam	-0.307819	0.0012915	0.0615243	BLPM
ENSRNOG00000020832	C2cd4d	-0.854907	0.0178001	0.850892	FS30		ENSRNOG00000014571	Dbndd2	-0.173469	0.0114441	0.541456	FS60		ENSRNOG00000008091	Gins1	-0.881586	0.00319527	0.153319	FS120		ENSRNOG00000018000	Ranbp10	0.207015	0.00698389	0.333041	FS180		ENSRNOG00000051977	Mmrn2	0.28166	0.0108768	0.517946	FS360		ENSRNOG00000020811	Il6r	0.264613	0.00129772	0.0616491	BLPM
ENSRNOG00000026870	Clic6	0.688135	0.0178257	0.850892	FS30		ENSRNOG00000020255	Sars	-0.14564	0.0114242	0.541456	FS60		ENSRNOG00000015113	Mocos	-0.881851	0.00321255	0.153319	FS120		ENSRNOG00000052899	NA	-0.256566	0.00697565	0.333041	FS180		ENSRNOG00000038375	NA	0.739463	0.0109516	0.520063	FS360		ENSRNOG00000059244	Fzd8	0.557094	0.00132288	0.0626698	BLPM
ENSRNOG00000019017	Gstm6	-0.368382	0.0181127	0.851563	FS30		ENSRNOG00000002270	Hnrnpdl	0.1561	0.0116928	0.544309	FS60		ENSRNOG00000019771	Tbx6	0.862367	0.00325567	0.153319	FS120		ENSRNOG00000057174	NA	-0.725825	0.00703527	0.334564	FS180		ENSRNOG00000020822	Atp8b2	0.111593	0.0111701	0.52733	FS360		ENSRNOG00000020884	Cd6	-0.877012	0.00132743	0.062712	BLPM
ENSRNOG00000027606	Neurl1b	-0.288218	0.0181558	0.851563	FS30		ENSRNOG00000004554	Dcn	0.212077	0.0116829	0.544309	FS60		ENSRNOG00000019957	Lrig2	0.17416	0.00323013	0.153319	FS120		ENSRNOG00000033912	Fcho1	-0.213981	0.00721192	0.34202	FS180		ENSRNOG00000000906	Medag	-0.314146	0.0112245	0.52733	FS360		ENSRNOG00000003984	Apln	-0.26445	0.00134321	0.0632828	BLPM
ENSRNOG00000028622	Pnpla1	-0.713227	0.0179692	0.851563	FS30		ENSRNOG00000005248	Slc1a4	0.195358	0.0116956	0.544309	FS60		ENSRNOG00000025764	Mt1	0.65016	0.0032215	0.153319	FS120		ENSRNOG00000004917	Rasal2	0.143318	0.00729106	0.343878	FS180		ENSRNOG00000004865	Pkd1l1	-0.807498	0.0111563	0.52733	FS360		ENSRNOG00000016818	Fgfr3	-0.185246	0.00139108	0.0650049	BLPM
ENSRNOG00000059268	Ppp1r10	-0.159597	0.0179405	0.851563	FS30		ENSRNOG00000005964	Nr4a3	0.163161	0.0115951	0.544309	FS60		ENSRNOG00000028930	Dab2	-0.353794	0.0032538	0.153319	FS120		ENSRNOG00000010047	Ddit4l2	-0.413391	0.00727532	0.343878	FS180		ENSRNOG00000028585	Tceal8	0.147145	0.0112276	0.52733	FS360		ENSRNOG00000011826	Lzts1	0.200893	0.00139257	0.0650049	BLPM
ENSRNOG00000008138	RGD1309108	0.743371	0.0180714	0.851563	FS30		ENSRNOG00000015393	Slc32a1	-0.192616	0.0116195	0.544309	FS60		ENSRNOG00000059215	Pqlc1	0.224814	0.00324634	0.153319	FS120		ENSRNOG00000008758	Tspan18	0.299541	0.00740546	0.345488	FS180		ENSRNOG00000052742	NA	-0.315939	0.0113751	0.532796	FS360		ENSRNOG00000021463	Ppara	0.420401	0.00139497	0.0650049	BLPM
ENSRNOG00000049862	Rnf157	-0.130781	0.018031	0.851563	FS30		ENSRNOG00000047005	Kcnk5	0.670474	0.0116636	0.544309	FS60		ENSRNOG00000000956	Rasl11a	-0.533596	0.00328739	0.154391	FS120		ENSRNOG00000012531	Ephb2	0.185997	0.00740529	0.345488	FS180		ENSRNOG00000042411	Rps6ka1	-0.216044	0.0116696	0.545101	FS360		ENSRNOG00000019177	Psd2	-0.185286	0.00138857	0.0650049	BLPM
ENSRNOG00000019544	Zbtb2	0.284293	0.0181857	0.851563	FS30		ENSRNOG00000005067	LOC100911319	-0.50628	0.0118073	0.545051	FS60		ENSRNOG00000006523	Atl2	0.190235	0.00332922	0.155088	FS120		ENSRNOG00000052499	Rab27a	0.265477	0.00737004	0.345488	FS180		ENSRNOG00000014452	Zfhx3	0.28023	0.0117425	0.547017	FS360		ENSRNOG00000016855	B3galnt2	0.2312	0.00144675	0.0672348	BLPM
ENSRNOG00000017752	Mccc2	0.181061	0.0182715	0.853263	FS30		ENSRNOG00000009658	Rnf19a	0.167631	0.0117751	0.545051	FS60		ENSRNOG00000024312	Xkr8	0.356294	0.00332639	0.155088	FS120		ENSRNOG00000053055	Otop3	-1.60845	0.00735336	0.345488	FS180		ENSRNOG00000012110	Col17a1	-0.747462	0.0118425	0.55018	FS360		ENSRNOG00000017699	Mill1	-0.720191	0.00145246	0.0672523	BLPM
ENSRNOG00000048985	LOC100910575	-1.71031	0.0184622	0.855217	FS30		ENSRNOG00000024497	U2af1l4	-0.230785	0.011805	0.545051	FS60		ENSRNOG00000049906	Foxf1	0.794145	0.00331504	0.155088	FS120		ENSRNOG00000002061	Ptpn13	0.170242	0.0075033	0.349106	FS180		ENSRNOG00000023643	Mmp17	0.178268	0.0120025	0.556106	FS360		ENSRNOG00000011647	S100a6	-0.777316	0.001455	0.0672523	BLPM
ENSRNOG00000025970	NA	0.172081	0.0184435	0.855217	FS30		ENSRNOG00000007392	Atp6v1f	-0.165325	0.0120167	0.550485	FS60		ENSRNOG00000001442	Por	0.155783	0.00339199	0.157162	FS120		ENSRNOG00000016827	Slc38a3	0.170898	0.00759442	0.351821	FS180		ENSRNOG00000058186	Errfi1	0.191282	0.0125044	0.562271	FS360		ENSRNOG00000014296	Syt10	0.419924	0.00149295	0.0688205	BLPM
ENSRNOG00000009037	Sulf1	0.457046	0.0183772	0.855217	FS30		ENSRNOG00000009594	Snai1	0.884079	0.0120217	0.550485	FS60		ENSRNOG00000007390	Nfkbia	0.27842	0.00338389	0.157162	FS120		ENSRNOG00000021440	Pptc7	0.123785	0.00762667	0.351821	FS180		ENSRNOG00000010319	Lcp1	-0.204132	0.0124227	0.562271	FS360		ENSRNOG00000008622	Creb5	-0.355495	0.001509	0.0693736	BLPM
ENSRNOG00000055247	AABR07002119.1	-0.470322	0.0196125	0.858516	FS30		ENSRNOG00000055240	NA	0.789765	0.0120015	0.550485	FS60		ENSRNOG00000014241	Ece1	0.190266	0.00341018	0.157581	FS120		ENSRNOG00000027326	Tada2b	0.152019	0.0076146	0.351821	FS180		ENSRNOG00000045554	LOC102551901	-0.363831	0.0124189	0.562271	FS360		ENSRNOG00000018194	Srrm1	0.175387	0.00151671	0.0695408	BLPM
ENSRNOG00000049435	AABR07063459.1	-0.676595	0.0192834	0.858516	FS30		ENSRNOG00000033433	Csrnp1	0.364384	0.0120765	0.551513	FS60		ENSRNOG00000017579	Mylip	-0.192175	0.00347104	0.159965	FS120		ENSRNOG00000027944	Pnmal1	-0.144044	0.0076434	0.351821	FS180		ENSRNOG00000001376	Mettl7a	0.163557	0.0123391	0.562271	FS360		ENSRNOG00000014426	Lox	-0.532614	0.00154303	0.0705585	BLPM
ENSRNOG00000009299	Adra2c	-0.251982	0.0192149	0.858516	FS30		ENSRNOG00000006103	Tbc1d31	0.279132	0.0121461	0.553214	FS60		ENSRNOG00000006400	Tbc1d14	0.19186	0.00349782	0.160728	FS120		ENSRNOG00000004398	Pkhd1l1	0.665761	0.00768206	0.352411	FS180		ENSRNOG00000048148	NA	-0.774471	0.0123605	0.562271	FS360		ENSRNOG00000049269	NA	-0.606537	0.001578	0.0719651	BLPM
ENSRNOG00000024277	Card11	0.589023	0.0192435	0.858516	FS30		ENSRNOG00000015124	Gpam	0.159821	0.0121905	0.553762	FS60		ENSRNOG00000016330	LOC679087	0.425964	0.00351557	0.160728	FS120		ENSRNOG00000020411	Sec23ip	0.16008	0.00769717	0.352411	FS180		ENSRNOG00000061071	NA	-1.05318	0.0125158	0.562271	FS360		ENSRNOG00000011925	Fam83b	0.845498	0.00161438	0.0734284	BLPM
ENSRNOG00000020487	Coa3	0.170025	0.0190774	0.858516	FS30		ENSRNOG00000022225	Lrrc19	0.768939	0.0124643	0.564695	FS60		ENSRNOG00000045814	RGD1563962	-0.621948	0.00351129	0.160728	FS120		ENSRNOG00000033663	P4ha2	0.20385	0.00773562	0.353232	FS180		ENSRNOG00000033220	Oas1k	-0.740839	0.0124898	0.562271	FS360		ENSRNOG00000014456	Coq10b	0.279343	0.00163176	0.0740222	BLPM
ENSRNOG00000046785	Col23a1	0.558942	0.0188798	0.858516	FS30		ENSRNOG00000025502	Arhgef37	0.282103	0.0125534	0.565732	FS60		ENSRNOG00000059504	AABR07015078.2	2.47542	0.00358277	0.162936	FS120		ENSRNOG00000010064	Abcc4	0.265783	0.00781539	0.355931	FS180		ENSRNOG00000019265	Pcdh12	-0.478019	0.0122037	0.562271	FS360		ENSRNOG00000010712	Terf2ip	0.173519	0.00163742	0.0740825	BLPM
ENSRNOG00000026502	Dscc1	-0.697732	0.018705	0.858516	FS30		ENSRNOG00000048363	Dnah5	0.349949	0.0125382	0.565732	FS60		ENSRNOG00000061519	Asap2	0.188218	0.00358224	0.162936	FS120		ENSRNOG00000021670	Frem2	-0.274211	0.00785558	0.356817	FS180		ENSRNOG00000004314	Ppm1h	-0.118864	0.0125292	0.562271	FS360		ENSRNOG00000010284	St3gal5	0.22683	0.00165777	0.0748052	BLPM
ENSRNOG00000037595	Gpbp1l1	-0.170606	0.0187621	0.858516	FS30		ENSRNOG00000042246	LOC690918	-0.373176	0.0126122	0.566886	FS60		ENSRNOG00000006792	Cep57	0.202501	0.00361846	0.164126	FS120		ENSRNOG00000003746	Gjb1	-0.257715	0.00791738	0.357737	FS180		ENSRNOG00000011463	Psmb2	0.152035	0.0123016	0.562271	FS360		ENSRNOG00000007947	Fam13a	0.308644	0.00166941	0.0751321	BLPM
ENSRNOG00000049614	Itih5	-0.225985	0.0196763	0.858516	FS30		ENSRNOG00000020624	Acadsb	0.247314	0.0126944	0.568748	FS60		ENSRNOG00000017429	Lat	1.00516	0.0036652	0.165809	FS120		ENSRNOG00000019118	Slc13a3	0.303151	0.00790632	0.357737	FS180		ENSRNOG00000011425	Ptpn3	0.116758	0.012417	0.562271	FS360		ENSRNOG00000006400	Tbc1d14	0.217594	0.00168075	0.075444	BLPM
ENSRNOG00000017808	Klf15	0.262062	0.0195867	0.858516	FS30		ENSRNOG00000037327	F8a1	-0.272529	0.0127535	0.568748	FS60		ENSRNOG00000026055	Neurod6	-0.2468	0.00367906	0.166001	FS120		ENSRNOG00000054155	NA	0.472556	0.00796327	0.357931	FS180		ENSRNOG00000013515	Ptpru	-0.15435	0.0122229	0.562271	FS360		ENSRNOG00000023162	Car14	0.365871	0.00172123	0.076897	BLPM
ENSRNOG00000004503	L3hypdh	-0.4255	0.0189001	0.858516	FS30		ENSRNOG00000053898	NA	0.782181	0.0127379	0.568748	FS60		ENSRNOG00000002041	Boc	-0.25838	0.00385964	0.173694	FS120		ENSRNOG00000054769	NA	1.84922	0.00794721	0.357931	FS180		ENSRNOG00000009922	Prlhr	-0.704043	0.0125636	0.562343	FS360		ENSRNOG00000026646	Ndufs5	-0.25797	0.00172211	0.076897	BLPM
ENSRNOG00000012886	Maff	1.00319	0.019058	0.858516	FS30		ENSRNOG00000026902	Lyve1	0.56013	0.0128315	0.569608	FS60		ENSRNOG00000043098	Mt2A	0.281209	0.00391771	0.175848	FS120		ENSRNOG00000012060	Gucy1b3	-0.142769	0.00807017	0.360852	FS180		ENSRNOG00000049939	AABR07066677.1	-0.377369	0.0125996	0.562485	FS360		ENSRNOG00000012269	Lpcat3	-0.178719	0.00176977	0.0780067	BLPM
ENSRNOG00000023269	NA	-0.532442	0.0195349	0.858516	FS30		ENSRNOG00000050321	Zzz3	0.156544	0.0128395	0.569608	FS60		ENSRNOG00000027459	Zbtb45	-0.259666	0.00394227	0.176237	FS120		ENSRNOG00000012868	Uaca	0.221869	0.0080659	0.360852	FS180		ENSRNOG00000033748	NA	-0.857879	0.0127138	0.566111	FS360		ENSRNOG00000055568	NA	1.32624	0.00176351	0.0780067	BLPM
ENSRNOG00000024294	NA	-0.261284	0.0191957	0.858516	FS30		ENSRNOG00000008382	RGD1564405	0.629743	0.0129641	0.573643	FS60		ENSRNOG00000046744	Ankrd29	-0.290304	0.00395705	0.176237	FS120		ENSRNOG00000003384	Hs3st3b1	0.831622	0.00816891	0.364321	FS180		ENSRNOG00000014178	Acad9	0.188885	0.0130661	0.567775	FS360		ENSRNOG00000060522	NA	2.02637	0.00176455	0.0780067	BLPM
ENSRNOG00000052573	NA	-0.268904	0.0197254	0.858516	FS30		ENSRNOG00000010308	Nr2f2	0.301283	0.0131463	0.578709	FS60		ENSRNOG00000060407	Cacna1i	-0.17915	0.003955	0.176237	FS120		ENSRNOG00000030266	Plekhg2	0.33837	0.00823157	0.366069	FS180		ENSRNOG00000019472	Ackr2	0.451329	0.013173	0.567775	FS360		ENSRNOG00000060836	NA	-1.01052	0.00175772	0.0780067	BLPM
ENSRNOG00000052899	NA	-0.261533	0.0194967	0.858516	FS30		ENSRNOG00000020384	Fam13b	0.150836	0.0131431	0.578709	FS60		ENSRNOG00000031420	Hyal2	0.316702	0.00398671	0.176645	FS120		ENSRNOG00000045920	Mcu	0.176613	0.00825063	0.366069	FS180		ENSRNOG00000033202	Fbxo41	-0.154372	0.0131258	0.567775	FS360		ENSRNOG00000025731	Ptma	0.450996	0.00176549	0.0780067	BLPM
ENSRNOG00000054641	NA	-0.527808	0.0190844	0.858516	FS30		ENSRNOG00000003891	Porf1	0.330749	0.0132977	0.583867	FS60		ENSRNOG00000052391	Sh3bp5	0.167287	0.00397699	0.176645	FS120		ENSRNOG00000013764	Fam118a	-0.22681	0.0083385	0.369016	FS180		ENSRNOG00000002336	Gabra4	0.143315	0.012978	0.567775	FS360		ENSRNOG00000010308	Nr2f2	0.29629	0.00178692	0.0785602	BLPM
ENSRNOG00000017676	Plvap	0.633787	0.0197291	0.858516	FS30		ENSRNOG00000003546	Tnfrsf12a	0.568806	0.0133845	0.584675	FS60		ENSRNOG00000012192	Znf740	0.188234	0.00402387	0.177173	FS120		ENSRNOG00000000417	Numa1	-0.121268	0.00837422	0.369558	FS180		ENSRNOG00000029339	LOC100363268	1.40372	0.0130718	0.567775	FS360		ENSRNOG00000035480	NA	-0.977478	0.00180384	0.0791006	BLPM
ENSRNOG00000018676	RGD1562987	0.147383	0.0189298	0.858516	FS30		ENSRNOG00000015616	Rgs14	-0.212445	0.0133555	0.584675	FS60		ENSRNOG00000024250	Wwc3	0.179505	0.00400949	0.177173	FS120		ENSRNOG00000001422	Col26a1	0.704076	0.00843661	0.369558	FS180		ENSRNOG00000015848	Lyrm5	0.403409	0.0132475	0.567775	FS360		ENSRNOG00000057040	Spns2	0.195494	0.00183403	0.0802187	BLPM
ENSRNOG00000021916	Slc16a12	0.374019	0.0192168	0.858516	FS30		ENSRNOG00000021233	Itpa	-0.172734	0.0134734	0.58615	FS60		ENSRNOG00000033776	LOC100359668	-0.952238	0.00402946	0.177173	FS120		ENSRNOG00000026293	Jun	-0.147177	0.0083942	0.369558	FS180		ENSRNOG00000048337	NA	0.309906	0.0132992	0.567775	FS360		ENSRNOG00000001720	Hes1	0.412498	0.00196382	0.0856765	BLPM
ENSRNOG00000042985	Slc9b1	1.13083	0.0188027	0.858516	FS30		ENSRNOG00000046663	LOC103693683	0.600121	0.013487	0.58615	FS60		ENSRNOG00000010588	Tns2	0.226721	0.00410886	0.180204	FS120		ENSRNOG00000050994	Cttn	0.145549	0.0084294	0.369558	FS180		ENSRNOG00000056454	NA	-0.416721	0.0131975	0.567775	FS360		ENSRNOG00000014082	Sp7	-0.739568	0.00198403	0.0863383	BLPM
ENSRNOG00000042344	Smim22	0.925401	0.0197201	0.858516	FS30		ENSRNOG00000059903	Thbs3	0.354695	0.0135264	0.586375	FS60		ENSRNOG00000029627	LOC100362149	-0.913361	0.00413602	0.180935	FS120		ENSRNOG00000021750	Id1	0.308193	0.00849534	0.371186	FS180		ENSRNOG00000057278	NA	0.514947	0.0131675	0.567775	FS360		ENSRNOG00000061122	NA	0.592266	0.00199524	0.0866056	BLPM
ENSRNOG00000003831	Tdp1	0.375922	0.0187642	0.858516	FS30		ENSRNOG00000047943	Alkbh6	-0.513901	0.0138336	0.598171	FS60		ENSRNOG00000026217	Armc2	-0.43387	0.004159	0.181021	FS120		ENSRNOG00000016573	Dgat2	0.150571	0.00855912	0.372084	FS180		ENSRNOG00000060065	NA	1.37665	0.0133473	0.567775	FS360		ENSRNOG00000007862	Acat1	0.188827	0.00202352	0.0871692	BLPM
ENSRNOG00000004757	Tmem158	-0.453298	0.019432	0.858516	FS30		ENSRNOG00000004754	Tc2n	0.552315	0.013894	0.599265	FS60		ENSRNOG00000029339	LOC100363268	1.45419	0.00415215	0.181021	FS120		ENSRNOG00000061779	Man2b2	0.319737	0.00854237	0.372084	FS180		ENSRNOG00000004693	Pbx1	-0.129385	0.0129881	0.567775	FS360		ENSRNOG00000046636	Hist1h4b	-0.22737	0.00201634	0.0871692	BLPM
ENSRNOG00000051850	NA	-0.164318	0.0198775	0.862795	FS30		ENSRNOG00000049503	LOC302192	-0.404128	0.0139545	0.600359	FS60		ENSRNOG00000056753	Hectd2	0.166787	0.00417218	0.181138	FS120		ENSRNOG00000011992	Slc18a1	-0.810887	0.00864599	0.374914	FS180		ENSRNOG00000005264	Sav1	0.19704	0.0129609	0.567775	FS360		ENSRNOG00000011025	Trmt10a	-0.305505	0.00202274	0.0871692	BLPM
ENSRNOG00000017773	Crispld1	0.355041	0.0201807	0.862913	FS30		ENSRNOG00000043044	Cnn2	0.482795	0.0141542	0.607423	FS60		ENSRNOG00000050996	Kctd4	-0.149016	0.00418838	0.181384	FS120		ENSRNOG00000011824	Trh	0.933789	0.00868688	0.37574	FS180		ENSRNOG00000028640	Siva1	0.400809	0.013267	0.567775	FS360		ENSRNOG00000015585	Suv39h2	0.30303	0.00203142	0.08729	BLPM
ENSRNOG00000001117	Fbxl18	0.397686	0.020089	0.862913	FS30		ENSRNOG00000016496	Ctsc	0.54185	0.014256	0.608733	FS60		ENSRNOG00000011817	Rpl22l1	0.226807	0.00424209	0.182336	FS120		ENSRNOG00000014835	Il1rl1	0.57651	0.00872309	0.376361	FS180		ENSRNOG00000042326	Smpdl3b	0.187408	0.0129884	0.567775	FS360		ENSRNOG00000015614	Ppp1r16b	0.27452	0.00204913	0.0876105	BLPM
ENSRNOG00000033338	Gimap6	-0.418865	0.0199703	0.862913	FS30		ENSRNOG00000058589	AABR07046778.1	1.20368	0.0142555	0.608733	FS60		ENSRNOG00000013729	RGD1306271	0.157322	0.00423444	0.182336	FS120		ENSRNOG00000011161	Slc2a12	0.332942	0.00880113	0.376918	FS180		ENSRNOG00000003463	Srebf1	-0.140921	0.0130824	0.567775	FS360		ENSRNOG00000014524	S1pr3	-0.343599	0.00204661	0.0876105	BLPM
ENSRNOG00000015655	Ptgfrn	0.1874	0.0201551	0.862913	FS30		ENSRNOG00000026114	Ap5b1	-0.528222	0.0143115	0.608846	FS60		ENSRNOG00000019961	Tcte1	-0.158023	0.00423894	0.182336	FS120		ENSRNOG00000021255	Smox	-0.163918	0.00882357	0.376918	FS180		ENSRNOG00000027326	Tada2b	0.140273	0.0132908	0.567775	FS360		ENSRNOG00000014241	Ece1	0.168207	0.00207329	0.0882768	BLPM
ENSRNOG00000032847	RGD1561636	-1.5754	0.0200623	0.862913	FS30		ENSRNOG00000060107	Dnajb14	0.193183	0.01433	0.608846	FS60		ENSRNOG00000057060	NA	-0.213392	0.0042557	0.182466	FS120		ENSRNOG00000021424	Cd300lf	-0.49303	0.00882078	0.376918	FS180		ENSRNOG00000051620	Tspan9	-0.141284	0.0133153	0.567775	FS360		ENSRNOG00000010574	Ptpn1	0.187703	0.00207504	0.0882768	BLPM
ENSRNOG00000002831	Wfikkn2	0.503949	0.0201605	0.862913	FS30		ENSRNOG00000008101	Tmem251	0.518493	0.0143735	0.60918	FS60		ENSRNOG00000011142	Cyb5b	-0.299136	0.00427536	0.182542	FS120		ENSRNOG00000055365	Edem1	0.186711	0.00878772	0.376918	FS180		ENSRNOG00000018338	Vwa1	-0.228922	0.0133238	0.567775	FS360		ENSRNOG00000032740	LOC100363048	-1.69531	0.0020979	0.0885884	BLPM
ENSRNOG00000049829	Igkc	-0.901013	0.0202786	0.863478	FS30		ENSRNOG00000046855	LOC100912293	0.97555	0.0144895	0.611064	FS60		ENSRNOG00000057235	NA	0.595435	0.00427866	0.182542	FS120		ENSRNOG00000016090	Mtmr10	0.152745	0.00888439	0.378096	FS180		ENSRNOG00000007152	Bhlhe40	0.15247	0.0136274	0.570191	FS360		ENSRNOG00000006514	Vezt	0.165505	0.00209622	0.0885884	BLPM
ENSRNOG00000025005	RGD1560672	0.445868	0.020299	0.863478	FS30		ENSRNOG00000059948	NA	0.618418	0.0144656	0.611064	FS60		ENSRNOG00000060289	NA	1.72714	0.00437015	0.185985	FS120		ENSRNOG00000016696	Angpt2	0.440673	0.00891705	0.378096	FS180		ENSRNOG00000043099	Ddx21	0.129525	0.0135669	0.570191	FS360		ENSRNOG00000054879	Zic2	0.377113	0.00209325	0.0885884	BLPM
ENSRNOG00000025594	Scrt1	-0.289391	0.0203442	0.863478	FS30		ENSRNOG00000000442	Notch4	0.282588	0.0145403	0.611076	FS60		ENSRNOG00000013737	Bcar3	0.240271	0.00442635	0.187913	FS120		ENSRNOG00000030614	LOC689899	-0.668723	0.00891228	0.378096	FS180		ENSRNOG00000007675	Gpr63	0.228255	0.0135858	0.570191	FS360		ENSRNOG00000007946	Bcl2l1	0.18266	0.00211307	0.0888118	BLPM
ENSRNOG00000013829	Chrna3	-0.771878	0.0204861	0.865236	FS30		ENSRNOG00000004667	Gen1	0.726392	0.0145971	0.611076	FS60		ENSRNOG00000000012	Tcf15	0.647356	0.00444267	0.188142	FS120		ENSRNOG00000018226	Zcchc14	0.163654	0.00894363	0.378291	FS180		ENSRNOG00000060988	Kcnc4	-0.199651	0.0135035	0.570191	FS360		ENSRNOG00000045829	Thbs1	0.358806	0.00211358	0.0888118	BLPM
ENSRNOG00000016827	Slc38a3	0.184908	0.0204568	0.865236	FS30		ENSRNOG00000027850	Ssx1	0.478878	0.0145878	0.611076	FS60		ENSRNOG00000020884	Cd6	-0.811493	0.00451573	0.190301	FS120		ENSRNOG00000002004	Prdm8	0.256298	0.00909059	0.383376	FS180		ENSRNOG00000057161	NA	0.198513	0.013637	0.570191	FS360		ENSRNOG00000013309	Pik3ap1	-0.55204	0.00212885	0.0892343	BLPM
ENSRNOG00000058422	AABR07071870.1	0.927353	0.0206123	0.865386	FS30		ENSRNOG00000049281	Gba	-0.154961	0.0147651	0.616595	FS60		ENSRNOG00000031834	Nkain4	0.316512	0.00450954	0.190301	FS120		ENSRNOG00000003897	Col1a1	0.314106	0.00910838	0.383376	FS180		ENSRNOG00000010572	Pus7	0.272793	0.0135711	0.570191	FS360		ENSRNOG00000025167	Sema4b	0.287867	0.00216202	0.090403	BLPM
ENSRNOG00000014178	Acad9	0.209278	0.0209154	0.865386	FS30		ENSRNOG00000028394	Vpreb3	0.826433	0.0149889	0.624415	FS60		ENSRNOG00000019161	Cpeb1	0.176863	0.00455826	0.191507	FS120		ENSRNOG00000005515	Rhbdl3	0.162513	0.00919044	0.385886	FS180		ENSRNOG00000042731	Slc25a18	-0.25615	0.0134921	0.570191	FS360		ENSRNOG00000017695	AABR07012795.1	0.410082	0.00217865	0.0906553	BLPM
ENSRNOG00000033433	Csrnp1	0.289655	0.0209153	0.865386	FS30		ENSRNOG00000000693	Svop	-0.141089	0.0152167	0.625147	FS60		ENSRNOG00000022386	Opalin	-0.203651	0.00456658	0.191507	FS120		ENSRNOG00000001104	Foxk1	0.175032	0.00924534	0.387247	FS180		ENSRNOG00000001442	Por	0.139468	0.0136828	0.570714	FS360		ENSRNOG00000010588	Tns2	0.234586	0.00217586	0.0906553	BLPM
ENSRNOG00000017429	Lat	0.879179	0.0208214	0.865386	FS30		ENSRNOG00000010233	Cald1	0.314926	0.0150996	0.625147	FS60		ENSRNOG00000010047	Ddit4l2	-0.57739	0.00460213	0.191935	FS120		ENSRNOG00000006995	Ano6	0.179957	0.00931934	0.389399	FS180		ENSRNOG00000018570	C1qtnf3	0.668402	0.0137346	0.571488	FS360		ENSRNOG00000020144	RGD1310127	-0.237431	0.00221566	0.0919714	BLPM
ENSRNOG00000045885	LOC100365810	0.307374	0.0207217	0.865386	FS30		ENSRNOG00000016852	Apobec3b	1.05742	0.015169	0.625147	FS60		ENSRNOG00000011026	Irf2bpl	-0.170578	0.00461017	0.191935	FS120		ENSRNOG00000015585	Suv39h2	0.271025	0.00934439	0.3895	FS180		ENSRNOG00000014761	Rasd2	-0.149803	0.0137844	0.571683	FS360		ENSRNOG00000048915	Twf2	0.24192	0.00222529	0.0921475	BLPM
ENSRNOG00000048573	LOC100912928	-1.81519	0.0206821	0.865386	FS30		ENSRNOG00000019451	Smtn	0.390575	0.0152198	0.625147	FS60		ENSRNOG00000011407	Pragmin	0.324415	0.00460426	0.191935	FS120		ENSRNOG00000050278	LOC100911932	-0.69564	0.00937376	0.389781	FS180		ENSRNOG00000025005	RGD1560672	0.431095	0.013806	0.571683	FS360		ENSRNOG00000016102	Ebf3	0.913062	0.00224585	0.0927744	BLPM
ENSRNOG00000050701	NA	-0.521041	0.0205676	0.865386	FS30		ENSRNOG00000026661	Hcar1	0.762668	0.0151176	0.625147	FS60		ENSRNOG00000042414	Nat14	-0.22606	0.00463239	0.192395	FS120		ENSRNOG00000011750	Fam180a	0.667537	0.00940259	0.390037	FS180		ENSRNOG00000012799	Prkaa1	0.125557	0.0138751	0.57316	FS360		ENSRNOG00000001525	Igsf11	0.183818	0.00228001	0.0939586	BLPM
ENSRNOG00000058504	NA	0.666737	0.0209211	0.865386	FS30		ENSRNOG00000049829	Igkc	-0.975975	0.0152261	0.625147	FS60		ENSRNOG00000006559	Akap8	0.193272	0.00469988	0.194728	FS120		ENSRNOG00000033736	Diras3	-0.700464	0.0094611	0.391521	FS180		ENSRNOG00000022636	Alpk1	-0.202366	0.0140243	0.57379	FS360		ENSRNOG00000048558	NA	1.88088	0.00228606	0.0939813	BLPM
ENSRNOG00000019212	Tpp1	0.140792	0.0209416	0.865386	FS30		ENSRNOG00000058881	NA	-0.692476	0.0153399	0.628312	FS60		ENSRNOG00000050979	Ubap1l	1.28357	0.00476799	0.197077	FS120		ENSRNOG00000020073	Pcdhb8	0.622072	0.00953908	0.393802	FS180		ENSRNOG00000016977	Calb2	0.438812	0.0139937	0.57379	FS360		ENSRNOG00000032112	NA	-0.281784	0.00237673	0.0974744	BLPM
ENSRNOG00000011027	Uba5	-0.226438	0.0212256	0.875022	FS30		ENSRNOG00000037688	Ak9	0.41577	0.0154232	0.629496	FS60		ENSRNOG00000000040	RGD1304622	-0.493644	0.00478115	0.197148	FS120		ENSRNOG00000022784	NA	-0.224161	0.00959767	0.395272	FS180		ENSRNOG00000020421	Fndc7	0.605853	0.0139911	0.57379	FS360		ENSRNOG00000005634	Lingo2	-0.270006	0.00239294	0.0976706	BLPM
ENSRNOG00000012151	Itpripl1	0.656825	0.0214263	0.877803	FS30		ENSRNOG00000061367	Atp7a	0.263502	0.0154425	0.629496	FS60		ENSRNOG00000015441	Il4r	0.343672	0.00485181	0.199584	FS120		ENSRNOG00000005592	Brinp2	0.130482	0.00969879	0.397571	FS180		ENSRNOG00000043225	Zfp771	-0.284365	0.0139603	0.57379	FS360		ENSRNOG00000035473	NA	-0.896686	0.00238782	0.0976706	BLPM
ENSRNOG00000008320	Lypla1	0.205803	0.0215075	0.877803	FS30		ENSRNOG00000001329	Gjc3	-0.291302	0.0160643	0.634032	FS60		ENSRNOG00000013190	Rnaset2	-0.237651	0.00490886	0.20145	FS120		ENSRNOG00000030596	LOC100362684	0.835117	0.00969967	0.397571	FS180		ENSRNOG00000019490	Slc20a2	-0.14088	0.0140641	0.574049	FS360		ENSRNOG00000020736	Nadsyn1	-0.403411	0.00241045	0.0981511	BLPM
ENSRNOG00000016498	NA	1.16036	0.0214468	0.877803	FS30		ENSRNOG00000001720	Hes1	0.361903	0.0164054	0.634032	FS60		ENSRNOG00000060366	AABR07012583.4	-0.45199	0.00494242	0.202346	FS120		ENSRNOG00000034078	Mxi1	0.134185	0.00979362	0.400468	FS180		ENSRNOG00000010984	Anxa11	0.13515	0.0142014	0.578279	FS360		ENSRNOG00000052742	NA	-0.383433	0.00242142	0.0983638	BLPM
ENSRNOG00000008543	Pdlim2	0.539994	0.0215189	0.877803	FS30		ENSRNOG00000002504	Spata17	0.650113	0.0163047	0.634032	FS60		ENSRNOG00000051792	LOC689959	-0.819564	0.00503369	0.205594	FS120		ENSRNOG00000016846	Pik3cd	-0.238024	0.00985133	0.401873	FS180		ENSRNOG00000050333	NA	-0.392385	0.0142368	0.578344	FS360		ENSRNOG00000049918	Lrg1	0.78669	0.00244676	0.0985336	BLPM
ENSRNOG00000024346	Plet1	-0.86305	0.0215477	0.877803	FS30		ENSRNOG00000006787	Dhcr24	-0.165621	0.0163452	0.634032	FS60		ENSRNOG00000007490	Gabrr2	-0.667079	0.00508144	0.207054	FS120		ENSRNOG00000029423	RGD1562409	-0.354302	0.00995158	0.405003	FS180		ENSRNOG00000011603	Cab39l	0.219135	0.0143924	0.581578	FS360		ENSRNOG00000002146	Pkd2	0.169103	0.00244678	0.0985336	BLPM
ENSRNOG00000022721	Clec18a	0.755963	0.0216374	0.879198	FS30		ENSRNOG00000006818	Arl6ip5	-0.158571	0.0162076	0.634032	FS60		ENSRNOG00000008587	Tek	-0.209756	0.00513379	0.207714	FS120		ENSRNOG00000014046	Sertm1	-0.146676	0.0100706	0.40888	FS180		ENSRNOG00000014745	Pdha1l1	-0.631759	0.0143808	0.581578	FS360		ENSRNOG00000048782	Wnt7a	-0.238273	0.0024402	0.0985336	BLPM
ENSRNOG00000038375	NA	0.690796	0.0217351	0.879198	FS30		ENSRNOG00000007743	Mgst1	0.452889	0.0164242	0.634032	FS60		ENSRNOG00000014338	Slc25a25	0.191425	0.00513059	0.207714	FS120		ENSRNOG00000001720	Hes1	0.329708	0.010268	0.412035	FS180		ENSRNOG00000002180	Tbc1d1	-0.134545	0.0144182	0.581578	FS360		ENSRNOG00000019416	Zfp94	-0.227551	0.00244865	0.0985336	BLPM
ENSRNOG00000032605	Rpl32	0.316552	0.0217271	0.879198	FS30		ENSRNOG00000007866	Clec2dl1	0.825986	0.0164116	0.634032	FS60		ENSRNOG00000015332	Thoc1	0.223102	0.00511336	0.207714	FS120		ENSRNOG00000009005	Slco2a1	0.536086	0.0102257	0.412035	FS180		ENSRNOG00000059475	NA	-0.753459	0.0144589	0.581853	FS360		ENSRNOG00000011521	Filip1	-0.24326	0.00246043	0.0985904	BLPM
ENSRNOG00000036856	NA	-0.69444	0.0218312	0.881019	FS30		ENSRNOG00000011913	Cp	0.38476	0.0165972	0.634032	FS60		ENSRNOG00000016281	Col4a1	0.191254	0.00514865	0.207827	FS120		ENSRNOG00000012830	Paqr8	-0.133907	0.010267	0.412035	FS180		ENSRNOG00000017695	AABR07012795.1	0.309666	0.0146178	0.583408	FS360		ENSRNOG00000012333	Kbtbd11	0.248595	0.00246735	0.0985904	BLPM
ENSRNOG00000047790	B9d1	-0.52571	0.0219452	0.882566	FS30		ENSRNOG00000011987	Cd2ap	0.219971	0.0159416	0.634032	FS60		ENSRNOG00000031211	Acsm5	-1.12283	0.00517793	0.208393	FS120		ENSRNOG00000016498	NA	1.09359	0.0102608	0.412035	FS180		ENSRNOG00000058444	AABR07027811.6	-0.308039	0.0146629	0.583408	FS360		ENSRNOG00000046576	LOC681180	-1.85588	0.00246717	0.0985904	BLPM
ENSRNOG00000038960	RGD1309362	-1.65994	0.0220232	0.882566	FS30		ENSRNOG00000012757	Nek3	0.452708	0.0159637	0.634032	FS60		ENSRNOG00000053804	Prmt8	0.178636	0.00518686	0.208393	FS120		ENSRNOG00000056228	Atp10a	0.241234	0.0101755	0.412035	FS180		ENSRNOG00000023162	Car14	0.284623	0.0146655	0.583408	FS360		ENSRNOG00000014886	Fam107b	0.264753	0.00249035	0.0992773	BLPM
ENSRNOG00000004265	RGD1559731	0.744965	0.0219768	0.882566	FS30		ENSRNOG00000014046	Sertm1	-0.159253	0.0164924	0.634032	FS60		ENSRNOG00000005861	Hsd11b1	-0.183588	0.00531836	0.209296	FS120		ENSRNOG00000038398	Slc25a31	1.11985	0.0103333	0.413692	FS180		ENSRNOG00000001608	Nxpe3	0.154427	0.0146677	0.583408	FS360		ENSRNOG00000025142	Mex3b	-0.259911	0.00252328	0.0998913	BLPM
ENSRNOG00000037672	AC129753.1	-0.492817	0.0223237	0.882726	FS30		ENSRNOG00000018448	Cend1	-0.164098	0.016052	0.634032	FS60		ENSRNOG00000011284	Sgms2	-0.594421	0.00527725	0.209296	FS120		ENSRNOG00000017748	Nkx6-2	-0.309694	0.0104162	0.416043	FS180		ENSRNOG00000028156	Pld1	-0.183195	0.0145321	0.583408	FS360		ENSRNOG00000054149	NA	-0.380847	0.00251929	0.0998913	BLPM
ENSRNOG00000028211	Akap17a	-0.213083	0.0223869	0.882726	FS30		ENSRNOG00000019689	Vwf	0.245483	0.0165653	0.634032	FS60		ENSRNOG00000015440	Wrn	0.316435	0.00531861	0.209296	FS120		ENSRNOG00000004100	Trib1	-0.42805	0.0104464	0.416283	FS180		ENSRNOG00000056331	NA	0.872442	0.0147141	0.583896	FS360		ENSRNOG00000056717	NA	-0.47397	0.00251394	0.0998913	BLPM
ENSRNOG00000013991	Creg2	-0.275874	0.0223427	0.882726	FS30		ENSRNOG00000021812	Scx	0.742692	0.0160659	0.634032	FS60		ENSRNOG00000015637	LOC690507	0.806364	0.00525888	0.209296	FS120		ENSRNOG00000006792	Cep57	0.174226	0.0106391	0.417202	FS180		ENSRNOG00000058103	NA	-0.742588	0.0147869	0.585031	FS360		ENSRNOG00000000610	Cisd1	-0.175609	0.00254541	0.100303	BLPM
ENSRNOG00000004554	Dcn	0.279277	0.0222388	0.882726	FS30		ENSRNOG00000022116	Gjb6	0.248169	0.0157328	0.634032	FS60		ENSRNOG00000016949	Slc25a33	0.19005	0.0053079	0.209296	FS120		ENSRNOG00000018975	Atg9a	-0.123311	0.0106172	0.417202	FS180		ENSRNOG00000058710	NA	1.08558	0.0148109	0.585031	FS360		ENSRNOG00000018052	Cnksr3	0.312881	0.00254392	0.100303	BLPM
ENSRNOG00000007302	Fbn1	0.189644	0.022241	0.882726	FS30		ENSRNOG00000029980	Zbtb16	0.199749	0.0166303	0.634032	FS60		ENSRNOG00000017699	Mill1	-0.645346	0.00526259	0.209296	FS120		ENSRNOG00000019622	Ackr3	0.256506	0.0106264	0.417202	FS180		ENSRNOG00000030404	Arrb1	-0.121665	0.014853	0.585343	FS360		ENSRNOG00000004033	Sema6a	-0.188138	0.00256879	0.100992	BLPM
ENSRNOG00000020811	Il6r	0.221612	0.0221617	0.882726	FS30		ENSRNOG00000032063	Gfral	1.33375	0.0157846	0.634032	FS60		ENSRNOG00000022910	Emcn	-0.496032	0.00526465	0.209296	FS120		ENSRNOG00000021266	Prokr2	0.525707	0.0105701	0.417202	FS180		ENSRNOG00000059109	NA	1.26143	0.0149221	0.586721	FS360		ENSRNOG00000001418	Znhit1	0.315964	0.00260232	0.102075	BLPM
ENSRNOG00000030747	LOC690468	0.590415	0.022437	0.882726	FS30		ENSRNOG00000033100	NA	-0.332321	0.0160006	0.634032	FS60		ENSRNOG00000046600	AABR07015066.1	3.86513	0.00524669	0.209296	FS120		ENSRNOG00000049269	NA	-0.489145	0.0105021	0.417202	FS180		ENSRNOG00000007743	Mgst1	0.410117	0.015005	0.588628	FS360		ENSRNOG00000049811	LOC684871	1.16669	0.00262097	0.102572	BLPM
ENSRNOG00000007508	Lrtm2	0.158054	0.0223365	0.882726	FS30		ENSRNOG00000033192	Osmr	0.536656	0.0163793	0.634032	FS60		ENSRNOG00000057806	Trpm7	0.171485	0.00529236	0.209296	FS120		ENSRNOG00000049918	Lrg1	0.671655	0.0105423	0.417202	FS180		ENSRNOG00000004477	Ublcp1	0.13148	0.015084	0.590377	FS360		ENSRNOG00000048961	Bhlhe41	0.278979	0.00264655	0.103336	BLPM
ENSRNOG00000053404	AC108546.1	-0.540905	0.0229239	0.891189	FS30		ENSRNOG00000034075	Ube2ql1	-0.160973	0.0160632	0.634032	FS60		ENSRNOG00000017489	Gse1	0.202513	0.00544386	0.213737	FS120		ENSRNOG00000060100	Casc5	-0.447582	0.0105515	0.417202	FS180		ENSRNOG00000060694	Adam17	-0.187814	0.0151903	0.591836	FS360		ENSRNOG00000030775	Adarb2	-0.237703	0.00265793	0.103544	BLPM
ENSRNOG00000060161	NA	-0.735407	0.022859	0.891189	FS30		ENSRNOG00000037801	LOC100360238	0.73691	0.0165383	0.634032	FS60		ENSRNOG00000001337	Setd1b	0.275617	0.0055238	0.214391	FS120		ENSRNOG00000049115	Ccr5	0.318439	0.0106945	0.418423	FS180		ENSRNOG00000003603	Arhgap44	-0.125862	0.0151891	0.591836	FS360		ENSRNOG00000007036	Tgfbr1	-0.225888	0.00266851	0.10372	BLPM
ENSRNOG00000011407	Pragmin	0.287229	0.0229376	0.891189	FS30		ENSRNOG00000039815	Zfp512	-0.173583	0.0162807	0.634032	FS60		ENSRNOG00000015598	Zfp772	0.570346	0.00553463	0.214391	FS120		ENSRNOG00000009465	Sfrp2	0.513044	0.0107355	0.419072	FS180		ENSRNOG00000042070	Ticam2	0.341865	0.015418	0.599345	FS360		ENSRNOG00000035636	NA	-0.959873	0.00268545	0.104142	BLPM
ENSRNOG00000057072	Slc12a3	0.652345	0.0228068	0.891189	FS30		ENSRNOG00000047137	Erbb2ip	0.146997	0.0162594	0.634032	FS60		ENSRNOG00000017419	Map3k4	0.203061	0.00553434	0.214391	FS120		ENSRNOG00000002708	Phf8	0.157721	0.0108141	0.420238	FS180		ENSRNOG00000059406	Ier5	-0.210636	0.0156206	0.605844	FS360		ENSRNOG00000057060	NA	-0.225702	0.0027282	0.105561	BLPM
ENSRNOG00000018321	Sytl3	0.615173	0.0227351	0.891189	FS30		ENSRNOG00000050510	LOC100363782	-0.157736	0.0159765	0.634032	FS60		ENSRNOG00000019549	Akap12	-0.182483	0.00552407	0.214391	FS120		ENSRNOG00000030983	B3galt5	0.156561	0.0108104	0.420238	FS180		ENSRNOG00000002202	Sowahb	-0.457935	0.0156843	0.606942	FS360		ENSRNOG00000019549	Akap12	-0.168112	0.00274222	0.105625	BLPM
ENSRNOG00000016553	Vwa5b1	0.464285	0.0229624	0.891189	FS30		ENSRNOG00000051189	NA	0.471079	0.0165231	0.634032	FS60		ENSRNOG00000033556	Spen	0.157181	0.00553516	0.214391	FS120		ENSRNOG00000014090	Retsat	0.318581	0.0109009	0.422657	FS180		ENSRNOG00000048172	Rac3	-0.215042	0.0157708	0.608918	FS360		ENSRNOG00000004061	Pnn	0.18979	0.0027419	0.105625	BLPM
ENSRNOG00000037793	Cdk5r2	-0.256663	0.0238814	0.892679	FS30		ENSRNOG00000052173	Ranbp3l	0.537367	0.0157626	0.634032	FS60		ENSRNOG00000055992	NA	-0.967674	0.00549291	0.214391	FS120		ENSRNOG00000055305	Parvb	-0.123113	0.0109699	0.424376	FS180		ENSRNOG00000052395	NA	-0.277584	0.0159995	0.616358	FS360		ENSRNOG00000004168	Slc35e4	-0.174829	0.00276699	0.106339	BLPM
ENSRNOG00000020058	Celsr2	-0.535194	0.023429	0.892679	FS30		ENSRNOG00000056608	NA	-0.315483	0.0163945	0.634032	FS60		ENSRNOG00000027109	Odf3l1	-0.758379	0.00561536	0.21701	FS120		ENSRNOG00000047618	Katnal1	-0.305377	0.0109963	0.424443	FS180		ENSRNOG00000008423	Gpr22	0.173838	0.0160712	0.616514	FS360		ENSRNOG00000013920	Arhgap26	0.198275	0.00277959	0.106455	BLPM
ENSRNOG00000027891	Dhrs11	0.384466	0.0236584	0.892679	FS30		ENSRNOG00000059270	NA	0.714877	0.0159693	0.634032	FS60		ENSRNOG00000001632	Brwd1	0.140868	0.00574397	0.221483	FS120		ENSRNOG00000000454	RT1-DOb	0.81331	0.0111087	0.424533	FS180		ENSRNOG00000059081	NA	-0.333206	0.0160755	0.616514	FS360		ENSRNOG00000025296	Lrrc8a	0.163952	0.00278244	0.106455	BLPM
ENSRNOG00000012835	Espl1	-0.588126	0.0236295	0.892679	FS30		ENSRNOG00000060441	NA	-1.16047	0.0157561	0.634032	FS60		ENSRNOG00000043219	Fbn2	-0.652769	0.00575688	0.221486	FS120		ENSRNOG00000001174	Pde9a	-0.247256	0.0111702	0.424533	FS180		ENSRNOG00000050500	Tob2	0.22573	0.0163073	0.624009	FS360		ENSRNOG00000007814	Kdm3a	0.183248	0.00280901	0.107231	BLPM
ENSRNOG00000003183	Fmod	0.392236	0.0234564	0.892679	FS30		ENSRNOG00000049229	LOC100911238	-0.238315	0.016698	0.635192	FS60		ENSRNOG00000033913	NA	-0.471788	0.00578798	0.222186	FS120		ENSRNOG00000022730	Zfp57	0.206963	0.0111317	0.424533	FS180		ENSRNOG00000011631	Fst	0.794932	0.0164642	0.628609	FS360		ENSRNOG00000029260	Pitpnm2	0.255427	0.00281924	0.107382	BLPM
ENSRNOG00000047459	Hist1h1d	0.190604	0.0238623	0.892679	FS30		ENSRNOG00000006611	Nostrin	0.516785	0.0168181	0.63557	FS60		ENSRNOG00000010319	Lcp1	-0.19865	0.00580472	0.222334	FS120		ENSRNOG00000050193	LOC100912262	-0.365035	0.0111083	0.424533	FS180		ENSRNOG00000061046	AABR07059632.3	0.258061	0.0166025	0.629683	FS360		ENSRNOG00000029773	Atm	0.164758	0.00283375	0.107695	BLPM
ENSRNOG00000024846	Ier5l	-0.393812	0.0238017	0.892679	FS30		ENSRNOG00000018647	Mrpl20	-0.204366	0.0168567	0.63557	FS60		ENSRNOG00000027405	Ccp110	-0.171247	0.00584834	0.223508	FS120		ENSRNOG00000051548	Lmod1	0.256067	0.0111959	0.424533	FS180		ENSRNOG00000030228	NA	0.420533	0.0165845	0.629683	FS360		ENSRNOG00000056195	NA	-0.71667	0.00285199	0.108148	BLPM
ENSRNOG00000006876	Msx1	0.481724	0.0233346	0.892679	FS30		ENSRNOG00000027459	Zbtb45	-0.271509	0.016788	0.63557	FS60		ENSRNOG00000055365	Edem1	0.219953	0.00587398	0.223991	FS120		ENSRNOG00000056940	Cited2	0.197124	0.0111019	0.424533	FS180		ENSRNOG00000055947	NA	0.327352	0.0165936	0.629683	FS360		ENSRNOG00000009822	Tlr2	-0.49616	0.00288258	0.109066	BLPM
ENSRNOG00000046001	NA	0.43921	0.0234755	0.892679	FS30		ENSRNOG00000047786	Ogn	0.59936	0.0168356	0.63557	FS60		ENSRNOG00000016420	Serpinb6b	-0.691626	0.00590517	0.224272	FS120		ENSRNOG00000057404	Slc47a1	0.533256	0.0111842	0.424533	FS180		ENSRNOG00000021134	Anxa9	0.683285	0.0168383	0.634835	FS360		ENSRNOG00000007628	Ptp4a3	0.222591	0.00290932	0.109531	BLPM
ENSRNOG00000060655	NA	0.849721	0.0235848	0.892679	FS30		ENSRNOG00000011161	Slc2a12	0.507775	0.0169084	0.636113	FS60		ENSRNOG00000060206	Zfp592	0.181867	0.00590737	0.224272	FS120		ENSRNOG00000061070	Irf4	0.565456	0.0111416	0.424533	FS180		ENSRNOG00000021424	Cd300lf	-0.470648	0.0168393	0.634835	FS360		ENSRNOG00000029262	RGD1560017	-1.3866	0.00291407	0.109531	BLPM
ENSRNOG00000003881	Nit1	0.245149	0.0233871	0.892679	FS30		ENSRNOG00000005386	Kitlg	0.275207	0.0170173	0.638655	FS60		ENSRNOG00000004424	Rabif	0.249547	0.00592543	0.224463	FS120		ENSRNOG00000051147	Rn60_2_1765.1	-0.679339	0.0112699	0.426397	FS180		ENSRNOG00000003661	Hn1	0.138305	0.0168793	0.634835	FS360		ENSRNOG00000012053	S100a16	-0.185172	0.0029032	0.109531	BLPM
ENSRNOG00000016475	Nt5c3b	0.202876	0.0236643	0.892679	FS30		ENSRNOG00000016791	Chka	0.220708	0.0170881	0.638655	FS60		ENSRNOG00000016866	Fhl2	0.250379	0.00594704	0.224788	FS120		ENSRNOG00000024641	LOC100910838	-0.155612	0.0113538	0.426758	FS180		ENSRNOG00000025670	Shisa3	-0.564833	0.0168865	0.634835	FS360		ENSRNOG00000025005	RGD1560672	0.531047	0.0029532	0.110758	BLPM
ENSRNOG00000001517	Pdk1	-0.192595	0.0236689	0.892679	FS30		ENSRNOG00000025185	Nup188	0.228775	0.0170574	0.638655	FS60		ENSRNOG00000055068	LOC100360977	-0.778629	0.00597145	0.225217	FS120		ENSRNOG00000029195	Uba7	-0.468015	0.0113463	0.426758	FS180		ENSRNOG00000054769	NA	1.86227	0.0169277	0.634994	FS360		ENSRNOG00000047854	LOC100909593	-0.459826	0.00297067	0.111169	BLPM
ENSRNOG00000003763	Prdx4	0.256753	0.0237761	0.892679	FS30		ENSRNOG00000035551	NA	-0.698333	0.0171735	0.640443	FS60		ENSRNOG00000004812	Sema6d	-0.174004	0.00603501	0.225236	FS120		ENSRNOG00000057556	Pdzrn3	-0.156006	0.0113052	0.426758	FS180		ENSRNOG00000021435	NA	0.705363	0.0170471	0.638075	FS360		ENSRNOG00000043186	Ppil6	0.353723	0.00298564	0.111486	BLPM
ENSRNOG00000039214	RGD1305455	-0.152025	0.0236441	0.892679	FS30		ENSRNOG00000019565	Tbx15	0.69614	0.0172873	0.641334	FS60		ENSRNOG00000018561	Pprc1	0.217028	0.00603731	0.225236	FS120		ENSRNOG00000025551	Rgs22	0.443278	0.01139	0.427189	FS180		ENSRNOG00000010535	Cdh18	-0.171874	0.0173257	0.645684	FS360		ENSRNOG00000018126	Abca1	-0.232856	0.00300366	0.111671	BLPM
ENSRNOG00000026592	Rhbdl2	0.998519	0.0231069	0.892679	FS30		ENSRNOG00000028974	NA	0.583977	0.0173046	0.641334	FS60		ENSRNOG00000049995	LOC100911874	-0.61965	0.0060244	0.225236	FS120		ENSRNOG00000005634	Lingo2	-0.227195	0.0114895	0.429984	FS180		ENSRNOG00000019721	Ypel3	-0.139308	0.0173097	0.645684	FS360		ENSRNOG00000013585	Nmnat3	-0.482496	0.00300166	0.111671	BLPM
ENSRNOG00000033110	Svep1	0.215459	0.0237675	0.892679	FS30		ENSRNOG00000047365	LOC687780	-0.291971	0.01731	0.641334	FS60		ENSRNOG00000052061	Ppef2	1.6153	0.00602297	0.225236	FS120		ENSRNOG00000054945	AABR07015081.2	0.653326	0.0116696	0.435474	FS180		ENSRNOG00000000054	Abhd8	-0.126729	0.0175474	0.648308	FS360		ENSRNOG00000056985	NA	-1.96239	0.00303819	0.112223	BLPM
ENSRNOG00000008841	Orc1	-0.436267	0.0239542	0.893461	FS30		ENSRNOG00000010047	Ddit4l2	-0.475326	0.0173824	0.642624	FS60		ENSRNOG00000054515	Fgd6	0.275556	0.00600851	0.225236	FS120		ENSRNOG00000057577	NA	-0.533417	0.0116868	0.435474	FS180		ENSRNOG00000014521	Armc8	0.112828	0.0175236	0.648308	FS360		ENSRNOG00000018086	Slc22a8	0.356087	0.00303631	0.112223	BLPM
ENSRNOG00000053185	NA	-0.636915	0.0241515	0.898872	FS30		ENSRNOG00000051364	NA	0.876798	0.0175102	0.64595	FS60		ENSRNOG00000027006	Hnrnpa3	-0.813501	0.00606307	0.225709	FS120		ENSRNOG00000005342	Rassf5	-0.28662	0.0117603	0.437265	FS180		ENSRNOG00000005662	Grm7	-0.135731	0.0175028	0.648308	FS360		ENSRNOG00000009005	Slco2a1	0.732596	0.00302884	0.112223	BLPM
ENSRNOG00000009219	Hepacam	-0.164369	0.0242977	0.902366	FS30		ENSRNOG00000000866	Rbmx	0.176801	0.0179038	0.64717	FS60		ENSRNOG00000016695	Mmp2	-0.58986	0.00608121	0.225896	FS120		ENSRNOG00000002524	Gpr37	-0.133749	0.0118314	0.438962	FS180		ENSRNOG00000029342	Scn7a	-0.525539	0.0174913	0.648308	FS360		ENSRNOG00000005770	Sostdc1	0.84722	0.00304711	0.11231	BLPM
ENSRNOG00000049990	AABR07045411.1	-0.921896	0.0247956	0.908543	FS30		ENSRNOG00000001124	Rnft2	-0.143689	0.0178038	0.64717	FS60		ENSRNOG00000028974	NA	0.834842	0.0060992	0.226077	FS120		ENSRNOG00000005905	Pde4b	-0.148851	0.0118784	0.439756	FS180		ENSRNOG00000045604	NA	-0.447862	0.0175994	0.64883	FS360		ENSRNOG00000061677	NA	0.694871	0.00306999	0.112816	BLPM
ENSRNOG00000052582	AABR07070060.1	0.9454	0.0249913	0.908543	FS30		ENSRNOG00000003506	Gosr2	-0.152885	0.0177024	0.64717	FS60		ENSRNOG00000045829	Thbs1	0.33217	0.00613711	0.226994	FS120		ENSRNOG00000000130	Dnajb5	0.149884	0.0119509	0.439853	FS180		ENSRNOG00000032847	RGD1561636	1.40328	0.0176615	0.649723	FS360		ENSRNOG00000057806	Trpm7	0.182877	0.00307403	0.112816	BLPM
ENSRNOG00000047023	Aldh1l1	-0.203804	0.0247485	0.908543	FS30		ENSRNOG00000005447	LOC100364791	-0.19808	0.0178534	0.64717	FS60		ENSRNOG00000010658	Cth	0.485351	0.00616894	0.227205	FS120		ENSRNOG00000002997	Slc9a3r2	0.154059	0.0119153	0.439853	FS180		ENSRNOG00000008901	Coro2a	-0.303258	0.01774	0.651152	FS360		ENSRNOG00000019555	Arap1	-0.254878	0.00308904	0.11289	BLPM
ENSRNOG00000001964	Cd47	-0.138327	0.0249389	0.908543	FS30		ENSRNOG00000020615	Nap1l4	-0.164127	0.0179169	0.64717	FS60		ENSRNOG00000015894	Dock8	-0.336483	0.00616918	0.227205	FS120		ENSRNOG00000048489	AABR07002775.1	1.43963	0.0119643	0.439853	FS180		ENSRNOG00000025551	Rgs22	0.426499	0.0177763	0.651152	FS360		ENSRNOG00000020793	Ruvbl2	-0.228779	0.00308926	0.11289	BLPM
ENSRNOG00000023172	Dnajb3	-0.612572	0.0249346	0.908543	FS30		ENSRNOG00000028598	Edar	0.718794	0.0178696	0.64717	FS60		ENSRNOG00000028640	Siva1	0.503596	0.00620728	0.228121	FS120		ENSRNOG00000053290	NA	-0.970338	0.0119832	0.439853	FS180		ENSRNOG00000061484	Adamts2	-0.228742	0.017917	0.652822	FS360		ENSRNOG00000009582	Rpe65	0.619908	0.00310101	0.113078	BLPM
ENSRNOG00000002413	Gpc4	0.158275	0.0246888	0.908543	FS30		ENSRNOG00000029336	Zfp180	-0.304087	0.0176563	0.64717	FS60		ENSRNOG00000004994	Agr3	0.911853	0.00622447	0.228203	FS120		ENSRNOG00000037718	Cfap52	0.33642	0.0120702	0.442102	FS180		ENSRNOG00000014613	Ddah1	0.183409	0.0179241	0.652822	FS360		ENSRNOG00000010529	Thbs2	-0.453523	0.00312352	0.113656	BLPM
ENSRNOG00000020361	Ip6k2	0.144012	0.0248589	0.908543	FS30		ENSRNOG00000029799	Tomm34	-0.172121	0.0177866	0.64717	FS60		ENSRNOG00000060899	Tsc22d3	0.623535	0.006236	0.228203	FS120		ENSRNOG00000053560	Rhou	-0.257452	0.0121972	0.445808	FS180		ENSRNOG00000052122	NA	0.506465	0.0179594	0.652822	FS360		ENSRNOG00000029954	NA	-0.251235	0.00313082	0.11368	BLPM
ENSRNOG00000011451	Lrp3	-0.141127	0.024578	0.908543	FS30		ENSRNOG00000047651	Shank2	-1.71987	0.0176666	0.64717	FS60		ENSRNOG00000030058	LOC100359600	0.863403	0.00628359	0.229458	FS120		ENSRNOG00000048915	Twf2	0.185324	0.01223	0.44606	FS180		ENSRNOG00000003998	Sgca	-0.364842	0.0179742	0.652822	FS360		ENSRNOG00000002278	Tec	-0.410546	0.00313813	0.113704	BLPM
ENSRNOG00000055271	NA	1.06331	0.0245338	0.908543	FS30		ENSRNOG00000061335	NA	0.634204	0.0179222	0.64717	FS60		ENSRNOG00000058646	Zfp36l1	-0.18619	0.0064252	0.234133	FS120		ENSRNOG00000016105	Xrcc5	-0.178424	0.0124105	0.450732	FS180		ENSRNOG00000011142	Cyb5b	-0.234231	0.0181924	0.655976	FS360		ENSRNOG00000014197	Tmem51	-0.430503	0.00315351	0.11402	BLPM
ENSRNOG00000059389	NA	0.150883	0.0249592	0.908543	FS30		ENSRNOG00000007946	Bcl2l1	0.158457	0.0180558	0.649249	FS60		ENSRNOG00000020873	Nphs1	1.81608	0.00649734	0.236033	FS120		ENSRNOG00000054917	Mrgpre	-0.312979	0.0124028	0.450732	FS180		ENSRNOG00000006723	Itga11	0.816267	0.0181889	0.655976	FS360		ENSRNOG00000017869	Irf8	-0.466518	0.00319443	0.115256	BLPM
ENSRNOG00000014548	Nedd9	0.179002	0.0254228	0.919145	FS30		ENSRNOG00000015615	Tnfrsf11a	0.282524	0.0180242	0.649249	FS60		ENSRNOG00000032844	RT1-Da	-0.811809	0.00650475	0.236033	FS120		ENSRNOG00000012337	Pde1c	-0.363637	0.0125342	0.454266	FS180		ENSRNOG00000052499	Rab27a	0.237109	0.0181342	0.655976	FS360		ENSRNOG00000003515	Ephx1	0.353155	0.00324508	0.116837	BLPM
ENSRNOG00000043193	Smim1	0.503466	0.0253952	0.919145	FS30		ENSRNOG00000031420	Hyal2	0.296237	0.0181643	0.649612	FS60		ENSRNOG00000014648	Efnb2	-0.1815	0.00653229	0.236535	FS120		ENSRNOG00000011142	Cyb5b	-0.258027	0.012691	0.458021	FS180		ENSRNOG00000014845	Strc	-0.657896	0.0182141	0.655976	FS360		ENSRNOG00000006523	Atl2	0.194536	0.00330843	0.118501	BLPM
ENSRNOG00000038140	Whsc1	0.130986	0.0254429	0.919145	FS30		ENSRNOG00000031522	LOC689840	0.847532	0.018213	0.649612	FS60		ENSRNOG00000018000	Ranbp10	0.211838	0.00656638	0.237271	FS120		ENSRNOG00000025142	Mex3b	-0.198749	0.012674	0.458021	FS180		ENSRNOG00000014548	Nedd9	0.168838	0.0183037	0.65782	FS360		ENSRNOG00000014008	Mfsd2a	0.287346	0.0033121	0.118501	BLPM
ENSRNOG00000054459	Mboat7	-0.169812	0.0255082	0.919575	FS30		ENSRNOG00000038948	Stab2	0.689369	0.018218	0.649612	FS60		ENSRNOG00000025423	Map3k13	0.204237	0.00669403	0.241377	FS120		ENSRNOG00000016752	Crispld2	0.286274	0.0127687	0.459499	FS180		ENSRNOG00000002001	Itsn1	-0.11515	0.0185492	0.665249	FS360		ENSRNOG00000037951	NA	0.19228	0.00330305	0.118501	BLPM
ENSRNOG00000020567	Fibp	0.19158	0.0256809	0.919761	FS30		ENSRNOG00000052573	NA	-0.463612	0.0181681	0.649612	FS60		ENSRNOG00000003654	Cldn9	-0.522975	0.00677861	0.243678	FS120		ENSRNOG00000022358	AABR07026002.1	-0.450738	0.0127854	0.459499	FS180		ENSRNOG00000047214	AABR07006775.1	0.546015	0.0188907	0.669099	FS360		ENSRNOG00000039819	Cdk8	0.227325	0.0033274	0.1188	BLPM
ENSRNOG00000029310	LOC685027	0.716263	0.0257268	0.919761	FS30		ENSRNOG00000050869	Cebpd	0.390368	0.0182866	0.6507	FS60		ENSRNOG00000014197	Tmem51	-0.396338	0.00680025	0.243678	FS120		ENSRNOG00000010284	St3gal5	0.110693	0.0128848	0.46211	FS180		ENSRNOG00000030775	Adarb2	-0.189701	0.0187724	0.669099	FS360		ENSRNOG00000016995	Zap70	-0.57373	0.00333572	0.118849	BLPM
ENSRNOG00000053039	NA	-0.831693	0.0257031	0.919761	FS30		ENSRNOG00000003746	Gjb1	-0.269229	0.0188228	0.653646	FS60		ENSRNOG00000046621	AABR07043748.1	-1.0678	0.00679691	0.243678	FS120		ENSRNOG00000007066	Htr5a	-0.276545	0.0129295	0.462746	FS180		ENSRNOG00000045545	Eid2b	-0.555996	0.0187287	0.669099	FS360		ENSRNOG00000002748	Ccdc43	0.249715	0.00334738	0.119016	BLPM
ENSRNOG00000002246	Slc30a9	-0.139015	0.0256516	0.919761	FS30		ENSRNOG00000005147	Ccdc157	0.260225	0.0184976	0.653646	FS60		ENSRNOG00000059491	Fgd4	0.15027	0.00682524	0.244066	FS120		ENSRNOG00000007227	Mien1	-0.270112	0.0131337	0.468109	FS180		ENSRNOG00000003289	Lap3	-0.128512	0.0188637	0.669099	FS360		ENSRNOG00000002524	Gpr37	-0.204086	0.0033722	0.11965	BLPM
ENSRNOG00000038291	Lrrc63	0.709874	0.0257977	0.920385	FS30		ENSRNOG00000008301	Tagln2	0.273718	0.018884	0.653646	FS60		ENSRNOG00000017556	Chrm4	0.249734	0.00690147	0.246281	FS120		ENSRNOG00000015982	Wnt11	0.887999	0.0131135	0.468109	FS180		ENSRNOG00000046132	LOC316935	-0.33482	0.0188783	0.669099	FS360		ENSRNOG00000011317	Pkn2	0.17401	0.00338136	0.119727	BLPM
ENSRNOG00000004812	Sema6d	-0.151506	0.0258815	0.921466	FS30		ENSRNOG00000009005	Slco2a1	0.543713	0.0186256	0.653646	FS60		ENSRNOG00000048796	LOC681380	0.649125	0.00716313	0.25509	FS120		ENSRNOG00000007892	Tram1	0.121065	0.0132219	0.468603	FS180		ENSRNOG00000005879	Maml2	0.178167	0.0188022	0.669099	FS360		ENSRNOG00000024657	Mfsd4	0.178521	0.00339757	0.120052	BLPM
ENSRNOG00000057250	AABR07001905.1	-0.521254	0.0260903	0.923306	FS30		ENSRNOG00000009437	Ewsr1	0.196837	0.0188951	0.653646	FS60		ENSRNOG00000000635	NA	-0.170938	0.00726299	0.255691	FS120		ENSRNOG00000008237	Unc13b	-0.137243	0.0132292	0.468603	FS180		ENSRNOG00000014290	Grm1	-0.11856	0.0190861	0.674624	FS360		ENSRNOG00000000989	Bud31	0.16931	0.00343445	0.121105	BLPM
ENSRNOG00000046832	NA	0.59814	0.0260939	0.923306	FS30		ENSRNOG00000009599	Rwdd2a	-0.469648	0.0191731	0.653646	FS60		ENSRNOG00000011677	Slc39a10	-0.170919	0.00720719	0.255691	FS120		ENSRNOG00000027459	Zbtb45	-0.22618	0.0131951	0.468603	FS180		ENSRNOG00000024149	Prr18	-0.354165	0.0191599	0.67584	FS360		ENSRNOG00000008943	Penk	0.270489	0.00348077	0.122486	BLPM
ENSRNOG00000008716	Nefh	-0.122889	0.0260623	0.923306	FS30		ENSRNOG00000010146	Ndn	-0.137708	0.019096	0.653646	FS60		ENSRNOG00000022141	Ctdspl2	0.174708	0.00726901	0.255691	FS120		ENSRNOG00000013426	Mrgprf	0.51066	0.0134986	0.469374	FS180		ENSRNOG00000027309	Cntnap3	-0.30118	0.0192352	0.677104	FS360		ENSRNOG00000001730	Acap2	0.195136	0.00350283	0.123009	BLPM
ENSRNOG00000049177	AABR07024972.1	-0.577809	0.0262276	0.924242	FS30		ENSRNOG00000012448	Chrnb3	0.827813	0.0191294	0.653646	FS60		ENSRNOG00000023603	Amer3	0.203597	0.00724935	0.255691	FS120		ENSRNOG00000014503	Celf4	-0.133284	0.0135581	0.469374	FS180		ENSRNOG00000048598	NA	1.6373	0.0192769	0.67718	FS360		ENSRNOG00000061883	Aqp9	-0.478697	0.00360964	0.1265	BLPM
ENSRNOG00000049792	Glra3	0.632043	0.0262245	0.924242	FS30		ENSRNOG00000012490	LOC100910792	-0.308217	0.0190829	0.653646	FS60		ENSRNOG00000046326	Rp1l1	1.5088	0.00725097	0.255691	FS120		ENSRNOG00000014872	Sec24d	0.238367	0.0136054	0.469374	FS180		ENSRNOG00000058457	Chtop	-0.371286	0.0194171	0.680712	FS360		ENSRNOG00000016753	Slc14a1	-0.245531	0.00365634	0.127875	BLPM
ENSRNOG00000045884	NA	-0.337796	0.0263081	0.925185	FS30		ENSRNOG00000013064	Lrp8	0.132314	0.0191527	0.653646	FS60		ENSRNOG00000046717	NA	-0.807288	0.00721937	0.255691	FS120		ENSRNOG00000016085	Mpzl2	0.534561	0.0134034	0.469374	FS180		ENSRNOG00000007172	Map4k3	0.121697	0.0195183	0.68147	FS360		ENSRNOG00000018766	Rrp8	0.276604	0.00366557	0.127936	BLPM
ENSRNOG00000002585	Cul4b	0.14057	0.0265215	0.92964	FS30		ENSRNOG00000016919	Scaf8	0.135971	0.0190626	0.653646	FS60		ENSRNOG00000002517	Pdc	2.50153	0.00729204	0.255979	FS120		ENSRNOG00000016336	NA	-1.21579	0.0135629	0.469374	FS180		ENSRNOG00000055179	Tsen34	-0.248228	0.0194909	0.68147	FS360		ENSRNOG00000012192	Znf740	0.15394	0.00368778	0.128449	BLPM
ENSRNOG00000000017	Steap1	0.736758	0.0265427	0.92964	FS30		ENSRNOG00000021919	Rhoj	0.387962	0.0184803	0.653646	FS60		ENSRNOG00000056622	NA	0.765566	0.00732645	0.256664	FS120		ENSRNOG00000017610	Nedd4l	0.131969	0.0133987	0.469374	FS180		ENSRNOG00000014060	Mras	-0.133857	0.0196353	0.684162	FS360		ENSRNOG00000001622	Impg2	1.63143	0.00369751	0.128526	BLPM
ENSRNOG00000001730	Acap2	0.125802	0.0267465	0.931602	FS30		ENSRNOG00000030689	LOC100912573	0.558681	0.0187697	0.653646	FS60		ENSRNOG00000001493	Kptn	0.266191	0.00749145	0.258999	FS120		ENSRNOG00000018824	Slc7a5	0.143507	0.0136002	0.469374	FS180		ENSRNOG00000009629	Car2	-0.161735	0.0196926	0.684769	FS360		ENSRNOG00000018570	C1qtnf3	0.630904	0.00378731	0.13138	BLPM
ENSRNOG00000004650	Begain	-0.206295	0.0269965	0.931602	FS30		ENSRNOG00000033338	Gimap6	-0.508637	0.0190048	0.653646	FS60		ENSRNOG00000006703	Zfp398	0.211315	0.00745741	0.258999	FS120		ENSRNOG00000021285	Celsr1	0.191925	0.0134975	0.469374	FS180		ENSRNOG00000037672	AC129753.1	-0.411714	0.0199603	0.685855	FS360		ENSRNOG00000005505	Wbp11	0.196717	0.00380637	0.131774	BLPM
ENSRNOG00000010658	Cth	0.374696	0.0271732	0.931602	FS30		ENSRNOG00000036813	Ndrg3	-0.141193	0.0187569	0.653646	FS60		ENSRNOG00000007989	Chst1	0.141964	0.0074402	0.258999	FS120		ENSRNOG00000021536	Plxdc1	-0.220441	0.0135351	0.469374	FS180		ENSRNOG00000046744	Ankrd29	-0.203034	0.0198996	0.685855	FS360		ENSRNOG00000010658	Cth	0.463231	0.00382556	0.132171	BLPM
ENSRNOG00000040153	Eif3h	-0.303292	0.0268194	0.931602	FS30		ENSRNOG00000037595	Gpbp1l1	-0.190621	0.0188101	0.653646	FS60		ENSRNOG00000009850	St3gal4	0.19549	0.00743001	0.258999	FS120		ENSRNOG00000026589	Dpy19l1	-0.165774	0.0135467	0.469374	FS180		ENSRNOG00000032740	LOC100363048	-1.15957	0.0198159	0.685855	FS360		ENSRNOG00000006946	Arhgap9	-0.558416	0.00384234	0.132217	BLPM
ENSRNOG00000038225	Fbxo15	0.332051	0.0272049	0.931602	FS30		ENSRNOG00000038328	Gjc2	-0.175467	0.01885	0.653646	FS60		ENSRNOG00000032847	RGD1561636	-1.56543	0.00746905	0.258999	FS120		ENSRNOG00000034190	Ighm	-0.652956	0.0133065	0.469374	FS180		ENSRNOG00000010769	NA	-0.493767	0.0199639	0.685855	FS360		ENSRNOG00000001726	Tmem44	-0.260138	0.00383863	0.132217	BLPM
ENSRNOG00000006860	Itk	0.844953	0.0273693	0.931602	FS30		ENSRNOG00000043419	Hist3h2ba	-0.271592	0.0190918	0.653646	FS60		ENSRNOG00000045978	Hist1h4b	-0.522171	0.00749829	0.258999	FS120		ENSRNOG00000051193	NA	-0.571556	0.0134248	0.469374	FS180		ENSRNOG00000052386	Nlrx1	0.244185	0.0198473	0.685855	FS360		ENSRNOG00000016932	Simc1	0.22769	0.00388598	0.13345	BLPM
ENSRNOG00000018285	Kcna2	-0.129418	0.0273914	0.931602	FS30		ENSRNOG00000046794	Khdrbs1	0.187081	0.0186014	0.653646	FS60		ENSRNOG00000057557	Prlr	-1.12951	0.00742094	0.258999	FS120		ENSRNOG00000052600	LOC103689982	-0.14676	0.0133723	0.469374	FS180		ENSRNOG00000002305	Slc15a2	-0.126999	0.0197793	0.685855	FS360		ENSRNOG00000019578	Rps16	0.229509	0.00390968	0.133995	BLPM
ENSRNOG00000033776	LOC100359668	1.28355	0.0274096	0.931602	FS30		ENSRNOG00000053964	NA	0.666489	0.0187009	0.653646	FS60		ENSRNOG00000003714	Clk4	0.205658	0.00754714	0.259079	FS120		ENSRNOG00000049422	Fcgr2a	-0.606829	0.0137086	0.471987	FS180		ENSRNOG00000022730	Zfp57	0.225291	0.0200787	0.688418	FS360		ENSRNOG00000001448	Hip1	0.184764	0.00391848	0.134028	BLPM
ENSRNOG00000049229	LOC100911238	0.279068	0.026932	0.931602	FS30		ENSRNOG00000056755	NA	-1.59872	0.018832	0.653646	FS60		ENSRNOG00000015749	Nme3	0.22446	0.00756182	0.259079	FS120		ENSRNOG00000014288	Fn1	0.217953	0.0137582	0.472749	FS180		ENSRNOG00000011475	Srcin1	-0.13692	0.0201478	0.688865	FS360		ENSRNOG00000011146	Gyg1	0.178159	0.00394127	0.13427	BLPM
ENSRNOG00000046576	LOC681180	-1.66239	0.0270603	0.931602	FS30		ENSRNOG00000005059	Med22	0.386322	0.0192144	0.653747	FS60		ENSRNOG00000020793	Ruvbl2	-0.202289	0.00757575	0.259079	FS120		ENSRNOG00000021007	Snx15	-0.201814	0.0138811	0.476021	FS180		ENSRNOG00000057806	Trpm7	0.132644	0.0201721	0.688865	FS360		ENSRNOG00000003929	Pcdh19	-0.192614	0.00393761	0.13427	BLPM
ENSRNOG00000053787	Mdfic	0.431712	0.0273555	0.931602	FS30		ENSRNOG00000018450	Slc25a22	-0.145536	0.0192924	0.655099	FS60		ENSRNOG00000049598	LOC100912571	-0.203114	0.00751723	0.259079	FS120		ENSRNOG00000010947	Mmp14	-0.331284	0.0139296	0.47657	FS180		ENSRNOG00000061533	Zfp945	0.219574	0.0202728	0.690927	FS360		ENSRNOG00000017657	Phf23	0.289799	0.00397735	0.13523	BLPM
ENSRNOG00000000713	NA	-0.688118	0.0270063	0.931602	FS30		ENSRNOG00000006010	Slc6a20	0.496291	0.0193985	0.656091	FS60		ENSRNOG00000057009	AABR07066142.1	-0.52542	0.00756425	0.259079	FS120		ENSRNOG00000017093	Pxdc1	0.263968	0.0139524	0.47657	FS180		ENSRNOG00000042821	Cd59	0.130503	0.0203985	0.693833	FS360		ENSRNOG00000013867	Fgf1	0.426057	0.00399827	0.135542	BLPM
ENSRNOG00000052013	NA	-0.590122	0.0272509	0.931602	FS30		ENSRNOG00000012192	Znf740	0.164283	0.0193648	0.656091	FS60		ENSRNOG00000006324	Trpc6	-0.192908	0.00765494	0.261268	FS120		ENSRNOG00000002903	Specc1	-0.116846	0.014067	0.479128	FS180		ENSRNOG00000001730	Acap2	0.123188	0.0206843	0.702159	FS360		ENSRNOG00000009431	Tbc1d4	0.272493	0.00400239	0.135542	BLPM
ENSRNOG00000013140	Pdzd2	-0.171814	0.0269489	0.931602	FS30		ENSRNOG00000047057	Gpr26	-0.261343	0.0195165	0.657477	FS60		ENSRNOG00000003284	Epn3	-0.607586	0.00768415	0.261747	FS120		ENSRNOG00000018509	Cx3cr1	-0.216022	0.0141108	0.479128	FS180		ENSRNOG00000016877	Shisa7	-0.131508	0.0207472	0.702905	FS360		ENSRNOG00000000956	Rasl11a	-0.469222	0.00401819	0.135808	BLPM
ENSRNOG00000060153	Spry3	-0.34303	0.0273627	0.931602	FS30		ENSRNOG00000049918	Lrg1	0.800142	0.0194941	0.657477	FS60		ENSRNOG00000021750	Id1	0.338594	0.00776379	0.263419	FS120		ENSRNOG00000032391	Esyt2	-0.139273	0.0140928	0.479128	FS180		ENSRNOG00000018170	Slc27a1	-0.169267	0.0208019	0.703368	FS360		ENSRNOG00000038894	Timd4	1.03583	0.00403264	0.136028	BLPM
ENSRNOG00000015859	Chdh	-0.396938	0.0275148	0.931936	FS30		ENSRNOG00000007106	Sos1	0.136371	0.0197455	0.658699	FS60		ENSRNOG00000052188	NA	1.03812	0.00776343	0.263419	FS120		ENSRNOG00000031709	Ppfibp1	0.128136	0.0142211	0.481921	FS180		ENSRNOG00000025594	Scrt1	-0.229149	0.0208759	0.704479	FS360		ENSRNOG00000045553	Proser2	0.439782	0.00413759	0.139293	BLPM
ENSRNOG00000011142	Cyb5b	-0.25742	0.0275276	0.931936	FS30		ENSRNOG00000018649	Slc35c2	0.227227	0.0196548	0.658699	FS60		ENSRNOG00000031138	Irgm	-0.46676	0.00779437	0.263937	FS120		ENSRNOG00000001859	Sdf2l1	-0.336174	0.0143127	0.484036	FS180		ENSRNOG00000010298	Xbp1	-0.123906	0.0209262	0.704789	FS360		ENSRNOG00000049751	Arid4b	0.165293	0.00423323	0.142233	BLPM
ENSRNOG00000009354	LOC100912697	0.232314	0.0276554	0.934426	FS30		ENSRNOG00000027326	Tada2b	0.157559	0.0197224	0.658699	FS60		ENSRNOG00000003997	Pld5	0.916258	0.00782526	0.264463	FS120		ENSRNOG00000010484	Zdhhc21	0.140422	0.0144484	0.484036	FS180		ENSRNOG00000020884	Cd6	-0.642703	0.0210205	0.706576	FS360		ENSRNOG00000007675	Gpr63	0.253927	0.00424606	0.142384	BLPM
ENSRNOG00000005333	Azin1	0.144485	0.0278298	0.936646	FS30		ENSRNOG00000030486	Prdm6	0.882761	0.0196979	0.658699	FS60		ENSRNOG00000004171	Dnah9	0.163185	0.00787723	0.264809	FS120		ENSRNOG00000012623	Arf4	0.115567	0.0144358	0.484036	FS180		ENSRNOG00000017893	Baiap3	0.252182	0.0212614	0.706739	FS360		ENSRNOG00000024294	NA	-0.272486	0.00432449	0.144731	BLPM
ENSRNOG00000013973	Lcn2	0.659967	0.0278269	0.936646	FS30		ENSRNOG00000058663	Suz12	0.218124	0.0197156	0.658699	FS60		ENSRNOG00000012062	Npc2	-0.225975	0.00787561	0.264809	FS120		ENSRNOG00000015113	Mocos	-0.933622	0.0143831	0.484036	FS180		ENSRNOG00000011543	Fam118b	0.202818	0.0211335	0.706739	FS360		ENSRNOG00000019161	Cpeb1	0.155378	0.00436312	0.145351	BLPM
ENSRNOG00000027228	Mogat2	-0.752305	0.0279491	0.937275	FS30		ENSRNOG00000001426	Prkrip1	0.201016	0.0200772	0.664438	FS60		ENSRNOG00000057569	Ahnak	0.227122	0.0078816	0.264809	FS120		ENSRNOG00000031244	LOC100910109	-0.901138	0.0144261	0.484036	FS180		ENSRNOG00000016955	Fam188a	0.123266	0.0212669	0.706739	FS360		ENSRNOG00000031641	Rpl35a	0.308266	0.00436663	0.145351	BLPM
ENSRNOG00000049105	NA	0.410644	0.0279573	0.937275	FS30		ENSRNOG00000001557	Cxadr	0.20276	0.0203483	0.664438	FS60		ENSRNOG00000001874	Slc7a4	-0.219192	0.00794422	0.265877	FS120		ENSRNOG00000053479	NA	-0.211332	0.0144522	0.484036	FS180		ENSRNOG00000013340	LOC100910454	0.12492	0.0212172	0.706739	FS360		ENSRNOG00000016631	Zfp276	0.327824	0.00436852	0.145351	BLPM
ENSRNOG00000053260	Lilrb3l	0.849628	0.0281151	0.938914	FS30		ENSRNOG00000002104	Scaf4	0.251993	0.0204058	0.664438	FS60		ENSRNOG00000032240	Gbp5	-0.601853	0.00794361	0.265877	FS120		ENSRNOG00000015518	Rbp4	0.32459	0.0145715	0.485672	FS180		ENSRNOG00000054132	NA	-0.570007	0.0212727	0.706739	FS360		ENSRNOG00000017047	Inip	0.425505	0.00439573	0.145972	BLPM
ENSRNOG00000051388	NA	-1.02676	0.0280953	0.938914	FS30		ENSRNOG00000003258	Cdc73	0.214356	0.0204233	0.664438	FS60		ENSRNOG00000000569	MGC112715	-0.224999	0.00798177	0.266616	FS120		ENSRNOG00000017575	Gins2	0.165487	0.0146235	0.485672	FS180		ENSRNOG00000009742	Rad52	0.267116	0.0211722	0.706739	FS360		ENSRNOG00000019584	Dlk1	0.636641	0.0044217	0.145984	BLPM
ENSRNOG00000016488	Pltp	0.149612	0.0281775	0.939177	FS30		ENSRNOG00000003357	Col3a1	0.54764	0.0201013	0.664438	FS60		ENSRNOG00000020443	Tsks	1.1869	0.0081238	0.270835	FS120		ENSRNOG00000019778	Ptrf	0.189303	0.0145303	0.485672	FS180		ENSRNOG00000037688	Ak9	0.349307	0.0213594	0.708247	FS360		ENSRNOG00000040242	Epm2a	0.307062	0.00441859	0.145984	BLPM
ENSRNOG00000003109	Btbd17	-0.289511	0.0282586	0.940062	FS30		ENSRNOG00000010999	Cep295	0.181493	0.0199569	0.664438	FS60		ENSRNOG00000013484	Gsta1	-0.170003	0.00814434	0.270996	FS120		ENSRNOG00000019955	Ogdhl	-0.146174	0.0146102	0.485672	FS180		ENSRNOG00000001720	Hes1	0.323607	0.0214759	0.709368	FS360		ENSRNOG00000008587	Tek	-0.188539	0.00441478	0.145984	BLPM
ENSRNOG00000045905	Kdm4d	-1.18282	0.0285433	0.944715	FS30		ENSRNOG00000028356	Chchd10	-0.168666	0.0203054	0.664438	FS60		ENSRNOG00000004303	Timp3	0.222506	0.00822541	0.272283	FS120		ENSRNOG00000056612	Unc13c	0.255192	0.0146421	0.485672	FS180		ENSRNOG00000050746	NA	-0.486333	0.0214726	0.709368	FS360		ENSRNOG00000010653	Elmsan1	0.181634	0.00445231	0.146712	BLPM
ENSRNOG00000011068	Papss2	-0.241688	0.0285449	0.944715	FS30		ENSRNOG00000032401	RGD1564447	-1.10204	0.0200869	0.664438	FS60		ENSRNOG00000015773	Il21r	-0.752474	0.00824622	0.272283	FS120		ENSRNOG00000006010	Slc6a20	0.397172	0.0147102	0.486993	FS180		ENSRNOG00000013867	Fgf1	0.362216	0.0216543	0.713883	FS360		ENSRNOG00000047326	NA	-0.231689	0.00451855	0.148608	BLPM
ENSRNOG00000012847	Scgb1c1	0.729565	0.0285629	0.944715	FS30		ENSRNOG00000047321	Hba2	0.473185	0.0201152	0.664438	FS60		ENSRNOG00000031167	Srxn1	0.527253	0.00820313	0.272283	FS120		ENSRNOG00000047960	Rab9b	0.145619	0.0147576	0.487623	FS180		ENSRNOG00000056631	AABR07038021.1	0.166953	0.0218457	0.714697	FS360		ENSRNOG00000020202	Asrgl1	0.219384	0.00454438	0.149144	BLPM
ENSRNOG00000005206	Kcnq3	-0.125997	0.0286192	0.944764	FS30		ENSRNOG00000057793	NA	0.876184	0.0203689	0.664438	FS60		ENSRNOG00000033741	Ankrd34a	-0.16932	0.00824193	0.272283	FS120		ENSRNOG00000021303	Lrrc48	0.237417	0.0148415	0.489455	FS180		ENSRNOG00000024335	Fastkd1	0.203104	0.0217321	0.714697	FS360		ENSRNOG00000012494	Kctd14	0.601742	0.00456827	0.149144	BLPM
ENSRNOG00000004869	Dach2	0.82646	0.028799	0.948881	FS30		ENSRNOG00000058486	NA	-0.28574	0.0201782	0.664438	FS60		ENSRNOG00000016448	Eef2k	0.216774	0.0082928	0.273298	FS120		ENSRNOG00000019785	Phtf1	-0.135162	0.014951	0.490973	FS180		ENSRNOG00000017550	Fbln7	-0.529301	0.021815	0.714697	FS360		ENSRNOG00000059389	NA	-0.186612	0.00456974	0.149144	BLPM
ENSRNOG00000019140	Banp	0.207788	0.0290246	0.950858	FS30		ENSRNOG00000060577	NA	-0.58753	0.0202851	0.664438	FS60		ENSRNOG00000010944	Hyou1	-0.133274	0.00832133	0.273714	FS120		ENSRNOG00000039819	Cdk8	0.190867	0.0149658	0.490973	FS180		ENSRNOG00000001793	Heg1	0.129588	0.0218389	0.714697	FS360		ENSRNOG00000001442	Por	0.153726	0.00456973	0.149144	BLPM
ENSRNOG00000003975	Pfn1	-0.122518	0.0290087	0.950858	FS30		ENSRNOG00000060687	Slc24a3	-0.146568	0.0201985	0.664438	FS60		ENSRNOG00000055947	NA	0.307948	0.00835944	0.274445	FS120		ENSRNOG00000048704	RGD1562758	0.560546	0.0150016	0.490973	FS180		ENSRNOG00000027204	Map6	-0.132157	0.0219957	0.718234	FS360		ENSRNOG00000016491	Fam110d	-0.783651	0.00462123	0.150252	BLPM
ENSRNOG00000000699	Selplg	0.331357	0.0290193	0.950858	FS30		ENSRNOG00000000386	Pbld1	-0.914463	0.020897	0.666641	FS60		ENSRNOG00000009629	Car2	-0.224225	0.00839682	0.275147	FS120		ENSRNOG00000060831	Clca1	-0.407702	0.0149976	0.490973	FS180		ENSRNOG00000054272	Dhx57	0.123236	0.0221152	0.720762	FS360		ENSRNOG00000002645	Gemin5	0.238059	0.00461966	0.150252	BLPM
ENSRNOG00000056331	NA	1.00867	0.0292544	0.956568	FS30		ENSRNOG00000000924	Slc7a1	-0.155017	0.0208748	0.666641	FS60		ENSRNOG00000010668	Anxa6	-0.217707	0.0085326	0.279066	FS120		ENSRNOG00000003614	Mgat5	-0.134795	0.015094	0.492655	FS180		ENSRNOG00000014354	Cep95	0.226827	0.0222562	0.723981	FS360		ENSRNOG00000004367	Elk3	-0.249985	0.00463918	0.150549	BLPM
ENSRNOG00000010841	Col8a2	0.443655	0.0294589	0.960149	FS30		ENSRNOG00000012575	Fat2	0.932456	0.0206196	0.666641	FS60		ENSRNOG00000016123	Rnf144b	0.194167	0.00855061	0.279126	FS120		ENSRNOG00000058862	NA	0.517617	0.0151102	0.492655	FS180		ENSRNOG00000042258	RGD1561157	0.522123	0.0222999	0.724027	FS360		ENSRNOG00000038106	AABR07026424.1	1.40387	0.00470451	0.152249	BLPM
ENSRNOG00000047057	Gpr26	-0.207549	0.0294753	0.960149	FS30		ENSRNOG00000013090	Gadd45g	0.41933	0.0207706	0.666641	FS60		ENSRNOG00000002036	Paxbp1	0.180025	0.00863073	0.280678	FS120		ENSRNOG00000009884	Lgals1	0.306694	0.0152937	0.496621	FS180		ENSRNOG00000050091	Efcab1	0.239934	0.0226191	0.73162	FS360		ENSRNOG00000052577	NA	-1.00236	0.00470938	0.152249	BLPM
ENSRNOG00000042446	Ankrd63	-0.362906	0.0295346	0.960264	FS30		ENSRNOG00000014452	Zfhx3	0.383866	0.0210374	0.666641	FS60		ENSRNOG00000046576	LOC681180	-1.95062	0.00862945	0.280678	FS120		ENSRNOG00000013279	LOC681458	0.935855	0.0153184	0.496621	FS180		ENSRNOG00000015229	Zc3h4	-0.13542	0.0226066	0.73162	FS360		ENSRNOG00000018358	Nt5dc2	0.527044	0.00472044	0.152319	BLPM
ENSRNOG00000053239	Clmp	-0.153358	0.0297238	0.960978	FS30		ENSRNOG00000014835	Il1rl1	0.609676	0.0206882	0.666641	FS60		ENSRNOG00000000814	Fabp7	-0.200896	0.00876009	0.283814	FS120		ENSRNOG00000013928	Dsp	-0.431472	0.015272	0.496621	FS180		ENSRNOG00000026866	Syn3	-0.268054	0.0228571	0.737928	FS360		ENSRNOG00000028335	Fat4	-0.242148	0.0047359	0.15253	BLPM
ENSRNOG00000021198	Hist1h2bg	0.193779	0.0296793	0.960978	FS30		ENSRNOG00000017409	Wnt6	0.845591	0.0207473	0.666641	FS60		ENSRNOG00000050994	Cttn	0.143216	0.00875825	0.283814	FS120		ENSRNOG00000050500	Tob2	0.215945	0.015358	0.496971	FS180		ENSRNOG00000054690	NA	-0.489327	0.0229965	0.741033	FS360		ENSRNOG00000015538	Abcd2	-0.174065	0.00475277	0.152785	BLPM
ENSRNOG00000021255	Smox	-0.18073	0.0296374	0.960978	FS30		ENSRNOG00000020299	Klc2	-0.163484	0.021027	0.666641	FS60		ENSRNOG00000009001	Mtss1	-0.149785	0.00880283	0.284157	FS120		ENSRNOG00000001700	Dfnb31	-0.172025	0.0154482	0.498949	FS180		ENSRNOG00000021670	Frem2	-0.244343	0.0231768	0.741403	FS360		ENSRNOG00000050805	Tsc22d4	0.200031	0.00476643	0.152937	BLPM
ENSRNOG00000018436	Apoa5	-0.702344	0.03019	0.96626	FS30		ENSRNOG00000028261	Tppp	-0.14354	0.0207932	0.666641	FS60		ENSRNOG00000019009	Arrdc2	0.290581	0.00880365	0.284157	FS120		ENSRNOG00000013729	RGD1306271	0.11003	0.0154938	0.499455	FS180		ENSRNOG00000061118	NA	0.224722	0.0230895	0.741403	FS360		ENSRNOG00000008534	Dusp15	-0.21681	0.00478193	0.153147	BLPM
ENSRNOG00000001173	Cabp1	-0.227003	0.0306573	0.96626	FS30		ENSRNOG00000032847	RGD1561636	-1.84667	0.0208247	0.666641	FS60		ENSRNOG00000010161	Myo10	-0.193429	0.00886854	0.285716	FS120		ENSRNOG00000015614	Ppp1r16b	0.141708	0.0155799	0.499455	FS180		ENSRNOG00000038909	Pou3f3	-0.127214	0.0231691	0.741403	FS360		ENSRNOG00000010706	Ccdc117	0.284903	0.0048503	0.154757	BLPM
ENSRNOG00000001926	Cldn1	0.470215	0.030821	0.96626	FS30		ENSRNOG00000046313	Basp1	-0.204269	0.0209981	0.666641	FS60		ENSRNOG00000002004	Prdm8	0.256735	0.00889916	0.286168	FS120		ENSRNOG00000024605	Fam220a	0.168797	0.0155653	0.499455	FS180		ENSRNOG00000008593	Ryk	0.172119	0.023181	0.741403	FS360		ENSRNOG00000055179	Tsen34	-0.290571	0.00484316	0.154757	BLPM
ENSRNOG00000031533	Dcaf12l2	0.591108	0.030624	0.96626	FS30		ENSRNOG00000047982	LOC501317	0.944523	0.0206719	0.666641	FS60		ENSRNOG00000018677	Akt2	-0.173116	0.00894042	0.286959	FS120		ENSRNOG00000048545	LOC100910483	-0.264118	0.0155477	0.499455	FS180		ENSRNOG00000002748	Ccdc43	0.198295	0.0233089	0.744106	FS360		ENSRNOG00000057235	NA	0.486459	0.00487022	0.154815	BLPM
ENSRNOG00000016989	Dolk	-0.243608	0.0303885	0.96626	FS30		ENSRNOG00000058283	NA	-0.431856	0.02096	0.666641	FS60		ENSRNOG00000015585	Suv39h2	0.266701	0.00898151	0.287742	FS120		ENSRNOG00000015763	Cml3	0.477829	0.0157694	0.503657	FS180		ENSRNOG00000016827	Slc38a3	0.167185	0.0234316	0.744895	FS360		ENSRNOG00000014909	Sh2d5	-0.16272	0.00486882	0.154815	BLPM
ENSRNOG00000019864	Fam132a	-0.68553	0.030712	0.96626	FS30		ENSRNOG00000061779	Man2b2	0.342234	0.0207712	0.666641	FS60		ENSRNOG00000007604	Igsf8	-0.174084	0.0091484	0.292545	FS120		ENSRNOG00000031328	Zfp110	-0.153897	0.0157422	0.503657	FS180		ENSRNOG00000022691	St8sia5	-0.183696	0.023464	0.744895	FS360		ENSRNOG00000005386	Kitlg	0.226445	0.00488124	0.154878	BLPM
ENSRNOG00000048256	Fam160a1	0.562286	0.0302348	0.96626	FS30		ENSRNOG00000018087	Vim	0.276632	0.0210841	0.666881	FS60		ENSRNOG00000011305	Sox10	-0.184895	0.00918467	0.293131	FS120		ENSRNOG00000024849	Tor1aip2	0.166713	0.0160018	0.508248	FS180		ENSRNOG00000014666	Tfeb	0.269823	0.0234122	0.744895	FS360		ENSRNOG00000008067	Rcor1	0.317263	0.00489132	0.15491	BLPM
ENSRNOG00000051056	Fndc4	0.164777	0.0302027	0.96626	FS30		ENSRNOG00000019141	Ch25h	0.619138	0.0211885	0.668477	FS60		ENSRNOG00000012665	Nmrk1	-0.324049	0.00920073	0.293131	FS120		ENSRNOG00000047326	NA	-0.157351	0.0159475	0.508248	FS180		ENSRNOG00000061299	AC113925.2	-0.327462	0.0236173	0.74726	FS360		ENSRNOG00000045611	LOC100911403	1.06105	0.00493423	0.15598	BLPM
ENSRNOG00000010994	Has1	-0.487051	0.0304975	0.96626	FS30		ENSRNOG00000030807	NA	0.403194	0.0212519	0.668477	FS60		ENSRNOG00000011068	Papss2	-0.245348	0.00923578	0.293579	FS120		ENSRNOG00000052538	NA	-0.7247	0.0159726	0.508248	FS180		ENSRNOG00000001452	Fzd9	0.266318	0.0236571	0.74726	FS360		ENSRNOG00000053824	NA	-0.680967	0.00495724	0.156418	BLPM
ENSRNOG00000056753	Hectd2	0.168548	0.0308893	0.96626	FS30		ENSRNOG00000053160	NA	-0.810794	0.0212132	0.668477	FS60		ENSRNOG00000046242	Klf7	-0.188141	0.00924887	0.293579	FS120		ENSRNOG00000007483	Ccnf	0.400848	0.0161559	0.511257	FS180		ENSRNOG00000034078	Mxi1	0.11171	0.0236693	0.74726	FS360		ENSRNOG00000053606	NA	-0.213635	0.0050733	0.159786	BLPM
ENSRNOG00000014683	Il1rl2	-1.13341	0.0301447	0.96626	FS30		ENSRNOG00000042731	Slc25a18	-0.229898	0.0213286	0.668679	FS60		ENSRNOG00000003029	Calr	-0.210838	0.00942229	0.297986	FS120		ENSRNOG00000012448	Chrnb3	0.586659	0.0161323	0.511257	FS180		ENSRNOG00000009819	Vezf1	0.137945	0.0237227	0.74757	FS360		ENSRNOG00000007596	Rffl	-0.194504	0.00509424	0.16015	BLPM
ENSRNOG00000019592	Iqca1	0.432284	0.0309561	0.96626	FS30		ENSRNOG00000057971	NA	-0.714611	0.0213366	0.668679	FS60		ENSRNOG00000012684	Bloc1s2	-0.206115	0.00942078	0.297986	FS120		ENSRNOG00000013160	Sash1	-0.145236	0.0163551	0.516429	FS180		ENSRNOG00000055608	Zfp94	-0.198405	0.0238717	0.750887	FS360		ENSRNOG00000054900	Pih1d3	0.780548	0.00513355	0.16109	BLPM
ENSRNOG00000030932	LOC102546354	0.47202	0.0311208	0.96626	FS30		ENSRNOG00000019372	Pc	-0.142313	0.0213977	0.669365	FS60		ENSRNOG00000001608	Nxpe3	0.169668	0.00946817	0.298362	FS120		ENSRNOG00000045877	NA	0.128649	0.0163793	0.516429	FS180		ENSRNOG00000054456	NA	-0.486385	0.0239193	0.750953	FS360		ENSRNOG00000029078	Hmgn5b	0.648224	0.00516517	0.161785	BLPM
ENSRNOG00000057955	NA	0.75637	0.0310736	0.96626	FS30		ENSRNOG00000000257	Smpd3	-0.134144	0.0215999	0.674455	FS60		ENSRNOG00000002270	Hnrnpdl	0.13809	0.00946879	0.298362	FS120		ENSRNOG00000001274	Vps29	0.12665	0.0166942	0.517374	FS180		ENSRNOG00000055390	NA	-0.589897	0.0239615	0.750953	FS360		ENSRNOG00000010763	Fam181b	-0.319289	0.00518428	0.162087	BLPM
ENSRNOG00000058862	NA	0.506499	0.0309984	0.96626	FS30		ENSRNOG00000004063	Sh3pxd2b	0.320843	0.0217652	0.678375	FS60		ENSRNOG00000003205	Ldb2	-0.186046	0.00948833	0.298432	FS120		ENSRNOG00000001686	Hlcs	-0.195499	0.0172809	0.517374	FS180		ENSRNOG00000000861	Zic3	0.373535	0.0240054	0.750958	FS360		ENSRNOG00000001389	Irs3	-0.708524	0.00519519	0.162132	BLPM
ENSRNOG00000016980	Qprt	-0.546903	0.0307215	0.96626	FS30		ENSRNOG00000002963	C1ql1	-0.321477	0.0220023	0.682066	FS60		ENSRNOG00000047057	Gpr26	-0.213509	0.00951791	0.298817	FS120		ENSRNOG00000002884	Blzf1	0.193125	0.0168773	0.517374	FS180		ENSRNOG00000049882	Adcyap1	0.245172	0.0244067	0.759355	FS360		ENSRNOG00000058646	Zfp36l1	-0.197415	0.00521934	0.162589	BLPM
ENSRNOG00000036699	RGD1306926	0.257368	0.0309613	0.96626	FS30		ENSRNOG00000022337	Slitrk6	0.33527	0.0220034	0.682066	FS60		ENSRNOG00000034075	Ube2ql1	-0.138039	0.00954397	0.299091	FS120		ENSRNOG00000003088	Arhgap31	0.164	0.0167599	0.517374	FS180		ENSRNOG00000015585	Suv39h2	0.229005	0.0243882	0.759355	FS360		ENSRNOG00000009263	Ifi27	-0.386537	0.00527398	0.163398	BLPM
ENSRNOG00000010078	Spag1	0.322662	0.0304322	0.96626	FS30		ENSRNOG00000056958	NA	0.741388	0.0219782	0.682066	FS60		ENSRNOG00000002122	Lrrc8c	0.225045	0.00957737	0.299591	FS120		ENSRNOG00000005074	Arl6ip6	0.298605	0.0167123	0.517374	FS180		ENSRNOG00000018416	Ttbk1	-0.111032	0.0243755	0.759355	FS360		ENSRNOG00000025516	LOC100911171	0.872618	0.00525985	0.163398	BLPM
ENSRNOG00000021164	Stip1	-0.130165	0.0309394	0.96626	FS30		ENSRNOG00000016366	Colec12	0.428056	0.0220541	0.682399	FS60		ENSRNOG00000051588	NA	0.624101	0.00959471	0.299591	FS120		ENSRNOG00000008409	Myo1f	-0.313969	0.0170465	0.517374	FS180		ENSRNOG00000047307	Cntfr	-0.156094	0.0245159	0.760251	FS360		ENSRNOG00000053560	Rhou	-0.249672	0.00526533	0.163398	BLPM
ENSRNOG00000023340	Tmem72	0.681876	0.0309146	0.96626	FS30		ENSRNOG00000022432	Tmem59l	-0.164448	0.0221468	0.682792	FS60		ENSRNOG00000021041	Fam171a2	-0.161278	0.00963863	0.300419	FS120		ENSRNOG00000009209	Slitrk1	-0.100248	0.0170995	0.517374	FS180		ENSRNOG00000011276	Tmem254	0.200017	0.0245242	0.760251	FS360		ENSRNOG00000017556	Chrm4	0.281136	0.00535982	0.165757	BLPM
ENSRNOG00000010512	Yipf1	0.188467	0.0307423	0.96626	FS30		ENSRNOG00000033220	Oas1k	-0.937848	0.022117	0.682792	FS60		ENSRNOG00000014080	Kif23	0.578999	0.00988709	0.307606	FS120		ENSRNOG00000009243	Oaf	0.1921	0.0172622	0.517374	FS180		ENSRNOG00000021168	Anp32e	0.112246	0.024795	0.767257	FS360		ENSRNOG00000000699	Selplg	0.321724	0.00542654	0.167517	BLPM
ENSRNOG00000013565	Zfp507	-0.207935	0.0310386	0.96626	FS30		ENSRNOG00000019017	Gstm6	-0.355234	0.0224724	0.691583	FS60		ENSRNOG00000004403	Slc25a32	0.288092	0.00996783	0.30956	FS120		ENSRNOG00000009582	Rpe65	0.603651	0.0172806	0.517374	FS180		ENSRNOG00000061442	AABR07068214.1	-0.740445	0.0251521	0.769423	FS360		ENSRNOG00000001273	Psmg3	-0.276898	0.00545803	0.168186	BLPM
ENSRNOG00000060419	AABR07042607.1	0.914285	0.0317899	0.976571	FS30		ENSRNOG00000049965	LOC100910275	-0.269508	0.0225143	0.691627	FS60		ENSRNOG00000004003	Dusp10	-0.312547	0.0100871	0.311579	FS120		ENSRNOG00000012311	Slc35d3	-1.35005	0.016894	0.517374	FS180		ENSRNOG00000018126	Abca1	-0.13277	0.0253098	0.769423	FS360		ENSRNOG00000037113	Slfn2	-0.463941	0.0054895	0.168851	BLPM
ENSRNOG00000007882	Ablim2	-0.139687	0.0320264	0.976571	FS30		ENSRNOG00000004398	Pkhd1l1	0.661183	0.0230016	0.701234	FS60		ENSRNOG00000051592	Sirt1	0.21333	0.0100772	0.311579	FS120		ENSRNOG00000015196	LOC102547897	-0.559096	0.016987	0.517374	FS180		ENSRNOG00000024617	AC099444.1	-0.370389	0.0251596	0.769423	FS360		ENSRNOG00000000321	Cd24	-0.161631	0.00555045	0.170375	BLPM
ENSRNOG00000015418	Klhl14	0.325441	0.0315705	0.976571	FS30		ENSRNOG00000014371	Cdh13	-0.303915	0.0230216	0.701234	FS60		ENSRNOG00000054990	NA	0.306784	0.0100775	0.311579	FS120		ENSRNOG00000015441	Il4r	0.26378	0.0166691	0.517374	FS180		ENSRNOG00000052224	Celf6	-0.232977	0.0254311	0.769423	FS360		ENSRNOG00000039668	Col8a1	0.843286	0.00556528	0.170375	BLPM
ENSRNOG00000000560	Lrrc20	-0.288937	0.0318716	0.976571	FS30		ENSRNOG00000015957	F13a1	0.584035	0.0230005	0.701234	FS60		ENSRNOG00000008902	Pon1	-1.19911	0.0101606	0.312729	FS120		ENSRNOG00000017419	Map3k4	0.153183	0.0166969	0.517374	FS180		ENSRNOG00000045892	Cfl2	0.117817	0.0251961	0.769423	FS360		ENSRNOG00000001793	Heg1	0.1798	0.00557888	0.170375	BLPM
ENSRNOG00000017181	Malt1	0.247969	0.0320763	0.976571	FS30		ENSRNOG00000018145	Crat	-0.147774	0.0229786	0.701234	FS60		ENSRNOG00000022395	Tnrc6c	0.165339	0.0101478	0.312729	FS120		ENSRNOG00000017695	AABR07012795.1	0.305571	0.0166908	0.517374	FS180		ENSRNOG00000018414	Csf1r	-0.113738	0.0249473	0.769423	FS360		ENSRNOG00000055085	NA	-0.564599	0.00557287	0.170375	BLPM
ENSRNOG00000061254	NA	-0.535516	0.0316963	0.976571	FS30		ENSRNOG00000038437	RGD1560584	0.898584	0.0230323	0.701234	FS60		ENSRNOG00000019582	Mthfd1l	0.193474	0.0102523	0.314361	FS120		ENSRNOG00000019477	Zmynd15	0.832381	0.0171362	0.517374	FS180		ENSRNOG00000031004	Cyp2j4	0.521403	0.0254757	0.769423	FS360		ENSRNOG00000024964	Nufip2	0.150898	0.00559732	0.170633	BLPM
ENSRNOG00000050767	Nrn1	0.151085	0.0320376	0.976571	FS30		ENSRNOG00000002989	Nmt1	-0.134999	0.0231204	0.701939	FS60		ENSRNOG00000054764	Flt3	0.335618	0.0102422	0.314361	FS120		ENSRNOG00000024250	Wwc3	0.136079	0.0171617	0.517374	FS180		ENSRNOG00000013484	Gsta1	-0.150017	0.0254712	0.769423	FS360		ENSRNOG00000059538	Clec2g	0.237736	0.00562169	0.171072	BLPM
ENSRNOG00000009096	Pon3	0.685142	0.0319955	0.976571	FS30		ENSRNOG00000006118	Klf10	0.253495	0.0231377	0.701939	FS60		ENSRNOG00000057827	AC109100.2	0.971172	0.0102866	0.314361	FS120		ENSRNOG00000026157	RGD1562200	-0.45555	0.0167416	0.517374	FS180		ENSRNOG00000010528	LOC100911166	-1.38825	0.0252946	0.769423	FS360		ENSRNOG00000016776	Extl1	-0.155244	0.00567014	0.172239	BLPM
ENSRNOG00000028493	Ppp1r15b	0.131897	0.0318473	0.976571	FS30		ENSRNOG00000010716	Atoh8	0.548139	0.0232642	0.702037	FS60		ENSRNOG00000061254	NA	1.92133	0.010271	0.314361	FS120		ENSRNOG00000027240	Kndc1	-0.149762	0.0167731	0.517374	FS180		ENSRNOG00000053341	NA	-0.28224	0.0250127	0.769423	FS360		ENSRNOG00000031889	AABR07065438.1	0.450895	0.00573159	0.173797	BLPM
ENSRNOG00000019698	Ssbp4	-0.165212	0.0317276	0.976571	FS30		ENSRNOG00000016346	Prkcd	0.32598	0.023245	0.702037	FS60		ENSRNOG00000033855	LOC100361103	0.762486	0.0103246	0.314964	FS120		ENSRNOG00000027434	Fitm2	0.167524	0.0169309	0.517374	FS180		ENSRNOG00000010358	Sh3rf1	0.107978	0.0253675	0.769423	FS360		ENSRNOG00000033522	Prdm2	0.188605	0.0057535	0.174153	BLPM
ENSRNOG00000016562	Zfp191	0.191971	0.0315995	0.976571	FS30		ENSRNOG00000030522	LOC500331	-1.03695	0.0232143	0.702037	FS60		ENSRNOG00000028211	Akap17a	-0.21486	0.0104039	0.316822	FS120		ENSRNOG00000029342	Scn7a	-0.434554	0.0170747	0.517374	FS180		ENSRNOG00000018927	Sprn	-0.182547	0.0252262	0.769423	FS360		ENSRNOG00000016001	Chmp1a	-0.160817	0.00579795	0.175188	BLPM
ENSRNOG00000052909	AABR07036746.1	1.07105	0.0330657	0.980702	FS30		ENSRNOG00000058308	Asic2	-0.230419	0.0233602	0.702451	FS60		ENSRNOG00000054080	Cgnl1	-0.392787	0.0104482	0.317611	FS120		ENSRNOG00000032656	Ptprt	-0.124766	0.0170255	0.517374	FS180		ENSRNOG00000027617	Ttc26	0.179936	0.0253327	0.769423	FS360		ENSRNOG00000012865	Parp3	0.442867	0.00582986	0.175842	BLPM
ENSRNOG00000004305	Abl2	0.15323	0.0330112	0.980702	FS30		ENSRNOG00000060719	AABR07043407.1	0.695291	0.0233256	0.702451	FS60		ENSRNOG00000031126	Tecta	-0.461497	0.0104966	0.318519	FS120		ENSRNOG00000035473	NA	-0.677724	0.0167697	0.517374	FS180		ENSRNOG00000010017	Wee1	0.175731	0.0254933	0.769423	FS360		ENSRNOG00000060024	AABR07042733.2	-0.687238	0.00584072	0.175859	BLPM
ENSRNOG00000010940	Acad11	-0.248456	0.0328817	0.980702	FS30		ENSRNOG00000007091	Ly6e	-0.160268	0.0235157	0.704647	FS60		ENSRNOG00000004443	Sptlc3	0.474548	0.010537	0.319184	FS120		ENSRNOG00000039759	Gpr34	-0.272671	0.0169593	0.517374	FS180		ENSRNOG00000019568	Jund	-0.128254	0.0256191	0.770506	FS360		ENSRNOG00000005818	RGD1563349	-0.14756	0.00585389	0.175946	BLPM
ENSRNOG00000028077	Cfap44	0.316275	0.0329452	0.980702	FS30		ENSRNOG00000019202	PVR	0.721563	0.0234767	0.704647	FS60		ENSRNOG00000002708	Phf8	0.166423	0.0105835	0.319532	FS120		ENSRNOG00000042258	RGD1561157	0.558722	0.0171454	0.517374	FS180		ENSRNOG00000016603	Rtn2	-0.175925	0.0255906	0.770506	FS360		ENSRNOG00000027405	Ccp110	-0.206229	0.00593402	0.177639	BLPM
ENSRNOG00000014387	Chac1	-0.356929	0.0327313	0.980702	FS30		ENSRNOG00000046333	Ablim1	-0.161724	0.0236188	0.706495	FS60		ENSRNOG00000030721	Fbrsl1	0.205879	0.0105856	0.319532	FS120		ENSRNOG00000042731	Slc25a18	-0.190308	0.0167994	0.517374	FS180		ENSRNOG00000050441	AABR07028989.1	-0.451714	0.0257091	0.771858	FS360		ENSRNOG00000002004	Prdm8	0.296147	0.00592819	0.177639	BLPM
ENSRNOG00000013867	Fgf1	0.385286	0.0322898	0.980702	FS30		ENSRNOG00000013641	Myo7a	0.51976	0.0237593	0.706603	FS60		ENSRNOG00000011360	Dkk2	-0.600436	0.0107308	0.321526	FS120		ENSRNOG00000054515	Fgd6	0.254701	0.0168119	0.517374	FS180		ENSRNOG00000049990	AABR07045411.1	-0.858438	0.0257967	0.77237	FS360		ENSRNOG00000002057	Slc10a6	0.86031	0.00594139	0.177639	BLPM
ENSRNOG00000027722	H1fx	-0.404055	0.0325025	0.980702	FS30		ENSRNOG00000029310	LOC685027	0.745014	0.0237879	0.706603	FS60		ENSRNOG00000017330	Gm9905	-0.547223	0.0107095	0.321526	FS120		ENSRNOG00000059081	NA	-0.324352	0.0167051	0.517374	FS180		ENSRNOG00000007882	Ablim2	-0.120254	0.0258477	0.77237	FS360		ENSRNOG00000019667	Ppfibp2	-0.218566	0.0059695	0.178168	BLPM
ENSRNOG00000005772	Hacd4	0.518013	0.0326055	0.980702	FS30		ENSRNOG00000042414	Nat14	-0.203666	0.0236819	0.706603	FS60		ENSRNOG00000029886	Hba1	-0.393928	0.0107449	0.321526	FS120		ENSRNOG00000060308	A230083G16Rik	-0.655353	0.0172744	0.517374	FS180		ENSRNOG00000057848	Cacng8	-0.11121	0.02615	0.77237	FS360		ENSRNOG00000030910	Grik4	-0.147109	0.00598898	0.178438	BLPM
ENSRNOG00000002270	Hnrnpdl	0.140684	0.0329683	0.980702	FS30		ENSRNOG00000045728	LOC100360726	0.228115	0.0237878	0.706603	FS60		ENSRNOG00000048782	Wnt7a	-0.206722	0.0107413	0.321526	FS120		ENSRNOG00000061335	NA	0.554782	0.0171057	0.517374	FS180		ENSRNOG00000028176	Elmod2	0.45202	0.0260191	0.77237	FS360		ENSRNOG00000049422	Fcgr2a	-0.920372	0.00604826	0.178926	BLPM
ENSRNOG00000047935	LOC100910780	-0.537743	0.032565	0.980702	FS30		ENSRNOG00000010535	Cdh18	-0.192013	0.0238561	0.707399	FS60		ENSRNOG00000060544	Kdm5b	0.123263	0.0107298	0.321526	FS120		ENSRNOG00000018602	Camta1	-0.138252	0.0173808	0.519464	FS180		ENSRNOG00000009157	Fut4	-0.37319	0.026176	0.77237	FS360		ENSRNOG00000019058	Gstm3	0.959306	0.00603625	0.178926	BLPM
ENSRNOG00000050827	LOC100912106	0.339929	0.0329632	0.980702	FS30		ENSRNOG00000052027	NA	-0.689005	0.0239439	0.708771	FS60		ENSRNOG00000025121	Pla2g3	0.665062	0.0107874	0.322237	FS120		ENSRNOG00000052862	NA	-0.156301	0.0174232	0.519828	FS180		ENSRNOG00000002391	Glra4	-0.570183	0.0259999	0.77237	FS360		ENSRNOG00000001686	Hlcs	-0.227501	0.0060995	0.178926	BLPM
ENSRNOG00000053706	Lonrf1	-0.223219	0.0328521	0.980702	FS30		ENSRNOG00000017208	Cspg4	0.155214	0.024011	0.709528	FS60		ENSRNOG00000010903	Crb1	1.03788	0.0108152	0.322511	FS120		ENSRNOG00000001232	Slc19a1	0.29116	0.0175032	0.520564	FS180		ENSRNOG00000030927	Grid2ip	0.709808	0.0261534	0.77237	FS360		ENSRNOG00000018803	Mkl1	0.185341	0.00608407	0.178926	BLPM
ENSRNOG00000060262	Prps1	-0.14163	0.0326342	0.980702	FS30		ENSRNOG00000016678	Angptl2	0.559767	0.0241085	0.709869	FS60		ENSRNOG00000025142	Mex3b	-0.231624	0.0108735	0.323689	FS120		ENSRNOG00000033906	Zfp667	0.188828	0.0175084	0.520564	FS180		ENSRNOG00000056437	NA	-0.692637	0.0261767	0.77237	FS360		ENSRNOG00000008639	Pabpc1	0.176925	0.00609434	0.178926	BLPM
ENSRNOG00000037851	Spidr	0.29028	0.0330517	0.980702	FS30		ENSRNOG00000019704	Resp18	-0.173476	0.0241472	0.709869	FS60		ENSRNOG00000061775	NA	0.565681	0.010896	0.323799	FS120		ENSRNOG00000009957	Slc25a13	0.287087	0.0175944	0.521041	FS180		ENSRNOG00000016346	Prkcd	0.454567	0.0260355	0.77237	FS360		ENSRNOG00000011830	Plekha3	0.187669	0.00605178	0.178926	BLPM
ENSRNOG00000026136	Tnfaip8	0.284446	0.0324719	0.980702	FS30		ENSRNOG00000029366	Prrt2	-0.161783	0.0241237	0.709869	FS60		ENSRNOG00000057729	Strip2	-0.180711	0.011016	0.326803	FS120		ENSRNOG00000014104	Myo5b	-0.129238	0.0176854	0.521041	FS180		ENSRNOG00000051147	Rn60_2_1765.1	-0.753132	0.0261041	0.77237	FS360		ENSRNOG00000015268	Ppapdc2	0.169618	0.0060858	0.178926	BLPM
ENSRNOG00000023712	Stox1	-0.75384	0.0331422	0.981283	FS30		ENSRNOG00000022472	Snap47	-0.17007	0.0242414	0.711415	FS60		ENSRNOG00000012495	Podxl	0.18384	0.0111175	0.329171	FS120		ENSRNOG00000015030	Tjp2	-0.130892	0.0176472	0.521041	FS180		ENSRNOG00000016289	Bmpr1b	-0.221267	0.026234	0.772731	FS360		ENSRNOG00000008382	RGD1564405	0.631451	0.0060584	0.178926	BLPM
ENSRNOG00000058047	AABR07000733.1	0.773053	0.0335232	0.989687	FS30		ENSRNOG00000006397	Chrm5	-0.298527	0.0243158	0.711841	FS60		ENSRNOG00000021440	Pptc7	0.136412	0.0111341	0.329171	FS120		ENSRNOG00000018141	RGD1307443	-0.139952	0.0176428	0.521041	FS180		ENSRNOG00000060278	Cpg1	-0.599693	0.0263421	0.773258	FS360		ENSRNOG00000049471	Steap3	-0.351061	0.00606035	0.178926	BLPM
ENSRNOG00000012778	Magoh	0.255146	0.0335409	0.989687	FS30		ENSRNOG00000038291	Lrrc63	0.688076	0.0243393	0.711841	FS60		ENSRNOG00000015763	Cml3	0.504363	0.0112083	0.330798	FS120		ENSRNOG00000039668	Col8a1	0.624163	0.0175867	0.521041	FS180		ENSRNOG00000014482	Fam178a	0.113412	0.0263321	0.773258	FS360		ENSRNOG00000004535	Kcng3	0.465225	0.00613826	0.17948	BLPM
ENSRNOG00000011856	Ankrd29	-0.338444	0.0337243	0.993397	FS30		ENSRNOG00000014232	P2ry1	0.418174	0.0244999	0.714094	FS60		ENSRNOG00000016033	Endog	-0.289036	0.0112581	0.3317	FS120		ENSRNOG00000045684	AC120310.1	0.437072	0.017706	0.521041	FS180		ENSRNOG00000023280	Als2	-0.1024	0.0266635	0.778399	FS360		ENSRNOG00000015913	Tspan5	0.157193	0.00613937	0.17948	BLPM
ENSRNOG00000036432	NA	2.66903	0.0339199	0.996069	FS30		ENSRNOG00000021705	Zfp664	0.235574	0.0244914	0.714094	FS60		ENSRNOG00000025864	Lemd2	0.447497	0.0113787	0.334111	FS120		ENSRNOG00000011419	Aldh6a1	0.11262	0.0177523	0.521511	FS180		ENSRNOG00000022771	Arhgap23	-0.116605	0.0266618	0.778399	FS360		ENSRNOG00000056780	NA	-0.646624	0.00616405	0.179893	BLPM
ENSRNOG00000051193	NA	-0.738139	0.0339306	0.996069	FS30		ENSRNOG00000051854	Enpep	0.550413	0.0246837	0.718223	FS60		ENSRNOG00000049751	Arid4b	0.153415	0.0113722	0.334111	FS120		ENSRNOG00000005707	Bfsp1	-0.62483	0.0178961	0.52484	FS180		ENSRNOG00000014125	Evi2b	-0.369014	0.0266989	0.778399	FS360		ENSRNOG00000050540	NA	-0.365516	0.00618311	0.180142	BLPM
ENSRNOG00000046333	Ablim1	-0.165621	0.0339924	0.996186	FS30		ENSRNOG00000004239	NA	-0.351118	0.0248524	0.719991	FS60		ENSRNOG00000017783	Sfrp1	-0.309904	0.0114412	0.334921	FS120		ENSRNOG00000018285	Kcna2	-0.127028	0.0181721	0.529327	FS180		ENSRNOG00000053722	NA	-0.678795	0.0266937	0.778399	FS360		ENSRNOG00000014030	Synm	0.205362	0.00619414	0.180157	BLPM
ENSRNOG00000009343	Evpl	-0.934513	0.0344901	0.997354	FS30		ENSRNOG00000015409	LOC100911959	-0.153821	0.0248237	0.719991	FS60		ENSRNOG00000018251	Mrc1	0.29998	0.0114451	0.334921	FS120		ENSRNOG00000022619	Fth1	0.145302	0.0181562	0.529327	FS180		ENSRNOG00000032002	Hapln1	0.117002	0.026996	0.782945	FS360		ENSRNOG00000035524	NA	-0.742412	0.00622666	0.180795	BLPM
ENSRNOG00000024089	Fndc3b	0.189194	0.0344698	0.997354	FS30		ENSRNOG00000031716	AABR07072539.1	0.548599	0.0248709	0.719991	FS60		ENSRNOG00000053299	NA	0.839469	0.0115326	0.336526	FS120		ENSRNOG00000025503	Slc38a8	-0.760748	0.018121	0.529327	FS180		ENSRNOG00000016595	Hhex	0.499978	0.0273115	0.782945	FS360		ENSRNOG00000017800	Foxc1	-0.267151	0.00626253	0.181221	BLPM
ENSRNOG00000047982	LOC501317	0.90602	0.0344953	0.997354	FS30		ENSRNOG00000018478	Myo3a	0.619567	0.0249626	0.720203	FS60		ENSRNOG00000059502	NA	0.893583	0.011539	0.336526	FS120		ENSRNOG00000026647	Cxcl16	0.375721	0.018115	0.529327	FS180		ENSRNOG00000017689	Itih3	-0.111003	0.0269275	0.782945	FS360		ENSRNOG00000027271	RGD1359290	-0.676423	0.00625411	0.181221	BLPM
ENSRNOG00000018083	NA	-0.897466	0.0342496	0.997354	FS30		ENSRNOG00000039877	Smim11	-0.366342	0.0249323	0.720203	FS60		ENSRNOG00000003746	Gjb1	-0.269882	0.0115921	0.336934	FS120		ENSRNOG00000014058	Tomm22	0.140001	0.0183139	0.53195	FS180		ENSRNOG00000047740	LOC102547078	-0.85519	0.0271875	0.782945	FS360		ENSRNOG00000010984	Anxa11	0.200261	0.00628724	0.181629	BLPM
ENSRNOG00000027719	NA	-1.33656	0.0343529	0.997354	FS30		ENSRNOG00000029763	NA	0.621504	0.025074	0.7222	FS60		ENSRNOG00000035620	NA	0.469819	0.0115842	0.336934	FS120		ENSRNOG00000060466	NA	-0.778335	0.0183239	0.53195	FS180		ENSRNOG00000009373	NA	0.255613	0.0271263	0.782945	FS360		ENSRNOG00000010050	LOC691920	-0.203279	0.0063157	0.181837	BLPM
ENSRNOG00000057821	NA	-0.147726	0.0344676	0.997354	FS30		ENSRNOG00000001679	Gabrr3	0.575088	0.025225	0.725324	FS60		ENSRNOG00000007237	Id2	-0.184319	0.0116137	0.336992	FS120		ENSRNOG00000024346	Plet1	-0.657962	0.0184485	0.533765	FS180		ENSRNOG00000045967	NA	0.360365	0.0270964	0.782945	FS360		ENSRNOG00000002914	Trmt1	-0.203166	0.00630619	0.181837	BLPM
ENSRNOG00000002979	Tbx19	0.648356	0.0341064	0.997354	FS30		ENSRNOG00000059255	NA	-0.514188	0.0253632	0.726851	FS60		ENSRNOG00000009832	Slc39a14	0.16482	0.0117755	0.339331	FS120		ENSRNOG00000059657	NA	-0.779119	0.018429	0.533765	FS180		ENSRNOG00000060374	NA	1.50014	0.0272108	0.782945	FS360		ENSRNOG00000060984	AABR07067737.1	0.385813	0.00637326	0.183186	BLPM
ENSRNOG00000027770	Trpm3	0.221031	0.0343841	0.997354	FS30		ENSRNOG00000061360	NA	-0.514188	0.0253617	0.726851	FS60		ENSRNOG00000015153	Ints3	-0.131898	0.0117437	0.339331	FS120		ENSRNOG00000000964	NA	0.645726	0.0186643	0.536403	FS180		ENSRNOG00000020479	Pik3c2a	0.113618	0.0270949	0.782945	FS360		ENSRNOG00000005302	Slc2a9	0.460849	0.00639124	0.183394	BLPM
ENSRNOG00000008996	Dpysl5	-0.213647	0.0345963	0.998599	FS30		ENSRNOG00000019296	Gnat2	1.10477	0.0255395	0.728155	FS60		ENSRNOG00000045623	Capn10	0.198174	0.0117685	0.339331	FS120		ENSRNOG00000019141	Ch25h	0.538046	0.0186296	0.536403	FS180		ENSRNOG00000000866	Rbmx	0.130985	0.0272706	0.782945	FS360		ENSRNOG00000018692	Mc4r	0.668891	0.00641024	0.183631	BLPM
ENSRNOG00000016571	Ngf	0.37378	0.0346678	0.998989	FS30		ENSRNOG00000042660	LOC685081	0.832247	0.0255792	0.728155	FS60		ENSRNOG00000046254	Adgre1	-0.369105	0.0117179	0.339331	FS120		ENSRNOG00000022640	Siglec8	0.833393	0.018636	0.536403	FS180		ENSRNOG00000015904	Wfdc1	0.215738	0.0272979	0.782945	FS360		ENSRNOG00000017329	LOC688176	0.250448	0.00648491	0.18546	BLPM
ENSRNOG00000028767	AABR07001926.1	0.257316	0.508787	0.99963	FS30		ENSRNOG00000057235	NA	0.441657	0.0255632	0.728155	FS60		ENSRNOG00000052424	2900026A02Rik	0.14251	0.0117927	0.339331	FS120		ENSRNOG00000059120	AABR07011031.1	-0.506252	0.0185843	0.536403	FS180		ENSRNOG00000016322	Camk2n1	-0.126592	0.0275898	0.787131	FS360		ENSRNOG00000017876	Dnajc21	0.268838	0.00653541	0.186469	BLPM
ENSRNOG00000030948	LOC102552378	0.275065	0.332666	0.99963	FS30		ENSRNOG00000061924	NA	0.437947	0.025555	0.728155	FS60		ENSRNOG00000004273	Ifitm1	-0.76085	0.0118687	0.340947	FS120		ENSRNOG00000013166	Wnt4	0.170239	0.0189299	0.540022	FS180		ENSRNOG00000057284	Cenpb	-0.119955	0.0275198	0.787131	FS360		ENSRNOG00000010630	Prcp	-0.218416	0.006542	0.186469	BLPM
ENSRNOG00000038427	AABR07015812.1	-0.0889734	0.516818	0.99963	FS30		ENSRNOG00000010608	Cep162	0.246139	0.0257623	0.730964	FS60		ENSRNOG00000010352	Dnajc3	-0.169795	0.0118935	0.341091	FS120		ENSRNOG00000013829	Chrna3	-0.775132	0.018947	0.540022	FS180		ENSRNOG00000005861	Hsd11b1	-0.159739	0.0276412	0.787131	FS360		ENSRNOG00000058533	NA	-0.616363	0.00655963	0.18666	BLPM
ENSRNOG00000039674	AABR07034657.1	-0.0620682	0.816401	0.99963	FS30		ENSRNOG00000015035	Myo7b	0.784617	0.0258063	0.730964	FS60		ENSRNOG00000021812	Scx	0.683539	0.0119246	0.34135	FS120		ENSRNOG00000015088	Prune2	-0.126048	0.0188945	0.540022	FS180		ENSRNOG00000004720	Kcnj2	-0.353131	0.0276119	0.787131	FS360		ENSRNOG00000012684	Bloc1s2	-0.242239	0.00658526	0.187078	BLPM
ENSRNOG00000042445	AC130970.1	0.386024	0.215342	0.99963	FS30		ENSRNOG00000032350	Kcnip4	-0.154411	0.0257985	0.730964	FS60		ENSRNOG00000054049	Prelid2	-0.532204	0.0119421	0.34135	FS120		ENSRNOG00000018052	Cnksr3	0.246861	0.0188278	0.540022	FS180		ENSRNOG00000014058	Tomm22	0.119301	0.0277182	0.788015	FS360		ENSRNOG00000001544	Cyyr1	-0.223291	0.00662254	0.187667	BLPM
ENSRNOG00000043128	Armcx4	-0.0351329	0.608736	0.99963	FS30		ENSRNOG00000010685	Tbx18	0.494367	0.0263142	0.732335	FS60		ENSRNOG00000007062	Rin3	0.46495	0.0120105	0.342738	FS120		ENSRNOG00000020942	Plekha4	-0.460826	0.0188935	0.540022	FS180		ENSRNOG00000006807	Aldob	0.693197	0.0280806	0.791706	FS360		ENSRNOG00000033653	Mpp3	0.244565	0.00662792	0.187667	BLPM
ENSRNOG00000045960	AC103179.1	-0.187894	0.21982	0.99963	FS30		ENSRNOG00000016647	Pla2g2c	0.409884	0.0260493	0.732335	FS60		ENSRNOG00000003576	Ints2	0.182426	0.0121244	0.34376	FS120		ENSRNOG00000011134	Lama2	0.267623	0.0191887	0.543251	FS180		ENSRNOG00000011856	Ankrd29	-0.331527	0.0281826	0.791706	FS360		ENSRNOG00000017720	Mxd1	0.216086	0.00665592	0.188148	BLPM
ENSRNOG00000046264	Pcdhb7	-0.079141	0.607097	0.99963	FS30		ENSRNOG00000017136	Syt17	-0.151479	0.0263263	0.732335	FS60		ENSRNOG00000004720	Kcnj2	-0.42355	0.0121942	0.34376	FS120		ENSRNOG00000014648	Efnb2	-0.140645	0.0192181	0.543251	FS180		ENSRNOG00000039819	Cdk8	0.167086	0.0280489	0.791706	FS360		ENSRNOG00000060665	Afap1	-0.161461	0.00672067	0.188807	BLPM
ENSRNOG00000046602	AABR07006030.1	0.0593446	0.898306	0.99963	FS30		ENSRNOG00000017550	Fbln7	-0.570748	0.0262065	0.732335	FS60		ENSRNOG00000006368	Lrrn3	-0.164834	0.0121575	0.34376	FS120		ENSRNOG00000032329	Fam196b	-0.660736	0.0191755	0.543251	FS180		ENSRNOG00000053948	NA	0.130114	0.0282048	0.791706	FS360		ENSRNOG00000003114	B4galt4	0.266925	0.00670602	0.188807	BLPM
ENSRNOG00000050152	Chsy3	-0.181962	0.157009	0.99963	FS30		ENSRNOG00000022899	Cdk15	-0.939654	0.0261222	0.732335	FS60		ENSRNOG00000006899	Akap14	-0.632642	0.012259	0.34376	FS120		ENSRNOG00000049696	Rsph4a	0.731478	0.0192167	0.543251	FS180		ENSRNOG00000013953	Ntrk1	0.480345	0.0282175	0.791706	FS360		ENSRNOG00000057284	Cenpb	-0.150829	0.00673443	0.188807	BLPM
ENSRNOG00000050282	Srcap	-0.085091	0.220467	0.99963	FS30		ENSRNOG00000030763	Dpp4	0.610769	0.0261038	0.732335	FS60		ENSRNOG00000009571	Wipf3	0.181799	0.0122128	0.34376	FS120		ENSRNOG00000057045	NA	-0.762453	0.0191204	0.543251	FS180		ENSRNOG00000015552	Ppil4	0.126091	0.028126	0.791706	FS360		ENSRNOG00000039790	NA	-0.526791	0.00669379	0.188807	BLPM
ENSRNOG00000050347	Ptges3l	-0.0212532	0.927399	0.99963	FS30		ENSRNOG00000030927	Grid2ip	0.575242	0.026186	0.732335	FS60		ENSRNOG00000014166	Smoc2	0.54097	0.0120694	0.34376	FS120		ENSRNOG00000002265	Casr	-0.505235	0.0192693	0.543804	FS180		ENSRNOG00000006103	Tbc1d31	0.204199	0.0279535	0.791706	FS360		ENSRNOG00000010342	Zfand1	-0.310253	0.00672618	0.188807	BLPM
ENSRNOG00000050378	Pcdha4	-0.282954	0.0779961	0.99963	FS30		ENSRNOG00000031951	LOC100361645	0.416011	0.0261228	0.732335	FS60		ENSRNOG00000021437	AABR07073181.1	-0.291488	0.0122658	0.34376	FS120		ENSRNOG00000003620	Fmo3	0.685721	0.0193641	0.545587	FS180		ENSRNOG00000027784	Tsku	0.429938	0.0281239	0.791706	FS360		ENSRNOG00000001783	Tra2b	0.153536	0.00680171	0.190381	BLPM
ENSRNOG00000051891	Hist2h4a	0.115859	0.0739732	0.99963	FS30		ENSRNOG00000047185	Eif3i	-0.182936	0.0263125	0.732335	FS60		ENSRNOG00000038375	NA	0.583639	0.0120983	0.34376	FS120		ENSRNOG00000012186	Golph3	0.115312	0.0194677	0.54761	FS180		ENSRNOG00000020843	Ftl1	-0.121139	0.0283569	0.793296	FS360		ENSRNOG00000016949	Slc25a33	0.174959	0.00683841	0.191096	BLPM
ENSRNOG00000053081	Hist2h3c2	-0.114449	0.785281	0.99963	FS30		ENSRNOG00000047854	LOC100909593	-0.383915	0.0262704	0.732335	FS60		ENSRNOG00000055525	Kmt2b	0.204126	0.0121606	0.34376	FS120		ENSRNOG00000033110	Svep1	0.217004	0.0195165	0.548085	FS180		ENSRNOG00000027733	Lair1	-0.994585	0.0283667	0.793296	FS360		ENSRNOG00000038909	Pou3f3	-0.151955	0.00687263	0.191738	BLPM
ENSRNOG00000053325	AABR07009105.1	0.384471	0.39119	0.99963	FS30		ENSRNOG00000053462	NA	-0.380557	0.0260774	0.732335	FS60		ENSRNOG00000057799	NA	-0.565595	0.0122323	0.34376	FS120		ENSRNOG00000013886	Fyb	-0.362023	0.0196773	0.551702	FS180		ENSRNOG00000060706	NA	-0.451743	0.0285604	0.797412	FS360		ENSRNOG00000012442	Cemip	0.172834	0.00696748	0.194068	BLPM
ENSRNOG00000053366	AABR07002784.1	0.00839674	0.93721	0.99963	FS30		ENSRNOG00000049686	Mrpl40	-0.309523	0.0264206	0.733762	FS60		ENSRNOG00000057823	Ubc	-0.241474	0.0122268	0.34376	FS120		ENSRNOG00000033581	NA	0.277615	0.0197234	0.552095	FS180		ENSRNOG00000027722	H1fx	-0.34899	0.0287214	0.800603	FS360		ENSRNOG00000056265	NA	0.310264	0.00702406	0.195326	BLPM
ENSRNOG00000053557	LOC102553386	0.115233	0.196431	0.99963	FS30		ENSRNOG00000000560	Lrrc20	-0.321634	0.0269528	0.73539	FS60		ENSRNOG00000001104	Foxk1	0.19112	0.012328	0.344944	FS120		ENSRNOG00000005882	Tle1	-0.157039	0.0197816	0.552105	FS180		ENSRNOG00000010240	Fam46a	0.500549	0.0288668	0.800769	FS360		ENSRNOG00000016330	LOC679087	0.374978	0.00708682	0.195798	BLPM
ENSRNOG00000054605	Unkl	0.0721363	0.494268	0.99963	FS30		ENSRNOG00000006999	Wdr78	0.244959	0.0269083	0.73539	FS60		ENSRNOG00000000513	Mapk14	0.167511	0.0123487	0.344962	FS120		ENSRNOG00000018237	Gstp1	0.122384	0.0198284	0.552105	FS180		ENSRNOG00000061182	Gabre	0.802132	0.0289102	0.800769	FS360		ENSRNOG00000019372	Pc	-0.142273	0.00708347	0.195798	BLPM
ENSRNOG00000056151	AABR07007642.1	-0.105974	0.0761695	0.99963	FS30		ENSRNOG00000014316	Rapgef1	0.139914	0.0268849	0.73539	FS60		ENSRNOG00000028266	Lrrc55	-0.331117	0.012432	0.345708	FS120		ENSRNOG00000032740	LOC100363048	-1.07848	0.0198521	0.552105	FS180		ENSRNOG00000053875	Nacad	-0.108216	0.0287938	0.800769	FS360		ENSRNOG00000060340	Psme4	0.185633	0.00706895	0.195798	BLPM
ENSRNOG00000056537	AABR07021863.1	0.0896006	0.761517	0.99963	FS30		ENSRNOG00000016507	LOC100360635	-0.264107	0.0266366	0.73539	FS60		ENSRNOG00000056115	NA	0.214797	0.0124355	0.345708	FS120		ENSRNOG00000061118	NA	0.283255	0.0198173	0.552105	FS180		ENSRNOG00000010084	Ythdf3	0.105543	0.0289142	0.800769	FS360		ENSRNOG00000033556	Spen	0.187027	0.00705482	0.195798	BLPM
ENSRNOG00000056694	AABR07001100.1	0.228365	0.295586	0.99963	FS30		ENSRNOG00000030058	LOC100359600	0.674853	0.0267036	0.73539	FS60		ENSRNOG00000056249	NA	-0.877585	0.0123989	0.345708	FS120		ENSRNOG00000004033	Sema6a	-0.139969	0.0199024	0.552612	FS180		ENSRNOG00000060979	Hspa13	0.110186	0.0289791	0.801272	FS360		ENSRNOG00000020467	Nrep	0.276929	0.00715399	0.197335	BLPM
ENSRNOG00000059492	LOC100365363	0.00111814	0.988445	0.99963	FS30		ENSRNOG00000038877	Btn2a2	0.803765	0.0269422	0.73539	FS60		ENSRNOG00000023509	Irs2	0.136115	0.012526	0.347663	FS120		ENSRNOG00000051592	Sirt1	0.180689	0.0199465	0.552946	FS180		ENSRNOG00000018798	Bcan	-0.204764	0.029118	0.803817	FS360		ENSRNOG00000013480	Ing2	0.272133	0.00717105	0.197396	BLPM
ENSRNOG00000060429	AABR07002065.2	-0.127065	0.456765	0.99963	FS30		ENSRNOG00000039819	Cdk8	0.198008	0.0269034	0.73539	FS60		ENSRNOG00000017843	Polr3k	0.286236	0.0125601	0.348049	FS120		ENSRNOG00000015913	Tspan5	0.110858	0.019994	0.55337	FS180		ENSRNOG00000061160	Htra4	0.521653	0.029424	0.807066	FS360		ENSRNOG00000061498	NA	-0.779902	0.00717928	0.197396	BLPM
ENSRNOG00000061185	Hist2h3c2	0.157421	0.420751	0.99963	FS30		ENSRNOG00000045553	Proser2	0.410673	0.0268336	0.73539	FS60		ENSRNOG00000014528	Zswim6	0.180758	0.0126111	0.348899	FS120		ENSRNOG00000004125	C4bpb	-0.632535	0.0201023	0.555474	FS180		ENSRNOG00000037632	LOC688553	0.534666	0.0293012	0.807066	FS360		ENSRNOG00000019622	Ackr3	0.260832	0.00719783	0.197588	BLPM
ENSRNOG00000061764	AABR07021812.1	-0.078636	0.265893	0.99963	FS30		ENSRNOG00000047214	AABR07006775.1	0.581781	0.026636	0.73539	FS60		ENSRNOG00000011483	S100a9	-1.07818	0.0127244	0.351245	FS120		ENSRNOG00000005929	Them6	-0.177724	0.0201392	0.555602	FS180		ENSRNOG00000055951	NA	0.698144	0.0293723	0.807066	FS360		ENSRNOG00000021090	Pygm	-0.19023	0.00727056	0.198873	BLPM
ENSRNOG00000061928	Myo1e	0.0743621	0.429815	0.99963	FS30		ENSRNOG00000049862	Rnf157	-0.134413	0.0267213	0.73539	FS60		ENSRNOG00000035637	NA	0.786388	0.0127366	0.351245	FS120		ENSRNOG00000011068	Papss2	-0.214382	0.0204264	0.557044	FS180		ENSRNOG00000050223	Rin1	0.124596	0.0294124	0.807066	FS360		ENSRNOG00000042411	Rps6ka1	-0.243645	0.00726863	0.198873	BLPM
ENSRNOG00000026310	March1	-0.222027	0.243051	0.99963	FS30		ENSRNOG00000060937	NA	0.362685	0.0267369	0.73539	FS60		ENSRNOG00000004964	Erbb3	-0.185628	0.0128988	0.35515	FS120		ENSRNOG00000016654	Galr1	-0.95815	0.0204206	0.557044	FS180		ENSRNOG00000046717	NA	-0.614407	0.0295538	0.809331	FS360		ENSRNOG00000010484	Zdhhc21	0.152887	0.00727954	0.198873	BLPM
ENSRNOG00000017804	Sept1	0.20934	0.466069	0.99963	FS30		ENSRNOG00000005387	Rbm3	0.166284	0.0270012	0.735535	FS60		ENSRNOG00000003104	Trpv2	-0.226293	0.0130676	0.358652	FS120		ENSRNOG00000018083	NA	-0.95027	0.0204826	0.557044	FS180		ENSRNOG00000009803	LOC100362176	-0.586337	0.0297414	0.81317	FS360		ENSRNOG00000058585	NA	-0.638394	0.00731792	0.199448	BLPM
ENSRNOG00000007769	March2	0.00312077	0.961578	0.99963	FS30		ENSRNOG00000009891	Pcf11	0.127623	0.027114	0.737433	FS60		ENSRNOG00000018285	Kcna2	-0.129198	0.013067	0.358652	FS120		ENSRNOG00000019626	Slc27a5	-0.590298	0.0203451	0.557044	FS180		ENSRNOG00000031912	LOC367195	0.616674	0.0298444	0.813926	FS360		ENSRNOG00000017093	Pxdc1	0.346911	0.0073239	0.199448	BLPM
ENSRNOG00000037850	Marc2	-0.1706	0.0420071	0.99963	FS30		ENSRNOG00000010588	Tns2	0.229708	0.0273524	0.741947	FS60		ENSRNOG00000057341	NA	0.640603	0.01314	0.360066	FS120		ENSRNOG00000021380	Fads6	-0.206164	0.0204283	0.557044	FS180		ENSRNOG00000054184	NA	-1.22836	0.029864	0.813926	FS360		ENSRNOG00000057556	Pdzrn3	-0.179849	0.00740054	0.201215	BLPM
ENSRNOG00000017952	Sept2	0.015696	0.776665	0.99963	FS30		ENSRNOG00000015495	Slc25a37	0.493459	0.0274231	0.741947	FS60		ENSRNOG00000003251	B3galt2	-0.191199	0.0132271	0.361304	FS120		ENSRNOG00000038980	Lypd6	-0.18386	0.0204125	0.557044	FS180		ENSRNOG00000023712	Stox1	-0.617333	0.0300244	0.816998	FS360		ENSRNOG00000014205	Klf2	0.511161	0.00742183	0.201263	BLPM
ENSRNOG00000023013	March3	0.0575864	0.72294	0.99963	FS30		ENSRNOG00000019465	Gnai3	0.155997	0.0274538	0.741947	FS60		ENSRNOG00000016919	Scaf8	0.12545	0.0132122	0.361304	FS120		ENSRNOG00000043071	RGD1561282	0.825088	0.0204684	0.557044	FS180		ENSRNOG00000016701	Gng8	-0.385287	0.0302007	0.82048	FS360		ENSRNOG00000007508	Lrtm2	0.168978	0.00742587	0.201263	BLPM
ENSRNOG00000007686	Sept3	-0.100518	0.162775	0.99963	FS30		ENSRNOG00000032246	Acsm3	0.340006	0.0273715	0.741947	FS60		ENSRNOG00000011425	Ptpn3	0.130042	0.0133259	0.363426	FS120		ENSRNOG00000047594	LOC100910568	0.156417	0.0202523	0.557044	FS180		ENSRNOG00000018969	Gpatch4	0.252147	0.030296	0.82048	FS360		ENSRNOG00000008794	Ube2e1	0.25589	0.00743988	0.201324	BLPM
ENSRNOG00000016472	March4	-0.0349282	0.760494	0.99963	FS30		ENSRNOG00000021168	Anp32e	0.157424	0.0275503	0.743379	FS60		ENSRNOG00000014160	Tcp1	-0.145537	0.0133547	0.363636	FS120		ENSRNOG00000057451	Itga5	0.394351	0.020376	0.557044	FS180		ENSRNOG00000047191	Myo1h	-0.651102	0.0302874	0.82048	FS360		ENSRNOG00000026124	Id3	-0.205669	0.00746444	0.201351	BLPM
ENSRNOG00000007367	Sept4	-0.00695981	0.930598	0.99963	FS30		ENSRNOG00000000635	NA	-0.168486	0.0276601	0.745164	FS60		ENSRNOG00000017037	Otud3	0.344266	0.0134029	0.363851	FS120		ENSRNOG00000020634	Pih1d1	-0.308036	0.0205395	0.55771	FS180		ENSRNOG00000018463	LOC102551208	1.02287	0.0303967	0.821909	FS360		ENSRNOG00000006228	Pdia4	-0.160219	0.00745467	0.201351	BLPM
ENSRNOG00000017396	March5	-0.0136701	0.822396	0.99963	FS30		ENSRNOG00000007089	Lgmn	-0.161365	0.0278561	0.748036	FS60		ENSRNOG00000020557	Ryr1	0.318692	0.0134277	0.363851	FS120		ENSRNOG00000055308	NA	-0.499787	0.0205735	0.557751	FS180		ENSRNOG00000021463	Ppara	0.285333	0.0305439	0.82459	FS360		ENSRNOG00000018378	Cacnb2	0.151634	0.00759355	0.20387	BLPM
ENSRNOG00000029912	Sept5	0.00586348	0.966451	0.99963	FS30		ENSRNOG00000010086	Plagl2	0.295502	0.0278526	0.748036	FS60		ENSRNOG00000023238	Dgkd	0.146788	0.0134102	0.363851	FS120		ENSRNOG00000009015	Nfx1	0.113523	0.020881	0.561667	FS180		ENSRNOG00000017463	Bloc1s3	-0.359406	0.0307218	0.825357	FS360		ENSRNOG00000019317	Cplx3	0.634237	0.00758265	0.20387	BLPM
ENSRNOG00000011066	March6	0.0404181	0.571327	0.99963	FS30		ENSRNOG00000017093	Pxdc1	0.3125	0.0279857	0.748036	FS60		ENSRNOG00000045545	Eid2b	-0.583277	0.0134681	0.363851	FS120		ENSRNOG00000019211	Olfml3	0.347396	0.0208699	0.561667	FS180		ENSRNOG00000010777	Tox	-0.219645	0.0307649	0.825357	FS360		ENSRNOG00000011039	Gch1	1.50583	0.0075713	0.20387	BLPM
ENSRNOG00000006241	March7	0.0903949	0.201234	0.99963	FS30		ENSRNOG00000059461	B4galt1	0.518413	0.027985	0.748036	FS60		ENSRNOG00000047046	Plin4	0.502137	0.0134627	0.363851	FS120		ENSRNOG00000024733	Mnd1	-0.865259	0.0208307	0.561667	FS180		ENSRNOG00000004972	Upp1	0.37034	0.0307052	0.825357	FS360		ENSRNOG00000002075	Cnot6l	0.186119	0.00762284	0.204015	BLPM
ENSRNOG00000006545	Sept7	0.0882928	0.250057	0.99963	FS30		ENSRNOG00000059865	AC118794.1	0.320308	0.027916	0.748036	FS60		ENSRNOG00000004367	Elk3	-0.2242	0.013598	0.365454	FS120		ENSRNOG00000050767	Nrn1	0.146563	0.0208507	0.561667	FS180		ENSRNOG00000001858	Ypel1	-0.487868	0.0306527	0.825357	FS360		ENSRNOG00000051837	Nwd2	0.143572	0.00761861	0.204015	BLPM
ENSRNOG00000012297	March8	-0.069722	0.297254	0.99963	FS30		ENSRNOG00000019718	Galnt15	0.569015	0.0280615	0.748891	FS60		ENSRNOG00000011562	Slitrk2	-0.160586	0.0136123	0.365454	FS120		ENSRNOG00000053404	AC108546.1	-0.428256	0.0208004	0.561667	FS180		ENSRNOG00000004120	RGD1565844	-0.555437	0.0308497	0.826338	FS360		ENSRNOG00000018294	Hspa5	-0.22832	0.00766876	0.204789	BLPM
ENSRNOG00000007462	Sept8	-0.00538325	0.952682	0.99963	FS30		ENSRNOG00000049437	Gpc1	-0.164271	0.0281324	0.749613	FS60		ENSRNOG00000022899	Cdk15	-0.951305	0.0135564	0.365454	FS120		ENSRNOG00000013737	Bcar3	0.174898	0.0209965	0.563013	FS180		ENSRNOG00000054423	Pemt	-0.381136	0.0310058	0.828551	FS360		ENSRNOG00000014182	Tns1	0.18433	0.0076757	0.204789	BLPM
ENSRNOG00000046245	AABR07057423.1	0.0532245	0.673448	0.99963	FS30		ENSRNOG00000027831	Map7d3	0.719484	0.0281796	0.749701	FS60		ENSRNOG00000058445	NA	0.80039	0.0136092	0.365454	FS120		ENSRNOG00000019249	Ap3b2	-0.111369	0.0209751	0.563013	FS180		ENSRNOG00000026157	RGD1562200	-0.375411	0.031029	0.828551	FS360		ENSRNOG00000057823	Ubc	-0.232675	0.00771127	0.205418	BLPM
ENSRNOG00000002807	Sept9	0.0677713	0.286397	0.99963	FS30		ENSRNOG00000003401	AABR07029195.1	-0.979865	0.0282536	0.750499	FS60		ENSRNOG00000007057	Csmd2	0.167055	0.0136534	0.365987	FS120		ENSRNOG00000017319	Mertk	0.154832	0.0210577	0.563777	FS180		ENSRNOG00000008529	Foxs1	-0.496771	0.031189	0.828629	FS360		ENSRNOG00000027773	Smek1	0.152731	0.00779597	0.207351	BLPM
ENSRNOG00000007084	March10	0.047093	0.873496	0.99963	FS30		ENSRNOG00000020884	Cd6	-0.645005	0.028333	0.75144	FS60		ENSRNOG00000059268	Ppp1r10	-0.150075	0.0137425	0.367804	FS120		ENSRNOG00000008100	Rgs20	-0.183149	0.0213881	0.570406	FS180		ENSRNOG00000029986	Insr	0.119884	0.0310878	0.828629	FS360		ENSRNOG00000008346	Itgb6	0.674521	0.00781117	0.207433	BLPM
ENSRNOG00000049507	Sept10	-0.0162138	0.889947	0.99963	FS30		ENSRNOG00000010794	Dennd3	0.258707	0.0283848	0.751463	FS60		ENSRNOG00000012779	Msr1	-0.691694	0.0137959	0.368315	FS120		ENSRNOG00000008704	Nlk	-0.120123	0.0213409	0.570406	FS180		ENSRNOG00000029377	Rpl38	-0.476122	0.0312252	0.828629	FS360		ENSRNOG00000003726	Scml2	-0.590554	0.00783754	0.20781	BLPM
ENSRNOG00000024461	March11	-0.127669	0.563766	0.99963	FS30		ENSRNOG00000027024	Rgs16	0.319477	0.0284218	0.751463	FS60		ENSRNOG00000053948	NA	0.163859	0.0138043	0.368315	FS120		ENSRNOG00000009899	Skil	0.118633	0.0214515	0.570406	FS180		ENSRNOG00000019024	Trim67	-0.410924	0.0311625	0.828629	FS360		ENSRNOG00000016252	Mblac2	0.170804	0.00785499	0.20795	BLPM
ENSRNOG00000002182	Sept11	-0.0330794	0.68256	0.99963	FS30		ENSRNOG00000004699	Fibin	0.616339	0.028508	0.751535	FS60		ENSRNOG00000043186	Ppil6	0.366361	0.0138591	0.369204	FS120		ENSRNOG00000016566	Arhgap39	0.118936	0.021471	0.570406	FS180		ENSRNOG00000005302	Slc2a9	0.365057	0.0312839	0.828903	FS360		ENSRNOG00000021068	Pip5k1a	0.148224	0.00788214	0.208025	BLPM
ENSRNOG00000055257	Selenof	0.120413	0.123508	0.99963	FS30		ENSRNOG00000008218	Atp6v0e2	-0.126228	0.0285126	0.751535	FS60		ENSRNOG00000033956	Zfp42l	0.654506	0.013902	0.369207	FS120		ENSRNOG00000050197	Pdia6	-0.151761	0.021467	0.570406	FS180		ENSRNOG00000002158	Ibsp	0.74137	0.0313816	0.828928	FS360		ENSRNOG00000018567	Slc20a1	-0.17434	0.00787926	0.208025	BLPM
ENSRNOG00000054669	0610010F05Rik	-0.0628195	0.377038	0.99963	FS30		ENSRNOG00000037718	Cfap52	0.448569	0.0286569	0.754174	FS60		ENSRNOG00000057125	Ddr1	-0.152203	0.0138815	0.369207	FS120		ENSRNOG00000053232	Ror2	0.426788	0.0215157	0.570678	FS180		ENSRNOG00000061440	NA	-0.381983	0.0313722	0.828928	FS360		ENSRNOG00000019447	Ecel1	0.628028	0.00804652	0.212036	BLPM
ENSRNOG00000021268	1110034G24Rik	-0.103654	0.61477	0.99963	FS30		ENSRNOG00000002549	Htr5b	-0.253815	0.0288079	0.756591	FS60		ENSRNOG00000001928	Il1rap	0.16398	0.0141229	0.373921	FS120		ENSRNOG00000058105	Hbb	-0.309629	0.0215475	0.570678	FS180		ENSRNOG00000003242	Gulp1	-0.239367	0.0314976	0.829437	FS360		ENSRNOG00000020624	Acadsb	0.216936	0.00815483	0.214323	BLPM
ENSRNOG00000060879	1500009L16Rik	-0.0234975	0.864823	0.99963	FS30		ENSRNOG00000059538	Clec2g	0.31013	0.0288373	0.756591	FS60		ENSRNOG00000039759	Gpr34	-0.278563	0.014104	0.373921	FS120		ENSRNOG00000048172	Rac3	-0.206639	0.0216966	0.573743	FS180		ENSRNOG00000015695	Sult5a1	0.385034	0.0314744	0.829437	FS360		ENSRNOG00000043381	Cyth1	0.164042	0.0081709	0.214323	BLPM
ENSRNOG00000046163	1700007B14Rik	0.181601	0.35122	0.99963	FS30		ENSRNOG00000002977	Ttc19	-0.148008	0.0291974	0.75923	FS60		ENSRNOG00000008078	Kcnh6	1.18332	0.0144713	0.379875	FS120		ENSRNOG00000011193	Hmgcll1	-0.174532	0.0217696	0.574076	FS180		ENSRNOG00000021201	Txnip	-0.178494	0.0315758	0.830221	FS360		ENSRNOG00000046944	NA	-0.282941	0.00816576	0.214323	BLPM
ENSRNOG00000053136	1700016D06Rik	-0.261425	0.432815	0.99963	FS30		ENSRNOG00000011193	Hmgcll1	-0.193725	0.0289826	0.75923	FS60		ENSRNOG00000008412	Gprc5a	0.938048	0.0144465	0.379875	FS120		ENSRNOG00000049410	Chrm3	-0.14128	0.0217759	0.574076	FS180		ENSRNOG00000010141	Ttll1	-0.186815	0.0316326	0.83044	FS360		ENSRNOG00000015368	Pdilt	-0.70918	0.00824654	0.215976	BLPM
ENSRNOG00000055506	1700020D05Rik	0.363159	0.297697	0.99963	FS30		ENSRNOG00000017149	Fam131b	-0.137656	0.0292376	0.75923	FS60		ENSRNOG00000010259	Esrrb	-0.668692	0.0143928	0.379875	FS120		ENSRNOG00000008639	Pabpc1	0.14582	0.0218742	0.575786	FS180		ENSRNOG00000031590	NA	0.334653	0.0316816	0.830455	FS360		ENSRNOG00000038980	Lypd6	-0.21273	0.00826878	0.216227	BLPM
ENSRNOG00000059880	1700021K19Rik	0.0865988	0.21203	0.99963	FS30		ENSRNOG00000018642	Leng8	0.197073	0.0291471	0.75923	FS60		ENSRNOG00000018330	Fam83f	-0.824571	0.0144777	0.379875	FS120		ENSRNOG00000001431	Rasa4	-0.442752	0.0219145	0.575967	FS180		ENSRNOG00000047014	Homer1	-0.115126	0.0318071	0.832472	FS360		ENSRNOG00000031126	Tecta	-0.436133	0.00829707	0.216636	BLPM
ENSRNOG00000009135	1700109H08Rik	-0.0971602	0.652437	0.99963	FS30		ENSRNOG00000021765	Gli4	-0.347113	0.0290285	0.75923	FS60		ENSRNOG00000030016	Robo3	0.523782	0.0144648	0.379875	FS120		ENSRNOG00000031167	Srxn1	0.436031	0.0220019	0.577382	FS180		ENSRNOG00000030264	Fam83h	-0.277993	0.0320291	0.835348	FS360		ENSRNOG00000010396	Eya3	0.159727	0.00833123	0.217196	BLPM
ENSRNOG00000055769	1810024B03Rik	0.0812801	0.806307	0.99963	FS30		ENSRNOG00000025691	Pla2g7	-0.39197	0.029249	0.75923	FS60		ENSRNOG00000057968	AABR07061345.3	0.720221	0.01448	0.379875	FS120		ENSRNOG00000015153	Ints3	-0.107617	0.0220562	0.577927	FS180		ENSRNOG00000013602	LOC100911993	0.22959	0.0319799	0.835348	FS360		ENSRNOG00000028176	Elmod2	0.427623	0.00836817	0.217442	BLPM
ENSRNOG00000060193	2310007L24Rik	-0.316191	0.352188	0.99963	FS30		ENSRNOG00000053965	NA	-0.896204	0.0291539	0.75923	FS60		ENSRNOG00000023360	Fus	0.252447	0.0145445	0.380837	FS120		ENSRNOG00000005614	Txn2	0.155571	0.0221151	0.578589	FS180		ENSRNOG00000049452	LOC102554591	-0.115805	0.0321119	0.835348	FS360		ENSRNOG00000001518	Itga6	-0.151776	0.00835765	0.217442	BLPM
ENSRNOG00000004032	2310067B10Rik	-0.0558406	0.328383	0.99963	FS30		ENSRNOG00000018951	Col4a5	0.31333	0.0293205	0.75993	FS60		ENSRNOG00000061677	NA	0.610657	0.0145609	0.380837	FS120		ENSRNOG00000007036	Tgfbr1	-0.170235	0.0223024	0.580842	FS180		ENSRNOG00000054149	NA	-0.274094	0.0321041	0.835348	FS360		ENSRNOG00000000990	Pdap1	0.225936	0.0083788	0.217442	BLPM
ENSRNOG00000057815	2610015P09Rik	-0.0191698	0.889009	0.99963	FS30		ENSRNOG00000001048	Ankrd61	0.5796	0.0294521	0.762186	FS60		ENSRNOG00000058609	Palmd	-0.196744	0.0146415	0.382364	FS120		ENSRNOG00000019728	Itgam	0.631291	0.0222938	0.580842	FS180		ENSRNOG00000005333	Azin1	0.117166	0.032597	0.836045	FS360		ENSRNOG00000022619	Fth1	0.309387	0.00855494	0.221677	BLPM
ENSRNOG00000052424	2900026A02Rik	0.0323915	0.625294	0.99963	FS30		ENSRNOG00000002171	Phldb2	0.325058	0.0299066	0.76324	FS60		ENSRNOG00000051039	NA	0.249383	0.0147054	0.38247	FS120		ENSRNOG00000033855	LOC100361103	0.908641	0.0222772	0.580842	FS180		ENSRNOG00000004275	Egfl6	-0.287479	0.0328164	0.836045	FS360		ENSRNOG00000014164	Paqr5	0.471069	0.00861985	0.223021	BLPM
ENSRNOG00000020538	4732471J01Rik	0.267516	0.22896	0.99963	FS30		ENSRNOG00000003073	Gpr161	-0.158526	0.0299181	0.76324	FS60		ENSRNOG00000055531	Saa4	0.234808	0.0147121	0.38247	FS120		ENSRNOG00000015541	Gnb3	-0.615198	0.0224976	0.582401	FS180		ENSRNOG00000001313	Gnaz	-0.116735	0.0325562	0.836045	FS360		ENSRNOG00000010841	Col8a2	0.461973	0.00864246	0.223268	BLPM
ENSRNOG00000007206	4930452B06Rik	0.040636	0.602464	0.99963	FS30		ENSRNOG00000004443	Sptlc3	0.41759	0.0299576	0.76324	FS60		ENSRNOG00000055652	NA	0.58448	0.0147117	0.38247	FS120		ENSRNOG00000018803	Mkl1	0.157321	0.0224896	0.582401	FS180		ENSRNOG00000001928	Il1rap	0.15443	0.0322136	0.836045	FS360		ENSRNOG00000020346	Best1	0.307007	0.00868222	0.223957	BLPM
ENSRNOG00000042579	4930562C15Rik	-0.0420031	0.923014	0.99963	FS30		ENSRNOG00000007632	Mss51	0.454218	0.0299196	0.76324	FS60		ENSRNOG00000028658	Olig2	-0.208886	0.0147947	0.384038	FS120		ENSRNOG00000020346	Best1	0.140439	0.0224101	0.582401	FS180		ENSRNOG00000015113	Mocos	-0.618229	0.0326273	0.836045	FS360		ENSRNOG00000003969	Fam20a	-0.477317	0.00872212	0.224647	BLPM
ENSRNOG00000023532	4932411E22Rik	-0.252288	0.491542	0.99963	FS30		ENSRNOG00000013018	Eda2r	0.681624	0.0298684	0.76324	FS60		ENSRNOG00000014008	Mfsd2a	0.246227	0.0148325	0.384441	FS120		ENSRNOG00000057161	NA	0.156619	0.0224571	0.582401	FS180		ENSRNOG00000048430	Myo18b	-0.510994	0.0327571	0.836045	FS360		ENSRNOG00000018198	Dapk1	0.177072	0.00889612	0.228156	BLPM
ENSRNOG00000037368	4933427I04Rik	-0.166302	0.64755	0.99963	FS30		ENSRNOG00000019970	mrpl11	-0.243021	0.0299618	0.76324	FS60		ENSRNOG00000018683	LOC100909609	-0.153287	0.0150689	0.389398	FS120		ENSRNOG00000008970	Pcdh17	-0.123275	0.0226802	0.586245	FS180		ENSRNOG00000032942	Neu1	0.197432	0.032297	0.836045	FS360		ENSRNOG00000007329	Frmd6	-0.198734	0.00889838	0.228156	BLPM
ENSRNOG00000055533	4933428G20Rik	0.0517942	0.739172	0.99963	FS30		ENSRNOG00000040153	Eif3h	-0.224985	0.0299327	0.76324	FS60		ENSRNOG00000030572	Smc5	0.129908	0.0150608	0.389398	FS120		ENSRNOG00000029956	Zfp654	0.182233	0.0227359	0.586336	FS180		ENSRNOG00000027061	Nxpe5	-0.735066	0.0328405	0.836045	FS360		ENSRNOG00000015544	Tuba1c	0.246182	0.00889524	0.228156	BLPM
ENSRNOG00000020272	5330417C22Rik	0.0180152	0.887891	0.99963	FS30		ENSRNOG00000046468	Ptgfr	0.611907	0.0300291	0.76324	FS60		ENSRNOG00000027944	Pnmal1	-0.154823	0.0151147	0.389995	FS120		ENSRNOG00000053948	NA	0.134283	0.0227518	0.586336	FS180		ENSRNOG00000008943	Penk	0.254795	0.0326089	0.836045	FS360		ENSRNOG00000061254	NA	-0.583103	0.00893885	0.228851	BLPM
ENSRNOG00000040024	6720489N17Rik	-0.158007	0.417465	0.99963	FS30		ENSRNOG00000051725	NA	0.371039	0.0295426	0.76324	FS60		ENSRNOG00000000924	Slc7a1	-0.142159	0.0153746	0.394237	FS120		ENSRNOG00000005502	Ankib1	0.11716	0.0229395	0.58678	FS180		ENSRNOG00000027944	Pnmal1	-0.11457	0.0328176	0.836045	FS360		ENSRNOG00000053442	NA	-0.68912	0.00907889	0.232088	BLPM
ENSRNOG00000046924	9430069I07Rik	-0.0415665	0.853225	0.99963	FS30		ENSRNOG00000053717	NA	-0.366596	0.0299988	0.76324	FS60		ENSRNOG00000003959	Rgs18	-0.785499	0.015505	0.394237	FS120		ENSRNOG00000013763	Erlin2	0.15602	0.0228502	0.58678	FS180		ENSRNOG00000042094	Prr13	-0.193299	0.0328702	0.836045	FS360		ENSRNOG00000014508	Mgll	-0.142622	0.00917567	0.234212	BLPM
ENSRNOG00000060308	A230083G16Rik	-0.446884	0.138233	0.99963	FS30		ENSRNOG00000059280	NA	-0.989511	0.0297538	0.76324	FS60		ENSRNOG00000004033	Sema6a	-0.165821	0.0155307	0.394237	FS120		ENSRNOG00000020088	Klhl26	0.125044	0.0228875	0.58678	FS180		ENSRNOG00000000098	Rnf115	0.110901	0.0323944	0.836045	FS360		ENSRNOG00000060206	Zfp592	0.163948	0.00922134	0.235027	BLPM
ENSRNOG00000028896	A2m	0.0170087	0.89253	0.99963	FS30		ENSRNOG00000060858	NA	0.514438	0.0296402	0.76324	FS60		ENSRNOG00000005388	Rassf3	-0.26453	0.0153558	0.394237	FS120		ENSRNOG00000025174	Kat6a	0.102172	0.0228664	0.58678	FS180		ENSRNOG00000011922	Stt3b	-0.110862	0.0325155	0.836045	FS360		ENSRNOG00000046851	Cecr6	-0.288016	0.00931757	0.236326	BLPM
ENSRNOG00000053805	A330050F15Rik	0.071805	0.705802	0.99963	FS30		ENSRNOG00000049403	AABR07020847.1	0.503431	0.0301602	0.765432	FS60		ENSRNOG00000010984	Anxa11	0.153952	0.0153939	0.394237	FS120		ENSRNOG00000042166	AABR07014259.1	0.655575	0.022906	0.58678	FS180		ENSRNOG00000002341	Trim25	-0.360904	0.0323259	0.836045	FS360		ENSRNOG00000026589	Dpy19l1	-0.218901	0.00932758	0.236326	BLPM
ENSRNOG00000005935	A3galt2	0.163822	0.432781	0.99963	FS30		ENSRNOG00000042971	LOC363337	0.52482	0.030423	0.770957	FS60		ENSRNOG00000015222	Fam46c	-0.527139	0.015447	0.394237	FS120		ENSRNOG00000000824	Dse	0.230189	0.0230168	0.587884	FS180		ENSRNOG00000016591	Utp15	0.175956	0.0328213	0.836045	FS360		ENSRNOG00000001548	Nfe2l2	0.227581	0.00931942	0.236326	BLPM
ENSRNOG00000050955	A630010A05Rik	-0.123543	0.729757	0.99963	FS30		ENSRNOG00000007175	Mier1	0.132315	0.0305622	0.773337	FS60		ENSRNOG00000018430	Grk1	1.46123	0.0154432	0.394237	FS120		ENSRNOG00000007235	Atp5g1	0.10997	0.0230958	0.588157	FS180		ENSRNOG00000058422	AABR07071870.1	0.695711	0.0347193	0.837139	FS360		ENSRNOG00000009491	Phc3	0.151945	0.00929184	0.236326	BLPM
ENSRNOG00000013445	Aaas	0.074475	0.46156	0.99963	FS30		ENSRNOG00000000515	Mapk13	1.04583	0.0308578	0.773884	FS60		ENSRNOG00000020729	Stc2	0.727744	0.0154813	0.394237	FS120		ENSRNOG00000025899	Thada	-0.134728	0.0230767	0.588157	FS180		ENSRNOG00000060665	Afap1	-0.1274	0.0331216	0.837139	FS360		ENSRNOG00000005707	Bfsp1	-0.751882	0.0094031	0.237887	BLPM
ENSRNOG00000061316	AABR07000121.1	0.22755	0.638296	0.99963	FS30		ENSRNOG00000000713	NA	-0.679533	0.0308319	0.773884	FS60		ENSRNOG00000036703	Itgax	-0.828259	0.0155104	0.394237	FS120		ENSRNOG00000003680	Gabrb2	-0.148584	0.0235086	0.588175	FS180		ENSRNOG00000052506	Ak3	-0.184864	0.0337374	0.837139	FS360		ENSRNOG00000055068	LOC100360977	-0.787579	0.00945114	0.238162	BLPM
ENSRNOG00000029897	AABR07000156.1	-0.527721	0.0664899	0.99963	FS30		ENSRNOG00000000818	Nrm	0.558826	0.0308306	0.773884	FS60		ENSRNOG00000036834	Gpr84	-0.494058	0.0154591	0.394237	FS120		ENSRNOG00000003878	Thsd7b	-0.18512	0.0232275	0.588175	FS180		ENSRNOG00000017044	Ccdc183	-0.697132	0.0336177	0.837139	FS360		ENSRNOG00000005513	Srsf5	-0.180164	0.00942904	0.238162	BLPM
ENSRNOG00000046617	AABR07000550.1	-0.106731	0.473098	0.99963	FS30		ENSRNOG00000004003	Dusp10	0.254465	0.0307961	0.773884	FS60		ENSRNOG00000045605	Uxs1	0.183597	0.0154699	0.394237	FS120		ENSRNOG00000005166	Nhlh1	-0.343302	0.0235193	0.588175	FS180		ENSRNOG00000033837	Cdh9	-0.162151	0.0341791	0.837139	FS360		ENSRNOG00000055608	Zfp94	-0.215807	0.00945572	0.238162	BLPM
ENSRNOG00000048248	AABR07000699.1	-0.062799	0.938269	0.99963	FS30		ENSRNOG00000007905	Itga7	0.201813	0.0306783	0.773884	FS60		ENSRNOG00000010765	Vcl	0.136905	0.0155914	0.395099	FS120		ENSRNOG00000005861	Hsd11b1	-0.141862	0.0235407	0.588175	FS180		ENSRNOG00000000718	Cggbp1	0.116516	0.0338364	0.837139	FS360		ENSRNOG00000048912	NA	-0.367959	0.00947155	0.238209	BLPM
ENSRNOG00000052999	AABR07000738.1	0.360076	0.106225	0.99963	FS30		ENSRNOG00000049943	Fam60a	0.666745	0.0308117	0.773884	FS60		ENSRNOG00000033581	NA	0.297551	0.0156105	0.395099	FS120		ENSRNOG00000007584	Ehd4	0.180151	0.0233583	0.588175	FS180		ENSRNOG00000018524	Ezr	0.190646	0.0341977	0.837139	FS360		ENSRNOG00000001189	Sik1	0.284456	0.00948778	0.238267	BLPM
ENSRNOG00000054246	AABR07000747.1	0.303642	0.241428	0.99963	FS30		ENSRNOG00000057848	Cacng8	-0.135191	0.030901	0.773884	FS60		ENSRNOG00000057672	NA	0.573632	0.0156414	0.3953	FS120		ENSRNOG00000010362	Anxa2	0.296055	0.0233073	0.588175	FS180		ENSRNOG00000006444	Fkbp4	-0.0998963	0.0349195	0.837139	FS360		ENSRNOG00000000866	Rbmx	0.14089	0.00950557	0.238364	BLPM
ENSRNOG00000017963	AABR07001099.1	-0.0483476	0.641806	0.99963	FS30		ENSRNOG00000026415	Col14a1	0.486549	0.0310719	0.777025	FS60		ENSRNOG00000033522	Prdm2	0.130813	0.0157004	0.39621	FS120		ENSRNOG00000010574	Ptpn1	0.136885	0.0234589	0.588175	FS180		ENSRNOG00000031760	Fmn1	-0.150567	0.0348655	0.837139	FS360		ENSRNOG00000058083	NA	-0.372503	0.00952756	0.23854	BLPM
ENSRNOG00000055981	AABR07001516.1	0.209179	0.261081	0.99963	FS30		ENSRNOG00000008529	Foxs1	-0.579235	0.0314804	0.783982	FS60		ENSRNOG00000007628	Ptp4a3	0.196359	0.0157783	0.396522	FS120		ENSRNOG00000015495	Slc25a37	0.399315	0.0233948	0.588175	FS180		ENSRNOG00000053230	Fopnl	0.188293	0.0337852	0.837139	FS360		ENSRNOG00000050767	Nrn1	0.209737	0.00954047	0.23854	BLPM
ENSRNOG00000055547	AABR07001519.1	-0.121991	0.360133	0.99963	FS30		ENSRNOG00000009814	Serpine3	0.513444	0.0314878	0.783982	FS60		ENSRNOG00000023172	Dnajb3	-0.591623	0.0157818	0.396522	FS120		ENSRNOG00000015835	Cacna2d2	-0.157375	0.0233191	0.588175	FS180		ENSRNOG00000055408	Gcat	-0.304852	0.0341079	0.837139	FS360		ENSRNOG00000026902	Lyve1	0.613231	0.00960763	0.239868	BLPM
ENSRNOG00000057484	AABR07001573.1	0.284109	0.390387	0.99963	FS30		ENSRNOG00000015675	Nell1	-0.131023	0.0314857	0.783982	FS60		ENSRNOG00000056826	Arap2	0.145191	0.0157548	0.396522	FS120		ENSRNOG00000017689	Itih3	-0.118274	0.0233723	0.588175	FS180		ENSRNOG00000017330	Gm9905	-0.470524	0.0345911	0.837139	FS360		ENSRNOG00000030404	Arrb1	-0.138852	0.00964175	0.240369	BLPM
ENSRNOG00000058436	AABR07001899.1	0.0377752	0.906012	0.99963	FS30		ENSRNOG00000012002	Iqgap1	0.222822	0.0316288	0.786346	FS60		ENSRNOG00000010513	Tfpi2	-0.746504	0.0158496	0.396714	FS120		ENSRNOG00000027936	Ccdc8	0.28629	0.0233234	0.588175	FS180		ENSRNOG00000046159	Gns	-0.27017	0.0341908	0.837139	FS360		ENSRNOG00000057855	F5	0.630049	0.00972431	0.241723	BLPM
ENSRNOG00000047884	AABR07001923.1	0.0540339	0.655644	0.99963	FS30		ENSRNOG00000007896	Klhl38	-0.624715	0.0317201	0.78747	FS60		ENSRNOG00000033215	RT1-Db1	-0.652829	0.0158346	0.396714	FS120		ENSRNOG00000046159	Gns	-0.289516	0.0232447	0.588175	FS180		ENSRNOG00000003280	Grin2c	-0.131276	0.0336232	0.837139	FS360		ENSRNOG00000007597	Rhpn1	-0.259736	0.00971158	0.241723	BLPM
ENSRNOG00000056036	AABR07002008.1	0.0864191	0.611898	0.99963	FS30		ENSRNOG00000016090	Mtmr10	0.163049	0.0317801	0.787813	FS60		ENSRNOG00000053787	Mdfic	-0.463725	0.0158584	0.396714	FS120		ENSRNOG00000056599	NA	-0.300967	0.0235377	0.588175	FS180		ENSRNOG00000046500	Irgq	-0.163425	0.0333611	0.837139	FS360		ENSRNOG00000002714	Mettl22	-0.267971	0.00979311	0.243079	BLPM
ENSRNOG00000045583	AABR07002068.1	-0.119072	0.426466	0.99963	FS30		ENSRNOG00000022141	Ctdspl2	0.16215	0.0321436	0.795671	FS60		ENSRNOG00000042717	Ciart	0.406108	0.0159436	0.398265	FS120		ENSRNOG00000023238	Dgkd	0.12094	0.0236018	0.588848	FS180		ENSRNOG00000002667	Lamc2	-0.457471	0.0332292	0.837139	FS360		ENSRNOG00000036834	Gpr84	-0.530529	0.00986556	0.244523	BLPM
ENSRNOG00000055229	AABR07002177.1	-0.0873719	0.134811	0.99963	FS30		ENSRNOG00000004100	Trib1	0.40878	0.0322562	0.797202	FS60		ENSRNOG00000017065	Arhgap28	-0.492634	0.0160309	0.399427	FS120		ENSRNOG00000009803	LOC100362176	-0.593384	0.023686	0.590094	FS180		ENSRNOG00000029292	LOC500877	0.368678	0.0334423	0.837139	FS360		ENSRNOG00000020688	Ccdc51	0.304701	0.00992738	0.245699	BLPM
ENSRNOG00000050476	AABR07002247.1	0.0162274	0.91365	0.99963	FS30		ENSRNOG00000046950	LOC100912481	-0.195827	0.0323455	0.797202	FS60		ENSRNOG00000024207	Fgfrl1	-0.258458	0.0160364	0.399427	FS120		ENSRNOG00000019578	Rps16	0.11601	0.023747	0.590757	FS180		ENSRNOG00000033402	LOC501110	0.293181	0.033876	0.837139	FS360		ENSRNOG00000010011	Osbpl3	0.257368	0.00998343	0.246729	BLPM
ENSRNOG00000051483	AABR07002623.2	0.0275238	0.671735	0.99963	FS30		ENSRNOG00000056853	Psma7	-0.129829	0.0323447	0.797202	FS60		ENSRNOG00000000065	Pde6b	1.92492	0.0160966	0.400348	FS120		ENSRNOG00000004890	Adcy8	-0.198616	0.0238011	0.59125	FS180		ENSRNOG00000011057	Mfn1	0.103947	0.0342763	0.837139	FS360		ENSRNOG00000023919	Gbas	-0.152456	0.010025	0.247043	BLPM
ENSRNOG00000028449	AABR07002624.1	-0.0621447	0.421431	0.99963	FS30		ENSRNOG00000002928	Guk1	-0.156894	0.0324606	0.798057	FS60		ENSRNOG00000001828	Stk38l	0.202772	0.0162326	0.403149	FS120		ENSRNOG00000008320	Lypla1	0.162222	0.0238711	0.592135	FS180		ENSRNOG00000010867	Msantd1	-0.392941	0.0347219	0.837139	FS360		ENSRNOG00000039191	Yjefn3	-0.295814	0.010013	0.247043	BLPM
ENSRNOG00000054609	AABR07002683.1	0.0357882	0.748072	0.99963	FS30		ENSRNOG00000008639	Pabpc1	0.195925	0.0327073	0.798057	FS60		ENSRNOG00000009742	Rad52	0.299634	0.0162692	0.403476	FS120		ENSRNOG00000016189	Frmd5	-0.180853	0.0242334	0.597869	FS180		ENSRNOG00000052333	NA	-0.240851	0.0344686	0.837139	FS360		ENSRNOG00000009354	LOC100912697	-0.23209	0.0100744	0.247547	BLPM
ENSRNOG00000050032	AABR07002689.1	-0.145183	0.473469	0.99963	FS30		ENSRNOG00000020901	S1pr5	-0.220726	0.0324861	0.798057	FS60		ENSRNOG00000010219	Ralgds	0.156898	0.0163088	0.403877	FS120		ENSRNOG00000018714	Arl5b	0.140789	0.0242703	0.597869	FS180		ENSRNOG00000053898	NA	0.594666	0.0346639	0.837139	FS360		ENSRNOG00000014568	Ndufb10	0.153663	0.01007	0.247547	BLPM
ENSRNOG00000029805	AABR07002774.1	0.208794	0.077579	0.99963	FS30		ENSRNOG00000023280	Als2	-0.123834	0.0326931	0.798057	FS60		ENSRNOG00000029336	Zfp180	-0.212102	0.016381	0.405084	FS120		ENSRNOG00000020072	Pcdhb9	-0.247319	0.0242759	0.597869	FS180		ENSRNOG00000001628	Pcp4	0.14131	0.0349677	0.837139	FS360		ENSRNOG00000018714	Arl5b	0.180492	0.0100919	0.24762	BLPM
ENSRNOG00000048765	AABR07002774.2	-0.237335	0.392477	0.99963	FS30		ENSRNOG00000023828	LOC680875	0.383263	0.0326994	0.798057	FS60		ENSRNOG00000031328	Zfp110	-0.172574	0.0164113	0.40525	FS120		ENSRNOG00000022060	Magi1	-0.128968	0.0242447	0.597869	FS180		ENSRNOG00000011830	Plekha3	0.157396	0.0340652	0.837139	FS360		ENSRNOG00000056940	Cited2	0.199366	0.0101208	0.24775	BLPM
ENSRNOG00000048489	AABR07002775.1	0.148185	0.80486	0.99963	FS30		ENSRNOG00000025551	Rgs22	0.433577	0.0326382	0.798057	FS60		ENSRNOG00000060129	Zfp655	0.160471	0.0164702	0.406123	FS120		ENSRNOG00000033913	NA	-0.356457	0.0241965	0.597869	FS180		ENSRNOG00000000142	Plxdc2	-0.103873	0.035025	0.837139	FS360		ENSRNOG00000000130	Dnajb5	0.161303	0.0101385	0.24775	BLPM
ENSRNOG00000054614	AABR07002779.1	0.231636	0.572669	0.99963	FS30		ENSRNOG00000026178	Adpgk	-0.199793	0.0326071	0.798057	FS60		ENSRNOG00000007946	Bcl2l1	0.132315	0.0165896	0.406798	FS120		ENSRNOG00000014259	Mycl	0.162264	0.0243308	0.598365	FS180		ENSRNOG00000025209	Plxnd1	-0.163781	0.0346793	0.837139	FS360		ENSRNOG00000022337	Slitrk6	0.328942	0.0101406	0.24775	BLPM
ENSRNOG00000051494	AABR07002870.1	-0.0671849	0.725042	0.99963	FS30		ENSRNOG00000009032	Ttll3	0.325871	0.0328021	0.799229	FS60		ENSRNOG00000011521	Filip1	-0.183756	0.016592	0.406798	FS120		ENSRNOG00000000307	Mical1	0.205055	0.0245002	0.600007	FS180		ENSRNOG00000021266	Prokr2	0.438817	0.0339475	0.837139	FS360		ENSRNOG00000001811	Fgfr1op2	0.14906	0.0101994	0.248832	BLPM
ENSRNOG00000052023	AABR07002885.1	0.121767	0.700074	0.99963	FS30		ENSRNOG00000000597	Wisp3	0.628195	0.0340229	0.799247	FS60		ENSRNOG00000014863	Reck	-0.211829	0.0165783	0.406798	FS120		ENSRNOG00000022636	Alpk1	-0.202412	0.024482	0.600007	FS180		ENSRNOG00000047605	Ptprk	-0.108495	0.0333382	0.837139	FS360		ENSRNOG00000016525	Susd3	-0.493219	0.0102861	0.250589	BLPM
ENSRNOG00000056062	AABR07002893.1	0.103898	0.597952	0.99963	FS30		ENSRNOG00000000999	Smurf1	0.151963	0.0341479	0.799247	FS60		ENSRNOG00000055936	Trnp1	-0.482873	0.0165396	0.406798	FS120		ENSRNOG00000042411	Rps6ka1	-0.200339	0.0245022	0.600007	FS180		ENSRNOG00000009972	Rara	0.184022	0.0330843	0.837139	FS360		ENSRNOG00000031993	Prim1	-0.391994	0.010326	0.251203	BLPM
ENSRNOG00000040273	AABR07003017.1	0.18808	0.23407	0.99963	FS30		ENSRNOG00000003443	Klf1	-0.598516	0.0347214	0.799247	FS60		ENSRNOG00000012650	Mrpl3	-0.142464	0.0166512	0.407093	FS120		ENSRNOG00000003233	Serpinf2	0.814387	0.024787	0.601388	FS180		ENSRNOG00000038610	RGD1564688	-0.70415	0.0330327	0.837139	FS360		ENSRNOG00000002312	Atp10d	-0.302283	0.0104467	0.253691	BLPM
ENSRNOG00000061051	AABR07003933.1	0.0719995	0.737698	0.99963	FS30		ENSRNOG00000004372	Cbln4	0.334758	0.0331641	0.799247	FS60		ENSRNOG00000017706	Pqlc2	0.222578	0.0166463	0.407093	FS120		ENSRNOG00000005772	Hacd4	0.568387	0.0247871	0.601388	FS180		ENSRNOG00000020793	Ruvbl2	-0.162449	0.0337591	0.837139	FS360		ENSRNOG00000000299	Foxo3	0.164954	0.0104579	0.253691	BLPM
ENSRNOG00000051568	AABR07004776.1	-0.0250504	0.920326	0.99963	FS30		ENSRNOG00000005802	Usp24	0.13937	0.0329779	0.799247	FS60		ENSRNOG00000007046	Cfap70	-0.313074	0.0167327	0.407928	FS120		ENSRNOG00000007660	Fntb	-0.261594	0.0246082	0.601388	FS180		ENSRNOG00000055340	Ski	-0.10451	0.0342503	0.837139	FS360		ENSRNOG00000015972	Ano5	-0.745536	0.0105581	0.255395	BLPM
ENSRNOG00000052236	AABR07004992.1	-0.324288	0.376937	0.99963	FS30		ENSRNOG00000008548	LOC100360940	0.718126	0.0338763	0.799247	FS60		ENSRNOG00000011720	L3mbtl3	-0.215582	0.0167271	0.407928	FS120		ENSRNOG00000015813	Ubr2	-0.113556	0.0248031	0.601388	FS180		ENSRNOG00000014166	Smoc2	0.502284	0.0344195	0.837139	FS360		ENSRNOG00000007302	Fbn1	0.155784	0.0105513	0.255395	BLPM
ENSRNOG00000050468	AABR07005027.1	-0.596583	0.130854	0.99963	FS30		ENSRNOG00000009243	Oaf	0.212107	0.0346348	0.799247	FS60		ENSRNOG00000018281	Uqcrfs1	-0.146585	0.0168531	0.409823	FS120		ENSRNOG00000016679	Tmc7	-0.191711	0.0247322	0.601388	FS180		ENSRNOG00000022852	Snx22	0.425577	0.0336098	0.837139	FS360		ENSRNOG00000001443	Rhbdd2	0.214221	0.0106484	0.257216	BLPM
ENSRNOG00000061844	AABR07005618.1	0.0766244	0.539403	0.99963	FS30		ENSRNOG00000009822	Tlr2	-0.397213	0.0328557	0.799247	FS60		ENSRNOG00000023985	Fan1	0.220864	0.0168818	0.409823	FS120		ENSRNOG00000049937	Pdxk	0.142347	0.0246315	0.601388	FS180		ENSRNOG00000011305	Sox10	-0.14596	0.0349639	0.837139	FS360		ENSRNOG00000001289	LOC498154	0.255719	0.0107425	0.259123	BLPM
ENSRNOG00000055297	AABR07005633.1	0.127589	0.248194	0.99963	FS30		ENSRNOG00000010361	Kif3b	-0.12213	0.0344908	0.799247	FS60		ENSRNOG00000055508	NA	-0.686869	0.016875	0.409823	FS120		ENSRNOG00000051812	NA	-0.436541	0.0247098	0.601388	FS180		ENSRNOG00000007292	Spdl1	0.456506	0.0350619	0.837139	FS360		ENSRNOG00000021435	NA	0.68401	0.010764	0.259276	BLPM
ENSRNOG00000048049	AABR07006049.2	0.00849717	0.963994	0.99963	FS30		ENSRNOG00000013263	Ccdc151	0.673294	0.0333496	0.799247	FS60		ENSRNOG00000000451	RT1-Ba	-0.763416	0.0170329	0.410174	FS120		ENSRNOG00000002270	Hnrnpdl	0.107848	0.0248774	0.602275	FS180		ENSRNOG00000003670	Sumo2	0.129683	0.0335296	0.837139	FS360		ENSRNOG00000056659	Mecp2	0.162889	0.0108919	0.26162	BLPM
ENSRNOG00000052685	AABR07006105.1	-0.026681	0.936829	0.99963	FS30		ENSRNOG00000013867	Fgf1	0.497907	0.0334502	0.799247	FS60		ENSRNOG00000004667	Gen1	0.635041	0.0169913	0.410174	FS120		ENSRNOG00000014365	Gne	-0.158664	0.0249145	0.602275	FS180		ENSRNOG00000045941	Susd6	0.140558	0.0346678	0.837139	FS360		ENSRNOG00000051850	NA	-0.174618	0.0108844	0.26162	BLPM
ENSRNOG00000028444	AABR07006258.1	-0.0111321	0.959444	0.99963	FS30		ENSRNOG00000014018	St8sia1	-0.226075	0.0346365	0.799247	FS60		ENSRNOG00000010017	Wee1	0.178631	0.0170089	0.410174	FS120		ENSRNOG00000016366	Colec12	0.239131	0.0249796	0.602275	FS180		ENSRNOG00000017136	Syt17	-0.131901	0.0345902	0.837139	FS360		ENSRNOG00000011161	Slc2a12	0.323098	0.0109158	0.261827	BLPM
ENSRNOG00000050024	AABR07006267.1	0.276732	0.515412	0.99963	FS30		ENSRNOG00000014080	Kif23	0.518107	0.0335376	0.799247	FS60		ENSRNOG00000015911	Lrp5	-0.203541	0.0169816	0.410174	FS120		ENSRNOG00000058283	NA	-0.340444	0.0249478	0.602275	FS180		ENSRNOG00000022323	Tcea1	0.109304	0.0349883	0.837139	FS360		ENSRNOG00000048993	NA	-0.278314	0.0110167	0.263876	BLPM
ENSRNOG00000046420	AABR07006458.1	-0.0486847	0.548666	0.99963	FS30		ENSRNOG00000014504	Il1r1	0.317116	0.0332949	0.799247	FS60		ENSRNOG00000023664	Lepr	-0.325174	0.0169994	0.410174	FS120		ENSRNOG00000016362	Gpr4	0.455108	0.0250999	0.603484	FS180		ENSRNOG00000014197	Tmem51	-0.313869	0.0336423	0.837139	FS360		ENSRNOG00000049232	Tcf7l2	0.313035	0.0111003	0.265506	BLPM
ENSRNOG00000050417	AABR07006774.1	0.0583597	0.767909	0.99963	FS30		ENSRNOG00000014573	Ckmt1b	-0.161089	0.0345042	0.799247	FS60		ENSRNOG00000055097	Ccdc79	0.555292	0.017039	0.410174	FS120		ENSRNOG00000051917	NA	0.43174	0.0250852	0.603484	FS180		ENSRNOG00000014714	Trpv6	-0.192903	0.0341849	0.837139	FS360		ENSRNOG00000056747	AABR07015055.1	1.23479	0.011183	0.26634	BLPM
ENSRNOG00000047214	AABR07006775.1	0.372207	0.18764	0.99963	FS30		ENSRNOG00000014900	Crem	0.253559	0.0346254	0.799247	FS60		ENSRNOG00000045554	LOC102551901	-0.221952	0.0170648	0.410222	FS120		ENSRNOG00000010319	Lcp1	-0.153112	0.0252248	0.605641	FS180		ENSRNOG00000017129	Ttll4	0.194264	0.0331997	0.837139	FS360		ENSRNOG00000021693	Fam149a	0.211668	0.0111988	0.26634	BLPM
ENSRNOG00000051734	AABR07006888.1	-0.141386	0.488498	0.99963	FS30		ENSRNOG00000015376	Npas1	-0.251213	0.033167	0.799247	FS60		ENSRNOG00000027617	Ttc26	0.180157	0.0170899	0.410248	FS120		ENSRNOG00000030679	NA	0.622639	0.0253508	0.607818	FS180		ENSRNOG00000017703	Unc93b1	-0.267535	0.0348087	0.837139	FS360		ENSRNOG00000000231	Kctd17	-0.143451	0.0111592	0.26634	BLPM
ENSRNOG00000013993	AABR07007000.1	-0.0364875	0.888135	0.99963	FS30		ENSRNOG00000017443	Tmem87b	0.152072	0.0334978	0.799247	FS60		ENSRNOG00000043381	Cyth1	0.16413	0.0171135	0.410248	FS120		ENSRNOG00000010219	Ralgds	0.132549	0.0254368	0.609032	FS180		ENSRNOG00000015160	Gem	-0.457231	0.0354101	0.840737	FS360		ENSRNOG00000007238	LOC297756	1.17453	0.011213	0.26634	BLPM
ENSRNOG00000032668	AABR07007130.1	-0.177315	0.215956	0.99963	FS30		ENSRNOG00000017988	Mcur1	-0.292874	0.0345049	0.799247	FS60		ENSRNOG00000015794	Fam83d	0.444084	0.0171447	0.410426	FS120		ENSRNOG00000022382	NA	-1.20292	0.025551	0.610918	FS180		ENSRNOG00000018646	Hbegf	0.296489	0.0353345	0.840737	FS360		ENSRNOG00000047046	Plin4	0.418783	0.0112003	0.26634	BLPM
ENSRNOG00000042665	AABR07007130.2	-0.146297	0.631769	0.99963	FS30		ENSRNOG00000018215	Slc22a6	0.611449	0.0340968	0.799247	FS60		ENSRNOG00000009453	Mob3b	-0.426191	0.0171962	0.411086	FS120		ENSRNOG00000004345	Daam1	0.0964443	0.0256245	0.611825	FS180		ENSRNOG00000048881	LOC680910	0.830539	0.0352731	0.840737	FS360		ENSRNOG00000017212	Spsb1	0.225656	0.0112354	0.266502	BLPM
ENSRNOG00000047236	AABR07008066.2	-0.0370273	0.829787	0.99963	FS30		ENSRNOG00000018748	Slc16a11	0.329238	0.0341726	0.799247	FS60		ENSRNOG00000013585	Nmnat3	-0.460573	0.0172255	0.411218	FS120		ENSRNOG00000009664	Ankrd42	-0.205655	0.0258758	0.615969	FS180		ENSRNOG00000057867	Mns1	0.358906	0.0354578	0.840737	FS360		ENSRNOG00000034272	Pias1	0.140169	0.0112571	0.266646	BLPM
ENSRNOG00000026928	AABR07008097.1	-0.243583	0.427468	0.99963	FS30		ENSRNOG00000018988	Ing5	0.198374	0.0336252	0.799247	FS60		ENSRNOG00000047499	Rbm15	0.15155	0.0172509	0.411254	FS120		ENSRNOG00000014548	Nedd9	0.166987	0.0259054	0.615969	FS180		ENSRNOG00000007134	Strap	0.135477	0.0353709	0.840737	FS360		ENSRNOG00000022990	Ifnk	-0.978614	0.0112993	0.267277	BLPM
ENSRNOG00000052207	AABR07008377.1	-0.357288	0.171375	0.99963	FS30		ENSRNOG00000019187	Dnajb7	0.606452	0.0344435	0.799247	FS60		ENSRNOG00000015076	Cyp26b1	-0.16929	0.0172847	0.411489	FS120		ENSRNOG00000019582	Mthfd1l	0.182769	0.0258823	0.615969	FS180		ENSRNOG00000020736	Nadsyn1	-0.295044	0.03552	0.841048	FS360		ENSRNOG00000045560	LOC499229	-0.553852	0.0113488	0.268076	BLPM
ENSRNOG00000053756	AABR07008379.1	0.721469	0.0794834	0.99963	FS30		ENSRNOG00000019721	Ypel3	-0.15093	0.0332953	0.799247	FS60		ENSRNOG00000053384	Bmp7	-0.414915	0.0173127	0.411589	FS120		ENSRNOG00000006228	Pdia4	-0.145895	0.026016	0.616555	FS180		ENSRNOG00000005770	Sostdc1	0.713011	0.0356571	0.843131	FS360		ENSRNOG00000053210	Zc3h11a	0.254176	0.0113723	0.268261	BLPM
ENSRNOG00000019037	AABR07008724.1	-0.252149	0.440436	0.99963	FS30		ENSRNOG00000025042	Pde3a	0.248975	0.033607	0.799247	FS60		ENSRNOG00000022155	RGD1560289	0.554771	0.0173584	0.411959	FS120		ENSRNOG00000007106	Sos1	0.111373	0.0260642	0.616555	FS180		ENSRNOG00000020004	Rbm34	0.144289	0.0357153	0.843343	FS360		ENSRNOG00000009592	Cyb5r3	0.144105	0.0114144	0.268513	BLPM
ENSRNOG00000056969	AABR07008911.1	-0.168426	0.67789	0.99963	FS30		ENSRNOG00000026299	Mysm1	0.185608	0.0338794	0.799247	FS60		ENSRNOG00000048000	NA	0.792514	0.0173761	0.411959	FS120		ENSRNOG00000018657	Scrn3	-0.210061	0.0260733	0.616555	FS180		ENSRNOG00000054955	Adgra1	-0.151375	0.0360602	0.843814	FS360		ENSRNOG00000011989	Vat1l	0.448258	0.0114106	0.268513	BLPM
ENSRNOG00000011997	AABR07008940.1	0.0859229	0.530651	0.99963	FS30		ENSRNOG00000031167	Srxn1	0.448261	0.0341476	0.799247	FS60		ENSRNOG00000003084	Parp1	0.125835	0.0175081	0.414518	FS120		ENSRNOG00000057814	Nsdhl	0.14671	0.0259923	0.616555	FS180		ENSRNOG00000025502	Arhgef37	0.206563	0.0357908	0.843814	FS360		ENSRNOG00000021041	Fam171a2	-0.171512	0.0115083	0.270048	BLPM
ENSRNOG00000057159	AABR07009106.2	-0.108919	0.460741	0.99963	FS30		ENSRNOG00000032768	Stxbp4	0.285458	0.0342116	0.799247	FS60		ENSRNOG00000020479	Pik3c2a	0.135043	0.0176034	0.415065	FS120		ENSRNOG00000001827	Masp1	-0.137295	0.0262597	0.61688	FS180		ENSRNOG00000022094	Lacc1	-0.36391	0.0359571	0.843814	FS360		ENSRNOG00000010262	Hdc	0.573387	0.0115301	0.270048	BLPM
ENSRNOG00000042602	AABR07009224.1	0.038171	0.840945	0.99963	FS30		ENSRNOG00000035636	NA	-0.774367	0.0340024	0.799247	FS60		ENSRNOG00000023280	Als2	-0.125676	0.0175956	0.415065	FS120		ENSRNOG00000003809	Sat1	-0.139921	0.0264536	0.61688	FS180		ENSRNOG00000016391	LOC100912163	0.119803	0.0359288	0.843814	FS360		ENSRNOG00000025764	Mt1	0.529746	0.0115118	0.270048	BLPM
ENSRNOG00000011827	AABR07009397.1	-0.335297	0.117853	0.99963	FS30		ENSRNOG00000038241	LOC100359752	1.0316	0.0345738	0.799247	FS60		ENSRNOG00000047618	Katnal1	-0.296059	0.0175767	0.415065	FS120		ENSRNOG00000011696	Lifr	0.12866	0.0263649	0.61688	FS180		ENSRNOG00000018895	Mchr1	0.186015	0.035869	0.843814	FS360		ENSRNOG00000055947	NA	0.234831	0.0115428	0.270048	BLPM
ENSRNOG00000061630	AABR07009834.1	0.0781987	0.423775	0.99963	FS30		ENSRNOG00000038784	Piezo2	0.265273	0.0345235	0.799247	FS60		ENSRNOG00000046663	LOC103693683	0.496278	0.0178565	0.420458	FS120		ENSRNOG00000011936	Abhd14a	-0.22858	0.0263662	0.61688	FS180		ENSRNOG00000046246	Spon2	-0.527883	0.0360762	0.843814	FS360		ENSRNOG00000017900	rnf141	-0.146273	0.0116118	0.271291	BLPM
ENSRNOG00000038552	AABR07009978.1	0.0223925	0.854703	0.99963	FS30		ENSRNOG00000042860	Pappa2	0.516452	0.0346926	0.799247	FS60		ENSRNOG00000027463	Adamts3	0.158162	0.0179227	0.42144	FS120		ENSRNOG00000015239	Ginm1	-0.192557	0.0261922	0.61688	FS180		ENSRNOG00000010765	Vcl	0.110321	0.0360798	0.843814	FS360		ENSRNOG00000056756	Actn1	0.155667	0.0116671	0.272174	BLPM
ENSRNOG00000054039	AABR07010085.1	-0.27844	0.391791	0.99963	FS30		ENSRNOG00000047799	Gnb5	-0.157589	0.0329969	0.799247	FS60		ENSRNOG00000000442	Notch4	0.241949	0.0179649	0.421858	FS120		ENSRNOG00000020822	Atp8b2	0.100629	0.026138	0.61688	FS180		ENSRNOG00000003746	Gjb1	-0.197264	0.0363437	0.845565	FS360		ENSRNOG00000033608	Cd276	-0.288447	0.0116814	0.272174	BLPM
ENSRNOG00000061390	AABR07010170.1	-0.523072	0.202559	0.99963	FS30		ENSRNOG00000048114	Echdc3	0.670483	0.0336967	0.799247	FS60		ENSRNOG00000029461	RGD1563570	-0.743777	0.0180413	0.422499	FS120		ENSRNOG00000029461	RGD1563570	-0.972895	0.0265171	0.61688	FS180		ENSRNOG00000013850	Hes5	-0.251516	0.0362536	0.845565	FS360		ENSRNOG00000018228	Cog2	-0.199661	0.0117337	0.27302	BLPM
ENSRNOG00000056545	AABR07010633.2	0.15568	0.622193	0.99963	FS30		ENSRNOG00000050024	AABR07006267.1	0.81086	0.0345905	0.799247	FS60		ENSRNOG00000033214	AABR07072400.1	-0.743778	0.0180272	0.422499	FS120		ENSRNOG00000030264	Fam83h	-0.302839	0.0262807	0.61688	FS180		ENSRNOG00000048215	Hist1h4b	-0.296038	0.0363519	0.845565	FS360		ENSRNOG00000058881	NA	-0.585999	0.0117568	0.273187	BLPM
ENSRNOG00000032715	AABR07010705.1	0.0353845	0.867931	0.99963	FS30		ENSRNOG00000050061	Mcart1	0.31643	0.0340167	0.799247	FS60		ENSRNOG00000001324	Asmt	1.62701	0.0181184	0.423535	FS120		ENSRNOG00000030308	Zfp251	0.121243	0.0264619	0.61688	FS180		ENSRNOG00000008082	Rgs6	-0.247398	0.036253	0.845565	FS360		ENSRNOG00000017021	Galnt18	-0.141807	0.011808	0.273276	BLPM
ENSRNOG00000034093	AABR07011951.1	-0.457448	0.262744	0.99963	FS30		ENSRNOG00000051487	Kremen1	0.287077	0.0343645	0.799247	FS60		ENSRNOG00000057880	Myh11	-0.293229	0.0181346	0.423535	FS120		ENSRNOG00000033214	AABR07072400.1	-0.972896	0.0265082	0.61688	FS180		ENSRNOG00000036839	Hnrnpa1	0.0982369	0.036406	0.845642	FS360		ENSRNOG00000050996	Kctd4	-0.172185	0.0118246	0.273276	BLPM
ENSRNOG00000061763	AABR07012039.1	0.413673	0.161445	0.99963	FS30		ENSRNOG00000054156	NA	-0.947095	0.0341747	0.799247	FS60		ENSRNOG00000021463	Ppara	0.355977	0.0182298	0.424034	FS120		ENSRNOG00000046797	Rpusd2	0.440899	0.0263893	0.61688	FS180		ENSRNOG00000057745	NA	0.654378	0.0364539	0.845642	FS360		ENSRNOG00000015822	Klf13	0.23515	0.0118127	0.273276	BLPM
ENSRNOG00000049530	AABR07012054.1	-0.0939826	0.334367	0.99963	FS30		ENSRNOG00000055365	Edem1	0.200887	0.0345967	0.799247	FS60		ENSRNOG00000030704	NA	0.417292	0.0182241	0.424034	FS120		ENSRNOG00000054809	NA	-0.322702	0.0264397	0.61688	FS180		ENSRNOG00000060719	AABR07043407.1	0.902985	0.0366203	0.847575	FS360		ENSRNOG00000002697	Mtmr1	-0.165642	0.0117926	0.273276	BLPM
ENSRNOG00000009602	AABR07012329.1	-0.148429	0.693149	0.99963	FS30		ENSRNOG00000058470	Col12a1	0.241833	0.0335483	0.799247	FS60		ENSRNOG00000057498	NA	0.690185	0.0182232	0.424034	FS120		ENSRNOG00000009096	Pon3	0.561296	0.0267019	0.617255	FS180		ENSRNOG00000045857	Tmed8	-0.172368	0.0366361	0.847575	FS360		ENSRNOG00000034237	Rpl39	-0.574198	0.0118858	0.27432	BLPM
ENSRNOG00000059093	AABR07012583.3	0.0487119	0.597082	0.99963	FS30		ENSRNOG00000059957	NA	-0.422969	0.0342253	0.799247	FS60		ENSRNOG00000039790	NA	-0.485193	0.0183177	0.425505	FS120		ENSRNOG00000016214	Agl	0.151588	0.0267125	0.617255	FS180		ENSRNOG00000049422	Fcgr2a	-0.496342	0.0366996	0.8479	FS360		ENSRNOG00000056656	NA	0.321636	0.0119384	0.275045	BLPM
ENSRNOG00000060366	AABR07012583.4	-0.0786075	0.596977	0.99963	FS30		ENSRNOG00000001868	LOC100911248	-0.412219	0.0349234	0.801737	FS60		ENSRNOG00000057214	NA	0.580351	0.0184139	0.427162	FS120		ENSRNOG00000019873	LOC102551660	0.220691	0.0266664	0.617255	FS180		ENSRNOG00000039832	Gpr12	0.219542	0.0369455	0.84899	FS360		ENSRNOG00000018338	Vwa1	-0.242179	0.0119494	0.275045	BLPM
ENSRNOG00000053044	AABR07012775.1	-0.00651872	0.98689	0.99963	FS30		ENSRNOG00000019037	AABR07008724.1	0.697204	0.0349225	0.801737	FS60		ENSRNOG00000002072	Eva1c	0.56289	0.0185372	0.428395	FS120		ENSRNOG00000032729	Bex2	-0.111107	0.0266878	0.617255	FS180		ENSRNOG00000029886	Hba1	-0.308945	0.037044	0.84899	FS360		ENSRNOG00000043451	Spp1	-0.523361	0.0119749	0.275261	BLPM
ENSRNOG00000017695	AABR07012795.1	0.165507	0.253417	0.99963	FS30		ENSRNOG00000017512	Aldh3b1	-0.301731	0.0351482	0.803657	FS60		ENSRNOG00000033744	Rasgrp4	-0.77306	0.0185416	0.428395	FS120		ENSRNOG00000045967	NA	0.431644	0.0266509	0.617255	FS180		ENSRNOG00000012952	Lrig1	0.174124	0.0369752	0.84899	FS360		ENSRNOG00000061536	NA	-0.273207	0.0120136	0.275781	BLPM
ENSRNOG00000055404	AABR07012826.1	-0.107706	0.461861	0.99963	FS30		ENSRNOG00000019648	NA	0.484555	0.0350625	0.803657	FS60		ENSRNOG00000057204	NA	0.508396	0.0185002	0.428395	FS120		ENSRNOG00000007053	Med7	0.24783	0.0270513	0.617623	FS180		ENSRNOG00000025823	Rbm46	0.373416	0.0369457	0.84899	FS360		ENSRNOG00000032825	LOC100362027	-0.558174	0.0120663	0.276619	BLPM
ENSRNOG00000030847	AABR07012868.1	-0.0565439	0.885341	0.99963	FS30		ENSRNOG00000061118	NA	0.331409	0.0351161	0.803657	FS60		ENSRNOG00000015972	Ano5	-0.679629	0.0185809	0.428729	FS120		ENSRNOG00000008323	Pitpnm3	-0.148271	0.0270022	0.617623	FS180		ENSRNOG00000020000	Tmem219	0.248187	0.0368094	0.84899	FS360		ENSRNOG00000014761	Rasd2	-0.15865	0.0121059	0.277155	BLPM
ENSRNOG00000053852	AABR07013147.1	-0.0189259	0.944217	0.99963	FS30		ENSRNOG00000001843	Bcl6	0.160231	0.0352465	0.804826	FS60		ENSRNOG00000014584	Odf2	0.164414	0.0186774	0.429804	FS120		ENSRNOG00000010765	Vcl	0.117984	0.0269763	0.617623	FS180		ENSRNOG00000018371	Tubb6	0.385561	0.0370327	0.84899	FS360		ENSRNOG00000019365	Ablim3	0.37248	0.0121391	0.277253	BLPM
ENSRNOG00000058153	AABR07013202.1	-0.000804184	0.99572	0.99963	FS30		ENSRNOG00000002635	Dexi	-0.206865	0.0355747	0.808993	FS60		ENSRNOG00000049422	Fcgr2a	-0.764779	0.0186762	0.429804	FS120		ENSRNOG00000010841	Col8a2	0.379908	0.0269814	0.617623	FS180		ENSRNOG00000037595	Gpbp1l1	-0.15468	0.0372604	0.850362	FS360		ENSRNOG00000009440	Gucy1b2	-0.485788	0.0121426	0.277253	BLPM
ENSRNOG00000053387	AABR07013288.4	0.128387	0.774079	0.99963	FS30		ENSRNOG00000006553	Bnc2	0.616183	0.0356184	0.808993	FS60		ENSRNOG00000010306	H2afz	-0.189922	0.0187339	0.43053	FS120		ENSRNOG00000012708	Ptchd4	-0.354139	0.0269544	0.617623	FS180		ENSRNOG00000015153	Ints3	-0.100773	0.0372916	0.850362	FS360		ENSRNOG00000027542	LOC100302465	-0.329197	0.0121973	0.277928	BLPM
ENSRNOG00000060973	AABR07013843.1	-0.151952	0.293076	0.99963	FS30		ENSRNOG00000017209	Tubb3	-0.191595	0.0355882	0.808993	FS60		ENSRNOG00000019317	Cplx3	1.21683	0.0187969	0.431402	FS120		ENSRNOG00000014909	Sh2d5	-0.11925	0.0269345	0.617623	FS180		ENSRNOG00000009113	Marcksl1	-0.215823	0.0373022	0.850362	FS360		ENSRNOG00000010650	Plekhh1	-0.194633	0.0122047	0.277928	BLPM
ENSRNOG00000040213	AABR07014114.1	-0.135542	0.489161	0.99963	FS30		ENSRNOG00000031333	NA	-0.626288	0.0355534	0.808993	FS60		ENSRNOG00000002194	Coq2	-0.155578	0.0190725	0.43199	FS120		ENSRNOG00000037928	AABR07021930.1	1.02171	0.0270406	0.617623	FS180		ENSRNOG00000047769	NA	0.544066	0.0372615	0.850362	FS360		ENSRNOG00000058179	NA	-0.281779	0.0122214	0.277939	BLPM
ENSRNOG00000042166	AABR07014259.1	0.269786	0.429572	0.99963	FS30		ENSRNOG00000013851	Spry4	0.258849	0.0357934	0.811836	FS60		ENSRNOG00000003546	Tnfrsf12a	0.493858	0.018869	0.43199	FS120		ENSRNOG00000054489	NA	-0.308491	0.0269191	0.617623	FS180		ENSRNOG00000059491	Fgd4	0.113004	0.0374933	0.85245	FS360		ENSRNOG00000053160	NA	-0.812014	0.0122641	0.27854	BLPM
ENSRNOG00000024829	AABR07014804.1	0.0731098	0.735033	0.99963	FS30		ENSRNOG00000054429	NA	0.621651	0.0358775	0.811836	FS60		ENSRNOG00000009015	Nfx1	0.125801	0.019032	0.43199	FS120		ENSRNOG00000061857	Mgst2	0.822635	0.0268065	0.617623	FS180		ENSRNOG00000049859	NA	-0.701035	0.0374497	0.85245	FS360		ENSRNOG00000050994	Cttn	0.134606	0.0123177	0.279386	BLPM
ENSRNOG00000052298	AABR07014974.1	-0.0537526	0.512397	0.99963	FS30		ENSRNOG00000057682	NA	0.651641	0.0358862	0.811836	FS60		ENSRNOG00000009822	Tlr2	-0.381721	0.0189086	0.43199	FS120		ENSRNOG00000012514	Abhd17b	0.145525	0.0271961	0.617957	FS180		ENSRNOG00000057799	NA	-0.482563	0.0377081	0.853936	FS360		ENSRNOG00000053722	NA	-0.694772	0.0123545	0.279481	BLPM
ENSRNOG00000057505	AABR07015015.2	0.0171713	0.959767	0.99963	FS30		ENSRNOG00000001500	Rab4b	-0.167572	0.036058	0.812494	FS60		ENSRNOG00000010711	Dicer1	0.12357	0.0190113	0.43199	FS120		ENSRNOG00000012807	C1qa	-0.199343	0.0272226	0.617957	FS180		ENSRNOG00000012899	Rbbp8	0.186307	0.037671	0.853936	FS360		ENSRNOG00000018281	Uqcrfs1	-0.130824	0.0123543	0.279481	BLPM
ENSRNOG00000056747	AABR07015055.1	-0.331876	0.431472	0.99963	FS30		ENSRNOG00000015772	NA	-0.387272	0.0360432	0.812494	FS60		ENSRNOG00000012109	Fam105a	0.374356	0.0189906	0.43199	FS120		ENSRNOG00000024294	NA	-0.183683	0.0272454	0.617957	FS180		ENSRNOG00000011690	Rmdn3	-0.187093	0.0376148	0.853936	FS360		ENSRNOG00000012490	LOC100910792	-0.269124	0.0124091	0.280344	BLPM
ENSRNOG00000055956	AABR07015078.1	0.0911032	0.752464	0.99963	FS30		ENSRNOG00000060366	AABR07012583.4	-0.350335	0.0359653	0.812494	FS60		ENSRNOG00000017657	Phf23	0.206658	0.0190641	0.43199	FS120		ENSRNOG00000042224	Cyp2j10	-0.156447	0.0272023	0.617957	FS180		ENSRNOG00000043304	Apcdd1	0.135887	0.0378454	0.855159	FS360		ENSRNOG00000007160	Csrp2bp	0.239844	0.0124571	0.281056	BLPM
ENSRNOG00000059504	AABR07015078.2	0.121164	0.68495	0.99963	FS30		ENSRNOG00000017144	Mea1	-0.16674	0.0361944	0.814493	FS60		ENSRNOG00000047565	LOC100911186	-0.21304	0.018924	0.43199	FS120		ENSRNOG00000058422	AABR07071870.1	0.791353	0.0272113	0.617957	FS180		ENSRNOG00000024277	Card11	0.488223	0.0381113	0.855159	FS360		ENSRNOG00000049388	Prr32	0.598242	0.0126064	0.284051	BLPM
ENSRNOG00000054945	AABR07015081.2	0.350373	0.116417	0.99963	FS30		ENSRNOG00000035534	NA	0.689686	0.0364519	0.819208	FS60		ENSRNOG00000053706	Lonrf1	-0.19796	0.0190731	0.43199	FS120		ENSRNOG00000020793	Ruvbl2	-0.17272	0.027351	0.619535	FS180		ENSRNOG00000004998	Jakmip1	-0.0999938	0.0379215	0.855159	FS360		ENSRNOG00000004109	Zfpm2	-0.201804	0.0126352	0.284325	BLPM
ENSRNOG00000055911	AABR07015505.1	0.0327206	0.871809	0.99963	FS30		ENSRNOG00000045747	LOC100911363	-0.46633	0.0366294	0.822117	FS60		ENSRNOG00000058777	NA	-0.821908	0.0188841	0.43199	FS120		ENSRNOG00000023588	Dmgdh	-0.975706	0.0274786	0.620277	FS180		ENSRNOG00000047594	LOC100910568	0.153188	0.0380354	0.855159	FS360		ENSRNOG00000001714	Atp13a4	-0.233078	0.0127651	0.286204	BLPM
ENSRNOG00000058434	AABR07015859.1	0.0695299	0.69872	0.99963	FS30		ENSRNOG00000005772	Hacd4	0.605073	0.0367774	0.82261	FS60		ENSRNOG00000015368	Pdilt	-1.00615	0.0191048	0.43214	FS120		ENSRNOG00000033220	Oas1k	-0.689852	0.0274918	0.620277	FS180		ENSRNOG00000020726	Sipa1	-0.244325	0.0380905	0.855159	FS360		ENSRNOG00000058504	NA	0.714422	0.0127689	0.286204	BLPM
ENSRNOG00000058316	AABR07015956.1	0.604594	0.134698	0.99963	FS30		ENSRNOG00000019265	Pcdh12	-0.576386	0.0367959	0.82261	FS60		ENSRNOG00000005342	Rassf5	-0.209249	0.0191964	0.432742	FS120		ENSRNOG00000038044	Tsc22d2	0.118786	0.027439	0.620277	FS180		ENSRNOG00000008725	Slc37a3	-0.155624	0.0379647	0.855159	FS360		ENSRNOG00000052499	Rab27a	0.240338	0.0127664	0.286204	BLPM
ENSRNOG00000004090	AABR07016056.1	0.080291	0.489562	0.99963	FS30		ENSRNOG00000032715	AABR07010705.1	-0.470575	0.0367151	0.82261	FS60		ENSRNOG00000009957	Slc25a13	0.340809	0.0192068	0.432742	FS120		ENSRNOG00000060440	NA	-0.76706	0.0275605	0.621012	FS180		ENSRNOG00000003878	Thsd7b	-0.156828	0.0380613	0.855159	FS360		ENSRNOG00000031420	Hyal2	0.260148	0.0128047	0.286256	BLPM
ENSRNOG00000006051	AABR07016841.1	-0.0763345	0.482695	0.99963	FS30		ENSRNOG00000000060	Cplx1	-0.21886	0.0372997	0.823559	FS60		ENSRNOG00000030790	Ctnnd1	-0.12218	0.0191623	0.432742	FS120		ENSRNOG00000010610	Hpgd	0.343573	0.0277314	0.622633	FS180		ENSRNOG00000055234	NA	2.80395	0.0381769	0.855512	FS360		ENSRNOG00000010572	Pus7	0.250053	0.0127921	0.286256	BLPM
ENSRNOG00000057837	AABR07017236.1	0.203391	0.580472	0.99963	FS30		ENSRNOG00000003714	Clk4	0.219244	0.0372358	0.823559	FS60		ENSRNOG00000055240	NA	0.626811	0.0193042	0.434369	FS120		ENSRNOG00000011817	Rpl22l1	0.185732	0.0276707	0.622633	FS180		ENSRNOG00000020336	Ezh1	-0.0991291	0.0384911	0.858067	FS360		ENSRNOG00000022071	Itga2b	-0.548629	0.0128369	0.2866	BLPM
ENSRNOG00000056186	AABR07017531.1	0.729764	0.036769	0.99963	FS30		ENSRNOG00000006093	LRRTM1	-0.134065	0.036945	0.823559	FS60		ENSRNOG00000020078	Vstm4	-0.428384	0.019336	0.434518	FS120		ENSRNOG00000043068	Tipin	-0.320937	0.0277744	0.622633	FS180		ENSRNOG00000002524	Gpr37	-0.115717	0.0384105	0.858067	FS360		ENSRNOG00000015439	Man2a1	0.136736	0.0128981	0.287593	BLPM
ENSRNOG00000048808	AABR07017624.1	0.413845	0.748669	0.99963	FS30		ENSRNOG00000007654	Lrig3	0.265349	0.0371615	0.823559	FS60		ENSRNOG00000027919	Rdh13	0.222077	0.0193653	0.43461	FS120		ENSRNOG00000048470	Pomp	-0.466535	0.0277771	0.622633	FS180		ENSRNOG00000059268	Ppp1r10	-0.110504	0.038363	0.858067	FS360		ENSRNOG00000020843	Ftl1	-0.173784	0.0129482	0.288298	BLPM
ENSRNOG00000061532	AABR07017825.7	0.30948	0.628492	0.99963	FS30		ENSRNOG00000013589	Cxcl12	-0.163084	0.0373578	0.823559	FS60		ENSRNOG00000004538	Brd1	0.138732	0.0194397	0.435147	FS120		ENSRNOG00000021702	Mcmdc2	0.20063	0.0278235	0.622864	FS180		ENSRNOG00000017443	Tmem87b	0.115927	0.0384811	0.858067	FS360		ENSRNOG00000010777	Tox	-0.240751	0.0129635	0.288298	BLPM
ENSRNOG00000057059	AABR07018857.1	0.0397946	0.694558	0.99963	FS30		ENSRNOG00000013825	Rap1gap	-0.133006	0.0370207	0.823559	FS60		ENSRNOG00000026136	Tnfaip8	0.26704	0.019417	0.435147	FS120		ENSRNOG00000010240	Fam46a	0.456061	0.0279053	0.623073	FS180		ENSRNOG00000055222	AC094212.1	0.267252	0.0386179	0.858871	FS360		ENSRNOG00000049965	LOC100910275	-0.209972	0.0130044	0.28855	BLPM
ENSRNOG00000039928	AABR07020786.1	-0.265541	0.175242	0.99963	FS30		ENSRNOG00000019219	Vamp1	-0.169186	0.0373688	0.823559	FS60		ENSRNOG00000019477	Zmynd15	0.728648	0.019547	0.436794	FS120		ENSRNOG00000032884	Scn11a	-0.719295	0.0279031	0.623073	FS180		ENSRNOG00000006759	Ankrd24	-0.499598	0.0386315	0.858871	FS360		ENSRNOG00000015695	Sult5a1	0.464498	0.0130086	0.28855	BLPM
ENSRNOG00000058034	AABR07020815.1	-0.0283029	0.813693	0.99963	FS30		ENSRNOG00000021330	Sprtn	0.225879	0.0373196	0.823559	FS60		ENSRNOG00000026874	Zfp956	0.314013	0.0195688	0.436794	FS120		ENSRNOG00000000513	Mapk14	0.139609	0.0279908	0.624174	FS180		ENSRNOG00000018054	F2rl2	0.548203	0.0387276	0.858871	FS360		ENSRNOG00000024178	Cenpt	0.643395	0.0130541	0.289186	BLPM
ENSRNOG00000049403	AABR07020847.1	0.304216	0.136003	0.99963	FS30		ENSRNOG00000033940	Adgrl4	0.239398	0.0373667	0.823559	FS60		ENSRNOG00000049054	Ntsr2	-0.177631	0.0195893	0.436794	FS120		ENSRNOG00000007552	Arhgap36	0.686153	0.0280756	0.624964	FS180		ENSRNOG00000015376	Npas1	-0.198038	0.0386913	0.858871	FS360		ENSRNOG00000048329	Cyp2ac1	0.846031	0.0131101	0.289852	BLPM
ENSRNOG00000048922	AABR07020860.1	-0.0151827	0.866985	0.99963	FS30		ENSRNOG00000038722	Tlr10	0.763105	0.0373301	0.823559	FS60		ENSRNOG00000060376	NA	1.23789	0.0196364	0.437278	FS120		ENSRNOG00000031093	Mov10l1	-0.708437	0.0281181	0.624964	FS180		ENSRNOG00000011193	Hmgcll1	-0.187612	0.0388623	0.860745	FS360		ENSRNOG00000054294	Rprd2	0.13711	0.0131217	0.289852	BLPM
ENSRNOG00000026400	AABR07020999.1	-0.225306	0.192321	0.99963	FS30		ENSRNOG00000057319	NA	-0.359645	0.0369532	0.823559	FS60		ENSRNOG00000020526	Mau2	0.125286	0.0196678	0.437412	FS120		ENSRNOG00000043498	Sik2	0.106447	0.0281715	0.624964	FS180		ENSRNOG00000048389	Fgf18	-0.651526	0.0390971	0.861492	FS360		ENSRNOG00000010007	Srsf4	0.177732	0.013135	0.289852	BLPM
ENSRNOG00000057851	AABR07021501.1	0.0996237	0.625565	0.99963	FS30		ENSRNOG00000051816	LOC502894	-0.167478	0.0375011	0.82541	FS60		ENSRNOG00000020942	Plekha4	-0.507582	0.0197021	0.43761	FS120		ENSRNOG00000052742	NA	-0.201798	0.0281624	0.624964	FS180		ENSRNOG00000045978	Hist1h4b	-0.326239	0.0390688	0.861492	FS360		ENSRNOG00000002831	Wfikkn2	0.486154	0.013157	0.289963	BLPM
ENSRNOG00000058096	AABR07021704.1	-0.196253	0.0842561	0.99963	FS30		ENSRNOG00000001622	Impg2	0.565183	0.037571	0.825885	FS60		ENSRNOG00000008943	Penk	0.277577	0.0198905	0.441225	FS120		ENSRNOG00000003253	Qdpr	-0.207513	0.0283337	0.626023	FS180		ENSRNOG00000000515	Mapk13	0.834284	0.0390748	0.861492	FS360		ENSRNOG00000007529	Bmf	-0.381506	0.0131768	0.290025	BLPM
ENSRNOG00000004127	AABR07021840.1	-0.0543281	0.426181	0.99963	FS30		ENSRNOG00000031607	RT1-CE3	-0.72875	0.0376978	0.827608	FS60		ENSRNOG00000001858	Ypel1	-0.519038	0.0199867	0.441446	FS120		ENSRNOG00000007456	Calb1	0.106453	0.0283731	0.626023	FS180		ENSRNOG00000061818	Wnt1	-0.449795	0.0389551	0.861492	FS360		ENSRNOG00000001274	Vps29	0.142872	0.0131965	0.290085	BLPM
ENSRNOG00000037928	AABR07021930.1	1.02274	0.0858527	0.99963	FS30		ENSRNOG00000005608	Tead4	0.424507	0.0378227	0.828486	FS60		ENSRNOG00000007405	Krba1	0.186196	0.0200797	0.441446	FS120		ENSRNOG00000015896	Rbpms2	0.396401	0.0284011	0.626023	FS180		ENSRNOG00000049584	AABR07070555.1	-0.645512	0.040832	0.86311	FS360		ENSRNOG00000053112	NA	-0.303812	0.0133079	0.292158	BLPM
ENSRNOG00000059863	AABR07022168.1	-0.244579	0.325638	0.99963	FS30		ENSRNOG00000022273	RGD1563242	-0.156232	0.0378691	0.828486	FS60		ENSRNOG00000014380	Zfp788	0.169639	0.0200586	0.441446	FS120		ENSRNOG00000036685	Npb	-0.541782	0.0283001	0.626023	FS180		ENSRNOG00000046958	Abo	-0.317788	0.0392281	0.86311	FS360		ENSRNOG00000059023	AABR07061336.3	1.67389	0.0133761	0.293279	BLPM
ENSRNOG00000029131	AABR07024637.1	0.111593	0.623333	0.99963	FS30		ENSRNOG00000025231	Lrrc29	0.313246	0.0379804	0.828486	FS60		ENSRNOG00000025174	Kat6a	0.121907	0.0199871	0.441446	FS120		ENSRNOG00000057284	Cenpb	-0.123754	0.0282921	0.626023	FS180		ENSRNOG00000019183	Alox15	-0.484423	0.040416	0.86311	FS360		ENSRNOG00000003288	Cacng5	0.306111	0.0134334	0.294159	BLPM
ENSRNOG00000049047	AABR07024666.1	0.0925873	0.869615	0.99963	FS30		ENSRNOG00000045554	LOC102551901	-0.351489	0.0378941	0.828486	FS60		ENSRNOG00000033940	Adgrl4	0.212552	0.0200157	0.441446	FS120		ENSRNOG00000006060	Matn2	0.146763	0.0285265	0.626344	FS180		ENSRNOG00000009663	Apex1	0.132514	0.0407857	0.86311	FS360		ENSRNOG00000002322	RGD1310587	-0.251689	0.0134914	0.29505	BLPM
ENSRNOG00000051423	AABR07024790.1	-0.0767333	0.781837	0.99963	FS30		ENSRNOG00000050419	Avil	0.327881	0.0379451	0.828486	FS60		ENSRNOG00000050910	Hmgb3	-0.442507	0.0200725	0.441446	FS120		ENSRNOG00000016479	Plekhg4	0.751495	0.0284853	0.626344	FS180		ENSRNOG00000051507	Azin2	-0.23459	0.0397852	0.86311	FS360		ENSRNOG00000000010	Cbln1	0.577938	0.0135597	0.296153	BLPM
ENSRNOG00000058038	AABR07024877.1	-0.19325	0.593785	0.99963	FS30		ENSRNOG00000002292	Hnrpd	0.181307	0.0381962	0.831071	FS60		ENSRNOG00000053898	NA	0.65314	0.0200141	0.441446	FS120		ENSRNOG00000017044	Ccdc183	-0.766469	0.028584	0.626344	FS180		ENSRNOG00000054274	Cacnb3	-0.102417	0.0403235	0.86311	FS360		ENSRNOG00000032401	RGD1564447	0.708401	0.0135764	0.296153	BLPM
ENSRNOG00000056947	AABR07025272.1	-0.620042	0.134742	0.99963	FS30		ENSRNOG00000014311	Slc7a8	0.152988	0.038151	0.831071	FS60		ENSRNOG00000017047	Inip	0.398274	0.0202361	0.44338	FS120		ENSRNOG00000032348	Rpl35a	-1.32174	0.0285975	0.626344	FS180		ENSRNOG00000024454	Ccdc149	-0.170831	0.0400161	0.86311	FS360		ENSRNOG00000055956	AABR07015078.1	0.979075	0.0136033	0.296362	BLPM
ENSRNOG00000022358	AABR07026002.1	-0.151462	0.357558	0.99963	FS30		ENSRNOG00000008945	Nans	-0.16962	0.0383463	0.832216	FS60		ENSRNOG00000050933	LOC680097	-0.153427	0.0202449	0.44338	FS120		ENSRNOG00000057009	AABR07066142.1	-0.705413	0.0285661	0.626344	FS180		ENSRNOG00000010967	Cdc37l1	0.102191	0.0393756	0.86311	FS360		ENSRNOG00000037655	Gatb	-0.246263	0.0136592	0.297201	BLPM
ENSRNOG00000055604	AABR07026233.2	0.0707373	0.833254	0.99963	FS30		ENSRNOG00000017172	Mvb12b	-0.1513	0.0383079	0.832216	FS60		ENSRNOG00000056972	NA	-0.743894	0.0202215	0.44338	FS120		ENSRNOG00000014846	Anp32a	-0.108196	0.0286372	0.626415	FS180		ENSRNOG00000018145	Crat	-0.0982052	0.0407919	0.86311	FS360		ENSRNOG00000004672	Sec14l2	-0.148128	0.0136786	0.297244	BLPM
ENSRNOG00000060898	AABR07026359.1	0.100335	0.662389	0.99963	FS30		ENSRNOG00000008725	Slc37a3	-0.165324	0.0385854	0.834621	FS60		ENSRNOG00000005302	Slc2a9	0.41455	0.0202976	0.443409	FS120		ENSRNOG00000020191	Tbc1d17	-0.142314	0.029032	0.633775	FS180		ENSRNOG00000020383	Dapk3	-0.178217	0.0405414	0.86311	FS360		ENSRNOG00000058038	AABR07024877.1	-0.81963	0.0138329	0.299744	BLPM
ENSRNOG00000038106	AABR07026424.1	0.403324	0.225409	0.99963	FS30		ENSRNOG00000011586	Ccnl1	0.177757	0.0387164	0.834621	FS60		ENSRNOG00000012622	Mmp15	-0.157109	0.020286	0.443409	FS120		ENSRNOG00000060836	NA	-0.714626	0.0290473	0.633775	FS180		ENSRNOG00000039152	Frem3	-0.416707	0.0407611	0.86311	FS360		ENSRNOG00000010306	H2afz	-0.182403	0.0138296	0.299744	BLPM
ENSRNOG00000031681	AABR07026539.1	-0.660179	0.0727008	0.99963	FS30		ENSRNOG00000014485	Pdcd6	-0.179704	0.0387502	0.834621	FS60		ENSRNOG00000011057	Mfn1	0.126776	0.0203592	0.444192	FS120		ENSRNOG00000053402	Gabrq	0.545748	0.0291677	0.635598	FS180		ENSRNOG00000016968	Gramd4	-0.157398	0.0402912	0.86311	FS360		ENSRNOG00000046962	Pde6g	2.19081	0.0138462	0.299744	BLPM
ENSRNOG00000050796	AABR07026893.1	-0.0611072	0.658802	0.99963	FS30		ENSRNOG00000023935	Nrsn2	-0.163142	0.0387313	0.834621	FS60		ENSRNOG00000001793	Heg1	0.143981	0.020428	0.445129	FS120		ENSRNOG00000039048	Cd200r1	0.703966	0.0292725	0.63627	FS180		ENSRNOG00000018937	Gstm7	-0.144861	0.0407313	0.86311	FS360		ENSRNOG00000028097	Slc7a14	-0.206592	0.0138853	0.300211	BLPM
ENSRNOG00000046068	AABR07027088.1	0.129286	0.383088	0.99963	FS30		ENSRNOG00000023985	Fan1	0.227588	0.0387251	0.834621	FS60		ENSRNOG00000004521	Prpf39	0.17742	0.0205176	0.446206	FS120		ENSRNOG00000049435	AABR07063459.1	0.570978	0.0292516	0.63627	FS180		ENSRNOG00000030800	Igdcc3	0.341875	0.0405795	0.86311	FS360		ENSRNOG00000053234	Cnot3	0.232096	0.0139477	0.300911	BLPM
ENSRNOG00000058793	AABR07027511.1	0.0408994	0.670257	0.99963	FS30		ENSRNOG00000056195	NA	-0.609838	0.0386432	0.834621	FS60		ENSRNOG00000055769	1810024B03Rik	0.715773	0.0205292	0.446206	FS120		ENSRNOG00000000302	Sesn1	0.132487	0.0293801	0.637067	FS180		ENSRNOG00000005365	Kcnip1	0.392197	0.040214	0.86311	FS360		ENSRNOG00000005229	Sec16b	-0.496045	0.0139529	0.300911	BLPM
ENSRNOG00000052192	AABR07027518.1	0.486399	0.142407	0.99963	FS30		ENSRNOG00000055142	Ect2l	0.558222	0.038967	0.838233	FS60		ENSRNOG00000019741	Isyna1	-0.22543	0.0205751	0.446639	FS120		ENSRNOG00000036877	Clca4l	0.840013	0.0293832	0.637067	FS180		ENSRNOG00000001250	Lfng	0.183563	0.0399412	0.86311	FS360		ENSRNOG00000000513	Mapk14	0.16789	0.0139921	0.301313	BLPM
ENSRNOG00000061059	AABR07027519.1	0.0728039	0.671497	0.99963	FS30		ENSRNOG00000016778	Cops7a	-0.136005	0.0390622	0.839223	FS60		ENSRNOG00000021031	Grn	-0.155321	0.0206075	0.44678	FS120		ENSRNOG00000005903	St14	0.728139	0.0296297	0.638161	FS180		ENSRNOG00000017181	Malt1	0.238877	0.0397529	0.86311	FS360		ENSRNOG00000008222	Timm9	0.226787	0.0140068	0.301313	BLPM
ENSRNOG00000056731	AABR07027799.1	-0.0683313	0.714583	0.99963	FS30		ENSRNOG00000019120	Hmgcs2	0.307029	0.0391565	0.839386	FS60		ENSRNOG00000046617	AABR07000550.1	-0.390586	0.0207198	0.44865	FS120		ENSRNOG00000006663	Usp2	0.163241	0.0296746	0.638161	FS180		ENSRNOG00000013641	Myo7a	0.358583	0.0402757	0.86311	FS360		ENSRNOG00000011414	Psmc3	0.170629	0.0140963	0.302859	BLPM
ENSRNOG00000053155	AABR07027811.3	0.248923	0.277435	0.99963	FS30		ENSRNOG00000042195	Pabpn1	0.177746	0.0392172	0.839386	FS60		ENSRNOG00000013147	Cacna1d	0.157604	0.0207723	0.449224	FS120		ENSRNOG00000006899	Akap14	-0.489994	0.0294943	0.638161	FS180		ENSRNOG00000015772	NA	-0.318758	0.0401293	0.86311	FS360		ENSRNOG00000054614	AABR07002779.1	1.40721	0.0141383	0.303379	BLPM
ENSRNOG00000053845	AABR07027811.4	0.0528655	0.795458	0.99963	FS30		ENSRNOG00000058526	NA	0.493049	0.0392104	0.839386	FS60		ENSRNOG00000018895	Mchr1	0.208663	0.0208364	0.450046	FS120		ENSRNOG00000010706	Ccdc117	0.20599	0.0295865	0.638161	FS180		ENSRNOG00000011668	Nfil3	-0.317753	0.0394572	0.86311	FS360		ENSRNOG00000008619	Agtrap	0.166647	0.0141929	0.303788	BLPM
ENSRNOG00000058444	AABR07027811.6	0.153004	0.255097	0.99963	FS30		ENSRNOG00000059240	RGD1359449	0.780017	0.039303	0.84017	FS60		ENSRNOG00000007378	Acox2	0.436914	0.0208973	0.450797	FS120		ENSRNOG00000017550	Fbln7	-0.528024	0.0296931	0.638161	FS180		ENSRNOG00000010531	Oprd1	-0.398524	0.0397015	0.86311	FS360		ENSRNOG00000033110	Svep1	0.216928	0.0141771	0.303788	BLPM
ENSRNOG00000059510	AABR07027870.1	0.00354656	0.961875	0.99963	FS30		ENSRNOG00000001173	Cabp1	-0.215758	0.0394502	0.841209	FS60		ENSRNOG00000020235	Hnrnpl	0.119136	0.0209549	0.451473	FS120		ENSRNOG00000036856	NA	-0.538744	0.0296834	0.638161	FS180		ENSRNOG00000016180	Pdp1	0.150705	0.039655	0.86311	FS360		ENSRNOG00000003268	Maml1	0.248514	0.0143277	0.306291	BLPM
ENSRNOG00000050847	AABR07027902.1	0.0210247	0.942789	0.99963	FS30		ENSRNOG00000016794	Phyhd1	0.280191	0.0394357	0.841209	FS60		ENSRNOG00000003019	Ubn1	0.146394	0.0210767	0.451866	FS120		ENSRNOG00000050748	Dpp9	-0.144597	0.0296915	0.638161	FS180		ENSRNOG00000000529	Pim1	-0.446214	0.0398765	0.86311	FS360		ENSRNOG00000015644	Ugcg	0.152681	0.0143594	0.306584	BLPM
ENSRNOG00000053439	AABR07028012.1	-0.107626	0.704641	0.99963	FS30		ENSRNOG00000002072	Eva1c	0.578427	0.0395499	0.841459	FS60		ENSRNOG00000013547	Slc6a12	-0.578862	0.0211255	0.451866	FS120		ENSRNOG00000004489	Adgre5	0.293878	0.0297587	0.638446	FS180		ENSRNOG00000038166	Ptgr2	0.126615	0.0395751	0.86311	FS360		ENSRNOG00000023360	Fus	0.271941	0.0143993	0.307053	BLPM
ENSRNOG00000061031	AABR07028245.1	0.126198	0.513151	0.99963	FS30		ENSRNOG00000002122	Lrrc8c	0.210923	0.0395604	0.841459	FS60		ENSRNOG00000014872	Sec24d	0.236835	0.0211304	0.451866	FS120		ENSRNOG00000008187	Ubash3b	0.149202	0.0297805	0.638446	FS180		ENSRNOG00000000634	RGD1306739	0.319312	0.0395401	0.86311	FS360		ENSRNOG00000003029	Calr	-0.195536	0.0144655	0.30808	BLPM
ENSRNOG00000053515	AABR07028568.1	0.0412737	0.884732	0.99963	FS30		ENSRNOG00000005034	Arhgef25	-0.132379	0.0404493	0.84399	FS60		ENSRNOG00000016581	Serpinb1a	-0.552726	0.0211085	0.451866	FS120		ENSRNOG00000001128	Tesc	-0.137191	0.0298456	0.638655	FS180		ENSRNOG00000006784	Sema4f	-0.160299	0.0398979	0.86311	FS360		ENSRNOG00000024526	Ttc34	0.65281	0.0144884	0.308184	BLPM
ENSRNOG00000061514	AABR07028795.1	-0.0211745	0.970851	0.99963	FS30		ENSRNOG00000009540	Gpr3	0.442906	0.0404014	0.84399	FS60		ENSRNOG00000019264	Ltbr	-0.225617	0.0210673	0.451866	FS120		ENSRNOG00000034037	Zfp266	0.100611	0.0298645	0.638655	FS180		ENSRNOG00000011161	Slc2a12	0.282065	0.0397372	0.86311	FS360		ENSRNOG00000029528	Cbs	-0.147328	0.0145146	0.308358	BLPM
ENSRNOG00000055012	AABR07028886.3	0.0267489	0.703535	0.99963	FS30		ENSRNOG00000009691	Lrrn2	-0.153452	0.0406349	0.84399	FS60		ENSRNOG00000048735	LOC100912290	-0.247481	0.0210654	0.451866	FS120		ENSRNOG00000018358	Nt5dc2	0.376324	0.0299229	0.63911	FS180		ENSRNOG00000057729	Strip2	-0.135952	0.0407001	0.86311	FS360		ENSRNOG00000053739	NA	-0.687957	0.0145696	0.308759	BLPM
ENSRNOG00000056130	AABR07028970.2	0.140853	0.386792	0.99963	FS30		ENSRNOG00000013287	Sall2	-0.170974	0.0408317	0.84399	FS60		ENSRNOG00000042326	Smpdl3b	0.182377	0.0212048	0.452894	FS120		ENSRNOG00000006946	Arhgap9	-0.40374	0.0299734	0.639395	FS180		ENSRNOG00000002768	Tmem114	-0.559014	0.0394679	0.86311	FS360		ENSRNOG00000017703	Unc93b1	-0.30724	0.014564	0.308759	BLPM
ENSRNOG00000050441	AABR07028989.1	-0.428712	0.0421006	0.99963	FS30		ENSRNOG00000014186	RGD1310257	-0.31643	0.040155	0.84399	FS60		ENSRNOG00000018371	Tubb6	0.481102	0.0214657	0.457334	FS120		ENSRNOG00000009258	Cdk6	0.453256	0.0301481	0.640015	FS180		ENSRNOG00000000186	Tst	-0.141312	0.040342	0.86311	FS360		ENSRNOG00000049580	Gpr6	0.617609	0.014611	0.309254	BLPM
ENSRNOG00000048608	AABR07029056.1	0.130612	0.209344	0.99963	FS30		ENSRNOG00000016204	Lrrc24	-0.192238	0.0400291	0.84399	FS60		ENSRNOG00000019622	Ackr3	0.230997	0.0214581	0.457334	FS120		ENSRNOG00000012495	Podxl	0.150118	0.0301923	0.640015	FS180		ENSRNOG00000028394	Vpreb3	0.637767	0.0404632	0.86311	FS360		ENSRNOG00000061630	AABR07009834.1	0.218188	0.014676	0.310246	BLPM
ENSRNOG00000003401	AABR07029195.1	-0.602524	0.204926	0.99963	FS30		ENSRNOG00000017249	Zfp366	-0.36916	0.0406555	0.84399	FS60		ENSRNOG00000014060	Mras	-0.118819	0.0215455	0.457903	FS120		ENSRNOG00000013634	Myd88	0.290454	0.0301902	0.640015	FS180		ENSRNOG00000048847	Wdr17	-0.144337	0.0399195	0.86311	FS360		ENSRNOG00000042224	Cyp2j10	-0.16907	0.0148084	0.312487	BLPM
ENSRNOG00000049132	AABR07029710.1	0.140032	0.436927	0.99963	FS30		ENSRNOG00000017938	Btaf1	0.117383	0.0398914	0.84399	FS60		ENSRNOG00000051977	Mmrn2	0.260865	0.0215205	0.457903	FS120		ENSRNOG00000019718	Galnt15	0.530696	0.0302627	0.640015	FS180		ENSRNOG00000014689	Zbtb4	-0.10588	0.0400641	0.86311	FS360		ENSRNOG00000025711	LOC499770	-0.226295	0.0148186	0.312487	BLPM
ENSRNOG00000060742	AABR07029809.1	0.293531	0.524713	0.99963	FS30		ENSRNOG00000018285	Kcna2	-0.132018	0.0402188	0.84399	FS60		ENSRNOG00000001174	Pde9a	-0.23631	0.0216871	0.458649	FS120		ENSRNOG00000034184	Zfp583	0.283136	0.0302479	0.640015	FS180		ENSRNOG00000042717	Ciart	0.295111	0.0408872	0.863213	FS360		ENSRNOG00000020424	Ppapdc1a	-0.335749	0.0148507	0.312779	BLPM
ENSRNOG00000055817	AABR07029863.1	-0.0954597	0.752795	0.99963	FS30		ENSRNOG00000021164	Stip1	-0.119531	0.0402793	0.84399	FS60		ENSRNOG00000017869	Irf8	-0.323071	0.0216118	0.458649	FS120		ENSRNOG00000053804	Prmt8	0.129072	0.0300891	0.640015	FS180		ENSRNOG00000056855	AABR07042397.1	-1.04808	0.0411593	0.864302	FS360		ENSRNOG00000001104	Foxk1	0.169859	0.0150187	0.315539	BLPM
ENSRNOG00000058245	AABR07029863.3	-0.0711081	0.588042	0.99963	FS30		ENSRNOG00000022764	Evi2a	-0.178485	0.0401209	0.84399	FS60		ENSRNOG00000022694	Plekhg5	0.124765	0.0216715	0.458649	FS120		ENSRNOG00000054429	NA	1.03522	0.0301059	0.640015	FS180		ENSRNOG00000047023	Aldh1l1	-0.147562	0.0413403	0.864302	FS360		ENSRNOG00000016980	Qprt	-0.54526	0.015013	0.315539	BLPM
ENSRNOG00000052096	AABR07030254.1	0.0985073	0.373225	0.99963	FS30		ENSRNOG00000024280	Ccdc170	0.557802	0.0408653	0.84399	FS60		ENSRNOG00000024849	Tor1aip2	0.163451	0.0216457	0.458649	FS120		ENSRNOG00000024689	Hopx	0.187471	0.0303266	0.64058	FS180		ENSRNOG00000006930	Casq1	-0.440668	0.0413244	0.864302	FS360		ENSRNOG00000000800	Man1a1	-0.143072	0.0150612	0.316044	BLPM
ENSRNOG00000049929	AABR07030494.1	-0.423784	0.293511	0.99963	FS30		ENSRNOG00000026039	Tspan32	0.638428	0.0400098	0.84399	FS60		ENSRNOG00000001193	Hsf2bp	0.718489	0.0217478	0.45937	FS120		ENSRNOG00000004524	Desi2	0.187015	0.0304273	0.641282	FS180		ENSRNOG00000057690	Hist1h4m	-0.184913	0.0413421	0.864302	FS360		ENSRNOG00000021817	Irak2	0.302	0.0151012	0.316497	BLPM
ENSRNOG00000050188	AABR07030603.1	-0.00916313	0.951122	0.99963	FS30		ENSRNOG00000028072	Chit1	0.650354	0.040798	0.84399	FS60		ENSRNOG00000036839	Hnrnpa1	0.119925	0.0218013	0.459935	FS120		ENSRNOG00000039815	Zfp512	-0.126308	0.0304344	0.641282	FS180		ENSRNOG00000046855	LOC100912293	-0.810083	0.0412913	0.864302	FS360		ENSRNOG00000016566	Arhgap39	0.160786	0.0151581	0.317299	BLPM
ENSRNOG00000052459	AABR07030603.2	-0.272484	0.151485	0.99963	FS30		ENSRNOG00000030963	LOC685186	-0.21636	0.0407279	0.84399	FS60		ENSRNOG00000002085	Thegl	-0.95223	0.0219708	0.461492	FS120		ENSRNOG00000003546	Tnfrsf12a	0.415627	0.0306898	0.642024	FS180		ENSRNOG00000056668	NA	-0.532422	0.0410388	0.864302	FS360		ENSRNOG00000002949	Pgs1	-0.124284	0.0151906	0.317592	BLPM
ENSRNOG00000059401	AABR07030897.1	0.415519	0.0478248	0.99963	FS30		ENSRNOG00000032328	Diras2	-0.124276	0.0404877	0.84399	FS60		ENSRNOG00000008752	Nrf1	0.193227	0.0219446	0.461492	FS120		ENSRNOG00000004448	Acss3	0.206538	0.0305854	0.642024	FS180		ENSRNOG00000059710	NA	1.58202	0.0412259	0.864302	FS360		ENSRNOG00000059224	Reps1	0.189815	0.0152373	0.318178	BLPM
ENSRNOG00000055889	AABR07030901.1	0.424268	0.175701	0.99963	FS30		ENSRNOG00000032729	Bex2	-0.129073	0.0399102	0.84399	FS60		ENSRNOG00000019568	Jund	-0.168601	0.0219805	0.461492	FS120		ENSRNOG00000006144	Cntn3	-0.193427	0.030645	0.642024	FS180		ENSRNOG00000053659	RGD1311703	0.105655	0.0412348	0.864302	FS360		ENSRNOG00000027229	Slc35d2	-0.425516	0.0153038	0.319177	BLPM
ENSRNOG00000049802	AABR07031533.1	-0.0990958	0.166246	0.99963	FS30		ENSRNOG00000049171	Pspn	0.537249	0.0408265	0.84399	FS60		ENSRNOG00000027271	RGD1359290	-0.416093	0.0219822	0.461492	FS120		ENSRNOG00000018371	Tubb6	0.45883	0.0307659	0.642024	FS180		ENSRNOG00000037928	AABR07021930.1	1.2817	0.0415387	0.865144	FS360		ENSRNOG00000003131	Traf7	-0.142633	0.0153366	0.319471	BLPM
ENSRNOG00000059129	AABR07031674.4	0.356752	0.373596	0.99963	FS30		ENSRNOG00000050034	AABR07042616.1	0.447943	0.0407428	0.84399	FS60		ENSRNOG00000003217	Lgals3bp	-0.396775	0.022111	0.463631	FS120		ENSRNOG00000018797	Myrip	0.122279	0.0307679	0.642024	FS180		ENSRNOG00000016321	Entpd4	0.096945	0.0414844	0.865144	FS360		ENSRNOG00000052990	Cers5	0.150214	0.0154001	0.320404	BLPM
ENSRNOG00000051569	AABR07031918.1	-0.000525489	0.99693	0.99963	FS30		ENSRNOG00000050395	Ms4a6bl	0.631683	0.0408445	0.84399	FS60		ENSRNOG00000015859	Chdh	-0.405288	0.022152	0.463927	FS120		ENSRNOG00000018980	Tjap1	-0.175038	0.0306059	0.642024	FS180		ENSRNOG00000018231	Nacc2	-0.105066	0.0414352	0.865144	FS360		ENSRNOG00000009001	Mtss1	-0.132081	0.0154551	0.321159	BLPM
ENSRNOG00000052952	AABR07031963.1	-0.0683946	0.858059	0.99963	FS30		ENSRNOG00000054725	Gtf3c4	0.144019	0.03983	0.84399	FS60		ENSRNOG00000005879	Maml2	0.180648	0.0222071	0.464299	FS120		ENSRNOG00000023095	Npepps	-0.107149	0.0305187	0.642024	FS180		ENSRNOG00000008515	Tmem45b	0.579333	0.0415843	0.865144	FS360		ENSRNOG00000014179	Rps2	-0.186329	0.0155912	0.323594	BLPM
ENSRNOG00000061132	AABR07032045.1	-0.114593	0.456458	0.99963	FS30		ENSRNOG00000054890	Flna	0.32108	0.0405399	0.84399	FS60		ENSRNOG00000028335	Fat4	-0.166758	0.0222236	0.464299	FS120		ENSRNOG00000023548	Sned1	0.269891	0.0307431	0.642024	FS180		ENSRNOG00000009951	Aif1l	0.189015	0.0416668	0.865811	FS360		ENSRNOG00000045743	Etnppl	0.257741	0.0156458	0.323759	BLPM
ENSRNOG00000048302	AABR07032229.1	-0.390668	0.343874	0.99963	FS30		ENSRNOG00000055451	Gcnt4	0.385875	0.0405427	0.84399	FS60		ENSRNOG00000007660	Fntb	-0.26022	0.0223881	0.466302	FS120		ENSRNOG00000003616	Grem2	-0.194565	0.0308329	0.642602	FS180		ENSRNOG00000018122	Tspan17	-0.099694	0.0417981	0.867487	FS360		ENSRNOG00000033916	LOC100363012	-0.255178	0.015653	0.323759	BLPM
ENSRNOG00000024970	AABR07032261.1	0.224517	0.45664	0.99963	FS30		ENSRNOG00000058803	NA	0.710233	0.0402671	0.84399	FS60		ENSRNOG00000011789	Cdon	0.157059	0.0224483	0.466302	FS120		ENSRNOG00000042414	Nat14	-0.154132	0.0308826	0.642858	FS180		ENSRNOG00000015538	Abcd2	-0.118146	0.0418502	0.867519	FS360		ENSRNOG00000022999	Ppp2r3a	0.163615	0.015656	0.323759	BLPM
ENSRNOG00000050713	AABR07033279.1	-0.057657	0.724655	0.99963	FS30		ENSRNOG00000005124	Plekhh2	0.211087	0.0412421	0.844528	FS60		ENSRNOG00000013003	Srms	-0.674875	0.0223855	0.466302	FS120		ENSRNOG00000004756	Syt2	-0.321088	0.0310747	0.645424	FS180		ENSRNOG00000001375	Gal3st4	-0.342622	0.0420445	0.867532	FS360		ENSRNOG00000035452	NA	-0.619104	0.0156826	0.323898	BLPM
ENSRNOG00000061099	AABR07033324.1	-0.0195457	0.86158	0.99963	FS30		ENSRNOG00000009785	Cdkn3	0.57108	0.0412569	0.844528	FS60		ENSRNOG00000019659	Aspa	0.320283	0.0224548	0.466302	FS120		ENSRNOG00000048718	Ccdc71	-0.204202	0.0310808	0.645424	FS180		ENSRNOG00000059626	NA	-0.362025	0.0420533	0.867532	FS360		ENSRNOG00000025476	Tmem252	0.445039	0.0157006	0.323898	BLPM
ENSRNOG00000030809	AABR07034293.1	0.159136	0.545079	0.99963	FS30		ENSRNOG00000013328	Rbpms	0.58515	0.041196	0.844528	FS60		ENSRNOG00000033653	Mpp3	0.191302	0.0224546	0.466302	FS120		ENSRNOG00000003005	Rasgef1c	-0.516379	0.0311821	0.646747	FS180		ENSRNOG00000016353	Nim1k	0.169897	0.0419311	0.867532	FS360		ENSRNOG00000049192	Hmgn5	-1.43945	0.0157418	0.323966	BLPM
ENSRNOG00000061705	AABR07034478.1	-0.0767182	0.812356	0.99963	FS30		ENSRNOG00000014851	Col4a4	0.23985	0.0410507	0.844528	FS60		ENSRNOG00000016151	Ankrd23	0.735028	0.0224826	0.466317	FS120		ENSRNOG00000040297	Ttc37	-0.151897	0.0312575	0.64753	FS180		ENSRNOG00000045605	Uxs1	0.133275	0.0419566	0.867532	FS360		ENSRNOG00000060559	NA	-0.218393	0.0157276	0.323966	BLPM
ENSRNOG00000001713	AABR07034532.1	-0.0622555	0.730202	0.99963	FS30		ENSRNOG00000019623	LOC102552463	0.475459	0.0411284	0.844528	FS60		ENSRNOG00000029598	Robo2	0.128901	0.0226976	0.470211	FS120		ENSRNOG00000006470	Camk1g	0.179163	0.03134	0.647749	FS180		ENSRNOG00000050910	Hmgb3	-0.360258	0.0421118	0.867696	FS360		ENSRNOG00000014293	Nkd1	-0.200539	0.0158111	0.325002	BLPM
ENSRNOG00000001893	AABR07034742.1	0.456912	0.363661	0.99963	FS30		ENSRNOG00000019791	Sipa1l2	-0.171663	0.0410138	0.844528	FS60		ENSRNOG00000007793	Pnrc1	-0.123958	0.0228462	0.472154	FS120		ENSRNOG00000011720	L3mbtl3	-0.174961	0.0313433	0.647749	FS180		ENSRNOG00000055721	Rnf128	0.138659	0.0422096	0.868666	FS360		ENSRNOG00000004720	Kcnj2	-0.363274	0.0159927	0.328339	BLPM
ENSRNOG00000060656	AABR07034751.1	-0.191035	0.664256	0.99963	FS30		ENSRNOG00000025489	Pkd2l2	0.256624	0.0412869	0.844528	FS60		ENSRNOG00000025185	Nup188	0.178306	0.0228226	0.472154	FS120		ENSRNOG00000042860	Pappa2	0.34398	0.031473	0.64965	FS180		ENSRNOG00000009140	C1qtnf4	-0.146904	0.0423537	0.869544	FS360		ENSRNOG00000018899	Hc	0.885855	0.0160915	0.329415	BLPM
ENSRNOG00000055204	AABR07034833.1	-0.22345	0.308014	0.99963	FS30		ENSRNOG00000048924	Islr	0.426408	0.0412309	0.844528	FS60		ENSRNOG00000009773	Elovl4	-0.141104	0.0229332	0.473055	FS120		ENSRNOG00000029792	Ogn	0.293848	0.0316373	0.65226	FS180		ENSRNOG00000055745	NA	-0.571248	0.0423087	0.869544	FS360		ENSRNOG00000037911	LOC680227	0.774965	0.0161524	0.329415	BLPM
ENSRNOG00000052420	AABR07034980.1	0.04774	0.801142	0.99963	FS30		ENSRNOG00000016221	Scn2b	-0.122364	0.0413553	0.844914	FS60		ENSRNOG00000039876	Hnrnpa0	-0.314648	0.0229447	0.473055	FS120		ENSRNOG00000050511	Nyap1	-0.163015	0.0317331	0.653452	FS180		ENSRNOG00000021553	Nckap5	-0.173339	0.0424964	0.871158	FS360		ENSRNOG00000033090	Ltbp1	-0.36779	0.0161606	0.329415	BLPM
ENSRNOG00000028592	AABR07035074.1	-0.541414	0.25335	0.99963	FS30		ENSRNOG00000010027	Atr	0.211813	0.0414193	0.845211	FS60		ENSRNOG00000010042	Wdfy2	0.152254	0.0231017	0.474096	FS120		ENSRNOG00000011151	Tenm4	-0.119985	0.0317833	0.653703	FS180		ENSRNOG00000011771	Ptp4a1	0.176352	0.0425339	0.871158	FS360		ENSRNOG00000058289	NA	-0.432537	0.0161329	0.329415	BLPM
ENSRNOG00000000891	AABR07035107.1	0.0086473	0.931963	0.99963	FS30		ENSRNOG00000000923	Cct6a	0.189041	0.041525	0.845308	FS60		ENSRNOG00000021689	Rps6kb2	0.248844	0.0230852	0.474096	FS120		ENSRNOG00000008129	Pla2r1	-0.70342	0.0318653	0.654608	FS180		ENSRNOG00000033389	Susd2	-0.187231	0.0426592	0.872682	FS360		ENSRNOG00000032258	Swt1	0.215668	0.0160792	0.329415	BLPM
ENSRNOG00000046761	AABR07035375.1	0.0340349	0.746006	0.99963	FS30		ENSRNOG00000032531	NA	-0.219992	0.0415541	0.845308	FS60		ENSRNOG00000029321	Ccser1	0.198752	0.0231495	0.474096	FS120		ENSRNOG00000010017	Wee1	0.169935	0.0319295	0.655144	FS180		ENSRNOG00000015411	Apobec1	0.744467	0.0429322	0.877219	FS360		ENSRNOG00000024376	Zfp111	0.255738	0.0161171	0.329415	BLPM
ENSRNOG00000056768	AABR07035428.1	0.144672	0.207316	0.99963	FS30		ENSRNOG00000046675	NA	1.02658	0.0415725	0.845308	FS60		ENSRNOG00000029843	LOC100359563	-0.891232	0.0231602	0.474096	FS120		ENSRNOG00000054189	AABR07028157.1	0.973233	0.0319897	0.655598	FS180		ENSRNOG00000012060	Gucy1b3	-0.115876	0.0430173	0.877912	FS360		ENSRNOG00000046001	NA	0.34522	0.0162469	0.330779	BLPM
ENSRNOG00000059768	AABR07035428.2	-0.0120926	0.95896	0.99963	FS30		ENSRNOG00000005781	Wnt16	0.516444	0.0416341	0.845553	FS60		ENSRNOG00000052444	RGD1563091	-0.143876	0.0231522	0.474096	FS120		ENSRNOG00000003670	Sumo2	0.126771	0.0324005	0.661579	FS180		ENSRNOG00000005271	Rapgef5	0.143833	0.0431073	0.878703	FS360		ENSRNOG00000005468	Rbm28	0.199071	0.0162718	0.330892	BLPM
ENSRNOG00000059116	AABR07035818.1	-0.0391069	0.782969	0.99963	FS30		ENSRNOG00000022155	RGD1560289	0.588755	0.0419622	0.848183	FS60		ENSRNOG00000059389	NA	0.155967	0.023025	0.474096	FS120		ENSRNOG00000003781	Atp10b	-0.324044	0.0325505	0.661579	FS180		ENSRNOG00000010658	Cth	0.318386	0.0435122	0.880178	FS360		ENSRNOG00000031211	Acsm5	-0.499969	0.0163047	0.331167	BLPM
ENSRNOG00000055795	AABR07035832.1	0.0698923	0.591525	0.99963	FS30		ENSRNOG00000022800	Sp140	0.51488	0.0418937	0.848183	FS60		ENSRNOG00000008697	Nov	-0.163264	0.0232587	0.474868	FS120		ENSRNOG00000004693	Pbx1	-0.112218	0.0325355	0.661579	FS180		ENSRNOG00000050647	Hspa1b	-0.22209	0.0436418	0.880178	FS360		ENSRNOG00000011142	Cyb5b	-0.264372	0.016331	0.331308	BLPM
ENSRNOG00000053790	AABR07036007.1	0.0546313	0.487759	0.99963	FS30		ENSRNOG00000025059	Nxph4	0.620905	0.0419276	0.848183	FS60		ENSRNOG00000009936	Dido1	0.150732	0.0233011	0.474868	FS120		ENSRNOG00000010084	Ythdf3	0.0973911	0.0324928	0.661579	FS180		ENSRNOG00000016456	Il33	0.153621	0.0433486	0.880178	FS360		ENSRNOG00000014259	Mycl	0.171677	0.0163737	0.331781	BLPM
ENSRNOG00000051442	AABR07036019.1	-0.0336444	0.784731	0.99963	FS30		ENSRNOG00000060623	Fam3a	0.2132	0.0419473	0.848183	FS60		ENSRNOG00000012422	Tnik	0.134778	0.0233081	0.474868	FS120		ENSRNOG00000029588	LOC100361231	0.654996	0.0323288	0.661579	FS180		ENSRNOG00000007937	Krit1	0.114293	0.043459	0.880178	FS360		ENSRNOG00000055292	AABR07047262.1	0.254508	0.0165326	0.334383	BLPM
ENSRNOG00000058250	AABR07036649.2	-0.275546	0.242815	0.99963	FS30		ENSRNOG00000003736	Col5a2	0.213153	0.0422112	0.849264	FS60		ENSRNOG00000047246	Chtf8	-0.151956	0.0232693	0.474868	FS120		ENSRNOG00000045655	LOC100911774	0.373301	0.0324838	0.661579	FS180		ENSRNOG00000061779	Man2b2	0.250817	0.0435615	0.880178	FS360		ENSRNOG00000030237	Cox7c	-0.132218	0.0165412	0.334383	BLPM
ENSRNOG00000057227	AABR07036732.1	0.0217893	0.809006	0.99963	FS30		ENSRNOG00000017237	Lama1	0.309161	0.0420882	0.849264	FS60		ENSRNOG00000003620	Fmo3	0.693724	0.0233508	0.475177	FS120		ENSRNOG00000054900	Pih1d3	0.685958	0.0325424	0.661579	FS180		ENSRNOG00000019268	Pelp1	0.123646	0.0432847	0.880178	FS360		ENSRNOG00000060430	NA	-0.396793	0.0166241	0.335661	BLPM
ENSRNOG00000056398	AABR07036855.1	-0.248785	0.313077	0.99963	FS30		ENSRNOG00000019461	Zbtb3	-0.36642	0.0422265	0.849264	FS60		ENSRNOG00000047845	LOC102557302	0.658605	0.0234035	0.475687	FS120		ENSRNOG00000012363	Peli2	0.169474	0.0326351	0.661736	FS180		ENSRNOG00000013721	RGD1311458	0.457166	0.0434951	0.880178	FS360		ENSRNOG00000015736	Dhrs3	-0.233388	0.0166825	0.336048	BLPM
ENSRNOG00000048990	AABR07037356.1	0.0397738	0.815902	0.99963	FS30		ENSRNOG00000024799	NA	0.252446	0.0422643	0.849264	FS60		ENSRNOG00000009436	Hemgn	-0.728778	0.0235135	0.475984	FS120		ENSRNOG00000015550	Ptgds	0.409945	0.0326012	0.661736	FS180		ENSRNOG00000022967	Slc35d1	0.255324	0.0436124	0.880178	FS360		ENSRNOG00000027228	Mogat2	-0.736798	0.0166641	0.336048	BLPM
ENSRNOG00000047165	AABR07037412.2	0.0429394	0.730378	0.99963	FS30		ENSRNOG00000042353	Mlkl	-0.754263	0.0422323	0.849264	FS60		ENSRNOG00000009594	Snai1	0.677468	0.0235309	0.475984	FS120		ENSRNOG00000051270	NA	-0.756117	0.0327799	0.66389	FS180		ENSRNOG00000034184	Zfp583	0.281705	0.0433042	0.880178	FS360		ENSRNOG00000034007	Nr3c2	-0.162145	0.0167059	0.336122	BLPM
ENSRNOG00000056810	AABR07037536.1	-0.309786	0.0986649	0.99963	FS30		ENSRNOG00000006632	Rps6ka3	0.148688	0.0423721	0.850429	FS60		ENSRNOG00000012434	Zfp598	0.20194	0.0236114	0.475984	FS120		ENSRNOG00000000413	Pln	-0.36584	0.0329339	0.664186	FS180		ENSRNOG00000019623	LOC102552463	0.426314	0.0437379	0.881079	FS360		ENSRNOG00000024917	Als2cr12	0.49997	0.016808	0.337779	BLPM
ENSRNOG00000052455	AABR07037729.1	-0.308567	0.567014	0.99963	FS30		ENSRNOG00000031802	LOC100360056	-0.279956	0.042598	0.853961	FS60		ENSRNOG00000013160	Sash1	-0.139999	0.023508	0.475984	FS120		ENSRNOG00000002208	Shroom3	-0.26748	0.0329489	0.664186	FS180		ENSRNOG00000005610	Yipf4	0.124792	0.0438325	0.88195	FS360		ENSRNOG00000053040	AC094643.2	0.40813	0.0169235	0.339599	BLPM
ENSRNOG00000056631	AABR07038021.1	0.108988	0.161765	0.99963	FS30		ENSRNOG00000013128	Tmem179	-0.133879	0.0428707	0.85842	FS60		ENSRNOG00000013916	Nefm	-0.129467	0.0235393	0.475984	FS120		ENSRNOG00000009592	Cyb5r3	0.128374	0.0328775	0.664186	FS180		ENSRNOG00000019932	Ip6k1	-0.0953599	0.0440785	0.884175	FS360		ENSRNOG00000018414	Csf1r	-0.126722	0.0169382	0.339599	BLPM
ENSRNOG00000059697	AABR07038235.1	-0.0209409	0.93995	0.99963	FS30		ENSRNOG00000001469	Eln	0.495015	0.0430635	0.858426	FS60		ENSRNOG00000024560	Npap60	0.569663	0.0236031	0.475984	FS120		ENSRNOG00000061081	NA	-0.306643	0.0328384	0.664186	FS180		ENSRNOG00000000587	Rpf2	0.166012	0.044059	0.884175	FS360		ENSRNOG00000004332	Egfr	-0.221432	0.0170132	0.340055	BLPM
ENSRNOG00000038383	AABR07038349.1	0.349595	0.216441	0.99963	FS30		ENSRNOG00000004322	Sh3kbp1	-0.150063	0.0432645	0.858426	FS60		ENSRNOG00000051372	Mycn	-0.353765	0.0235659	0.475984	FS120		ENSRNOG00000053436	NA	0.757285	0.0330624	0.665696	FS180		ENSRNOG00000025895	Sdpr	0.219147	0.0440978	0.884175	FS360		ENSRNOG00000045978	Hist1h4b	-0.549214	0.0169887	0.340055	BLPM
ENSRNOG00000038369	AABR07038477.1	0.204974	0.580019	0.99963	FS30		ENSRNOG00000008449	Neurod4	0.54528	0.0431811	0.858426	FS60		ENSRNOG00000001432	Dtx2	0.306898	0.023818	0.47625	FS120		ENSRNOG00000011243	MGC94891	0.742149	0.0333651	0.667734	FS180		ENSRNOG00000025587	Plagl1	-0.231341	0.0441854	0.884895	FS360		ENSRNOG00000015910	Lmntd1	0.68159	0.0170274	0.340055	BLPM
ENSRNOG00000046897	AABR07039435.1	0.0445842	0.703017	0.99963	FS30		ENSRNOG00000011440	Ccdc39	0.168373	0.0432731	0.858426	FS60		ENSRNOG00000007552	Arhgap36	0.713689	0.0237841	0.47625	FS120		ENSRNOG00000014018	St8sia1	-0.192158	0.0333964	0.667734	FS180		ENSRNOG00000002332	Mospd1	0.271468	0.0444145	0.88741	FS360		ENSRNOG00000048735	LOC100912290	-0.316549	0.0170406	0.340055	BLPM
ENSRNOG00000051669	AABR07040855.1	0.0837368	0.509837	0.99963	FS30		ENSRNOG00000016411	LOC100360573	0.469737	0.0430364	0.858426	FS60		ENSRNOG00000007675	Gpr63	0.238191	0.0236551	0.47625	FS120		ENSRNOG00000014285	Ssh2	0.112615	0.0333247	0.667734	FS180		ENSRNOG00000049696	Rsph4a	0.601286	0.0444143	0.88741	FS360		ENSRNOG00000028638	Il10rb	0.358203	0.0170964	0.340772	BLPM
ENSRNOG00000011100	AABR07040947.1	0.366386	0.253711	0.99963	FS30		ENSRNOG00000021303	Lrrc48	0.245747	0.0431874	0.858426	FS60		ENSRNOG00000010298	Xbp1	-0.14613	0.0237929	0.47625	FS120		ENSRNOG00000015455	Spr	-0.215019	0.0332052	0.667734	FS180		ENSRNOG00000012634	Fbxo10	0.112139	0.0445495	0.888038	FS360		ENSRNOG00000059900	Bst2	-0.601379	0.0174309	0.34319	BLPM
ENSRNOG00000005665	AABR07041481.1	0.0538307	0.885896	0.99963	FS30		ENSRNOG00000046799	Phb	-0.130169	0.0429373	0.858426	FS60		ENSRNOG00000023937	Mfsd7	-0.467722	0.0237589	0.47625	FS120		ENSRNOG00000017720	Mxd1	0.156929	0.0332627	0.667734	FS180		ENSRNOG00000023412	Tmem241	-0.314133	0.0445091	0.888038	FS360		ENSRNOG00000026870	Clic6	0.614552	0.0174333	0.34319	BLPM
ENSRNOG00000052130	AABR07041724.1	0.0236389	0.906753	0.99963	FS30		ENSRNOG00000049580	Gpr6	0.595404	0.0432553	0.858426	FS60		ENSRNOG00000028015	Pf4	-0.632725	0.0237213	0.47625	FS120		ENSRNOG00000029811	Kcne2	0.559694	0.0333142	0.667734	FS180		ENSRNOG00000016090	Mtmr10	0.122027	0.0446399	0.888805	FS360		ENSRNOG00000006738	Fbxo32	-0.193573	0.0174168	0.34319	BLPM
ENSRNOG00000031222	AABR07041973.1	0.0648414	0.529686	0.99963	FS30		ENSRNOG00000016576	Lrrc16a	0.132405	0.043446	0.860856	FS60		ENSRNOG00000049437	Gpc1	-0.173515	0.0238148	0.47625	FS120		ENSRNOG00000060522	NA	0.953378	0.0334707	0.668443	FS180		ENSRNOG00000026310	March1	-0.307473	0.0448091	0.889224	FS360		ENSRNOG00000006565	Fstl4	0.316322	0.0172587	0.34319	BLPM
ENSRNOG00000051885	AABR07042359.1	-0.835856	0.117061	0.99963	FS30		ENSRNOG00000014182	Tns1	0.258095	0.0437142	0.865072	FS60		ENSRNOG00000001795	NA	-0.205576	0.0239026	0.477328	FS120		ENSRNOG00000016033	Endog	-0.230494	0.0335208	0.668667	FS180		ENSRNOG00000014061	Dusp5	0.287825	0.0448693	0.889224	FS360		ENSRNOG00000051344	G6pc	0.144474	0.0172949	0.34319	BLPM
ENSRNOG00000050134	AABR07042599.1	0.148841	0.506529	0.99963	FS30		ENSRNOG00000018230	Gtf2h2	0.238666	0.0437601	0.865072	FS60		ENSRNOG00000036802	Snhg11	0.201014	0.0239273	0.477328	FS120		ENSRNOG00000002332	Mospd1	0.303372	0.0339053	0.668867	FS180		ENSRNOG00000001156	Msi1	-0.148489	0.0449107	0.889224	FS360		ENSRNOG00000025589	Jph4	-0.186679	0.0174708	0.34319	BLPM
ENSRNOG00000051666	AABR07042609.1	0.387315	0.204639	0.99963	FS30		ENSRNOG00000018003	F2rl1	0.572767	0.0438591	0.865577	FS60		ENSRNOG00000010379	Celf1	0.116688	0.0239722	0.477671	FS120		ENSRNOG00000002866	Rassf6	-0.622824	0.0338039	0.668867	FS180		ENSRNOG00000016892	Nr2f6	-0.169714	0.0449203	0.889224	FS360		ENSRNOG00000054314	Kcng1	0.265376	0.0172417	0.34319	BLPM
ENSRNOG00000061644	AABR07042623.1	0.117063	0.807611	0.99963	FS30		ENSRNOG00000033765	Eif1	0.164478	0.043887	0.865577	FS60		ENSRNOG00000023143	Nlrp1a	-0.483634	0.0240005	0.477682	FS120		ENSRNOG00000004063	Sh3pxd2b	0.249321	0.0338114	0.668867	FS180		ENSRNOG00000001769	Tnk2	-0.10392	0.0448548	0.889224	FS360		ENSRNOG00000061081	NA	-0.396635	0.017396	0.34319	BLPM
ENSRNOG00000060024	AABR07042733.2	-0.307135	0.342931	0.99963	FS30		ENSRNOG00000009102	Fermt2	0.117558	0.0439932	0.866511	FS60		ENSRNOG00000061118	NA	0.226238	0.0240283	0.477683	FS120		ENSRNOG00000004179	Nts	-0.325209	0.0339193	0.668867	FS180		ENSRNOG00000017022	Cerk	-0.100932	0.0450214	0.890198	FS360		ENSRNOG00000018859	Pik3ip1	0.157492	0.0174769	0.34319	BLPM
ENSRNOG00000053115	AABR07042904.1	-0.046917	0.858799	0.99963	FS30		ENSRNOG00000015763	Cml3	0.404526	0.0440732	0.866511	FS60		ENSRNOG00000010417	Nol4l	0.198619	0.024085	0.477913	FS120		ENSRNOG00000006302	Gclc	0.124222	0.0337507	0.668867	FS180		ENSRNOG00000016794	Phyhd1	-0.288487	0.0451621	0.891951	FS360		ENSRNOG00000008129	Pla2r1	-0.83775	0.0174011	0.34319	BLPM
ENSRNOG00000057497	AABR07042936.2	-0.00109738	0.992154	0.99963	FS30		ENSRNOG00000028323	Dhrsx	0.273326	0.0440866	0.866511	FS60		ENSRNOG00000052022	Pnma3	0.154394	0.0240953	0.477913	FS120		ENSRNOG00000011677	Slc39a10	-0.135079	0.0336858	0.668867	FS180		ENSRNOG00000014018	St8sia1	-0.173185	0.045234	0.892342	FS360		ENSRNOG00000053804	Prmt8	0.134976	0.0174661	0.34319	BLPM
ENSRNOG00000052015	AABR07042937.1	-0.210334	0.345473	0.99963	FS30		ENSRNOG00000003669	Myocd	0.696648	0.0445873	0.869484	FS60		ENSRNOG00000010358	Sh3rf1	0.116456	0.024242	0.479169	FS120		ENSRNOG00000014524	S1pr3	-0.211761	0.0338734	0.668867	FS180		ENSRNOG00000008091	Gins1	-0.592695	0.0454206	0.893967	FS360		ENSRNOG00000032669	Serpina1	0.765667	0.017442	0.34319	BLPM
ENSRNOG00000058276	AABR07043200.1	0.284733	0.169718	0.99963	FS30		ENSRNOG00000004359	Wars	-0.131931	0.0457638	0.869484	FS60		ENSRNOG00000017178	Hydin	-0.307627	0.0242298	0.479169	FS120		ENSRNOG00000015383	Asxl3	-0.254326	0.0337724	0.668867	FS180		ENSRNOG00000003104	Trpv2	-0.16243	0.0453698	0.893967	FS360		ENSRNOG00000002504	Spata17	0.562083	0.0174786	0.34319	BLPM
ENSRNOG00000057212	AABR07043271.1	-0.0449193	0.891097	0.99963	FS30		ENSRNOG00000004874	Flrt3	-0.137501	0.0448909	0.869484	FS60		ENSRNOG00000021724	Ptprcap	0.722046	0.0242035	0.479169	FS120		ENSRNOG00000024917	Als2cr12	0.446177	0.033787	0.668867	FS180		ENSRNOG00000040297	Ttc37	-0.130961	0.0455185	0.894867	FS360		ENSRNOG00000015442	Sfxn3	-0.122101	0.0175085	0.343383	BLPM
ENSRNOG00000058517	AABR07043279.1	-0.122379	0.783306	0.99963	FS30		ENSRNOG00000005451	Dnah11	0.348335	0.0452729	0.869484	FS60		ENSRNOG00000002080	Urb1	0.143774	0.0243783	0.481311	FS120		ENSRNOG00000052725	RGD1566029	0.134422	0.0338103	0.668867	FS180		ENSRNOG00000023278	Sec61a2	0.0953263	0.045834	0.899445	FS360		ENSRNOG00000013364	Hey2	-0.311035	0.0176144	0.343727	BLPM
ENSRNOG00000057292	AABR07043287.1	0.205339	0.639775	0.99963	FS30		ENSRNOG00000006792	Cep57	0.167033	0.0457412	0.869484	FS60		ENSRNOG00000051620	Tspan9	-0.16389	0.0245762	0.484662	FS120		ENSRNOG00000000231	Kctd17	-0.11536	0.0341227	0.67138	FS180		ENSRNOG00000014333	Vcam1	-0.10738	0.0458563	0.899445	FS360		ENSRNOG00000015727	Loxl4	0.579939	0.0176246	0.343727	BLPM
ENSRNOG00000053751	AABR07043453.1	0.119594	0.557138	0.99963	FS30		ENSRNOG00000007584	Ehd4	0.192471	0.0448749	0.869484	FS60		ENSRNOG00000032136	Cdc42ep3	-0.261427	0.0247044	0.485524	FS120		ENSRNOG00000006877	Efnb1	0.222141	0.0341248	0.67138	FS180		ENSRNOG00000028097	Slc7a14	-0.106881	0.0459101	0.89947	FS360		ENSRNOG00000001827	Masp1	-0.162064	0.0176161	0.343727	BLPM
ENSRNOG00000052028	AABR07043456.1	-0.654978	0.0511083	0.99963	FS30		ENSRNOG00000010238	Chmp4c	0.699811	0.0449884	0.869484	FS60		ENSRNOG00000043915	NA	-0.820147	0.0246585	0.485524	FS120		ENSRNOG00000016543	Trim63	0.810213	0.0341663	0.671429	FS180		ENSRNOG00000033912	Fcho1	-0.150972	0.0460478	0.899765	FS360		ENSRNOG00000011562	Slitrk2	-0.136597	0.0176265	0.343727	BLPM
ENSRNOG00000059734	AABR07043564.1	0.0733925	0.745855	0.99963	FS30		ENSRNOG00000013515	Ptpru	-0.13979	0.0452639	0.869484	FS60		ENSRNOG00000061928	Myo1e	-0.219124	0.0246778	0.485524	FS120		ENSRNOG00000060129	Zfp655	0.137943	0.0343037	0.673363	FS180		ENSRNOG00000017198	Hif3a	0.550829	0.0460826	0.899765	FS360		ENSRNOG00000012160	Syk	-0.311253	0.0175637	0.343727	BLPM
ENSRNOG00000060995	AABR07043711.2	0.42826	0.109732	0.99963	FS30		ENSRNOG00000015222	Fam46c	0.497419	0.0456661	0.869484	FS60		ENSRNOG00000009224	E4f1	0.229629	0.0248324	0.487485	FS120		ENSRNOG00000020299	Klc2	-0.12199	0.0343805	0.6741	FS180		ENSRNOG00000008138	RGD1309108	0.549946	0.0460699	0.899765	FS360		ENSRNOG00000043182	Sept6	-0.143488	0.0177175	0.344627	BLPM
ENSRNOG00000046621	AABR07043748.1	0.0361539	0.942382	0.99963	FS30		ENSRNOG00000015428	Mff	-0.205008	0.0451009	0.869484	FS60		ENSRNOG00000053574	Gm17296	0.210355	0.0248672	0.487612	FS120		ENSRNOG00000042592	Rgs10	-0.145684	0.0344558	0.674809	FS180		ENSRNOG00000018113	Anlnl1	-0.311204	0.046316	0.901622	FS360		ENSRNOG00000015577	Lpar6	-0.287485	0.0177533	0.344627	BLPM
ENSRNOG00000019773	AABR07044089.1	-0.00348824	0.963538	0.99963	FS30		ENSRNOG00000015967	Sh3bgrl3	-0.149258	0.0455335	0.869484	FS60		ENSRNOG00000004239	NA	-0.30693	0.0249345	0.488377	FS120		ENSRNOG00000006399	Synj2bp	0.108612	0.0347583	0.677649	FS180		ENSRNOG00000005074	Arl6ip6	0.250192	0.0463172	0.901622	FS360		ENSRNOG00000018251	Mrc1	0.299173	0.0177372	0.344627	BLPM
ENSRNOG00000058490	AABR07044362.1	0.184541	0.667285	0.99963	FS30		ENSRNOG00000016298	Lysmd3	0.264906	0.0446967	0.869484	FS60		ENSRNOG00000000713	NA	-0.615281	0.0250013	0.48913	FS120		ENSRNOG00000008544	B3gnt4	-0.54492	0.0346646	0.677649	FS180		ENSRNOG00000022030	Aunip	-0.770431	0.0464866	0.901622	FS360		ENSRNOG00000036913	RGD1309621	0.145258	0.0177482	0.344627	BLPM
ENSRNOG00000060173	AABR07044520.1	0.403729	0.214436	0.99963	FS30		ENSRNOG00000017905	Map1lc3b	-0.119569	0.0449378	0.869484	FS60		ENSRNOG00000008704	Nlk	-0.151602	0.0250674	0.489865	FS120		ENSRNOG00000014743	Hagh	-0.138563	0.0347507	0.677649	FS180		ENSRNOG00000018456	LOC100911664	0.100191	0.0464933	0.901622	FS360		ENSRNOG00000058805	Aida	0.141148	0.0178234	0.345205	BLPM
ENSRNOG00000026813	AABR07044933.1	0.16722	0.478021	0.99963	FS30		ENSRNOG00000023863	Gpr139	-0.713646	0.0456425	0.869484	FS60		ENSRNOG00000012349	Mesdc1	-0.23202	0.0251086	0.490115	FS120		ENSRNOG00000022764	Evi2a	-0.146327	0.0347042	0.677649	FS180		ENSRNOG00000029678	LOC102556119	0.311076	0.0463967	0.901622	FS360		ENSRNOG00000018119	Dhx32	-0.138151	0.0178078	0.345205	BLPM
ENSRNOG00000059663	AABR07044935.1	0.0455813	0.678562	0.99963	FS30		ENSRNOG00000026310	March1	-0.392884	0.0457105	0.869484	FS60		ENSRNOG00000010174	Enpp4	0.170909	0.025237	0.491901	FS120		ENSRNOG00000047578	Ccdc28b	0.23091	0.034798	0.677655	FS180		ENSRNOG00000003890	Nap1l1	0.0921032	0.0464851	0.901622	FS360		ENSRNOG00000061928	Myo1e	-0.197945	0.0178817	0.345278	BLPM
ENSRNOG00000061091	AABR07045071.1	-0.0233501	0.890506	0.99963	FS30		ENSRNOG00000027747	Ninl	0.455648	0.0458159	0.869484	FS60		ENSRNOG00000018194	Srrm1	0.140759	0.0253428	0.491901	FS120		ENSRNOG00000003969	Fam20a	-0.373864	0.0349221	0.679304	FS180		ENSRNOG00000001686	Hlcs	-0.188194	0.046606	0.901885	FS360		ENSRNOG00000006304	Mdm2	0.155815	0.0179334	0.345278	BLPM
ENSRNOG00000059487	AABR07045405.1	0.0187817	0.908476	0.99963	FS30		ENSRNOG00000028585	Tceal8	0.143654	0.0457297	0.869484	FS60		ENSRNOG00000020295	Plekhn1	0.346188	0.025339	0.491901	FS120		ENSRNOG00000015794	Fam83d	0.329823	0.0349667	0.679403	FS180		ENSRNOG00000000479	Kifc1	-0.507398	0.046612	0.901885	FS360		ENSRNOG00000009594	Snai1	0.716559	0.0179155	0.345278	BLPM
ENSRNOG00000049150	AABR07045621.1	0.193543	0.317085	0.99963	FS30		ENSRNOG00000037402	Myeov2	-0.158422	0.0453955	0.869484	FS60		ENSRNOG00000029465	Slc26a10	0.435873	0.0253333	0.491901	FS120		ENSRNOG00000012502	Stk17b	0.152003	0.0350451	0.68016	FS180		ENSRNOG00000015596	Efhd1	-0.165772	0.0467256	0.903064	FS360		ENSRNOG00000010078	Spag1	0.34814	0.0178766	0.345278	BLPM
ENSRNOG00000047780	AABR07046635.1	0.407755	0.283229	0.99963	FS30		ENSRNOG00000037838	RGD1560455	-0.576934	0.0454921	0.869484	FS60		ENSRNOG00000033736	Diras3	-0.548813	0.0252881	0.491901	FS120		ENSRNOG00000013128	Tmem179	-0.115114	0.0352558	0.68167	FS180		ENSRNOG00000010233	Cald1	0.136627	0.047359	0.903328	FS360		ENSRNOG00000016890	Tppp3	-0.254878	0.0179483	0.345278	BLPM
ENSRNOG00000058962	AABR07046713.1	0.0798911	0.784896	0.99963	FS30		ENSRNOG00000038044	Tsc22d2	0.152105	0.045036	0.869484	FS60		ENSRNOG00000000901	Crcp	0.242565	0.0253921	0.492227	FS120		ENSRNOG00000013358	Aqp11	-0.253351	0.0352346	0.68167	FS180		ENSRNOG00000057231	Ddx3y	0.0974871	0.0475766	0.903328	FS360		ENSRNOG00000007578	Zfp830	0.303751	0.0178932	0.345278	BLPM
ENSRNOG00000059973	AABR07046763.1	-0.12815	0.38919	0.99963	FS30		ENSRNOG00000045593	Dcp2	-1.14136	0.0449073	0.869484	FS60		ENSRNOG00000010266	Cd180	-0.416995	0.0254167	0.492227	FS120		ENSRNOG00000032659	Plcl1	0.112436	0.0353209	0.68167	FS180		ENSRNOG00000021824	Dnajb1	0.125059	0.0470635	0.903328	FS360		ENSRNOG00000015264	Lrrc38	-0.600268	0.0179901	0.345694	BLPM
ENSRNOG00000058589	AABR07046778.1	0.697858	0.422042	0.99963	FS30		ENSRNOG00000046864	Acot4	-0.579462	0.0446219	0.869484	FS60		ENSRNOG00000014870	Slc13a5	-0.276412	0.0255483	0.493114	FS120		ENSRNOG00000036663	Foxk2	0.102843	0.0353099	0.68167	FS180		ENSRNOG00000023908	Egfem1	-0.2694	0.0471023	0.903328	FS360		ENSRNOG00000020478	Camk4	0.160486	0.0181104	0.347224	BLPM
ENSRNOG00000060709	AABR07046866.1	-0.0452414	0.833829	0.99963	FS30		ENSRNOG00000048701	LOC685963	-1.13774	0.0457724	0.869484	FS60		ENSRNOG00000048824	Rnf165	0.195881	0.0255212	0.493114	FS120		ENSRNOG00000056221	Frmpd3	-0.324909	0.0351753	0.68167	FS180		ENSRNOG00000012183	Glrx	0.124303	0.0474312	0.903328	FS360		ENSRNOG00000053232	Ror2	0.401106	0.0180925	0.347224	BLPM
ENSRNOG00000055292	AABR07047262.1	-0.152553	0.309638	0.99963	FS30		ENSRNOG00000049283	NA	-0.353432	0.0456504	0.869484	FS60		ENSRNOG00000053436	NA	0.753664	0.025511	0.493114	FS120		ENSRNOG00000021001	Gif	-0.620448	0.0353925	0.682287	FS180		ENSRNOG00000020533	Htra1	-0.112943	0.0474073	0.903328	FS360		ENSRNOG00000011470	Tsc1	0.164523	0.0181337	0.347282	BLPM
ENSRNOG00000013579	AABR07048064.1	-0.181791	0.242289	0.99963	FS30		ENSRNOG00000051507	Azin2	-0.254709	0.0443462	0.869484	FS60		ENSRNOG00000009046	Phf13	0.243476	0.025612	0.493597	FS120		ENSRNOG00000002180	Tbc1d1	-0.110879	0.0356933	0.684848	FS180		ENSRNOG00000032618	Mst1r	-0.327269	0.0468743	0.903328	FS360		ENSRNOG00000028930	Dab2	-0.28489	0.0182321	0.347686	BLPM
ENSRNOG00000033271	AABR07048271.1	-0.139964	0.458431	0.99963	FS30		ENSRNOG00000056095	NA	-0.187336	0.045475	0.869484	FS60		ENSRNOG00000018246	Tdp2	0.178555	0.0257165	0.493597	FS120		ENSRNOG00000016210	Micalcl	0.601874	0.0357844	0.684848	FS180		ENSRNOG00000056249	NA	-0.687442	0.0468645	0.903328	FS360		ENSRNOG00000016550	Dclk2	-0.138853	0.0181888	0.347686	BLPM
ENSRNOG00000038905	AABR07048397.1	0.417812	0.0585061	0.99963	FS30		ENSRNOG00000056265	NA	0.278214	0.0445773	0.869484	FS60		ENSRNOG00000021400	Magee2	-0.365379	0.0256923	0.493597	FS120		ENSRNOG00000017057	Tbc1d22a	-0.188552	0.0358584	0.684848	FS180		ENSRNOG00000058179	NA	-0.220749	0.0472233	0.903328	FS360		ENSRNOG00000060623	Fam3a	0.217101	0.0182306	0.347686	BLPM
ENSRNOG00000006721	AABR07049064.1	-0.283767	0.204251	0.99963	FS30		ENSRNOG00000057050	Vom2r12	0.657062	0.0452115	0.869484	FS60		ENSRNOG00000028440	Apcdd1l	0.743345	0.0257065	0.493597	FS120		ENSRNOG00000018766	Rrp8	0.190902	0.0358834	0.684848	FS180		ENSRNOG00000004719	Pp2d1	0.16891	0.0475824	0.903328	FS360		ENSRNOG00000005879	Maml2	0.171298	0.0182361	0.347686	BLPM
ENSRNOG00000026234	AABR07049299.1	0.128411	0.70703	0.99963	FS30		ENSRNOG00000057699	NA	0.616626	0.0453448	0.869484	FS60		ENSRNOG00000046183	NA	-0.548047	0.0256962	0.493597	FS120		ENSRNOG00000019913	Mta2	0.13239	0.0357144	0.684848	FS180		ENSRNOG00000010630	Prcp	-0.166558	0.0472461	0.903328	FS360		ENSRNOG00000002746	Fstl1	0.143257	0.0183069	0.348646	BLPM
ENSRNOG00000050523	AABR07049579.2	-0.279679	0.353299	0.99963	FS30		ENSRNOG00000058289	NA	-0.423512	0.0453612	0.869484	FS60		ENSRNOG00000018982	Entpd3	-0.327117	0.0258666	0.495791	FS120		ENSRNOG00000031716	AABR07072539.1	0.329115	0.035836	0.684848	FS180		ENSRNOG00000014179	Rps2	-0.128027	0.0471062	0.903328	FS360		ENSRNOG00000006740	Gatsl3	0.514904	0.0183448	0.34898	BLPM
ENSRNOG00000049397	AABR07049880.1	-0.00272409	0.976443	0.99963	FS30		ENSRNOG00000061433	NA	0.637929	0.0457654	0.869484	FS60		ENSRNOG00000058383	NA	-2.17579	0.0258884	0.495791	FS120		ENSRNOG00000043451	Spp1	-0.48616	0.035638	0.684848	FS180		ENSRNOG00000004756	Syt2	-0.282216	0.0475566	0.903328	FS360		ENSRNOG00000018408	RGD1307554	0.253533	0.018409	0.349812	BLPM
ENSRNOG00000037091	AABR07050222.1	0.0140518	0.954442	0.99963	FS30		ENSRNOG00000048136	LOC690251	0.330421	0.0460047	0.872098	FS60		ENSRNOG00000010534	Ankrd50	-0.131208	0.0259989	0.497355	FS120		ENSRNOG00000050024	AABR07006267.1	0.773444	0.0358618	0.684848	FS180		ENSRNOG00000013429	Tbl3	0.166015	0.0471983	0.903328	FS360		ENSRNOG00000023828	LOC680875	-0.350791	0.0184393	0.349999	BLPM
ENSRNOG00000060181	AABR07050321.2	-0.417569	0.0462951	0.99963	FS30		ENSRNOG00000021611	Clip2	-0.125044	0.0461614	0.873822	FS60		ENSRNOG00000002100	Srp72	0.121376	0.0260512	0.497804	FS120		ENSRNOG00000055179	Tsen34	-0.229267	0.0357911	0.684848	FS180		ENSRNOG00000007892	Tram1	0.1049	0.0469499	0.903328	FS360		ENSRNOG00000002969	Itpkb	0.287872	0.0185203	0.351146	BLPM
ENSRNOG00000059160	AABR07050399.2	0.177768	0.311879	0.99963	FS30		ENSRNOG00000022839	Ifit3	0.62248	0.0462321	0.873822	FS60		ENSRNOG00000003889	Tbc1d15	0.145947	0.0261837	0.499475	FS120		ENSRNOG00000000012	Tcf15	0.441911	0.0361469	0.685016	FS180		ENSRNOG00000010813	Tspan14	-0.174416	0.0474361	0.903328	FS360		ENSRNOG00000007830	Apold1	0.376464	0.0185926	0.351631	BLPM
ENSRNOG00000025261	AABR07050407.1	0.0420128	0.810245	0.99963	FS30		ENSRNOG00000040108	Cd36	0.569389	0.0462491	0.873822	FS60		ENSRNOG00000007346	Grasp	0.152799	0.0262013	0.499475	FS120		ENSRNOG00000004180	Fam19a2	0.166073	0.0361501	0.685016	FS180		ENSRNOG00000047447	AC115420.2	-0.570068	0.0480484	0.907151	FS360		ENSRNOG00000035568	NA	-0.528868	0.0185879	0.351631	BLPM
ENSRNOG00000054488	AABR07050417.1	0.0752177	0.510018	0.99963	FS30		ENSRNOG00000016776	Extl1	-0.15007	0.0464202	0.875596	FS60		ENSRNOG00000049609	NA	-0.474928	0.0262256	0.499475	FS120		ENSRNOG00000010358	Sh3rf1	0.0998918	0.036052	0.685016	FS180		ENSRNOG00000018509	Cx3cr1	-0.177541	0.0480375	0.907151	FS360		ENSRNOG00000048277	Srrt	-0.159264	0.0186075	0.351631	BLPM
ENSRNOG00000033792	AABR07050438.1	-0.10985	0.478827	0.99963	FS30		ENSRNOG00000030104	Vom2r46	0.697535	0.046494	0.875596	FS60		ENSRNOG00000003616	Grem2	-0.213326	0.0263091	0.500098	FS120		ENSRNOG00000012772	Nqo1	-0.279606	0.0361707	0.685016	FS180		ENSRNOG00000021318	Epas1	0.117171	0.0479847	0.907151	FS360		ENSRNOG00000008099	Galnt12	-0.664655	0.0186561	0.351772	BLPM
ENSRNOG00000005062	AABR07051190.1	0.229723	0.552445	0.99963	FS30		ENSRNOG00000058067	NA	-0.672131	0.0464968	0.875596	FS60		ENSRNOG00000018865	Adamts12	-0.329513	0.0263164	0.500098	FS120		ENSRNOG00000016625	Slc22a2	0.513644	0.0360647	0.685016	FS180		ENSRNOG00000020942	Plekha4	-0.458501	0.0479207	0.907151	FS360		ENSRNOG00000007610	Gdf11	-0.142044	0.0186551	0.351772	BLPM
ENSRNOG00000046756	AABR07051241.1	0.0555036	0.560096	0.99963	FS30		ENSRNOG00000021814	Tnfrsf25	0.367948	0.046707	0.878586	FS60		ENSRNOG00000004863	Mpped2	-0.148166	0.0263701	0.500567	FS120		ENSRNOG00000023946	Tmem261	-0.208231	0.0360975	0.685016	FS180		ENSRNOG00000027724	Plekhf1	0.330395	0.0480089	0.907151	FS360		ENSRNOG00000017409	Wnt6	0.559294	0.0187633	0.353402	BLPM
ENSRNOG00000047244	AABR07051400.1	0.0312358	0.77502	0.99963	FS30		ENSRNOG00000000956	Rasl11a	-0.381981	0.0468866	0.879149	FS60		ENSRNOG00000049780	Sri	-0.145901	0.0264165	0.50082	FS120		ENSRNOG00000042785	Sesn2	0.183507	0.0360932	0.685016	FS180		ENSRNOG00000055990	NA	0.382504	0.0482124	0.90725	FS360		ENSRNOG00000008519	RGD1309079	0.176268	0.0188013	0.353729	BLPM
ENSRNOG00000056275	AABR07052298.1	-0.72144	0.0661659	0.99963	FS30		ENSRNOG00000029128	Cyp2d5	0.741874	0.0468067	0.879149	FS60		ENSRNOG00000053560	Rhou	-0.216246	0.0264415	0.50082	FS120		ENSRNOG00000018639	Zfand2b	-0.181353	0.0362689	0.68612	FS180		ENSRNOG00000058796	NA	-0.593602	0.048137	0.90725	FS360		ENSRNOG00000018822	Slc5a5	0.612855	0.0188816	0.35485	BLPM
ENSRNOG00000028543	AABR07052523.1	0.0179219	0.963569	0.99963	FS30		ENSRNOG00000057490	NA	0.25496	0.0468914	0.879149	FS60		ENSRNOG00000007160	Csrp2bp	0.193325	0.026608	0.503419	FS120		ENSRNOG00000013867	Fgf1	0.326417	0.0364037	0.687915	FS180		ENSRNOG00000021689	Rps6kb2	0.196375	0.048171	0.90725	FS360		ENSRNOG00000014522	Mlycd	-0.222868	0.0189129	0.355048	BLPM
ENSRNOG00000031935	AABR07052587.1	-0.370464	0.281412	0.99963	FS30		ENSRNOG00000001239	Ddt	-0.149608	0.047057	0.880829	FS60		ENSRNOG00000016671	Dtna	0.131547	0.0267027	0.503552	FS120		ENSRNOG00000000156	Megf6	0.333792	0.0365169	0.688541	FS180		ENSRNOG00000061428	Gm1141	0.506995	0.0483007	0.907915	FS360		ENSRNOG00000010853	Chrna7	-0.146769	0.0189851	0.355622	BLPM
ENSRNOG00000060735	AABR07053136.1	0.113208	0.672777	0.99963	FS30		ENSRNOG00000010591	Kdm5a	0.124219	0.0471357	0.880829	FS60		ENSRNOG00000022730	Zfp57	0.177161	0.0266828	0.503552	FS120		ENSRNOG00000002146	Pkd2	0.128835	0.0365136	0.688541	FS180		ENSRNOG00000015416	Nabp1	0.201825	0.0484872	0.910424	FS360		ENSRNOG00000030683	Vps26a	0.174733	0.0189662	0.355622	BLPM
ENSRNOG00000004787	AABR07053185.1	0.0433976	0.737468	0.99963	FS30		ENSRNOG00000052051	Slc24a1	0.442367	0.0470868	0.880829	FS60		ENSRNOG00000023768	Rundc1	0.172174	0.0266968	0.503552	FS120		ENSRNOG00000029608	Nkain2	0.136419	0.0365574	0.68855	FS180		ENSRNOG00000002959	Shroom4	0.170579	0.0486399	0.912292	FS360		ENSRNOG00000021201	Txnip	-0.151491	0.0190154	0.3558	BLPM
ENSRNOG00000049007	AABR07053533.1	0.0783368	0.794826	0.99963	FS30		ENSRNOG00000004998	Jakmip1	-0.126007	0.0473821	0.881304	FS60		ENSRNOG00000017976	Slco2b1	-0.170556	0.0267756	0.504137	FS120		ENSRNOG00000037645	Tceal7	0.541535	0.0366087	0.688764	FS180		ENSRNOG00000013215	Dctd	0.286564	0.0488756	0.912718	FS360		ENSRNOG00000031045	AABR07059879.1	0.2554	0.0190815	0.355913	BLPM
ENSRNOG00000017740	AABR07053707.1	-0.00765019	0.968793	0.99963	FS30		ENSRNOG00000013895	Npdc1	-0.12599	0.0475223	0.881304	FS60		ENSRNOG00000024294	NA	-0.221819	0.0268214	0.504137	FS120		ENSRNOG00000000387	Slc25a16	0.133514	0.0366504	0.688795	FS180		ENSRNOG00000001908	Klhl6	-0.338846	0.0488735	0.912718	FS360		ENSRNOG00000049900	Irf2bp2	-0.132323	0.0190574	0.355913	BLPM
ENSRNOG00000027574	AABR07053879.1	0.0871945	0.797191	0.99963	FS30		ENSRNOG00000014372	Gjb3	-0.884381	0.0474993	0.881304	FS60		ENSRNOG00000028417	NA	0.146744	0.0268014	0.504137	FS120		ENSRNOG00000018414	Csf1r	-0.119192	0.036733	0.689412	FS180		ENSRNOG00000025731	Ptma	0.351841	0.0488572	0.912718	FS360		ENSRNOG00000020873	Nphs1	1.04356	0.0190839	0.355913	BLPM
ENSRNOG00000050784	AABR07054000.1	-0.210743	0.200577	0.99963	FS30		ENSRNOG00000018337	Caly	-0.121741	0.0473955	0.881304	FS60		ENSRNOG00000028449	AABR07002624.1	-0.158593	0.0269054	0.504615	FS120		ENSRNOG00000028341	Alkbh5	0.108928	0.0368018	0.689412	FS180		ENSRNOG00000009649	Slitrk5	0.0958682	0.0487731	0.912718	FS360		ENSRNOG00000001823	St6gal1	0.205277	0.0191144	0.356094	BLPM
ENSRNOG00000050337	AABR07054264.1	-0.181557	0.613378	0.99963	FS30		ENSRNOG00000019655	Atp6v0b	-0.12931	0.0473887	0.881304	FS60		ENSRNOG00000030174	AABR07042903.1	0.315565	0.0269014	0.504615	FS120		ENSRNOG00000054194	NA	-0.691637	0.0368034	0.689412	FS180		ENSRNOG00000002708	Phf8	0.12741	0.0490169	0.914235	FS360		ENSRNOG00000014516	Hs6st1	0.143689	0.0191884	0.356696	BLPM
ENSRNOG00000050729	AABR07054265.1	0.186646	0.384274	0.99963	FS30		ENSRNOG00000028255	Usp36	0.148268	0.0472633	0.881304	FS60		ENSRNOG00000007018	Mapkbp1	0.137325	0.0269663	0.505207	FS120		ENSRNOG00000025781	Sec31b	0.53447	0.036971	0.691799	FS180		ENSRNOG00000019900	Slc35b2	0.17368	0.0490763	0.914235	FS360		ENSRNOG00000036827	Ppp1r1a	0.226496	0.0191687	0.356696	BLPM
ENSRNOG00000046585	AABR07054370.1	-0.166922	0.0735	0.99963	FS30		ENSRNOG00000042352	Dnase1l2	0.719144	0.0474856	0.881304	FS60		ENSRNOG00000014482	Fam178a	0.112148	0.0270003	0.505295	FS120		ENSRNOG00000007545	Angptl4	0.315556	0.037058	0.692203	FS180		ENSRNOG00000049471	Steap3	-0.243671	0.0491169	0.914235	FS360		ENSRNOG00000002626	Car10	0.26165	0.0192799	0.35747	BLPM
ENSRNOG00000057817	AABR07054405.1	-0.0626419	0.618978	0.99963	FS30		ENSRNOG00000054900	Pih1d3	0.788259	0.0476106	0.88193	FS60		ENSRNOG00000000800	Man1a1	-0.1319	0.0270904	0.505883	FS120		ENSRNOG00000031333	NA	-0.438297	0.037073	0.692203	FS180		ENSRNOG00000028108	Cytl1	0.414864	0.0492158	0.915083	FS360		ENSRNOG00000030021	Ccl6	-0.714493	0.0193346	0.35747	BLPM
ENSRNOG00000059891	AABR07054968.1	0.0691639	0.577233	0.99963	FS30		ENSRNOG00000060193	2310007L24Rik	0.606225	0.0476594	0.88193	FS60		ENSRNOG00000045863	Naa16	0.194308	0.0270631	0.505883	FS120		ENSRNOG00000031628	Eef1b2l	0.752186	0.0371189	0.69231	FS180		ENSRNOG00000042771	Apol3	-0.353046	0.0498205	0.917383	FS360		ENSRNOG00000020151	Cdh1	0.497638	0.019319	0.35747	BLPM
ENSRNOG00000058180	AABR07055174.1	-0.0956054	0.726767	0.99963	FS30		ENSRNOG00000049071	Phyhip	-0.156807	0.0477361	0.882395	FS60		ENSRNOG00000019388	Egfl7	-0.22483	0.0272081	0.507532	FS120		ENSRNOG00000010111	Exoc3l4	-0.677873	0.0373129	0.693824	FS180		ENSRNOG00000007392	Atp6v1f	-0.101762	0.0503105	0.917383	FS360		ENSRNOG00000026053	Grem1	0.290664	0.0192646	0.35747	BLPM
ENSRNOG00000039997	AABR07055527.1	0.183286	0.449935	0.99963	FS30		ENSRNOG00000001528	Gap43	-0.146291	0.0480123	0.882723	FS60		ENSRNOG00000001222	Ube2g2	0.179345	0.0274184	0.5109	FS120		ENSRNOG00000026661	Hcar1	0.598082	0.0373613	0.693824	FS180		ENSRNOG00000006735	Cdkn2b	-0.535708	0.0500515	0.917383	FS360		ENSRNOG00000006860	Itk	0.790304	0.0193052	0.35747	BLPM
ENSRNOG00000054392	AABR07055826.1	-0.0755472	0.626665	0.99963	FS30		ENSRNOG00000018509	Cx3cr1	-0.211104	0.0479522	0.882723	FS60		ENSRNOG00000050539	Fbln5	0.474274	0.0274924	0.511727	FS120		ENSRNOG00000031523	AABR07071287.1	0.518313	0.0372664	0.693824	FS180		ENSRNOG00000061215	Crym	-0.178572	0.0494919	0.917383	FS360		ENSRNOG00000029811	Kcne2	0.645335	0.0194385	0.358616	BLPM
ENSRNOG00000021900	AABR07055834.1	0.0496471	0.758847	0.99963	FS30		ENSRNOG00000021916	Slc16a12	0.434177	0.0479852	0.882723	FS60		ENSRNOG00000012580	Ccdc141	-0.244091	0.0275727	0.512659	FS120		ENSRNOG00000049054	Ntsr2	-0.13031	0.0373344	0.693824	FS180		ENSRNOG00000011739	Dennd4a	-0.100529	0.0499923	0.917383	FS360		ENSRNOG00000002361	Prkg2	0.333605	0.0194207	0.358616	BLPM
ENSRNOG00000059181	AABR07055919.1	-0.0662034	0.807063	0.99963	FS30		ENSRNOG00000042592	Rgs10	-0.168418	0.0479612	0.882723	FS60		ENSRNOG00000013166	Wnt4	0.14326	0.027602	0.512659	FS120		ENSRNOG00000027831	Map7d3	0.609404	0.0374742	0.695171	FS180		ENSRNOG00000001484	Gatsl2	-0.14587	0.0498479	0.917383	FS360		ENSRNOG00000007467	Ace	0.512464	0.0194649	0.358716	BLPM
ENSRNOG00000051596	AABR07056131.1	0.240288	0.546274	0.99963	FS30		ENSRNOG00000061503	NA	0.943529	0.0478085	0.882723	FS60		ENSRNOG00000002903	Specc1	-0.10944	0.0277062	0.512951	FS120		ENSRNOG00000012843	Aspg	0.735017	0.0375895	0.696558	FS180		ENSRNOG00000046536	LOC690700	-0.352119	0.0502715	0.917383	FS360		ENSRNOG00000057676	Polr2m	0.177335	0.019517	0.359289	BLPM
ENSRNOG00000058647	AABR07056470.1	0.0949571	0.72284	0.99963	FS30		ENSRNOG00000014743	Hagh	-0.155544	0.0480791	0.883001	FS60		ENSRNOG00000004160	Prps2	-0.170627	0.0276928	0.512951	FS120		ENSRNOG00000016361	Plcd4	-0.154613	0.0376765	0.69742	FS180		ENSRNOG00000008409	Myo1f	-0.292586	0.0495274	0.917383	FS360		ENSRNOG00000053201	Gpcpd1	0.154198	0.0196081	0.360239	BLPM
ENSRNOG00000061320	AABR07056556.2	-0.676709	0.0490085	0.99963	FS30		ENSRNOG00000001793	Heg1	0.130528	0.048203	0.883084	FS60		ENSRNOG00000017225	Fam160b1	0.174872	0.027707	0.512951	FS120		ENSRNOG00000002135	Sgcb	0.0932683	0.0379279	0.700567	FS180		ENSRNOG00000004199	NA	-0.527683	0.0502085	0.917383	FS360		ENSRNOG00000039759	Gpr34	-0.268881	0.0196318	0.360239	BLPM
ENSRNOG00000024494	AABR07056633.1	0.245438	0.152151	0.99963	FS30		ENSRNOG00000001833	Mcm4	-0.189257	0.0484782	0.883084	FS60		ENSRNOG00000002860	Ccdc181	-0.147164	0.0277721	0.513495	FS120		ENSRNOG00000049900	Irf2bp2	-0.137446	0.0378898	0.700567	FS180		ENSRNOG00000047686	NA	-0.154426	0.0502358	0.917383	FS360		ENSRNOG00000013547	Slc6a12	-0.598364	0.0196116	0.360239	BLPM
ENSRNOG00000058424	AABR07057150.1	-0.403616	0.506303	0.99963	FS30		ENSRNOG00000002434	Tmem100	0.211314	0.0482928	0.883084	FS60		ENSRNOG00000008945	Nans	-0.146422	0.0277959	0.513495	FS120		ENSRNOG00000009599	Rwdd2a	-0.357786	0.0380622	0.701771	FS180		ENSRNOG00000020873	Nphs1	0.596047	0.0502924	0.917383	FS360		ENSRNOG00000031840	Andpro	-1.01786	0.0196595	0.360361	BLPM
ENSRNOG00000057824	AABR07057617.1	0.366706	0.278794	0.99963	FS30		ENSRNOG00000003614	Mgat5	-0.135224	0.0486982	0.883084	FS60		ENSRNOG00000004553	Cox20	0.178926	0.0278834	0.514009	FS120		ENSRNOG00000011823	Tfap2b	0.681854	0.0380746	0.701771	FS180		ENSRNOG00000008061	Nuak1	-0.113786	0.0501903	0.917383	FS360		ENSRNOG00000013641	Myo7a	0.457857	0.0197069	0.360844	BLPM
ENSRNOG00000054487	AABR07057675.1	-0.329775	0.194866	0.99963	FS30		ENSRNOG00000009040	Gas2l1	-0.181116	0.0484	0.883084	FS60		ENSRNOG00000054746	NA	0.50736	0.0278753	0.514009	FS120		ENSRNOG00000003151	Bfar	0.119434	0.0382572	0.704383	FS180		ENSRNOG00000057556	Pdzrn3	-0.152771	0.0498849	0.917383	FS360		ENSRNOG00000011026	Irf2bpl	-0.127341	0.0197646	0.361047	BLPM
ENSRNOG00000054951	AABR07058000.1	0.357416	0.283046	0.99963	FS30		ENSRNOG00000014180	AC129162.1	0.317005	0.048273	0.883084	FS60		ENSRNOG00000024210	Nlrc3	0.644523	0.0281521	0.518407	FS120		ENSRNOG00000007679	Cyth4	-0.223361	0.0383006	0.704428	FS180		ENSRNOG00000050968	Ptger2	0.481176	0.0499508	0.917383	FS360		ENSRNOG00000032439	Rsl1d1	0.440059	0.0197814	0.361047	BLPM
ENSRNOG00000061264	AABR07058091.2	-0.153915	0.435044	0.99963	FS30		ENSRNOG00000015679	Dok4	-0.194965	0.0486545	0.883084	FS60		ENSRNOG00000003463	Srebf1	-0.158662	0.0283835	0.519891	FS120		ENSRNOG00000006471	Pvalb	-0.178907	0.0384718	0.704671	FS180		ENSRNOG00000006148	RGD1310352	0.122132	0.0501085	0.917383	FS360		ENSRNOG00000006103	Tbc1d31	0.21476	0.019768	0.361047	BLPM
ENSRNOG00000055178	AABR07058124.3	0.0132817	0.956074	0.99963	FS30		ENSRNOG00000024557	Cep112	0.264748	0.0482009	0.883084	FS60		ENSRNOG00000014243	Pear1	-0.262214	0.0283578	0.519891	FS120		ENSRNOG00000013324	Cdh5	0.218628	0.0385594	0.704671	FS180		ENSRNOG00000010868	Rims4	-0.225985	0.0503563	0.917383	FS360		ENSRNOG00000047171	Rnf8	0.238049	0.0198247	0.361452	BLPM
ENSRNOG00000005486	AABR07058267.1	0.0189007	0.900101	0.99963	FS30		ENSRNOG00000025443	Map1lc3a	-0.131552	0.0488075	0.883084	FS60		ENSRNOG00000017181	Malt1	0.239128	0.0283306	0.519891	FS120		ENSRNOG00000015376	Npas1	-0.193968	0.0384963	0.704671	FS180		ENSRNOG00000004534	Spdya	0.246416	0.0498692	0.917383	FS360		ENSRNOG00000011032	Lhfpl2	-0.163662	0.0198672	0.361842	BLPM
ENSRNOG00000054367	AABR07058287.1	0.0147515	0.950649	0.99963	FS30		ENSRNOG00000046036	Rn60_1_2787.1	0.568294	0.0485806	0.883084	FS60		ENSRNOG00000019718	Galnt15	0.533002	0.0282722	0.519891	FS120		ENSRNOG00000021244	Hspa12b	0.303292	0.0384367	0.704671	FS180		ENSRNOG00000029903	Spock3	0.114338	0.0499116	0.917383	FS360		ENSRNOG00000009338	Kras	0.224464	0.0199325	0.361875	BLPM
ENSRNOG00000052981	AABR07058464.1	-0.384103	0.223075	0.99963	FS30		ENSRNOG00000049435	AABR07063459.1	0.684602	0.0484284	0.883084	FS60		ENSRNOG00000042971	LOC363337	0.452682	0.0282933	0.519891	FS120		ENSRNOG00000048723	Pros1	0.197531	0.0385495	0.704671	FS180		ENSRNOG00000010588	Tns2	0.175539	0.0502075	0.917383	FS360		ENSRNOG00000002122	Lrrc8c	0.20953	0.0199245	0.361875	BLPM
ENSRNOG00000050695	AABR07058466.1	0.0729893	0.604476	0.99963	FS30		ENSRNOG00000057096	Gnai1	-0.123293	0.0487765	0.883084	FS60		ENSRNOG00000018231	Nacc2	-0.130967	0.0284197	0.520002	FS120		ENSRNOG00000060979	Hspa13	0.096026	0.0384972	0.704671	FS180		ENSRNOG00000047495	NA	-0.560932	0.0504671	0.918113	FS360		ENSRNOG00000006898	Mrps16	-0.225449	0.0199283	0.361875	BLPM
ENSRNOG00000029243	AABR07058578.1	-0.321062	0.679877	0.99963	FS30		ENSRNOG00000057701	Myom1	0.537172	0.0487884	0.883084	FS60		ENSRNOG00000000999	Smurf1	0.143453	0.0285974	0.521006	FS120		ENSRNOG00000000861	Zic3	0.328266	0.039258	0.706821	FS180		ENSRNOG00000004110	Trib2	-0.123064	0.0505035	0.918113	FS360		ENSRNOG00000005333	Azin1	0.182333	0.0199985	0.362314	BLPM
ENSRNOG00000057943	AABR07058884.2	0.0688301	0.608843	0.99963	FS30		ENSRNOG00000061695	Slc23a1	0.632188	0.0486026	0.883084	FS60		ENSRNOG00000006877	Efnb1	0.216642	0.0285256	0.521006	FS120		ENSRNOG00000001608	Nxpe3	0.124347	0.0387861	0.706821	FS180		ENSRNOG00000008986	Diaph3	-0.441669	0.050725	0.919461	FS360		ENSRNOG00000002680	Lamc1	0.129192	0.0199991	0.362314	BLPM
ENSRNOG00000055307	AABR07058886.1	0.0517592	0.570997	0.99963	FS30		ENSRNOG00000018657	Scrn3	-0.218369	0.0489061	0.883679	FS60		ENSRNOG00000014031	Esco1	0.159884	0.0285851	0.521006	FS120		ENSRNOG00000002645	Gemin5	0.158679	0.0397011	0.706821	FS180		ENSRNOG00000049388	Prr32	0.519039	0.050706	0.919461	FS360		ENSRNOG00000018494	Ppp1r3c	-0.143947	0.0200316	0.362519	BLPM
ENSRNOG00000061080	AABR07059168.2	-0.0222702	0.750598	0.99963	FS30		ENSRNOG00000057034	NA	-0.644059	0.0489438	0.883679	FS60		ENSRNOG00000015621	Whsc1l1	0.124626	0.0286559	0.521006	FS120		ENSRNOG00000004339	Yy1	0.117648	0.0396812	0.706821	FS180		ENSRNOG00000010284	St3gal5	0.0957811	0.0507385	0.919461	FS360		ENSRNOG00000058662	Ano8	-0.148087	0.0200765	0.362565	BLPM
ENSRNOG00000052731	AABR07059243.1	-0.49722	0.120533	0.99963	FS30		ENSRNOG00000003895	Rgs1	0.696019	0.0493999	0.889537	FS60		ENSRNOG00000030715	Cfh	-0.15539	0.0286247	0.521006	FS120		ENSRNOG00000005343	Esr2	0.639698	0.0397043	0.706821	FS180		ENSRNOG00000017786	Acta1	0.246853	0.0509177	0.921325	FS360		ENSRNOG00000008182	Htra3	-0.275119	0.0200725	0.362565	BLPM
ENSRNOG00000061046	AABR07059632.3	0.322942	0.0830105	0.99963	FS30		ENSRNOG00000018507	Gfpt1	0.11583	0.0495637	0.889537	FS60		ENSRNOG00000060475	NA	-0.499751	0.028628	0.521006	FS120		ENSRNOG00000005369	Kcnj3	-0.102022	0.0394978	0.706821	FS180		ENSRNOG00000056996	Ccdc108	0.384117	0.0509488	0.921325	FS360		ENSRNOG00000061083	NA	0.603834	0.0201532	0.363565	BLPM
ENSRNOG00000052925	AABR07059639.1	0.0153944	0.927019	0.99963	FS30		ENSRNOG00000021536	Plxdc1	-0.219637	0.049491	0.889537	FS60		ENSRNOG00000053454	NA	0.70958	0.0287162	0.521551	FS120		ENSRNOG00000005781	Wnt16	0.470611	0.0394732	0.706821	FS180		ENSRNOG00000018384	Adam12	-0.308163	0.0511748	0.922505	FS360		ENSRNOG00000036592	Zfp518a	-0.181474	0.0201821	0.363703	BLPM
ENSRNOG00000061072	AABR07059778.1	0.154369	0.70414	0.99963	FS30		ENSRNOG00000031709	Ppfibp1	0.187042	0.0493598	0.889537	FS60		ENSRNOG00000012864	Ern1	0.185079	0.028764	0.521869	FS120		ENSRNOG00000010101	NA	-0.418748	0.0397665	0.706821	FS180		ENSRNOG00000020776	Dhcr7	-0.162643	0.0514835	0.922505	FS360		ENSRNOG00000058067	NA	-0.703443	0.0202493	0.364531	BLPM
ENSRNOG00000031045	AABR07059879.1	0.202139	0.0584141	0.99963	FS30		ENSRNOG00000037418	Inca1	0.459448	0.0495292	0.889537	FS60		ENSRNOG00000011300	Lama3	-0.618803	0.0288448	0.522786	FS120		ENSRNOG00000010797	Esm1	-0.644037	0.0395684	0.706821	FS180		ENSRNOG00000033348	Duox1	-0.642641	0.0513575	0.922505	FS360		ENSRNOG00000057008	NA	0.759949	0.0203922	0.366717	BLPM
ENSRNOG00000059195	AABR07060591.1	0.184725	0.647272	0.99963	FS30		ENSRNOG00000054723	NA	0.616477	0.0495807	0.889537	FS60		ENSRNOG00000005678	Lamb1	0.123128	0.0289382	0.522829	FS120		ENSRNOG00000011457	Lrrc26	-0.638486	0.0391104	0.706821	FS180		ENSRNOG00000033496	Igdcc4	-0.108649	0.0513147	0.922505	FS360		ENSRNOG00000007999	Abra	-0.761932	0.0205412	0.36862	BLPM
ENSRNOG00000005630	AABR07060778.1	0.00296397	0.984798	0.99963	FS30		ENSRNOG00000000167	Alas2	0.433591	0.0499331	0.889744	FS60		ENSRNOG00000024703	Dock5	-0.20483	0.0289315	0.522829	FS120		ENSRNOG00000011763	Serp1	0.107281	0.0397856	0.706821	FS180		ENSRNOG00000055594	NA	-0.556677	0.0515025	0.922505	FS360		ENSRNOG00000049054	Ntsr2	-0.160866	0.0205389	0.36862	BLPM
ENSRNOG00000054121	AABR07061178.1	0.00208065	0.97943	0.99963	FS30		ENSRNOG00000000811	Pkib	0.34623	0.0509648	0.889744	FS60		ENSRNOG00000061433	NA	0.56732	0.028886	0.522829	FS120		ENSRNOG00000013752	Elavl3	-0.0985716	0.0390805	0.706821	FS180		ENSRNOG00000010147	Pdcd10	0.123015	0.051329	0.922505	FS360		ENSRNOG00000048186	F2rl3	-0.700218	0.0205658	0.368675	BLPM
ENSRNOG00000052508	AABR07061333.1	-0.24453	0.381492	0.99963	FS30		ENSRNOG00000002139	RGD1311575	-0.142172	0.0510509	0.889744	FS60		ENSRNOG00000022697	Clec14a	-0.355528	0.0290173	0.523708	FS120		ENSRNOG00000014237	Zfp503	0.378703	0.0396873	0.706821	FS180		ENSRNOG00000014847	Rassf10	-0.495502	0.0515522	0.922505	FS360		ENSRNOG00000028648	Olig1	-0.125726	0.0206085	0.368766	BLPM
ENSRNOG00000028235	AABR07061336.1	1.45928	0.0448788	0.99963	FS30		ENSRNOG00000002811	Brinp3	0.166621	0.0506652	0.889744	FS60		ENSRNOG00000019892	Lrrfip1	0.17729	0.0292533	0.527415	FS120		ENSRNOG00000014556	Cdh20	-0.157696	0.0396677	0.706821	FS180		ENSRNOG00000006526	Sema3c	0.124136	0.0511803	0.922505	FS360		ENSRNOG00000005929	Them6	-0.217342	0.020614	0.368766	BLPM
ENSRNOG00000059023	AABR07061336.3	1.42035	0.0387887	0.99963	FS30		ENSRNOG00000003889	Tbc1d15	0.144154	0.0510006	0.889744	FS60		ENSRNOG00000001785	Etv5	0.133697	0.0293196	0.527726	FS120		ENSRNOG00000014598	Abhd13	0.11094	0.0395688	0.706821	FS180		ENSRNOG00000001232	Slc19a1	0.244164	0.0513422	0.922505	FS360		ENSRNOG00000025174	Kat6a	0.148043	0.0206642	0.369278	BLPM
ENSRNOG00000056962	AABR07061345.1	0.146039	0.556123	0.99963	FS30		ENSRNOG00000004423	Zfp238	-0.177705	0.0503939	0.889744	FS60		ENSRNOG00000006611	Nostrin	0.425891	0.0293624	0.527726	FS120		ENSRNOG00000016239	Zadh2	0.219229	0.0391749	0.706821	FS180		ENSRNOG00000002695	Tfb2m	0.156773	0.0514358	0.922505	FS360		ENSRNOG00000051383	Srsf12	0.184839	0.0208587	0.372364	BLPM
ENSRNOG00000057086	AABR07061345.2	-0.0165211	0.94534	0.99963	FS30		ENSRNOG00000006399	Synj2bp	0.137257	0.0498919	0.889744	FS60		ENSRNOG00000007433	Cyb561	-0.183036	0.0293429	0.527726	FS120		ENSRNOG00000018372	Cul9	-0.113414	0.0389416	0.706821	FS180		ENSRNOG00000001329	Gjc3	-0.187902	0.051762	0.923367	FS360		ENSRNOG00000018730	Pvrl2	-0.284053	0.0208927	0.372582	BLPM
ENSRNOG00000057968	AABR07061345.3	0.222256	0.49395	0.99963	FS30		ENSRNOG00000008178	Nxn	0.255095	0.0502453	0.889744	FS60		ENSRNOG00000011823	Tfap2b	0.648592	0.0294451	0.528662	FS120		ENSRNOG00000020583	Fcgrt	0.177888	0.0391268	0.706821	FS180		ENSRNOG00000000916	Katnal1	-0.282646	0.0517351	0.923367	FS360		ENSRNOG00000009034	Tdrd3	0.214949	0.0209433	0.373095	BLPM
ENSRNOG00000058821	AABR07061345.4	-0.317768	0.239247	0.99963	FS30		ENSRNOG00000010137	Xpo4	0.165534	0.0505119	0.889744	FS60		ENSRNOG00000016391	LOC100912163	0.13878	0.0294785	0.528711	FS120		ENSRNOG00000024970	AABR07032261.1	0.67478	0.0397633	0.706821	FS180		ENSRNOG00000060647	NA	-0.586332	0.051674	0.923367	FS360		ENSRNOG00000018114	Acadvl	-0.129968	0.0211368	0.374035	BLPM
ENSRNOG00000059069	AABR07061378.1	0.0160684	0.917001	0.99963	FS30		ENSRNOG00000010555	Phyhip	-0.153753	0.0509182	0.889744	FS60		ENSRNOG00000018760	Mpp7	-0.259214	0.0295549	0.529181	FS120		ENSRNOG00000025516	LOC100911171	0.722703	0.0391888	0.706821	FS180		ENSRNOG00000056648	NA	-0.248545	0.0519635	0.925998	FS360		ENSRNOG00000026239	Arid4a	0.126283	0.0211448	0.374035	BLPM
ENSRNOG00000052174	AABR07061459.1	-0.682725	0.105156	0.99963	FS30		ENSRNOG00000011800	F3	0.257714	0.050289	0.889744	FS60		ENSRNOG00000025516	LOC100911171	0.703575	0.0295661	0.529181	FS120		ENSRNOG00000027152	N4bp2	0.218522	0.0397311	0.706821	FS180		ENSRNOG00000049918	Lrg1	0.525683	0.0521021	0.926454	FS360		ENSRNOG00000018788	Btbd2	-0.133358	0.0210211	0.374035	BLPM
ENSRNOG00000052718	AABR07061707.1	-0.0679341	0.466132	0.99963	FS30		ENSRNOG00000011824	Trh	0.749995	0.0502893	0.889744	FS60		ENSRNOG00000054411	NA	0.770267	0.0296037	0.529304	FS120		ENSRNOG00000036834	Gpr84	-0.385775	0.0389234	0.706821	FS180		ENSRNOG00000057204	NA	0.385135	0.0520697	0.926454	FS360		ENSRNOG00000031969	NA	-0.586345	0.0211301	0.374035	BLPM
ENSRNOG00000042732	AABR07061755.1	-0.0936051	0.467453	0.99963	FS30		ENSRNOG00000014050	Ptges2	-0.163724	0.0502397	0.889744	FS60		ENSRNOG00000055082	Maz	-0.150461	0.0296358	0.529329	FS120		ENSRNOG00000037710	Calr4	-0.423781	0.0391107	0.706821	FS180		ENSRNOG00000050805	Tsc22d4	0.174657	0.0521512	0.926454	FS360		ENSRNOG00000007370	Rnf144a	-0.135174	0.0211091	0.374035	BLPM
ENSRNOG00000049298	AABR07061980.1	-0.031427	0.673475	0.99963	FS30		ENSRNOG00000017819	Cd14	0.549663	0.0507144	0.889744	FS60		ENSRNOG00000003603	Arhgap44	-0.111963	0.0296992	0.529875	FS120		ENSRNOG00000046972	Chrm2	-0.233956	0.0392907	0.706821	FS180		ENSRNOG00000015285	Lrp4	-0.0938662	0.0522573	0.927378	FS360		ENSRNOG00000015335	Rpl13	-0.13862	0.0211491	0.374035	BLPM
ENSRNOG00000053339	AABR07062512.1	-0.0741662	0.595063	0.99963	FS30		ENSRNOG00000020982	LOC100360647	-0.133623	0.050992	0.889744	FS60		ENSRNOG00000036856	NA	-0.629252	0.0297278	0.529875	FS120		ENSRNOG00000049743	Gstm5	0.17469	0.0388891	0.706821	FS180		ENSRNOG00000013269	Tnfsf10	-0.259648	0.0523164	0.927466	FS360		ENSRNOG00000001854	Tmtc1	0.168612	0.0210451	0.374035	BLPM
ENSRNOG00000001804	AABR07062513.1	-0.133883	0.152997	0.99963	FS30		ENSRNOG00000023708	Tmem176a	-0.248231	0.0502452	0.889744	FS60		ENSRNOG00000015614	Ppp1r16b	0.165485	0.0298281	0.530018	FS120		ENSRNOG00000054953	NA	-0.53236	0.0395389	0.706821	FS180		ENSRNOG00000025624	Arhgap20	0.0992308	0.0526119	0.927706	FS360		ENSRNOG00000017748	Nkx6-2	-0.272579	0.0212561	0.37554	BLPM
ENSRNOG00000060463	AABR07062799.2	0.0190368	0.798272	0.99963	FS30		ENSRNOG00000024560	Npap60	0.492852	0.0503888	0.889744	FS60		ENSRNOG00000017897	Adam8	0.461856	0.0298193	0.530018	FS120		ENSRNOG00000057806	Trpm7	0.137609	0.0393178	0.706821	FS180		ENSRNOG00000013816	Cmas	0.0954737	0.0524813	0.927706	FS360		ENSRNOG00000001858	Ypel1	-0.484336	0.0214098	0.377865	BLPM
ENSRNOG00000054165	AABR07063281.1	-0.269862	0.138986	0.99963	FS30		ENSRNOG00000030170	Krt10	0.438893	0.0510464	0.889744	FS60		ENSRNOG00000061367	Atp7a	0.189845	0.029813	0.530018	FS120		ENSRNOG00000002072	Eva1c	0.481921	0.0399391	0.707216	FS180		ENSRNOG00000002660	Magee1	-0.0909537	0.0524386	0.927706	FS360		ENSRNOG00000018716	Dennd2c	-0.439301	0.0214471	0.378132	BLPM
ENSRNOG00000051471	AABR07063346.1	0.0631398	0.868295	0.99963	FS30		ENSRNOG00000032327	Pdia5	-0.494172	0.0498996	0.889744	FS60		ENSRNOG00000008187	Ubash3b	0.140695	0.0299437	0.531523	FS120		ENSRNOG00000012172	Spi1	-0.397123	0.0399722	0.707216	FS180		ENSRNOG00000020009	Npas4	-0.617748	0.0525895	0.927706	FS360		ENSRNOG00000048927	LOC100361180	-0.449621	0.0215419	0.379413	BLPM
ENSRNOG00000055777	AABR07064980.1	-0.262034	0.103151	0.99963	FS30		ENSRNOG00000036243	NA	0.896331	0.0508385	0.889744	FS60		ENSRNOG00000007041	Abcg2	0.208246	0.030047	0.531772	FS120		ENSRNOG00000018241	Ank1	-0.121905	0.0398845	0.707216	FS180		ENSRNOG00000015567	Slc9a2	0.130763	0.0525437	0.927706	FS360		ENSRNOG00000050758	NA	0.769657	0.0216666	0.381217	BLPM
ENSRNOG00000037891	AABR07065353.1	0.185643	0.562184	0.99963	FS30		ENSRNOG00000036980	Zgrf1	0.452559	0.0507144	0.889744	FS60		ENSRNOG00000012490	LOC100910792	-0.267926	0.0300495	0.531772	FS120		ENSRNOG00000018951	Col4a5	0.156832	0.0399273	0.707216	FS180		ENSRNOG00000059840	Unc5a	-0.128493	0.0526546	0.927706	FS360		ENSRNOG00000014427	Chrnb4	1.33413	0.0217628	0.382409	BLPM
ENSRNOG00000031889	AABR07065438.1	0.171085	0.458239	0.99963	FS30		ENSRNOG00000042445	AC130970.1	0.551845	0.0501108	0.889744	FS60		ENSRNOG00000021068	Pip5k1a	0.125663	0.0300682	0.531772	FS120		ENSRNOG00000018676	RGD1562987	0.111137	0.0400399	0.707687	FS180		ENSRNOG00000005904	Cdc27	0.114251	0.052973	0.928543	FS360		ENSRNOG00000029843	LOC100359563	-0.845282	0.0218238	0.382409	BLPM
ENSRNOG00000057803	AABR07065445.1	-0.0546351	0.934496	0.99963	FS30		ENSRNOG00000045840	Hist1h4b	-0.175288	0.050911	0.889744	FS60		ENSRNOG00000047124	Atp2a1	-0.851479	0.0300811	0.531772	FS120		ENSRNOG00000010545	Mrap2	-0.213697	0.0401082	0.708167	FS180		ENSRNOG00000010944	Hyou1	-0.102668	0.0529156	0.928543	FS360		ENSRNOG00000000515	Mapk13	0.941834	0.0218054	0.382409	BLPM
ENSRNOG00000046275	AABR07065493.1	-0.0115637	0.900808	0.99963	FS30		ENSRNOG00000047003	LOC100912852	-0.229182	0.0496964	0.889744	FS60		ENSRNOG00000037957	Aifm3	-0.209853	0.0301378	0.532229	FS120		ENSRNOG00000002385	Prg4	0.369155	0.0401553	0.708272	FS180		ENSRNOG00000059375	NA	0.633827	0.052814	0.928543	FS360		ENSRNOG00000037687	Rspo2	0.298677	0.0218064	0.382409	BLPM
ENSRNOG00000051719	AABR07065498.1	-0.0148528	0.875412	0.99963	FS30		ENSRNOG00000048230	LOC300308	0.39687	0.0506787	0.889744	FS60		ENSRNOG00000030877	Htr2c	-0.208422	0.0301689	0.532232	FS120		ENSRNOG00000054725	Gtf3c4	0.113408	0.040237	0.708986	FS180		ENSRNOG00000001828	Stk38l	0.152664	0.0527672	0.928543	FS360		ENSRNOG00000056826	Arap2	0.181773	0.0219704	0.383015	BLPM
ENSRNOG00000058841	AABR07065593.2	0.0784076	0.395129	0.99963	FS30		ENSRNOG00000053230	Fopnl	0.178563	0.0502189	0.889744	FS60		ENSRNOG00000020426	Erf	-0.159397	0.030204	0.532306	FS120		ENSRNOG00000007814	Kdm3a	0.118633	0.0403237	0.709788	FS180		ENSRNOG00000010488	Zmiz1	0.114747	0.0529564	0.928543	FS360		ENSRNOG00000033776	LOC100359668	1.64071	0.0219525	0.383015	BLPM
ENSRNOG00000005826	AABR07065923.1	-0.080533	0.6399	0.99963	FS30		ENSRNOG00000057641	NA	0.470852	0.0500714	0.889744	FS60		ENSRNOG00000000299	Foxo3	0.171762	0.0303314	0.534006	FS120		ENSRNOG00000054733	NA	-0.428316	0.0403847	0.710136	FS180		ENSRNOG00000021057	Osbp	0.0961351	0.0531408	0.929585	FS360		ENSRNOG00000060195	NA	-0.274156	0.0219496	0.383015	BLPM
ENSRNOG00000030345	AABR07066059.1	-0.116141	0.660442	0.99963	FS30		ENSRNOG00000058003	Spon1	-0.114548	0.0497053	0.889744	FS60		ENSRNOG00000008639	Pabpc1	0.122832	0.0305585	0.536481	FS120		ENSRNOG00000004698	Cd244	0.388675	0.0405246	0.710492	FS180		ENSRNOG00000013934	St5	0.151023	0.0531395	0.929585	FS360		ENSRNOG00000054275	Nsun3	-0.640149	0.0219484	0.383015	BLPM
ENSRNOG00000057009	AABR07066142.1	-0.275647	0.0728987	0.99963	FS30		ENSRNOG00000015150	Spg7	-0.215013	0.0511549	0.890647	FS60		ENSRNOG00000017120	Abhd2	-0.154082	0.0305046	0.536481	FS120		ENSRNOG00000025502	Arhgef37	0.188377	0.0404954	0.710492	FS180		ENSRNOG00000058805	Aida	0.126395	0.054185	0.930347	FS360		ENSRNOG00000000633	Rhobtb1	-0.239117	0.0218905	0.383015	BLPM
ENSRNOG00000052886	AABR07066144.1	0.178823	0.5274	0.99963	FS30		ENSRNOG00000001452	Fzd9	0.257729	0.0513286	0.89083	FS60		ENSRNOG00000029903	Spock3	0.141556	0.0305653	0.536481	FS120		ENSRNOG00000028335	Fat4	-0.168132	0.0405532	0.710492	FS180		ENSRNOG00000012623	Arf4	0.0917206	0.0543216	0.930347	FS360		ENSRNOG00000013128	Tmem179	-0.132221	0.0221053	0.384974	BLPM
ENSRNOG00000031939	AABR07066416.1	-0.00986415	0.902027	0.99963	FS30		ENSRNOG00000001492	Slc8a2	-0.206676	0.0514478	0.89083	FS60		ENSRNOG00000007706	Prkaa2	-0.170698	0.0306429	0.537295	FS120		ENSRNOG00000048357	Phykpl	0.151601	0.0405701	0.710492	FS180		ENSRNOG00000006946	Arhgap9	-0.33316	0.0543314	0.930347	FS360		ENSRNOG00000010716	Atoh8	0.487788	0.0221293	0.385	BLPM
ENSRNOG00000049123	AABR07066510.1	-1.18989	0.194725	0.99963	FS30		ENSRNOG00000002609	Ero1lb	0.169116	0.0516383	0.89083	FS60		ENSRNOG00000016180	Pdp1	0.165961	0.0306774	0.537354	FS120		ENSRNOG00000046468	Ptgfr	0.472654	0.0408289	0.714298	FS180		ENSRNOG00000046607	Cited4	-0.578324	0.0542586	0.930347	FS360		ENSRNOG00000049237	LOC100909523	-0.798611	0.022156	0.385073	BLPM
ENSRNOG00000049939	AABR07066677.1	-0.023617	0.841818	0.99963	FS30		ENSRNOG00000009080	Atp6v1d	-0.14945	0.0515416	0.89083	FS60		ENSRNOG00000016351	Frrs1	-0.487227	0.0307244	0.537631	FS120		ENSRNOG00000002607	Sox9	0.154626	0.0411077	0.71554	FS180		ENSRNOG00000057378	Clec16a	-0.0986344	0.0539715	0.930347	FS360		ENSRNOG00000033940	Adgrl4	-0.205757	0.0221832	0.385154	BLPM
ENSRNOG00000054698	AABR07066792.1	-0.0918506	0.568968	0.99963	FS30		ENSRNOG00000011504	Akap2	0.115532	0.0515861	0.89083	FS60		ENSRNOG00000003088	Arhgap31	0.169803	0.0308684	0.53923	FS120		ENSRNOG00000007916	Ptk2	-0.103169	0.0410085	0.71554	FS180		ENSRNOG00000030877	Htr2c	0.165071	0.0543783	0.930347	FS360		ENSRNOG00000061662	NA	-0.24886	0.022253	0.385583	BLPM
ENSRNOG00000046593	AABR07067037.1	-0.147643	0.606414	0.99963	FS30		ENSRNOG00000028592	AABR07035074.1	0.789351	0.0513359	0.89083	FS60		ENSRNOG00000012160	Syk	-0.332918	0.030941	0.53923	FS120		ENSRNOG00000016420	Serpinb6b	-0.491984	0.0410444	0.71554	FS180		ENSRNOG00000034190	Ighm	-0.508637	0.0532938	0.930347	FS360		ENSRNOG00000016222	Ppp1r3g	0.352101	0.022253	0.385583	BLPM
ENSRNOG00000038911	AABR07067499.1	0.194628	0.221369	0.99963	FS30		ENSRNOG00000035461	NA	-0.792744	0.0516869	0.89083	FS60		ENSRNOG00000017954	Slmo1	0.268809	0.0309312	0.53923	FS120		ENSRNOG00000027276	Xkr4	-0.122213	0.0410171	0.71554	FS180		ENSRNOG00000027542	LOC100302465	-0.272465	0.0541675	0.930347	FS360		ENSRNOG00000055240	NA	0.569083	0.0223461	0.386804	BLPM
ENSRNOG00000060984	AABR07067737.1	0.269633	0.142	0.99963	FS30		ENSRNOG00000049099	LOC100361240	-0.416502	0.0516259	0.89083	FS60		ENSRNOG00000048881	LOC680910	0.774669	0.0308958	0.53923	FS120		ENSRNOG00000060525	NA	-0.470553	0.0410851	0.71554	FS180		ENSRNOG00000011431	Mfhas1	-0.130087	0.0543519	0.930347	FS360		ENSRNOG00000017230	LOC100911779	0.166567	0.0224064	0.387193	BLPM
ENSRNOG00000051624	AABR07067760.1	-0.0260373	0.71024	0.99963	FS30		ENSRNOG00000055049	Aldh1a2	0.467822	0.0514861	0.89083	FS60		ENSRNOG00000001389	Irs3	-0.579127	0.0310766	0.540717	FS120		ENSRNOG00000015736	Dhrs3	-0.19523	0.0411522	0.71559	FS180		ENSRNOG00000000964	NA	0.687423	0.0540955	0.930347	FS360		ENSRNOG00000061440	NA	-0.371853	0.0224138	0.387193	BLPM
ENSRNOG00000055383	AABR07067762.1	-0.124375	0.671189	0.99963	FS30		ENSRNOG00000058047	AABR07000733.1	0.662178	0.0515246	0.89083	FS60		ENSRNOG00000005758	Btbd11	-0.212137	0.031089	0.540717	FS120		ENSRNOG00000009401	Lmo2	0.184624	0.0412114	0.715898	FS180		ENSRNOG00000011067	NA	-0.945625	0.0538935	0.930347	FS360		ENSRNOG00000046617	AABR07000550.1	-0.400919	0.0225612	0.387907	BLPM
ENSRNOG00000060678	AABR07067763.1	-0.0789025	0.849379	0.99963	FS30		ENSRNOG00000025110	Vwa3a	0.20217	0.0518918	0.892559	FS60		ENSRNOG00000014909	Sh2d5	-0.130968	0.0312254	0.54254	FS120		ENSRNOG00000019744	Prr16	-0.36923	0.041265	0.716107	FS180		ENSRNOG00000049703	NA	-0.400242	0.0537586	0.930347	FS360		ENSRNOG00000000062	Pcgf3	0.17759	0.0225619	0.387907	BLPM
ENSRNOG00000046343	AABR07067896.1	-0.193726	0.192429	0.99963	FS30		ENSRNOG00000052600	LOC103689982	-0.140405	0.0518867	0.892559	FS60		ENSRNOG00000008593	Ryk	0.149381	0.0313079	0.543426	FS120		ENSRNOG00000005185	Nxph3	-0.264581	0.0414987	0.716472	FS180		ENSRNOG00000057422	NA	-0.661425	0.0540687	0.930347	FS360		ENSRNOG00000021215	Rbm8a	0.248826	0.0225276	0.387907	BLPM
ENSRNOG00000054475	AABR07068007.2	0.491969	0.116261	0.99963	FS30		ENSRNOG00000001825	Pkp2	0.191436	0.0522085	0.895302	FS60		ENSRNOG00000002217	Plac8	-0.764245	0.0313603	0.543789	FS120		ENSRNOG00000013429	Tbl3	0.173947	0.0415358	0.716472	FS180		ENSRNOG00000005185	Nxph3	-0.193759	0.0533126	0.930347	FS360		ENSRNOG00000042731	Slc25a18	-0.185647	0.0225685	0.387907	BLPM
ENSRNOG00000037894	AABR07068042.1	0.00675848	0.982761	0.99963	FS30		ENSRNOG00000013053	Trpm6	0.488357	0.052105	0.895302	FS60		ENSRNOG00000008278	Nfrkb	0.137381	0.0314775	0.544016	FS120		ENSRNOG00000017193	Lingo1	0.101103	0.0415148	0.716472	FS180		ENSRNOG00000008639	Pabpc1	0.107274	0.0542812	0.930347	FS360		ENSRNOG00000057620	Slc6a8	0.150428	0.0224887	0.387907	BLPM
ENSRNOG00000061442	AABR07068214.1	-0.383923	0.303919	0.99963	FS30		ENSRNOG00000036603	Ifit1lb	0.392044	0.0521885	0.895302	FS60		ENSRNOG00000014343	Anln	0.146936	0.0314408	0.544016	FS120		ENSRNOG00000019018	Plat	0.180374	0.0414341	0.716472	FS180		ENSRNOG00000007753	Plaa	0.112717	0.0543196	0.930347	FS360		ENSRNOG00000051180	Chchd2	-0.240209	0.0226446	0.388824	BLPM
ENSRNOG00000049962	AABR07068221.2	0.00884569	0.937287	0.99963	FS30		ENSRNOG00000002262	Enoph1	-0.130396	0.0524548	0.895961	FS60		ENSRNOG00000015380	Jup	-0.132184	0.0314422	0.544016	FS120		ENSRNOG00000021719	Slfn5	0.25198	0.0414004	0.716472	FS180		ENSRNOG00000033207	RGD1565048	0.567742	0.0535835	0.930347	FS360		ENSRNOG00000014232	P2ry1	0.3472	0.0226737	0.388932	BLPM
ENSRNOG00000051904	AABR07068355.1	0.167392	0.491829	0.99963	FS30		ENSRNOG00000005806	Oxtr	-0.616101	0.052423	0.895961	FS60		ENSRNOG00000025781	Sec31b	0.545656	0.0314997	0.544016	FS120		ENSRNOG00000021953	RGD1563746	0.652621	0.0414306	0.716472	FS180		ENSRNOG00000018853	Slc28a3	-0.678377	0.0537947	0.930347	FS360		ENSRNOG00000055365	Edem1	0.172103	0.0227802	0.390367	BLPM
ENSRNOG00000046623	AABR07068455.1	-0.714992	0.0558099	0.99963	FS30		ENSRNOG00000014031	Esco1	0.163424	0.0525766	0.895961	FS60		ENSRNOG00000055608	Zfp94	-0.181929	0.0315411	0.544187	FS120		ENSRNOG00000018570	C1qtnf3	0.546317	0.0416396	0.716826	FS180		ENSRNOG00000026065	Slit1	-0.121842	0.0539421	0.930347	FS360		ENSRNOG00000013304	Arg1	-0.28589	0.0228405	0.390962	BLPM
ENSRNOG00000057081	AABR07068593.1	0.229055	0.517604	0.99963	FS30		ENSRNOG00000016085	Mpzl2	0.641555	0.0526551	0.895961	FS60		ENSRNOG00000020719	Hrc	0.668429	0.0317485	0.546671	FS120		ENSRNOG00000021262	Slc23a2	0.111708	0.0416033	0.716826	FS180		ENSRNOG00000001766	Tfrc	0.152798	0.0540929	0.930347	FS360		ENSRNOG00000006924	LOC100363509	-0.36876	0.0228606	0.390962	BLPM
ENSRNOG00000031795	AABR07068650.1	-0.244464	0.39619	0.99963	FS30		ENSRNOG00000016239	Zadh2	0.244386	0.052719	0.895961	FS60		ENSRNOG00000037613	Kdm6b	0.191786	0.0317193	0.546671	FS120		ENSRNOG00000008091	Gins1	-0.660104	0.0417971	0.717384	FS180		ENSRNOG00000053145	Vwa8	-0.19617	0.0541162	0.930347	FS360		ENSRNOG00000008078	Kcnh6	0.555955	0.0229738	0.392505	BLPM
ENSRNOG00000057758	AABR07068674.1	0.325507	0.41439	0.99963	FS30		ENSRNOG00000020526	Mau2	0.110574	0.0527064	0.895961	FS60		ENSRNOG00000024886	Ext1	0.1591	0.0318924	0.5486	FS120		ENSRNOG00000013594	Acp2	-0.138367	0.0417388	0.717384	FS180		ENSRNOG00000014358	Zic5	0.284645	0.0538592	0.930347	FS360		ENSRNOG00000006378	Mga	0.164392	0.0231117	0.394467	BLPM
ENSRNOG00000053409	AABR07068852.1	-0.169042	0.579365	0.99963	FS30		ENSRNOG00000042426	Cyp4v3	0.302527	0.0525301	0.895961	FS60		ENSRNOG00000006444	Fkbp4	-0.120412	0.0319319	0.548732	FS120		ENSRNOG00000038291	Lrrc63	0.552792	0.0417629	0.717384	FS180		ENSRNOG00000029336	Zfp180	-0.199606	0.054529	0.931995	FS360		ENSRNOG00000028598	Edar	0.372286	0.0231988	0.395541	BLPM
ENSRNOG00000034066	AABR07070032.1	-0.052286	0.733628	0.99963	FS30		ENSRNOG00000053299	NA	0.691998	0.0523603	0.895961	FS60		ENSRNOG00000049112	NA	0.647477	0.0320472	0.550165	FS120		ENSRNOG00000024707	Tp73	0.359961	0.0419854	0.719362	FS180		ENSRNOG00000050152	Chsy3	-0.210889	0.0550301	0.932098	FS360		ENSRNOG00000001628	Pcp4	0.133781	0.023224	0.395541	BLPM
ENSRNOG00000039200	AABR07070046.1	-0.111815	0.500413	0.99963	FS30		ENSRNOG00000058132	NA	0.491098	0.0526593	0.895961	FS60		ENSRNOG00000051627	NA	0.808997	0.0321064	0.550633	FS120		ENSRNOG00000033402	LOC501110	0.288433	0.0419959	0.719362	FS180		ENSRNOG00000038202	Calml4	0.330041	0.0550787	0.932098	FS360		ENSRNOG00000009571	Wipf3	0.18801	0.023244	0.395541	BLPM
ENSRNOG00000051681	AABR07070278.1	0.102969	0.692057	0.99963	FS30		ENSRNOG00000012031	NA	0.583992	0.0528353	0.896156	FS60		ENSRNOG00000022555	LOC497899	-0.592058	0.0322757	0.552986	FS120		ENSRNOG00000003515	Ephx1	0.224477	0.0420625	0.719788	FS180		ENSRNOG00000017879	Gab1	-0.12536	0.0548601	0.932098	FS360		ENSRNOG00000011504	Akap2	0.129249	0.0233956	0.395759	BLPM
ENSRNOG00000049584	AABR07070555.1	-0.236102	0.50183	0.99963	FS30		ENSRNOG00000054643	NA	0.712578	0.0528354	0.896156	FS60		ENSRNOG00000025318	Scyl3	0.199179	0.0323669	0.553997	FS120		ENSRNOG00000001194	Rrp1b	0.224614	0.0423632	0.72056	FS180		ENSRNOG00000010880	Gpr27	-0.238955	0.0549743	0.932098	FS360		ENSRNOG00000000542	Dnah8	-0.320547	0.0232999	0.395759	BLPM
ENSRNOG00000061579	AABR07070810.1	0.0855031	0.767207	0.99963	FS30		ENSRNOG00000007134	Strap	0.141453	0.0530825	0.898849	FS60		ENSRNOG00000006615	Mtap	0.208251	0.032551	0.556045	FS120		ENSRNOG00000007795	NA	-0.733388	0.0423625	0.72056	FS180		ENSRNOG00000012302	Gucy1a3	-0.134059	0.0549668	0.932098	FS360		ENSRNOG00000016526	Dsg2	0.573541	0.0233546	0.395759	BLPM
ENSRNOG00000023622	AABR07071258.1	-0.0207511	0.90854	0.99963	FS30		ENSRNOG00000015800	Elmo3	0.323868	0.0530994	0.898849	FS60		ENSRNOG00000012404	Thrsp	0.233033	0.032524	0.556045	FS120		ENSRNOG00000010512	Yipf1	0.179479	0.0422416	0.72056	FS180		ENSRNOG00000033984	Ifnlr1	0.563236	0.0548293	0.932098	FS360		ENSRNOG00000034191	Fmo1	0.298157	0.0233107	0.395759	BLPM
ENSRNOG00000031523	AABR07071287.1	0.462258	0.0611535	0.99963	FS30		ENSRNOG00000025643	Ccdc13	0.329861	0.0532598	0.899781	FS60		ENSRNOG00000014578	Fxyd4	0.533794	0.0325846	0.556068	FS120		ENSRNOG00000015306	Slc9a4	-0.22159	0.0422803	0.72056	FS180		ENSRNOG00000007124	Krcc1	0.154883	0.0546754	0.932098	FS360		ENSRNOG00000015101	Mak	0.576557	0.0233942	0.395759	BLPM
ENSRNOG00000053820	AABR07071661.1	-0.0763979	0.596231	0.99963	FS30		ENSRNOG00000045790	Fam50a	0.560867	0.0532472	0.899781	FS60		ENSRNOG00000003098	Prom1	-0.191018	0.0328106	0.55905	FS120		ENSRNOG00000027590	Jakmip3	-0.11986	0.0424042	0.72056	FS180		ENSRNOG00000023561	LOC100361584	0.552173	0.0547755	0.932098	FS360		ENSRNOG00000051707	NA	-0.809843	0.0233395	0.395759	BLPM
ENSRNOG00000053687	AABR07071814.2	0.0166781	0.942435	0.99963	FS30		ENSRNOG00000003370	Otc	0.873462	0.0533531	0.899873	FS60		ENSRNOG00000014656	Cox8b	-0.643515	0.0328715	0.55905	FS120		ENSRNOG00000037801	LOC100360238	0.525858	0.0421836	0.72056	FS180		ENSRNOG00000051601	NA	0.90729	0.0547123	0.932098	FS360		ENSRNOG00000061533	Zfp945	0.221502	0.023454	0.396355	BLPM
ENSRNOG00000049295	AABR07071891.1	-0.122001	0.743864	0.99963	FS30		ENSRNOG00000052061	Ppef2	0.521706	0.0533707	0.899873	FS60		ENSRNOG00000021128	Kcnj11	0.173465	0.0328891	0.55905	FS120		ENSRNOG00000049077	NA	-0.449661	0.0424425	0.72056	FS180		ENSRNOG00000055085	NA	-0.419232	0.0550183	0.932098	FS360		ENSRNOG00000018865	Adamts12	-0.295451	0.0235026	0.396581	BLPM
ENSRNOG00000046546	AABR07072054.1	-0.0955835	0.597679	0.99963	FS30		ENSRNOG00000000104	Thoc3	-0.170677	0.0541963	0.901263	FS60		ENSRNOG00000046720	NA	0.657134	0.0328406	0.55905	FS120		ENSRNOG00000052444	RGD1563091	-0.114589	0.0422027	0.72056	FS180		ENSRNOG00000022566	NA	-0.568672	0.0551635	0.932611	FS360		ENSRNOG00000018841	Sox8	0.168863	0.0235138	0.396581	BLPM
ENSRNOG00000029216	AABR07072266.1	-0.0664754	0.942583	0.99963	FS30		ENSRNOG00000000185	Mpst	-0.228692	0.0546083	0.901263	FS60		ENSRNOG00000009260	Cnr2	0.620252	0.0329255	0.559117	FS120		ENSRNOG00000024635	Cramp1l	0.130055	0.0427855	0.725668	FS180		ENSRNOG00000057568	NA	-0.52995	0.0553827	0.934256	FS360		ENSRNOG00000045884	NA	0.253205	0.0235866	0.397174	BLPM
ENSRNOG00000052199	AABR07072281.1	0.0851091	0.817674	0.99963	FS30		ENSRNOG00000000614	Bicc1	0.401696	0.0554548	0.901263	FS60		ENSRNOG00000052699	NA	0.492564	0.0330269	0.560287	FS120		ENSRNOG00000017467	Rab4a	0.124797	0.0429425	0.727614	FS180		ENSRNOG00000028015	Pf4	-0.516014	0.0553371	0.934256	FS360		ENSRNOG00000018122	Tspan17	-0.120237	0.0235954	0.397174	BLPM
ENSRNOG00000033214	AABR07072400.1	0.0622996	0.81066	0.99963	FS30		ENSRNOG00000001375	Gal3st4	-0.392003	0.0559916	0.901263	FS60		ENSRNOG00000049862	Rnf157	-0.109441	0.0331763	0.562269	FS120		ENSRNOG00000012031	NA	0.53481	0.043129	0.727645	FS180		ENSRNOG00000005229	Sec16b	-0.415789	0.0554243	0.934256	FS360		ENSRNOG00000046623	AABR07068455.1	-0.754369	0.0236497	0.397697	BLPM
ENSRNOG00000031716	AABR07072539.1	0.32061	0.0857292	0.99963	FS30		ENSRNOG00000001885	Trmt2a	0.220957	0.0544135	0.901263	FS60		ENSRNOG00000052741	NA	0.719285	0.0332227	0.562501	FS120		ENSRNOG00000018747	Elmo2	-0.0948359	0.043104	0.727645	FS180		ENSRNOG00000055257	Selenof	0.121948	0.0555692	0.935779	FS360		ENSRNOG00000028211	Akap17a	-0.193857	0.0237122	0.397964	BLPM
ENSRNOG00000056825	AABR07072539.3	0.209067	0.212136	0.99963	FS30		ENSRNOG00000002321	NA	0.590418	0.0559614	0.901263	FS60		ENSRNOG00000052506	Ak3	-0.153542	0.0334059	0.565048	FS120		ENSRNOG00000021855	Kcp	-0.427012	0.0431557	0.727645	FS180		ENSRNOG00000014893	Wdr63	0.303557	0.0556545	0.936295	FS360		ENSRNOG00000020113	Cnnm2	0.140038	0.023698	0.397964	BLPM
ENSRNOG00000054284	AABR07072639.1	0.135648	0.448377	0.99963	FS30		ENSRNOG00000004049	Baiap2	-0.120351	0.0560915	0.901263	FS60		ENSRNOG00000012324	Soga3	-0.113107	0.0334525	0.565281	FS120		ENSRNOG00000027204	Map6	-0.125818	0.0430172	0.727645	FS180		ENSRNOG00000019450	Etf1	0.100176	0.0558203	0.936328	FS360		ENSRNOG00000007249	Cdkn1b	0.154379	0.023819	0.399366	BLPM
ENSRNOG00000051964	AABR07072711.1	0.366473	0.126188	0.99963	FS30		ENSRNOG00000005076	Bcorl1	-0.167551	0.0552576	0.901263	FS60		ENSRNOG00000001796	Dgkg	-0.124061	0.0335764	0.566265	FS120		ENSRNOG00000058383	NA	-1.92597	0.0430497	0.727645	FS180		ENSRNOG00000018803	Mkl1	0.125803	0.0557709	0.936328	FS360		ENSRNOG00000008354	Slc9a8	-0.154403	0.0238617	0.399689	BLPM
ENSRNOG00000060344	AABR07073045.1	0.0587452	0.533317	0.99963	FS30		ENSRNOG00000005392	Ngfr	0.538668	0.055729	0.901263	FS60		ENSRNOG00000052054	NA	0.745941	0.0335538	0.566265	FS120		ENSRNOG00000033522	Prdm2	0.0989834	0.0432282	0.728154	FS180		ENSRNOG00000004531	Tceanc	0.452415	0.0557975	0.936328	FS360		ENSRNOG00000017330	Gm9905	-0.461077	0.0239381	0.400186	BLPM
ENSRNOG00000021437	AABR07073181.1	0.0492288	0.694302	0.99963	FS30		ENSRNOG00000006420	Rbm38	0.398412	0.0560107	0.901263	FS60		ENSRNOG00000002874	Rbm25	0.195951	0.0339104	0.570953	FS120		ENSRNOG00000060899	Tsc22d3	0.496426	0.043272	0.72818	FS180		ENSRNOG00000060181	AABR07050321.2	-0.3021	0.0563165	0.940052	FS360		ENSRNOG00000039464	Tmem229a	-0.201533	0.0239318	0.400186	BLPM
ENSRNOG00000000967	Aacs	0.0235508	0.765951	0.99963	FS30		ENSRNOG00000007730	Vom2r53	0.668664	0.0556025	0.901263	FS60		ENSRNOG00000030264	Fam83h	-0.306721	0.0339213	0.570953	FS120		ENSRNOG00000011346	Ehd2	0.223184	0.0433885	0.729426	FS180		ENSRNOG00000054487	AABR07057675.1	-0.469506	0.0563116	0.940052	FS360		ENSRNOG00000048337	NA	0.269797	0.0239952	0.400748	BLPM
ENSRNOG00000011861	Aadat	0.0849481	0.671823	0.99963	FS30		ENSRNOG00000008749	Col5a1	0.356128	0.054643	0.901263	FS60		ENSRNOG00000045884	NA	0.230442	0.0339538	0.570953	FS120		ENSRNOG00000002321	NA	0.619724	0.0434431	0.729557	FS180		ENSRNOG00000048573	LOC100912928	-1.40565	0.0562008	0.940052	FS360		ENSRNOG00000052028	AABR07043456.1	-0.646353	0.0240789	0.400971	BLPM
ENSRNOG00000018886	Aaed1	-0.0497295	0.797431	0.99963	FS30		ENSRNOG00000009260	Cnr2	0.646962	0.0554906	0.901263	FS60		ENSRNOG00000011925	Fam83b	0.572486	0.0340041	0.571172	FS120		ENSRNOG00000021041	Fam171a2	-0.119414	0.043481	0.729557	FS180		ENSRNOG00000019869	Lrfn1	-0.138357	0.0562021	0.940052	FS360		ENSRNOG00000060472	NA	-0.477629	0.0240746	0.400971	BLPM
ENSRNOG00000008424	Aagab	0.0415412	0.632826	0.99963	FS30		ENSRNOG00000010793	Spryd3	-0.124213	0.0558305	0.901263	FS60		ENSRNOG00000013257	Hecw2	0.128212	0.0340331	0.571172	FS120		ENSRNOG00000016353	Nim1k	0.171911	0.0436629	0.730114	FS180		ENSRNOG00000015618	Wnt5a	0.221989	0.0562916	0.940052	FS360		ENSRNOG00000014338	Slc25a25	0.126794	0.0240416	0.400971	BLPM
ENSRNOG00000018317	Aak1	-0.0241682	0.877748	0.99963	FS30		ENSRNOG00000010841	Col8a2	0.543729	0.053993	0.901263	FS60		ENSRNOG00000000655	Ptprc	-0.336697	0.0343981	0.571214	FS120		ENSRNOG00000021020	Gpha2	0.802974	0.0437815	0.730114	FS180		ENSRNOG00000045989	LOC287167	-0.394361	0.0567188	0.945847	FS360		ENSRNOG00000048967	LOC688459	0.563202	0.0241424	0.401247	BLPM
ENSRNOG00000012584	Aamdc	-0.194428	0.321002	0.99963	FS30		ENSRNOG00000010886	Nfe2l3	0.357853	0.0558664	0.901263	FS60		ENSRNOG00000002434	Tmem100	0.183244	0.0344332	0.571214	FS120		ENSRNOG00000022101	Crabp2	0.435011	0.0436922	0.730114	FS180		ENSRNOG00000033433	Csrnp1	0.226935	0.056856	0.946399	FS360		ENSRNOG00000008409	Myo1f	-0.321269	0.0241296	0.401247	BLPM
ENSRNOG00000014399	Aamp	-0.0551695	0.299295	0.99963	FS30		ENSRNOG00000012876	Slc6a13	0.497193	0.0554893	0.901263	FS60		ENSRNOG00000004737	Cd48	0.274001	0.0342602	0.571214	FS120		ENSRNOG00000053112	NA	-0.241186	0.0438111	0.730114	FS180		ENSRNOG00000054966	NA	-0.49751	0.0569176	0.946399	FS360		ENSRNOG00000051865	NA	0.521387	0.0241662	0.401253	BLPM
ENSRNOG00000020086	Aar2	0.000940797	0.98976	0.99963	FS30		ENSRNOG00000014082	Sp7	-0.53117	0.0560561	0.901263	FS60		ENSRNOG00000007600	Igsf1	-0.157225	0.0344146	0.571214	FS120		ENSRNOG00000055408	Gcat	-0.32783	0.043735	0.730114	FS180		ENSRNOG00000009372	Tacr3	-0.273458	0.056886	0.946399	FS360		ENSRNOG00000042070	Ticam2	0.355751	0.0242036	0.401484	BLPM
ENSRNOG00000004708	Aard	0.28045	0.223555	0.99963	FS30		ENSRNOG00000014511	Alg10	0.172816	0.0549853	0.901263	FS60		ENSRNOG00000015799	AC095078.1	-0.517389	0.0342362	0.571214	FS120		ENSRNOG00000057943	AABR07058884.2	0.204627	0.0436355	0.730114	FS180		ENSRNOG00000028211	Akap17a	-0.16249	0.057239	0.946799	FS360		ENSRNOG00000050108	LOC100911319	1.23413	0.0242619	0.402062	BLPM
ENSRNOG00000018404	Aars	-0.0829125	0.245205	0.99963	FS30		ENSRNOG00000014524	S1pr3	-0.249258	0.0536964	0.901263	FS60		ENSRNOG00000016396	Fbxo11	0.0996785	0.0341834	0.571214	FS120		ENSRNOG00000061201	NA	-0.360768	0.0436903	0.730114	FS180		ENSRNOG00000000158	Cdo1	0.10684	0.057389	0.946799	FS360		ENSRNOG00000006569	Itgb8	-0.121328	0.0243238	0.402308	BLPM
ENSRNOG00000025808	Aars2	0.0246882	0.828506	0.99963	FS30		ENSRNOG00000015516	Cbwd1	0.239053	0.0559059	0.901263	FS60		ENSRNOG00000017500	Mtss1l	-0.114343	0.0343703	0.571214	FS120		ENSRNOG00000004127	AABR07021840.1	-0.107986	0.0439362	0.730785	FS180		ENSRNOG00000008996	Dpysl5	0.171845	0.0574746	0.946799	FS360		ENSRNOG00000037247	Rras	0.370618	0.0243199	0.402308	BLPM
ENSRNOG00000020658	Aarsd1	-0.00179904	0.978409	0.99963	FS30		ENSRNOG00000015727	Loxl4	0.483328	0.0550932	0.901263	FS60		ENSRNOG00000018168	Klc4	-0.178568	0.034215	0.571214	FS120		ENSRNOG00000008628	Ica1	0.12677	0.0439316	0.730785	FS180		ENSRNOG00000061153	Hrh3	-0.134496	0.0572568	0.946799	FS360		ENSRNOG00000017136	Syt17	-0.138398	0.024371	0.402698	BLPM
ENSRNOG00000002137	Aasdh	-0.0522462	0.635439	0.99963	FS30		ENSRNOG00000016391	LOC100912163	0.140614	0.0543989	0.901263	FS60		ENSRNOG00000019268	Pelp1	0.138807	0.0344048	0.571214	FS120		ENSRNOG00000000008	Alx4	0.529274	0.0440144	0.730937	FS180		ENSRNOG00000016486	Nop58	0.127739	0.0572697	0.946799	FS360		ENSRNOG00000054467	NA	-1.05669	0.0244161	0.403055	BLPM
ENSRNOG00000005795	Aasdhppt	0.00831784	0.907195	0.99963	FS30		ENSRNOG00000016543	Trim63	1.10057	0.0549115	0.901263	FS60		ENSRNOG00000049104	LOC100911256	0.234197	0.0343534	0.571214	FS120		ENSRNOG00000000700	Tmem119	-0.272411	0.0444868	0.730937	FS180		ENSRNOG00000017074	Rab28	0.114307	0.0571482	0.946799	FS360		ENSRNOG00000015076	Cyp26b1	-0.256165	0.0244515	0.40325	BLPM
ENSRNOG00000039494	Aass	0.0218805	0.836267	0.99963	FS30		ENSRNOG00000016701	Gng8	-0.465415	0.0559629	0.901263	FS60		ENSRNOG00000058821	AABR07061345.4	-0.542623	0.0342838	0.571214	FS120		ENSRNOG00000004207	Eml5	-0.147989	0.0441668	0.730937	FS180		ENSRNOG00000021262	Slc23a2	0.102367	0.0573746	0.946799	FS360		ENSRNOG00000049385	Adamtsl4	0.346042	0.0245059	0.403757	BLPM
ENSRNOG00000002778	Aatf	-0.0406957	0.737913	0.99963	FS30		ENSRNOG00000018110	Svil	0.2188	0.0550104	0.901263	FS60		ENSRNOG00000061320	AABR07056556.2	-0.7413	0.0343981	0.571214	FS120		ENSRNOG00000009253	Igsf9b	-0.215575	0.044125	0.730937	FS180		ENSRNOG00000011339	Slk	-0.0913774	0.0574939	0.946799	FS360		ENSRNOG00000015479	Mrps34	0.211854	0.0245333	0.403819	BLPM
ENSRNOG00000004392	Aatk	-0.0558294	0.436027	0.99963	FS30		ENSRNOG00000018228	Cog2	-0.22322	0.0549472	0.901263	FS60		ENSRNOG00000011964	Abcd4	0.31297	0.0345128	0.571984	FS120		ENSRNOG00000009873	Ints6	0.115078	0.0449356	0.730937	FS180		ENSRNOG00000003048	Tiprl	0.126457	0.0570012	0.946799	FS360		ENSRNOG00000018639	Zfand2b	-0.227215	0.02458	0.404199	BLPM
ENSRNOG00000002636	Abat	-0.132013	0.0501831	0.99963	FS30		ENSRNOG00000018680	Rpl17	0.417252	0.0544878	0.901263	FS60		ENSRNOG00000001274	Vps29	0.119869	0.0346449	0.573621	FS120		ENSRNOG00000013862	Dusp2	0.433125	0.044355	0.730937	FS180		ENSRNOG00000054479	Zw10	0.170875	0.0573416	0.946799	FS360		ENSRNOG00000055777	AABR07064980.1	-0.344506	0.0246239	0.404315	BLPM
ENSRNOG00000018126	Abca1	-0.0356808	0.614943	0.99963	FS30		ENSRNOG00000019932	Ip6k1	-0.120806	0.0546472	0.901263	FS60		ENSRNOG00000010777	Tox	-0.247552	0.0346827	0.573695	FS120		ENSRNOG00000014008	Mfsd2a	0.178711	0.0443536	0.730937	FS180		ENSRNOG00000000841	Ddx39b	0.0943981	0.0576612	0.946826	FS360		ENSRNOG00000005788	Cdk5rap2	-0.182738	0.0246754	0.404315	BLPM
ENSRNOG00000015248	Abca12	-0.533238	0.133211	0.99963	FS30		ENSRNOG00000020889	Nucb1	-0.127477	0.0553171	0.901263	FS60		ENSRNOG00000037331	Cd33	-0.444933	0.0347942	0.574988	FS120		ENSRNOG00000017299	Phrf1	0.107335	0.044188	0.730937	FS180		ENSRNOG00000009219	Hepacam	-0.130524	0.0576501	0.946826	FS360		ENSRNOG00000043329	Rnf180	0.239481	0.0246742	0.404315	BLPM
ENSRNOG00000039656	Abca17	-0.191272	0.466658	0.99963	FS30		ENSRNOG00000021046	Sult2b1	-0.303176	0.0544673	0.901263	FS60		ENSRNOG00000008082	Rgs6	-0.195804	0.0349493	0.575578	FS120		ENSRNOG00000017441	Tpm3	0.090864	0.0448277	0.730937	FS180		ENSRNOG00000033663	P4ha2	0.152556	0.0575704	0.946826	FS360		ENSRNOG00000016248	Sox18	-0.465439	0.0246816	0.404315	BLPM
ENSRNOG00000014268	Abca2	-0.00224685	0.987915	0.99963	FS30		ENSRNOG00000022760	RGD1304929	0.470057	0.0550567	0.901263	FS60		ENSRNOG00000008415	Nab2	0.141395	0.035028	0.575578	FS120		ENSRNOG00000018677	Akt2	-0.119026	0.0442277	0.730937	FS180		ENSRNOG00000024536	Ccbe1	0.370427	0.0579278	0.949384	FS360		ENSRNOG00000002930	Ppl	0.266405	0.0247277	0.404399	BLPM
ENSRNOG00000050057	Abca3	-0.0373431	0.551699	0.99963	FS30		ENSRNOG00000027091	Kctd18	0.201908	0.0539533	0.901263	FS60		ENSRNOG00000009313	Lrpap1	-0.107386	0.0350526	0.575578	FS120		ENSRNOG00000019958	Tmem151b	-0.127555	0.0449644	0.730937	FS180		ENSRNOG00000049556	NA	-0.583755	0.0578968	0.949384	FS360		ENSRNOG00000042592	Rgs10	-0.14992	0.0247577	0.404399	BLPM
ENSRNOG00000012892	Abca4	0.217232	0.457685	0.99963	FS30		ENSRNOG00000029886	Hba1	0.421748	0.0548155	0.901263	FS60		ENSRNOG00000010484	Zdhhc21	0.142272	0.0350762	0.575578	FS120		ENSRNOG00000019960	Ino80e	-0.245408	0.0449345	0.730937	FS180		ENSRNOG00000029773	Atm	0.10965	0.0584395	0.949437	FS360		ENSRNOG00000007732	Slc35c1	0.182894	0.0247377	0.404399	BLPM
ENSRNOG00000004378	Abca5	0.00395422	0.955018	0.99963	FS30		ENSRNOG00000033449	LOC499573	0.641434	0.0540703	0.901263	FS60		ENSRNOG00000016728	Tiam2	0.139297	0.035097	0.575578	FS120		ENSRNOG00000021540	RGD1563441	0.261486	0.0448996	0.730937	FS180		ENSRNOG00000024545	Ccdc18	-0.243351	0.0583617	0.949437	FS360		ENSRNOG00000057943	AABR07058884.2	0.236522	0.0248592	0.40567	BLPM
ENSRNOG00000046890	Abca6	-0.118346	0.718726	0.99963	FS30		ENSRNOG00000033611	Wdr83os	-0.151699	0.0545791	0.901263	FS60		ENSRNOG00000021134	Anxa9	0.600891	0.0350291	0.575578	FS120		ENSRNOG00000024245	Zkscan2	-0.214982	0.0444989	0.730937	FS180		ENSRNOG00000058248	Ccdc85c	-0.389092	0.0581363	0.949437	FS360		ENSRNOG00000048363	Dnah5	0.251142	0.0250361	0.406183	BLPM
ENSRNOG00000012939	Abca7	-0.123135	0.168278	0.99963	FS30		ENSRNOG00000035452	NA	-0.650032	0.0560554	0.901263	FS60		ENSRNOG00000025502	Arhgef37	0.226792	0.0350266	0.575578	FS120		ENSRNOG00000026985	Phldb1	-0.093504	0.0444956	0.730937	FS180		ENSRNOG00000017260	Cdr2	0.25731	0.0584848	0.949437	FS360		ENSRNOG00000018524	Ezr	0.208216	0.0250613	0.406183	BLPM
ENSRNOG00000004040	Abca8	0.0498159	0.602909	0.99963	FS30		ENSRNOG00000036664	Narf	-0.152382	0.0555992	0.901263	FS60		ENSRNOG00000042660	LOC685081	0.790855	0.0349516	0.575578	FS120		ENSRNOG00000027592	Rerg	0.123739	0.0445428	0.730937	FS180		ENSRNOG00000001034	Evi5l	-0.0951181	0.0581768	0.949437	FS360		ENSRNOG00000004699	Fibin	0.430074	0.0250806	0.406183	BLPM
ENSRNOG00000059326	Abca9	-0.0951232	0.49326	0.99963	FS30		ENSRNOG00000041746	NA	0.572216	0.0546066	0.901263	FS60		ENSRNOG00000004353	Ppfia2	0.108162	0.0351758	0.575774	FS120		ENSRNOG00000028261	Tppp	-0.0985509	0.0445165	0.730937	FS180		ENSRNOG00000008785	Klf5	-0.357802	0.0584657	0.949437	FS360		ENSRNOG00000019478	Irf9	0.213274	0.0249346	0.406183	BLPM
ENSRNOG00000017993	Abcb10	-0.118031	0.133103	0.99963	FS30		ENSRNOG00000045929	Spatc1l	-1.26939	0.0545775	0.901263	FS60		ENSRNOG00000006663	Usp2	0.152271	0.0351654	0.575774	FS120		ENSRNOG00000039152	Frem3	-0.431218	0.044727	0.730937	FS180		ENSRNOG00000011107	Pcsk1	0.109708	0.0582561	0.949437	FS360		ENSRNOG00000052899	NA	-0.226904	0.0250736	0.406183	BLPM
ENSRNOG00000008012	Abcb1a	-0.139487	0.0357006	0.99963	FS30		ENSRNOG00000048710	NA	0.954499	0.0551571	0.901263	FS60		ENSRNOG00000017964	Slc22a25	-0.70938	0.0352349	0.576195	FS120		ENSRNOG00000046023	Exoc4	-0.101262	0.0444392	0.730937	FS180		ENSRNOG00000057774	RGD1560212	0.110212	0.0584375	0.949437	FS360		ENSRNOG00000003084	Parp1	0.114224	0.0250389	0.406183	BLPM
ENSRNOG00000018697	Abcb6	0.0326626	0.619741	0.99963	FS30		ENSRNOG00000048738	Hdac6	-0.144485	0.0535821	0.901263	FS60		ENSRNOG00000005957	Slc4a7	0.150808	0.0353059	0.576583	FS120		ENSRNOG00000046168	Ppm1l	-0.0938752	0.0445879	0.730937	FS180		ENSRNOG00000050645	Tprkb	0.170642	0.0582261	0.949437	FS360		ENSRNOG00000011483	S100a9	-0.957467	0.0250369	0.406183	BLPM
ENSRNOG00000002790	Abcb7	-0.0864695	0.326973	0.99963	FS30		ENSRNOG00000049047	AABR07024666.1	0.790645	0.053647	0.901263	FS60		ENSRNOG00000016846	Pik3cd	-0.190164	0.0353273	0.576583	FS120		ENSRNOG00000047057	Gpr26	-0.175676	0.0446298	0.730937	FS180		ENSRNOG00000011285	Zdhhc22	-0.205969	0.0580604	0.949437	FS360		ENSRNOG00000010188	Satb2	0.197315	0.0249431	0.406183	BLPM
ENSRNOG00000008557	Abcb8	0.0342284	0.596818	0.99963	FS30		ENSRNOG00000049213	Npy2r	-0.277024	0.0538513	0.901263	FS60		ENSRNOG00000023257	Adamts9	-0.239841	0.035359	0.576583	FS120		ENSRNOG00000053070	NA	-0.328418	0.0444837	0.730937	FS180		ENSRNOG00000012514	Abhd17b	0.125239	0.0588156	0.95036	FS360		ENSRNOG00000004964	Erbb3	-0.184103	0.0251203	0.40644	BLPM
ENSRNOG00000001082	Abcb9	-0.0570601	0.43839	0.99963	FS30		ENSRNOG00000049523	NA	0.618849	0.0550794	0.901263	FS60		ENSRNOG00000051483	AABR07002623.2	0.125645	0.0356353	0.580539	FS120		ENSRNOG00000060348	Zdhhc23	-0.141341	0.044823	0.730937	FS180		ENSRNOG00000017766	Car12	0.149562	0.0586389	0.95036	FS360		ENSRNOG00000006462	Ero1l	0.137615	0.0251818	0.406567	BLPM
ENSRNOG00000057978	Abcc1	-0.38177	0.0831316	0.99963	FS30		ENSRNOG00000054957	Sfrp4	0.425751	0.0551012	0.901263	FS60		ENSRNOG00000032669	Serpina1	0.865987	0.0356867	0.580828	FS120		ENSRNOG00000061367	Atp7a	0.164197	0.0446973	0.730937	FS180		ENSRNOG00000018230	Gtf2h2	0.180151	0.0589286	0.95036	FS360		ENSRNOG00000015911	Lrp5	-0.200928	0.0251857	0.406567	BLPM
ENSRNOG00000018863	Abcc10	0.0121085	0.903501	0.99963	FS30		ENSRNOG00000058647	AABR07056470.1	0.481066	0.0559784	0.901263	FS60		ENSRNOG00000018321	Sytl3	-0.80399	0.0357411	0.581163	FS120		ENSRNOG00000008943	Penk	0.19042	0.0450634	0.731591	FS180		ENSRNOG00000010011	Osbpl3	0.170166	0.0589297	0.95036	FS360		ENSRNOG00000004314	Ppm1h	-0.128074	0.0251995	0.406567	BLPM
ENSRNOG00000046727	Abcc2	-0.0726376	0.744791	0.99963	FS30		ENSRNOG00000058870	Mroh7	0.519479	0.0560251	0.901263	FS60		ENSRNOG00000005037	Kif18a	-0.524343	0.0359423	0.583884	FS120		ENSRNOG00000012111	Poli	-0.23488	0.0451189	0.731591	FS180		ENSRNOG00000015335	Rpl13	-0.0900159	0.0587994	0.95036	FS360		ENSRNOG00000002182	Sept11	0.171615	0.0253173	0.406581	BLPM
ENSRNOG00000002948	Abcc3	-0.160706	0.472375	0.99963	FS30		ENSRNOG00000059362	Has3	0.334922	0.0543335	0.901263	FS60		ENSRNOG00000001378	Iqcd	-0.376327	0.036151	0.583993	FS120		ENSRNOG00000056916	NA	-0.989665	0.0451321	0.731591	FS180		ENSRNOG00000059770	RT1-A3	0.688249	0.058838	0.95036	FS360		ENSRNOG00000015679	Dok4	-0.195275	0.0252711	0.406581	BLPM
ENSRNOG00000010064	Abcc4	0.0898199	0.479374	0.99963	FS30		ENSRNOG00000061854	NA	0.445839	0.0555907	0.901263	FS60		ENSRNOG00000007338	Fbln2	0.176164	0.0361862	0.583993	FS120		ENSRNOG00000054149	NA	-0.252234	0.0452437	0.73202	FS180		ENSRNOG00000017249	Zfp366	0.302366	0.0587729	0.95036	FS360		ENSRNOG00000026661	Hcar1	0.568463	0.0253192	0.406581	BLPM
ENSRNOG00000029178	Abcc5	-0.0543995	0.389309	0.99963	FS30		ENSRNOG00000003304	Chad	0.426123	0.0563163	0.90263	FS60		ENSRNOG00000010350	Rcan2	0.138396	0.0361192	0.583993	FS120		ENSRNOG00000054722	NA	-0.306246	0.0452065	0.73202	FS180		ENSRNOG00000018228	Cog2	-0.156286	0.0590814	0.950504	FS360		ENSRNOG00000027061	Nxpe5	-0.660117	0.0252963	0.406581	BLPM
ENSRNOG00000028781	Abcc6	-0.0456693	0.80912	0.99963	FS30		ENSRNOG00000028930	Dab2	0.339651	0.0563194	0.90263	FS60		ENSRNOG00000018214	Bok	-0.14036	0.0360736	0.583993	FS120		ENSRNOG00000048812	Gpx1	0.183015	0.0454074	0.733979	FS180		ENSRNOG00000020030	Crlf1	-0.172032	0.0591499	0.950504	FS360		ENSRNOG00000001859	Sdf2l1	-0.311545	0.0253099	0.406581	BLPM
ENSRNOG00000021130	Abcc8	0.0867808	0.264875	0.99963	FS30		ENSRNOG00000047686	NA	-0.149358	0.0563351	0.90263	FS60		ENSRNOG00000031266	Siae	-0.275171	0.0361686	0.583993	FS120		ENSRNOG00000019365	Ablim3	0.289248	0.0454571	0.734093	FS180		ENSRNOG00000024523	Dnai2	0.525776	0.0590723	0.950504	FS360		ENSRNOG00000001926	Cldn1	0.420896	0.0253769	0.406743	BLPM
ENSRNOG00000036960	Abcc9	-0.0347037	0.761135	0.99963	FS30		ENSRNOG00000004566	Arhgef15	-0.408113	0.0563924	0.902701	FS60		ENSRNOG00000032765	RGD1559955	0.52929	0.036046	0.583993	FS120		ENSRNOG00000013783	Efhd2	-0.124441	0.0455451	0.734138	FS180		ENSRNOG00000046204	Tspan15	-0.202477	0.0591604	0.950504	FS360		ENSRNOG00000050067	LOC100364509	-1.052	0.0253697	0.406743	BLPM
ENSRNOG00000056524	Abcd1	-0.0100084	0.923036	0.99963	FS30		ENSRNOG00000032374	Paqr9	-0.194578	0.0564558	0.90287	FS60		ENSRNOG00000034237	Rpl39	-0.704192	0.0361102	0.583993	FS120		ENSRNOG00000018294	Hspa5	-0.191015	0.0455254	0.734138	FS180		ENSRNOG00000013596	Dimt1	0.165873	0.0593821	0.950538	FS360		ENSRNOG00000018436	Apoa5	-0.822341	0.0254658	0.407787	BLPM
ENSRNOG00000015538	Abcd2	-0.0396575	0.542422	0.99963	FS30		ENSRNOG00000000395	LOC606294	-0.120595	0.0571604	0.903502	FS60		ENSRNOG00000042929	LOC100361087	0.157197	0.0362305	0.584161	FS120		ENSRNOG00000060933	NA	-0.497705	0.0456034	0.73439	FS180		ENSRNOG00000048735	LOC100912290	-0.187845	0.0593451	0.950538	FS360		ENSRNOG00000011543	Fam118b	0.204616	0.0255985	0.408382	BLPM
ENSRNOG00000011929	Abcd3	-0.0432578	0.446563	0.99963	FS30		ENSRNOG00000001044	Aimp2	-0.202915	0.0569919	0.903502	FS60		ENSRNOG00000001494	Napa	-0.146409	0.0363247	0.584733	FS120		ENSRNOG00000018126	Abca1	-0.12378	0.0456467	0.7344	FS180		ENSRNOG00000025290	Map3k15	-0.67771	0.0593844	0.950538	FS360		ENSRNOG00000050469	LOC100912034	-0.4454	0.025594	0.408382	BLPM
ENSRNOG00000011964	Abcd4	0.202029	0.273627	0.99963	FS30		ENSRNOG00000003251	B3galt2	-0.149172	0.0572741	0.903502	FS60		ENSRNOG00000053435	NA	0.503215	0.0363338	0.584733	FS120		ENSRNOG00000002525	Ptgs2	0.123523	0.0457467	0.735159	FS180		ENSRNOG00000059224	Reps1	0.152428	0.0593666	0.950538	FS360		ENSRNOG00000051200	NA	-0.866124	0.0255765	0.408382	BLPM
ENSRNOG00000018345	Abce1	-0.0233031	0.6903	0.99963	FS30		ENSRNOG00000006916	Sardh	-0.347951	0.0572888	0.903502	FS60		ENSRNOG00000011585	Fat3	0.112568	0.036565	0.585061	FS120		ENSRNOG00000018379	Zfp688	-0.30977	0.0457793	0.735159	FS180		ENSRNOG00000052594	Hist1h2ak	-0.415942	0.059735	0.955051	FS360		ENSRNOG00000027944	Pnmal1	-0.120814	0.025561	0.408382	BLPM
ENSRNOG00000000799	Abcf1	-0.000955336	0.987282	0.99963	FS30		ENSRNOG00000010658	Cth	0.378074	0.0567988	0.903502	FS60		ENSRNOG00000015727	Loxl4	0.484515	0.0365683	0.585061	FS120		ENSRNOG00000004998	Jakmip1	-0.0993582	0.0458957	0.736196	FS180		ENSRNOG00000019028	Znrf1	-0.146246	0.0597777	0.955051	FS360		ENSRNOG00000009629	Car2	-0.194354	0.0256926	0.40891	BLPM
ENSRNOG00000010609	Abcf2	-0.0625523	0.293538	0.99963	FS30		ENSRNOG00000016284	Dmrt3	0.762335	0.0572288	0.903502	FS60		ENSRNOG00000026323	Eqtn	0.585804	0.0365757	0.585061	FS120		ENSRNOG00000052256	Dact3	-0.0963536	0.0459294	0.736196	FS180		ENSRNOG00000007645	Kcnj9	-0.117275	0.0598718	0.955663	FS360		ENSRNOG00000010171	Elk1	-0.147639	0.0257033	0.40891	BLPM
ENSRNOG00000001710	Abcf3	-0.0406406	0.513546	0.99963	FS30		ENSRNOG00000021887	Cyb561d2	-0.211391	0.0569944	0.903502	FS60		ENSRNOG00000046000	Clasrp	0.197227	0.0365918	0.585061	FS120		ENSRNOG00000007493	Xrcc2	0.301289	0.0461091	0.737703	FS180		ENSRNOG00000031325	Abi1	0.119778	0.060002	0.956248	FS360		ENSRNOG00000012521	Shisa2	0.387014	0.0256958	0.40891	BLPM
ENSRNOG00000001158	Abcg1	-0.00437339	0.943008	0.99963	FS30		ENSRNOG00000030410	Zfp958	0.245104	0.0570867	0.903502	FS60		ENSRNOG00000046318	LOC100910689	-0.312704	0.0365886	0.585061	FS120		ENSRNOG00000033608	Cd276	-0.213981	0.0460935	0.737703	FS180		ENSRNOG00000009148	Cyb5rl	-0.435458	0.06002	0.956248	FS360		ENSRNOG00000008180	Lyn	-0.193346	0.0259289	0.411733	BLPM
ENSRNOG00000007041	Abcg2	0.0729943	0.620565	0.99963	FS30		ENSRNOG00000031045	AABR07059879.1	0.22892	0.0572275	0.903502	FS60		ENSRNOG00000049615	Fam228b	0.538759	0.0364314	0.585061	FS120		ENSRNOG00000000277	Tet1	0.135907	0.0465866	0.739209	FS180		ENSRNOG00000004332	Egfr	-0.159919	0.0602096	0.958378	FS360		ENSRNOG00000012513	Pdk3	0.128983	0.0259155	0.411733	BLPM
ENSRNOG00000030216	Abcg3l1	-0.0530563	0.771226	0.99963	FS30		ENSRNOG00000046623	AABR07068455.1	-0.66001	0.0570748	0.903502	FS60		ENSRNOG00000061349	NA	0.82119	0.0364983	0.585061	FS120		ENSRNOG00000002381	Bmp3	-0.142699	0.0464909	0.739209	FS180		ENSRNOG00000008759	Csf3r	-0.324113	0.0603672	0.959814	FS360		ENSRNOG00000031178	LOC100362054	-0.622966	0.0259594	0.411835	BLPM
ENSRNOG00000039890	Abcg3l3	0.0771413	0.627193	0.99963	FS30		ENSRNOG00000048116	LOC100366140	-0.497025	0.0567852	0.903502	FS60		ENSRNOG00000019987	Scand1	-0.218956	0.036655	0.585529	FS120		ENSRNOG00000004351	Slc25a29	-0.200058	0.0465897	0.739209	FS180		ENSRNOG00000001861	Ydjc	-0.194459	0.0604118	0.959814	FS360		ENSRNOG00000012609	Trdn	-0.702989	0.0260181	0.412383	BLPM
ENSRNOG00000008862	Abcg4	-0.15334	0.0869786	0.99963	FS30		ENSRNOG00000050091	Efcab1	0.261233	0.0567971	0.903502	FS60		ENSRNOG00000057075	NA	0.75036	0.0367531	0.586553	FS120		ENSRNOG00000016960	Polr3e	0.145407	0.0462618	0.739209	FS180		ENSRNOG00000017047	Inip	0.289751	0.0611067	0.969955	FS360		ENSRNOG00000050152	Chsy3	-0.23334	0.0260575	0.412625	BLPM
ENSRNOG00000005250	Abcg5	-0.183848	0.629455	0.99963	FS30		ENSRNOG00000050910	Hmgb3	-0.436067	0.0570995	0.903502	FS60		ENSRNOG00000006118	Klf10	0.214078	0.0367944	0.586668	FS120		ENSRNOG00000034269	Ago3	-0.12144	0.0463785	0.739209	FS180		ENSRNOG00000049792	Glra3	0.463847	0.0613962	0.970955	FS360		ENSRNOG00000045920	Mcu	0.157834	0.0261028	0.41296	BLPM
ENSRNOG00000025689	Abhd1	0.00969718	0.891137	0.99963	FS30		ENSRNOG00000056558	Gabra3	0.153426	0.0567813	0.903502	FS60		ENSRNOG00000014745	Pdha1l1	-0.547239	0.0369319	0.588316	FS120		ENSRNOG00000049056	Ak1	0.0995583	0.0465826	0.739209	FS180		ENSRNOG00000009715	Me1	0.0987023	0.0613532	0.970955	FS360		ENSRNOG00000014125	Evi2b	-0.43342	0.0261315	0.413032	BLPM
ENSRNOG00000043107	Abhd10	0.148872	0.340398	0.99963	FS30		ENSRNOG00000058616	NA	0.413137	0.0566532	0.903502	FS60		ENSRNOG00000001431	Rasa4	-0.412226	0.0370088	0.588454	FS120		ENSRNOG00000055777	AABR07064980.1	-0.338132	0.0465793	0.739209	FS180		ENSRNOG00000006699	Mlh3	-0.152712	0.0612945	0.970955	FS360		ENSRNOG00000003109	Btbd17	-0.250801	0.0262114	0.413912	BLPM
[truncated: 16,153 more rows]

## Sheet: FS merged table
Ensemble ID	Gene symbol	Timepoint	log2FC vs BLAM	p-value	FDR
ENSRNOG00000007830	Apold1	FS30	3.71792	3.44e-255	5.92e-251
ENSRNOG00000003977	Dusp1	FS30	2.06311	6.32e-117	5.45e-113
ENSRNOG00000011815	Sgk1	FS60	1.25853	1.96e-55	3.34e-51
[truncated: 368 more rows]
