# Supplementary material for: Distinct regulation of hippocampal neuroplasticity and ciliary genes by corticosteroid receptors
Source: Nat Commun. 2021 Aug 6;12:4737. doi: 10.1038/s41467-021-24967-z (PMC8346558; doi:10.1038/s41467-021-24967-z)
Supplement: Supplementary file 12 — Supplementary Data 10 [file 41467_2021_24967_MOESM12_ESM.xlsx]

## Sheet: Binding + RNA Expression
MR+ RNA+ (n= 662 genes)			GR+ RNA+ (n=182 genes)			MR+ GR+ RNA+ (n= 536 genes)			MR only +, RNA+ (n= 366 genes)			GR only +, RNA+ (n= 28 genes)
ClosestGeneID	ClosestGeneName		ClosestGeneID	ClosestGeneName		ClosestGeneID	ClosestGeneName		ClosestGeneID	ClosestGeneName		ClosestGeneID	ClosestGeneName
ENSRNOG00000000595	Traf3ip2		ENSRNOG00000060626	Polk		ENSRNOG00000002305	Slc15a2		ENSRNOG00000000595	Traf3ip2		ENSRNOG00000009932	Mctp2
ENSRNOG00000000815	Smpdl3a		ENSRNOG00000011411	Adgrg6		ENSRNOG00000010389	Ndrg2		ENSRNOG00000016877	Shisa7		ENSRNOG00000007637	Acer2
ENSRNOG00000003897	Col1a1		ENSRNOG00000042960	Rgcc		ENSRNOG00000013877	Ttc23		ENSRNOG00000023322	Ostc		ENSRNOG00000012710	Ubac2
ENSRNOG00000008025	Bend5		ENSRNOG00000000024	Hebp1		ENSRNOG00000017510	Mfge8		ENSRNOG00000040110	Foxn2		ENSRNOG00000014297	Sdc4
ENSRNOG00000010308	Nr2f2		ENSRNOG00000000066	Fbxo28		ENSRNOG00000017523	H6pd		ENSRNOG00000053737	AABR07063811.1		ENSRNOG00000026186	Syde2
ENSRNOG00000015756	Nphp1		ENSRNOG00000000277	Tet1		ENSRNOG00000018920	Slc25a17		ENSRNOG00000021691	Ccdc92		ENSRNOG00000025695	Tns3
ENSRNOG00000016877	Shisa7		ENSRNOG00000000664	Tpst2		ENSRNOG00000020694	Icam5		ENSRNOG00000000042	Xpr1		ENSRNOG00000022922	Slc25a12
ENSRNOG00000023322	Ostc		ENSRNOG00000001136	Pebp1		ENSRNOG00000021463	Ppara		ENSRNOG00000000044	Tmem175		ENSRNOG00000012961	Klf7
ENSRNOG00000040110	Foxn2		ENSRNOG00000001193	Hsf2bp		ENSRNOG00000022312	Lrsam1		ENSRNOG00000000150	Dnajc1		ENSRNOG00000011058	Utrn
ENSRNOG00000053737	AABR07063811.1		ENSRNOG00000001383	Slc8b1		ENSRNOG00000027730	Nxpe1		ENSRNOG00000000583	Cdk19		ENSRNOG00000012074	Ifngr1
ENSRNOG00000021691	Ccdc92		ENSRNOG00000001847	Ccdc91		ENSRNOG00000027988	Zhx3		ENSRNOG00000000587	Rpf2		ENSRNOG00000018276	Mgat4a
ENSRNOG00000000042	Xpr1		ENSRNOG00000002106	Usp46		ENSRNOG00000033402	Gsta6		ENSRNOG00000000802	Tbc1d32		ENSRNOG00000014585	Cfap53
ENSRNOG00000000044	Tmem175		ENSRNOG00000002682	Zfp692		ENSRNOG00000019342	Sult1a1		ENSRNOG00000000936	Stx2		ENSRNOG00000014479	Cttnbp2nl
ENSRNOG00000000150	Dnajc1		ENSRNOG00000002746	Fstl1		ENSRNOG00000020361	Ip6k2		ENSRNOG00000001074	Mphosph9		ENSRNOG00000018212	Abhd17a
ENSRNOG00000000414	Cep85l		ENSRNOG00000003256	Ccng1		ENSRNOG00000019937	Kcnk1		ENSRNOG00000001103	Sdk1		ENSRNOG00000061851	Foxj3
ENSRNOG00000000582	LOC100911156		ENSRNOG00000003508	Ergic1		ENSRNOG00000042717	Ciart		ENSRNOG00000001203	Rrp1		ENSRNOG00000055562	Dkc1
ENSRNOG00000000583	Cdk19		ENSRNOG00000003687	Rgs2		ENSRNOG00000000281	Prodh1		ENSRNOG00000001228	Pofut2		ENSRNOG00000053859	Ranbp6
ENSRNOG00000000587	Rpf2		ENSRNOG00000003882	Cep350		ENSRNOG00000000395	Kifbp		ENSRNOG00000001294	Ift81		ENSRNOG00000046257	Ctdspl
ENSRNOG00000000638	Zfp365		ENSRNOG00000004437	Map2k6		ENSRNOG00000000485	Bak1		ENSRNOG00000001342	Wdr66		ENSRNOG00000031320	LOC499565
ENSRNOG00000000802	Tbc1d32		ENSRNOG00000004482	Ccdc88c		ENSRNOG00000000498	Anks1a		ENSRNOG00000001355	Taf6		ENSRNOG00000030568	Rgs12
ENSRNOG00000000936	Stx2		ENSRNOG00000004613	Gpm6b		ENSRNOG00000000695	Ssh1		ENSRNOG00000001514	Cdca7		ENSRNOG00000007047	Eps8
ENSRNOG00000001065	Cyth3		ENSRNOG00000004996	Zcrb1		ENSRNOG00000000907	Alox5ap		ENSRNOG00000001689	Arl6		ENSRNOG00000004613	Gpm6b
ENSRNOG00000001074	Mphosph9		ENSRNOG00000005434	Sptbn1		ENSRNOG00000000931	Sfswap		ENSRNOG00000001758	Tctex1d2		ENSRNOG00000004437	Map2k6
ENSRNOG00000001103	Sdk1		ENSRNOG00000006576	Bms1		ENSRNOG00000001004	Ncor2		ENSRNOG00000001958	Ift57		ENSRNOG00000003256	Ccng1
ENSRNOG00000001117	Fbxl18		ENSRNOG00000006589	Mif		ENSRNOG00000001199	Pop5		ENSRNOG00000002364	Rnf112		ENSRNOG00000002746	Fstl1
ENSRNOG00000001203	Rrp1		ENSRNOG00000007433	Cyb561		ENSRNOG00000001265	Mad1l1		ENSRNOG00000002626	Car10		ENSRNOG00000002682	Zfp692
ENSRNOG00000001228	Pofut2		ENSRNOG00000007454	Aloxe3		ENSRNOG00000001285	Atp2a2		ENSRNOG00000002736	Rabgap1l		ENSRNOG00000001193	Hsf2bp
ENSRNOG00000001254	Col6a2		ENSRNOG00000007622	Arrdc1		ENSRNOG00000001443	Rhbdd2		ENSRNOG00000002860	Ccdc181		ENSRNOG00000000024	Hebp1
ENSRNOG00000001289	LOC498154		ENSRNOG00000007705	Kcnj10		ENSRNOG00000001618	Ripk4		ENSRNOG00000002884	Blzf1
ENSRNOG00000001294	Ift81		ENSRNOG00000007744	Ehd3		ENSRNOG00000001682	Ttc3		ENSRNOG00000003183	Fmod
ENSRNOG00000001342	Wdr66		ENSRNOG00000008053	Atp8a2		ENSRNOG00000002070	Mrpl1		ENSRNOG00000003195	Caskin1
ENSRNOG00000001355	Taf6		ENSRNOG00000008224	Jdp2		ENSRNOG00000002186	Nudt9		ENSRNOG00000003247	Sde2
ENSRNOG00000001442	Por		ENSRNOG00000009184	Foxp1		ENSRNOG00000002258	Tmem150c		ENSRNOG00000003479	Rnf150
ENSRNOG00000001514	Cdca7		ENSRNOG00000009258	Cdk6		ENSRNOG00000002657	Pla2g4a		ENSRNOG00000004171	Dnah9
ENSRNOG00000001516	Rapgef4		ENSRNOG00000009812	Sbf2		ENSRNOG00000002932	Wdr19		ENSRNOG00000004520	Wdr60
ENSRNOG00000001689	Arl6		ENSRNOG00000009932	Mctp2		ENSRNOG00000003374	Ccdc85a		ENSRNOG00000004679	Fign
ENSRNOG00000001758	Tctex1d2		ENSRNOG00000010353	Dnajb6		ENSRNOG00000003407	Ptpn14		ENSRNOG00000004709	Foxn3
ENSRNOG00000001804	AABR07062513.1		ENSRNOG00000010421	Wdr91		ENSRNOG00000003821	Rptor		ENSRNOG00000004731	Ano3
ENSRNOG00000001958	Ift57		ENSRNOG00000010488	Zmiz1		ENSRNOG00000003878	Thsd7b		ENSRNOG00000004794	Rtn1
ENSRNOG00000002248	Fryl		ENSRNOG00000011058	Utrn		ENSRNOG00000004146	Coro7		ENSRNOG00000004962	Prdm4
ENSRNOG00000002318	Limch1		ENSRNOG00000011111	Cipc		ENSRNOG00000004180	Fam19a2		ENSRNOG00000005151	Dync2li1
ENSRNOG00000002364	Rnf112		ENSRNOG00000011124	AABR07067267.1		ENSRNOG00000004314	Ppm1h		ENSRNOG00000005218	Sf3a1
ENSRNOG00000002626	Car10		ENSRNOG00000011154	Adgrf5		ENSRNOG00000004327	Ddc		ENSRNOG00000005776	Bcl11b
ENSRNOG00000002736	Rabgap1l		ENSRNOG00000011216	Tbl1xr1		ENSRNOG00000004362	Rps6ka5		ENSRNOG00000005868	Ttc21b
ENSRNOG00000002821	Phlpp1		ENSRNOG00000011453	Kif6		ENSRNOG00000004387	Utp23		ENSRNOG00000005924	Dstn
ENSRNOG00000002860	Ccdc181		ENSRNOG00000011700	Ptprm		ENSRNOG00000004483	Ptprr		ENSRNOG00000006049	Rfx1
ENSRNOG00000002863	Cacna1e		ENSRNOG00000011732	Psmb7		ENSRNOG00000004589	Galnt16		ENSRNOG00000006114	LOC100910867
ENSRNOG00000002884	Blzf1		ENSRNOG00000012536	Sgms1		ENSRNOG00000005009	Zfp3		ENSRNOG00000006244	Lztfl1
ENSRNOG00000003129	Zfp496		ENSRNOG00000012655	Adamts6		ENSRNOG00000005096	Bzw2		ENSRNOG00000006327	Rcc2
ENSRNOG00000003183	Fmod		ENSRNOG00000012698	Chsy1		ENSRNOG00000005209	Spred1		ENSRNOG00000006467	Eif2b2
ENSRNOG00000003195	Caskin1		ENSRNOG00000013360	Prkcsh		ENSRNOG00000005269	Srl		ENSRNOG00000006519	Tmem107
ENSRNOG00000003247	Sde2		ENSRNOG00000013683	S1pr1		ENSRNOG00000005358	Pmm1		ENSRNOG00000006723	Itga11
ENSRNOG00000003479	Rnf150		ENSRNOG00000014297	Sdc4		ENSRNOG00000005689	Yeats4		ENSRNOG00000006921	Rbl1
ENSRNOG00000003699	Endov		ENSRNOG00000015192	Mrps5		ENSRNOG00000005883	Nek10		ENSRNOG00000007064	Zfp746
ENSRNOG00000003767	Rps6kc1		ENSRNOG00000015480	Prkcz		ENSRNOG00000005932	Megf9		ENSRNOG00000007090	Cacna1c
ENSRNOG00000004084	Fam84a		ENSRNOG00000015829	Trpm1		ENSRNOG00000006060	Matn2		ENSRNOG00000007127	Bbs5
ENSRNOG00000004111	Soat1		ENSRNOG00000016021	Lims2		ENSRNOG00000006394	Tbc1d10a		ENSRNOG00000007147	Cyp46a1
ENSRNOG00000004162	Pfkfb2		ENSRNOG00000016306	Adgrv1		ENSRNOG00000006509	Srgap3		ENSRNOG00000007336	Churc1
ENSRNOG00000004171	Dnah9		ENSRNOG00000016309	Rgp1		ENSRNOG00000006582	Aptx		ENSRNOG00000007568	Spata6
ENSRNOG00000004181	Sdccag8		ENSRNOG00000016541	Enc1		ENSRNOG00000006587	Setd3		ENSRNOG00000007684	Zc3h3
ENSRNOG00000004377	Lpin1		ENSRNOG00000016671	Dtna		ENSRNOG00000006617	Cntnap2		ENSRNOG00000007850	Mok
ENSRNOG00000004443	Sptlc3		ENSRNOG00000017600	Ptpn9		ENSRNOG00000006813	Sumf1		ENSRNOG00000008035	Cinp
ENSRNOG00000004520	Wdr60		ENSRNOG00000018077	Agpat6		ENSRNOG00000006870	Mtdh		ENSRNOG00000008145	Traf3
ENSRNOG00000004679	Fign		ENSRNOG00000018149	Smarca5		ENSRNOG00000006968	Mrpl19		ENSRNOG00000008195	Ywhaz
ENSRNOG00000004688	Rbfox2		ENSRNOG00000018212	Abhd17a		ENSRNOG00000007290	Atp1a2		ENSRNOG00000008225	AABR07064349.1
ENSRNOG00000004709	Foxn3		ENSRNOG00000018276	Mgat4a		ENSRNOG00000007330	Capzb		ENSRNOG00000008296	Tpgs1
ENSRNOG00000004731	Ano3		ENSRNOG00000018369	Prx		ENSRNOG00000007477	Edn3		ENSRNOG00000008345	Clcn6
ENSRNOG00000004794	Rtn1		ENSRNOG00000018487	Slc3a2		ENSRNOG00000008157	Syn2		ENSRNOG00000008443	RGD1306151
ENSRNOG00000004823	Dock4		ENSRNOG00000018666	Gpsm1		ENSRNOG00000008167	Abhd6		ENSRNOG00000008474	Acox3
ENSRNOG00000004962	Prdm4		ENSRNOG00000019381	Eri3		ENSRNOG00000008168	Wnt5b		ENSRNOG00000008518	Gsg1
ENSRNOG00000005133	Mapt		ENSRNOG00000019438	Rnf31		ENSRNOG00000008431	Gabbr2		ENSRNOG00000008560	Ccdc30
ENSRNOG00000005151	Dync2li1		ENSRNOG00000019697	Ankrd28		ENSRNOG00000008554	Slc9a9		ENSRNOG00000008596	Ttll9
ENSRNOG00000005218	Sf3a1		ENSRNOG00000019857	Gng7		ENSRNOG00000008593	Ryk		ENSRNOG00000008775	Lrguk
ENSRNOG00000005359	Csrnp3		ENSRNOG00000020336	Ezh1		ENSRNOG00000008673	Arpc3		ENSRNOG00000008984	Irak1bp1
ENSRNOG00000005360	Dhrs7b		ENSRNOG00000020478	Camk4		ENSRNOG00000008674	Prdm11		ENSRNOG00000008987	Rnf139
ENSRNOG00000005450	Lsm11		ENSRNOG00000020737	Cdc25a		ENSRNOG00000008797	Tmpo		ENSRNOG00000009028	Rnf126
ENSRNOG00000005561	Brinp1		ENSRNOG00000020893	Snx27		ENSRNOG00000009066	Thra		ENSRNOG00000009079	Prkar2b
ENSRNOG00000005587	Suclg1		ENSRNOG00000021103	Nrxn2		ENSRNOG00000009076	Ttpal		ENSRNOG00000009090	Dad1
ENSRNOG00000005776	Bcl11b		ENSRNOG00000021250	Rnf24		ENSRNOG00000009197	Asb4		ENSRNOG00000009206	Fezf2
ENSRNOG00000005868	Ttc21b		ENSRNOG00000021553	Nckap5		ENSRNOG00000009341	Hivep3		ENSRNOG00000009220	Tmem17
ENSRNOG00000005888	Fsip1		ENSRNOG00000021805	Rft1		ENSRNOG00000009449	Trim35		ENSRNOG00000009224	E4f1
ENSRNOG00000005924	Dstn		ENSRNOG00000022771	Arhgap23		ENSRNOG00000009882	Ppp3ca		ENSRNOG00000009495	Src
ENSRNOG00000006049	Rfx1		ENSRNOG00000022922	Slc25a12		ENSRNOG00000010037	Epb41		ENSRNOG00000009542	Kcnh5
ENSRNOG00000006093	LRRTM1		ENSRNOG00000024874	Prtfdc1		ENSRNOG00000010396	Eya3		ENSRNOG00000009548	Fpgt
ENSRNOG00000006114	LOC100910867		ENSRNOG00000025695	Tns3		ENSRNOG00000010482	Impa1		ENSRNOG00000009830	Fam204a
ENSRNOG00000006139	Stx18		ENSRNOG00000026157	RGD1562200		ENSRNOG00000010492	Sp2		ENSRNOG00000009987	Akap11
ENSRNOG00000006244	Lztfl1		ENSRNOG00000026186	Syde2		ENSRNOG00000010588	Tns2		ENSRNOG00000010194	Ift43
ENSRNOG00000006327	Rcc2		ENSRNOG00000027888	Cmss1		ENSRNOG00000010691	Cmtm3		ENSRNOG00000010370	Tnip1
ENSRNOG00000006426	Syt1		ENSRNOG00000028168	Ankrd16		ENSRNOG00000010716	Atoh8		ENSRNOG00000010397	Agbl3
ENSRNOG00000006467	Eif2b2		ENSRNOG00000028426	Mcf2l		ENSRNOG00000010830	Slc25a4		ENSRNOG00000010440	Gnal
ENSRNOG00000006519	Tmem107		ENSRNOG00000029047	Cubn		ENSRNOG00000011105	Arl15		ENSRNOG00000010587	Crnkl1
ENSRNOG00000006723	Itga11		ENSRNOG00000032871	Mlc1		ENSRNOG00000011133	Trpc4		ENSRNOG00000010649	Ctnnd2
ENSRNOG00000006853	Elavl2		ENSRNOG00000034287	Auts2l		ENSRNOG00000011394	Kif3c		ENSRNOG00000010802	Ube3d
ENSRNOG00000006921	Rbl1		ENSRNOG00000040205	Zcchc24		ENSRNOG00000011624	Kcnq2		ENSRNOG00000010950	Cep41
ENSRNOG00000007003	Mei1		ENSRNOG00000043033	Lace1		ENSRNOG00000011750	Fam180a		ENSRNOG00000010952	Ift122
ENSRNOG00000007057	Csmd2		ENSRNOG00000045843	Rusc2		ENSRNOG00000011975	Crtc3		ENSRNOG00000011007	Ube2o
ENSRNOG00000007064	Zfp746		ENSRNOG00000046257	Ctdspl		ENSRNOG00000011977	Sema5a		ENSRNOG00000011222	Dynll1
ENSRNOG00000007090	Cacna1c		ENSRNOG00000049302	Chd9		ENSRNOG00000012329	Saraf		ENSRNOG00000011282	Ppp2r1a
ENSRNOG00000007104	Itpr1		ENSRNOG00000052758	Fam49a		ENSRNOG00000012807	C1qa		ENSRNOG00000011440	Ccdc39
ENSRNOG00000007127	Bbs5		ENSRNOG00000055562	Dkc1		ENSRNOG00000012850	Kat6b		ENSRNOG00000011530	Fam188b
ENSRNOG00000007131	Paxip1		ENSRNOG00000055925	Zc3h7b		ENSRNOG00000012874	Rgma		ENSRNOG00000011709	Pum1
ENSRNOG00000007147	Cyp46a1		ENSRNOG00000059013	AABR07060519.1		ENSRNOG00000013202	Akap7		ENSRNOG00000011944	Snx10
ENSRNOG00000007327	Pars2		ENSRNOG00000060262	Prps1		ENSRNOG00000013306	Pcdh20		ENSRNOG00000012015	Lrrc49
ENSRNOG00000007336	Churc1		ENSRNOG00000061088	Atf1		ENSRNOG00000013480	Ing2		ENSRNOG00000012178	Lmbrd1
ENSRNOG00000007432	Polr3b		ENSRNOG00000061851	Foxj3		ENSRNOG00000013949	Idh2		ENSRNOG00000012424	Adam23
ENSRNOG00000007486	Atg7		ENSRNOG00000014585	Cfap53		ENSRNOG00000013962	Magi2		ENSRNOG00000012503	Dnajc16
ENSRNOG00000007568	Spata6		ENSRNOG00000007346	Grasp		ENSRNOG00000014338	Slc25a25		ENSRNOG00000012561	Arhgef10
ENSRNOG00000007570	Dera		ENSRNOG00000031420	Hyal2		ENSRNOG00000014380	Zfp788		ENSRNOG00000012568	Madd
ENSRNOG00000007684	Zc3h3		ENSRNOG00000049939	AABR07066677.1		ENSRNOG00000014424	RGD1563354		ENSRNOG00000012692	Riok2
ENSRNOG00000007699	Golga5		ENSRNOG00000026037	Plb1		ENSRNOG00000014661	Zfp385d		ENSRNOG00000012982	Map9
ENSRNOG00000007765	Frzb		ENSRNOG00000031320	LOC499565		ENSRNOG00000014692	Mogat1		ENSRNOG00000013152	Arhgap10
ENSRNOG00000007850	Mok		ENSRNOG00000032693	LOC498155		ENSRNOG00000014705	Rbm20		ENSRNOG00000013248	Wwc2
ENSRNOG00000008035	Cinp		ENSRNOG00000055666	AC142360.1		ENSRNOG00000014775	Nol4		ENSRNOG00000013343	Myg1
ENSRNOG00000008145	Traf3		ENSRNOG00000056392	AABR07009824.1		ENSRNOG00000014970	Kif17		ENSRNOG00000013653	Pdlim7
ENSRNOG00000008195	Ywhaz		ENSRNOG00000060338	Lipc		ENSRNOG00000015033	Mxd4		ENSRNOG00000013669	Pik3r4
ENSRNOG00000008225	AABR07064349.1		ENSRNOG00000011815	Sgk1		ENSRNOG00000015503	Otud7a		ENSRNOG00000013875	Fbxl17
ENSRNOG00000008296	Tpgs1		ENSRNOG00000001893	AABR07034742.1		ENSRNOG00000015713	Parva		ENSRNOG00000013892	Cby1
ENSRNOG00000008345	Clcn6		ENSRNOG00000002568	Socs1		ENSRNOG00000015741	Slc2a13		ENSRNOG00000014072	Txndc17
ENSRNOG00000008443	RGD1306151		ENSRNOG00000012428	Maf		ENSRNOG00000015932	Plgrkt		ENSRNOG00000014087	Kifc3
ENSRNOG00000008474	Acox3		ENSRNOG00000012961	Klf7		ENSRNOG00000016196	Dlgap1		ENSRNOG00000014230	Map1a
ENSRNOG00000008518	Gsg1		ENSRNOG00000028436	Rprml		ENSRNOG00000016252	Mblac2		ENSRNOG00000014323	Extl2
ENSRNOG00000008560	Ccdc30		ENSRNOG00000028648	Olig1		ENSRNOG00000016280	Btrc		ENSRNOG00000014486	Rfx3
ENSRNOG00000008596	Ttll9		ENSRNOG00000032715	AABR07010705.1		ENSRNOG00000016716	Armc3		ENSRNOG00000014526	Cars2
ENSRNOG00000008635	Mks1		ENSRNOG00000046519	AABR07072748.1		ENSRNOG00000016744	Chd6		ENSRNOG00000014584	Odf2
ENSRNOG00000008775	Lrguk		ENSRNOG00000048651	Nrtn		ENSRNOG00000016776	Extl1		ENSRNOG00000014629	Lmo1
ENSRNOG00000008984	Irak1bp1		ENSRNOG00000048656	LOC100364827		ENSRNOG00000016794	Phyhd1		ENSRNOG00000014798	RGD1309540
ENSRNOG00000008987	Rnf139		ENSRNOG00000049442	Rps28		ENSRNOG00000016872	Plppr4		ENSRNOG00000015218	Nsmce1
ENSRNOG00000008994	Arpc4		ENSRNOG00000053859	Ranbp6		ENSRNOG00000017029	Snx1		ENSRNOG00000015269	Atf7
ENSRNOG00000009028	Rnf126		ENSRNOG00000057347	Cebpb		ENSRNOG00000017087	Man1c1		ENSRNOG00000015340	Dnajc25
ENSRNOG00000009079	Prkar2b		ENSRNOG00000058555	7SK		ENSRNOG00000017172	Mvb12b		ENSRNOG00000015450	Ppp1r16a
ENSRNOG00000009090	Dad1		ENSRNOG00000059069	AABR07061378.1		ENSRNOG00000017197	Pdgfb		ENSRNOG00000015525	Zswim3
ENSRNOG00000009206	Fezf2		ENSRNOG00000059756	AABR07029023.1		ENSRNOG00000017428	Map1b		ENSRNOG00000015590	Dnaaf1
ENSRNOG00000009220	Tmem17		ENSRNOG00000001251	Grifin		ENSRNOG00000017593	Mtr		ENSRNOG00000015636	Wdr34
ENSRNOG00000009224	E4f1		ENSRNOG00000015036	Ctgf		ENSRNOG00000017660	Inpp4a		ENSRNOG00000016212	Ankfy1
ENSRNOG00000009271	Smarca4		ENSRNOG00000001172	Rnf10		ENSRNOG00000017905	Map1lc3b		ENSRNOG00000016315	Cnpy3
ENSRNOG00000009275	Kpnb1		ENSRNOG00000001484	Gatsl2		ENSRNOG00000018317	Aak1		ENSRNOG00000016748	Poll
ENSRNOG00000009421	Ivd		ENSRNOG00000003283	Rcsd1		ENSRNOG00000018602	Camta1		ENSRNOG00000017045	Zdhhc1
ENSRNOG00000009495	Src		ENSRNOG00000004131	Pkn1		ENSRNOG00000018766	Rrp8		ENSRNOG00000017057	Tbc1d22a
ENSRNOG00000009528	Sdcbp2		ENSRNOG00000004345	Daam1		ENSRNOG00000018774	Rps14		ENSRNOG00000017120	Abhd2
ENSRNOG00000009542	Kcnh5		ENSRNOG00000004873	Prkch		ENSRNOG00000018797	Myrip		ENSRNOG00000017178	Hydin
ENSRNOG00000009548	Fpgt		ENSRNOG00000008209	St3gal1		ENSRNOG00000018836	RGD1559896		ENSRNOG00000017431	RGD1304884
ENSRNOG00000009590	Stox2		ENSRNOG00000014867	Synpo2		ENSRNOG00000018870	Hapln2		ENSRNOG00000017564	Mib2
ENSRNOG00000009683	Sdcbp		ENSRNOG00000020479	Pik3c2a		ENSRNOG00000018910	Abhd11		ENSRNOG00000017583	Mapkap1
ENSRNOG00000009760	Palm		ENSRNOG00000024125	Slain1		ENSRNOG00000019154	Zmynd8		ENSRNOG00000017781	Dnajc7
ENSRNOG00000009785	Cdkn3		ENSRNOG00000027938	RGD1562037		ENSRNOG00000019326	Cfdp1		ENSRNOG00000017788	Katnal2
ENSRNOG00000009830	Fam204a		ENSRNOG00000028353	Sox13		ENSRNOG00000019525	Hspa9		ENSRNOG00000017824	Ncoa5
ENSRNOG00000009987	Akap11		ENSRNOG00000028856	Pknox2		ENSRNOG00000019579	Edc3		ENSRNOG00000017840	Pik3c3
ENSRNOG00000010189	Rps24		ENSRNOG00000030568	Rgs12		ENSRNOG00000019656	Btd		ENSRNOG00000017864	Bdp1
ENSRNOG00000010194	Ift43		ENSRNOG00000033217	Esam		ENSRNOG00000019682	Timm13		ENSRNOG00000018047	Gorasp1
ENSRNOG00000010358	Sh3rf1		ENSRNOG00000053948	AABR07026969.1		ENSRNOG00000019779	Disc1		ENSRNOG00000018075	Spcs1
ENSRNOG00000010370	Tnip1		ENSRNOG00000014479	Cttnbp2nl		ENSRNOG00000020235	Hnrnpl		ENSRNOG00000018097	Emc1
ENSRNOG00000010397	Agbl3		ENSRNOG00000018110	Svil		ENSRNOG00000020621	Dcst1		ENSRNOG00000018144	Depdc5
ENSRNOG00000010440	Gnal		ENSRNOG00000029260	Pitpnm2		ENSRNOG00000020674	Rpl27		ENSRNOG00000018309	Chd4
ENSRNOG00000010587	Crnkl1		ENSRNOG00000054344	AC120246.2		ENSRNOG00000020687	Dpf1		ENSRNOG00000018310	Eno4
ENSRNOG00000010589	Fam134b		ENSRNOG00000007545	Angptl4		ENSRNOG00000020688	Ccdc51		ENSRNOG00000018327	Fank1
ENSRNOG00000010637	Tbc1d5		ENSRNOG00000008936	Map3k6		ENSRNOG00000020716	Axl		ENSRNOG00000018337	Caly
ENSRNOG00000010649	Ctnnd2		ENSRNOG00000015225	Gramd3		ENSRNOG00000020748	Map4		ENSRNOG00000018391	Cdk2ap2
ENSRNOG00000010736	Pbx4		ENSRNOG00000015904	Wfdc1		ENSRNOG00000020797	She		ENSRNOG00000018400	Golm1
ENSRNOG00000010802	Ube3d		ENSRNOG00000001448	Hip1		ENSRNOG00000021044	Gpatch8		ENSRNOG00000018411	Pold3
ENSRNOG00000010834	Mpped1		ENSRNOG00000005365	Kcnip1		ENSRNOG00000021091	Trank1		ENSRNOG00000018529	Csnk1g2
ENSRNOG00000010950	Cep41		ENSRNOG00000007047	Eps8		ENSRNOG00000021202	Rtn3		ENSRNOG00000018932	Ccdc124
ENSRNOG00000010952	Ift122		ENSRNOG00000007062	Rin3		ENSRNOG00000021440	Pptc7		ENSRNOG00000019318	Syt3
ENSRNOG00000010960	Ankh		ENSRNOG00000011201	Cmtm8		ENSRNOG00000021581	Rapgef2		ENSRNOG00000019592	Iqca1
ENSRNOG00000010975	Adnp		ENSRNOG00000012710	Ubac2		ENSRNOG00000022402	Luzp1		ENSRNOG00000019727	Dph3
ENSRNOG00000011007	Ube2o		ENSRNOG00000016528	Ppp1r21		ENSRNOG00000022910	Emcn		ENSRNOG00000019838	Gmfg
ENSRNOG00000011134	Lama2		ENSRNOG00000018700	Mobp		ENSRNOG00000023492	Greb1l		ENSRNOG00000019915	Xrcc1
ENSRNOG00000011146	Gyg1		ENSRNOG00000022116	Gjb6		ENSRNOG00000023668	Scyl1		ENSRNOG00000020006	Wdr90
ENSRNOG00000011160	Sv2b		ENSRNOG00000028624	Kif26b		ENSRNOG00000023765	Nyap2		ENSRNOG00000020107	Stk11ip
ENSRNOG00000011222	Dynll1		ENSRNOG00000046889	Dbi		ENSRNOG00000023908	Egfem1		ENSRNOG00000020142	Gdf1
ENSRNOG00000011282	Ppp2r1a		ENSRNOG00000049560	Glul		ENSRNOG00000024322	Shroom2		ENSRNOG00000020456	Nucb2
ENSRNOG00000011294	Usp33		ENSRNOG00000049937	Pdxk		ENSRNOG00000024482	Tnrc18		ENSRNOG00000020474	LOC364561
ENSRNOG00000011440	Ccdc39		ENSRNOG00000049970	RGD1566085		ENSRNOG00000024726	Kdm4d		ENSRNOG00000020532	Kcnq1
ENSRNOG00000011530	Fam188b		ENSRNOG00000010524	Cryab		ENSRNOG00000025121	Pla2g3		ENSRNOG00000020693	Tmem138
ENSRNOG00000011709	Pum1		ENSRNOG00000007637	Acer2		ENSRNOG00000025324	Spire1		ENSRNOG00000020875	Celf3
ENSRNOG00000011944	Snx10		ENSRNOG00000012074	Ifngr1		ENSRNOG00000025523	RGD1564887		ENSRNOG00000020891	Kif9
ENSRNOG00000011945	Cyfip1		ENSRNOG00000045941	Susd6		ENSRNOG00000026447	Disp3		ENSRNOG00000021175	Otub1
ENSRNOG00000012015	Lrrc49		ENSRNOG00000021268	1110034G24Rik		ENSRNOG00000026466	Lrrtm3		ENSRNOG00000021179	Naa40
ENSRNOG00000012030	Wwox		ENSRNOG00000059091	AABR07024932.1		ENSRNOG00000026748	Dennd2a		ENSRNOG00000021312	Dnaaf5
ENSRNOG00000012148	Trio		ENSRNOG00000011696	Lifr		ENSRNOG00000027264	Dagla		ENSRNOG00000021399	RGD1306954
ENSRNOG00000012178	Lmbrd1		ENSRNOG00000021318	Epas1		ENSRNOG00000027697	Nmnat2		ENSRNOG00000022347	Fam173b
ENSRNOG00000012207	Dst		ENSRNOG00000014187	Igf1r		ENSRNOG00000028390	Hhipl1		ENSRNOG00000022822	Fam169b
ENSRNOG00000012236	Hddc3		ENSRNOG00000056135	Tsc22d3		ENSRNOG00000028417	Neurod2		ENSRNOG00000023346	Rsg1
ENSRNOG00000012325	Adk					ENSRNOG00000028670	RGD1562726		ENSRNOG00000023566	Vwa3b
ENSRNOG00000012422	Tnik					ENSRNOG00000028730	Lcn12		ENSRNOG00000023661	Celf2
ENSRNOG00000012424	Adam23					ENSRNOG00000029028	Mknk2		ENSRNOG00000024085	Tmem237
ENSRNOG00000012503	Dnajc16					ENSRNOG00000029308	Lrmp		ENSRNOG00000024468	Traf3ip1
ENSRNOG00000012561	Arhgef10					ENSRNOG00000030404	Arrb1		ENSRNOG00000024557	Cep112
ENSRNOG00000012568	Madd					ENSRNOG00000030408	Dnajb12		ENSRNOG00000024602	Plekha7
ENSRNOG00000012692	Riok2					ENSRNOG00000030572	Smc5		ENSRNOG00000024852	Tmx4
ENSRNOG00000012950	Efr3b					ENSRNOG00000030719	Csmd1		ENSRNOG00000024945	Dusp18
ENSRNOG00000012982	Map9					ENSRNOG00000030775	Adarb2		ENSRNOG00000024952	Atp8b1
ENSRNOG00000013039	Add1					ENSRNOG00000030910	Grik4		ENSRNOG00000025030	Dffb
ENSRNOG00000013046	LOC100361830					ENSRNOG00000031778	Mef2d		ENSRNOG00000025643	Ccdc13
ENSRNOG00000013085	Nkain3					ENSRNOG00000031814	Sort1		ENSRNOG00000025716	Lsm10
ENSRNOG00000013152	Arhgap10					ENSRNOG00000032183	Scmh1		ENSRNOG00000026128	Cpne8
ENSRNOG00000013248	Wwc2					ENSRNOG00000032590	Ttc28		ENSRNOG00000026296	Saxo2
ENSRNOG00000013263	Ccdc151					ENSRNOG00000032699	Ttyh1		ENSRNOG00000026420	Iqcg
ENSRNOG00000013343	Myg1					ENSRNOG00000032929	Incenp		ENSRNOG00000026610	Akirin1
ENSRNOG00000013423	Npap60					ENSRNOG00000033522	Prdm2		ENSRNOG00000026821	Arhgap42
ENSRNOG00000013562	Ndfip1					ENSRNOG00000034254	Actb		ENSRNOG00000026978	Oscp1
ENSRNOG00000013653	Pdlim7					ENSRNOG00000036663	Foxk2		ENSRNOG00000026979	RGD1561444
ENSRNOG00000013669	Pik3r4					ENSRNOG00000036964	Ralgapa2		ENSRNOG00000027115	Zc2hc1c
ENSRNOG00000013875	Fbxl17					ENSRNOG00000037085	Xirp1		ENSRNOG00000027204	Map6
ENSRNOG00000013892	Cby1					ENSRNOG00000037418	Inca1		ENSRNOG00000027550	Mzf1
ENSRNOG00000014007	Gfod1					ENSRNOG00000037851	Spidr		ENSRNOG00000027617	Ttc26
ENSRNOG00000014072	Txndc17					ENSRNOG00000038436	RGD1307100		ENSRNOG00000028075	LOC360479
ENSRNOG00000014087	Kifc3					ENSRNOG00000038881	Hcls1		ENSRNOG00000028238	Sh3bgr
ENSRNOG00000014230	Map1a					ENSRNOG00000038987	LOC498084		ENSRNOG00000028753	B9d2
ENSRNOG00000014274	Trit1					ENSRNOG00000039024	Spice1		ENSRNOG00000029394	Dusp8
ENSRNOG00000014323	Extl2					ENSRNOG00000039152	Frem3		ENSRNOG00000029837	Cfap54
ENSRNOG00000014373	Trim66					ENSRNOG00000042274	Fbxo31		ENSRNOG00000030319	Morn2
ENSRNOG00000014443	Pde5a					ENSRNOG00000042623	Sh2d4b		ENSRNOG00000031247	Lekr1
ENSRNOG00000014486	Rfx3					ENSRNOG00000042855	Ahdc1		ENSRNOG00000031536	Syndig1
ENSRNOG00000014526	Cars2					ENSRNOG00000043077	Zfpm1		ENSRNOG00000032009	LOC499643
ENSRNOG00000014530	Nav2					ENSRNOG00000043098	Mt2A		ENSRNOG00000032070	Dync2h1
ENSRNOG00000014584	Odf2					ENSRNOG00000045553	Proser2		ENSRNOG00000032297	Msmo1
ENSRNOG00000014629	Lmo1					ENSRNOG00000045574	Morn3		ENSRNOG00000032735	Srek1
ENSRNOG00000014798	RGD1309540					ENSRNOG00000047046	Plin4		ENSRNOG00000033426	Cdc37
ENSRNOG00000015080	Wdfy1					ENSRNOG00000047386	Smg1		ENSRNOG00000033508	Mink1
ENSRNOG00000015218	Nsmce1					ENSRNOG00000047761	Zfp326		ENSRNOG00000033575	Emid1
ENSRNOG00000015269	Atf7					ENSRNOG00000047768	Lamb2		ENSRNOG00000033906	Zfp667
ENSRNOG00000015288	Dip2c					ENSRNOG00000048430	Myo18b		ENSRNOG00000036697	Mafg
ENSRNOG00000015340	Dnajc25					ENSRNOG00000048898	Wasf3		ENSRNOG00000037718	Cfap52
ENSRNOG00000015450	Ppp1r16a					ENSRNOG00000049361	Gas7		ENSRNOG00000038819	RGD1564308
ENSRNOG00000015525	Zswim3					ENSRNOG00000049397	AABR07049880.1		ENSRNOG00000039587	Wdr13
ENSRNOG00000015590	Dnaaf1					ENSRNOG00000049784	Tsnax		ENSRNOG00000039730	Orai3
ENSRNOG00000015636	Wdr34					ENSRNOG00000051169	Clnk		ENSRNOG00000039850	Pigp
ENSRNOG00000015675	Nell1					ENSRNOG00000051256	R3hcc1l		ENSRNOG00000042179	Cfap20
ENSRNOG00000015903	Add2					ENSRNOG00000051952	Tes		ENSRNOG00000042201	Efcab2
ENSRNOG00000015977	Zfp609					ENSRNOG00000053961	Med9		ENSRNOG00000042333	Dnal1
ENSRNOG00000016047	Macf1					ENSRNOG00000054709	AABR07061382.2		ENSRNOG00000042929	LOC100361087
ENSRNOG00000016212	Ankfy1					ENSRNOG00000056493	Mybpc1		ENSRNOG00000042932	Ttc27
ENSRNOG00000016315	Cnpy3					ENSRNOG00000056572	AABR07062915.1		ENSRNOG00000045541	LOC687399
ENSRNOG00000016358	Apba2					ENSRNOG00000056716	Zbtb20		ENSRNOG00000045583	AABR07002068.1
ENSRNOG00000016427	Letm1					ENSRNOG00000058077	AABR07001068.1		ENSRNOG00000045791	Eif4a3
ENSRNOG00000016483	Myo16					ENSRNOG00000058202	Ppp2r2c		ENSRNOG00000046345	Rpn1
ENSRNOG00000016550	Dclk2					ENSRNOG00000058456	AABR07051177.1		ENSRNOG00000047134	Gtf2f1
ENSRNOG00000016562	Zfp191					ENSRNOG00000059942	AABR07021714.1		ENSRNOG00000047261	LOC100911918
ENSRNOG00000016627	Eya4					ENSRNOG00000060723	Copb2		ENSRNOG00000047531	Ccdc57
ENSRNOG00000016689	Fanci					ENSRNOG00000061490	AABR07056605.1		ENSRNOG00000048363	Dnah5
ENSRNOG00000016748	Poll					ENSRNOG00000061572	Smarcd1		ENSRNOG00000048509	Ubxn6
ENSRNOG00000016948	Nhlrc2					ENSRNOG00000061857	Mgst2		ENSRNOG00000048848	Ccdc9
ENSRNOG00000016973	RGD1307262					ENSRNOG00000061917	AABR07042840.1		ENSRNOG00000049219	Rnf187
ENSRNOG00000016987	Pstpip2					ENSRNOG00000061925	AABR07059159.1		ENSRNOG00000049814	Rbm39
ENSRNOG00000017045	Zdhhc1					ENSRNOG00000000184	Tmprss6		ENSRNOG00000049862	Rnf157
ENSRNOG00000017057	Tbc1d22a					ENSRNOG00000011751	Ncdn		ENSRNOG00000049876	Prkar1a
ENSRNOG00000017120	Abhd2					ENSRNOG00000012240	Supt6h		ENSRNOG00000050091	Efcab1
ENSRNOG00000017178	Hydin					ENSRNOG00000039856	Lrrc73		ENSRNOG00000051507	Azin2
ENSRNOG00000017410	Loxhd1					ENSRNOG00000049792	Glra3		ENSRNOG00000051650	Ywhaq
ENSRNOG00000017422	Ambra1					ENSRNOG00000051423	AABR07024790.1		ENSRNOG00000051792	LOC689959
ENSRNOG00000017431	RGD1304884					ENSRNOG00000052455	AABR07037729.1		ENSRNOG00000052688	Dnah2
ENSRNOG00000017564	Mib2					ENSRNOG00000057821	AABR07015165.1		ENSRNOG00000052704	Atp6v0a2
ENSRNOG00000017583	Mapkap1					ENSRNOG00000007017	Tmc2		ENSRNOG00000055471	Ywhah
ENSRNOG00000017781	Dnajc7					ENSRNOG00000022536	Efcab5		ENSRNOG00000056012	Syt16
ENSRNOG00000017788	Katnal2					ENSRNOG00000052924	AABR07007863.1		ENSRNOG00000056362	Ttll13
ENSRNOG00000017824	Ncoa5					ENSRNOG00000057406	AABR07048321.1		ENSRNOG00000056643	Cdh8
ENSRNOG00000017840	Pik3c3					ENSRNOG00000058693	AABR07050061.1		ENSRNOG00000057221	Scn3b
ENSRNOG00000017864	Bdp1					ENSRNOG00000058900	AABR07067076.1		ENSRNOG00000057275	AABR07059024.1
ENSRNOG00000017940	Rere					ENSRNOG00000060245	Aff1-as1		ENSRNOG00000057934	Tmx1
ENSRNOG00000017960	Deaf1					ENSRNOG00000061363	AABR07056438.1		ENSRNOG00000058068	Obscn
ENSRNOG00000018047	Gorasp1					ENSRNOG00000037039	RGD1306186		ENSRNOG00000059262	AABR07024786.1
ENSRNOG00000018075	Spcs1					ENSRNOG00000051263	Dthd1		ENSRNOG00000059401	AABR07030897.1
ENSRNOG00000018097	Emc1					ENSRNOG00000060618	AABR07027267.1		ENSRNOG00000060008	Cog7
ENSRNOG00000018144	Depdc5					ENSRNOG00000049900	Irf2bp2		ENSRNOG00000060528	Cacna1g
ENSRNOG00000018158	Tmem181					ENSRNOG00000013179	Tinagl1		ENSRNOG00000060588	AC128154.1
ENSRNOG00000018309	Chd4					ENSRNOG00000004423	Zfp238		ENSRNOG00000060950	AABR07046961.1
ENSRNOG00000018310	Eno4					ENSRNOG00000007420	Hrh1		ENSRNOG00000061118	AABR07012047.1
ENSRNOG00000018327	Fank1					ENSRNOG00000012333	Kbtbd11		ENSRNOG00000061146	Gar1
ENSRNOG00000018337	Caly					ENSRNOG00000013090	Gadd45g		ENSRNOG00000061315	AABR07002928.1
ENSRNOG00000018391	Cdk2ap2					ENSRNOG00000016444	AABR07067506.1		ENSRNOG00000061472	AABR07033720.1
ENSRNOG00000018400	Golm1					ENSRNOG00000019719	Kcna5		ENSRNOG00000019096	Hsd17b3
ENSRNOG00000018411	Pold3					ENSRNOG00000021705	Zfp664		ENSRNOG00000031146	Slco6d1
ENSRNOG00000018529	Csnk1g2					ENSRNOG00000023946	Tmem261		ENSRNOG00000042162	Wfdc3
ENSRNOG00000018853	Slc28a3					ENSRNOG00000028611	AABR07037203.1		ENSRNOG00000051262	Tmc1
ENSRNOG00000018932	Ccdc124					ENSRNOG00000033736	Diras3		ENSRNOG00000051805	AABR07044408.1
ENSRNOG00000019105	Dpp8					ENSRNOG00000038449	Tigd2		ENSRNOG00000052798	AABR07072775.1
ENSRNOG00000019161	Cpeb1					ENSRNOG00000046325	AABR07031768.1		ENSRNOG00000016907	Ppp5c
ENSRNOG00000019318	Syt3					ENSRNOG00000047257	Tmem185b		ENSRNOG00000023896	Dusp6
ENSRNOG00000019403	Afap1l1					ENSRNOG00000048129	LOC682102		ENSRNOG00000002946	Socs3
ENSRNOG00000019592	Iqca1					ENSRNOG00000048239	Cxcr1		ENSRNOG00000004284	Btg1
ENSRNOG00000019727	Dph3					ENSRNOG00000053044	AABR07012775.1		ENSRNOG00000004487	Nek2
ENSRNOG00000019754	Gdap2					ENSRNOG00000054854	LOC691716		ENSRNOG00000006575	Ccdc96
ENSRNOG00000019785	Phtf1					ENSRNOG00000055021	U6atac		ENSRNOG00000007520	Zcchc3
ENSRNOG00000019838	Gmfg					ENSRNOG00000057279	AABR07006566.1		ENSRNOG00000007668	Mafa
ENSRNOG00000019915	Xrcc1					ENSRNOG00000061345	AABR07027243.1		ENSRNOG00000008337	Gjd2
ENSRNOG00000019992	Cnbd2					ENSRNOG00000061763	AABR07012039.1		ENSRNOG00000009902	Lrrc46
ENSRNOG00000020006	Wdr90					ENSRNOG00000027574	AABR07053879.1		ENSRNOG00000010553	Pnma1
ENSRNOG00000020107	Stk11ip					ENSRNOG00000007830	Apold1		ENSRNOG00000014908	Sf3b5
ENSRNOG00000020142	Gdf1					ENSRNOG00000012494	Kctd14		ENSRNOG00000019568	Jund
ENSRNOG00000020333	Cirh1a					ENSRNOG00000016848	Fzd4		ENSRNOG00000021750	Id1
ENSRNOG00000020456	Nucb2					ENSRNOG00000027724	Plekhf1		ENSRNOG00000021945	Ccdc184
ENSRNOG00000020474	LOC364561					ENSRNOG00000059449	Metazoa_SRP		ENSRNOG00000025287	RGD1565611
ENSRNOG00000020527	Drap1					ENSRNOG00000059651	7SK		ENSRNOG00000027722	H1fx
ENSRNOG00000020532	Kcnq1					ENSRNOG00000012956	Tgm2		ENSRNOG00000027942	Eps8l1
ENSRNOG00000020693	Tmem138					ENSRNOG00000014548	Nedd9		ENSRNOG00000030180	Lrrc10b
ENSRNOG00000020848	Adck4					ENSRNOG00000052391	Sh3bp5		ENSRNOG00000032376	LOC688765
ENSRNOG00000020875	Celf3					ENSRNOG00000000540	Btbd9		ENSRNOG00000047928	AABR07048653.1
ENSRNOG00000020891	Kif9					ENSRNOG00000001128	Tesc		ENSRNOG00000050046	AABR07018226.1
ENSRNOG00000021144	Cebpg					ENSRNOG00000001729	Xxylt1		ENSRNOG00000050289	Cstf2t
ENSRNOG00000021175	Otub1					ENSRNOG00000002152	Dcun1d4		ENSRNOG00000050367	AABR07019093.1
ENSRNOG00000021179	Naa40					ENSRNOG00000005228	Gnptab		ENSRNOG00000053299	SCARNA6
ENSRNOG00000021223	Ptpra					ENSRNOG00000005274	Vrk1		ENSRNOG00000053474	AC118434.1
ENSRNOG00000021259	Prnp					ENSRNOG00000005371	Klhl29		ENSRNOG00000054183	MIMT1_1
ENSRNOG00000021312	Dnaaf5					ENSRNOG00000006527	Slc6a1		ENSRNOG00000054961	AABR07005779.3
ENSRNOG00000021399	RGD1306954					ENSRNOG00000007172	Map4k3		ENSRNOG00000055887	AABR07056643.2
ENSRNOG00000021704	LOC684238					ENSRNOG00000007478	Cry2		ENSRNOG00000059169	AABR07054554.1
ENSRNOG00000021776	Cenpc					ENSRNOG00000007687	Sema7a		ENSRNOG00000008015	Fos
ENSRNOG00000022347	Fam173b					ENSRNOG00000008187	Ubash3b		ENSRNOG00000004110	Trib2
ENSRNOG00000022432	Tmem59l					ENSRNOG00000010266	Cd180		ENSRNOG00000005067	LOC100911319
ENSRNOG00000022822	Fam169b					ENSRNOG00000010284	St3gal5		ENSRNOG00000000635	Arid5b
ENSRNOG00000023107	Yeats2					ENSRNOG00000012095	Pkia		ENSRNOG00000001079	Daglb
ENSRNOG00000023258	Nfkb1					ENSRNOG00000012192	Znf740		ENSRNOG00000005902	Ccdc34
ENSRNOG00000023346	Rsg1					ENSRNOG00000012708	Ptchd4		ENSRNOG00000006803	Dnajc10
ENSRNOG00000023561	LOC100361584					ENSRNOG00000013064	Lrp8		ENSRNOG00000007887	Elk4
ENSRNOG00000023566	Vwa3b					ENSRNOG00000013920	Arhgap26		ENSRNOG00000007920	Ssbp3
ENSRNOG00000023589	Gpr107					ENSRNOG00000014660	Usp53		ENSRNOG00000009264	Erc1
ENSRNOG00000023661	Celf2					ENSRNOG00000014758	Lgi1		ENSRNOG00000009523	Rab11fip2
ENSRNOG00000024085	Tmem237					ENSRNOG00000015257	Coro2b		ENSRNOG00000010330	Mark3
ENSRNOG00000024101	Phkb					ENSRNOG00000016244	Mical2		ENSRNOG00000011858	Unc5d
ENSRNOG00000024335	Fastkd1					ENSRNOG00000016423	Tacc1		ENSRNOG00000013869	Kcnj4
ENSRNOG00000024460	Tarsl2					ENSRNOG00000016553	Vwa5b1		ENSRNOG00000017166	Mycbp
ENSRNOG00000024468	Traf3ip1					ENSRNOG00000016791	Chka		ENSRNOG00000017445	Tubb2b
ENSRNOG00000024557	Cep112					ENSRNOG00000017020	Inpp5d		ENSRNOG00000018000	Ranbp10
ENSRNOG00000024602	Plekha7					ENSRNOG00000017438	Gfra1		ENSRNOG00000018631	Enkur
ENSRNOG00000024728	Arhgap22					ENSRNOG00000018830	Aff3		ENSRNOG00000021046	Sult2b1
ENSRNOG00000024852	Tmx4					ENSRNOG00000019120	Hmgcs2		ENSRNOG00000021130	Abcc8
ENSRNOG00000024945	Dusp18					ENSRNOG00000019134	Htr4		ENSRNOG00000022694	Plekhg5
ENSRNOG00000024952	Atp8b1					ENSRNOG00000019181	Synpo		ENSRNOG00000025406	Iqgap2
ENSRNOG00000025030	Dffb					ENSRNOG00000020703	Sipa1l3		ENSRNOG00000030920	Rtn4r
ENSRNOG00000025174	Kat6a					ENSRNOG00000020915	Setd2		ENSRNOG00000036841	Cbx5
ENSRNOG00000025274	Hexb					ENSRNOG00000022066	Fam117b		ENSRNOG00000051564	Rap2a
ENSRNOG00000025394	Tanc1					ENSRNOG00000024711	Sdk2		ENSRNOG00000058522	Fam214a
ENSRNOG00000025584	Agap2					ENSRNOG00000025612	Sez6l		ENSRNOG00000000500	Scube3
ENSRNOG00000025643	Ccdc13					ENSRNOG00000028097	Slc7a14		ENSRNOG00000009329	Nr1d1
ENSRNOG00000025716	Lsm10					ENSRNOG00000028255	Usp36		ENSRNOG00000046667	Fosb
ENSRNOG00000026128	Cpne8					ENSRNOG00000028362	Unc80		ENSRNOG00000000581	Cdc40
ENSRNOG00000026252	E2f7					ENSRNOG00000030714	Bsn		ENSRNOG00000013674	Megf10
ENSRNOG00000026296	Saxo2					ENSRNOG00000036698	Nploc4		ENSRNOG00000016612	Trim36
ENSRNOG00000026420	Iqcg					ENSRNOG00000038976	Galntl6		ENSRNOG00000026589	Dpy19l1
ENSRNOG00000026432	Syt7					ENSRNOG00000046874	Snx9		ENSRNOG00000043186	Ppil6
ENSRNOG00000026610	Akirin1					ENSRNOG00000054560	Sh2d3c		ENSRNOG00000051615	Hmgn2
ENSRNOG00000026807	LOC362863					ENSRNOG00000000521	Cdkn1a		ENSRNOG00000058478	Mapk8ip1
ENSRNOG00000026821	Arhgap42					ENSRNOG00000007302	Fbn1		ENSRNOG00000018217	Syt5
ENSRNOG00000026978	Oscp1					ENSRNOG00000014205	Klf2		ENSRNOG00000010746	Rpl32
ENSRNOG00000026979	RGD1561444					ENSRNOG00000016566	Arhgap39		ENSRNOG00000060905	AC111831.2
ENSRNOG00000027115	Zc2hc1c					ENSRNOG00000058388	Zfp36		ENSRNOG00000056996	Ccdc108
ENSRNOG00000027204	Map6					ENSRNOG00000007324	Plxna2		ENSRNOG00000016697	Lrrc56
ENSRNOG00000027228	Mogat2					ENSRNOG00000019009	Arrdc2		ENSRNOG00000018553	Pitpnm1
ENSRNOG00000027341	Tenm2					ENSRNOG00000003269	Atp6v0e1		ENSRNOG00000018164	Spcs2
ENSRNOG00000027550	Mzf1					ENSRNOG00000010219	Ralgds		ENSRNOG00000007029	Dnaja1
ENSRNOG00000027617	Ttc26					ENSRNOG00000011407	Pragmin		ENSRNOG00000020617	Mus81
ENSRNOG00000028075	LOC360479					ENSRNOG00000021256	Adra1d		ENSRNOG00000001876	Ccdc74a
ENSRNOG00000028238	Sh3bgr					ENSRNOG00000031167	Srxn1		ENSRNOG00000019254	Dyrk1b
ENSRNOG00000028753	B9d2					ENSRNOG00000033663	P4ha2		ENSRNOG00000001057	Ctxn1
ENSRNOG00000029394	Dusp8					ENSRNOG00000056228	Atp10a		ENSRNOG00000015597	LOC100125364
ENSRNOG00000029837	Cfap54					ENSRNOG00000059215	Pqlc1		ENSRNOG00000061254	AABR07015042.1
ENSRNOG00000030319	Morn2					ENSRNOG00000000299	Foxo3		ENSRNOG00000000432	Fkbpl
ENSRNOG00000031247	Lekr1					ENSRNOG00000002072	Eva1c		ENSRNOG00000005037	Kif18a
ENSRNOG00000031269	RGD1304694					ENSRNOG00000004200	Sybu		ENSRNOG00000055832	AABR07061237.1
ENSRNOG00000031536	Syndig1					ENSRNOG00000005333	Azin1		ENSRNOG00000008061	Nuak1
ENSRNOG00000031700	Map3k5					ENSRNOG00000005353	Rybp		ENSRNOG00000001237	Cabin1
ENSRNOG00000032009	LOC499643					ENSRNOG00000006378	Mga		ENSRNOG00000014290	Grm1
ENSRNOG00000032070	Dync2h1					ENSRNOG00000006807	Aldob		ENSRNOG00000016722	Xpo6
ENSRNOG00000032297	Msmo1					ENSRNOG00000007422	Vav2		ENSRNOG00000019271	Ulk4
ENSRNOG00000032472	Adgrg2					ENSRNOG00000007590	Eya1		ENSRNOG00000009149	Jam3
ENSRNOG00000032684	Ccdc60					ENSRNOG00000008190	Pnpla7		ENSRNOG00000051888	AABR07007775.1
ENSRNOG00000032735	Srek1					ENSRNOG00000009005	Slco2a1
ENSRNOG00000032778	Bub1					ENSRNOG00000009440	Gucy1b2
ENSRNOG00000033426	Cdc37					ENSRNOG00000009957	Slc25a13
ENSRNOG00000033508	Mink1					ENSRNOG00000010210	Slc7a11
ENSRNOG00000033575	Emid1					ENSRNOG00000010350	Rcan2
ENSRNOG00000033906	Zfp667					ENSRNOG00000010984	Anxa11
ENSRNOG00000036697	Mafg					ENSRNOG00000011044	Clmn
ENSRNOG00000037476	Galnt9					ENSRNOG00000011550	Kcnab2
ENSRNOG00000037566	RGD1560398					ENSRNOG00000013585	Nmnat3
ENSRNOG00000037718	Cfap52					ENSRNOG00000015514	Bcat1
ENSRNOG00000038819	RGD1564308					ENSRNOG00000016949	Slc25a33
ENSRNOG00000039587	Wdr13					ENSRNOG00000018569	Ahcyl1
ENSRNOG00000039730	Orai3					ENSRNOG00000020179	Nt5c2
ENSRNOG00000039850	Pigp					ENSRNOG00000020533	Htra1
ENSRNOG00000039924	Triqk					ENSRNOG00000021255	Smox
ENSRNOG00000042179	Cfap20					ENSRNOG00000030124	Ptpn11
ENSRNOG00000042201	Efcab2					ENSRNOG00000033261	Fam107a
ENSRNOG00000042333	Dnal1					ENSRNOG00000045743	Etnppl
ENSRNOG00000042929	LOC100361087					ENSRNOG00000050997	Ifrd1
ENSRNOG00000042932	Ttc27					ENSRNOG00000051204	Dopey2
ENSRNOG00000043357	Zfp407					ENSRNOG00000053640	Kcng2
ENSRNOG00000043381	Cyth1					ENSRNOG00000053803	AABR07058656.1
ENSRNOG00000045541	LOC687399					ENSRNOG00000056826	Arap2
ENSRNOG00000045583	AABR07002068.1					ENSRNOG00000057996	Phactr3
ENSRNOG00000045791	Eif4a3					ENSRNOG00000001730	Acap2
ENSRNOG00000045918	Jarid2					ENSRNOG00000019659	Aspa
ENSRNOG00000045931	Sik3					ENSRNOG00000020811	Il6r
ENSRNOG00000046227	Tprg1l					ENSRNOG00000006972	Zfp189
ENSRNOG00000046345	Rpn1					ENSRNOG00000007284	Slc2a1
ENSRNOG00000046639	Itgae					ENSRNOG00000010967	Cdc37l1
ENSRNOG00000046741	Itsn2					ENSRNOG00000012475	Prr5
ENSRNOG00000047134	Gtf2f1					ENSRNOG00000014215	Klf9
ENSRNOG00000047261	LOC100911918					ENSRNOG00000017198	Hif3a
ENSRNOG00000047531	Ccdc57					ENSRNOG00000017319	Mertk
ENSRNOG00000048363	Dnah5					ENSRNOG00000020254	Per2
ENSRNOG00000048509	Ubxn6					ENSRNOG00000050500	Tob2
ENSRNOG00000048848	Ccdc9					ENSRNOG00000055305	Parvb
ENSRNOG00000049219	Rnf187					ENSRNOG00000058186	Errfi1
ENSRNOG00000049370	Lsm6					ENSRNOG00000000307	Mical1
ENSRNOG00000049814	Rbm39					ENSRNOG00000010557	Smarcd2
ENSRNOG00000049862	Rnf157					ENSRNOG00000005348	Pamr1
ENSRNOG00000049876	Prkar1a					ENSRNOG00000009646	Nyx
ENSRNOG00000050091	Efcab1					ENSRNOG00000011203	Farp1
ENSRNOG00000050713	AABR07033279.1					ENSRNOG00000018229	Slc45a1
ENSRNOG00000051261	Rn60_13_0822.1					ENSRNOG00000018557	Cdh22
ENSRNOG00000051507	Azin2					ENSRNOG00000059705	Elmo1
ENSRNOG00000051650	Ywhaq					ENSRNOG00000004282	Arl4a
ENSRNOG00000051671	Herc1					ENSRNOG00000033346	LOC100361636
ENSRNOG00000051792	LOC689959					ENSRNOG00000051612	AABR07044570.1
ENSRNOG00000052310	Pkd1l3					ENSRNOG00000014182	Tns1
ENSRNOG00000052688	Dnah2					ENSRNOG00000018839	Ntrk2
ENSRNOG00000052704	Atp6v0a2					ENSRNOG00000025764	Mt1
ENSRNOG00000053079	AC117889.1					ENSRNOG00000032659	Plcl1
ENSRNOG00000053200	Dock10					ENSRNOG00000042189	Rab31
ENSRNOG00000053448	Rn60_10_0892.1					ENSRNOG00000007390	Nfkbia
ENSRNOG00000053706	Lonrf1					ENSRNOG00000022523	Fkbp5
ENSRNOG00000054314	Kcng1					ENSRNOG00000051548	Lmod1
ENSRNOG00000055471	Ywhah					ENSRNOG00000009419	Ptprg
ENSRNOG00000055591	AABR07049491.1					ENSRNOG00000000894	Fry
ENSRNOG00000056012	Syt16					ENSRNOG00000002969	Itpkb
ENSRNOG00000056156	Tmem57					ENSRNOG00000004269	Myt1l
ENSRNOG00000056243	ST7					ENSRNOG00000004364	Bre
ENSRNOG00000056362	Ttll13					ENSRNOG00000006235	Nell2
ENSRNOG00000056643	Cdh8					ENSRNOG00000006661	Rad51c
ENSRNOG00000056894	St6galnac3					ENSRNOG00000007660	Fntb
ENSRNOG00000057221	Scn3b					ENSRNOG00000008219	Ccdc33
ENSRNOG00000057275	AABR07059024.1					ENSRNOG00000008986	Diaph3
ENSRNOG00000057729	Strip2					ENSRNOG00000011969	Dock9
ENSRNOG00000057852	Cacng6					ENSRNOG00000012175	Nfatc2
ENSRNOG00000057934	Tmx1					ENSRNOG00000014454	Ap1m1
ENSRNOG00000058003	Spon1					ENSRNOG00000014806	Pnkd
ENSRNOG00000058068	Obscn					ENSRNOG00000014869	Wdr31
ENSRNOG00000058643	Zfp281					ENSRNOG00000015249	RGD1562299
ENSRNOG00000058790	Fam120b					ENSRNOG00000015614	Ppp1r16b
ENSRNOG00000059262	AABR07024786.1					ENSRNOG00000019843	St3gal3
ENSRNOG00000059401	AABR07030897.1					ENSRNOG00000024221	Mettl24
ENSRNOG00000059429	AABR07035506.1					ENSRNOG00000024560	Npap60
ENSRNOG00000059919	Mtg2					ENSRNOG00000024595	Cers6
ENSRNOG00000060008	Cog7					ENSRNOG00000026705	Dgki
ENSRNOG00000060196	AABR07035926.2					ENSRNOG00000028430	LOC257650
ENSRNOG00000060528	Cacna1g					ENSRNOG00000031287	Cacna2d3
ENSRNOG00000060588	AC128154.1					ENSRNOG00000032410	Mtus2
ENSRNOG00000060775	Lmo7					ENSRNOG00000033617	Krt26
ENSRNOG00000060950	AABR07046961.1					ENSRNOG00000046585	AABR07054370.1
ENSRNOG00000061118	AABR07012047.1					ENSRNOG00000046799	Phb
ENSRNOG00000061146	Gar1					ENSRNOG00000049484	Atp9a
ENSRNOG00000061159	AABR07056953.1					ENSRNOG00000050706	Col25a1
ENSRNOG00000061315	AABR07002928.1					ENSRNOG00000055547	AABR07001519.1
ENSRNOG00000061472	AABR07033720.1					ENSRNOG00000056610	Cog5
ENSRNOG00000061499	Prkag1					ENSRNOG00000060278	Cpg1
ENSRNOG00000019096	Hsd17b3					ENSRNOG00000055700	AC096473.3
ENSRNOG00000031146	Slco6d1					ENSRNOG00000043280	Vom2r37
ENSRNOG00000042162	Wfdc3					ENSRNOG00000021403	Rhob
ENSRNOG00000051262	Tmc1					ENSRNOG00000026928	AABR07008097.1
ENSRNOG00000051805	AABR07044408.1					ENSRNOG00000029082	RGD1566189
ENSRNOG00000052798	AABR07072775.1					ENSRNOG00000051568	AABR07004776.1
ENSRNOG00000054472	AABR07032621.1					ENSRNOG00000001277	Mafk
ENSRNOG00000059439	AABR07026565.2					ENSRNOG00000002327	Gabrb1
ENSRNOG00000016907	Ppp5c					ENSRNOG00000003088	Arhgap31
ENSRNOG00000023896	Dusp6					ENSRNOG00000010531	Oprd1
ENSRNOG00000043071	RGD1561282					ENSRNOG00000011425	Ptpn3
ENSRNOG00000016099	Id4					ENSRNOG00000018712	Camk2a
ENSRNOG00000002828	Tob1					ENSRNOG00000019533	Klhl3
ENSRNOG00000002946	Socs3					ENSRNOG00000025140	Zfat
ENSRNOG00000003789	AABR07037054.1					ENSRNOG00000026065	Slit1
ENSRNOG00000004284	Btg1					ENSRNOG00000029012	Shisa6
ENSRNOG00000004487	Nek2					ENSRNOG00000029441	Klhl2
ENSRNOG00000006575	Ccdc96					ENSRNOG00000050137	Ajap1
ENSRNOG00000007520	Zcchc3					ENSRNOG00000052424	RGD1306556
ENSRNOG00000007668	Mafa					ENSRNOG00000054990	AABR07060133.1
ENSRNOG00000008337	Gjd2					ENSRNOG00000000130	Dnajb5
ENSRNOG00000009902	Lrrc46					ENSRNOG00000004956	Jade2
ENSRNOG00000010553	Pnma1					ENSRNOG00000014008	Mfsd2a
ENSRNOG00000014908	Sf3b5					ENSRNOG00000027012	Usp54
ENSRNOG00000018385	Chrm1					ENSRNOG00000031364	Kif1c
ENSRNOG00000018770	Pmaip1					ENSRNOG00000005195	Cst3
ENSRNOG00000019099	Zfp334					ENSRNOG00000026866	Syn3
ENSRNOG00000019568	Jund					ENSRNOG00000000576	Anapc16
ENSRNOG00000021750	Id1					ENSRNOG00000007946	Bcl2l1
ENSRNOG00000021945	Ccdc184					ENSRNOG00000008169	Slc24a2
ENSRNOG00000025287	RGD1565611					ENSRNOG00000011585	Fat3
ENSRNOG00000027722	H1fx					ENSRNOG00000012045	Adgrb3
ENSRNOG00000027942	Eps8l1					ENSRNOG00000018366	RGD1310819
ENSRNOG00000029130	RGD1563045					ENSRNOG00000018873	Fam168a
ENSRNOG00000030034	Sox11					ENSRNOG00000020881	Frmd8
ENSRNOG00000030180	Lrrc10b					ENSRNOG00000027300	Ttc7b
ENSRNOG00000032376	LOC688765					ENSRNOG00000027770	Trpm3
ENSRNOG00000041291	AABR07044767.1					ENSRNOG00000031669	Lpp
ENSRNOG00000045756	Nrxn3					ENSRNOG00000047817	Enox1
ENSRNOG00000045779	Rgag4					ENSRNOG00000049385	Adamtsl4
ENSRNOG00000047928	AABR07048653.1					ENSRNOG00000051221	AABR07070310.1
ENSRNOG00000050046	AABR07018226.1					ENSRNOG00000054204	Gria2
ENSRNOG00000050289	Cstf2t					ENSRNOG00000058157	Ldlrad3
ENSRNOG00000050367	AABR07019093.1					ENSRNOG00000059375	AC142138.2
ENSRNOG00000050630	RGD1565368					ENSRNOG00000003491	Prkca
ENSRNOG00000053299	SCARNA6					ENSRNOG00000005183	Rtf1
ENSRNOG00000053367	AABR07064257.1					ENSRNOG00000008178	Nxn
ENSRNOG00000053474	AC118434.1					ENSRNOG00000027002	Mast4
ENSRNOG00000054047	U2					ENSRNOG00000002093	Tgfbr3
ENSRNOG00000054183	MIMT1_1					ENSRNOG00000006052	Sulf2
ENSRNOG00000054961	AABR07005779.3					ENSRNOG00000007989	Chst1
ENSRNOG00000055887	AABR07056643.2					ENSRNOG00000009571	Wipf3
ENSRNOG00000056160	AABR07004765.1					ENSRNOG00000027839	Ptk2b
ENSRNOG00000059169	AABR07054554.1					ENSRNOG00000007387	Per1
ENSRNOG00000060965	SNORA17					ENSRNOG00000017808	Klf15
ENSRNOG00000008015	Fos					ENSRNOG00000058094	Lyst
ENSRNOG00000009299	Adra2c					ENSRNOG00000025338	Msi2
ENSRNOG00000018867	Klhdc7a					ENSRNOG00000023257	Adamts9
ENSRNOG00000004110	Trib2					ENSRNOG00000000443	C4a
ENSRNOG00000005067	LOC100911319					ENSRNOG00000014768	Glis3
ENSRNOG00000014963	Adgrg1					ENSRNOG00000022893	Rimbp2
ENSRNOG00000000635	Arid5b					ENSRNOG00000061429	Rph3al
ENSRNOG00000000796	Ranbp2					ENSRNOG00000022753	Mast3
ENSRNOG00000000999	Smurf1					ENSRNOG00000033942	Grin2a
ENSRNOG00000001079	Daglb					ENSRNOG00000006663	Usp2
ENSRNOG00000001525	Igsf11					ENSRNOG00000054899	7SK
ENSRNOG00000001652	Erg					ENSRNOG00000015148	Erc2
ENSRNOG00000002089	Ccng2					ENSRNOG00000015822	Klf13
ENSRNOG00000002680	Lamc1					ENSRNOG00000007114	Psma6
ENSRNOG00000003583	Smyd2					ENSRNOG00000053067	AABR07035008.1
ENSRNOG00000005564	Ubn2					ENSRNOG00000017249	Zfp366
ENSRNOG00000005902	Ccdc34					ENSRNOG00000055896	U6
ENSRNOG00000006803	Dnajc10					ENSRNOG00000007377	Slit3
ENSRNOG00000006911	Sptb					ENSRNOG00000045816	Gria1
ENSRNOG00000006979	Hpca					ENSRNOG00000029980	Zbtb16
ENSRNOG00000007142	B3gat1					ENSRNOG00000024435	Wbscr17
ENSRNOG00000007528	Kcnh7					ENSRNOG00000001706	Kalrn
ENSRNOG00000007887	Elk4					ENSRNOG00000017882	Camk1d
ENSRNOG00000007920	Ssbp3					ENSRNOG00000054834	AABR07001734.1
ENSRNOG00000009170	Dmxl2					ENSRNOG00000039241	Ythdc2
ENSRNOG00000009264	Erc1
ENSRNOG00000009523	Rab11fip2
ENSRNOG00000010050	LOC691920
ENSRNOG00000010330	Mark3
ENSRNOG00000011858	Unc5d
ENSRNOG00000011929	Abcd3
ENSRNOG00000012165	Ccdc129
ENSRNOG00000012364	Prickle2
ENSRNOG00000013869	Kcnj4
ENSRNOG00000014375	Adgrb2
ENSRNOG00000015603	Prkce
ENSRNOG00000015777	Mex3c
ENSRNOG00000016257	Cotl1
ENSRNOG00000017166	Mycbp
ENSRNOG00000017297	Cab39
ENSRNOG00000017445	Tubb2b
ENSRNOG00000018000	Ranbp10
ENSRNOG00000018123	Ccny
ENSRNOG00000018359	Smad7
ENSRNOG00000018631	Enkur
ENSRNOG00000020650	Slc17a7
ENSRNOG00000021046	Sult2b1
ENSRNOG00000021130	Abcc8
ENSRNOG00000022694	Plekhg5
ENSRNOG00000025406	Iqgap2
ENSRNOG00000026036	Pdyn
ENSRNOG00000029049	Zdhhc14
ENSRNOG00000030232	Hacd3
ENSRNOG00000030920	Rtn4r
ENSRNOG00000036841	Cbx5
ENSRNOG00000039666	Srpx
ENSRNOG00000051564	Rap2a
ENSRNOG00000053045	Wscd2
ENSRNOG00000055010	Axin2
ENSRNOG00000057672	AC118802.1
ENSRNOG00000058522	Fam214a
ENSRNOG00000000500	Scube3
ENSRNOG00000009329	Nr1d1
ENSRNOG00000018803	Mkl1
ENSRNOG00000046667	Fosb
ENSRNOG00000000581	Cdc40
ENSRNOG00000007821	Dyrk2
ENSRNOG00000005515	Rhbdl3
ENSRNOG00000013674	Megf10
ENSRNOG00000047466	Bdnf
ENSRNOG00000001796	Dgkg
ENSRNOG00000005302	Slc2a9
ENSRNOG00000006729	Slc24a4
ENSRNOG00000008082	Rgs6
ENSRNOG00000008907	Fggy
ENSRNOG00000010184	Brk1
ENSRNOG00000015695	Sult5a1
ENSRNOG00000016612	Trim36
ENSRNOG00000024730	Ppm1e
ENSRNOG00000026589	Dpy19l1
ENSRNOG00000027463	Adamts3
ENSRNOG00000043186	Ppil6
ENSRNOG00000010574	Ptpn1
ENSRNOG00000056656	AABR07044049.1
ENSRNOG00000006931	Eepd1
ENSRNOG00000015117	Lrrc39
ENSRNOG00000013282	Mctp1
ENSRNOG00000054723	AABR07058174.1
ENSRNOG00000002904	Arr3
ENSRNOG00000051615	Hmgn2
ENSRNOG00000025448	Limd2
ENSRNOG00000058478	Mapk8ip1
ENSRNOG00000018217	Syt5
ENSRNOG00000010746	Rpl32
ENSRNOG00000060905	AC111831.2
ENSRNOG00000023768	Rundc1
ENSRNOG00000056996	Ccdc108
ENSRNOG00000017427	Pfn2
ENSRNOG00000016697	Lrrc56
ENSRNOG00000017053	Fbxo36
ENSRNOG00000018553	Pitpnm1
ENSRNOG00000046623	AABR07068455.1
ENSRNOG00000018164	Spcs2
ENSRNOG00000007029	Dnaja1
ENSRNOG00000020617	Mus81
ENSRNOG00000001876	Ccdc74a
ENSRNOG00000019254	Dyrk1b
ENSRNOG00000020426	Erf
ENSRNOG00000001057	Ctxn1
ENSRNOG00000059421	AABR07061448.2
ENSRNOG00000054945	AABR07015081.2
ENSRNOG00000055956	AABR07015078.1
ENSRNOG00000015597	LOC100125364
ENSRNOG00000059608	SNORD116
ENSRNOG00000061254	AABR07015042.1
ENSRNOG00000058531	SNORD115
ENSRNOG00000000432	Fkbpl
ENSRNOG00000005037	Kif18a
ENSRNOG00000055832	AABR07061237.1
ENSRNOG00000008061	Nuak1
ENSRNOG00000061484	Adamts2
ENSRNOG00000001237	Cabin1
ENSRNOG00000008570	Cadps
ENSRNOG00000011789	Cdon
ENSRNOG00000014290	Grm1
ENSRNOG00000016722	Xpo6
ENSRNOG00000019271	Ulk4
ENSRNOG00000019698	Ssbp4
ENSRNOG00000020247	Cnih2
ENSRNOG00000020485	Vav3
ENSRNOG00000021410	Negr1
ENSRNOG00000024870	Anks1b
ENSRNOG00000027921	Rlf
ENSRNOG00000028556	Usp30
ENSRNOG00000054549	Lss
ENSRNOG00000059016	Tspan12
ENSRNOG00000025088	Tmc3
ENSRNOG00000005905	Pde4b
ENSRNOG00000009149	Jam3
ENSRNOG00000049349	Fam19a5
ENSRNOG00000014363	Arhgef3
ENSRNOG00000008619	Agtrap
ENSRNOG00000017392	Fgf2
ENSRNOG00000051888	AABR07007775.1
ENSRNOG00000042414	Nat14
ENSRNOG00000051831	5_8S_rRNA
ENSRNOG00000023285	Akr1b1-ps2
ENSRNOG00000058825	SNORD116
ENSRNOG00000002827	Rbfox1
ENSRNOG00000058720	AABR07034310.1
ENSRNOG00000060407	Cacna1i

## Sheet: MR vs Intronic
Stress Genes	ClosestGeneName	log2FC MR FS30 vs BLAM	p-value	FDR	log2FC inRNA FS vs BLAM	p-value	FDR	Timepoint			PM Genes	ClosestGeneName	log2FC MR BLPM vs BLAM	p-value	FDR	log2FC inRNA BLPM vs BLAM	p-value	FDR	Timepoint
ENSRNOG00000025764	Mt1	3.27	3.87e-12	7.7e-11	2.0692	1.67e-06	0.000191229	FS30			ENSRNOG00000033402	LOC501110	3.04	7.2e-08	6.89e-07	0.684679	4.64e-05	0.00260316	BLPM
ENSRNOG00000014205	Klf2	1.69	0.000122	0.000362	1.77158	1.73e-09	4.27e-07	FS30			ENSRNOG00000019342	Sult1a1	2.27	0.000129	0.000403	0.475534	0.000332719	0.0121323	BLPM
ENSRNOG00000000521	Cdkn1a	4.57	3.49e-14	1.36e-12	1.40784	5.12e-09	1.13e-06	FS30			ENSRNOG00000017510	Mfge8	2.45	1.15e-05	5.22e-05	0.463313	0.000358129	0.0126756	BLPM
ENSRNOG00000058388	Zfp36	3.72	8.81e-18	9.64e-16	1.37064	0.000644416	0.0210979	FS30			ENSRNOG00000017523	H6pd	4.91	2.51e-07	2.05e-06	0.414174	0.000132951	0.00571803	BLPM
ENSRNOG00000026036	Pdyn	1.36	0.0081	0.0149	1.32178	8.03e-06	0.000746484	FS30			ENSRNOG00000006663	Usp2	2.87	4.09e-05	0.000151	0.379283	8.45e-07	8.44e-05	BLPM
ENSRNOG00000012165	Ccdc129	2.45	0.000291	0.000786	0.932952	0.000842852	0.0254822	FS30			ENSRNOG00000005195	Cst3	1.76	0.000234	0.00069	0.355554	3.91e-06	0.000313184	BLPM
ENSRNOG00000012956	Tgm2	2.82	8.52e-05	0.000269	0.815826	0.000202766	0.0069408	FS60			ENSRNOG00000027730	Nxpe1	2	2.07e-08	2.41e-07	0.305134	0.00172863	0.0430883	BLPM
ENSRNOG00000001277	Mafk	5.84	9.2e-11	1.31e-09	0.769096	2.11e-06	0.000230222	FS30			ENSRNOG00000002305	Slc15a2	2.04	0.000321	0.000894	0.289332	0.000106566	0.00485241	BLPM
ENSRNOG00000019120	Hmgcs2	2.34	0.000398	0.00104	0.685832	0.000485376	0.013047	FS60			ENSRNOG00000027988	Zhx3	2.51	2.59e-08	2.92e-07	0.275199	0.00197157	0.0476282	BLPM
ENSRNOG00000019009	Arrdc2	4.3	4.62e-11	6.97e-10	0.632784	0.000584361	0.0151057	FS60			ENSRNOG00000061484	Adamts2	2.62	4.46e-06	2.34e-05	0.258147	0.00230321	0.0528106	BLPM
ENSRNOG00000006979	Hpca	1.71	0.00456	0.00899	0.623228	1.89e-06	0.000146604	FS60			ENSRNOG00000010389	Ndrg2	2.6	2.39e-05	9.69e-05	0.246907	0.00059596	0.0189903	BLPM
ENSRNOG00000010050	LOC691920	1.6	0.00521	0.0101	0.557225	0.000690437	0.0221206	FS30			ENSRNOG00000020694	Icam5	1.81	8.8e-05	0.000293	0.23496	0.000723612	0.0220005	BLPM
ENSRNOG00000024435	Wbscr17	4.16	4.83e-08	3.57e-07	0.546307	3.93e-06	0.000524977	FS120			ENSRNOG00000018920	Slc25a17	2.1	0.000318	0.000888	0.222219	0.000463588	0.0155588	BLPM
ENSRNOG00000039666	Srpx	2.31	0.00346	0.00707	0.539348	0.00194525	0.0371058	FS60			ENSRNOG00000013877	Ttc23	3.29	2.44e-07	2e-06	0.216593	0.00137849	0.0360516	BLPM
ENSRNOG00000050137	Ajap1	5.9	1e-12	2.43e-11	0.52265	6e-06	0.000386137	FS60			ENSRNOG00000026866	Syn3	2.73	6.25e-05	0.00022	0.214625	0.0019942	0.048019	BLPM
ENSRNOG00000016257	Cotl1	1.99	0.000568	0.00142	0.519013	2.17e-06	0.000165997	FS60			ENSRNOG00000020361	Ip6k2	1.87	0.00218	0.00454	0.191244	0.00131909	0.034681	BLPM
ENSRNOG00000010531	Oprd1	3.1	5.64e-06	2.52e-05	0.516417	0.000244076	0.0120584	FS120			ENSRNOG00000008061	Nuak1	3.28	1.66e-07	1.42e-06	-0.252086	0.000171135	0.00719396	BLPM
ENSRNOG00000033942	Grin2a	1.72	8.09e-05	0.000257	0.515843	1.85e-06	0.000286738	FS120			ENSRNOG00000005348	Pamr1	2.28	0.000221	0.000657	-0.262952	0.000459018	0.0155242	BLPM
ENSRNOG00000014182	Tns1	3.24	3.19e-07	1.95e-06	0.508851	9.31e-06	0.000562798	FS60			ENSRNOG00000022312	Lrsam1	1.93	0.000602	0.00152	-0.323322	0.00227325	0.0525284	BLPM
ENSRNOG00000025612	Sez6l	1.97	0.000626	0.00155	0.498404	9.34e-08	2.43e-05	FS120			ENSRNOG00000000595	Traf3ip2	3.17	2.11e-05	8.7e-05	-0.380606	0.000485978	0.0161375	BLPM
ENSRNOG00000003088	Arhgap31	3.86	3.86e-13	1.02e-11	0.477659	5.29e-08	6.56e-06	FS60			ENSRNOG00000053737	AABR07063811.1	1.78	0.000954	0.00225	-0.400555	3.6e-05	0.0021108	BLPM
ENSRNOG00000046874	Snx9	3.18	3.06e-07	1.88e-06	0.463166	1.44e-07	1.51e-05	FS60			ENSRNOG00000017198	Hif3a	6.55	1.62e-37	2.83e-34	2.69919	2.64e-70	3.93e-66	BLPM
ENSRNOG00000014363	Arhgef3	2.65	3.79e-08	2.89e-07	0.457439	3.96e-07	3.86e-05	FS60			ENSRNOG00000022523	Fkbp5	3.53	2.19e-08	2.53e-07	1.49526	1.19e-54	8.86e-51	BLPM
ENSRNOG00000029012	Shisa6	2.02	2.69e-06	1.3e-05	0.456032	1.84e-05	0.00168439	FS120			ENSRNOG00000020533	Htra1	2.95	4.76e-14	3.47e-12	1.32747	2.07e-37	4.4e-34	BLPM
ENSRNOG00000017438	Gfra1	2.75	3.65e-10	4.57e-09	0.44968	0.000513835	0.0202705	FS120			ENSRNOG00000053803	AABR07058656.1	2.72	2.25e-05	9.16e-05	1.21336	4.03e-13	1.22e-10	BLPM
ENSRNOG00000016553	Vwa5b1	1.97	0.00112	0.00259	0.449275	0.00199967	0.0472654	FS30			ENSRNOG00000015695	Sult5a1	2.14	0.000931	0.0022	1.18361	9.33e-14	3.16e-11	BLPM
ENSRNOG00000008187	Ubash3b	4.98	1.43e-20	6.26e-18	0.448524	1.01e-07	1.13e-05	FS60			ENSRNOG00000012475	Prr5	3.52	9.53e-09	1.24e-07	1.13434	1.07e-34	2e-31	BLPM
ENSRNOG00000001128	Tesc	2.34	0.00281	0.00591	0.424113	4.41e-07	8.5e-05	FS120			ENSRNOG00000045743	Etnppl	1.67	0.0106	0.0179	1.07583	4.81e-10	9.41e-08	BLPM
ENSRNOG00000010284	St3gal5	4.25	6.72e-10	8.01e-09	0.422979	1.05e-08	1.54e-06	FS60			ENSRNOG00000029980	Zbtb16	2.52	2.2e-21	9.64e-19	1.02018	5.5e-31	7.44e-28	BLPM
ENSRNOG00000042189	Rab31	2.65	0.000326	0.000867	0.418932	3.57e-05	0.00170934	FS60			ENSRNOG00000051888	AABR07007775.1	1.72	0.000988	0.00232	0.942816	0.000901524	0.0259489	BLPM
ENSRNOG00000017882	Camk1d	3.19	2.17e-08	1.74e-07	0.408415	8.18e-05	0.00531633	FS120			ENSRNOG00000051548	Lmod1	2.18	0.00299	0.00593	0.874463	6.68e-15	2.69e-12	BLPM
ENSRNOG00000020703	Sipa1l3	1.71	0.00277	0.00585	0.407686	4.73e-06	0.000604492	FS120			ENSRNOG00000009571	Wipf3	2.43	3.76e-07	2.87e-06	0.863044	3.98e-17	1.91e-14	BLPM
ENSRNOG00000007478	Cry2	1.32	0.0129	0.0227	0.404228	4.46e-05	0.0029694	FS30			ENSRNOG00000007387	Per1	2.03	1.21e-08	1.53e-07	0.78843	9.34e-12	2.4e-09	BLPM
ENSRNOG00000014548	Nedd9	3.06	0.000147	0.000431	0.402741	4.24e-08	7.29e-06	FS30			ENSRNOG00000006972	Zfp189	1.58	5.43e-06	2.8e-05	0.777917	1.22e-12	3.55e-10	BLPM
ENSRNOG00000021130	Abcc8	2.45	4.11e-06	1.9e-05	0.401478	1.28e-05	0.0012929	FS120			ENSRNOG00000017808	Klf15	2.65	9.33e-06	4.4e-05	0.755318	3.32e-17	1.64e-14	BLPM
ENSRNOG00000052391	Sh3bp5	2.11	1.07e-07	7.23e-07	0.395751	8.42e-07	0.000105829	FS30			ENSRNOG00000020254	Per2	3.56	8.2e-09	1.1e-07	0.728271	5.76e-19	3.17e-16	BLPM
ENSRNOG00000016566	Arhgap39	1.82	5.82e-07	3.27e-06	0.39225	1.93e-07	2.88e-05	FS30			ENSRNOG00000021256	Adra1d	2.6	2.15e-09	3.8e-08	0.708989	9.41e-07	9.16e-05	BLPM
ENSRNOG00000014660	Usp53	2.5	8.55e-05	0.00027	0.381226	1.18e-08	1.7e-06	FS60			ENSRNOG00000006807	Aldob	2.77	0.000978	0.0023	0.701404	0.00107601	0.0298177	BLPM
ENSRNOG00000003491	Prkca	2.63	1.11e-05	4.57e-05	0.377184	1.92e-05	0.0017294	FS120			ENSRNOG00000008619	Agtrap	2.22	8.49e-06	4.08e-05	0.674631	0.000249059	0.00975328	BLPM
ENSRNOG00000006527	Slc6a1	4.67	4.23e-14	1.58e-12	0.376736	9.67e-06	0.000580213	FS60			ENSRNOG00000017392	Fgf2	1.99	0.002	0.00422	0.674022	2.81e-20	1.99e-17	BLPM
ENSRNOG00000007821	Dyrk2	2.47	0.0003	0.000808	0.376066	0.00247058	0.0441496	FS60			ENSRNOG00000014215	Klf9	1.84	2.01e-05	8.38e-05	0.670333	5.9e-20	3.99e-17	BLPM
ENSRNOG00000019134	Htr4	1.55	0.00159	0.00357	0.375997	7.69e-06	0.000863851	FS120			ENSRNOG00000056656	AABR07044049.1	1.51	0.0257	0.0389	0.639914	2.73e-12	7.39e-10	BLPM
ENSRNOG00000002680	Lamc1	4.17	4e-10	4.96e-09	0.375139	1.43e-07	1.51e-05	FS60			ENSRNOG00000009005	Slco2a1	1.65	0.023	0.0354	0.634419	0.000244867	0.00961444	BLPM
ENSRNOG00000007302	Fbn1	1.06	0.0292	0.0475	0.369077	2.32e-06	0.000341025	FS120			ENSRNOG00000010557	Smarcd2	4.64	1.34e-25	1.18e-22	0.591114	1.72e-10	3.63e-08	BLPM
ENSRNOG00000007324	Plxna2	1.89	0.00705	0.0133	0.358021	2.35e-05	0.00120045	FS60			ENSRNOG00000050500	Tob2	3.62	4.12e-08	4.31e-07	0.587474	9.82e-05	0.00460768	BLPM
ENSRNOG00000018712	Camk2a	1.71	4.85e-07	2.81e-06	0.353972	4.1e-05	0.00311884	FS120			ENSRNOG00000005302	Slc2a9	2.07	0.000739	0.0018	0.583476	1.73e-10	3.63e-08	BLPM
ENSRNOG00000011425	Ptpn3	2.79	0.00107	0.0025	0.353049	1.27e-06	0.000209393	FS120			ENSRNOG00000000307	Mical1	2.66	1.8e-05	7.68e-05	0.564561	6.36e-06	0.000474097	BLPM
ENSRNOG00000032659	Plcl1	1.1	0.00304	0.00628	0.349238	9.17e-07	0.000161972	FS120			ENSRNOG00000010350	Rcan2	4.21	1.47e-08	1.78e-07	0.563884	2.78e-13	8.8e-11	BLPM
ENSRNOG00000020650	Slc17a7	1.06	0.0208	0.0348	0.345427	0.000248161	0.0120687	FS120			ENSRNOG00000015822	Klf13	2.21	8.64e-15	7.74e-13	0.54869	9.77e-15	3.73e-12	BLPM
ENSRNOG00000001729	Xxylt1	2.15	2.01e-07	1.27e-06	0.341209	5.78e-05	0.00406115	FS120			ENSRNOG00000017319	Mertk	2.71	0.000173	0.00053	0.544484	1.09e-13	3.61e-11	BLPM
ENSRNOG00000002327	Gabrb1	1.77	0.000101	0.000313	0.339705	0.000215037	0.0109988	FS120			ENSRNOG00000014008	Mfsd2a	2.43	8.12e-07	5.48e-06	0.520036	3.41e-05	0.00202045	BLPM
ENSRNOG00000054990	AABR07060133.1	1.44	0.00131	0.00299	0.332276	0.000330371	0.0131814	FS30			ENSRNOG00000005333	Azin1	2.65	8.48e-08	8.02e-07	0.518772	1.79e-07	2.15e-05	BLPM
ENSRNOG00000000999	Smurf1	1.99	0.0144	0.025	0.320768	0.000247051	0.0080174	FS60			ENSRNOG00000005515	Rhbdl3	2.02	0.000607	0.00153	0.51326	1.35e-12	3.86e-10	BLPM
ENSRNOG00000030232	Hacd3	1.92	2.65e-05	9.69e-05	0.319466	3.03e-05	0.00146845	FS60			ENSRNOG00000058186	Errfi1	4.52	2.36e-10	6.08e-09	0.509734	2.27e-06	0.0001961	BLPM
ENSRNOG00000022066	Fam117b	3.17	4.87e-06	2.21e-05	0.31737	1.35e-06	0.000107928	FS60			ENSRNOG00000017249	Zfp366	2.75	2.11e-09	3.77e-08	0.507411	7.16e-06	0.000519636	BLPM
ENSRNOG00000013920	Arhgap26	2.37	4.02e-06	1.86e-05	0.316953	0.000532983	0.014044	FS60			ENSRNOG00000031167	Srxn1	2.75	1.37e-10	3.92e-09	0.501598	2.3e-11	5.54e-09	BLPM
ENSRNOG00000018839	Ntrk2	3.19	3.21e-07	1.95e-06	0.315814	0.000155649	0.00570572	FS60			ENSRNOG00000056228	Atp10a	2.49	2.54e-05	0.000102	0.488844	4.28e-12	1.12e-09	BLPM
ENSRNOG00000018830	Aff3	3.09	0.000122	0.000362	0.315043	0.000358649	0.0156007	FS120			ENSRNOG00000007284	Slc2a1	4.19	7.87e-06	3.84e-05	0.470533	1.11e-09	2.03e-07	BLPM
ENSRNOG00000015257	Coro2b	3.02	3.94e-08	2.99e-07	0.3146	1.77e-05	0.00094607	FS60			ENSRNOG00000058094	Lyst	2.33	4.31e-05	0.000158	0.457105	5.55e-09	9.27e-07	BLPM
ENSRNOG00000029441	Klhl2	1.85	2.53e-05	9.36e-05	0.302744	0.000401049	0.0113451	FS60			ENSRNOG00000010219	Ralgds	4.13	0.000368	0.001	0.422438	1.3e-07	1.63e-05	BLPM
ENSRNOG00000001525	Igsf11	2.39	0.00477	0.00937	0.30247	0.000290101	0.00891354	FS60			ENSRNOG00000053640	Kcng2	2.75	0.00316	0.00621	0.41134	3.76e-07	4.27e-05	BLPM
ENSRNOG00000029049	Zdhhc14	1.29	0.0243	0.0402	0.301749	0.000180806	0.0095782	FS120			ENSRNOG00000059215	Pqlc1	3.18	8.71e-10	1.84e-08	0.408664	7.46e-08	1.02e-05	BLPM
ENSRNOG00000049349	Fam19a5	2.63	2.59e-06	1.26e-05	0.300055	2.65e-05	0.0022115	FS120			ENSRNOG00000030124	Ptpn11	3.52	8.48e-11	2.56e-09	0.406583	6.65e-11	1.52e-08	BLPM
ENSRNOG00000015603	Prkce	3.82	7.11e-12	1.35e-10	0.29836	0.00197619	0.0526263	FS120			ENSRNOG00000010967	Cdc37l1	2.29	0.0233	0.0358	0.401656	5.11e-08	7.18e-06	BLPM
ENSRNOG00000015148	Erc2	2.8	5.21e-17	4.15e-15	0.295582	0.00124652	0.0382807	FS120			ENSRNOG00000007989	Chst1	3.41	9.21e-10	1.9e-08	0.381793	8.64e-08	1.14e-05	BLPM
ENSRNOG00000008178	Nxn	6.03	8.61e-14	2.84e-12	0.295533	0.00300999	0.0509929	FS60			ENSRNOG00000006729	Slc24a4	1.84	0.00343	0.00662	0.373455	3.15e-06	0.000257869	BLPM
ENSRNOG00000012192	Znf740	5.63	1.71e-13	5.17e-12	0.295295	0.00237055	0.0427697	FS60			ENSRNOG00000000299	Foxo3	2.76	9.4e-07	6.26e-06	0.372505	1.79e-09	3.06e-07	BLPM
ENSRNOG00000017020	Inpp5d	1.92	0.00176	0.00392	0.293416	0.000765747	0.0237207	FS30			ENSRNOG00000009957	Slc25a13	5.11	2.56e-09	4.44e-08	0.368598	2.96e-08	4.44e-06	BLPM
ENSRNOG00000019533	Klhl3	2.39	1.22e-05	4.93e-05	0.29141	9.01e-05	0.00554409	FS120			ENSRNOG00000002072	Eva1c	3.19	7.13e-18	1.78e-15	0.368481	0.000484818	0.0161375	BLPM
ENSRNOG00000026065	Slit1	1.83	1.84e-06	9.22e-06	0.288328	0.00157221	0.0452828	FS120			ENSRNOG00000027012	Usp54	2.18	3.73e-10	8.58e-09	0.366594	8.64e-05	0.00421809	BLPM
ENSRNOG00000009149	Jam3	1.46	0.0167	0.0287	0.279709	0.000131718	0.0049996	FS60			ENSRNOG00000003269	Atp6v0e1	3.79	2.37e-13	1.53e-11	0.350126	2.5e-06	0.000212382	BLPM
ENSRNOG00000014375	Adgrb2	1.9	8.05e-06	3.47e-05	0.278709	0.00164642	0.046414	FS120			ENSRNOG00000000130	Dnajb5	1.42	0.00113	0.0026	0.343179	0.00029835	0.0110994	BLPM
ENSRNOG00000028255	Usp36	1.17	0.00309	0.00637	0.277794	7.81e-05	0.00432618	FS30			ENSRNOG00000007590	Eya1	1.93	0.00253	0.00515	0.336159	8.97e-05	0.00433255	BLPM
ENSRNOG00000005228	Gnptab	2.01	0.000321	0.000856	0.274806	6.85e-05	0.00292547	FS60			ENSRNOG00000031364	Kif1c	2.61	1.93e-13	1.3e-11	0.335956	2.44e-05	0.00150871	BLPM
ENSRNOG00000018000	Ranbp10	0.89	0.00586	0.0112	0.272746	0.000251611	0.00810913	FS60			ENSRNOG00000016949	Slc25a33	5.45	1.52e-10	4.29e-09	0.329783	3.91e-07	4.36e-05	BLPM
ENSRNOG00000006911	Sptb	1.45	0.0301	0.0487	0.267477	0.000123199	0.00716816	FS120			ENSRNOG00000027839	Ptk2b	1.41	0.000415	0.00111	0.328297	1.9e-06	0.000168568	BLPM
ENSRNOG00000052424	2900026A02Rik	1.29	0.00608	0.0116	0.264449	0.000935079	0.0278497	FS30			ENSRNOG00000021255	Smox	2.38	2.55e-07	2.06e-06	0.324859	7.36e-07	7.5e-05	BLPM
ENSRNOG00000005183	Rtf1	4.61	4.16e-10	5.09e-09	0.26205	0.000929308	0.0214686	FS60			ENSRNOG00000019659	Aspa	4.56	8.3e-10	1.79e-08	0.320789	0.000231908	0.00925209	BLPM
ENSRNOG00000007172	Map4k3	2.98	1.37e-07	9.02e-07	0.259208	0.000479162	0.0129911	FS60			ENSRNOG00000033663	P4ha2	4.52	5.72e-17	1e-14	0.317646	1.02e-05	0.000714273	BLPM
ENSRNOG00000000540	Btbd9	1.74	5.92e-05	0.000196	0.258207	0.00202003	0.0532953	FS120			ENSRNOG00000020811	Il6r	1.41	0.00697	0.0123	0.317113	0.00010219	0.00472265	BLPM
ENSRNOG00000016791	Chka	3.97	7.36e-10	8.6e-09	0.255983	0.000110194	0.00435817	FS60			ENSRNOG00000024730	Ppm1e	1.08	0.0372	0.0539	0.311669	0.000462144	0.0155588	BLPM
ENSRNOG00000028362	LOC689991	2.65	3.11e-06	1.48e-05	0.248889	0.000400561	0.0167367	FS120			ENSRNOG00000008190	LOC100911867	4.38	6.23e-08	6.06e-07	0.308934	5.24e-05	0.00283434	BLPM
ENSRNOG00000017297	Cab39	2.14	0.000176	0.000506	0.247077	0.000515508	0.0136555	FS60			ENSRNOG00000011550	Kcnab2	1.03	0.00273	0.00551	0.305873	0.000580187	0.0186475	BLPM
ENSRNOG00000016244	Mical2	3.55	3.07e-05	0.00011	0.242511	0.00164879	0.046414	FS120			ENSRNOG00000007422	Vav2	1.74	6.58e-05	0.000231	0.303685	0.00200185	0.0480476	BLPM
ENSRNOG00000024711	Sdk2	2.77	2.2e-14	9.18e-13	0.240439	0.00148065	0.0435847	FS120			ENSRNOG00000006052	Sulf2	3.16	1.06e-05	4.89e-05	0.297993	0.000129906	0.00561955	BLPM
ENSRNOG00000030714	Bsn	1.68	0.000516	0.00131	0.240019	0.00166932	0.0418365	FS30			ENSRNOG00000033261	Fam107a	2.03	6.71e-05	0.000233	0.286341	6.02e-05	0.00315328	BLPM
ENSRNOG00000002152	Dcun1d4	2.89	1.69e-05	6.53e-05	0.238416	0.00222182	0.0406787	FS60			ENSRNOG00000050997	Ifrd1	5.83	1.89e-12	1.03e-10	0.269929	0.000728295	0.0220292	BLPM
ENSRNOG00000027002	Mast4	5.97	9.68e-13	2.39e-11	0.233212	0.00210957	0.0394374	FS60			ENSRNOG00000027463	Adamts3	1.7	2.05e-05	8.51e-05	0.268211	0.000109524	0.00493885	BLPM
ENSRNOG00000013064	Lrp8	1.85	0.0107	0.0191	0.232474	0.000782656	0.0188959	FS60			ENSRNOG00000004956	Jade2	3.81	2.26e-07	1.88e-06	0.264919	8.49e-05	0.00417054	BLPM
ENSRNOG00000009170	Dmxl2	2.06	0.00412	0.00824	0.229996	0.0011846	0.0365304	FS120			ENSRNOG00000015514	Bcat1	3.51	1.59e-08	1.91e-07	0.250747	5.76e-05	0.00304042	BLPM
ENSRNOG00000036698	Nploc4	1.13	0.0247	0.0408	0.229743	0.00214105	0.0398638	FS60			ENSRNOG00000006378	Mga	2.39	3.58e-06	1.94e-05	0.250195	0.00016736	0.00705518	BLPM
ENSRNOG00000000796	Ranbp2	3.34	7.49e-05	0.000241	0.229391	0.00120396	0.033297	FS30			ENSRNOG00000004200	Sybu	3.27	2.59e-07	2.09e-06	0.246255	0.00189112	0.046134	BLPM
ENSRNOG00000005274	Vrk1	2.09	3.48e-08	2.68e-07	0.228597	0.001846	0.0500581	FS120			ENSRNOG00000011407	Pragmin	2.38	5.8e-08	5.77e-07	0.244373	0.00141904	0.0369175	BLPM
ENSRNOG00000011929	Abcd3	2.05	0.000366	0.000961	0.219246	0.00148015	0.0302304	FS60			ENSRNOG00000010184	Brk1	1.6	0.0239	0.0366	0.24128	0.00109139	0.0300874	BLPM
ENSRNOG00000012364	Prickle2	1.36	0.00399	0.00799	0.21047	0.00170049	0.0472348	FS120			ENSRNOG00000010984	Anxa11	1.14	0.000424	0.00113	0.232991	0.000606205	0.0191935	BLPM
ENSRNOG00000016423	Tacc1	2.75	4.99e-05	0.00017	0.192991	0.00283537	0.0488068	FS60			ENSRNOG00000018569	Ahcyl1	1.81	0.000221	0.000657	0.230465	0.000597897	0.0190113	BLPM
ENSRNOG00000038976	Galntl6	1.26	0.00092	0.00218	-0.244794	0.000376423	0.0468012	FS360			ENSRNOG00000011044	Clmn	1.35	0.000809	0.00195	0.227407	0.000590107	0.0188813	BLPM
ENSRNOG00000012095	Pkia	1.72	0.0202	0.0339	-0.26773	0.000334295	0.00990531	FS60			ENSRNOG00000002093	Tgfbr3	2.27	1.42e-07	1.24e-06	0.225871	0.000870859	0.0252617	BLPM
ENSRNOG00000003583	Smyd2	2.04	0.000119	0.000355	-0.277583	0.00179123	0.0435323	FS30			ENSRNOG00000056826	Arap2	2.86	2.44e-05	9.87e-05	0.22228	0.00122198	0.0327644	BLPM
ENSRNOG00000019181	Synpo	2.86	1.61e-05	6.29e-05	-0.278031	0.000404106	0.0114101	FS60			ENSRNOG00000010574	Ptpn1	2.21	0.00307	0.00605	0.210209	0.000351465	0.0126332	BLPM
ENSRNOG00000014758	Lgi1	1.89	0.00557	0.0107	-0.30746	0.00115566	0.0253687	FS60			ENSRNOG00000020179	Nt5c2	2.92	4.15e-06	2.21e-05	0.202243	0.0015423	0.0395026	BLPM
ENSRNOG00000005905	Pde4b	2.09	3.19e-05	0.000114	-0.313589	1.44e-05	0.00138964	FS120			ENSRNOG00000057996	Phactr3	2.95	0.000196	0.000591	0.194421	0.00205127	0.0487619	BLPM
ENSRNOG00000028097	Slc7a14	3.69	6.1e-08	4.44e-07	-0.338464	2.82e-05	0.00139043	FS60			ENSRNOG00000005353	Rybp	1.58	0.0169	0.0271	-0.221418	0.000568049	0.0183764	BLPM
ENSRNOG00000054560	Sh2d3c	3.06	1.06e-08	9.04e-08	-0.373619	8.87e-05	0.00552306	FS120			ENSRNOG00000010210	Slc7a11	0.83	0.0283	0.0426	-0.369651	7.68e-05	0.00383533	BLPM
ENSRNOG00000015777	Mex3c	2.19	0.000665	0.00163	-0.411503	0.000567986	0.0195646	FS30			ENSRNOG00000013674	Megf10	1.04	0.0139	0.0228	-0.411604	3.89e-08	5.79e-06	BLPM
ENSRNOG00000012708	Ptchd4	2.26	0.000113	0.000342	-0.413887	5.84e-06	0.00271762	FS180			ENSRNOG00000008082	Rgs6	1.98	1.54e-07	1.34e-06	-0.418384	7.45e-09	1.19e-06	BLPM
ENSRNOG00000004110	Trib2	1.76	0.0125	0.0221	-0.436425	1.28e-05	0.000729554	FS60			ENSRNOG00000013585	Nmnat3	1.52	6.69e-05	0.000233	-0.419708	4.76e-08	6.82e-06	BLPM
ENSRNOG00000007528	Kcnh7	2.68	1.76e-06	8.91e-06	-0.445024	2.44e-06	0.00145123	FS180			ENSRNOG00000047466	Bdnf	0.83	0.036	0.0524	-0.523782	0.000117838	0.00523449	BLPM
ENSRNOG00000007687	Sema7a	3.04	1.71e-07	1.1e-06	-0.463271	1.08e-06	9.07e-05	FS60			ENSRNOG00000023257	Adamts9	2.98	0.000148	0.000457	-0.66488	1.13e-20	8.38e-18	BLPM
ENSRNOG00000011858	Unc5d	1.93	0.00657	0.0124	-0.560527	9.49e-08	0.000104289	FS180
ENSRNOG00000025140	Zfat	5.93	2.28e-12	5.05e-11	-0.712135	5.42e-06	0.00260133	FS180
ENSRNOG00000022523	Fkbp5	4.17	5.55e-11	8.24e-10	2.3427	4.07e-93	6.09e-89	FS60
ENSRNOG00000017198	Hif3a	6.2	1.04e-28	9.13e-26	1.92269	5.54e-26	8.31e-23	FS60
ENSRNOG00000020533	Htra1	2.99	4.9e-15	2.52e-13	1.6241	3.24e-44	1.62e-40	FS60
ENSRNOG00000007390	Nfkbia	3.94	0.00187	0.00412	1.59435	1.64e-18	1.26e-15	FS30
ENSRNOG00000007387	Per1	2.18	4.94e-08	3.63e-07	1.5491	7.2e-30	1.8e-26	FS30
ENSRNOG00000058186	Errfi1	5.22	9.29e-15	4.52e-13	1.5303	2.68e-64	4e-60	FS30
ENSRNOG00000007284	Slc2a1	5.82	4.69e-14	1.67e-12	1.48622	1.48e-59	1.11e-55	FS30
ENSRNOG00000029980	Zbtb16	2.79	1.31e-18	1.92e-16	1.42969	4.19e-41	1.26e-37	FS60
ENSRNOG00000051548	Lmod1	2.7	0.000191	0.000546	1.28887	4.45e-26	8.31e-23	FS60
ENSRNOG00000015695	Sult5a1	2.41	0.00052	0.00131	1.20901	2.58e-11	6.44e-09	FS60
ENSRNOG00000045743	Etnppl	1.85	0.00445	0.0088	1.17566	6.12e-16	2.78e-13	FS60
ENSRNOG00000012475	Prr5	3.71	7.58e-09	6.85e-08	1.1438	5.12e-26	8.31e-23	FS60
ENSRNOG00000006972	Zfp189	1.71	4.61e-06	2.1e-05	1.12303	1.1e-19	9.68e-17	FS30
ENSRNOG00000053803	AABR07058656.1	3.01	1.03e-05	4.32e-05	0.980274	2.59e-07	2.62e-05	FS60
ENSRNOG00000009571	Wipf3	2.81	1.34e-07	8.88e-07	0.940434	7.88e-19	5.62e-16	FS60
ENSRNOG00000014215	Klf9	1.98	1.86e-05	7.13e-05	0.931025	1.52e-24	1.74e-21	FS30
ENSRNOG00000002072	Eva1c	3.41	1.41e-15	8.52e-14	0.875124	1.19e-14	4.46e-12	FS60
ENSRNOG00000000299	Foxo3	2.65	1.12e-05	4.6e-05	0.843927	1.89e-19	1.57e-16	FS60
ENSRNOG00000006807	Aldob	3.01	4.21e-05	0.000146	0.834173	0.00117161	0.0255406	FS60
ENSRNOG00000021256	Adra1d	2.61	4.05e-09	3.96e-08	0.822998	7.82e-09	1.18e-06	FS60
ENSRNOG00000020811	Il6r	1.25	0.0121	0.0215	0.818347	1.76e-18	1.26e-15	FS30
ENSRNOG00000009005	Slco2a1	1.79	0.0108	0.0192	0.795622	0.000205378	0.00699826	FS60
ENSRNOG00000019659	Aspa	7.04	9.69e-32	1.7e-28	0.790521	7.6e-08	8.91e-06	FS60
ENSRNOG00000005333	Azin1	3.02	8.74e-09	7.69e-08	0.782158	7.28e-15	2.87e-12	FS60
ENSRNOG00000030124	Ptpn11	4.25	6.52e-16	4.39e-14	0.774651	5.38e-22	5.38e-19	FS60
ENSRNOG00000015822	Klf13	4.78	1.17e-14	5.38e-13	0.771651	4.72e-15	1.95e-12	FS60
ENSRNOG00000017392	Fgf2	2.49	4.38e-05	0.000152	0.767315	4.96e-19	3.72e-16	FS60
ENSRNOG00000008619	Agtrap	2.55	1.2e-07	7.93e-07	0.764742	0.000324278	0.00968507	FS60
ENSRNOG00000009957	Slc25a13	5.73	7.37e-12	1.39e-10	0.764518	1.86e-18	1.07e-15	FS60
ENSRNOG00000005302	Slc2a9	2.05	0.000694	0.0017	0.743814	3.54e-10	7.48e-08	FS60
ENSRNOG00000017319	Mertk	3.44	5.14e-07	2.93e-06	0.727396	1.76e-21	1.65e-18	FS60
ENSRNOG00000000307	Mical1	2.15	0.00107	0.0025	0.705481	5.07e-08	1.39e-05	FS120
ENSRNOG00000010350	Rcan2	5.44	9.96e-15	4.71e-13	0.691299	5.73e-14	2e-11	FS60
ENSRNOG00000059215	Pqlc1	3.33	8.96e-10	1.03e-08	0.681532	5.66e-13	2.57e-10	FS30
ENSRNOG00000010967	Cdc37l1	4.19	7.08e-10	8.32e-09	0.667185	3.78e-15	1.62e-12	FS60
ENSRNOG00000050500	Tob2	3.35	9.75e-07	5.22e-06	0.666479	0.000233887	0.00770695	FS60
ENSRNOG00000053640	Kcng2	3.02	1.35e-05	5.39e-05	0.64803	3e-13	1e-10	FS60
ENSRNOG00000056656	AABR07044049.1	2.09	0.00117	0.0027	0.597028	1.46e-16	3.91e-13	FS120
ENSRNOG00000017808	Klf15	2.31	0.000173	0.000499	0.593411	3.79e-09	6.31e-07	FS60
ENSRNOG00000020254	Per2	3.8	1.29e-10	1.78e-09	0.585155	7.84e-10	2.17e-07	FS30
ENSRNOG00000027839	Ptk2b	1.74	3.55e-05	0.000125	0.549416	6.3e-12	1.85e-09	FS60
ENSRNOG00000051204	Dopey2	1.1	0.00275	0.00581	0.539019	1.14e-14	4.4e-12	FS60
ENSRNOG00000058094	Lyst	2.04	0.000636	0.00157	0.520406	4.57e-13	4.84e-10	FS120
ENSRNOG00000007422	Vav2	1.77	0.000103	0.000321	0.517545	1.3e-07	3.06e-05	FS120
ENSRNOG00000011407	Pragmin	2.27	2.73e-07	1.69e-06	0.511228	2.48e-08	3.32e-06	FS60
ENSRNOG00000033261	Fam107a	2.46	5.12e-07	2.93e-06	0.502375	1.44e-09	3.78e-07	FS30
ENSRNOG00000014008	Mfsd2a	3.03	1.37e-06	7.08e-06	0.485486	0.00223578	0.0512714	FS30
ENSRNOG00000024730	Ppm1e	1.26	0.0116	0.0206	0.485156	7.65e-07	0.000136759	FS120
ENSRNOG00000021255	Smox	2.58	7.75e-08	5.34e-07	0.484493	3.22e-11	7.79e-09	FS60
ENSRNOG00000010557	Smarcd2	4.31	6.7e-18	7.95e-16	0.479116	6.68e-06	0.000422829	FS60
ENSRNOG00000001796	Dgkg	1.16	0.0317	0.051	0.473333	6.52e-09	2.36e-06	FS120
ENSRNOG00000007590	Eya1	1.98	0.00141	0.00321	0.465268	2.01e-08	2.79e-06	FS60
ENSRNOG00000011550	Kcnab2	0.98	0.00804	0.0148	0.436303	6.88e-06	0.000791129	FS120
ENSRNOG00000027463	Adamts3	1.35	0.00168	0.00375	0.436229	2.28e-09	1.03e-06	FS120
ENSRNOG00000005515	Rhbdl3	2.12	0.000395	0.00103	0.435604	7.74e-07	6.84e-05	FS60
ENSRNOG00000050997	Ifrd1	5.8	1.54e-12	3.6e-11	0.420367	2.3e-05	0.00117814	FS60
ENSRNOG00000006052	Sulf2	4.03	1.35e-11	2.4e-10	0.415817	8.63e-07	7.52e-05	FS60
ENSRNOG00000010219	Ralgds	4.04	0.000445	0.00114	0.39787	2.19e-05	0.00113716	FS60
ENSRNOG00000010574	Ptpn1	2.23	0.00649	0.0123	0.397397	3.02e-09	6.95e-07	FS30
ENSRNOG00000007989	Chst1	3.77	3.15e-11	5.06e-10	0.393503	1.19e-05	0.000687342	FS60
ENSRNOG00000027012	Usp54	2.25	2.94e-09	2.92e-08	0.391722	0.000597074	0.0153287	FS60
ENSRNOG00000006729	Slc24a4	2.24	0.000216	0.000606	0.369205	6.68e-05	0.00454657	FS120
ENSRNOG00000000130	Dnajb5	1.44	0.00133	0.00304	0.367894	0.000538209	0.014132	FS60
ENSRNOG00000056228	Atp10a	2.89	5.92e-09	5.54e-08	0.363599	0.000113774	0.00443067	FS60
ENSRNOG00000015514	Bcat1	3.84	9.88e-11	1.38e-09	0.356525	5.21e-07	4.88e-05	FS60
ENSRNOG00000031167	Srxn1	3.02	1.18e-12	2.79e-11	0.347882	8.24e-05	0.0170183	FS360
ENSRNOG00000010184	Brk1	1.84	0.00599	0.0114	0.33773	1.01e-05	0.000598899	FS60
ENSRNOG00000018569	Ahcyl1	1.52	0.00325	0.00666	0.33635	4.25e-06	0.000285943	FS60
ENSRNOG00000031364	Kif1c	2.81	4.64e-14	1.67e-12	0.329351	2.79e-06	0.0011512	FS360
ENSRNOG00000010984	Anxa11	1.03	0.00207	0.00449	0.32346	2.06e-06	0.000315606	FS120
ENSRNOG00000006378	Mga	2.42	2.59e-05	9.53e-05	0.316251	2.46e-05	0.00124559	FS60
ENSRNOG00000008190	LOC100911867	6.18	2.12e-17	2.06e-15	0.303391	0.000168421	0.00908431	FS120
ENSRNOG00000004956	Jade2	3.95	7.18e-08	5.05e-07	0.302762	0.000239702	0.007864	FS60
ENSRNOG00000004200	Sybu	3.31	5.21e-07	2.96e-06	0.296582	0.000793191	0.0189767	FS60
ENSRNOG00000016949	Slc25a33	5.84	1.56e-12	3.6e-11	0.293352	0.00026714	0.00843206	FS60
ENSRNOG00000002093	Tgfbr3	2.65	9.61e-09	8.29e-08	0.282326	0.00222209	0.0406787	FS60
ENSRNOG00000020179	Nt5c2	2.45	0.000213	0.0006	0.280834	6.82e-05	0.00292358	FS60
ENSRNOG00000011044	Clmn	1.18	0.00694	0.0131	0.277478	0.000459844	0.0126272	FS60
ENSRNOG00000003269	Atp6v0e1	3.3	6.41e-09	5.88e-08	0.276542	0.00066632	0.0166502	FS60
ENSRNOG00000033663	P4ha2	4.72	1.84e-17	1.89e-15	0.256139	0.000397336	0.016696	FS120
ENSRNOG00000057996	Phactr3	4.14	5.5e-12	1.06e-10	0.228954	0.000247378	0.0120687	FS120
ENSRNOG00000056826	Arap2	2.97	1.42e-05	5.64e-05	0.215316	0.000706609	0.025378	FS120
ENSRNOG00000013674	Megf10	0.97	0.0227	0.0379	-0.322548	4.98e-06	0.00180653	FS360
ENSRNOG00000010210	Slc7a11	0.91	0.0197	0.0332	-0.326059	0.000475732	0.0191234	FS120
ENSRNOG00000005353	Rybp	2.59	3.92e-06	1.82e-05	-0.34721	6.67e-06	0.000648871	FS30
ENSRNOG00000013585	Nmnat3	1.57	3.1e-05	0.000111	-0.374246	5.19e-06	0.000651526	FS120
ENSRNOG00000008082	Rgs6	1.47	0.000701	0.00171	-0.427671	2.59e-06	0.00148529	FS180
ENSRNOG00000009440	Gucy1b2	1.29	0.000257	0.000704	-0.576324	8.04e-10	4.11e-07	FS120
ENSRNOG00000023257	Adamts9	3.5	2.8e-06	1.34e-05	-0.593254	5.52e-13	5.46e-10	FS120
ENSRNOG00000055305	Parvb	2.21	0.00762	0.0143	-0.633641	1.65e-22	2.45e-18	FS360
ENSRNOG00000017249	Zfp366	2.75	1.05e-08	8.98e-08	-0.691783	1.66e-06	0.000191229	FS30

## Sheet: MR vs Exonic
All Stress	ClosestGeneName	log2 FC MR FS30 vs BLAM	p-value	FDR	log2FC exRNA FS vs BLAM	p-value	FDR	Timepoint		All BLPM	ClosestGeneName	log2 FC MR BLPM vs BLAM	p-value	FDR	log2FC exRNA BLPM vs BLAM	p-value	FDR	Timepoint
ENSRNOG00000007830	Apold1	2.4	9.55e-05	0.000299	3.71792	3.44e-255	5.92e-251	FS30		ENSRNOG00000033663	P4ha2	4.52	5.72e-17	1e-14	0.345483	3.21e-05	0.00354374	BLPM
ENSRNOG00000058388	Zfp36	3.72	8.81e-18	9.64e-16	1.57865	6.46e-14	6.96e-11	FS30		ENSRNOG00000003269	Atp6v0e1	3.79	2.37e-13	1.53e-11	0.299909	0.000432385	0.0260092	BLPM
ENSRNOG00000014205	Klf2	1.69	0.000122	0.000362	1.51573	1.8e-12	1.55e-09	FS30		ENSRNOG00000031167	Srxn1	2.75	1.37e-10	3.92e-09	0.673782	0.000415169	0.0254488	BLPM
ENSRNOG00000000521	Cdkn1a	4.57	3.49e-14	1.36e-12	0.872673	8.26e-07	0.000320452	FS60		ENSRNOG00000059215	Pqlc1	3.18	8.71e-10	1.84e-08	0.319221	5.89e-05	0.00560079	BLPM
ENSRNOG00000012494	Kctd14	4.81	1.38e-08	1.13e-07	0.807349	0.000280639	0.0302318	FS120		ENSRNOG00000021256	Adra1d	2.6	2.15e-09	3.8e-08	0.255665	8.48e-05	0.00732105	BLPM
ENSRNOG00000056656	AABR07044049.1	2.09	0.00117	0.0027	0.530825	0.000131148	0.0168844	FS120		ENSRNOG00000042717	Ciart	3.37	3e-09	4.87e-08	0.485859	0.00052899	0.0305635	BLPM
ENSRNOG00000020811	Il6r	1.25	0.0121	0.0215	0.507425	5.4e-08	2.66e-05	FS120		ENSRNOG00000011407	Pragmin	2.38	5.8e-08	5.77e-07	0.411508	0.000936457	0.0472427	BLPM
ENSRNOG00000007302	Fbn1	1.06	0.0292	0.0475	0.488063	2.13e-12	2.62e-09	FS120		ENSRNOG00000002093	Tgfbr3	2.27	1.42e-07	1.24e-06	0.251732	0.000121142	0.00983374	BLPM
ENSRNOG00000019659	Aspa	7.04	9.69e-32	1.7e-28	0.445736	9.12e-05	0.0181034	FS60		ENSRNOG00000052391	Sh3bp5	1.84	9.36e-07	6.25e-06	0.182243	0.000471462	0.0278032	BLPM
ENSRNOG00000023896	Dusp6	0.85	0.0344	0.0549	0.437631	9.5e-06	0.00380739	FS30		ENSRNOG00000056228	Atp10a	2.49	2.54e-05	0.000102	0.411293	1.61e-05	0.00190036	BLPM
ENSRNOG00000004282	Arl4a	2.37	8.92e-06	3.8e-05	0.419546	0.000123573	0.0360916	FS30		ENSRNOG00000006663	Usp2	2.87	4.09e-05	0.000151	0.326	5.82e-06	0.00077127	BLPM
ENSRNOG00000010574	Ptpn1	2.23	0.00649	0.0123	0.296361	6.02e-06	0.0014617	FS120		ENSRNOG00000019937	Kcnk1	2.79	9.56e-05	0.000313	0.205159	0.000585741	0.0330605	BLPM
ENSRNOG00000016566	Arhgap39	1.82	5.82e-07	3.27e-06	0.237665	1.1e-05	0.00232144	FS120		ENSRNOG00000010219	Ralgds	4.13	0.000368	0.001	0.294581	6.92e-07	0.000131527	BLPM
ENSRNOG00000049900	Irf2bp2	1.81	0.00646	0.0122	-0.309602	0.000105479	0.0143152	FS120		ENSRNOG00000014548	Nedd9	2.83	0.000576	0.00147	0.226093	0.000747441	0.0398574	BLPM
ENSRNOG00000017198	Hif3a	6.2	1.04e-28	9.13e-26	2.24473	1.02e-17	2.21e-14	FS120		ENSRNOG00000005515	Rhbdl3	2.02	0.000607	0.00153	0.26634	3.85e-05	0.00404018	BLPM
ENSRNOG00000051612	AABR07044570.1	2.76	1.81e-06	9.13e-06	1.49186	2.65e-06	0.000692108	FS120		ENSRNOG00000004110	Trib2	2.68	2.92e-05	0.000114	-0.219468	0.000289136	0.0191659	BLPM
ENSRNOG00000007390	Nfkbia	3.94	0.00187	0.00412	1.29843	8.46e-36	7.22e-32	FS60		ENSRNOG00000012956	Tgm2	2.3	0.00173	0.00375	-0.589992	2.64e-06	0.000403358	BLPM
ENSRNOG00000027724	Plekhf1	5.61	2.53e-11	4.18e-10	1.15482	4.14e-14	4.16e-11	FS60		ENSRNOG00000013674	Megf10	1.04	0.0139	0.0228	-0.294845	3.8e-05	0.00401005	BLPM
ENSRNOG00000058186	Errfi1	5.22	9.29e-15	4.52e-13	0.930085	1.44e-28	4.11e-25	FS60		ENSRNOG00000047466	Bdnf	0.83	0.036	0.0524	-0.338185	2.27e-05	0.00260422	BLPM
ENSRNOG00000007387	Per1	2.18	4.94e-08	3.63e-07	0.794742	1.32e-24	2.82e-21	FS60		ENSRNOG00000017198	Hif3a	6.55	1.62e-37	2.83e-34	2.73973	4.76e-29	1.63e-25	BLPM
ENSRNOG00000006972	Zfp189	1.71	4.61e-06	2.1e-05	0.78485	8.18e-30	7.05e-26	FS120		ENSRNOG00000010557	Smarcd2	4.64	1.34e-25	1.18e-22	0.575477	5.91e-14	4.21e-11	BLPM
ENSRNOG00000029980	Zbtb16	2.79	1.31e-18	1.92e-16	0.671651	1.47e-27	8.46e-24	FS120		ENSRNOG00000029980	Zbtb16	2.52	2.2e-21	9.64e-19	0.518896	3.24e-16	3.08e-13	BLPM
ENSRNOG00000022523	Fkbp5	4.17	5.55e-11	8.24e-10	0.647221	9.24e-18	2.21e-14	FS120		ENSRNOG00000058186	Errfi1	4.52	2.36e-10	6.08e-09	0.506691	3.19e-17	3.41e-14	BLPM
ENSRNOG00000019009	Arrdc2	4.3	4.62e-11	6.97e-10	0.632213	6.55e-08	3.11e-05	FS60		ENSRNOG00000027724	Plekhf1	5.17	1.79e-09	3.26e-08	0.794507	8.88e-07	0.000155062	BLPM
ENSRNOG00000017249	Zfp366	2.75	1.05e-08	8.98e-08	0.628675	5.2e-05	0.00815447	FS120		ENSRNOG00000017249	Zfp366	2.75	2.11e-09	3.77e-08	0.642048	8.36e-06	0.00105076	BLPM
ENSRNOG00000050500	Tob2	3.35	9.75e-07	5.22e-06	0.625798	1.5e-09	1e-06	FS60		ENSRNOG00000020254	Per2	3.56	8.2e-09	1.1e-07	0.546906	4.13e-18	4.71e-15	BLPM
ENSRNOG00000017808	Klf15	2.31	0.000173	0.000499	0.593383	1.65e-10	1.3e-07	FS120		ENSRNOG00000012475	Prr5	3.52	9.53e-09	1.24e-07	0.769837	6.7e-15	5.46e-12	BLPM
ENSRNOG00000010557	Smarcd2	4.31	6.7e-18	7.95e-16	0.535699	9.65e-12	9.24e-09	FS120		ENSRNOG00000007387	Per1	2.03	1.21e-08	1.53e-07	0.61713	1.09e-26	2.33e-23	BLPM
ENSRNOG00000013179	Tinagl1	2.08	0.00137	0.00313	0.530601	0.000163068	0.0336943	FS180		ENSRNOG00000022523	Fkbp5	3.53	2.19e-08	2.53e-07	0.567901	2.34e-18	2.85e-15	BLPM
ENSRNOG00000012475	Prr5	3.71	7.58e-09	6.85e-08	0.517679	2.15e-07	8.5e-05	FS120		ENSRNOG00000050500	Tob2	3.62	4.12e-08	4.31e-07	0.585601	1.21e-11	5.91e-09	BLPM
ENSRNOG00000019342	Sult1a1	2.36	6.07e-05	0.000199	0.500805	0.000125867	0.0236243	FS60		ENSRNOG00000014363	Arhgef3	3.41	5.1e-08	5.19e-07	0.385182	3.44e-09	1.13e-06	BLPM
ENSRNOG00000007284	Slc2a1	5.82	4.69e-14	1.67e-12	0.491037	1.15e-11	1.04e-08	FS60		ENSRNOG00000016848	Fzd4	2.92	6.99e-07	4.84e-06	0.558342	1.24e-09	4.4e-07	BLPM
ENSRNOG00000016848	Fzd4	3.31	5.98e-09	5.56e-08	0.462316	1.12e-05	0.00298927	FS60		ENSRNOG00000019009	Arrdc2	3.39	1.52e-06	9.22e-06	0.465356	8.56e-05	0.00735821	BLPM
ENSRNOG00000000307	Mical1	2.15	0.00107	0.0025	0.459562	8.37e-08	3.8e-05	FS120		ENSRNOG00000007324	Plxna2	2.63	3.34e-06	1.82e-05	0.263691	0.000671753	0.0363554	BLPM
ENSRNOG00000051548	Lmod1	2.7	0.000191	0.000546	0.43657	0.000105428	0.0143152	FS120		ENSRNOG00000059651	7SK	1.78	3.87e-06	2.08e-05	-2.68565	7.01e-05	0.00638003	BLPM
ENSRNOG00000058094	Lyst	2.04	0.000636	0.00157	0.427479	2.29e-09	1.46e-06	FS120		ENSRNOG00000006972	Zfp189	1.58	5.43e-06	2.8e-05	0.798897	2.34e-27	6.67e-24	BLPM
ENSRNOG00000020254	Per2	3.8	1.29e-10	1.78e-09	0.401512	5.29e-08	2.66e-05	FS120		ENSRNOG00000007284	Slc2a1	4.19	7.87e-06	3.84e-05	0.347225	8.72e-08	2.07e-05	BLPM
ENSRNOG00000014363	Arhgef3	2.65	3.79e-08	2.89e-07	0.399683	4.01e-10	2.88e-07	FS120		ENSRNOG00000017808	Klf15	2.65	9.33e-06	4.4e-05	0.666123	1.96e-11	9.32e-09	BLPM
ENSRNOG00000014215	Klf9	1.98	1.86e-05	7.13e-05	0.34665	1.82e-10	1.36e-07	FS120		ENSRNOG00000060407	Cacna1i	3.93	9.33e-06	4.4e-05	-0.258148	0.000276707	0.0185578	BLPM
ENSRNOG00000010967	Cdc37l1	4.19	7.08e-10	8.32e-09	0.324523	5.84e-08	2.94e-05	FS60		ENSRNOG00000000307	Mical1	2.66	1.8e-05	7.68e-05	0.319317	0.00110343	0.0540714	BLPM
ENSRNOG00000020361	Ip6k2	1.91	0.00321	0.00658	0.303938	7.59e-07	0.000251592	FS120		ENSRNOG00000014215	Klf9	1.84	2.01e-05	8.38e-05	0.436942	7.11e-10	2.64e-07	BLPM
ENSRNOG00000017319	Mertk	3.44	5.14e-07	2.93e-06	0.296154	0.000120676	0.0159998	FS120		ENSRNOG00000058094	Lyst	2.33	4.31e-05	0.000158	0.389605	8.02e-07	0.000144331	BLPM
ENSRNOG00000007324	Plxna2	1.89	0.00705	0.0133	0.270399	0.000105358	0.0143152	FS120		ENSRNOG00000019342	Sult1a1	2.27	0.000129	0.000403	0.549316	1.79e-07	3.87e-05	BLPM
ENSRNOG00000007821	Dyrk2	2.47	0.0003	0.000808	0.222375	0.000272815	0.0295739	FS120		ENSRNOG00000023257	Adamts9	2.98	0.000148	0.000457	-0.609767	4.41e-09	1.42e-06	BLPM
ENSRNOG00000060407	Cacna1i	5.22	3.58e-12	7.2e-11	-0.208783	0.00013136	0.0357648	FS360		ENSRNOG00000017319	Mertk	2.71	0.000173	0.00053	0.296191	3.84e-06	0.000525121	BLPM
ENSRNOG00000055305	Parvb	2.21	0.00762	0.0143	-0.237429	7.93e-07	0.000754787	FS360		ENSRNOG00000018867	Klhdc7a	2.48	0.000283	0.000811	-0.634865	2.53e-05	0.00286118	BLPM
ENSRNOG00000059449	Metazoa_SRP	2.63	0.0231	0.0385	-0.261328	0.000147417	0.0388797	FS360		ENSRNOG00000009299	Adra2c	1.92	0.000871	0.00209	-0.369968	0.000107969	0.00896355	BLPM
ENSRNOG00000023257	Adamts9	3.5	2.8e-06	1.34e-05	-0.448805	6.37e-05	0.0185782	FS180		ENSRNOG00000013179	Tinagl1	1.81	0.00102	0.00238	0.752089	6.69e-09	1.97e-06	BLPM
ENSRNOG00000009299	Adra2c	2.15	0.000788	0.00189	-0.452408	2.06e-05	0.0101107	FS360		ENSRNOG00000007821	Dyrk2	2.15	0.00172	0.00373	0.286012	3.9e-05	0.00406974	BLPM
ENSRNOG00000018867	Klhdc7a	2.78	3.01e-05	0.000108	-1.06581	9.75e-09	5.6e-06	FS120		ENSRNOG00000020361	Ip6k2	1.87	0.00218	0.00454	0.28622	2.21e-06	0.000347235	BLPM
ENSRNOG00000059651	7SK	1.79	1.01e-05	4.26e-05	-3.19316	1.79e-05	0.00716831	FS180		ENSRNOG00000051612	AABR07044570.1	1.96	0.00236	0.00485	1.21661	0.000356556	0.0226685	BLPM
										ENSRNOG00000051548	Lmod1	2.18	0.00299	0.00593	0.467202	8.7e-06	0.00108655	BLPM
										ENSRNOG00000010967	Cdc37l1	2.29	0.0233	0.0358	0.225317	3.03e-05	0.00336942	BLPM
										ENSRNOG00000059449	Metazoa_SRP	2.47	0.0335	0.0494	-0.351532	7.61e-08	1.83e-05	BLPM

## Sheet: GR vs Intronic
Stress Genes	ClosestGeneName	log2FC GR FS30 vs BLAM	p-value	FDR	log2FC inRNA FS vs BLAM	p-value	FDR	Timepoint				PM Genes	ClosestGeneName	log2FC GR BLPM vs BLAM	p-value	FDR	log2FC inRNA BLPM vs BLAM	p-value	FDR	Timepoint
ENSRNOG00000000521	Cdkn1a	5.84	4.75e-37	8.41e-35	1.40784	5.12e-09	1.13e-06	FS30				ENSRNOG00000022312	Lrsam1	2.87	0.000116	0.000179	-0.323322	0.00227325	0.0525284	BLPM
ENSRNOG00000014205	Klf2	4.24	2.81e-24	6.22e-23	1.77158	1.73e-09	4.27e-07	FS30				ENSRNOG00000005348	Pamr1	2.93	2.49e-05	4.5e-05	-0.262952	0.000459018	0.0155242	BLPM
ENSRNOG00000027938	RGD1562037	5.3	1.5e-17	9.39e-17	-0.433206	2.05e-05	0.0016528	FS30				ENSRNOG00000020361	Ip6k2	1.98	0.00191	0.00234	0.191244	0.00131909	0.034681	BLPM
ENSRNOG00000007478	Cry2	4.76	1.51e-16	7.42e-16	0.404228	4.46e-05	0.0029694	FS30				ENSRNOG00000026866	Syn3	4.49	2.37e-10	1.93e-09	0.214625	0.0019942	0.048019	BLPM
ENSRNOG00000025764	Mt1	5.23	2.27e-16	1.07e-15	2.0692	1.67e-06	0.000191229	FS30				ENSRNOG00000013877	Ttc23	4.63	3.75e-09	2.06e-08	0.216593	0.00137849	0.0360516	BLPM
ENSRNOG00000024125	Slain1	4.17	2.63e-16	1.21e-15	0.301094	0.0001913	0.008753	FS30				ENSRNOG00000018920	Slc25a17	3.6	1.76e-07	5.66e-07	0.222219	0.000463588	0.0155588	BLPM
ENSRNOG00000016566	Arhgap39	3.06	9.87e-16	4.13e-15	0.39225	1.93e-07	2.88e-05	FS30				ENSRNOG00000020694	Icam5	2.57	4.54e-05	7.8e-05	0.23496	0.000723612	0.0220005	BLPM
ENSRNOG00000033217	Esam	6.38	1.17e-15	4.75e-15	0.722464	6.77e-06	0.000653051	FS30				ENSRNOG00000010389	Ndrg2	3.35	2e-11	2.53e-10	0.246907	0.00059596	0.0189903	BLPM
ENSRNOG00000001277	Mafk	6.22	2.17e-15	8.24e-15	0.769096	2.11e-06	0.000230222	FS30				ENSRNOG00000027988	Zhx3	3.65	3.8e-11	4.18e-10	0.275199	0.00197157	0.0476282	BLPM
ENSRNOG00000017020	Inpp5d	4.56	9.89e-15	3.34e-14	0.293416	0.000765747	0.0237207	FS30				ENSRNOG00000002305	Slc15a2	3.32	3.01e-06	6.92e-06	0.289332	0.000106566	0.00485241	BLPM
ENSRNOG00000014548	Nedd9	4.83	1.34e-14	4.34e-14	0.402741	4.24e-08	7.29e-06	FS30				ENSRNOG00000027730	Nxpe1	2.39	1.71e-05	3.22e-05	0.305134	0.00172863	0.0430883	BLPM
ENSRNOG00000058388	Zfp36	4.66	2.42e-14	7.42e-14	1.37064	0.000644416	0.0210979	FS30				ENSRNOG00000005195	Cst3	3.76	1.73e-10	1.49e-09	0.355554	3.91454e-06	0.000313184	BLPM
ENSRNOG00000030714	Bsn	3.16	1.93e-12	4.23e-12	0.240019	0.00166932	0.0418365	FS30				ENSRNOG00000060626	Polk	2.19	0.000458	0.000627	0.360629	0.000182112	0.00761236	BLPM
ENSRNOG00000022753	Mast3	3.34	5.54e-12	1.13e-11	0.324651	0.000176726	0.00826305	FS30				ENSRNOG00000006663	Usp2	6.2	3.03e-18	3.27e-16	0.379283	8.45011e-07	8.43933e-05	BLPM
ENSRNOG00000028255	Usp36	3.68	8.25e-12	1.67e-11	0.277794	7.81e-05	0.00432618	FS30				ENSRNOG00000017523	H6pd	4.16	0.000127	0.000193	0.414174	0.000132951	0.00571803	BLPM
ENSRNOG00000030568	Rgs12	5.12	1.06e-11	2.09e-11	0.311294	0.000404521	0.0150185	FS30				ENSRNOG00000021463	Ppara	2.84	0.000715	0.000933	0.44793	0.000904573	0.0259864	BLPM
ENSRNOG00000010266	Cd180	4.03	1.14e-11	2.24e-11	-1.31997	8.35e-07	0.000105822	FS30				ENSRNOG00000017510	Mfge8	3.13	5.24e-09	2.74e-08	0.463313	0.000358129	0.0126756	BLPM
ENSRNOG00000014479	Cttnbp2nl	3.52	3.36e-10	5.6e-10	0.64063	2.92e-14	1.46e-11	FS30				ENSRNOG00000019342	Sult1a1	3.08	5.29e-07	1.48e-06	0.475534	0.000332719	0.0121323	BLPM
ENSRNOG00000016553	Vwa5b1	3.91	3.6e-10	6e-10	0.449275	0.00199967	0.0472654	FS30				ENSRNOG00000033402	LOC501110	3.68	3.69e-07	1.09e-06	0.684679	4.63569e-05	0.00260316	BLPM
ENSRNOG00000054344	AC120246.2	3.26	5.88e-10	9.42e-10	1.94281	6.58e-12	2.5e-09	FS30				ENSRNOG00000017198	Hif3a	6.97	1.27e-27	6.73e-25	2.69919	2.63988e-70	3.92841e-66	BLPM
ENSRNOG00000052391	Sh3bp5	3.73	4.43e-09	6.53e-09	0.395751	8.42e-07	0.000105829	FS30				ENSRNOG00000015822	Klf13	4.19	2.57e-26	9.11e-24	0.548691	9.76971e-15	3.72777e-12	BLPM
ENSRNOG00000052424	2900026A02Rik	2.34	1.77e-08	2.49e-08	0.264449	0.000935079	0.0278497	FS30				ENSRNOG00000012475	Prr5	4.38	3.07e-18	3.27e-16	1.13434	1.07328e-34	1.99643e-31	BLPM
ENSRNOG00000028353	Sox13	2.84	3.54e-07	4.53e-07	-0.378808	0.000259275	0.0112118	FS30				ENSRNOG00000002072	Eva1c	6.68	5.98e-18	5.3e-16	0.368481	0.000484818	0.0161375	BLPM
ENSRNOG00000054990	AABR07060133.1	2.68	1.69e-05	1.94e-05	0.332276	0.000330371	0.0131814	FS30				ENSRNOG00000029980	Zbtb16	3.44	1.89e-16	1.26e-14	1.02018	5.49599e-31	7.43508e-28	BLPM
ENSRNOG00000007387	Per1	2.79	2.58e-28	1.3e-26	1.5491	7.2e-30	1.8e-26	FS30				ENSRNOG00000020533	Htra1	4.9	3.94e-16	2.46e-14	1.32747	2.06886e-37	4.3981e-34	BLPM
ENSRNOG00000014215	Klf9	3.67	3.31e-21	4.82e-20	0.931025	1.52e-24	1.74e-21	FS30				ENSRNOG00000007989	Chst1	6.33	2.37e-15	1.4e-13	0.381793	8.63837e-08	1.13759e-05	BLPM
ENSRNOG00000058186	Errfi1	6.73	5.77e-21	7.96e-20	1.5303	2.68e-64	4e-60	FS30				ENSRNOG00000007387	Per1	2.48	3.31e-15	1.69e-13	0.78843	9.33534e-12	2.39516e-09	BLPM
ENSRNOG00000014008	Mfsd2a	5.01	1.13e-19	1.17e-18	0.485486	0.00223578	0.0512714	FS30				ENSRNOG00000015514	Bcat1	5.71	1.77e-14	6.96e-13	0.250747	5.76171e-05	0.00304043	BLPM
ENSRNOG00000017249	Zfp366	5.11	1.14e-19	1.18e-18	-0.691783	1.66e-06	0.000191229	FS30				ENSRNOG00000010219	Ralgds	5.55	1.14e-13	3.56e-12	0.422438	1.29745e-07	1.63052e-05	BLPM
ENSRNOG00000049937	Pdxk	5.69	8.89e-18	5.79e-17	0.630592	3.89e-09	8.81e-07	FS30				ENSRNOG00000030124	Ptpn11	5.53	1.45e-13	4.18e-12	0.406583	6.65221e-11	1.52295e-08	BLPM
ENSRNOG00000020254	Per2	5.4	1.28e-17	8.14e-17	0.585155	7.84e-10	2.17e-07	FS30				ENSRNOG00000014215	Klf9	3.19	2.48e-13	6.6e-12	0.670333	5.90465e-20	3.99396e-17	BLPM
ENSRNOG00000007284	Slc2a1	5.56	4.8e-17	2.74e-16	1.48622	1.48e-59	1.11e-55	FS30				ENSRNOG00000010557	Smarcd2	5.08	3.01e-13	7.68e-12	0.591114	1.71669e-10	3.6303e-08	BLPM
ENSRNOG00000049560	Glul	6.15	2.5e-15	9.32e-15	0.875527	1.47e-27	3.15e-24	FS30				ENSRNOG00000014008	Mfsd2a	4.3	3.73e-13	9.02e-12	0.520036	3.40793e-05	0.00202045	BLPM
ENSRNOG00000005353	Rybp	4.59	6.12e-15	2.16e-14	-0.34721	6.67e-06	0.000648871	FS30				ENSRNOG00000053640	Kcng2	3.75	6.94e-13	1.49e-11	0.41134	3.76174e-07	4.27317e-05	BLPM
ENSRNOG00000007637	Acer2	3.87	4.52e-14	1.32e-13	1.41948	1.82e-27	3.41e-24	FS30				ENSRNOG00000016949	Slc25a33	6.03	1.04e-12	2.16e-11	0.329783	3.90632e-07	4.36347e-05	BLPM
ENSRNOG00000010524	Cryab	5.8	4.79e-13	1.15e-12	0.725263	0.00173028	0.0426499	FS30				ENSRNOG00000050500	Tob2	3.9	1.31e-12	2.54e-11	0.587474	9.81543e-05	0.00460768	BLPM
ENSRNOG00000056135	Tsc22d3	4.02	8.92e-12	1.79e-11	0.581863	0.000157939	0.00751651	FS30				ENSRNOG00000005333	Azin1	4.82	1.74e-12	3.24e-11	0.518772	1.79348e-07	2.15232e-05	BLPM
ENSRNOG00000012074	Ifngr1	2.24	4.86e-09	7.11e-09	0.640827	4.49e-12	1.81e-09	FS30				ENSRNOG00000011550	Kcnab2	5.99	5.7e-12	8.65e-11	0.305873	0.000580187	0.0186475	BLPM
ENSRNOG00000007390	Nfkbia	3	1.48e-08	2.1e-08	1.59435	1.64e-18	1.26e-15	FS30				ENSRNOG00000051548	Lmod1	3.83	9.38e-12	1.35e-10	0.874463	6.68248e-15	2.68762e-12	BLPM
ENSRNOG00000020811	Il6r	3.44	2.3e-07	2.98e-07	0.818347	1.76e-18	1.26e-15	FS30				ENSRNOG00000058186	Errfi1	5.6	1.77e-11	2.26e-10	0.509734	2.27193e-06	0.0001961	BLPM
ENSRNOG00000059215	Pqlc1	3.16	3.39e-07	4.36e-07	0.681532	5.66e-13	2.57e-10	FS30				ENSRNOG00000012710	Ubac2	4.6	2.54e-11	3.03e-10	0.263777	2.75297e-05	0.00167212	BLPM
ENSRNOG00000018700	Mobp	3.42	3.76e-07	4.8e-07	1.05431	1.03e-23	1.1e-20	FS30				ENSRNOG00000003269	Atp6v0e1	4.23	2.62e-11	3.1e-10	0.350126	2.49761e-06	0.000212382	BLPM
ENSRNOG00000033261	Fam107a	3.56	6.6e-06	7.71e-06	0.502375	1.44e-09	3.78e-07	FS30				ENSRNOG00000017319	Mertk	4.85	2.91e-11	3.39e-10	0.544484	1.0926e-13	3.61311e-11	BLPM
ENSRNOG00000006972	Zfp189	2.96	2.22e-05	2.53e-05	1.12303	1.1e-19	9.68e-17	FS30				ENSRNOG00000022523	Fkbp5	3.74	3.15e-11	3.64e-10	1.49526	1.19038e-54	8.85704e-51	BLPM
ENSRNOG00000008178	Nxn	6.35	1.62e-23	3.44e-22	0.295533	0.00300999	0.0509929	FS60				ENSRNOG00000020254	Per2	4.78	3.37e-11	3.81e-10	0.728271	5.75998e-19	3.1746e-16	BLPM
ENSRNOG00000018839	Ntrk2	5.63	1.93e-21	2.97e-20	0.315814	0.000155649	0.00570572	FS60				ENSRNOG00000022116	Gjb6	5.56	5.09e-11	5.2e-10	0.45123	0.000539968	0.0175826	BLPM
ENSRNOG00000046874	Snx9	5.45	4.15e-21	5.96e-20	0.463166	1.44e-07	1.51e-05	FS60				ENSRNOG00000010350	Rcan2	6.01	5.33e-11	5.4e-10	0.563884	2.7797e-13	8.80101e-11	BLPM
ENSRNOG00000006527	Slc6a1	7.36	2.2e-20	2.75e-19	0.376736	9.67e-06	0.000580213	FS60				ENSRNOG00000055305	Parvb	4.74	1.58e-10	1.4e-09	-0.701593	4.47307e-26	4.75455e-23	BLPM
ENSRNOG00000010284	St3gal5	7.18	3.78e-20	4.51e-19	0.422979	1.05e-08	1.54e-06	FS60				ENSRNOG00000000299	Foxo3	3.41	1.79e-10	1.52e-09	0.372505	1.78822e-09	3.05867e-07	BLPM
ENSRNOG00000012192	Znf740	6.2	5.08e-20	5.93e-19	0.295295	0.00237055	0.0427697	FS60				ENSRNOG00000017808	Klf15	3.63	2.37e-10	1.93e-09	0.755318	3.31629e-17	1.64499e-14	BLPM
ENSRNOG00000022066	Fam117b	5.02	2.2e-19	2.17e-18	0.31737	1.35e-06	0.000107928	FS60				ENSRNOG00000017249	Zfp366	4.55	2.72e-10	2.17e-09	0.507411	7.15848e-06	0.000519636	BLPM
ENSRNOG00000014182	Tns1	5.11	1.3e-18	1.02e-17	0.508851	9.31e-06	0.000562798	FS60				ENSRNOG00000021255	Smox	3.79	3.15e-10	2.48e-09	0.324859	7.35901e-07	7.50065e-05	BLPM
ENSRNOG00000016791	Chka	6.82	4.22e-18	2.95e-17	0.255983	0.000110194	0.00435817	FS60				ENSRNOG00000008190	LOC100911867	4.35	3.57e-10	2.67e-09	0.308934	5.23784e-05	0.00283434	BLPM
ENSRNOG00000008209	St3gal1	5.39	7.78e-18	5.16e-17	-0.297222	0.0010139	0.0228937	FS60				ENSRNOG00000021318	Epas1	3.98	6.83e-10	4.48e-09	0.197838	0.00217158	0.050795	BLPM
ENSRNOG00000042189	Rab31	5.28	2.79e-17	1.67e-16	0.418932	3.57e-05	0.00170934	FS60				ENSRNOG00000033663	P4ha2	4.61	9.73e-10	6.23e-09	0.317646	1.02167e-05	0.000714273	BLPM
ENSRNOG00000019181	Synpo	5.03	6e-17	3.3e-16	-0.278031	0.000404106	0.0114101	FS60				ENSRNOG00000049937	Pdxk	4.71	2.19e-09	1.31e-08	0.350689	7.63257e-05	0.00382916	BLPM
ENSRNOG00000027002	Mast4	5.01	9.02e-17	4.65e-16	0.233212	0.00210957	0.0394374	FS60				ENSRNOG00000031167	Srxn1	3.82	2.51e-09	1.48e-08	0.501598	2.29637e-11	5.54219e-09	BLPM
ENSRNOG00000004131	Pkn1	5.86	1.41e-16	7.11e-16	0.256814	0.000370899	0.0106543	FS60				ENSRNOG00000023257	Adamts9	4.03	3.54e-09	1.97e-08	-0.66488	1.12608e-20	8.37859e-18	BLPM
ENSRNOG00000014660	Usp53	4.61	1.12e-14	3.74e-14	0.381226	1.18e-08	1.7e-06	FS60				ENSRNOG00000049970	RGD1566085	5.18	6.43e-09	3.26e-08	0.554121	6.93175e-06	0.000508135	BLPM
ENSRNOG00000014867	Synpo2	5.63	2.64e-14	8.05e-14	0.556397	0.00187171	0.0361165	FS60				ENSRNOG00000050997	Ifrd1	5.62	8.64e-09	4.23e-08	0.269929	0.000728295	0.0220292	BLPM
ENSRNOG00000014758	Lgi1	3.91	1.69e-13	4.53e-13	-0.30746	0.00115566	0.0253687	FS60				ENSRNOG00000007284	Slc2a1	4.05	1.02e-08	4.83e-08	0.470533	1.10753e-09	2.03472e-07	BLPM
ENSRNOG00000007172	Map4k3	4.96	5.07e-13	1.21e-12	0.259208	0.000479162	0.0129911	FS60				ENSRNOG00000011044	Clmn	3.54	1.03e-08	4.88e-08	0.227407	0.000590107	0.0188813	BLPM
ENSRNOG00000050137	Ajap1	5.66	1.39e-12	3.1e-12	0.52265	6e-06	0.000386137	FS60				ENSRNOG00000057996	Phactr3	4.32	1.12e-08	5.17e-08	0.194421	0.00205127	0.0487619	BLPM
ENSRNOG00000036698	Nploc4	3.97	2.19e-12	4.78e-12	0.229743	0.00214105	0.0398638	FS60				ENSRNOG00000045941	Susd6	5.32	1.35e-08	6.03e-08	0.254818	2.87405e-05	0.00173153	BLPM
ENSRNOG00000001484	Gatsl2	3.74	4.22e-12	8.87e-12	0.555278	1.21e-05	0.000694519	FS60				ENSRNOG00000028624	Kif26b	3.37	1.57e-08	6.93e-08	0.328519	2.59802e-05	0.00159099	BLPM
ENSRNOG00000005183	Rtf1	2.98	8.6e-12	1.73e-11	0.26205	0.000929308	0.0214686	FS60				ENSRNOG00000000130	Dnajb5	3.35	1.85e-08	7.98e-08	0.343179	0.00029835	0.0110994	BLPM
ENSRNOG00000016423	Tacc1	3.17	2.55e-11	4.86e-11	0.192991	0.00283537	0.0488068	FS60				ENSRNOG00000056135	Tsc22d3	3.96	1.91e-08	8.15e-08	0.59313	6.37185e-06	0.000474097	BLPM
ENSRNOG00000019120	Hmgcs2	3.08	5.32e-11	9.83e-11	0.685832	0.000485376	0.013047	FS60				ENSRNOG00000004956	Jade2	4.16	2.06e-08	8.64e-08	0.264919	8.49186e-05	0.00417054	BLPM
ENSRNOG00000008936	Map3k6	4.07	7.27e-11	1.3e-10	1.96786	2.33e-08	3.18e-06	FS60				ENSRNOG00000027839	Ptk2b	3.54	2.99e-08	1.22e-07	0.328297	1.90306e-06	0.000168568	BLPM
ENSRNOG00000007687	Sema7a	4.63	3.92e-10	6.48e-10	-0.463271	1.08e-06	9.07e-05	FS60				ENSRNOG00000010524	Cryab	5.02	3.94e-08	1.54e-07	0.864247	2.27008e-05	0.00141911	BLPM
ENSRNOG00000005228	Gnptab	3.64	5.29e-10	8.56e-10	0.274806	6.85e-05	0.00292547	FS60				ENSRNOG00000010984	Anxa11	3.79	5.54e-08	2.07e-07	0.232991	0.000606205	0.0191935	BLPM
ENSRNOG00000013920	Arhgap26	4.04	5.57e-10	8.99e-10	0.316953	0.000532983	0.014044	FS60				ENSRNOG00000004200	Sybu	3.92	6.71e-08	2.43e-07	0.246255	0.00189112	0.046134	BLPM
ENSRNOG00000013064	Lrp8	3.57	5.69e-10	9.14e-10	0.232474	0.000782656	0.0188959	FS60				ENSRNOG00000006052	Sulf2	4.18	1.16e-07	3.91e-07	0.297993	0.000129906	0.00561955	BLPM
ENSRNOG00000020915	Setd2	3.48	7.14e-10	1.13e-09	0.211535	0.00135741	0.0283448	FS60				ENSRNOG00000031364	Kif1c	3.36	2.01e-07	6.41e-07	0.335956	2.44338e-05	0.00150871	BLPM
ENSRNOG00000029441	Klhl2	3.36	1.24e-09	1.92e-09	0.302744	0.000401049	0.0113451	FS60				ENSRNOG00000049560	Glul	4.87	2.62e-07	8.08e-07	0.670454	3.13762e-21	2.45742e-18	BLPM
ENSRNOG00000012956	Tgm2	2.67	1.73e-09	2.62e-09	0.815826	0.000202766	0.0069408	FS60				ENSRNOG00000019659	Aspa	3.79	2.94e-07	8.91e-07	0.320789	0.000231908	0.00925209	BLPM
ENSRNOG00000015257	Coro2b	3.94	5.12e-09	7.46e-09	0.3146	1.77e-05	0.00094607	FS60				ENSRNOG00000002093	Tgfbr3	3.62	3.16e-07	9.47e-07	0.225871	0.000870859	0.0252617	BLPM
ENSRNOG00000028097	Slc7a14	2.8	1.03e-08	1.47e-08	-0.338464	2.82e-05	0.00139043	FS60				ENSRNOG00000046889	Dbi	4.15	3.91e-07	1.14e-06	-0.270854	0.000753212	0.0225814	BLPM
ENSRNOG00000002152	Dcun1d4	2.67	1.81e-08	2.55e-08	0.238416	0.00222182	0.0406787	FS60				ENSRNOG00000005353	Rybp	3.76	4.81e-07	1.36e-06	-0.221418	0.000568049	0.0183764	BLPM
ENSRNOG00000004345	Daam1	3.41	2.01e-08	2.81e-08	0.252588	0.000207589	0.00705757	FS60				ENSRNOG00000027012	Usp54	3.15	7.44e-07	2e-06	0.366594	8.6377e-05	0.00421809	BLPM
ENSRNOG00000007545	Angptl4	2.4	1.45e-07	1.91e-07	0.648991	0.00217381	0.040237	FS60				ENSRNOG00000011696	Lifr	3.61	9.18e-07	2.43e-06	0.489748	6.84071e-10	1.32203e-07	BLPM
ENSRNOG00000020479	Pik3c2a	2.15	2.64e-07	3.42e-07	0.348332	5.78e-07	5.38e-05	FS60				ENSRNOG00000045743	Etnppl	2.65	1.43e-06	3.57e-06	1.07583	4.80805e-10	9.41429e-08	BLPM
ENSRNOG00000012095	Pkia	2.57	5.45e-06	6.4e-06	-0.26773	0.000334295	0.00990531	FS60				ENSRNOG00000009571	Wipf3	3.23	1.82e-06	4.39e-06	0.863044	3.98143e-17	1.91122e-14	BLPM
ENSRNOG00000001172	Rnf10	2.63	4.27e-05	4.81e-05	0.262955	0.00183945	0.0356316	FS60				ENSRNOG00000001448	Hip1	3.42	1.91e-06	4.6e-06	0.282956	7.64236e-05	0.00382916	BLPM
ENSRNOG00000019009	Arrdc2	7.22	5.39e-28	2.6e-26	0.632784	0.000584361	0.0151057	FS60				ENSRNOG00000020179	Nt5c2	3.17	2.25e-06	5.26e-06	0.202243	0.0015423	0.0395026	BLPM
ENSRNOG00000003088	Arhgap31	8.34	2e-26	6.87e-25	0.477659	5.29e-08	6.56e-06	FS60				ENSRNOG00000005365	Kcnip1	3.01	3.74e-06	8.37e-06	0.566309	0.00151968	0.0390576	BLPM
ENSRNOG00000008187	Ubash3b	7.06	1.95e-19	1.93e-18	0.448524	1.01e-07	1.13e-05	FS60				ENSRNOG00000009957	Slc25a13	3.81	4.81e-06	1.06e-05	0.368598	2.95595e-08	4.44317e-06	BLPM
ENSRNOG00000007324	Plxna2	5.28	3.03e-19	2.9e-18	0.358021	2.35e-05	0.00120045	FS60				ENSRNOG00000015225	Gramd3	3.66	5.06e-06	1.1e-05	0.404704	4.52855e-07	4.88328e-05	BLPM
ENSRNOG00000029980	Zbtb16	4.32	4.95e-46	2.63e-43	1.42969	4.19e-41	1.26e-37	FS60				ENSRNOG00000056826	Arap2	3.5	9.78e-06	1.96e-05	0.22228	0.00122198	0.0327644	BLPM
ENSRNOG00000019659	Aspa	6.88	1.06e-44	3.75e-42	0.790521	7.6e-08	8.91e-06	FS60				ENSRNOG00000021256	Adra1d	3.09	1.05e-05	2.08e-05	0.708989	9.41472e-07	9.15689e-05	BLPM
ENSRNOG00000015822	Klf13	4.68	4.04e-38	1.07e-35	0.771651	4.72e-15	1.95e-12	FS60				ENSRNOG00000001730	Acap2	3.4	1.23e-05	2.39e-05	0.243195	0.000372243	0.0129727	BLPM
ENSRNOG00000051548	Lmod1	4.44	6.28e-30	5.13e-28	1.28887	4.45e-26	8.31e-23	FS60				ENSRNOG00000007590	Eya1	2.64	1.4e-05	2.67e-05	0.336159	8.96731e-05	0.00433255	BLPM
ENSRNOG00000053640	Kcng2	4.53	1.26e-29	8.94e-28	0.64803	3e-13	1e-10	FS60				ENSRNOG00000007637	Acer2	2.91	2.14e-05	3.94e-05	0.683688	9.64941e-08	1.24863e-05	BLPM
ENSRNOG00000015514	Bcat1	6.64	1.78e-28	9.93e-27	0.356525	5.21e-07	4.88e-05	FS60				ENSRNOG00000058094	Lyst	3.08	2.33e-05	4.23e-05	0.457105	5.5451e-09	9.27153e-07	BLPM
ENSRNOG00000020533	Htra1	5.25	4e-27	1.57e-25	1.6241	3.24e-44	1.62e-40	FS60				ENSRNOG00000013585	Nmnat3	2.87	2.86e-05	5.08e-05	-0.419708	4.76217e-08	6.81586e-06	BLPM
ENSRNOG00000022523	Fkbp5	4.59	2.29e-25	5.66e-24	2.3427	4.07e-93	6.09e-89	FS60				ENSRNOG00000000307	Mical1	2.65	4.18e-05	7.21e-05	0.564561	6.36109e-06	0.000474097	BLPM
ENSRNOG00000012475	Prr5	4.83	5.07e-25	1.2e-23	1.1438	5.12e-26	8.31e-23	FS60				ENSRNOG00000011201	Cmtm8	2.31	6.54e-05	0.000108	0.514618	5.15363e-05	0.0028092	BLPM
ENSRNOG00000017198	Hif3a	6.86	7.24e-23	1.4e-21	1.92269	5.54e-26	8.31e-23	FS60				ENSRNOG00000018700	Mobp	2.82	7.09e-05	0.000115	0.914725	2.96157e-31	4.40711e-28	BLPM
ENSRNOG00000017808	Klf15	3.95	1.72e-22	3.15e-21	0.593411	3.79e-09	6.31e-07	FS60				ENSRNOG00000018569	Ahcyl1	2.27	8.83e-05	0.000139	0.230465	0.000597897	0.0190113	BLPM
ENSRNOG00000010350	Rcan2	7.62	3.52e-22	6.15e-21	0.691299	5.73e-14	2e-11	FS60				ENSRNOG00000033261	Fam107a	3.01	0.000109	0.000169	0.286341	6.01795e-05	0.00315328	BLPM
ENSRNOG00000017319	Mertk	5.93	3.53e-22	6.15e-21	0.727396	1.76e-21	1.65e-18	FS60				ENSRNOG00000007062	Rin3	2.59	0.000111	0.000171	0.385577	2.72876e-06	0.000228128	BLPM
ENSRNOG00000005333	Azin1	5.48	6.67e-22	1.11e-20	0.782158	7.28e-15	2.87e-12	FS60				ENSRNOG00000007390	Nfkbia	2.46	0.000188	0.000276	0.931206	6.12119e-07	6.41475e-05	BLPM
ENSRNOG00000007989	Chst1	6.7	1.22e-21	2e-20	0.393503	1.19e-05	0.000687342	FS60				ENSRNOG00000007422	Vav2	2.76	0.000193	0.000282	0.303685	0.00200185	0.0480476	BLPM
ENSRNOG00000027839	Ptk2b	3.64	1.37e-21	2.18e-20	0.549416	6.3e-12	1.85e-09	FS60				ENSRNOG00000009005	Slco2a1	2.71	0.000279	0.000395	0.634419	0.000244867	0.00961444	BLPM
ENSRNOG00000022116	Gjb6	6.45	8.44e-19	7.1e-18	0.673051	1.88e-05	0.000991539	FS60				ENSRNOG00000009440	Gucy1b2	1.99	0.000487	0.000661	-0.732897	1.04713e-14	3.89559e-12	BLPM
ENSRNOG00000006052	Sulf2	5.2	2.22e-16	1.05e-15	0.415817	8.63e-07	7.52e-05	FS60				ENSRNOG00000007047	Eps8	2.83	0.000507	0.000684	-0.365975	4.76345e-08	6.81586e-06	BLPM
ENSRNOG00000050997	Ifrd1	6.26	1.73e-15	6.71e-15	0.420367	2.3e-05	0.00117814	FS60				ENSRNOG00000010210	Slc7a11	2.81	0.000563	0.000748	-0.369651	7.68046e-05	0.00383533	BLPM
ENSRNOG00000051204	Dopey2	3.41	4.75e-15	1.7e-14	0.539019	1.14e-14	4.4e-12	FS60				ENSRNOG00000010967	Cdc37l1	3.2	0.000619	0.000818	0.401656	5.1136e-08	7.17882e-06	BLPM
ENSRNOG00000027012	Usp54	4.08	8.56e-15	2.95e-14	0.391722	0.000597074	0.0153287	FS60				ENSRNOG00000020811	Il6r	2.57	0.000757	0.000985	0.317113	0.00010219	0.00472265	BLPM
ENSRNOG00000015225	Gramd3	4.37	1.31e-14	4.28e-14	0.461012	2.16e-11	5.5e-09	FS60				ENSRNOG00000006972	Zfp189	2.44	0.000862	0.00111	0.777917	1.21554e-12	3.54676e-10	BLPM
ENSRNOG00000045743	Etnppl	3.08	1.49e-14	4.78e-14	1.17566	6.12e-16	2.78e-13	FS60				ENSRNOG00000006378	Mga	2.11	0.00125	0.00158	0.250195	0.00016736	0.00705518	BLPM
ENSRNOG00000045941	Susd6	6.2	2.4e-13	6.22e-13	0.45265	7.5e-09	1.15e-06	FS60				ENSRNOG00000059215	Pqlc1	2.45	0.00127	0.0016	0.408664	7.46315e-08	1.01889e-05	BLPM
ENSRNOG00000010967	Cdc37l1	4.84	3.21e-13	8.1e-13	0.667185	3.78e-15	1.62e-12	FS60				ENSRNOG00000015904	Wfdc1	1.98	0.00145	0.00181	0.910786	3.79672e-13	1.17706e-10	BLPM
ENSRNOG00000009571	Wipf3	2.46	5.55e-13	1.32e-12	0.940434	7.88e-19	5.62e-16	FS60				ENSRNOG00000011407	Pragmin	2.11	0.00248	0.00301	0.244373	0.00141904	0.0369175	BLPM
ENSRNOG00000021256	Adra1d	4.07	1.89e-12	4.15e-12	0.822998	7.82e-09	1.18e-06	FS60				ENSRNOG00000056228	Atp10a	2.31	0.00285	0.00344	0.488844	4.28028e-12	1.11745e-09	BLPM
ENSRNOG00000004200	Sybu	4.27	9.5e-12	1.89e-11	0.296582	0.000793191	0.0189767	FS60				ENSRNOG00000051204	Dopey2	2.06	0.00333	0.00396	0.200557	0.00181276	0.0449596	BLPM
ENSRNOG00000015904	Wfdc1	2.82	7.36e-11	1.32e-10	1.42797	4.41e-24	5.09e-21	FS60				ENSRNOG00000016528	Ppp1r21	2.03	0.00664	0.00756	-0.26574	2.24872e-05	0.00141195	BLPM
ENSRNOG00000011407	Pragmin	2.85	1.98e-06	2.42e-06	0.511228	2.48e-08	3.32e-06	FS60				ENSRNOG00000006807	Aldob	1.74	0.0442	0.048	0.701404	0.00107601	0.0298177	BLPM
ENSRNOG00000006378	Mga	2.64	3.03e-06	3.64e-06	0.316251	2.46e-05	0.00124559	FS60
ENSRNOG00000030124	Ptpn11	6.84	4.76e-29	3.16e-27	0.774651	5.38e-22	5.38e-19	FS60
ENSRNOG00000002072	Eva1c	7.34	9.86e-29	5.82e-27	0.875124	1.19e-14	4.46e-12	FS60
ENSRNOG00000000130	Dnajb5	4.31	5.18e-21	7.24e-20	0.367894	0.000538209	0.014132	FS60
ENSRNOG00000016949	Slc25a33	6.39	8.95e-19	7.43e-18	0.293352	0.00026714	0.00843206	FS60
ENSRNOG00000010557	Smarcd2	5.15	1e-18	8.18e-18	0.479116	6.68e-06	0.000422829	FS60
ENSRNOG00000000299	Foxo3	3.77	4.02e-18	2.85e-17	0.843927	1.89e-19	1.57e-16	FS60
ENSRNOG00000011044	Clmn	4.01	6.1e-18	4.15e-17	0.277478	0.000459844	0.0126272	FS60
ENSRNOG00000003269	Atp6v0e1	4.23	3.78e-17	2.21e-16	0.276542	0.00066632	0.0166502	FS60
ENSRNOG00000050500	Tob2	4.29	3.83e-17	2.22e-16	0.666479	0.000233887	0.00770695	FS60
ENSRNOG00000009957	Slc25a13	5.29	6.98e-17	3.78e-16	0.764518	1.86e-18	1.07e-15	FS60
ENSRNOG00000049970	RGD1566085	6.5	8.17e-17	4.32e-16	0.61917	9.38e-05	0.00378095	FS60
ENSRNOG00000004956	Jade2	5.01	1.13e-15	4.63e-15	0.302762	0.000239702	0.007864	FS60
ENSRNOG00000021255	Smox	4.42	1.27e-15	5.07e-15	0.484493	3.22e-11	7.79e-09	FS60
ENSRNOG00000012710	Ubac2	4.75	3.3e-15	1.2e-14	0.423767	3.01e-08	3.86e-06	FS60
ENSRNOG00000001730	Acap2	4.4	8.96e-15	3.06e-14	0.271964	0.000673582	0.0167202	FS60
ENSRNOG00000021318	Epas1	4.09	3.54e-14	1.05e-13	0.405393	3.97e-06	0.00026966	FS60
ENSRNOG00000002093	Tgfbr3	3.19	5e-14	1.44e-13	0.282326	0.00222209	0.0406787	FS60
ENSRNOG00000010219	Ralgds	5.95	9.5e-14	2.64e-13	0.39787	2.19e-05	0.00113716	FS60
ENSRNOG00000011201	Cmtm8	2.91	4.24e-13	1.04e-12	0.539025	0.00108064	0.0240524	FS60
ENSRNOG00000007062	Rin3	3.47	3.17e-11	5.95e-11	0.994058	1.85e-11	4.9e-09	FS60
ENSRNOG00000007590	Eya1	3.43	5.45e-11	1.01e-10	0.465268	2.01e-08	2.79e-06	FS60
ENSRNOG00000056228	Atp10a	3.42	1.28e-09	1.97e-09	0.363599	0.000113774	0.00443067	FS60
ENSRNOG00000009005	Slco2a1	3.46	1.31e-09	2.01e-09	0.795622	0.000205378	0.00699826	FS60
ENSRNOG00000016528	Ppp1r21	2.96	4.72e-09	6.91e-09	-0.271211	9.27e-05	0.00375452	FS60
ENSRNOG00000011696	Lifr	3.61	7.71e-09	1.11e-08	0.687734	1.01e-08	1.5e-06	FS60
ENSRNOG00000018569	Ahcyl1	2.68	6.87e-08	9.21e-08	0.33635	4.25e-06	0.000285943	FS60
ENSRNOG00000020179	Nt5c2	3.2	2.39e-06	2.9e-06	0.280834	6.82e-05	0.00292358	FS60
ENSRNOG00000006807	Aldob	2.36	0.00109	0.00118	0.834173	0.00117161	0.0255406	FS60
ENSRNOG00000003491	Prkca	6	1.53e-13	4.15e-13	0.377184	1.92e-05	0.0017294	FS120
ENSRNOG00000020703	Sipa1l3	3.48	4.94e-12	1.02e-11	0.407686	4.73e-06	0.000604492	FS120
ENSRNOG00000024711	Sdk2	3.84	2.5e-37	5.32e-35	0.240439	0.00148065	0.0435847	FS120
ENSRNOG00000024435	Wbscr17	3.37	8.03e-28	3.55e-26	0.546307	3.93e-06	0.000524977	FS120
ENSRNOG00000001729	Xxylt1	6.5	7.28e-20	8.23e-19	0.341209	5.78e-05	0.00406115	FS120
ENSRNOG00000016244	Mical2	4.6	1.4e-17	8.82e-17	0.242511	0.00164879	0.046414	FS120
ENSRNOG00000025612	Sez6l	3.77	1.6e-16	7.79e-16	0.498404	9.34e-08	2.43e-05	FS120
ENSRNOG00000017882	Camk1d	5.31	2.73e-16	1.25e-15	0.408415	8.18e-05	0.00531633	FS120
ENSRNOG00000018830	Aff3	5.92	3.38e-15	1.23e-14	0.315043	0.000358649	0.0156007	FS120
ENSRNOG00000026065	Slit1	3.63	1.21e-14	4e-14	0.288328	0.00157221	0.0452828	FS120
ENSRNOG00000017438	Gfra1	3.84	4.54e-14	1.32e-13	0.44968	0.000513835	0.0202705	FS120
ENSRNOG00000054560	Sh2d3c	4.33	1.57e-13	4.22e-13	-0.373619	8.87e-05	0.00552306	FS120
ENSRNOG00000053948	AABR07026969.1	3.56	2.76e-13	7.04e-13	0.410539	0.00160292	0.0458998	FS120
ENSRNOG00000005274	Vrk1	4.3	5.18e-13	1.24e-12	0.228597	0.001846	0.0500581	FS120
ENSRNOG00000015148	Erc2	3.97	5.97e-13	1.41e-12	0.295582	0.00124652	0.0382807	FS120
ENSRNOG00000005371	Klhl29	2.75	1.04e-12	2.36e-12	0.387579	5.23e-06	0.000651526	FS120
ENSRNOG00000028856	Pknox2	5.66	6.96e-12	1.41e-11	-0.380821	6.24e-09	2.32e-06	FS120
ENSRNOG00000029260	Pitpnm2	3.3	1.52e-11	2.95e-11	0.305261	9.64e-05	0.00583425	FS120
ENSRNOG00000004873	Prkch	3.71	1.66e-11	3.22e-11	-0.378566	1.67e-05	0.00157155	FS120
ENSRNOG00000019533	Klhl3	5.35	3.3e-11	6.18e-11	0.29141	9.01e-05	0.00554409	FS120
ENSRNOG00000003283	Rcsd1	2.49	6.26e-11	1.14e-10	-0.30228	0.00210672	0.0549187	FS120
ENSRNOG00000018110	Svil	3.85	6.31e-11	1.15e-10	0.318158	0.00166436	0.0465801	FS120
ENSRNOG00000033942	Grin2a	3.81	8.39e-10	1.32e-09	0.515843	1.85e-06	0.000286738	FS120
ENSRNOG00000000540	Btbd9	3.03	1.26e-09	1.94e-09	0.258207	0.00202003	0.0532953	FS120
ENSRNOG00000019134	Htr4	3.21	1.69e-09	2.58e-09	0.375997	7.69e-06	0.000863851	FS120
ENSRNOG00000010531	Oprd1	4.49	3.9e-09	5.78e-09	0.516417	0.000244076	0.0120584	FS120
ENSRNOG00000029012	Shisa6	3.54	2.3e-08	3.21e-08	0.456032	1.84e-05	0.00168439	FS120
ENSRNOG00000028362	LOC689991	3.45	6.43e-08	8.64e-08	0.248889	0.000400561	0.0167367	FS120
ENSRNOG00000002327	Gabrb1	2.28	0.000158	0.000173	0.339705	0.000215037	0.0109988	FS120
ENSRNOG00000032659	Plcl1	5.01	2.24e-21	3.4e-20	0.349238	9.17e-07	0.000161972	FS120
ENSRNOG00000018712	Camk2a	4.36	5.51e-17	3.08e-16	0.353972	4.1e-05	0.00311884	FS120
ENSRNOG00000001128	Tesc	3.4	9.56e-10	1.49e-09	0.424113	4.41e-07	8.5e-05	FS120
ENSRNOG00000007302	Fbn1	2.48	5.4e-07	6.84e-07	0.369077	2.32e-06	0.000341025	FS120
ENSRNOG00000011425	Ptpn3	2.14	2.94e-05	3.33e-05	0.353049	1.27e-06	0.000209393	FS120
ENSRNOG00000046889	Dbi	5.49	8.01e-17	4.27e-16	-0.483399	3.07e-08	9.29e-06	FS120
ENSRNOG00000058094	Lyst	3.88	1.92e-16	9.2e-16	0.520406	4.57e-13	4.84e-10	FS120
ENSRNOG00000011550	Kcnab2	6.25	1.18e-15	4.75e-15	0.436303	6.88e-06	0.000791129	FS120
ENSRNOG00000010984	Anxa11	3.81	1.04e-11	2.07e-11	0.32346	2.06e-06	0.000315606	FS120
ENSRNOG00000013585	Nmnat3	3.52	2.64e-11	5.01e-11	-0.374246	5.19e-06	0.000651526	FS120
ENSRNOG00000028624	Kif26b	3.32	6.09e-11	1.11e-10	0.657641	1.58e-16	3.91e-13	FS120
ENSRNOG00000000307	Mical1	2.94	4.54e-08	6.18e-08	0.705481	5.07e-08	1.39e-05	FS120
ENSRNOG00000005365	Kcnip1	3.21	9.61e-08	1.28e-07	0.985965	2.69e-07	5.65e-05	FS120
ENSRNOG00000007422	Vav2	3.46	2.77e-06	3.34e-06	0.517545	1.3e-07	3.06e-05	FS120
ENSRNOG00000008190	LOC100911867	5.9	7.61e-28	3.52e-26	0.303391	0.000168421	0.00908431	FS120
ENSRNOG00000057996	Phactr3	5.5	7.38e-19	6.32e-18	0.228954	0.000247378	0.0120687	FS120
ENSRNOG00000009440	Gucy1b2	3.22	1.17e-15	4.75e-15	-0.576324	8.04e-10	4.11e-07	FS120
ENSRNOG00000023257	Adamts9	4.55	1.3e-14	4.25e-14	-0.593254	5.52e-13	5.46e-10	FS120
ENSRNOG00000033663	P4ha2	5.24	2.41e-13	6.22e-13	0.256139	0.000397336	0.016696	FS120
ENSRNOG00000056826	Arap2	4.13	8.17e-12	1.65e-11	0.215316	0.000706609	0.025378	FS120
ENSRNOG00000001448	Hip1	3.88	3.97e-10	6.55e-10	0.208965	0.00162746	0.046414	FS120
ENSRNOG00000010210	Slc7a11	3.58	1.79e-05	2.04e-05	-0.326059	0.000475732	0.0191234	FS120
ENSRNOG00000012708	Ptchd4	3.67	3.16e-06	3.77e-06	-0.413887	5.84e-06	0.00271762	FS180
ENSRNOG00000025140	Zfat	5.87	3.54e-23	7.22e-22	-0.712135	5.42e-06	0.00260133	FS180
ENSRNOG00000038976	Galntl6	3.38	3.72e-07	4.76e-07	-0.244794	0.000376423	0.0468012	FS360
ENSRNOG00000031364	Kif1c	3.94	9.93e-12	1.97e-11	0.329351	2.79e-06	0.0011512	FS360
ENSRNOG00000055305	Parvb	5.35	6.42e-17	3.52e-16	-0.633641	1.65e-22	2.45e-18	FS360
ENSRNOG00000031167	Srxn1	4.29	7.11e-15	2.49e-14	0.347882	8.24e-05	0.0170183	FS360
ENSRNOG00000007047	Eps8	3.75	1.91e-09	2.88e-09	-0.310443	2.73e-05	0.00688451	FS360

## Sheet: GR vs Exonic
Stress Genes	ClosestGeneName	log2FC GR FS30 vs BLAM	p-value	FDR	log2FC ex RNA FS vs BLAM	p-value	FDR	Timepoint				PM Genes	ClosestGeneName	log2FC GR BLPM vs BLAM	p-value	FDR	log2FC exRNA BLPM vs BLAM	p-value	FDR	Timepoint
ENSRNOG00000014205	Klf2	4.24	2.81e-24	6.22e-23	1.51573	1.8e-12	1.55e-09	FS30				ENSRNOG00000006663	Usp2	6.2	3.03e-18	3.27e-16	0.326	5.82e-06	0.00077127	BLPM
ENSRNOG00000007830	Apold1	3.99	3.87e-18	2.76e-17	3.71792	3.44e-255	5.92e-251	FS30				ENSRNOG00000042717	Ciart	6.36	3.87e-18	3.74e-16	0.485859	0.00052899	0.0305635	BLPM
ENSRNOG00000004282	Arl4a	4.78	5.74e-16	2.48e-15	0.419546	0.000123573	0.0360916	FS30				ENSRNOG00000010219	Ralgds	5.55	1.14e-13	3.56e-12	0.294581	6.92e-07	0.000131527	BLPM
ENSRNOG00000058388	Zfp36	4.66	2.42e-14	7.42e-14	1.57865	6.46e-14	6.96e-11	FS30				ENSRNOG00000003269	Atp6v0e1	4.23	2.62e-11	3.1e-10	0.299909	0.000432385	0.0260092	BLPM
ENSRNOG00000054344	AC120246.2	3.26	5.88e-10	9.42e-10	1.35193	1.06e-16	1.52e-13	FS30				ENSRNOG00000033663	P4ha2	4.61	9.73e-10	6.23e-09	0.345483	3.21e-05	0.00354374	BLPM
ENSRNOG00000019659	Aspa	6.88	1.06e-44	3.75e-42	0.445736	9.12e-05	0.0181034	FS60				ENSRNOG00000031167	Srxn1	3.82	2.51e-09	1.48e-08	0.673782	0.000415169	0.0254488	BLPM
ENSRNOG00000000521	Cdkn1a	5.84	4.75e-37	8.41e-35	0.872673	8.26e-07	0.000320452	FS60				ENSRNOG00000002093	Tgfbr3	3.62	3.16e-07	9.47e-07	0.251732	0.000121142	0.00983374	BLPM
ENSRNOG00000014479	Cttnbp2nl	3.52	3.36e-10	5.6e-10	0.351027	6.79e-06	0.00203547	FS60				ENSRNOG00000014548	Nedd9	3.68	5.75e-07	1.58e-06	0.226093	0.000747441	0.0398574	BLPM
ENSRNOG00000020811	Il6r	3.44	2.3e-07	2.98e-07	0.507425	5.4e-08	2.66e-05	FS120				ENSRNOG00000011696	Lifr	3.61	9.18e-07	2.43e-06	0.210011	0.000345784	0.0222316	BLPM
ENSRNOG00000012494	Kctd14	4.49	2.31e-18	1.74e-17	0.807349	0.000280639	0.0302318	FS120				ENSRNOG00000015225	Gramd3	3.66	5.06e-06	1.1e-05	0.217805	0.000856103	0.0440996	BLPM
ENSRNOG00000016566	Arhgap39	3.06	9.87e-16	4.13e-15	0.237665	1.1e-05	0.00232144	FS120				ENSRNOG00000021256	Adra1d	3.09	1.05e-05	2.08e-05	0.255665	8.48e-05	0.00732105	BLPM
ENSRNOG00000001730	Acap2	4.4	8.96e-15	3.06e-14	0.286026	2.49e-07	9.31e-05	FS120				ENSRNOG00000019937	Kcnk1	3.41	1.19e-05	2.32e-05	0.205159	0.000585741	0.0330605	BLPM
ENSRNOG00000049900	Irf2bp2	4.88	1.23e-12	2.77e-12	-0.309602	0.000105479	0.0143152	FS120				ENSRNOG00000052391	Sh3bp5	2.91	2.13e-05	3.93e-05	0.182243	0.000471462	0.0278032	BLPM
ENSRNOG00000029260	Pitpnm2	3.3	1.52e-11	2.95e-11	0.255527	0.000533444	0.0497474	FS120				ENSRNOG00000060626	Polk	2.19	0.000458	0.000627	0.496075	7.17e-07	0.000134656	BLPM
ENSRNOG00000007302	Fbn1	2.48	5.4e-07	6.84e-07	0.488063	2.13e-12	2.62e-09	FS120				ENSRNOG00000059215	Pqlc1	2.45	0.00127	0.0016	0.319221	5.89e-05	0.00560079	BLPM
ENSRNOG00000010524	Cryab	5.8	4.79e-13	1.15e-12	-0.34001	3.57e-05	0.0122922	FS180				ENSRNOG00000015904	Wfdc1	1.98	0.00145	0.00181	0.337934	0.000662824	0.036216	BLPM
ENSRNOG00000018110	Svil	3.85	6.31e-11	1.15e-10	0.306276	6.63e-05	0.0190367	FS180				ENSRNOG00000011407	Pragmin	2.11	0.00248	0.00301	0.411508	0.000936457	0.0472427	BLPM
ENSRNOG00000007387	Per1	2.79	2.58e-28	1.3e-26	0.794742	1.32e-24	2.82e-21	FS60				ENSRNOG00000056228	Atp10a	2.31	0.00285	0.00344	0.411293	1.61e-05	0.00190036	BLPM
ENSRNOG00000058186	Errfi1	6.73	5.77e-21	7.96e-20	0.930085	1.44e-28	4.11e-25	FS60				ENSRNOG00000042960	Rgcc	3.61	5.83e-05	9.68e-05	-0.230328	0.00103516	0.0508715	BLPM
ENSRNOG00000015036	Ctgf	1.81	4.59e-09	6.73e-09	0.696803	0.000116485	0.0221063	FS60				ENSRNOG00000012956	Tgm2	1.8	0.00487	0.00566	-0.589992	2.64e-06	0.000403358	BLPM
ENSRNOG00000011815	Sgk1	2.96	1.34e-08	1.91e-08	1.25853	1.96e-55	3.34e-51	FS60				ENSRNOG00000017198	Hif3a	6.97	1.27e-27	6.73e-25	2.73973	4.76e-29	1.63e-25	BLPM
ENSRNOG00000007390	Nfkbia	3	1.48e-08	2.1e-08	1.29843	8.46e-36	7.22e-32	FS60				ENSRNOG00000012475	Prr5	4.38	3.07e-18	3.27e-16	0.769837	6.7e-15	5.46e-12	BLPM
ENSRNOG00000019009	Arrdc2	7.22	5.39e-28	2.6e-26	0.632213	6.55e-08	3.11e-05	FS60				ENSRNOG00000029980	Zbtb16	3.44	1.89e-16	1.26e-14	0.518896	3.24e-16	3.08e-13	BLPM
ENSRNOG00000027724	Plekhf1	6.31	2.8e-18	2.06e-17	1.15482	4.14e-14	4.16e-11	FS60				ENSRNOG00000007387	Per1	2.48	3.31e-15	1.69e-13	0.61713	1.09e-26	2.33e-23	BLPM
ENSRNOG00000050500	Tob2	4.29	3.83e-17	2.22e-16	0.625798	1.5e-09	1e-06	FS60				ENSRNOG00000014215	Klf9	3.19	2.48e-13	6.6e-12	0.436942	7.11e-10	2.64e-07	BLPM
ENSRNOG00000007284	Slc2a1	5.56	4.8e-17	2.74e-16	0.491037	1.15e-11	1.04e-08	FS60				ENSRNOG00000010557	Smarcd2	5.08	3.01e-13	7.68e-12	0.575477	5.91e-14	4.21e-11	BLPM
ENSRNOG00000007637	Acer2	3.87	4.52e-14	1.32e-13	0.970611	3.14e-09	1.92e-06	FS60				ENSRNOG00000050500	Tob2	3.9	1.31e-12	2.54e-11	0.585601	1.21e-11	5.91e-09	BLPM
ENSRNOG00000010967	Cdc37l1	4.84	3.21e-13	8.1e-13	0.324523	5.84e-08	2.94e-05	FS60				ENSRNOG00000019009	Arrdc2	5.65	2.8e-12	4.72e-11	0.465356	8.56e-05	0.00735821	BLPM
ENSRNOG00000016848	Fzd4	4.43	4.31e-13	1.05e-12	0.462316	1.12e-05	0.00298927	FS60				ENSRNOG00000051548	Lmod1	3.83	9.38e-12	1.35e-10	0.467202	8.7e-06	0.00108655	BLPM
ENSRNOG00000019342	Sult1a1	3.48	1.63e-12	3.63e-12	0.500805	0.000125867	0.0236243	FS60				ENSRNOG00000007324	Plxna2	4.87	1.28e-11	1.79e-10	0.263691	0.000671753	0.0363554	BLPM
ENSRNOG00000008936	Map3k6	4.07	7.27e-11	1.3e-10	1.59033	2.72e-08	1.55e-05	FS60				ENSRNOG00000058186	Errfi1	5.6	1.77e-11	2.26e-10	0.506691	3.19e-17	3.41e-14	BLPM
ENSRNOG00000007545	Angptl4	2.4	1.45e-07	1.91e-07	0.854503	5.05e-07	0.0002104	FS60				ENSRNOG00000017319	Mertk	4.85	2.91e-11	3.39e-10	0.296191	3.84e-06	0.000525121	BLPM
ENSRNOG00000006972	Zfp189	2.96	2.22e-05	2.53e-05	0.78485	8.18e-30	7.05e-26	FS120				ENSRNOG00000022523	Fkbp5	3.74	3.15e-11	3.64e-10	0.567901	2.34e-18	2.85e-15	BLPM
ENSRNOG00000017198	Hif3a	6.86	7.24e-23	1.4e-21	2.24473	1.02e-17	2.21e-14	FS120				ENSRNOG00000020254	Per2	4.78	3.37e-11	3.81e-10	0.546906	4.13e-18	4.71e-15	BLPM
ENSRNOG00000017808	Klf15	3.95	1.72e-22	3.15e-21	0.593383	1.65e-10	1.3e-07	FS120				ENSRNOG00000055305	Parvb	4.74	1.58e-10	1.4e-09	-0.520965	2.7e-21	4.2e-18	BLPM
ENSRNOG00000014215	Klf9	3.67	3.31e-21	4.82e-20	0.34665	1.82e-10	1.36e-07	FS120				ENSRNOG00000017808	Klf15	3.63	2.37e-10	1.93e-09	0.666123	1.96e-11	9.32e-09	BLPM
ENSRNOG00000056135	Tsc22d3	4.02	8.92e-12	1.79e-11	0.665829	2.14e-21	7.37e-18	FS120				ENSRNOG00000017249	Zfp366	4.55	2.72e-10	2.17e-09	0.642048	8.36e-06	0.00105076	BLPM
ENSRNOG00000029980	Zbtb16	4.32	4.95e-46	2.63e-43	0.671651	1.47e-27	8.46e-24	FS120				ENSRNOG00000027724	Plekhf1	5.31	1.49e-09	9.22e-09	0.794507	8.88e-07	0.000155062	BLPM
ENSRNOG00000051548	Lmod1	4.44	6.28e-30	5.13e-28	0.43657	0.000105428	0.0143152	FS120				ENSRNOG00000023257	Adamts9	4.03	3.54e-09	1.97e-08	-0.609767	4.41e-09	1.42e-06	BLPM
ENSRNOG00000022523	Fkbp5	4.59	2.29e-25	5.66e-24	0.647221	9.24e-18	2.21e-14	FS120				ENSRNOG00000007284	Slc2a1	4.05	1.02e-08	4.83e-08	0.347225	8.72e-08	2.07e-05	BLPM
ENSRNOG00000012475	Prr5	4.83	5.07e-25	1.2e-23	0.517679	2.15e-07	8.5e-05	FS120				ENSRNOG00000045941	Susd6	5.32	1.35e-08	6.03e-08	0.307302	3.29e-06	0.000478278	BLPM
ENSRNOG00000017319	Mertk	5.93	3.53e-22	6.15e-21	0.296154	0.000120676	0.0159998	FS120				ENSRNOG00000056135	Tsc22d3	3.96	1.91e-08	8.15e-08	0.878407	6.27e-42	3.57e-38	BLPM
ENSRNOG00000017249	Zfp366	5.11	1.14e-19	1.18e-18	0.628675	5.2e-05	0.00815447	FS120				ENSRNOG00000013179	Tinagl1	3.65	3.32e-08	1.33e-07	0.752089	6.69e-09	1.97e-06	BLPM
ENSRNOG00000007324	Plxna2	5.28	3.03e-19	2.9e-18	0.270399	0.000105358	0.0143152	FS120				ENSRNOG00000016848	Fzd4	3.77	4.94e-08	1.87e-07	0.558342	1.24e-09	4.4e-07	BLPM
ENSRNOG00000010557	Smarcd2	5.15	1e-18	8.18e-18	0.535699	9.65e-12	9.24e-09	FS120				ENSRNOG00000019342	Sult1a1	3.08	5.29e-07	1.48e-06	0.549316	1.79e-07	3.87e-05	BLPM
ENSRNOG00000020254	Per2	5.4	1.28e-17	8.14e-17	0.401512	5.29e-08	2.66e-05	FS120				ENSRNOG00000051612	AABR07044570.1	2.88	4.31e-06	9.55e-06	1.21661	0.000356556	0.0226685	BLPM
ENSRNOG00000058094	Lyst	3.88	1.92e-16	9.2e-16	0.427479	2.29e-09	1.46e-06	FS120				ENSRNOG00000059449	Metazoa_SRP	2.84	1.03e-05	2.06e-05	-0.351532	7.61e-08	1.83e-05	BLPM
ENSRNOG00000045941	Susd6	6.2	2.4e-13	6.22e-13	0.275294	6.44e-05	0.00957302	FS120				ENSRNOG00000007637	Acer2	2.91	2.14e-05	3.94e-05	0.84289	1.53e-06	0.000246481	BLPM
ENSRNOG00000051612	AABR07044570.1	3.79	9.34e-12	1.87e-11	1.49186	2.65e-06	0.000692108	FS120				ENSRNOG00000058094	Lyst	3.08	2.33e-05	4.23e-05	0.389605	8.02e-07	0.000144331	BLPM
ENSRNOG00000012074	Ifngr1	2.24	4.86e-09	7.11e-09	0.311112	0.000365947	0.0373565	FS120				ENSRNOG00000000307	Mical1	2.65	4.18e-05	7.21e-05	0.319317	0.00110343	0.0540714	BLPM
ENSRNOG00000000307	Mical1	2.94	4.54e-08	6.18e-08	0.459562	8.37e-08	3.8e-05	FS120				ENSRNOG00000008936	Map3k6	2.86	6.09e-05	0.000101	0.890371	0.000301206	0.0198889	BLPM
ENSRNOG00000020361	Ip6k2	2.63	5.61e-06	6.58e-06	0.303938	7.59e-07	0.000251592	FS120				ENSRNOG00000007390	Nfkbia	2.46	0.000188	0.000276	0.955063	2.78e-27	6.79e-24	BLPM
ENSRNOG00000059651	7SK	2.16	0.000167	0.000183	-3.19316	1.79e-05	0.00716831	FS180				ENSRNOG00000007545	Angptl4	2.12	0.000246	0.000353	0.647058	1.4e-05	0.00168274	BLPM
ENSRNOG00000013179	Tinagl1	4.57	4.57e-15	1.64e-14	0.530601	0.000163068	0.0336943	FS180				ENSRNOG00000010967	Cdc37l1	3.2	0.000619	0.000818	0.225317	3.03e-05	0.00336942	BLPM
ENSRNOG00000023257	Adamts9	4.55	1.3e-14	4.25e-14	-0.448805	6.37e-05	0.0185782	FS180				ENSRNOG00000015036	Ctgf	1.57	0.000666	0.000878	0.805622	7.54e-13	4.3e-10	BLPM
ENSRNOG00000001251	Grifin	3.49	6.3e-07	7.93e-07	-1.30968	2.74e-05	0.0103058	FS180				ENSRNOG00000006972	Zfp189	2.44	0.000862	0.00111	0.798897	2.34e-27	6.67e-24	BLPM
ENSRNOG00000055305	Parvb	5.35	6.42e-17	3.52e-16	-0.237429	7.93e-07	0.000754787	FS360				ENSRNOG00000020361	Ip6k2	1.98	0.00191	0.00234	0.28622	2.21e-06	0.000347235	BLPM
ENSRNOG00000059449	Metazoa_SRP	3.34	4.43e-09	6.53e-09	-0.261328	0.000147417	0.0388797	FS360				ENSRNOG00000059651	7SK	1.61	0.00779	0.00883	-2.68565	7.01e-05	0.00638003	BLPM
												ENSRNOG00000011815	Sgk1	1.92	0.00857	0.00968	1.15625	4.57e-49	3.91e-45	BLPM
												ENSRNOG00000001251	Grifin	2.59	0.0276	0.0302	-1.15918	9.86e-05	0.00835053	BLPM
