# Supplementary material for: Distinct regulation of hippocampal neuroplasticity and ciliary genes by corticosteroid receptors
Source: Nat Commun. 2021 Aug 6;12:4737. doi: 10.1038/s41467-021-24967-z (PMC8346558; doi:10.1038/s41467-021-24967-z)
Supplement: Supplementary file 13 — Supplementary Data 11 [file 41467_2021_24967_MOESM13_ESM.xlsx]

## Sheet: GO analysis_MR only+RNA
Analysis Type:	PANTHER Overrepresentation Test (Released 20200728)							Reference list	MR only_RNA
Annotation Version and Release Date:	GO Ontology database DOI: 10.5281/zenodo.4081749 Released 2020-10-09					Uniquely Mapped IDS:		21677 out of 21677	339 out of 339
Analyzed List:	MR only_RNA (Rattus norvegicus)					Unmapped IDs:		0	27
Reference List:	Rattus norvegicus (all genes in database)					Multiple mapping information:		0	0
Test Type:	FISHER
Correction:	FDR
GO cellular component complete	Rattus norvegicus - REFLIST (21677)	MR only_RNA (339)	MR only_RNA (expected)	MR only_RNA (over/under)	MR only_RNA (fold Enrichment)	MR only_RNA (raw P-value)	MR only_RNA (FDR)	MR only_RNA (-LOG10[FDR])	MR only_RNA (gene list)
cilium (GO:0005929)	658	59	10.29	+	5.73	2.38e-26	4.68e-23	22.3298	Cplane2,Dnah5,Tmem107,Rabgap1l,Wdr34,Prkar1a,Cfap65,Dynll1,Wdr60,Iqcg,Pik3r4,Dnaaf1,Ift57,Ift81,Odf2,Saxo2,Cfap20,Dnah9,Abhd2,Tmem138,Tmem237,Lrrc56,Ift43,Ttll13,Mok,Wdr66,Pik3c3,Dnah2,Ift122,Cfap298,B9d2,Dync2li1,Ccdc39,Prkar2b,Dync2h1,Arl6,Hydin,Tctn2,Ttll9,Cfap69,Eno4,Erc1,Efcab2,RGD1564308,Bbs5,Spata6,Fank1,Traf3ip1,Map1a,Ttc21b,Tmem17,A0A0G2JUV5,Ttc26,Enkur,Ccdc181,B0BNL2,Cep41,Cby1,Ccdc96,
microtubule cytoskeleton (GO:0015630)	1219	65	19.06	+	3.41	1.2e-17	7.86e-15	14.1046	Dnah5,Wdr90,Dnaja1,Kifc3,Map6,Wdr34,Nuak1,Prkar1a,Cep112,Iqgap2,Dynll1,Wdr60,Arhgef10,Iqcg,Pik3r4,Ift57,Ift81,Chd4,Katnal2,Odf2,Ccdc92,Saxo2,Cfap20,Mphosph9,Dnah9,Wdr13,Ccdc13,Ift43,Rcc2,Kif18a,Tpgs1,Dnah2,Ift122,B9d2,Rbm39,Dync2li1,Prkar2b,Dync2h1,M0R7M8,Ttll9,Plekha7,Map9,Tubb2b,Snx10,Dnal1,Erc1,Nek2l1,Ranbp10,RGD1564308,E4f1,Bbs5,Fank1,Traf3ip1,Map1a,Lrguk,Kif9,Cdk2ap2,Ttc26,Ccdc181,Id1,Nsmce1…
cell projection (GO:0042995)	2483	97	38.83	+	2.5	1.82e-17	8.96e-15	14.0477	Cplane2,Ppp5c,Dnah5,Tmem107,Rabgap1l,Map6,Wdr34,Prkar1a,Cfap65,Iqgap2,Dynll1,Wdr60,Iqcg,Pik3r4,Cacna1c,Dnaaf1,Ift57,Ift81,Cyp46a1,Odf2,Saxo2,Azin2,Cfap20,Dnah9,Mapk8ip1,Abhd2,Syndig1,Mark3,Tmem138,Pdlim7,Plekhg5,Eif4a3,Tmem237,Lrrc56,Cacna1g,Madd,Ift43,Ttll13,Mok,Kif18a,Wdr66,Cdh8,Pik3c3,Dnah2,Ift122,Cfap298,B9d2,Eif2b2,Bcl11b,Dync2li1,Atp8b1,Ccdc39,Prkar2b,Dync2h1,Arl6,Stx2,Jam3,Hydin,Ttll9,Tctn…
plasma membrane bounded cell projection (GO:0120025)	2412	96	37.72	+	2.55	9.6e-18	9.44e-15	14.025	Cplane2,Ppp5c,Dnah5,Tmem107,Rabgap1l,Map6,Wdr34,Prkar1a,Cfap65,Iqgap2,Dynll1,Wdr60,Iqcg,Pik3r4,Cacna1c,Dnaaf1,Ift57,Ift81,Cyp46a1,Odf2,Saxo2,Azin2,Cfap20,Dnah9,Mapk8ip1,Abhd2,Syndig1,Mark3,Tmem138,Pdlim7,Plekhg5,Eif4a3,Tmem237,Lrrc56,Cacna1g,Madd,Ift43,Ttll13,Mok,Kif18a,Wdr66,Cdh8,Pik3c3,Dnah2,Ift122,Cfap298,B9d2,Eif2b2,Bcl11b,Dync2li1,Atp8b1,Ccdc39,Prkar2b,Dync2h1,Arl6,Stx2,Jam3,Hydin,Ttll9,Tctn…
cytoskeleton (GO:0005856)	2064	81	32.28	+	2.51	1.55e-14	6.1e-12	11.2147	Cplane2,Dnah5,Wdr90,Dnaja1,Kifc3,Map6,Wdr34,Nuak1,Prkar1a,Cep112,Iqgap2,Dynll1,Wdr60,Arhgef10,Iqcg,Trim36,Pik3r4,Dnaaf1,Ift57,Ift81,Chd4,Katnal2,Odf2,Ccdc92,Saxo2,Cfap20,Mphosph9,Dnah9,Wdr13,Pdlim7,Ccdc13,Ift43,Rcc2,Kif18a,Tpgs1,Pik3c3,Dnah2,Ift122,Cfap298,B9d2,Fam234b,Rbm39,Dync2li1,Ccdc39,Prkar2b,Ncoa5,Dync2h1,Arl6,M0R7M8,Jam3,Hydin,Tctn2,Ttll9,Plekha7,Map9,Tubb2b,Snx10,Dnal1,Src,Erc1,Nek2l1,Ra…
plasma membrane bounded cell projection cytoplasm (GO:0032838)	234	26	3.66	+	7.1	4.67e-14	1.53e-11	10.8153	Dnah5,Map6,Wdr34,Prkar1a,Dynll1,Wdr60,Pik3r4,Cacna1c,Dnaaf1,Ift57,Saxo2,Dnah9,Madd,Pik3c3,Dnah2,Dync2li1,Ccdc39,Dync2h1,Arl6,Hydin,Bbs5,Traf3ip1,Map1a,Caly,A0A0G2JUV5,Ccdc96,
ciliary plasm (GO:0097014)	128	20	2	+	9.99	1.47e-13	4.12e-11	10.3851	Dnah5,Wdr34,Prkar1a,Wdr60,Pik3r4,Dnaaf1,Ift57,Saxo2,Dnah9,Pik3c3,Dnah2,Dync2li1,Ccdc39,Dync2h1,Arl6,Hydin,Bbs5,Traf3ip1,A0A0G2JUV5,Ccdc96,
motile cilium (GO:0031514)	218	24	3.41	+	7.04	5.44e-13	1.34e-10	9.8729	Dnah5,Prkar1a,Cfap65,Iqcg,Ift57,Ift81,Odf2,Saxo2,Cfap20,Dnah9,Abhd2,Wdr66,Dnah2,Ift122,Dync2li1,Ccdc39,Dync2h1,Cfap69,Eno4,Efcab2,Spata6,A0A0G2JUV5,Ccdc181,Enkur,
axoneme (GO:0005930)	126	19	1.97	+	9.64	1.06e-12	2.32e-10	9.63451	Dnah5,Wdr34,Prkar1a,Pik3r4,Dnaaf1,Ift57,Saxo2,Dnah9,Pik3c3,Dnah2,Dync2li1,Ccdc39,Dync2h1,Arl6,Hydin,Bbs5,Traf3ip1,A0A0G2JUV5,Ccdc96,
cytoplasmic region (GO:0099568)	284	26	4.44	+	5.85	2.8e-12	5.5e-10	9.25964	Dnah5,Map6,Wdr34,Prkar1a,Dynll1,Wdr60,Pik3r4,Cacna1c,Dnaaf1,Ift57,Saxo2,Dnah9,Madd,Pik3c3,Dnah2,Dync2li1,Ccdc39,Dync2h1,Arl6,Hydin,Bbs5,Traf3ip1,Map1a,Caly,A0A0G2JUV5,Ccdc96,
microtubule organizing center (GO:0005815)	754	41	11.79	+	3.48	1.31e-11	2.35e-09	8.62893	Wdr90,Kifc3,Wdr34,Prkar1a,Cep112,Dynll1,Wdr60,Arhgef10,Ift57,Ift81,Chd4,Odf2,Ccdc92,Saxo2,Cfap20,Mphosph9,Wdr13,Ccdc13,Ift43,Tpgs1,Ift122,B9d2,Rbm39,Dync2li1,Prkar2b,M0R7M8,Ttll9,Plekha7,Snx10,Erc1,Nek2l1,RGD1564308,Bbs5,Fank1,Traf3ip1,Ttc26,Id1,B0BNL2,Cep41,Cby1,Ccdc96,
ciliary basal body (GO:0036064)	172	19	2.69	+	7.06	1.43e-10	2.34e-08	7.63078	Wdr34,Ift57,Ift81,Odf2,Saxo2,Cfap20,Ift122,B9d2,Dync2li1,Ttll9,Erc1,Bbs5,Fank1,Traf3ip1,Ttc26,B0BNL2,Cep41,Cby1,Ccdc96,
9+2 motile cilium (GO:0097729)	155	18	2.42	+	7.43	2.1e-10	3.17e-08	7.49894	Dnah5,Prkar1a,Cfap65,Iqcg,Ift81,Odf2,Saxo2,Dnah9,Abhd2,Wdr66,Dnah2,Ccdc39,Cfap69,Eno4,Efcab2,Spata6,Enkur,Ccdc181,
organelle (GO:0043226)	12431	247	194.4	+	1.27	4.75e-09	6.68e-07	6.17522	Zdhhc1,Cplane2,Ppp5c,Dnah5,Wdr90,Ankfy1,Tmem107,Dnaja1,Kifc3,Rabgap1l,Map6,Wdr34,Tmem175,Fign,Ubxn6,Nuak1,Prkar1a,Pofut2,Cfap65,Cep112,Tnip1,Iqgap2,Rfx1,Dynll1,Dnajc10,Pold3,Tmx1,Wdr60,Arhgef10,Xpr1,Iqcg,Emid1,Trim36,Pik3r4,Cacna1c,Btg1,Dnaaf1,Ift57,Poll,Rnf187,Spcs2,Cdca7,Rfx3,Ift81,Chd4,Cyp46a1,Katnal2,Odf2,Mib2,Otub1,Ccdc92,Rtn1,Fbxl17,Saxo2,Azin2,Cfap20,Ywhaz,Mphosph9,Dnah9,Cabin1,Prdm4,Foxn3…
microtubule (GO:0005874)	393	25	6.15	+	4.07	8.92e-09	1.17e-06	5.93181	Dnah5,Kifc3,Map6,Iqgap2,Dynll1,Katnal2,Odf2,Saxo2,Cfap20,Dnah9,Kif18a,Dnah2,Dync2li1,Dync2h1,M0R7M8,Ttll9,Map9,Tubb2b,Dnal1,Ranbp10,RGD1564308,Map1a,Kif9,Cdk2ap2,Ccdc181,
sperm flagellum (GO:0036126)	143	15	2.24	+	6.71	2.4e-08	2.95e-06	5.53018	Prkar1a,Cfap65,Iqcg,Ift81,Odf2,Saxo2,Abhd2,Wdr66,Dnah2,Cfap69,Eno4,Efcab2,Spata6,Enkur,Ccdc181,
centrosome (GO:0005813)	586	30	9.16	+	3.27	3.15e-08	3.64e-06	5.4389	Kifc3,Wdr34,Prkar1a,Cep112,Dynll1,Wdr60,Arhgef10,Ift57,Ift81,Chd4,Odf2,Ccdc92,Wdr13,Ccdc13,Ift43,Tpgs1,B9d2,Rbm39,Dync2li1,Prkar2b,Plekha7,Snx10,Erc1,Nek2l1,RGD1564308,Bbs5,Traf3ip1,Ttc26,Id1,Cep41,
intracellular anatomical structure (GO:0005622)	13839	263	216.42	+	1.22	6.9e-08	7.54e-06	5.12263	Zdhhc1,Cplane2,Ppp5c,Dnah5,Wdr90,Ccdc184,Ankfy1,Ywhah,Dnaja1,Kifc3,Rabgap1l,Map6,Wdr34,Tmem175,Fign,Ubxn6,Nuak1,Prkar1a,Pofut2,Cfap65,Cep112,Tnip1,Iqgap2,Rfx1,Dynll1,Rnf150,Dnajc10,Pold3,Tmx1,Wdr60,Arhgef10,Xpr1,Dusp8,Iqcg,Emid1,Trim36,Pik3r4,Cacna1c,Btg1,Dnaaf1,Ift57,Poll,Rnf187,Spcs2,Cdca7,LOC100911319,Rfx3,Ift81,Txndc17,Chd4,Cyp46a1,Katnal2,Odf2,Mib2,Otub1,Ccdc92,Rtn1,Fbxl17,Saxo2,Azin2,Cfap20…
intraciliary transport particle (GO:0030990)	29	8	0.45	+	17.64	7.61e-08	7.88e-06	5.10347	Ift57,Ift81,Ift43,Ift122,Dync2li1,Traf3ip1,Ttc21b,Ttc26,
dynein complex (GO:0030286)	52	9	0.81	+	11.07	3.75e-07	3.69e-05	4.43297	Dnah5,Wdr34,Dynll1,Wdr60,Dnah9,Dnah2,Dync2li1,Dync2h1,Dnal1,
intracellular organelle (GO:0043229)	12111	235	189.4	+	1.24	6e-07	5.62e-05	4.25026	Zdhhc1,Cplane2,Ppp5c,Dnah5,Wdr90,Ankfy1,Dnaja1,Kifc3,Rabgap1l,Map6,Wdr34,Tmem175,Fign,Ubxn6,Nuak1,Prkar1a,Pofut2,Cfap65,Cep112,Tnip1,Iqgap2,Rfx1,Dynll1,Dnajc10,Pold3,Tmx1,Wdr60,Arhgef10,Xpr1,Iqcg,Emid1,Trim36,Pik3r4,Cacna1c,Btg1,Dnaaf1,Ift57,Poll,Rnf187,Spcs2,Cdca7,Rfx3,Ift81,Chd4,Cyp46a1,Katnal2,Odf2,Mib2,Otub1,Ccdc92,Rtn1,Fbxl17,Saxo2,Azin2,Cfap20,Ywhaz,Mphosph9,Dnah9,Cabin1,Prdm4,Foxn3,Mapk8ip…
microtubule associated complex (GO:0005875)	142	13	2.22	+	5.85	8.72e-07	7.8e-05	4.10791	Dnah5,Kifc3,Wdr34,Dynll1,Wdr60,Dnah9,Kif18a,Dnah2,Dync2li1,Dync2h1,Dnal1,Map1a,Kif9,
intracellular non-membrane-bounded organelle (GO:0043232)	4816	115	75.32	+	1.53	9.99e-07	8.55e-05	4.06803	Cplane2,Dnah5,Wdr90,Dnaja1,Kifc3,Map6,Wdr34,Nuak1,Prkar1a,Cep112,Rfx1,Iqgap2,Dynll1,Pold3,Wdr60,Arhgef10,Iqcg,Trim36,Pik3r4,Cacna1c,Dnaaf1,Ift57,Rfx3,Ift81,Chd4,Katnal2,Odf2,Ccdc92,Saxo2,Cfap20,Mphosph9,Dnah9,Zfp667,Wdr13,Jund,Rbl1,Pdlim7,Xrcc1,Eif4a3,Ccdc13,Dffb,Akap11,Pitpnm1,Ift43,Fezf2,Rcc2,Kif18a,Pnma1,Tpgs1,Pik3c3,Dnah2,Ift122,Cfap298,B9d2,Fam234b,Zfp746,Rbm39,Cog7,Cbx5,Dync2li1,Ccdc39,Prka…
non-membrane-bounded organelle (GO:0043228)	4827	115	75.49	+	1.52	1.05e-06	8.6e-05	4.0655	Cplane2,Dnah5,Wdr90,Dnaja1,Kifc3,Map6,Wdr34,Nuak1,Prkar1a,Cep112,Rfx1,Iqgap2,Dynll1,Pold3,Wdr60,Arhgef10,Iqcg,Trim36,Pik3r4,Cacna1c,Dnaaf1,Ift57,Rfx3,Ift81,Chd4,Katnal2,Odf2,Ccdc92,Saxo2,Cfap20,Mphosph9,Dnah9,Zfp667,Wdr13,Jund,Rbl1,Pdlim7,Xrcc1,Eif4a3,Ccdc13,Dffb,Akap11,Pitpnm1,Ift43,Fezf2,Rcc2,Kif18a,Pnma1,Tpgs1,Pik3c3,Dnah2,Ift122,Cfap298,B9d2,Fam234b,Zfp746,Rbm39,Cog7,Cbx5,Dync2li1,Ccdc39,Prka…
ciliary base (GO:0097546)	34	7	0.53	+	13.16	2.77e-06	0.000218	3.66154	Wdr60,Mok,Ift122,Prkar2b,Fank1,Traf3ip1,Ttc26,
polymeric cytoskeletal fiber (GO:0099513)	671	28	10.49	+	2.67	4.4e-06	0.000321	3.49349	Dnah5,Kifc3,Map6,Iqgap2,Dynll1,Katnal2,Odf2,Saxo2,Cfap20,Dnah9,Pdlim7,Kif18a,Dnah2,Dync2li1,Dync2h1,M0R7M8,Jam3,Ttll9,Map9,Tubb2b,Dnal1,Src,Ranbp10,RGD1564308,Map1a,Kif9,Cdk2ap2,Ccdc181,
ciliary transition zone (GO:0035869)	72	9	1.13	+	7.99	4.31e-06	0.000326	3.48678	Tmem107,Ift57,Tmem237,Ift122,B9d2,Dync2li1,Tctn2,Traf3ip1,Tmem17,
supramolecular fiber (GO:0099512)	893	31	13.97	+	2.22	5.11e-05	0.00359	2.44491	Dnah5,Kifc3,Map6,Iqgap2,Dynll1,Cacna1c,Katnal2,Odf2,Saxo2,Cfap20,Dnah9,Pdlim7,Kif18a,Dnah2,Dync2li1,Dync2h1,Scn3b,M0R7M8,Jam3,Ttll9,Map9,Tubb2b,Dnal1,Src,Ranbp10,Obscn,RGD1564308,Map1a,Kif9,Cdk2ap2,Ccdc181,
supramolecular polymer (GO:0099081)	900	31	14.07	+	2.2	5.7e-05	0.00387	2.41229	Dnah5,Kifc3,Map6,Iqgap2,Dynll1,Cacna1c,Katnal2,Odf2,Saxo2,Cfap20,Dnah9,Pdlim7,Kif18a,Dnah2,Dync2li1,Dync2h1,Scn3b,M0R7M8,Jam3,Ttll9,Map9,Tubb2b,Dnal1,Src,Ranbp10,Obscn,RGD1564308,Map1a,Kif9,Cdk2ap2,Ccdc181,
cytoplasmic dynein complex (GO:0005868)	24	5	0.38	+	13.32	7.36e-05	0.00483	2.31605	Wdr34,Dynll1,Wdr60,Dync2li1,Dync2h1,
cytoplasm (GO:0005737)	10826	205	169.3	+	1.21	0.000122	0.00776	2.11014	Zdhhc1,Ppp5c,Dnah5,Ccdc184,Ankfy1,Ywhah,Dnaja1,Kifc3,Rabgap1l,Map6,Wdr34,Tmem175,Ubxn6,Nuak1,Prkar1a,Pofut2,Cfap65,Tnip1,Iqgap2,Dynll1,Rnf150,Dnajc10,Tmx1,Wdr60,Arhgef10,Xpr1,Dusp8,Iqcg,Emid1,Trim36,Pik3r4,Cacna1c,Btg1,Dnaaf1,Ift57,Rnf187,Spcs2,Cdca7,LOC100911319,Txndc17,Chd4,Cyp46a1,Katnal2,Odf2,Mib2,Otub1,Rtn1,Fbxl17,Saxo2,Azin2,Cfap20,Ywhaz,Mphosph9,Dnah9,Cabin1,Prdm4,Mapk8ip1,Emc1,Dnajc1,Acox…
intrinsic component of membrane (GO:0031224)	6302	67	98.56	-	0.68	0.000135	0.00829	2.08145	Zdhhc1,Tmem107,Tmem175,Cfap65,Rnf150,Ano3,Tmx1,Xpr1,Cacna1c,Spcs2,Rtn1,Itga11,Emc1,Dnajc1,Syndig1,Tmem138,Rnf139,Orai3,Unc5d,Ctxn1,Tmem237,Cacna1g,Traf3,Madd,Megf10,Abcc8,Cdh8,Extl2,A0A0G2JWY3,Gsg1,Fam234b,Dpy19l1,Atp8b1,Scn3b,Stx2,Golm1,Lmbrd1,Jam3,Hydin,Tctn2,Plekha7,Shisa7,Dad1,Clcn6,Kcnh5,Atpsckmt,Adam23,Spcs1,Dnajc16,Msmo1,Ostc,Dnajc25,Kcnj4,Rnf112,Grm1,Gjd2,Tmx4,Kcnq1,P47861,Rpn1,Caly,Tmc1,…
catalytic complex (GO:1902494)	1403	41	21.94	+	1.87	0.000145	0.00837	2.07727	Dnah5,Wdr34,Prkar1a,Dynll1,Pold3,Wdr60,Pik3r4,Spcs2,Chd4,Mib2,Fbxl17,Dnah9,Prdm4,Taf6,Eif4a3,Gtf2f1,Socs3,Pik3c3,Dnah2,Cbx5,Dync2li1,Gnal,Dync2h1,Ube3d,Sf3a1,Dad1,Spcs1,Dnal1,Ostc,Eno4,Depdc5,Ppp2r1a,Gar1,Erc1,Ranbp10,Rpn1,Cdc40,Pigp,Mus81,Crnkl1,Nsmce1,
MKS complex (GO:0036038)	14	4	0.22	+	18.27	0.000142	0.00849	2.07109	Tmem107,B9d2,Tctn2,Tmem17,
extracellular space (GO:0005615)	1765	10	27.6	-	0.36	0.000169	0.00948	2.02319	Nucb2,Wfdc3,Scube3,Stx2,Jam3,AABR07002928,Fmod,Obscn,Gdf1,Hmgn2,
nucleoplasm (GO:0005654)	3288	77	51.42	+	1.5	0.00025	0.0137	1.86328	Cplane2,Nuak1,Tnip1,Rfx1,Pold3,Dnaaf1,Rnf187,Cdca7,Chd4,Ccdc92,Fbxl17,Cfap20,Cabin1,Prdm4,Dnajc7,Wdr13,Jund,Taf6,Rbl1,Xrcc1,Pdlim7,Eif4a3,Ccdc13,Mycbp,Dffb,Gtf2f1,Dyrk1b,Dusp6,Extl2,Ift122,Sf3b5,Foxn2,Rbm39,Dusp18,Cbx5,Cdk19,Atp8b1,Ncoa5,Bdp1,Elk4,Rpf2,Srek1,Plekha7,Dph3,Akirin1,Xpo6,Sf3a1,Sde2,Zc3h3,Mapkap1,Mzf1,Myg1,Ube2o,Gar1,Pum1,Fosb,Rnf112,Nek2l1,Blzf1,Obscn,E4f1,Fank1,Cstf2t,H1fx,Lsm10,Rnf…
integral component of membrane (GO:0016021)	6165	67	96.41	-	0.69	0.000325	0.0173	1.76195	Zdhhc1,Tmem107,Tmem175,Cfap65,Rnf150,Ano3,Tmx1,Xpr1,Cacna1c,Spcs2,Rtn1,Itga11,Emc1,Dnajc1,Syndig1,Tmem138,Rnf139,Orai3,Unc5d,Ctxn1,Tmem237,Cacna1g,Traf3,Madd,Megf10,Abcc8,Cdh8,Extl2,A0A0G2JWY3,Gsg1,Fam234b,Dpy19l1,Atp8b1,Scn3b,Stx2,Golm1,Lmbrd1,Jam3,Hydin,Tctn2,Plekha7,Shisa7,Dad1,Clcn6,Kcnh5,Atpsckmt,Adam23,Spcs1,Dnajc16,Msmo1,Ostc,Dnajc25,Kcnj4,Rnf112,Grm1,Gjd2,Tmx4,Kcnq1,P47861,Rpn1,Caly,Tmc1,…
centriole (GO:0005814)	133	9	2.08	+	4.33	0.000364	0.0188	1.72584	Wdr90,Wdr34,Odf2,Ccdc92,Saxo2,Cfap20,Mphosph9,Cep41,Cby1,
cytoplasmic microtubule (GO:0005881)	84	7	1.31	+	5.33	0.000516	0.026	1.58503	Saxo2,Kif18a,Dync2li1,M0R7M8,Map9,Ranbp10,RGD1564308,
intraciliary transport particle A (GO:0030991)	8	3	0.13	+	23.98	0.000545	0.0261	1.58336	Ift43,Ift122,Ttc21b,
intraciliary transport particle B (GO:0030992)	21	4	0.33	+	12.18	0.000541	0.0266	1.57512	Ift57,Ift81,Traf3ip1,Ttc26,
axon cytoplasm (GO:1904115)	65	6	1.02	+	5.9	0.000787	0.0369	1.43297	Map6,Dynll1,Cacna1c,Madd,Map1a,Caly,
nuclear lumen (GO:0031981)	4146	90	64.84	+	1.39	0.00105	0.0481	1.31785	Cplane2,Fign,Nuak1,Tnip1,Rfx1,Pold3,Dnaaf1,Rnf187,Cdca7,Rfx3,Chd4,Ccdc92,Fbxl17,Cfap20,Cabin1,Prdm4,Zfp667,Dnajc7,Wdr13,Jund,Taf6,Rbl1,Xrcc1,Pdlim7,Eif4a3,Ccdc13,Mycbp,Dffb,Akap11,Gtf2f1,Fezf2,Pnma1,Dyrk1b,Dusp6,Extl2,Ift122,Sf3b5,Foxn2,Zfp746,Rbm39,Dusp18,Cog7,Cbx5,Cdk19,Atp8b1,Ncoa5,Bdp1,Elk4,Rpf2,Srek1,Sdk1,Plekha7,Dph3,Akirin1,Xpo6,Sf3a1,Sde2,Zc3h3,Mapkap1,Mzf1,Myg1,Ube2o,Rrp1,Gar1,Pum1,Fosb,…

## Sheet: Cilium associated genes
		MR enriched samples												Constitutive binding (at least 1 sample per condition)	GRE for NR3c1/Nr3c2	RFX
Gene ID*	Gene name	A	D	G	P	B	E	K	Q	C	F	I	R
ENSRNOG00000001294	Ift81					x		x	x		x	x	x	No	No	Yes
ENSRNOG00000001342	Wdr66		x			x		x		x	x	x	x	Yes	No	Yes		EXPERIMENTAL GROUP	SAMPLES		INFORMATION RE EXPERIMENTAL GROUP
ENSRNOG00000001689	Arl6					x	x	x	x	x	x	x	x	No	No	Yes
ENSRNOG00000001958	Ift57		x	x	x		x	x	x	x	x	x	x	Yes	No	Yes		Baseline AM (BLAM)	A, D, G, P		Rats killed under baseline (non-stress) conditions in the early morning (AM)
ENSRNOG00000002736	Rabgap1l							x	x		x		x	No	Yes	No
ENSRNOG00000002860	Ccdc181		x			x	x	x	x	x	x	x	x	Yes	No	Yes		FS30	B, E, K, Q		Rats killed 30 min after forced swimming (FS)
ENSRNOG00000004171	Dnah9								x	x	x	x	x	No	Yes	Yes
ENSRNOG00000004520	Wdr60	x	x	x	x	x	x	x	x	x	x	x	x	Yes	No	Yes		Baseline PM (BLPM)	C, F, I, R		Rats killed under baseline conditions in the early evening (PM)
ENSRNOG00000005151	Dync2li1		x			x		x	x	x		x	x	Yes	No	Yes
ENSRNOG00000005868	Ttc21b					x		x	x	x	x		x	No	Yes	No
ENSRNOG00000006114	Cfap69							x	x	x	x		x	No	No	Yes
ENSRNOG00000006519	Tmem107		x			x		x			x	x	x	Yes	No	Yes
ENSRNOG00000006575	Ccdc96		x				x	x		x	x		x	Yes	No	Yes
ENSRNOG00000007127	Bbs5		x				x					x	x	Yes	No	Yes
ENSRNOG00000007568	Spata6							x	x		x		x	No	No	Yes
ENSRNOG00000007850	Mok		x	x	x	x	x	x	x	x	x	x	x	Yes	No	Yes
ENSRNOG00000008596	Ttll9					x		x		x	x	x		No	No	Yes
ENSRNOG00000009079	Prkar2b							x	x	x	x		x	No	No	Yes
ENSRNOG00000009220	Tmem17		x	x	x	x		x	x	x	x	x	x	Yes	No	Yes
ENSRNOG00000009264	Erc1					x				x	x	x		No	Yes	No
ENSRNOG00000010194	Ift43		x		x			x	x			x	x	Yes	No	Yes
ENSRNOG00000010950	Cep41	x	x	x	x	x	x	x	x	x	x	x	x	Yes	No	Yes
ENSRNOG00000010952	Ift122	x	x		x	x		x	x	x	x	x	x	Yes	No	Yes
ENSRNOG00000011222	Dynll1	x	x	x	x	x	x	x	x	x	x	x	x	Yes	No	Yes
ENSRNOG00000011440	Ccdc39		x			x		x			x		x	Yes	Yes	Yes
ENSRNOG00000013669	Pik3r4							x	x	x	x	x	x	No	No	Yes
ENSRNOG00000013892	Cby1				x			x		x	x	x		Yes	No	Yes
ENSRNOG00000014230	Map1a		x	x	x	x	x	x	x	x	x	x	x	Yes	No	Yes
ENSRNOG00000014584	Odf2		x		x		x	x		x	x	x	x	Yes	Yes	Yes
ENSRNOG00000015590	Dnaaf1		x		x		x	x	x	x	x	x	x	Yes	No	Yes
ENSRNOG00000015636	Wdr34		x								x	x	x	No	No	Yes
ENSRNOG00000016697	Lrrc56		x			x		x	x	x	x	x	x	Yes	No	Yes
ENSRNOG00000017120	Abhd2							x	x	x			x	No	Yes	Yes
ENSRNOG00000017178	Hydin	x	x	x	x		x	x	x	x	x	x	x	Yes	Yes	Yes
ENSRNOG00000017840	Pik3c3		x								x	x	x	Yes	No	No
ENSRNOG00000018310	Eno4		x			x	x	x	x	x	x	x	x	Yes	No	Yes
ENSRNOG00000018327	Fank1	x	x	x				x	x	x	x	x	x	Yes	No	Yes
ENSRNOG00000018631	Enkur		x		x	x	x	x	x	x	x	x	x	Yes	No	Yes
ENSRNOG00000020474	B0BNL2	x	x			x	x	x	x	x	x	x	x	Yes	No	Yes
ENSRNOG00000020693	Tmem138	x	x	x	x	x	x	x	x	x	x	x	x	Yes	No	Yes
ENSRNOG00000021399	Cfap298	x	x	x	x	x	x	x	x	x	x	x	x	Yes	No	Yes
ENSRNOG00000023346	Cplane2	x	x			x	x	x	x	x	x	x	x	Yes	No	Yes
ENSRNOG00000024085	Tmem237							x		x		x	x	No	No	Yes
ENSRNOG00000024468	Traf3ip1		x					x		x		x	x	Yes	No	Yes
ENSRNOG00000026296	Saxo2		x		x	x		x	x	x	x	x	x	Yes	No	Yes
ENSRNOG00000026420	Iqcg		x		x	x			x	x	x	x	x	Yes	No	Yes
ENSRNOG00000027617	Ttc26				x	x		x					x	Yes	No	Yes
ENSRNOG00000028753	B9d2			x		x				x			x	Yes	No	Yes
ENSRNOG00000032070	Dync2h1	x	x				x	x	x	x	x	x	x	Yes	No	Yes
ENSRNOG00000038819	RGD1564308		x	x	x	x	x	x	x	x	x	x	x	Yes	No	Yes
ENSRNOG00000042179	Cfap20	x	x	x	x	x	x	x	x	x	x	x	x	Yes	No	Yes
ENSRNOG00000042201	Efcab2							x	x	x	x	x	x	No	No	No
ENSRNOG00000048363	Dnah5				x			x		x		x	x	Yes	No	Yes
ENSRNOG00000049876	Prkar1a		x				x	x	x	x	x	x	x	Yes	No	Yes
ENSRNOG00000052688	Dnah2		x					x	x				x	Yes	No	Yes
ENSRNOG00000052704	Tctn2		x						x		x	x	x	Yes	No	Yes
ENSRNOG00000056362	Ttll13								x	x	x		x	No	Yes	Yes
ENSRNOG00000056996	Cfap65							x	x	x	x	x	x	No	Yes	Yes
ENSRNOG00000059401	A0A0G2JUV5		x			x		x	x		x		x	Yes	No	Yes
*Based on the 59 cilium (GO:0005929)- associated genes														42 constant genes	10 genes containing GRE	55 genes containing RFX

## Sheet: GO analysis - MR_GR_RNA
Analysis Type:	PANTHER Overrepresentation Test (Released 20200728)							Reference list	MR_GR_RNA
Annotation Version and Release Date:	GO Ontology database DOI: 10.5281/zenodo.4081749 Released 2020-10-09					Uniquely Mapped IDS:		21677 out of 21677	496 out of 496
Analyzed List:	MR_GR_RNA (Rattus norvegicus)					Unmapped IDs:		0	40
Reference List:	Rattus norvegicus (all genes in database)					Multiple mapping information:		0	0
Test Type:	FISHER
Correction:	FDR
GO cellular component complete	Rattus norvegicus - REFLIST (21677)	MR_GR_RNA (496)	MR_GR_RNA (expected)	MR_GR_RNA (over/under)	MR_GR_RNA (fold Enrichment)	MR_GR_RNA (raw P-value)	MR_GR_RNA (FDR)	MR_GR_RNA (-LOG10 FDR)	MR_GR_RNA (gene list)
cell junction (GO:0030054)	2069	101	47.34	+	2.13	7.45e-13	1.47e-09	8.83268	Rapgef2,Aak1,Usp53,Ip6k2,Tns1,Glra3,Coro2b,Nmnat2,Sipa1l3,Zmynd8,Ssh1,Ccdc85a,Lpp,Kcnab2,Lgi1,Mical1,Arhgap26,Slc6a1,Lrrtm3,Synpo,Map4,Epb41,Slc2a1,Magi2,Sdk2,Akap7,Kif3c,Myrip,Trpc4,Lrp8,Smc5,Shroom2,Map1b,Abhd6,Tes,Tns2,Kcna5,Dlgap1,Syn2,Ddc,Dgki,Gabrb1,Bsn,Farp1,Hrh1,Parva,Disc1,Capzb,Rtn3,D3ZMK9,Cdh22,Kalrn,Atp1a2,Grik4,Fam107a,Ppm1h,Erc2,P97846,Ppp3ca,Kcnk1,C4a,Atp2a2,Actb,Shisa6,Nudt9,C1qa,…
synapse (GO:0045202)	1486	77	34	+	2.26	5.58e-11	5.49e-08	7.26043	Rapgef2,Aak1,Glra3,Nmnat2,Zmynd8,Ssh1,Kcnab2,Lgi1,Mical1,Slc6a1,Lrrtm3,Synpo,Map4,Epb41,Slc2a1,Magi2,Sdk2,Akap7,Kif3c,Myrip,Lrp8,Map1b,Abhd6,Dlgap1,Syn2,Ddc,Dgki,Gabrb1,Bsn,Farp1,Hrh1,Disc1,Capzb,Rtn3,Kalrn,Atp1a2,Grik4,Fam107a,Ppm1h,Erc2,P97846,Ppp3ca,Kcnk1,C4a,Atp2a2,Actb,Shisa6,C1qa,Gabbr2,Ttyh1,Ndrg2,Inpp4a,Ptk2b,Fzd4,Lamb2,Snx1,Ntrk2,Adgrb3,Syn3,Arrb1,Camk2a,Phb,Gria1,Plppr4,Arhgap39,Dagla,G…
postsynapse (GO:0098794)	715	48	16.36	+	2.93	1.25e-10	8.23e-08	7.0846	Glra3,Zmynd8,Kcnab2,Slc6a1,Lrrtm3,Synpo,Map4,Epb41,Magi2,Lrp8,Map1b,Abhd6,Dlgap1,Syn2,Dgki,Gabrb1,Bsn,Farp1,Disc1,Capzb,Kalrn,Atp1a2,Grik4,Erc2,Ppp3ca,Actb,Shisa6,C1qa,Gabbr2,Inpp4a,Ptk2b,Snx1,Ntrk2,Adgrb3,Syn3,Arrb1,Camk2a,Phb,Gria1,Plppr4,Arhgap39,Dagla,Grin2a,Ncdn,Gria2,Rps14,Oprd1,Wasf3,
neuron to neuron synapse (GO:0098984)	415	35	9.5	+	3.69	1.86e-10	9.14e-08	7.03905	Kcnab2,Lrrtm3,Synpo,Map4,Epb41,Magi2,Akap7,Lrp8,Map1b,Dlgap1,Syn2,Dgki,Bsn,Disc1,Capzb,Kalrn,Grik4,Erc2,Actb,Shisa6,Inpp4a,Ptk2b,Snx1,Ntrk2,Syn3,Arrb1,Camk2a,Phb,Gria1,Plppr4,Dagla,Grin2a,Gria2,Rps14,Oprd1,
postsynaptic density (GO:0014069)	384	33	8.79	+	3.76	4e-10	1.58e-07	6.80134	Kcnab2,Lrrtm3,Synpo,Map4,Epb41,Magi2,Lrp8,Map1b,Dlgap1,Syn2,Dgki,Bsn,Disc1,Capzb,Kalrn,Erc2,Actb,Shisa6,Inpp4a,Ptk2b,Snx1,Ntrk2,Syn3,Arrb1,Camk2a,Phb,Gria1,Plppr4,Dagla,Grin2a,Gria2,Rps14,Oprd1,
asymmetric synapse (GO:0032279)	390	33	8.92	+	3.7	5.78e-10	1.89e-07	6.72354	Kcnab2,Lrrtm3,Synpo,Map4,Epb41,Magi2,Lrp8,Map1b,Dlgap1,Syn2,Dgki,Bsn,Disc1,Capzb,Kalrn,Erc2,Actb,Shisa6,Inpp4a,Ptk2b,Snx1,Ntrk2,Syn3,Arrb1,Camk2a,Phb,Gria1,Plppr4,Dagla,Grin2a,Gria2,Rps14,Oprd1,
postsynaptic specialization (GO:0099572)	415	34	9.5	+	3.58	6.87e-10	1.93e-07	6.71444	Glra3,Kcnab2,Lrrtm3,Synpo,Map4,Epb41,Magi2,Lrp8,Map1b,Dlgap1,Syn2,Dgki,Bsn,Disc1,Capzb,Kalrn,Erc2,Actb,Shisa6,Inpp4a,Ptk2b,Snx1,Ntrk2,Syn3,Arrb1,Camk2a,Phb,Gria1,Plppr4,Dagla,Grin2a,Gria2,Rps14,Oprd1,
neuron projection (GO:0043005)	1629	74	37.27	+	1.99	3.12e-08	7.67e-06	5.1152	Rapgef2,Aak1,Map1lc3b,Sybu,Glra3,Nmnat2,Zmynd8,Ssh1,Wdr19,Kcnab2,Kif17,Mical1,Slc6a1,Synpo,Map4,Magi2,Kif3c,Fat3,Myrip,Sort1,Lrp8,Map1b,Syn2,Ddc,Slc2a13,Mertk,Pdgfb,Dgki,Gabrb1,Bsn,Farp1,Hrh1,Disc1,Arpc3,Cst3,Capzb,Kalrn,Atp1a2,Kcnq2,Grik4,Fam107a,Nmnat3,Erc2,P97846,Anks1a,Ppp3ca,Kcnk1,C4a,Actb,Shisa6,Gabbr2,Ndrg2,Unc80,Ptk2b,Fzd4,Gfra1,Snx1,Ntrk2,Tmc2,Rgma,Arrb1,Kif1c,Camk2a,Impa1,Gria1,Dagla,Rp…
somatodendritic compartment (GO:0036477)	1121	57	25.65	+	2.22	4.21e-08	9.21e-06	5.03574	Rapgef2,Map1lc3b,Glra3,Zmynd8,Kif17,Slc6a1,Synpo,Magi2,Kif3c,Fat3,Sort1,Lrp8,Shroom2,Map1b,Ddc,Fbxo31,Pdgfb,Dgki,Gabrb1,Bsn,Farp1,Hrh1,Cst3,Capzb,Il6r,Pmm1,Kalrn,Atp1a2,Grik4,Nmnat3,Erc2,Ppp3ca,Kcnk1,C4a,Shisa6,Gabbr2,Ptk2b,Fzd4,Gfra1,Snx1,Ntrk2,Arrb1,Kif1c,Camk2a,Impa1,Gria1,Sez6l,Dagla,Rptor,Nell2,Grin2a,Ncdn,Htr4,Gria2,Prkca,Btd,Oprd1,
cytoplasm (GO:0005737)	10826	305	247.71	+	1.23	3.36e-07	6.61e-05	4.1798	Rapgef2,Rhob,Aak1,Msi2,Mvb12b,Usp36,Plekhf1,Mtus2,Snx9,Ip6k2,Tob2,Map1lc3b,Sybu,ENSRNOG00000019533,Hcls1,Ccdc33,Mad1l1,RGD1306186,Hnrnpl,D4AEL3,Disp3,Diaph3,Lrsam1,H6pd,Nmnat2,Sipa1l3,Ppp2r2c,Zmynd8,Crtc3,Ssh1,Galntl6,Tgm2,Galnt16,Sumf1,Rhbdd2,Lrmp,Sult1a1,Lpp,Smox,Kcnab2,Vav2,Mtr,Arap2,Vrk1,Kif17,Htra1,Dpf1,Mical1,Alox5ap,Btrc,Gadd45g,Camk1d,Synpo,Map4,Mgst2,Rab31,Sh3bp5,Zfp36,Saraf,Ttc7b,Epb41,…
glutamatergic synapse (GO:0098978)	428	29	9.79	+	2.96	5.52e-07	9.86e-05	4.00612	Glra3,Lgi1,Lrrtm3,Synpo,Magi2,Abhd6,Dlgap1,Syn2,Dgki,Bsn,Farp1,Kalrn,Ppm1h,Erc2,Ppp3ca,Actb,Shisa6,Gabbr2,Ndrg2,Ptk2b,Fzd4,Syn3,Phb,Gria1,Plppr4,Arhgap39,Grin2a,Gria2,Wasf3,
intracellular anatomical structure (GO:0005622)	13839	369	316.66	+	1.17	7.84e-07	0.000129	3.88941	Rapgef2,Rhob,Aak1,Msi2,Mvb12b,Usp36,Plekhf1,Mtus2,Snx9,Ip6k2,Tob2,Phactr3,Map1lc3b,Sybu,ENSRNOG00000019533,Hcls1,Ccdc33,Mad1l1,RGD1306186,Hnrnpl,D4AEL3,Disp3,Diaph3,Lrsam1,Axl,H6pd,Nmnat2,Gpatch8,Sipa1l3,Ppp2r2c,Zmynd8,Crtc3,Ssh1,Galntl6,Tgm2,Galnt16,Sumf1,Rhbdd2,Ncor2,Lrmp,ENSRNOG00000047761,Kat6b,Sult1a1,Lpp,Smox,Kcnab2,Vav2,Mtr,Arap2,Vrk1,Kif17,Htra1,Dpf1,Chd6,Mical1,Nxn,Alox5ap,Arhgap26,Cfdp1…
dendrite (GO:0030425)	800	42	18.31	+	2.29	1.26e-06	0.000191	3.71897	Map1lc3b,Glra3,Zmynd8,Kif17,Synpo,Magi2,Kif3c,Fat3,Sort1,Lrp8,Map1b,Pdgfb,Dgki,Gabrb1,Bsn,Farp1,Hrh1,Capzb,Atp1a2,Grik4,Ppp3ca,Kcnk1,C4a,Shisa6,Gabbr2,Ptk2b,Fzd4,Snx1,Ntrk2,Arrb1,Kif1c,Camk2a,Gria1,Dagla,Rptor,Nell2,Grin2a,Ncdn,Htr4,Gria2,Prkca,Oprd1,
neuronal cell body (GO:0043025)	747	40	17.09	+	2.34	1.62e-06	0.000228	3.64207	Rapgef2,Map1lc3b,Glra3,Slc6a1,Synpo,Kif3c,Sort1,Lrp8,Shroom2,Map1b,Ddc,Fbxo31,Pdgfb,Dgki,Bsn,Cst3,Capzb,Il6r,Pmm1,Kalrn,Atp1a2,Grik4,Nmnat3,Erc2,Kcnk1,C4a,Gabbr2,Ptk2b,Gfra1,Ntrk2,Camk2a,Impa1,Gria1,Sez6l,Rptor,Nell2,Ncdn,Gria2,Prkca,Btd,
dendritic tree (GO:0097447)	802	42	18.35	+	2.29	2.04e-06	0.000267	3.57349	Map1lc3b,Glra3,Zmynd8,Kif17,Synpo,Magi2,Kif3c,Fat3,Sort1,Lrp8,Map1b,Pdgfb,Dgki,Gabrb1,Bsn,Farp1,Hrh1,Capzb,Atp1a2,Grik4,Ppp3ca,Kcnk1,C4a,Shisa6,Gabbr2,Ptk2b,Fzd4,Snx1,Ntrk2,Arrb1,Kif1c,Camk2a,Gria1,Dagla,Rptor,Nell2,Grin2a,Ncdn,Htr4,Gria2,Prkca,Oprd1,
cell body (GO:0044297)	840	42	19.22	+	2.19	6.37e-06	0.000783	3.10624	Rapgef2,Map1lc3b,Glra3,Slc6a1,Synpo,Kif3c,Sort1,Lrp8,Shroom2,Map1b,Ddc,Slc2a13,Fbxo31,Pdgfb,Dgki,Bsn,Disc1,Cst3,Capzb,Il6r,Pmm1,Kalrn,Atp1a2,Grik4,Nmnat3,Erc2,Kcnk1,C4a,Gabbr2,Ptk2b,Gfra1,Ntrk2,Camk2a,Impa1,Gria1,Sez6l,Rptor,Nell2,Ncdn,Gria2,Prkca,Btd,
axon (GO:0030424)	825	41	18.88	+	2.17	9.27e-06	0.00107	2.97062	Aak1,Map1lc3b,Sybu,Nmnat2,Ssh1,Kcnab2,Mical1,Slc6a1,Map4,Kif3c,Lrp8,Map1b,Syn2,Ddc,Slc2a13,Dgki,Bsn,Disc1,Arpc3,Cst3,Kcnq2,Grik4,Nmnat3,Erc2,P97846,C4a,Actb,Ndrg2,Unc80,Ptk2b,Gfra1,Ntrk2,Kif1c,Camk2a,Impa1,Gria1,Dagla,Grin2a,Gria2,Prkca,Oprd1,
dendritic spine (GO:0043197)	225	18	5.15	+	3.5	1.01e-05	0.0011	2.95861	Zmynd8,Synpo,Map1b,Dgki,Farp1,Capzb,Atp1a2,Ppp3ca,Shisa6,Ptk2b,Ntrk2,Snx1,Arrb1,Camk2a,Gria1,Dagla,Grin2a,Gria2,
neuron spine (GO:0044309)	228	18	5.22	+	3.45	1.19e-05	0.00123	2.91009	Zmynd8,Synpo,Map1b,Dgki,Farp1,Capzb,Atp1a2,Ppp3ca,Shisa6,Ptk2b,Ntrk2,Snx1,Arrb1,Camk2a,Gria1,Dagla,Grin2a,Gria2,
transporter complex (GO:1990351)	325	22	7.44	+	2.96	1.31e-05	0.00129	2.88941	Glra3,Cacna2d3,Kcnab2,Trpc4,Abhd6,Kcna5,Gabrb1,Atp1a2,Kcnq2,Grik4,Timm13,Kcnk1,Atp2a2,Shisa6,Ttyh1,Unc80,Ptk2b,Kcng2,Gria1,Grin2a,Ccdc51,Gria2,
anchoring junction (GO:0070161)	643	34	14.71	+	2.31	1.4e-05	0.00131	2.88273	Rapgef2,Usp53,Tns1,Coro2b,Sipa1l3,Ccdc85a,Lpp,Arhgap26,Synpo,Slc2a1,Magi2,Trpc4,Shroom2,Tes,Tns2,Kcna5,Parva,Capzb,D3ZMK9,Cdh22,Atp1a2,Fam107a,P97846,Ppp3ca,Atp2a2,Actb,Ptk2b,Fzd4,Gria1,Xirp1,Parvb,Prkca,Mtdh,Ajap1,
integral component of postsynaptic membrane (GO:0099055)	130	13	2.97	+	4.37	2.04e-05	0.00183	2.73755	Glra3,Slc6a1,Lrrtm3,Abhd6,Grik4,Shisa6,Gabbr2,Gria1,Plppr4,Dagla,Grin2a,Gria2,Oprd1,
organelle (GO:0043226)	12431	331	284.44	+	1.16	2.77e-05	0.00209	2.67985	Rapgef2,Rhob,Mvb12b,Usp36,Plekhf1,Mtus2,Snx9,Ip6k2,Tob2,Phactr3,Map1lc3b,Sybu,Hcls1,Ccdc33,Mad1l1,Hnrnpl,D4AEL3,Diaph3,Glra3,Axl,H6pd,Nmnat2,Gpatch8,Sipa1l3,Zmynd8,Crtc3,Galntl6,Tgm2,Galnt16,Sumf1,Rhbdd2,Ncor2,Lrmp,ENSRNOG00000047761,Kat6b,Lpp,Wdr19,Smox,Kcnab2,Vrk1,Kif17,Dpf1,Chd6,Mical1,Nxn,Alox5ap,Arhgap26,Cfdp1,Rybp,Btrc,Gadd45g,Camk1d,Lrrtm3,Klf13,Synpo,Map4,Mgst2,Zfat,Klf15,Nol4,Rab31,Sh3bp…
transmembrane transporter complex (GO:1902495)	317	21	7.25	+	2.9	2.76e-05	0.00217	2.66354	Glra3,Cacna2d3,Kcnab2,Trpc4,Abhd6,Kcna5,Gabrb1,Atp1a2,Kcnq2,Grik4,Kcnk1,Atp2a2,Shisa6,Ttyh1,Unc80,Ptk2b,Kcng2,Gria1,Grin2a,Ccdc51,Gria2,
postsynaptic membrane (GO:0045211)	292	20	6.68	+	2.99	2.75e-05	0.00225	2.64782	Glra3,Slc6a1,Lrrtm3,Magi2,Abhd6,Dlgap1,Dgki,Gabrb1,Grik4,Shisa6,Gabbr2,Ntrk2,Arrb1,Camk2a,Gria1,Plppr4,Dagla,Grin2a,Gria2,Oprd1,
cytosol (GO:0005829)	3896	127	89.15	+	1.42	2.72e-05	0.00233	2.63264	Rapgef2,Rhob,Mvb12b,Usp36,Snx9,Tob2,Map1lc3b,ENSRNOG00000019533,Hcls1,Hnrnpl,Lrsam1,Ppp2r2c,Crtc3,Ssh1,Tgm2,Sult1a1,Lpp,Kcnab2,Mtr,Vrk1,Htra1,Alox5ap,Synpo,Map4,Zfp36,Ttc7b,Epb41,Plin4,Slc2a1,Anxa11,Akap7,Dnajb5,Bre,Bcat1,Cdkn1a,Ptpn11,A0A0G2JXD9,Sort1,Incenp,Ralgapa2,Nploc4,Dennd2a,Map1b,Arl4a,Hif3a,Frmd8,P4ha2,Tes,Klf9,Camta1,Itpkb,Lmod1,Dgki,Rpl27,ENSRNOG00000055547,Ralgds,Apold1,Ing2,Farp1,Hr…
intrinsic component of postsynaptic membrane (GO:0098936)	137	13	3.13	+	4.15	3.39e-05	0.00247	2.6073	Glra3,Slc6a1,Lrrtm3,Abhd6,Grik4,Shisa6,Gabbr2,Gria1,Plppr4,Dagla,Grin2a,Gria2,Oprd1,
cell projection (GO:0042995)	2483	88	56.81	+	1.55	4.76e-05	0.00335	2.47496	Rapgef2,Rhob,Aak1,Map1lc3b,Sybu,Glra3,Nmnat2,Zmynd8,Ssh1,Wdr19,Kcnab2,Kif17,Mical1,Slc6a1,Synpo,Map4,Magi2,Kif3c,Fat3,Myrip,Sort1,Lrp8,Map1b,Syn2,Ddc,Slc2a13,Mertk,Pdgfb,Dgki,Gabrb1,Bsn,Farp1,Hrh1,Parva,Disc1,Arpc3,Cst3,Capzb,Slc7a11,Kalrn,Atp1a2,Kcnq2,Grik4,Fam107a,Nmnat3,Erc2,P97846,Anks1a,Ppp3ca,Kcnk1,C4a,Acap2,Atp2a2,Actb,Shisa6,Gabbr2,Ttyh1,Ndrg2,Klhl2,Ppp1r16b,Unc80,Ptk2b,Fzd4,Gfra1,Snx1,Nt…
plasma membrane bounded cell projection (GO:0120025)	2412	86	55.19	+	1.56	5.17e-05	0.00351	2.45469	Rapgef2,Aak1,Map1lc3b,Sybu,Glra3,Nmnat2,Zmynd8,Ssh1,Wdr19,Kcnab2,Kif17,Mical1,Slc6a1,Synpo,Map4,Magi2,Kif3c,Fat3,Myrip,Sort1,Lrp8,Map1b,Syn2,Ddc,Slc2a13,Mertk,Pdgfb,Dgki,Gabrb1,Bsn,Farp1,Hrh1,Parva,Disc1,Arpc3,Cst3,Capzb,Slc7a11,Kalrn,Atp1a2,Kcnq2,Grik4,Fam107a,Nmnat3,Erc2,P97846,Anks1a,Ppp3ca,Kcnk1,C4a,Acap2,Atp2a2,Actb,Shisa6,Gabbr2,Ttyh1,Ndrg2,Klhl2,Unc80,Ptk2b,Fzd4,Gfra1,Snx1,Ntrk2,Tmc2,Arhga…
intracellular organelle (GO:0043229)	12111	322	277.12	+	1.16	5.49e-05	0.0036	2.4437	Rapgef2,Rhob,Mvb12b,Usp36,Plekhf1,Mtus2,Snx9,Ip6k2,Tob2,Phactr3,Map1lc3b,Sybu,Hcls1,Ccdc33,Mad1l1,Hnrnpl,D4AEL3,Diaph3,Axl,H6pd,Nmnat2,Gpatch8,Sipa1l3,Zmynd8,Crtc3,Galntl6,Tgm2,Galnt16,Sumf1,Rhbdd2,Ncor2,Lrmp,ENSRNOG00000047761,Kat6b,Lpp,Smox,Kcnab2,Vrk1,Kif17,Dpf1,Chd6,Mical1,Nxn,Alox5ap,Arhgap26,Cfdp1,Rybp,Btrc,Gadd45g,Camk1d,Klf13,Synpo,Map4,Mgst2,Zfat,Klf15,Nol4,Rab31,Sh3bp5,Zfp36,Saraf,Yeats…
ion channel complex (GO:0034702)	297	19	6.8	+	2.8	0.000102	0.00625	2.20412	Glra3,Cacna2d3,Kcnab2,Trpc4,Abhd6,Kcna5,Gabrb1,Kcnq2,Grik4,Kcnk1,Shisa6,Ttyh1,Unc80,Ptk2b,Kcng2,Gria1,Grin2a,Ccdc51,Gria2,
cation channel complex (GO:0034703)	222	16	5.08	+	3.15	9.89e-05	0.00627	2.20273	Cacna2d3,Kcnab2,Trpc4,Abhd6,Kcna5,Kcnq2,Grik4,Kcnk1,Shisa6,Unc80,Ptk2b,Kcng2,Gria1,Grin2a,Ccdc51,Gria2,
synaptic membrane (GO:0097060)	435	24	9.95	+	2.41	0.000146	0.00869	2.06098	Glra3,Slc6a1,Lrrtm3,Magi2,Abhd6,Dlgap1,Dgki,Gabrb1,Bsn,Grik4,Erc2,P97846,Kcnk1,Shisa6,Gabbr2,Ntrk2,Arrb1,Camk2a,Gria1,Plppr4,Dagla,Grin2a,Gria2,Oprd1,
cortical cytoskeleton (GO:0030863)	118	11	2.7	+	4.07	0.000156	0.00901	2.04528	Snx9,Hcls1,Epb41,Slc2a1,Myrip,Trpc4,Shroom2,Bsn,Capzb,Actb,Inpp5d,
postsynaptic specialization membrane (GO:0099634)	125	11	2.86	+	3.85	0.000248	0.0139	1.85699	Glra3,Lrrtm3,Dgki,Shisa6,Camk2a,Gria1,Plppr4,Dagla,Grin2a,Gria2,Oprd1,
postsynaptic density membrane (GO:0098839)	89	9	2.04	+	4.42	0.000352	0.0187	1.72816	Lrrtm3,Dgki,Shisa6,Gria1,Plppr4,Dagla,Grin2a,Gria2,Oprd1,
plasma membrane region (GO:0098590)	1275	50	29.17	+	1.71	0.000345	0.0188	1.72584	Rapgef2,Rhob,Aak1,Glra3,Kif17,Slc6a1,Lrrtm3,Epb41,Slc2a1,Magi2,Akap7,Ptpn11,Myrip,Trpc4,Sort1,Lrp8,Shroom2,Abhd6,Kcna5,Dlgap1,Pdgfb,Dgki,Gabrb1,Bsn,Slc7a11,Il6r,Atp1a2,Grik4,Fam107a,Erc2,P97846,Ahcyl1,Kcnk1,Shisa6,Gabbr2,Ttyh1,Spire1,Slc15a2,Ntrk2,Arrb1,Camk2a,Gria1,Plppr4,Dagla,Grin2a,Gria2,Mtdh,Oprd1,Bcl2l1,Ajap1,
integral component of postsynaptic density membrane (GO:0099061)	53	7	1.21	+	5.77	0.000373	0.0193	1.71444	Lrrtm3,Shisa6,Gria1,Plppr4,Grin2a,Gria2,Oprd1,
focal adhesion (GO:0005925)	179	13	4.1	+	3.17	0.000406	0.0205	1.68825	Tns1,Coro2b,Lpp,Arhgap26,Tes,Tns2,Parva,D3ZMK9,Fam107a,Actb,Ptk2b,Xirp1,Parvb,
membrane-bounded organelle (GO:0043227)	10895	289	249.29	+	1.16	0.00046	0.0226	1.64589	Rapgef2,Rhob,Mvb12b,Usp36,Plekhf1,Mtus2,Snx9,Ip6k2,Tob2,Phactr3,Map1lc3b,Sybu,Hcls1,Ccdc33,Mad1l1,Hnrnpl,D4AEL3,Diaph3,Axl,H6pd,Nmnat2,Gpatch8,Sipa1l3,Zmynd8,Crtc3,Galntl6,Tgm2,Galnt16,Sumf1,Rhbdd2,Ncor2,Lrmp,ENSRNOG00000047761,Kat6b,Lpp,Smox,Vrk1,Dpf1,Chd6,Nxn,Alox5ap,Rybp,Btrc,Gadd45g,Camk1d,Klf13,Synpo,Mgst2,Zfat,Klf15,Nol4,Rab31,Sh3bp5,Zfp36,Saraf,Yeats4,Epb41,Kdm4d,Plin4,Sp2,Slc2a1,Magi2,Slc…
ionotropic glutamate receptor complex (GO:0008328)	56	7	1.28	+	5.46	0.000504	0.0242	1.61618	Abhd6,Grik4,Shisa6,Ptk2b,Gria1,Grin2a,Gria2,
intrinsic component of postsynaptic density membrane (GO:0099146)	57	7	1.3	+	5.37	0.000555	0.0254	1.59517	Lrrtm3,Shisa6,Gria1,Plppr4,Grin2a,Gria2,Oprd1,
integral component of synaptic membrane (GO:0099699)	185	13	4.23	+	3.07	0.000544	0.0255	1.59346	Glra3,Slc6a1,Lrrtm3,Abhd6,Grik4,Shisa6,Gabbr2,Gria1,Plppr4,Dagla,Grin2a,Gria2,Oprd1,
Schaffer collateral - CA1 synapse (GO:0098685)	96	9	2.2	+	4.1	0.000587	0.0256	1.59176	Synpo,Syn2,Dgki,Bsn,Capzb,Ppp3ca,Actb,Camk2a,Gria2,
integral component of plasma membrane (GO:0005887)	1316	50	30.11	+	1.66	0.000616	0.0258	1.58838	Pcdh20,Glra3,Axl,Icam5,Kcnab2,Mfsd2a,Slc6a1,Lrrtm3,Slc2a1,Vom2r37,Trpc4,Abhd6,Plgrkt,Kcna5,Slc2a13,Mertk,Ryk,Sema7a,Gabrb1,Hrh1,Slco2a1,Slc24a2,Tmem150c,Il6r,Atp1a2,Kcnq2,Grik4,Kcnk1,Shisa6,Adra1d,Gabbr2,Trpm3,Slc15a2,Col25a1,Ptk2b,Ntrk2,Tmc2,Adgrb3,Tgfbr3,Phb,Kcng2,Gria1,Plppr4,Plxna2,Dagla,Grin2a,Htr4,Gria2,Oprd1,Ajap1,
endomembrane system (GO:0012505)	3858	119	88.28	+	1.35	0.000581	0.026	1.58503	Rapgef2,Rhob,Aak1,Mvb12b,Plekhf1,Snx9,Map1lc3b,Mad1l1,H6pd,Nmnat2,Sipa1l3,Zmynd8,Galntl6,Tgm2,Galnt16,Sumf1,Rhbdd2,Lrmp,Dock9,Smox,Vrk1,Alox5ap,Synpo,Mgst2,Rab31,Saraf,Yeats4,Magi2,Slc9a9,Anxa11,Tsnax,Akap7,Kif3c,Ythdc2,A0A0G2JXD9,Myrip,Sort1,Nploc4,Clmn,Tmpo,St3gal3,Abhd6,P4ha2,Kcna5,Syn2,Ddc,Atp10a,Rph3al,Dgki,Rpl27,Gabrb1,Bsn,Ing2,Disc1,Cst3,Coro7,Capzb,St3gal5,Rtn3,Slc7a11,Atp9a,Atp1a2,Pla2g3…
neurotransmitter receptor complex (GO:0098878)	58	7	1.33	+	5.27	0.00061	0.0261	1.58336	Abhd6,Grik4,Shisa6,Ptk2b,Gria1,Grin2a,Gria2,
intracellular membrane-bounded organelle (GO:0043231)	10174	271	232.8	+	1.16	0.000749	0.0295	1.53018	Rhob,Mvb12b,Usp36,Plekhf1,Mtus2,Snx9,Ip6k2,Tob2,Phactr3,Map1lc3b,Sybu,Hcls1,Ccdc33,Mad1l1,Hnrnpl,D4AEL3,Diaph3,Axl,H6pd,Nmnat2,Gpatch8,Sipa1l3,Zmynd8,Crtc3,Galntl6,Tgm2,Galnt16,Sumf1,Rhbdd2,Ncor2,Lrmp,ENSRNOG00000047761,Kat6b,Lpp,Smox,Vrk1,Dpf1,Chd6,Nxn,Alox5ap,Rybp,Btrc,Gadd45g,Camk1d,Klf13,Synpo,Mgst2,Zfat,Klf15,Nol4,Rab31,Sh3bp5,Zfp36,Saraf,Yeats4,Epb41,Kdm4d,Plin4,Sp2,Slc2a1,Magi2,Anxa11,Tsna…
cell-substrate junction (GO:0030055)	191	13	4.37	+	2.97	0.00072	0.0295	1.53018	Tns1,Coro2b,Lpp,Arhgap26,Tes,Tns2,Parva,D3ZMK9,Fam107a,Actb,Ptk2b,Xirp1,Parvb,
nucleus (GO:0005634)	6814	192	155.91	+	1.23	0.000736	0.0295	1.53018	Rhob,Mvb12b,Usp36,Plekhf1,Mtus2,Ip6k2,Tob2,Phactr3,Hcls1,Mad1l1,Hnrnpl,Diaph3,Gpatch8,Sipa1l3,Zmynd8,Crtc3,Rhbdd2,Ncor2,ENSRNOG00000047761,Kat6b,Lpp,Smox,Vrk1,Dpf1,Chd6,Nxn,Alox5ap,Rybp,Btrc,Gadd45g,Camk1d,Klf13,Synpo,Mgst2,Zfat,Klf15,Nol4,Sh3bp5,Zfp36,Yeats4,Epb41,Kdm4d,Sp2,Slc2a1,Magi2,Anxa11,Tsnax,Luzp1,Akap7,Dnajb5,Supt6h,Bre,Mknk2,Ythdc2,Cdkn1a,Rbm20,Ptpn11,Adarb2,Sort1,Incenp,Eya1,Ralgapa2,…
intercalated disc (GO:0014704)	61	7	1.4	+	5.02	0.000802	0.0309	1.51004	Slc2a1,Kcna5,Capzb,Atp1a2,Atp2a2,Xirp1,Prkca,
integral component of postsynaptic specialization membrane (GO:0099060)	84	8	1.92	+	4.16	0.00107	0.0396	1.4023	Glra3,Lrrtm3,Shisa6,Gria1,Plppr4,Grin2a,Gria2,Oprd1,
cell-cell contact zone (GO:0044291)	84	8	1.92	+	4.16	0.00107	0.0404	1.39362	Slc2a1,Kcna5,Capzb,Atp1a2,Atp2a2,Xirp1,Prkca,Ajap1,
intrinsic component of synaptic membrane (GO:0099240)	202	13	4.62	+	2.81	0.00117	0.0425	1.37161	Glra3,Slc6a1,Lrrtm3,Abhd6,Grik4,Shisa6,Gabbr2,Gria1,Plppr4,Dagla,Grin2a,Gria2,Oprd1,
intrinsic component of plasma membrane (GO:0031226)	1398	51	31.99	+	1.59	0.00125	0.0438	1.35853	Pcdh20,Glra3,Axl,Tgm2,Icam5,Kcnab2,Mfsd2a,Slc6a1,Lrrtm3,Slc2a1,Vom2r37,Trpc4,Abhd6,Plgrkt,Kcna5,Slc2a13,Mertk,Ryk,Sema7a,Gabrb1,Hrh1,Slco2a1,Slc24a2,Tmem150c,Il6r,Atp1a2,Kcnq2,Grik4,Kcnk1,Shisa6,Adra1d,Gabbr2,Trpm3,Slc15a2,Col25a1,Ptk2b,Ntrk2,Tmc2,Adgrb3,Tgfbr3,Phb,Kcng2,Gria1,Plppr4,Plxna2,Dagla,Grin2a,Htr4,Gria2,Oprd1,Ajap1,
GABA-ergic synapse (GO:0098982)	86	8	1.97	+	4.07	0.00123	0.0439	1.35754	Glra3,Slc6a1,Magi2,Abhd6,Gabrb1,Bsn,Erc2,Gabbr2,
cell cortex (GO:0005938)	330	18	7.55	+	2.38	0.00128	0.0442	1.35458	Tns1,Coro2b,Lpp,Arhgap26,Tes,Tns2,Parva,D3ZMK9,Fam107a,Actb,Ptk2b,Xirp1,Parvb,,Rapgef2,Rhob,Mvb12b,Usp36,Plekhf1,Mtus2,Snx9,Ip6k2,Tob2,Phactr3,Map1lc3b,Sybu,Hcls1,Ccdc33,Mad1l1,Hnrnpl,D4AEL3,Diaph3,Axl,H6pd,Nmnat2,Gpatch8,Sipa1l3,Zmynd8,Crtc3,Galntl6,Tgm2,Galnt16,Sumf1,Rhbdd2,Ncor2,Lrmp,ENSRNOG00000047761,Kat6b,Lpp,Smox,Vrk1,Dpf1,Chd6,Nxn,Alox5ap,Rybp,Btrc,Gadd45g,Camk1d,Klf13,Synpo,Mgst2,Zfat,Kl…
intrinsic component of postsynaptic specialization membrane (GO:0098948)	88	8	2.01	+	3.97	0.00141	0.0477	1.32148	Glra3,Lrrtm3,Shisa6,Gria1,Plppr4,Grin2a,Gria2,Oprd1,
