# Supplementary material for: Distinct regulation of hippocampal neuroplasticity and ciliary genes by corticosteroid receptors
Source: Nat Commun. 2021 Aug 6;12:4737. doi: 10.1038/s41467-021-24967-z (PMC8346558; doi:10.1038/s41467-021-24967-z)
Supplement: Supplementary file 14 — Supplementary Data 12 [file 41467_2021_24967_MOESM14_ESM.xlsx]

## Sheet: IPA Canonical Pathways
IPA Canonical Pathway Analysis
MR - BLPM vs BLAM				MR - FS30 vs BLAM
Ingenuity Canonical Pathways	-log(p-value)	Z-Score		Ingenuity Canonical Pathways	-log(p-value)	Z-Score
AMPK Signaling	3.07	2.7136		Gαq Signaling	3.04	3.74166
Synaptic Long Term Potentiation	3.01	3.4641		Wnt/Ca+ pathway	2.68	2.82843
Gαq Signaling	2.78	3.87298		AMPK Signaling	2.57	2.33333
Calcium Signaling	2.72	2.88675		Calcium Signaling	2.56	2.7136
Wnt/Ca+ pathway	2.52	2.82843		Synaptic Long Term Depression	2.49	3.05085
ERK5 Signaling	2.39	2.12132		Synaptic Long Term Potentiation	2.27	3.31662
CREB Signaling in Neurons	2.19	3.74166		nNOS Signaling in Neurons	2.14	2
nNOS Signaling in Neurons	2.02	2		Glutamate Receptor Signaling	1.75	2
ERK/MAPK Signaling	1.92	2.49615		CREB Signaling in Neurons	1.69	3.4641
Synaptic Long Term Depression	1.87	2.88675		Rac Signaling	1.54	3
Rac Signaling	1.79	3.16228		Phospholipase C Signaling	1.48	3.05085
Glutamate Receptor Signaling	1.63	2		Signaling by Rho Family GTPases	1.33	3.74166
p70S6K Signaling	1.47	2.12132		Tec Kinase Signaling	1.3	3.16228
Tec Kinase Signaling	1.46	3.31662		Integrin Signaling	1.21	2.3094
Integrin Signaling	1.31	2.49615		ERK/MAPK Signaling	1.18	2.11058
GR - BLPM vs BLAM				GR - FS30 vs BLAM
Ingenuity Canonical Pathways	-log(p-value)	Z-Score		Ingenuity Canonical Pathways	-log(p-value)	Z-Score
nNOS Signaling in Neurons	4.92	2.23607		nNOS Signaling in Neurons	4.89	2.23607
Gαq Signaling	3.81	3.20713		Gαq Signaling	3.78	3.20713
Synaptic Long Term Depression	2.64	2.88675		Synaptic Long Term Depression	2.62	2.88675
Wnt/Ca+ pathway	2.48	2.64575		Wnt/Ca+ pathway	2.46	2.64575
Calcium Signaling	2.38	3		Calcium Signaling	2.35	3
Synaptic Long Term Potentiation	2.32	3		Synaptic Long Term Potentiation	2.3	3
CREB Signaling in Neurons	2.26	3.4641		CREB Signaling in Neurons	2.23	3.4641
Phospholipase C Signaling	1.73	3.05085		Phospholipase C Signaling	1.7	3.05085
VEGF Family Ligand-Receptor Interactions	1.71	2.64575		VEGF Family Ligand-Receptor Interactions	1.69	2.64575
Macropinocytosis Signaling	1.4	2.23607		Macropinocytosis Signaling	1.38	2.23607
Tec Kinase Signaling	1.4	3		Tec Kinase Signaling	1.38	3
Sphingosine-1-phosphate Signaling	1.39	2.64575		Sphingosine-1-phosphate Signaling	1.37	2.64575
IL-6 Signaling	1.33	2.12132		IL-6 Signaling	1.32	2.12132
Chemokine Signaling	1.16	2.23607		Chemokine Signaling	1.15	2.23607
ErbB4 Signaling	1.14	2.23607		ErbB4 Signaling	1.13	2.23607

## Sheet: IPA - MR - FDR 1 -Ciliary genes
IPA analysis re MR association with ciliary genes as shown in Figure 6c, d
MR - FS30 vs BLAM - FDR ≤ 1 - Ciliary Genes
Diseases and Bio Functions for My Projects->ChIP-seq Analysis GR MR->ChIP-seq GR MR IPA FDR 1.0 - ->MR FS30 vs BLAM
Categories	Functions	Diseases or Functions Annotation	p-Value	Predicted Activation State	Activation z-score	Molecules	# Molecules
Developmental Disorder	ciliopathy	Ciliopathy	0.00141			LGR4,P2RX1,DNAAF1,PFKFB2,mir-30,MAGI2,TMEM138,mir-132,ADAMTS2,DNAL1,HYDIN,CFAP298,CEP41,SDCCAG8,CEP104,BBS5,MKS1,CCDC40,B9D2,CDKN1A,MATN2,DNAAF5,ARL6,TMEM237,GLIS3,RAPGEF4,KCNA5,CCNO,BAK1,CCDC39,TRAF3IP1,TTC21B,LZTFL1,WDR19,BCL2L1,IFT81,NPHP1,CCDC151	38
Developmental Disorder, Hereditary Disorder, Neurological Disease, Organismal Injury and Abnormalities, Renal and Urological Disease, Skeletal and Muscular Disorders	Joubert syndrome	Joubert syndrome	0.000557			TTC21B,CEP41,CEP104,TMEM237,MKS1,B9D2,NPHP1,TMEM138	8
Developmental Disorder, Hereditary Disorder, Organismal Injury and Abnormalities, Respiratory Disease	primary ciliary dyskinesia	Primary ciliary dyskinesia	0.000288			DNAAF5,CFAP298,HYDIN,DNAAF1,CCDC40,CCNO,CCDC151,DNAL1,CCDC39	9
Cellular Function and Maintenance, Cellular Movement	movement	Movement of cilia	0.0028			DNAAF5,HYDIN,DNAAF1,CCDC40,ULK4,CCDC151,CCDC39	7
Cell Morphology, Cellular Assembly and Organization, Cellular Function and Maintenance	assembly	Assembly of non-motile cilium	0.00231			IFT57,CCDC13,MKS1,IFT122,TMEM17,DISC1,TMEM107,DYNC2H1	8
Cell Morphology, Cellular Assembly and Organization, Cellular Function and Maintenance	formation	Formation of cilia	3.2e-07		1.455	IFT57,TEX14,DNAAF1,TTC26,DISC1,PARVA,TMEM138,KCTD17,CEP41,CEP104,BBS5,MKS1,TMEM17,B9D2,WDR60,TCTEX1D2,ARL6,WDR34,TMEM237,IFT122,CCNO,TTLL3,TMEM107,PLA2G3,MAST3,CBY1,TRAF3IP1,CCDC13,WDR19,IFT81,SNX10,IFT43,DYNC2H1	33
MR - BLPM vs BLAM - FDR ≤ 1 - Ciliary Genes
Diseases and Bio Functions for My Projects->ChIP-seq Analysis GR MR->ChIP-seq GR MR IPA FDR 1.0 -->MR BLPM vs BLAM
Categories	Functions	Diseases or Functions Annotation	p-Value	Predicted Activation State	Activation z-score	Molecules	# Molecules
Developmental Disorder	ciliopathy	Ciliopathy	0.000747			LGR4,P2RX1,DNAAF1,PFKFB2,mir-30,MAGI2,TMEM138,mir-132,ADAMTS2,DNAL1,HYDIN,CFAP298,CEP41,SDCCAG8,CEP104,BBS5,MKS1,CCDC40,B9D2,CDKN1A,MATN2,DNAAF5,ARL6,TMEM237,GLIS3,RAPGEF4,KCNA5,CCNO,BAK1,CCDC39,TRAF3IP1,TTC21B,NPHP4,LZTFL1,WDR19,BCL2L1,IFT81,NPHP1,CCDC151	39
Developmental Disorder, Hereditary Disorder, Neurological Disease, Organismal Injury and Abnormalities, Renal and Urological Disease, Skeletal and Muscular Disorders	Joubert syndrome	Joubert syndrome	0.000554			TTC21B,CEP41,CEP104,TMEM237,MKS1,B9D2,NPHP1,TMEM138	8
Developmental Disorder, Hereditary Disorder, Organismal Injury and Abnormalities, Respiratory Disease	primary ciliary dyskinesia	Primary ciliary dyskinesia	0.000286			DNAAF5,CFAP298,HYDIN,DNAAF1,CCDC40,CCNO,CCDC151,DNAL1,CCDC39	9
Cellular Function and Maintenance, Cellular Movement	movement	Movement of cilia	0.00279			DNAAF5,HYDIN,DNAAF1,CCDC40,ULK4,CCDC151,CCDC39	7
Cell Morphology, Cellular Assembly and Organization, Cellular Function and Maintenance	assembly	Assembly of non-motile cilium	0.0023			IFT57,CCDC13,MKS1,IFT122,TMEM17,DISC1,TMEM107,DYNC2H1	8
Cell Morphology, Cellular Assembly and Organization, Cellular Function and Maintenance	formation	Formation of cilia	1e-07		1.455	IFT57,TEX14,DNAAF1,TTC26,DISC1,PARVA,TMEM138,KCTD17,CEP41,CEP104,BBS5,MKS1,TMEM17,B9D2,WDR60,TCTEX1D2,ARL6,WDR34,TMEM237,IFT122,CCNO,TTLL3,TMEM107,PLA2G3,MAST3,CBY1,TRAF3IP1,CCDC13,NPHP4,WDR19,IFT81,SNX10,IFT43,DYNC2H1	34

## Sheet: IPA - MR - FS30 - FDR 0.1
IPA analysis of MR ChIP-Seq FS30 vs BLAM data as shown in Figure 7
MR - FS30 vs BLAM - FDR ≤ 0.1	Neuroplasticity, Behavior, Neuropsychiatric Diseases
Diseases and Bio Functions for My Projects->ChIP-seq Analysis GR MR-> ChIP-seq GR MR IPA FDR 0.1-->MR FS30 vs BLAM
Categories	Functions	Diseases or Functions Annotation	p-Value	Predicted Activation State	Activation z-score	Molecules	# Molecules
Cell Morphology
Cell Morphology, Cellular Assembly and Organization, Cellular Development, Cellular Function and Maintenance, Cellular Growth and Proliferation, Nervous System Development and Function, Organismal Development, Tissue Development	branching	Branching of neurons	2.2e-08	Increased	2.176	SULF2,SRGAP3,FAM107A,PALM,DISC1,MAGI2,NFKBIA,KLF9,CAPZB,TNR,FARP1,CDKN1A,TRIO,MAP1B,ITPR1,MAPT,NTRK2,SDK2,ELMO1,NUMBL,KALRN,RAPGEF2,NFKB1,SRC,RAPGEF4,NUAK1,ERC2,BSN,FGF2,CAMK2A,RPS14,PRNP,DOCK10,LRRTM1,SLIT1,RYK,AGAP2,RHOB,ICAM5,CTNND2	40
Cell Morphology, Cellular Assembly and Organization, Cellular Development, Cellular Function and Maintenance, Cellular Growth and Proliferation, Nervous System Development and Function, Organismal Development, Tissue Development	neuritogenesis	Neuritogenesis	2.85e-12	Increased	3.775	SRGAP3,FAM107A,DISC1,LAMC1,SLIT3,RBFOX2,PLPPR4,NFKBIA,LRP8,KLF9,TNR,Tnik,CYFIP1,HERC1,ACTB,PRICKLE2,MAP1B,FBXO31,ITPR1,GRM1,SDK2,NEUROD2,MATN2,RAPGEF2,GAS7,PRKCE,SRC,ADGRB3,NUAK1,GFRA1,Dst,FGF2,PPP2R2C,CAMK1D,NCDN,PRNP,DOCK10,LRRTM1,SLIT1,RYK,PTK2B,RHOB,ICAM5,LGI1,SULF2,PALM,MAGI2,CAPZB,RERE,SNX1,FARP1,PTPN11,SEMA7A,TRIO,CDKN1A,CLMN,MAPT,NTRK2,RTN3,ELMO1,LAMB2,NUMBL,KALRN,NFKB1,BCL11B,RAPGEF4,ERC…	75
Cell Morphology, Cellular Assembly and Organization, Cellular Development, Cellular Function and Maintenance, Cellular Growth and Proliferation, Embryonic Development, Nervous System Development and Function, Organismal Development, Tissue Development	branching	Dendritic growth/branching	1.3e-05	Increased	2.473	SRGAP3,FAM107A,PALM,DISC1,MAGI2,KLF9,CAPZB,TNR,FARP1,ITPR1,MAPT,NTRK2,ELMO1,NUMBL,KALRN,RAPGEF2,SRC,RAPGEF4,BSN,CAMK2A,RPS14,DOCK10,LRRTM1,SLIT1,AGAP2,RHOB,ICAM5,CTNND2	28
Cell Morphology, Cellular Assembly and Organization, Cellular Development, Cellular Function and Maintenance, Cellular Growth and Proliferation, Embryonic Development, Nervous System Development and Function, Organismal Development, Tissue Development	branching	Branching of neurites	9.29e-08	Increased	2.723	SULF2,SRGAP3,FAM107A,PALM,DISC1,MAGI2,KLF9,CAPZB,TNR,FARP1,CDKN1A,TRIO,MAP1B,ITPR1,MAPT,NTRK2,SDK2,ELMO1,NUMBL,KALRN,RAPGEF2,NFKB1,SRC,RAPGEF4,NUAK1,BSN,FGF2,CAMK2A,RPS14,PRNP,DOCK10,LRRTM1,SLIT1,RYK,AGAP2,RHOB,ICAM5,CTNND2	38
Cell-to-Cell Signaling
Cell-To-Cell Signaling and Interaction, Nervous System Development and Function	long term depression	Long term depression	1.17e-05	Increased	3.177	ABHD6,SLC24A2,NFKB1,GRIA1,KIF17,DGKI,NFKBIA,CAMK2A,CHRM1,PRKCA,PTK2B,GRIA2,MAP1B,ITPR1,GRM1,NTRK2,OPRD1	17
Cell-To-Cell Signaling and Interaction, Nervous System Development and Function	long-term potentiation	Long-term potentiation	2.43e-06	Increased	3.834	SLC17A7,VAMP2,ADD2,NELL2,LRP8,SPRED1,TNR,GRIA2,ITPR1,PTPRA,MAPT,GRM1,NTRK2,KALRN,IGSF11,VAV3,SLC24A2,RAPGEF4,GRIA1,KIF17,PPP3CA,CPEB1,CAMK2A,VAV2,CHRM1,SYNPO,PRNP,LRRTM1,GRIN2A,PTK2B,RHOB	31
Cell-To-Cell Signaling and Interaction, Nervous System Development and Function	potentiation	Potentiation of synapse	9.57e-07	Increased	3.506	SLC17A7,VAMP2,ADD2,NELL2,LRP8,SPRED1,TNR,GRIA2,ITPR1,PTPRA,MAPT,GRM1,NTRK2,KALRN,IGSF11,VAV3,SLC24A2,RAPGEF4,GRIA1,KIF17,PPP3CA,CPEB1,CAMK2A,VAV2,CHRM1,SYNPO,PRNP,LRRTM1,PRKCA,GRIN2A,PTK2B,RHOB	32
Cell-To-Cell Signaling and Interaction, Nervous System Development and Function	synaptic transmission	Synaptic transmission	8.63e-11		1.156	P2RX1,SLC17A7,LGI1,SYT1,HRH1,SYBU,NFKBIA,LRP8,SYN2,KCNQ2,TNR,GRIK4,GRIA2,CACNA2D3,ITPR1,MAPT,GRM1,CNIH2,ADNP,SLC6A1,PNKD,NFKB1,SRC,CACNA1E,RAPGEF4,GRIA1,ERC2,KIF17,BSN,PPP3CA,CAMK2A,APBA2,GJD2,CHRM1,SSH1,DLGAP1,GABBR2,SLC7A11,PRNP,PRKCA,GRIN2A,PTK2B,SV2B,ANKS1B,CDH8,HTR4	46
Cell Development & Movement
Cellular Movement, Nervous System Development and Function	migration	Migration of neurons	0.000451		0.99	FAT3,LAMC1,DISC1,FGF2,NR1D1,RBFOX2,LRP8,RERE,ZBTB18,SDCCAG8,SLIT1,TRIO,MAP1B,PTPRA,MAPT,NTRK2,ERRFI1,UNC5D,AXL,MATN2,LMNB2,RAPGEF2,PLXNA2,LAMA2	24
Cellular Movement	migration	Migration of cells	1.62e-05	Increased	5.255	ADD1,NEDD9,THRA,RALGAPA2,LAMC1,PPARA,SLIT3,COL1A1,CST3,HNRNPL,SMARCA4,ADD2,WWOX,PLGRKT,ACTB,ITPR1,ATOH8,ERRFI1,UNC5D,RAPGEF2,BCAT1,PRKCE,SRC,TNFSF11,F7,SORT1,CAMK1D,CPEB1,EYA3,BRK1,TSNAX,SSH1,DOCK10,PTK2B,CXCR1,WASF3,BCL2L1,YWHAZ,ZMYND8,TNS2,NDRG2,FAT3,ARHGAP31,ZBTB16,IL6R,PARVA,NR1D1,MAGI2,PDE4B,ARRB1,RERE,ZBTB18,SDCCAG8,PTPN11,PER1,NTRK2,MEGF10,ELMO1,SMURF1,PLCL1,NUMBL,VAV3,EYA1,MAP3K5,BCL11B,T…	148
Cellular Development, Nervous System Development and Function, Tissue Development	differentiation	Differentiation of neurons	0.000198	Increased	3.865	NCOR2,THRA,IL6R,LAMC1,CHKA,NFKBIA,EDN3,CDON,KLF9,DISP3,BRINP1,MYT1L,ZBTB18,ID4,RGS6,MAP1B,MAPT,NTRK2,ELAVL2,NEUROD2,PIN1,UNC5D,LMNB2,GAS7,SRC,EYA1,BCL11B,GFRA1,FGF2,TTC3,PRNP,PRKCA,SOX11,RYK,BCL2L1,ADRA2C,FOXO3,RNF112	38
Cellular Development, Nervous System Development and Function, Tissue Development	maturation	Maturation of neurons	7.56e-06		1.89	ARPC3,SEZ6L,PALM,DISC1,FGF2,PPP3CA,KLF9,CAMK2A,MYT1L,MAPT,FRZB,KALRN,NUMBL	13
Cellular Development, Cellular Growth and Proliferation, Nervous System Development and Function, Tissue Development	development	Development of neurons	3.72e-13	Increased	4.287	SRGAP3,SEZ6L,FAM107A,THRA,DISC1,LAMC1,SLIT3,RBFOX2,PLPPR4,NFKBIA,LRP8,KLF9,WWOX,TNR,Tnik,CYFIP1,HERC1,ACTB,PRICKLE2,MAP1B,FBXO31,ITPR1,GRM1,SDK2,NEUROD2,MATN2,RAPGEF2,GAS7,PRKCE,SRC,ADGRB3,NUAK1,GFRA1,Dst,FGF2,PPP2R2C,CAMK1D,NCDN,PRNP,DOCK10,LRRTM1,SLIT1,RYK,PTK2B,RHOB,ICAM5,BCL2L1,LGI1,SULF2,LRRTM3,PALM,PDGFB,NR1D1,MAGI2,SYN2,CAPZB,ADGRB2,MYT1L,RERE,SNX1,ZBTB18,FARP1,PTPN11,SEMA7A,TRIO,CDKN1A,CL…	94
Behavior
Behavior	anxiety	Anxiety	6.5e-05		0.784	SLC17A7,TRPC4,PDYN,NFKB1,NFATC2,VAMP2,GRIA1,THRA,FGF2,ATP1A2,CAMK2A,KLF9,APBA2,BRINP1,GABBR2,FKBP5,GRIN2A,PTPRA,MAPT,NTRK2,KALRN,OPRD1,HTR4	23
Behavior, Nervous System Development and Function	spatial memory	Spatial memory	1.04e-05		1.109	PDYN,SRGAP3,GRIA1,ADRA1D,PPP3CA,RCAN2,CAMK2A,SPRED1,BRINP1,SLC7A11,LRRTM1,GRIA2,ADRA2C,MAPT,SLC6A1,KALRN	16
Behavior, Nervous System Development and Function	memory	Memory	1.81e-06		1.544	PDYN,SLC17A7,SRGAP3,THRA,HRH1,ABCC8,ADRA1D,PDE5A,SPRED1,BRINP1,GRIA2,PTPRA,MAPT,NTRK2,ADNP,SLC6A1,KALRN,SLC24A2,NFKB1,GRIA1,KIF17,PPP3CA,RCAN2,CAMK2A,CHRM1,GABBR2,SLC7A11,PRNP,LRRTM1,GRIN2A,BTBD9,ADRA2C	32
Behavior	spatial learning	Spatial learning	4.75e-05	Increased	2.449	SLC24A2,CACNA1E,RAPGEF4,KIF17,HRH1,ABCC8,ATP1A2,ADD2,LRP8,CAMK2A,SPRED1,SYNPO,NCDN,EPB41,GRIN2A,TIMP3,PTPRA,DEAF1,KCNAB2,MAPT,NTRK2	21
Behavior	learning	Learning	8.7e-09	Increased	2.854	SRGAP3,THRA,ABCC8,ADRA1D,PDE5A,ADD2,LRP8,SPRED1,KLF9,BRINP1,TNR,PTPRA,DEAF1,NEUROD2,SLC24A2,ADGRB3,CACNA1E,KIF17,RCAN2,GABBR2,NCDN,PRNP,LRRTM1,GRIN2A,BTBD9,KCNAB2,PDYN,SLC17A7,HRH1,ATP1A2,CERS6,EPB41,GRIA2,MAPT,NTRK2,SLC6A1,ADNP,KALRN,NFKB1,RAPGEF4,GRIA1,DGKI,PPP3CA,CAMK2A,CHRM1,SYNPO,SLC7A11,PRKCA,TIMP3,ADRA2C,CTNND2	51
Behavior	cognition	Cognition	4.26e-09	Increased	2.947	SRGAP3,FAM107A,THRA,ABCC8,ADRA1D,PDE5A,ADD2,LRP8,SPRED1,KLF9,BRINP1,TNR,CYFIP1,PTPRA,DEAF1,NEUROD2,SLC24A2,ADGRB3,CACNA1E,KIF17,RCAN2,GABBR2,NCDN,PRNP,LRRTM1,GRIN2A,BTBD9,KCNAB2,PDYN,SLC17A7,HRH1,ATP1A2,CERS6,EPB41,GRIA2,MAPT,NTRK2,SLC6A1,ADNP,KALRN,NFKB1,RAPGEF4,GRIA1,DGKI,PPP3CA,CAMK2A,CHRM1,SYNPO,SLC7A11,PRKCA,TIMP3,ADRA2C,DOP1B,CTNND2,HTR4	55
Neuropsychiatric Diseases
Psychological Disorders	schizophrenia spectrum disorder	Schizophrenia spectrum disorder	0.000294			SLC17A7,SYT1,IL6R,DISC1,PPARA,HRH1,ADRA1D,PDE5A,ATP1A2,MAGI2,CACNA1I,NFKBIA,NELL2,SYN2,SLC9A9,CACNA2D3,KCNK1,GRM1,NTRK2,LOC102724788/PRODH,SLC6A1,GABRB1,CCDC60,NT5C2,SEMA5A,LAMA2,SYN3,PMM1,ADAMTS3,RTN1,NOTCH4,RCAN2,APBA2,CHRM1,TSNAX,SLC7A11,GRIN2A,CELF2,TRANK1,ADRA2C,RBFOX1,OPRD1,HTR4	43
Neurological Disease, Psychological Disorders	bipolar disorder	Bipolar disorder					-
Psychological Disorders	depressive disorder	Depressive disorder	9.22e-06		-0.447	BTG1,PDYN,ITPR2,VAMP2,THRA,HRH1,ADRA1D,PDE5A,ATP1A2,POR,FKBP5,BTD,CACNA2D3,DEAF1,MAPT,LMNB2,GABRB1,DIP2C,SMURF1,GRIA1,GFRA1,CAMK2A,PTPN1,CHRM1,GABBR2,PRNP,GRIN2A,RYK,FNTB,ADRA2C,OPRD1,MICAL2	32
Neurological Disease	cognitive impairment	Cognitive impairment	0.000165		0.277	VAMP2,AHDC1,DDC,ZBTB16,PPARA,HRH1,SMARCA4,CST3,ADRA1D,ATP1A2,FRY,EDC3,MYT1L,RERE,KCNQ2,ZBTB18,HERC1,IMPA1,TRIO,FBXO31,ITPR1,DEAF1,MAPT,INPP4A,ADNP,GABRB1,KIF1BP,ADK,GRIA1,SLC2A1,ST3GAL3,CHRM1,CAMTA1,GABBR2,SLC7A11,PRNP,GRIN2A,SOX11,ADRA2C,FOXO3,VRK1,OPRD1	42
Neurological Disease	neurodegeneration	Neurodegeneration	0.00086	Decreased	-2.376	GNPTAB,PDYN,HEXB,LGI1,NMNAT2,MAFK,THRA,IL6R,LAMC1,LRP8,KCNQ1,SCYL1,GRIA2,ITPR1,MAPT,ASPA,NTRK2,INPP4A,NFKB1,EYA1,Dst,FGF2,FZD4,GZMB,SLC7A11,PRNP,HPCA,BCL2L1,TGM2	29

## Sheet: IPA - GR - FS30 - FDR 0.1
IPA analysis of GR ChIP-Seq FS30 data as shown in Figure 7
GR - FS30 vs BLAM - FDR ≤ 0.1
Diseases and Bio Functions for My Projects->ChIP-seq Analysis GR MR-> ChIP-seq GR MR IPA FDR 0.1-->GR FS30 vs BLAM
Categories	Functions	Diseases or Functions Annotation	p-Value	Predicted Activation State	Activation z-score	Molecules	# Molecules
Cell Morphology
Cell Morphology, Cellular Assembly and Organization, Cellular Development, Cellular Function and Maintenance, Cellular Growth and Proliferation, Nervous System Development and Function, Organismal Development, Tissue Development	branching	Branching of neurons	4.19e-05		1.756	SULF2,SRGAP3,FAM107A,DISC1,MAGI2,NFKBIA,KLF9,CAPZB,FARP1,CDKN1A,MAP1B,NTRK2,SDK2,ELMO1,KALRN,RAPGEF2,ERC2,BSN,CAMK4,LIFR,CAMK2A,RPS14,GRASP,SGK1,SLIT1,RYK,RHOB,EPS8,ICAM5	29
Cell Morphology, Cellular Assembly and Organization, Cellular Development, Cellular Function and Maintenance, Cellular Growth and Proliferation, Nervous System Development and Function, Organismal Development, Tissue Development	neuritogenesis	Neuritogenesis	7.7e-10	Increased	2.457	SRGAP3,FAM107A,DISC1,SLIT3,PLPPR4,NFKBIA,LRP8,ENC1,KLF9,NRTN,ACTB,MAP1B,FBXO31,SDK2,NEUROD2,MATN2,RAPGEF2,GAS7,PTPRM,ADGRB3,GFRA1,PPP2R2C,CAMK1D,GRASP,IGF1R,NCDN,SLIT1,RYK,SGK1,PTK2B,RHOB,EPS8,ICAM5,ADGRG6,LGI1,SULF2,ATP8A2,MAGI2,CAPZB,SPTBN1,SNX1,FARP1,PTPN11,SEMA7A,CDKN1A,CLMN,NTRK2,RTN3,ELMO1,PRKCZ,LAMB2,KALRN,ERC2,RGMA,BSN,CAMK4,PPP3CA,LIFR,CAMK2A,RPS14,PRKCSH,PRKCA	62
Cell Morphology, Cellular Assembly and Organization, Cellular Development, Cellular Function and Maintenance, Cellular Growth and Proliferation, Embryonic Development, Nervous System Development and Function, Organismal Development, Tissue Development	branching	Dendritic growth/branching	0.000845	Increased	2.395	SRGAP3,FAM107A,BSN,DISC1,CAMK4,MAGI2,CAMK2A,KLF9,RPS14,CAPZB,GRASP,FARP1,SGK1,SLIT1,RHOB,EPS8,ICAM5,NTRK2,ELMO1,KALRN,RAPGEF2	21
Cell Morphology, Cellular Assembly and Organization, Cellular Development, Cellular Function and Maintenance, Cellular Growth and Proliferation, Embryonic Development, Nervous System Development and Function, Organismal Development, Tissue Development	branching	Branching of neurites	0.000374	Increased	2.568	SULF2,SRGAP3,FAM107A,DISC1,MAGI2,KLF9,CAPZB,FARP1,CDKN1A,MAP1B,NTRK2,SDK2,ELMO1,KALRN,RAPGEF2,BSN,CAMK4,CAMK2A,RPS14,GRASP,SGK1,SLIT1,RYK,RHOB,EPS8,ICAM5	26
Cell-to-Cell Signaling
Cell-To-Cell Signaling and Interaction, Nervous System Development and Function	long term depression	Long term depression	6.21e-06	Increased	2.885	PEBP1,ABHD6,SLC24A2,GRIA1,KIF17,DGKI,CAMK4,NFKBIA,CAMK2A,PRKCA,PTK2B,HIP1,GRIA2,MAP1B,NTRK2,OPRD1	16
Cell-To-Cell Signaling and Interaction, Nervous System Development and Function	long-term potentiation	Long-term potentiation	0.00204	Increased	2.984	SLC24A2,VAMP2,GRIA1,KIF17,DBI,CAMK4,PPP3CA,NELL2,LRP8,CAMK2A,SPRED1,VAV2,GRASP,SYNPO,GRIN2A,PTK2B,RHOB,GRIA2,NTRK2,PRKCZ,KALRN	21
Cell-To-Cell Signaling and Interaction, Nervous System Development and Function	potentiation	Potentiation of synapse	0.000963	Increased	2.551	SLC24A2,VAMP2,GRIA1,KIF17,DBI,CAMK4,PPP3CA,NELL2,LRP8,CAMK2A,SPRED1,VAV2,GRASP,SYNPO,PRKCA,GRIN2A,PTK2B,RHOB,GRIA2,NTRK2,PRKCZ,KALRN	22
Cell-To-Cell Signaling and Interaction, Nervous System Development and Function	synaptic transmission	Synaptic transmission	7.71e-07	Increased	2.342	LGI1,HRH1,SYBU,NFKBIA,LRP8,SYN2,DTNA,KCNQ2,GRIK4,GRIA2,CACNA2D3,SLC6A1,PRKCZ,PNKD,NRXN2,GRIA1,ERC2,KIF17,BSN,CAMK4,PPP3CA,FSTL1,CAMK2A,SSH1,DLGAP1,CPNE6,GABBR2,SLC7A11,PRKCA,GRIN2A,PTK2B,PSMC5,EPS8,HTR4	34
Cell Development & Movement
Cellular Movement, Nervous System Development and Function	migration	Migration of neurons					-
Cellular Movement	migration	Migration of cells	1.16e-07	Increased	4.585	NEDD9,THRA,RALGAPA2,PPARA,SLIT3,CTGF,HYAL2,MCF2L,CST3,HNRNPL,PLGRKT,ACTB,ATOH8,ERRFI1,RAPGEF2,S1PR1,BCAT1,SORT1,CAMK1D,EYA3,IGF1R,TSNAX,SSH1,SGK1,PTK2B,CXCR1,WASF3,ADGRG6,BCL2L1,ZMYND8,TNS2,NDRG2,FAT3,ARHGAP31,ZBTB16,IL6R,PARVA,MAGI2,GPSM1,ARRB1,SLC3A2,ZBTB18,PTPN11,PER1,DNAJB6,NTRK2,CDK6,MEF2D,PRKCZ,ELMO1,PLCL1,EYA1,TGFBR3,LPP,CAMK4,PPP3CA,KLF2,RALGDS,PRKCA,USP2,CEBPB,SDC4,AXL,OPRD1,LYST,SH2D3C,…	139
Cellular Development, Nervous System Development and Function, Tissue Development	differentiation	Differentiation of neurons					-
Cellular Development, Nervous System Development and Function, Tissue Development	maturation	Maturation of neurons	0.000952	Increased	2.236	MYT1L,DTNA,ARPC3,SEZ6L,DISC1,PPP3CA,KLF9,KALRN,CAMK2A	9
Cellular Development, Cellular Growth and Proliferation, Nervous System Development and Function, Tissue Development	development	Development of neurons	9.04e-12	Increased	3.27	SRGAP3,SEZ6L,FAM107A,THRA,DISC1,SLIT3,PLPPR4,NFKBIA,LRP8,ENC1,KLF9,NRTN,ACTB,MAP1B,FBXO31,RGS2,SDK2,NEUROD2,MATN2,RAPGEF2,GAS7,PTPRM,ADGRB3,GFRA1,PPP2R2C,CAMK1D,GRASP,IGF1R,NCDN,SLIT1,RYK,SGK1,PTK2B,RHOB,EPS8,ICAM5,ADGRG6,BCL2L1,UTRN,LGI1,SULF2,LRRTM3,PDGFB,ATP8A2,MAGI2,SYN2,CAPZB,MYT1L,SPTBN1,SNX1,ZBTB18,FARP1,PTPN11,SEMA7A,CDKN1A,CLMN,ASPA,NTRK2,CDK6,RTN3,ELMO1,PRKCZ,LAMB2,KALRN,NRXN2,GRIA1,ERC…	81
Behavior
Behavior	anxiety	Anxiety	0.000148		0.492	NRXN2,TRPC4,NFATC2,VAMP2,GRIA1,THRA,CAMK4,ATP1A2,CAMK2A,KLF9,IGF1R,GABBR2,FKBP5,GRIN2A,RGS2,NTRK2,PRKCZ,KALRN,OPRD1,HTR4	20
Behavior, Nervous System Development and Function	spatial memory	Spatial memory	2.85e-05		1.633	SRGAP3,GRIA1,ADRA1D,PPP3CA,RCAN2,CAMK2A,SPRED1,C1QA,SLC7A11,SGK1,GJB6,GRIA2,SLC6A1,KALRN	14
Behavior, Nervous System Development and Function	memory	Memory	0.000251	Increased	2.149	SLC24A2,SRGAP3,GRIA1,THRA,KIF17,HRH1,CAMK4,ADRA1D,PPP3CA,RCAN2,CAMK2A,SPRED1,C1QA,GABBR2,SLC7A11,GRIN2A,SGK1,GJB6,GRIA2,BTBD9,NTRK2,SLC6A1,PRKCZ,KALRN	24
Behavior	spatial learning	Spatial learning
Behavior	learning	Learning	3.7e-05	Increased	3.088	SRGAP3,THRA,HRH1,ADRA1D,ATP1A2,LRP8,SPRED1,KLF9,C1QA,CERS6,EPB41,GRIA2,NTRK2,NEUROD2,SLC6A1,PRKCZ,KALRN,SLC24A2,ADGRB3,GRIA1,KIF17,DGKI,CAMK4,PPP3CA,RCAN2,CAMK2A,SYNPO,GABBR2,SLC7A11,NCDN,PRKCA,GRIN2A,SGK1,GJB6,BTBD9,TIMP3,KCNAB2	37
Behavior	cognition	Cognition	1.15e-05	Increased	2.969	SRGAP3,FAM107A,THRA,HRH1,CTGF,ADRA1D,ATP1A2,LRP8,SPRED1,KLF9,C1QA,CERS6,EPB41,GRIA2,NTRK2,NEUROD2,SLC6A1,PRKCZ,KALRN,SLC24A2,ADGRB3,GRIA1,KIF17,DGKI,CAMK4,PPP3CA,RCAN2,CAMK2A,SYNPO,GABBR2,SLC7A11,NCDN,PRKCA,GRIN2A,SGK1,GJB6,BTBD9,TIMP3,KCNAB2,DOP1B,HTR4	41
Neuropsychiatric Diseases
Psychological Disorders	schizophrenia spectrum disorder	Schizophrenia spectrum disorder	0.000317			GLUL,IL6R,DISC1,PPARA,HRH1,ADRA1D,ATP1A2,MAGI2,NFKBIA,NELL2,SYN2,SNX27,SLC9A9,CACNA2D3,KCNK1,NTRK2,LOC102724788/PRODH,SLC6A1,GABRB1,NT5C2,SEMA5A,SYN3,PMM1,PTPRM,TXNIP,CA5A,CSMD1,NOTCH4,RCAN2,MLC1,RGS12,TSNAX,SLC7A11,GRIN2A,ESAM,TRANK1,OPRD1,HTR4	38
Neurological Disease, Psychological Disorders	bipolar disorder	Bipolar disorder					-
Psychological Disorders	depressive disorder	Depressive disorder	0.00171			CA5A,CRYAB,VAMP2,GRIA1,GFRA1,THRA,HRH1,ADRA1D,ATP1A2,CAMK2A,GABBR2,PRKCSH,FKBP5,GRIN2A,SGK1,RYK,BTD,CACNA2D3,FNTB,LMNB2,GABRB1,OPRD1,MICAL2	23
Neurological Disease	cognitive impairment	Cognitive impairment	0.000205		1.342	VAMP2,ZBTB20,AHDC1,DDC,ZBTB16,PPARA,HRH1,ATP8A2,CST3,ADRA1D,ATP1A2,FRY,EDC3,MYT1L,KCNQ2,ZBTB18,IMPA1,FBXO31,INPP4A,GABRB1,KIF1BP,CA5A,GRIA1,SLC2A1,MAF,ST3GAL3,TBL1XR1,IGF1R,GABBR2,SLC7A11,GRIN2A,CEBPB,CHSY1,KCNJ10,FOXO3,VRK1,OPRD1	37
Neurological Disease	neurodegeneration	Neurodegeneration					-

## Sheet: IPA - MR - BLPM - FDR 0.1
IPA analysis of MR ChIP-Seq BLPM vs BLAM data as shown in Figure 7
MR - BLPM vs BLAM - FDR ≤ 0.1	Neuroplasticity, Behavior, Neuropsychiatric Diseases
Diseases and Bio Functions for My Projects->ChIP-seq Analysis GR MR-> ChIP-seq GR MR IPA FDR 0.1-->MR BLPM vs BLAM
Categories	Functions	Diseases or Functions Annotation	p-Value	Predicted Activation State	Activation z-score	Molecules	# Molecules
Cell Morphology
Cell Morphology, Cellular Assembly and Organization, Cellular Development, Cellular Function and Maintenance, Cellular Growth and Proliferation, Nervous System Development and Function, Organismal Development, Tissue Development	branching	Branching of neurons	3.91e-08	Increased	2.776	SULF2,SRGAP3,FAM107A,PALM,DISC1,MAGI2,KLF9,CAPZB,TNR,FARP1,CDKN1A,TRIO,MAP1B,ITPR1,MAPT,NTRK2,SDK2,ELMO1,BDNF,NUMBL,KALRN,RAPGEF2,Dock4,NFKB1,SRC,RAPGEF4,NUAK1,ERC2,BSN,FGF2,CAMK2A,RPS14,PRNP,DOCK10,LRRTM1,SLIT1,RYK,AGAP2,RHOB,ICAM5,CTNND2	41
Cell Morphology, Cellular Assembly and Organization, Cellular Development, Cellular Function and Maintenance, Cellular Growth and Proliferation, Nervous System Development and Function, Organismal Development, Tissue Development	neuritogenesis	Neuritogenesis	1.49e-13	Increased	4.115	SRGAP3,FAM107A,DISC1,LAMC1,SLIT3,RBFOX2,PLPPR4,LRP8,KLF9,TNR,Tnik,MAPK8IP1,CYFIP1,HERC1,ACTB,PRICKLE2,MAP1B,FBXO31,ITPR1,GRM1,SDK2,NEUROD2,MATN2,BDNF,RAPGEF2,GAS7,Dock4,PRKCE,SRC,ADGRB3,NUAK1,GFRA1,Dst,FGF2,PPP2R2C,CAMK1D,ATG7,DIXDC1,NCDN,PRNP,DOCK10,LRRTM1,SLIT1,RYK,PTK2B,RHOB,ICAM5,LGI1,SULF2,PALM,MAGI2,CAPZB,RERE,MKL1,SNX1,FARP1,PTPN11,SEMA7A,TRIO,CDKN1A,CLMN,MAPT,NTRK2,RTN3,ELMO1,LAMB2,NUMBL,…	81
Cell Morphology, Cellular Assembly and Organization, Cellular Development, Cellular Function and Maintenance, Cellular Growth and Proliferation, Embryonic Development, Nervous System Development and Function, Organismal Development, Tissue Development	branching	Dendritic growth/branching	5.35e-06	Increased	2.771	SRGAP3,FAM107A,PALM,DISC1,MAGI2,KLF9,CAPZB,TNR,FARP1,ITPR1,MAPT,NTRK2,ELMO1,BDNF,NUMBL,KALRN,RAPGEF2,Dock4,SRC,RAPGEF4,BSN,CAMK2A,RPS14,DOCK10,LRRTM1,SLIT1,AGAP2,RHOB,ICAM5,CTNND2	30
Cell Morphology, Cellular Assembly and Organization, Cellular Development, Cellular Function and Maintenance, Cellular Growth and Proliferation, Embryonic Development, Nervous System Development and Function, Organismal Development, Tissue Development	branching	Branching of neurites	5.35e-08	Increased	2.974	SULF2,SRGAP3,FAM107A,PALM,DISC1,MAGI2,KLF9,CAPZB,TNR,FARP1,CDKN1A,TRIO,MAP1B,ITPR1,MAPT,NTRK2,SDK2,ELMO1,BDNF,NUMBL,KALRN,RAPGEF2,Dock4,NFKB1,SRC,RAPGEF4,NUAK1,BSN,FGF2,CAMK2A,RPS14,PRNP,DOCK10,LRRTM1,SLIT1,RYK,AGAP2,RHOB,ICAM5,CTNND2	40
Cell-to-Cell Signaling
Cell-To-Cell Signaling and Interaction, Nervous System Development and Function	long term depression	Long term depression	1.63e-06	Increased	3.135	ABHD6,SLC24A2,NFKB1,GRIA1,KIF17,DGKI,RTN4R,CAMK2A,PRKAR1A,CHRM1,PRKCA,PTK2B,GRIA2,MAP1B,ITPR1,GRM1,NTRK2,BDNF,OPRD1	19
Cell-To-Cell Signaling and Interaction, Nervous System Development and Function	long-term potentiation	Long-term potentiation	3.73e-07	Increased	4.077	SLC17A7,VAMP2,ADD2,NELL2,LRP8,SPRED1,TNR,GRIA2,ITPR1,PTPRA,MAPT,GRM1,NTRK2,BDNF,KALRN,IGSF11,VAV3,SLC24A2,RAPGEF4,GRIA1,KIF17,PPP3CA,CPEB1,RTN4R,CAMK2A,PRKAR1A,VAV2,CHRM1,SYNPO,PRNP,LRRTM1,GRIN2A,PTK2B,RHOB	34
Cell-To-Cell Signaling and Interaction, Nervous System Development and Function	potentiation	Potentiation of synapse	1.44e-07	Increased	3.775	SLC17A7,VAMP2,ADD2,NELL2,LRP8,SPRED1,TNR,GRIA2,ITPR1,PTPRA,MAPT,GRM1,NTRK2,BDNF,KALRN,IGSF11,VAV3,SLC24A2,RAPGEF4,GRIA1,KIF17,PPP3CA,CPEB1,RTN4R,CAMK2A,PRKAR1A,VAV2,CHRM1,SYNPO,PRNP,LRRTM1,PRKCA,GRIN2A,PTK2B,RHOB	35
Cell-To-Cell Signaling and Interaction, Nervous System Development and Function	synaptic transmission	Synaptic transmission	1.81e-11		1.442	P2RX1,SYBU,LRP8,TNR,MAPK8IP1,ITPR1,GRM1,CNIH2,BDNF,SRC,CACNA1E,KIF17,APBA2,SSH1,GABBR2,PRNP,GRIN2A,PTK2B,CDH8,SLC17A7,LGI1,SYT1,HRH1,SYN2,KCNQ2,GRIK4,GRIA2,CACNA2D3,MAPT,ADNP,SLC6A1,PNKD,NFKB1,RAPGEF4,GRIA1,ERC2,BSN,PPP3CA,RTN4R,CAMK2A,GJD2,CHRM1,DLGAP1,SLC7A11,PRKCA,CACNA1C,SV2B,ANKS1B,HTR4	49
Cell Development & Movement
Cellular Movement, Nervous System Development and Function	migration	Migration of neurons	7.83e-05		1.041	FAT3,LAMC1,DISC1,RBFOX2,LRP8,RERE,MKL1,ZBTB18,SDCCAG8,TRIO,MAP1B,PTPRA,MAPT,NTRK2,ERRFI1,UNC5D,MATN2,LMNB2,BDNF,RAPGEF2,PLXNA2,LAMA2,FGF2,ADGRG1,SLIT1,TUBB2B,AXL	27
Cellular Movement	migration	Migration of cells	1.49e-05	Increased	5.447	ADD1,NEDD9,THRA,RALGAPA2,LAMC1,PPARA,SLIT3,CST3,HNRNPL,SMARCA4,ADD2,PLGRKT,ACTB,ITPR1,ATOH8,ERRFI1,UNC5D,RAPGEF2,BCAT1,PRKCE,PLEKHG5,SRC,TNFSF11,RCC2,SORT1,CAMK1D,ATG7,CPEB1,EYA3,BRK1,PRKAR1A,TSNAX,SSH1,DOCK10,PTK2B,CXCR1,WASF3,BCL2L1,YWHAZ,ZMYND8,TNS2,NDRG2,FAT3,ARHGAP31,ZBTB16,IL6R,PARVA,MAGI2,PDE4B,ARRB1,RERE,ZBTB18,SDCCAG8,SMAD7,PTPN11,PER1,NTRK2,MEGF10,ELMO1,PLCL1,NUMBL,VAV3,EYA1,MAP3K5,BCL1…	156
Cellular Development, Nervous System Development and Function, Tissue Development	differentiation	Differentiation of neurons	0.000326	Increased	3.522	NCOR2,THRA,IL6R,LAMC1,CHKA,EDN3,CDON,KLF9,DISP3,BRINP1,MYT1L,ZBTB18,ID4,RGS6,OLIG3,MAP1B,MAPT,NTRK2,ELAVL2,NEUROD2,PIN1,UNC5D,LMNB2,BDNF,GAS7,SRC,EYA1,BCL11B,GFRA1,FGF2,DIXDC1,TTC3,PRNP,PRKCA,SOX11,RYK,BCL2L1,ADRA2C,FOXO3	39
Cellular Development, Nervous System Development and Function, Tissue Development	maturation	Maturation of neurons	2.76e-06	Increased	2.137	ARPC3,SEZ6L,PALM,DISC1,FGF2,PPP3CA,KLF9,CAMK2A,MYT1L,MAPT,FRZB,BDNF,KALRN,NUMBL	14
Cellular Development, Cellular Growth and Proliferation, Nervous System Development and Function, Tissue Development	development	Development of neurons	1.45e-13	Increased	4.909	SYNDIG1,FAM107A,THRA,LAMC1,SLIT3,KLF9,HERC1,ACTB,ITPR1,GRM1,SDK2,NEUROD2,RAPGEF2,Dock4,PRKCE,SRC,ADGRB3,CAMK1D,ATG7,DOCK10,LRRTM1,PTK2B,BCL2L1,LGI1,SULF2,MAGI2,ADGRB2,RERE,ZBTB18,FARP1,PTPN11,SEMA7A,CLMN,NTRK2,RTN3,ELMO1,LAMB2,NUMBL,BCL11B,PPP3CA,RTN4R,CAMK2A,RPS14,PRKCA,HTR4,SRGAP3,SEZ6L,DISC1,RBFOX2,PLPPR4,LRP8,TNR,Tnik,MAPK8IP1,CYFIP1,PRICKLE2,MAP1B,FBXO31,MATN2,BDNF,GAS7,NUAK1,GFRA1,Dst,FGF2,…	99
Behavior
Behavior	anxiety	Anxiety	7.27e-06		0.256	SLC17A7,PDYN,NFATC2,VAMP2,THRA,ATP1A2,KLF9,BRINP1,FKBP5,PTPRA,MAPT,NTRK2,BDNF,KALRN,TRPC4,NFKB1,GRIA1,FGF2,CAMK2A,APBA2,DIXDC1,GABBR2,GRIN2A,ATF7,OPRD1,HTR4	26
Behavior, Nervous System Development and Function	spatial memory	Spatial memory	1.02e-08		1.229	DDO,PDYN,SRGAP3,GRIA1,ADRA1D,PPP3CA,RCAN2,RTN4R,CAMK2A,SPRED1,C1QA,PRKAR1A,BRINP1,SLC7A11,LRRTM1,GRIA2,ADRA2C,MAPT,SLC6A1,BDNF,KALRN	21
Behavior, Nervous System Development and Function	memory	Memory	3.21e-08		1.609	PDYN,SLC17A7,SRGAP3,THRA,HRH1,ABCC8,ADRA1D,PDE5A,SPRED1,C1QA,BRINP1,GRIA2,PTPRA,MAPT,NTRK2,ADNP,SLC6A1,BDNF,KALRN,DDO,SLC24A2,NFKB1,GRIA1,KIF17,PPP3CA,RCAN2,RTN4R,CAMK2A,PRKAR1A,CHRM1,GABBR2,SLC7A11,PRNP,LRRTM1,GRIN2A,BTBD9,ADRA2C	37
Behavior	spatial learning	Spatial learning	3.94e-06	Increased	2.574	SLC24A2,CACNA1E,RAPGEF4,KIF17,HRH1,ABCC8,ATP1A2,ADD2,LRP8,CAMK2A,SPRED1,SYNPO,NCDN,EPB41,GRIN2A,TIMP3,CACNA1C,PTPRA,DEAF1,KCNAB2,MAPT,NTRK2,BDNF,TANC1	24
Behavior	learning	Learning	5.68e-11	Increased	2.722	SRGAP3,THRA,ABCC8,ADRA1D,PDE5A,ADD2,LRP8,SPRED1,KLF9,C1QA,BRINP1,TNR,PTPRA,DEAF1,NEUROD2,BDNF,DDO,SLC24A2,ADGRB3,CACNA1E,KIF17,RCAN2,PRKAR1A,GABBR2,NCDN,PRNP,LRRTM1,GRIN2A,BTBD9,KCNAB2,PDYN,SLC17A7,HRH1,ATP1A2,CERS6,EPB41,GRIA2,MAPT,NTRK2,SLC6A1,ADNP,TANC1,KALRN,NFKB1,RAPGEF4,GRIA1,DGKI,PPP3CA,RTN4R,CAMK2A,CHRM1,SYNPO,SLC7A11,PRKCA,TIMP3,CACNA1C,ADRA2C,CTNND2	58
Behavior	cognition	Cognition	1.05e-10	Increased	2.809	SRGAP3,FAM107A,THRA,ABCC8,ADRA1D,PDE5A,ADD2,LRP8,SPRED1,KLF9,C1QA,BRINP1,TNR,CYFIP1,PTPRA,DEAF1,NEUROD2,BDNF,DDO,SLC24A2,ADGRB3,CACNA1E,KIF17,RCAN2,PRKAR1A,GABBR2,NCDN,PRNP,LRRTM1,GRIN2A,BTBD9,KCNAB2,PDYN,SLC17A7,HRH1,ATP1A2,CERS6,EPB41,GRIA2,MAPT,NTRK2,SLC6A1,ADNP,TANC1,KALRN,NFKB1,RAPGEF4,GRIA1,DGKI,PPP3CA,RTN4R,CAMK2A,CHRM1,SYNPO,SLC7A11,PRKCA,TIMP3,CACNA1C,ADRA2C,CTNND2,HTR4	61
Neuropsychiatric Disorders
Psychological Disorders	schizophrenia spectrum disorder	Schizophrenia spectrum disorder	1.96e-05			DISC1,PPARA,ADRA1D,PDE5A,SLC9A9,GRM1,GABRB1,BDNF,SCN3B,CCDC60,NT5C2,SEMA5A,PMM1,ADAMTS3,RTN1,ATG7,RCAN2,APBA2,PRKAR1A,TSNAX,GRIN2A,TRANK1,SLC17A7,SYT1,IL6R,HRH1,ATP1A2,MAGI2,CACNA1I,NELL2,SYN2,CACNA2D3,KCNK1,NTRK2,SLC6A1,LAMA2,SYN3,NOTCH4,RTN4R,CHRM1,SLC7A11,CELF2,CACNA1C,ADRA2C,RBFOX1,mir-25,OPRD1,HTR4,NELL1	49
Neurological Disease, Psychological Disorders	bipolar disorder	Bipolar disorder	0.000182			HMGCS2,PDYN,THRA,HRH1,ADRA1D,CACNA1I,SYN2,GRIA2,NTRK2,GABRB1,SCN3B,BDNF,SYN3,MCTP1,GRIA1,PPP3CA,EYA3,CAMK2A,PRKAR1A,CHRM1,PRKCA,GRIN2A,CACNA1C,TRANK1,ADRA2C,FOXO3,OPRD1	27
Psychological Disorders	depressive disorder	Depressive disorder	6.63e-07		-0.987	BTG1,PDYN,ITPR2,TOB1,VAMP2,THRA,HRH1,ADRA1D,PDE5A,ATP1A2,POR,FKBP5,BTD,CACNA2D3,DEAF1,MAPT,LMNB2,GABRB1,SCN3B,DIP2C,BDNF,GRIA1,GFRA1,CAMK2A,PTPN1,PRKAR1A,CHRM1,GABBR2,PRNP,GRIN2A,RYK,FNTB,CACNA1C,ADRA2C,OPRD1,MICAL2	36
Neurological Disease	cognitive impairment	Cognitive impairment	1.9e-05		-0.426	VAMP2,ZBTB20,AHDC1,DDC,ZBTB16,PPARA,HRH1,SMARCA4,CST3,ADRA1D,ATP1A2,FRY,EDC3,MYT1L,RERE,KCNQ2,ZBTB18,HERC1,IMPA1,TRIO,FBXO31,ITPR1,TAF6,DEAF1,MAPT,INPP4A,ADNP,GABRB1,KIF1BP,BDNF,SCN3B,EMC1,ADK,GRIA1,SLC2A1,ST3GAL3,CHRM1,CAMTA1,GABBR2,SLC7A11,PRNP,GRIN2A,SOX11,ADRA2C,FOXO3,VRK1,OPRD1	47
Neurological Disease	neurodegeneration	Neurodegeneration	0.000111	Decreased	-2.589	GNPTAB,PDYN,HEXB,LGI1,NMNAT2,MAFK,THRA,IL6R,LAMC1,ATP8B1,LRP8,KCNQ1,SCYL1,GRIA2,ITPR1,MAFG,MAPT,ASPA,NTRK2,INPP4A,BDNF,NFKB1,EYA1,Dst,FGF2,ATG7,FZD4,GZMB,SLC7A11,PRNP,HPCA,BCL2L1,TGM2	33

## Sheet: IPA - GR - BLPM - FDR 0.1
IPA analysis of GR ChIP-Seq BLPM vs BLAM data as shown in Figure 7
GR - BLPM vs BLAM - FDR ≤ 0.1	Neuroplasticity, Behavior, Neuropsychiatric Diseases
Diseases and Bio Functions for My Projects->ChIP-seq Analysis GR MR-> ChIP-seq GR MR IPA FDR 0.1-->GR BLPM vs BLAM
Categories	Functions	Diseases or Functions Annotation	p-Value	Predicted Activation State	Activation z-score	Molecules	# Molecules
Cell Morphology
Cell Morphology, Cellular Assembly and Organization, Cellular Development, Cellular Function and Maintenance, Cellular Growth and Proliferation, Nervous System Development and Function, Organismal Development, Tissue Development	branching	Branching of neurons	3.66e-05		1.756	SULF2,SRGAP3,FAM107A,DISC1,MAGI2,NFKBIA,KLF9,CAPZB,FARP1,CDKN1A,MAP1B,NTRK2,SDK2,ELMO1,KALRN,RAPGEF2,ERC2,BSN,CAMK4,LIFR,CAMK2A,RPS14,GRASP,SGK1,SLIT1,RYK,RHOB,EPS8,ICAM5	29
Cell Morphology, Cellular Assembly and Organization, Cellular Development, Cellular Function and Maintenance, Cellular Growth and Proliferation, Nervous System Development and Function, Organismal Development, Tissue Development	neuritogenesis	Neuritogenesis	1.49e-09	Increased	2.341	SRGAP3,FAM107A,DISC1,SLIT3,PLPPR4,NFKBIA,LRP8,ENC1,KLF9,NRTN,ACTB,MAP1B,FBXO31,SDK2,NEUROD2,MATN2,RAPGEF2,GAS7,PTPRM,ADGRB3,GFRA1,PPP2R2C,CAMK1D,GRASP,IGF1R,NCDN,SLIT1,RYK,SGK1,PTK2B,RHOB,EPS8,ICAM5,LGI1,SULF2,ATP8A2,MAGI2,CAPZB,SPTBN1,SNX1,FARP1,PTPN11,SEMA7A,CDKN1A,CLMN,NTRK2,RTN3,ELMO1,PRKCZ,LAMB2,KALRN,ERC2,RGMA,BSN,CAMK4,PPP3CA,LIFR,CAMK2A,RPS14,PRKCSH,PRKCA	61
Cell Morphology, Cellular Assembly and Organization, Cellular Development, Cellular Function and Maintenance, Cellular Growth and Proliferation, Embryonic Development, Nervous System Development and Function, Organismal Development, Tissue Development	branching	Dendritic growth/branching	0.000769	Increased	2.395	SRGAP3,FAM107A,BSN,DISC1,CAMK4,MAGI2,CAMK2A,KLF9,RPS14,CAPZB,GRASP,FARP1,SGK1,SLIT1,RHOB,EPS8,ICAM5,NTRK2,ELMO1,KALRN,RAPGEF2	21
Cell Morphology, Cellular Assembly and Organization, Cellular Development, Cellular Function and Maintenance, Cellular Growth and Proliferation, Embryonic Development, Nervous System Development and Function, Organismal Development, Tissue Development	branching	Branching of neurites	0.000334	Increased	2.568	SULF2,SRGAP3,FAM107A,DISC1,MAGI2,KLF9,CAPZB,FARP1,CDKN1A,MAP1B,NTRK2,SDK2,ELMO1,KALRN,RAPGEF2,BSN,CAMK4,CAMK2A,RPS14,GRASP,SGK1,SLIT1,RYK,RHOB,EPS8,ICAM5	26
Cell-to-Cell Signaling
Cell-To-Cell Signaling and Interaction, Nervous System Development and Function	long term depression	Long term depression	5.65e-06	Increased	2.885	PEBP1,ABHD6,SLC24A2,GRIA1,KIF17,DGKI,CAMK4,NFKBIA,CAMK2A,PRKCA,PTK2B,HIP1,GRIA2,MAP1B,NTRK2,OPRD1	16
Cell-To-Cell Signaling and Interaction, Nervous System Development and Function	long-term potentiation	Long-term potentiation	0.00187	Increased	2.984	SLC24A2,VAMP2,GRIA1,KIF17,DBI,CAMK4,PPP3CA,NELL2,LRP8,CAMK2A,SPRED1,VAV2,GRASP,SYNPO,GRIN2A,PTK2B,RHOB,GRIA2,NTRK2,PRKCZ,KALRN	21
Cell-To-Cell Signaling and Interaction, Nervous System Development and Function	potentiation	Potentiation of synapse	0.000874	Increased	2.551	SLC24A2,VAMP2,GRIA1,KIF17,DBI,CAMK4,PPP3CA,NELL2,LRP8,CAMK2A,SPRED1,VAV2,GRASP,SYNPO,PRKCA,GRIN2A,PTK2B,RHOB,GRIA2,NTRK2,PRKCZ,KALRN	22
Cell-To-Cell Signaling and Interaction, Nervous System Development and Function	synaptic transmission	Synaptic transmission	6.5e-07	Increased	2.342	LGI1,HRH1,SYBU,NFKBIA,LRP8,SYN2,DTNA,KCNQ2,GRIK4,GRIA2,CACNA2D3,SLC6A1,PRKCZ,PNKD,NRXN2,GRIA1,ERC2,KIF17,BSN,CAMK4,PPP3CA,FSTL1,CAMK2A,SSH1,DLGAP1,CPNE6,GABBR2,SLC7A11,PRKCA,GRIN2A,PTK2B,PSMC5,EPS8,HTR4	34
Cell Development & Movement
Cellular Movement, Nervous System Development and Function	migration	Migration of neurons
Cellular Movement	migration	Migration of cells	2.18e-07	Increased	4.611	NEDD9,THRA,RALGAPA2,PPARA,SLIT3,CTGF,HYAL2,MCF2L,CST3,HNRNPL,PLGRKT,ACTB,ATOH8,ERRFI1,RAPGEF2,S1PR1,BCAT1,SORT1,CAMK1D,EYA3,IGF1R,TSNAX,SSH1,SGK1,PTK2B,CXCR1,WASF3,BCL2L1,ZMYND8,TNS2,NDRG2,FAT3,ARHGAP31,ZBTB16,IL6R,PARVA,MAGI2,GPSM1,ARRB1,SLC3A2,ZBTB18,PTPN11,PER1,DNAJB6,NTRK2,CDK6,MEF2D,PRKCZ,ELMO1,PLCL1,EYA1,TGFBR3,LPP,CAMK4,PPP3CA,KLF2,RALGDS,PRKCA,USP2,CEBPB,SDC4,AXL,OPRD1,LYST,SH2D3C,PIK3C2A…	137
Cellular Development, Nervous System Development and Function, Tissue Development	differentiation	Differentiation of neurons					-
Cellular Development, Nervous System Development and Function, Tissue Development	maturation	Maturation of neurons	0.000903	Increased	2.236	MYT1L,DTNA,ARPC3,SEZ6L,DISC1,PPP3CA,KLF9,KALRN,CAMK2A	9
Cellular Development, Cellular Growth and Proliferation, Nervous System Development and Function, Tissue Development	development	Development of neurons	1.56e-11	Increased	3.171	SRGAP3,SEZ6L,FAM107A,THRA,DISC1,SLIT3,PLPPR4,NFKBIA,LRP8,ENC1,KLF9,NRTN,ACTB,MAP1B,FBXO31,RGS2,SDK2,NEUROD2,MATN2,RAPGEF2,GAS7,PTPRM,ADGRB3,GFRA1,PPP2R2C,CAMK1D,GRASP,IGF1R,NCDN,SLIT1,RYK,SGK1,PTK2B,RHOB,EPS8,ICAM5,BCL2L1,UTRN,LGI1,SULF2,LRRTM3,PDGFB,ATP8A2,MAGI2,SYN2,CAPZB,MYT1L,SPTBN1,SNX1,ZBTB18,FARP1,PTPN11,SEMA7A,CDKN1A,CLMN,ASPA,NTRK2,CDK6,RTN3,ELMO1,PRKCZ,LAMB2,KALRN,NRXN2,GRIA1,ERC2,RGMA,…	80
Behavior
Behavior	anxiety	Anxiety	0.000134		0.492	NRXN2,TRPC4,NFATC2,VAMP2,GRIA1,THRA,CAMK4,ATP1A2,CAMK2A,KLF9,IGF1R,GABBR2,FKBP5,GRIN2A,RGS2,NTRK2,PRKCZ,KALRN,OPRD1,HTR4	20
Behavior, Nervous System Development and Function	spatial memory	Spatial memory	2.62e-05		1.633	SRGAP3,GRIA1,ADRA1D,PPP3CA,RCAN2,CAMK2A,SPRED1,C1QA,SLC7A11,SGK1,GJB6,GRIA2,SLC6A1,KALRN	14
Behavior, Nervous System Development and Function	memory	Memory	0.000225	Increased	2.149	SLC24A2,SRGAP3,GRIA1,THRA,KIF17,HRH1,CAMK4,ADRA1D,PPP3CA,RCAN2,CAMK2A,SPRED1,C1QA,GABBR2,SLC7A11,GRIN2A,SGK1,GJB6,GRIA2,BTBD9,NTRK2,SLC6A1,PRKCZ,KALRN	24
Behavior	spatial learning	Spatial learning					-
Behavior	learning	Learning	3.15e-05	Increased	3.088	SRGAP3,THRA,HRH1,ADRA1D,ATP1A2,LRP8,SPRED1,KLF9,C1QA,CERS6,EPB41,GRIA2,NTRK2,NEUROD2,SLC6A1,PRKCZ,KALRN,SLC24A2,ADGRB3,GRIA1,KIF17,DGKI,CAMK4,PPP3CA,RCAN2,CAMK2A,SYNPO,GABBR2,SLC7A11,NCDN,PRKCA,GRIN2A,SGK1,GJB6,BTBD9,TIMP3,KCNAB2	37
Behavior	cognition	Cognition	9.6e-06	Increased	2.969	SRGAP3,FAM107A,THRA,HRH1,CTGF,ADRA1D,ATP1A2,LRP8,SPRED1,KLF9,C1QA,CERS6,EPB41,GRIA2,NTRK2,NEUROD2,SLC6A1,PRKCZ,KALRN,SLC24A2,ADGRB3,GRIA1,KIF17,DGKI,CAMK4,PPP3CA,RCAN2,CAMK2A,SYNPO,GABBR2,SLC7A11,NCDN,PRKCA,GRIN2A,SGK1,GJB6,BTBD9,TIMP3,KCNAB2,DOPEY2,HTR4	41
Neuropsychiatric Diseases
Psychological Disorders	schizophrenia spectrum disorder	Schizophrenia spectrum disorder	0.000542			GLUL,IL6R,DISC1,PPARA,HRH1,ADRA1D,ATP1A2,MAGI2,NFKBIA,NELL2,SYN2,SNX27,SLC9A9,CACNA2D3,KCNK1,NTRK2,LOC102724788/PRODH,SLC6A1,GABRB1,NT5C2,SEMA5A,SYN3,PMM1,PTPRM,TXNIP,CA5A,NOTCH4,RCAN2,MLC1,RGS12,TSNAX,SLC7A11,GRIN2A,ESAM,TRANK1,OPRD1,HTR4	37
Neurological Disease, Psychological Disorders	bipolar disorder	Bipolar disorder	0.00282			HMGCS2,CA5A,GRIA1,THRA,HRH1,ADRA1D,PPP3CA,CMTM8,EYA3,CAMK2A,SYN2,PRKCA,GRIN2A,GRIA2,TRANK1,NTRK2,GABRB1,FOXO3,OPRD1,SYN3	20
Psychological Disorders	depressive disorder	Depressive disorder	0.00155			CA5A,CRYAB,VAMP2,GRIA1,GFRA1,THRA,HRH1,ADRA1D,ATP1A2,CAMK2A,GABBR2,PRKCSH,FKBP5,GRIN2A,SGK1,RYK,BTD,CACNA2D3,FNTB,LMNB2,GABRB1,OPRD1,MICAL2	23
Neurological Disease	cognitive impairment	Cognitive impairment	0.000177		1.342	VAMP2,ZBTB20,AHDC1,DDC,ZBTB16,PPARA,HRH1,ATP8A2,CST3,ADRA1D,ATP1A2,FRY,EDC3,MYT1L,KCNQ2,ZBTB18,IMPA1,FBXO31,INPP4A,GABRB1,KIF1BP,CA5A,GRIA1,SLC2A1,MAF,ST3GAL3,TBL1XR1,IGF1R,GABBR2,SLC7A11,GRIN2A,CEBPB,CHSY1,KCNJ10,FOXO3,VRK1,OPRD1	37
Neurological Disease	neurodegeneration	Neurodegeneration					-

## Sheet: Jaccard Analysis -MR FS vs BLPM
IPA analysis of MR ChIP-Seq FS30 vs BLAM data and BLPM vs BLAM data, as shown in Figure 7
Jaccard Similarity analysis between MR - FS30 vs BLAM and MR - BLPM vs BLAM - DiffBind analysis at FDR ≤ 0.1	Neuroplasticity, Behavior, Neuropsychiatric Diseases
Diseases and Bio Functions for My Projects->ChIP-seq Analysis GR MR-> ChIP-seq GR MR IPA FDR 0.1
Categories	Functions	Diseases or Functions Annotation		Jaccard Similarity Index (%)
Cell Morphology
Cell Morphology, Cellular Assembly and Organization, Cellular Development, Cellular Function and Maintenance, Cellular Growth and Proliferation, Nervous System Development and Function, Organismal Development, Tissue Development	branching	Branching of neurons		96.3
Cell Morphology, Cellular Assembly and Organization, Cellular Development, Cellular Function and Maintenance, Cellular Growth and Proliferation, Nervous System Development and Function, Organismal Development, Tissue Development	neuritogenesis	Neuritogenesis		94.9
Cell Morphology, Cellular Assembly and Organization, Cellular Development, Cellular Function and Maintenance, Cellular Growth and Proliferation, Embryonic Development, Nervous System Development and Function, Organismal Development, Tissue Development	branching	Dendritic growth/branching		96.6
Cell Morphology, Cellular Assembly and Organization, Cellular Development, Cellular Function and Maintenance, Cellular Growth and Proliferation, Embryonic Development, Nervous System Development and Function, Organismal Development, Tissue Development	branching	Branching of neurites		97.4359
Cell-to-Cell Signaling
Cell-To-Cell Signaling and Interaction, Nervous System Development and Function	long term depression	Long term depression		88.8889
Cell-To-Cell Signaling and Interaction, Nervous System Development and Function	long-term potentiation	Long-term potentiation		95.3846
Cell-To-Cell Signaling and Interaction, Nervous System Development and Function	potentiation	Potentiation of synapse		95.5224
Cell-To-Cell Signaling and Interaction, Nervous System Development and Function	synaptic transmission	Synaptic transmission		94.7368
Cell Development & Movement
Cellular Movement, Nervous System Development and Function	migration	Migration of neurons		90.1961
Cellular Movement	migration	Migration of cells		93.4211
Cellular Development, Nervous System Development and Function, Tissue Development	differentiation	Differentiation of neurons		93.5065
Cellular Development, Nervous System Development and Function, Tissue Development	maturation	Maturation of neurons		96.2963
Cellular Development, Cellular Growth and Proliferation, Nervous System Development and Function, Tissue Development	development	Development of neurons		94.3005
Behavior
Behavior	anxiety	Anxiety		93.8776
Behavior, Nervous System Development and Function	spatial memory	Spatial memory		86.4865
Behavior, Nervous System Development and Function	memory	Memory		92.7536
Behavior	spatial learning	Spatial learning		93.3333
Behavior	learning	Learning		93.578
Behavior	cognition	Cognition		93.1034
Neuropsychiatric Diseases
Psychological Disorders	schizophrenia spectrum disorder	Schizophrenia spectrum disorder		89.1304
Neurological Disease, Psychological Disorders	bipolar disorder	Bipolar disorder		n/a
Psychological Disorders	depressive disorder	Depressive disorder		91.1765
Neurological Disease	cognitive impairment	Cognitive impairment		94.382
Neurological Disease	neurodegeneration	Neurodegeneration		93.5484

## Sheet: Jaccard Analysis -GR FS vs BLPM
IPA analysis of GR ChIP-Seq FS30 vs BLAM data and BLPM vs BLAM data, as shown in Figure 7
Jaccard Similarity analysis between GR - FS30 vs BLAM and GR - BLPM vs BLAM - DiffBind analysis at FDR ≤ 0.1	Neuroplasticity, Behavior, Neuropsychiatric Diseases
Diseases and Bio Functions for My Projects->ChIP-seq Analysis GR MR-> ChIP-seq GR MR IPA FDR 0.1
Categories	Functions	Diseases or Functions Annotation		Jaccard Similarity Index (%)
Cell Morphology
Cell Morphology, Cellular Assembly and Organization, Cellular Development, Cellular Function and Maintenance, Cellular Growth and Proliferation, Nervous System Development and Function, Organismal Development, Tissue Development	branching	Branching of neurons		100
Cell Morphology, Cellular Assembly and Organization, Cellular Development, Cellular Function and Maintenance, Cellular Growth and Proliferation, Nervous System Development and Function, Organismal Development, Tissue Development	neuritogenesis	Neuritogenesis		99.2
Cell Morphology, Cellular Assembly and Organization, Cellular Development, Cellular Function and Maintenance, Cellular Growth and Proliferation, Embryonic Development, Nervous System Development and Function, Organismal Development, Tissue Development	branching	Dendritic growth/branching		100
Cell Morphology, Cellular Assembly and Organization, Cellular Development, Cellular Function and Maintenance, Cellular Growth and Proliferation, Embryonic Development, Nervous System Development and Function, Organismal Development, Tissue Development	branching	Branching of neurites		100
Cell-to-Cell Signaling
Cell-To-Cell Signaling and Interaction, Nervous System Development and Function	long term depression	Long term depression		100
Cell-To-Cell Signaling and Interaction, Nervous System Development and Function	long-term potentiation	Long-term potentiation		100
Cell-To-Cell Signaling and Interaction, Nervous System Development and Function	potentiation	Potentiation of synapse		100
Cell-To-Cell Signaling and Interaction, Nervous System Development and Function	synaptic transmission	Synaptic transmission		100
Cell Development & Movement
Cellular Movement, Nervous System Development and Function	migration	Migration of neurons
Cellular Movement	migration	Migration of cells		99.2754
Cellular Development, Nervous System Development and Function, Tissue Development	differentiation	Differentiation of neurons		n/a
Cellular Development, Nervous System Development and Function, Tissue Development	maturation	Maturation of neurons		100
Cellular Development, Cellular Growth and Proliferation, Nervous System Development and Function, Tissue Development	development	Development of neurons		99.3789
Behavior
Behavior	anxiety	Anxiety		100
Behavior, Nervous System Development and Function	spatial memory	Spatial memory		100
Behavior, Nervous System Development and Function	memory	Memory		100
Behavior	spatial learning	Spatial learning		n/a
Behavior	learning	Learning		100
Behavior	cognition	Cognition		97.561
Neuropsychiatric Diseases
Psychological Disorders	schizophrenia spectrum disorder	Schizophrenia spectrum disorder		98.6667
Neurological Disease, Psychological Disorders	bipolar disorder	Bipolar disorder		n/a
Psychological Disorders	depressive disorder	Depressive disorder		100
Neurological Disease	cognitive impairment	Cognitive impairment		100
Neurological Disease	neurodegeneration	Neurodegeneration		n/a
