# Supplementary material for: Distinct regulation of hippocampal neuroplasticity and ciliary genes by corticosteroid receptors
Source: Nat Commun. 2021 Aug 6;12:4737. doi: 10.1038/s41467-021-24967-z (PMC8346558; doi:10.1038/s41467-021-24967-z)
Supplement: Supplementary file 16 — Source Data [file 41467_2021_24967_MOESM16_ESM.xlsx]

## Sheet: Figure 1a
Figure 1a: Number of peaks
	BLAM				FS30				BLPM
MR	186	699	239	258	1301	850	2544	2700	2589	1725	2397	3727
GR	97	42	98	108	1615	1471	1645	1910	762	378	1119	809

## Sheet: Figure 1f
Figure 1f: Percentage of MR-binding peaks
	BLAM				FS30				BLPM
Distal Intergenic	43.55	41.34	45.19	31.4	45.27	42.12	42.53	51.19	49.71	45.22	48.44	46.79
Promoter	38.71	34.91	29.71	46.12	17.45	20.94	18.99	13.04	13.13	20.58	15.77	18.27
5' UTR	0.54	0.14	0.42	0.78	0.08	0.12	0.31	0.22	0.08	0.23	0.13	0.11
1st Exon	0	0	0	0	0.08	0.08	0	0.07	0.04	0	0.04	0.05
Other Exon	0	1.43	0.84	2.33	2.15	2.71	2.63	2.89	2.36	2.67	2.25	2.76
1st Intron	4.84	3.86	5.86	4.65	5.84	6.47	5.97	5.3	5.99	4.7	5.92	5.72
Other Intron	11.29	16.6	16.32	14.34	26.52	24.82	26.45	24.85	26.34	24.17	25.03	23.75
3' UTR	0	0	0.14	0	1.08	1.41	1.06	0.89	1	0.99	1	0.97
Downstream <=3kb	1.08	1.57	1.67	0.39	1.54	1.41	1.97	1.56	1.35	1.45	1.42	1.58

## Sheet: Figure 1g
Figure 1g: Percentage of GR-binding peaks
	BLAM				FS30				BLPM
Distal Intergenic	71.13	83.33	69.39	75.93	47.86	48.13	50.46	51.2	54.72	55.56	52.64	53.15
Promoter	6.19	2.38	9.18	5.56	10.28	9.31	6.5	8.06	10.1	8.73	8.4	10.26
5' UTR	0	0	0	0	0.12	0.2	0.06	0.1	0	0	0	0
1st Exon	0	0	0	0	0.06	0	0	0.05	0	0	0	0.12
Other Exon	1.03	0	0	0.93	2.54	2.38	2.74	2.62	0.52	1.06	1.88	1.36
1st Intron	9.28	7.14	4.08	4.63	7.37	8.36	8.02	7.75	8.01	7.14	7.42	7.17
Other Intron	9.28	4.76	15.31	12.04	28.92	28.62	29.48	27.59	24.15	24.87	27.17	24.97
3' UTR	1.03	0	0	0	0.99	1.22	0.97	1.1	0.79	0.53	0.89	0.74
Downstream <=3kb	2.06	2.38	2.04	0.93	1.86	1.77	1.76	1.52	1.71	2.12	1.61	2.22

## Sheet: Figure 2c
Figure 2c: MR - Stress
	-LOG10 FDR
Log2 FC binding (FS30 vs BLAM)	Stress (n=1099)	Non-Res (n=654)
7.04	27.7696
6.2	25.0395
5.64	17.2984
4.98	17.2034
5.45	16.9788
6.11	16.6108
5.19	16.3726
5.11	16.2588
4.97	15.8827
2.79	15.7167
5.05	15.7167
3.57	15.7167
3.12	15.7122
4.31	15.0996
4.49	15.0996
3.72	15.0159
4.72	14.7235
6.18	14.6861
4.57	14.6091
4.31	14.5575
4.49	14.4306
2.8	14.382
4.09	14.2083
4.72	13.5834
4.21	13.4935
4.25	13.3575
5	13.1561
5.13	13.0804
3.41	13.0696
4.79	12.8894
4.17	12.8477
6.35	12.8477
4.9	12.644
2.99	12.5986
3.88	12.5686
5.22	12.3449
5.44	12.327
4.78	12.2692
4.54	12.2373
3.15	12.0899
4.49	12.0872
2.77	12.0372
2.99	12
4.49	11.9281
4.57	11.8665
4.6	11.8268
4.67	11.8013
5.82	11.7773
2.89	11.7773
2.81	11.7773
6.1	11.6968
4.13	11.6635
6.03	11.5467
5.52	11.4685
5.88	11.4609
3.52	11.3019
4.63	11.2865
5.63	11.2865
5.56	11.1959
3.95	11.1959
5.99	11.1475
2.6	11.1284
4.89	11.1096
4.11	11.083
4.5	11.0182
3.86	10.9914
3.63	10.9626
4.47	10.9136
5.08	10.8539
3.42	10.8239
5.97	10.6216
5.9	10.6144
3.02	10.5544
3.87	10.5544
5.84	10.4437
5.8	10.4437
4.53	10.3979
5.81	10.3686
5.8	10.2967
5.93	10.2967
5.92	10.2874
5.57	10.2782
4.61	10.2147
4.18	10.2104
4.53	10.1884
2.92	10.158
5.22	10.1427
3.27	10.1135
2.74	10.0958
3.17	10.0516
4.14	9.97469
3.82	9.86967
5.73	9.85699
4.05	9.85387
2.72	9.83565
3.93	9.74958
3.86	9.64589
4.03	9.61979
4	9.56543
3.04	9.54668
5.86	9.53313
3.71	9.53018
3.51	9.48149
3.93	9.46725
2.21	9.42829
5.61	9.37882
4.62	9.36552
4.41	9.32331
3.77	9.29585
4.2	9.22915
4.16	9.19997
4.64	9.18442
4.41	9.16685
4.6	9.16115
4.28	9.15739
4.3	9.15677
4.12	9.08725
4.17	9.08407
2.21	9.06854
4.3	9.03716
3	8.97881
4.16	8.8962
5.84	8.88273
2.79	8.86012
3.84	8.86012
4.03	8.78781
3.8	8.74958
4.4	8.68194
4.27	8.65956
4.8	8.58838
4.12	8.5817
3.27	8.56864
5.33	8.47756
4.3	8.43063
2.92	8.43063
3.86	8.42251
4.5	8.41794
4.25	8.39686
3.29	8.36251
2.75	8.34008
4.17	8.30452
4.61	8.29328
4.5	8.29328
2.87	8.29073
3.47	8.24949
4.25	8.09637
4.52	8.09637
4.09	8.08355
4.19	8.07988
3.97	8.0655
2.15	8.02733
4.87	7.98716
3.33	7.98716
2.42	7.96658
4.07	7.92082
3.66	7.91364
3.41	7.88606
4.16	7.8729
4.43	7.85699
3.73	7.84466
3.22	7.80688
4.1	7.80134
3.71	7.78781
4.16	7.77211
3.78	7.75696
3.9	7.75449
3.23	7.73993
3.72	7.69037
5.2	7.6517
5.1	7.6517
3.1	7.64207
3.66	7.58004
4.2	7.55909
2.44	7.54061
2.6	7.54061
2.25	7.53462
4.8	7.42251
3.69	7.42251
2.61	7.4023
3.43	7.383
3.41	7.37059
4.35	7.36856
2.19	7.33161
4	7.33161
3.22	7.31247
3.71	7.30892
2.89	7.25649
3.13	7.25493
3.31	7.25493
3.3	7.23062
2.38	7.23062
2.35	7.20135
3.85	7.17653
3.71	7.16431
2.53	7.16052
2.46	7.1296
2.41	7.1296
3.02	7.11407
3.01	7.11407
4.02	7.11295
3.43	7.1107
2.65	7.08145
2.61	7.08145
2.75	7.04672
3.06	7.04383
3.66	7.00174
3.77	7
2.56	6.9914
3.69	6.97881
3.48	6.96658
4.81	6.94692
2.64	6.94692
3.14	6.94692
2.47	6.92812
3.22	6.88941
3.56	6.85699
5.03	6.82391
3.22	6.767
3.19	6.75945
3.64	6.75945
4.68	6.75203
3.58	6.74473
2.29	6.7167
3.47	6.70553
3.47	6.61979
2.13	6.59688
2.09	6.57187
3.62	6.55596
2.65	6.5391
3.09	6.5391
3.02	6.52433
2.99	6.51999
2.09	6.51713
3.44	6.50307
2.82	6.48678
3.62	6.45717
4.16	6.44733
2.18	6.44009
3.43	6.38828
2.32	6.36151
3.69	6.35262
1.96	6.34969
3.12	6.33724
3.02	6.33348
3.87	6.3098
3.34	6.30803
1.9	6.30016
3.2	6.29757
3.95	6.29671
2.11	6.28316
2.34	6.27572
3.57	6.27246
4.62	6.27246
2.58	6.27246
2.66	6.26122
3.02	6.23433
4.85	6.20204
3.58	6.1831
2.11	6.14086
2.21	6.12205
1.99	6.11577
1.79	6.11351
2.55	6.10073
2.9	6.10073
2.81	6.05159
2.98	6.04479
1.94	6.03621
3.44	6.03339
3.56	6.02228
3.33	6.01368
3.7	5.96658
3.24	5.96257
3.04	5.95861
3.3	5.9431
2.15	5.8962
3.61	5.8962
2.91	5.88941
3.23	5.83863
1.96	5.83268
3	5.82974
2.96	5.80134
3.28	5.77728
2.27	5.77211
3.31	5.76955
2.95	5.72584
3.18	5.72584
3.24	5.70997
3.19	5.70997
2.44	5.66555
2.87	5.66154
3.22	5.65758
2.89	5.65561
2.75	5.65561
3.31	5.64207
2.64	5.64207
3.65	5.64016
3.61	5.60555
2.89	5.59176
2.12	5.57349
3.21	5.57187
3.32	5.57025
1.71	5.55129
2.04	5.54821
2.87	5.5376
3.37	5.5376
3.44	5.53313
2.46	5.53313
3.31	5.52871
2.32	5.5157
2.47	5.49894
3.18	5.4908
1.82	5.48545
3.01	5.44733
2.36	5.43415
1.93	5.40671
3.27	5.38934
3.54	5.38828
2.32	5.38828
2.35	5.36957
2.54	5.36251
2.7	5.35853
2.23	5.35754
4.67	5.3536
2.13	5.34872
2.89	5.33255
2.78	5.31785
3.35	5.28233
2.14	5.26761
2.89	5.2668
1.94	5.24718
2.29	5.24718
3.61	5.24718
2.84	5.21896
2.89	5.20691
3.54	5.19518
2.12	5.15181
3.03	5.14997
3.47	5.14997
3.19	5.14997
2.55	5.11805
2.88	5.09151
2.3	5.0716
3.25	5.05899
2.72	5.05453
2.68	5.05012
1.92	5.04383
2.78	5.04383
2.76	5.03953
2.12	5.03716
1.83	5.03527
1.97	4.9914
3.02	4.98297
3.05	4.97469
2.2	4.96257
3.19	4.92445
1.69	4.91364
2.98	4.91364
2.73	4.90658
2.81	4.90658
2.63	4.89963
2.19	4.89963
2.39	4.89279
3.14	4.88606
2.02	4.88606
3.5	4.8729
2.37	4.85078
2.65	4.82974
2.1	4.81248
2.88	4.80688
2.77	4.79588
3.08	4.78516
2.66	4.78516
2.33	4.77728
2.74	4.76447
3.45	4.74958
3.11	4.74232
2.59	4.73993
2.37	4.73049
3.05	4.72125
2.45	4.72125
2.9	4.72125
2.4	4.6968
2.14	4.69465
1.71	4.67778
2.52	4.65561
3.17	4.65561
2.99	4.65365
1.76	4.65365
2.58	4.64016
2.74	4.63264
3.1	4.5986
2.33	4.56384
2.2	4.55909
1.9	4.54363
2.58	4.51428
2.72	4.51286
1.9	4.50585
2.15	4.50585
2.99	4.49214
4.49	4.49214
1.88	4.4908
3.09	4.4828
1.59	4.48017
2.88	4.48017
3.3	4.47886
2.77	4.46597
1.9	4.45967
1.88	4.45593
2.89	4.43063
2.37	4.42022
1.77	4.42022
2.58	4.41229
1.7	4.39254
1.95	4.37059
1.79	4.37059
2.02	4.36856
2.12	4.36653
3.01	4.36452
3.57	4.36351
2.91	4.35262
3.02	4.34582
2.63	4.34008
2.4	4.34008
2.19	4.34008
2.69	4.34008
2.65	4.33724
2.51	4.33348
2.57	4.32514
2.48	4.32331
3.05	4.31876
2.92	4.31158
2.39	4.30715
2.12	4.2993
2.41	4.29414
1.91	4.28904
2.65	4.28904
2.83	4.27003
3.02	4.26841
2.83	4.26841
2.08	4.2668
2.98	4.24872
2.97	4.24872
2.6	4.22621
3.19	4.20621
3.38	4.20621
2.86	4.20412
1.85	4.20412
2.86	4.20135
1.56	4.20135
2.5	4.19654
2.89	4.18509
2.01	4.18509
1.47	4.17914
2.95	4.16877
2.35	4.16877
2.13	4.16877
1.98	4.14691
2.36	4.1349
1.68	4.11577
2.52	4.11407
2.66	4.11126
1.8	4.10735
2.36	4.08831
2.59	4.08197
2.75	4.06753
3.15	4.06601
2.72	4.05601
2.98	4.04335
1.87	4.04335
2.11	4.04287
2.92	4.04287
2.08	4.04287
2.55	4.02872
1.85	4.02872
2.42	4.02091
1.39	4.01592
1.92	4.01368
1.91	4.01368
3.18	4.00174
1.77	4
2.51	3.9914
2.85	3.97469
2.65	3.97469
1.52	3.97469
3	3.97469
1.9	3.97469
2.78	3.96658
3.55	3.95861
1.57	3.95468
1.75	3.9431
2.09	3.9431
2.43	3.92812
1.98	3.90658
1.74	3.90309
1.96	3.90309
2.11	3.90309
2.8	3.88606
2.8	3.88606
3.15	3.8729
2.65	3.86012
2.72	3.86012
1.88	3.83863
3.01	3.83565
2.66	3.83565
1.59	3.83268
2.49	3.81816
2.84	3.80967
2.18	3.80967
2.41	3.80134
1.83	3.79048
2.75	3.78516
1.83	3.78516
1.78	3.77211
2.75	3.76955
1.53	3.76955
1.43	3.76447
1.63	3.75449
3	3.74958
2.21	3.74958
2.84	3.74715
2.74	3.73993
1.4	3.72354
1.41	3.72354
2.9	3.72125
2.67	3.7167
2.57	3.71444
2.38	3.71444
2.9	3.71444
1.99	3.71444
1.74	3.70774
2.66	3.70774
1.56	3.70553
4.34	3.70115
2.36	3.70115
2.13	3.70115
1.99	3.6968
2.85	3.69037
2.2	3.68825
2.97	3.66154
2.32	3.64589
1.44	3.63078
2.61	3.62342
2.37	3.61979
3.34	3.61798
2.7	3.61798
2.77	3.61798
1.43	3.61083
2.18	3.5986
1.93	3.59007
1.72	3.59007
3.38	3.58503
2.01	3.58004
2.93	3.58004
2.82	3.57025
2.5	3.56864
1.93	3.56543
2.64	3.56384
2.81	3.55909
2.4	3.52433
3.16	3.52433
1.25	3.50585
1.77	3.50446
2.12	3.49757
1.77	3.49349
2.08	3.49214
1.95	3.48812
1.64	3.48678
1.6	3.48149
2.3	3.48149
2.8	3.48017
1.85	3.47625
2.43	3.47366
1.6	3.4698
1.74	3.4698
2.98	3.46852
2.13	3.46852
2.64	3.46725
2.26	3.46597
1.81	3.46597
4.16	3.46092
2.82	3.46092
2.8	3.46092
1.5	3.45593
2.55	3.45593
2.04	3.44977
2.79	3.44977
2.46	3.4437
1.96	3.4437
2.09	3.44249
1.69	3.44129
3.09	3.44129
2.58	3.43652
1.49	3.4318
1.84	3.42946
2.71	3.39147
2.11	3.38405
2.04	3.38195
3.06	3.36552
1.27	3.35164
2.73	3.34872
1.53	3.33819
2.46	3.3363
1.51	3.32514
1.99	3.32331
2.53	3.32148
1.73	3.32148
2.51	3.30627
2.31	3.3019
2.14	3.29585
1.93	3.29585
2.65	3.28904
2.7	3.26281
2.23	3.25885
2.22	3.25806
1.41	3.25493
1.66	3.24718
2.66	3.23657
2.9	3.22988
2.15	3.22768
2.18	3.22548
2.45	3.22185
1.84	3.21896
2.24	3.21753
2.7	3.20831
2.32	3.20691
2.1	3.20204
2.11	3.19928
1.4	3.19928
1.76	3.19654
2.52	3.19246
2.54	3.19246
2.34	3.18642
1.92	3.18642
2.05	3.18046
1.12	3.17198
2.89	3.16115
2.72	3.15989
1.29	3.15243
2.38	3.14691
1.51	3.14206
2.16	3.13966
2.31	3.13727
1.35	3.12378
2.98	3.12378
2.8	3.11126
1.72	3.10568
2	3.10568
2.45	3.10458
2.13	3.09963
2.47	3.09259
2.08	3.08938
2.12	3.08566
2.25	3.08513
2.18	3.0716
2.59	3.07007
2.01	3.06753
1.45	3.06702
2.65	3.06198
1.65	3.05998
2.12	3.05306
1.79	3.05159
2.63	3.04769
2.06	3.03953
2.18	3.0278
2.02	3.02503
2.05	3.01728
1.67	3.01728
2.2	2.9914
2.12	2.98716
2.49	2.98297
2.34	2.98297
1.42	2.98297
2.26	2.97881
1.76	2.97062
2.05	2.97062
2.33	2.97062
1.36	2.97062
1.41	2.96257
2.28	2.96257
2.35	2.95861
1.65	2.95078
1.89	2.95078
4.04	2.9431
2.17	2.9393
2.18	2.91364
1.48	2.91364
1.37	2.91009
2.45	2.90658
2.49	2.89963
2.7	2.89279
2.41	2.88273
1.68	2.88273
1.99	2.88273
1.22	2.87943
2.15	2.86012
2.03	2.84771
1.68	2.84771
2.66	2.84771
1.99	2.84771
1.98	2.84164
1.81	2.84164
1.52	2.84164
2.51	2.82681
1.84	2.82681
2.08	2.82391
2.47	2.82391
1.96	2.82102
1.95	2.81816
1.97	2.80967
2.04	2.8041
2.45	2.78781
2.42	2.78781
2.19	2.78781
2.02	2.77989
2.05	2.76955
1.47	2.767
2.81	2.767
2.37	2.76447
1.77	2.76195
2.38	2.75696
1.5	2.75203
1.34	2.74958
2.48	2.74958
1.95	2.73993
1.43	2.73993
1.76	2.73518
1.89	2.73283
1.52	2.73049
2.15	2.72354
1.59	2.72125
2.24	2.7167
1.66	2.70997
2.44	2.67572
2.31	2.67162
1.67	2.67162
2.51	2.66555
1.82	2.66154
1.26	2.66154
2.18	2.64975
1.7	2.64589
1.67	2.64016
2.1	2.62525
1.78	2.62525
1.72	2.62525
1.64	2.61979
1.14	2.61979
2.32	2.61261
2.19	2.6038
2.15	2.60206
2.09	2.60206
2.79	2.60206
2.02	2.60206
1.8	2.5867
1.97	2.5867
1.49	2.5867
2.07	2.58503
2.09	2.56864
1.3	2.56703
1.23	2.5544
1.37	2.54975
2.1	2.54212
2.43	2.53018
2.07	2.52724
1.44	2.52433
2.27	2.51856
2.14	2.51856
1.44	2.51713
2.08	2.50446
2.53	2.49621
1.5	2.49621
1.98	2.49349
1.41	2.4908
2.16	2.47756
2.28	2.47366
1.21	2.47237
1.56	2.46471
1.6	2.45967
1.48	2.451
1.78	2.44855
1.55	2.44733
2.02	2.44733
1.94	2.4437
2.72	2.43297
1.84	2.4318
1.35	2.42597
1.96	2.42597
1.92	2.40671
1.85	2.39794
2.01	2.39469
2.39	2.39469
1.61	2.39147
-4.19	2.38722
1.48	2.38722
2.17	2.38616
3.94	2.3851
3.02	2.37986
1.88	2.37779
1.86	2.37675
2.3	2.37161
1.88	2.37161
1.77	2.36251
1.66	2.36151
2.45	2.35952
1.16	2.35458
2.47	2.35458
2.33	2.35164
1.03	2.34775
1.42	2.34679
1.41	2.34679
1.42	2.34679
1.7	2.3439
1.96	2.33913
1.39	2.33913
1.52	2.31426
1.27	2.29757
1.01	2.28651
1.48	2.27901
1.37	2.27737
2.17	2.2644
1.44	2.25181
1.71	2.25104
1.94	2.25026
2.04	2.24872
1.12	2.24413
1.6	2.23958
1.48	2.23882
2.01	2.23807
1.1	2.23582
1.71	2.23284
2.06	2.23284
2.02	2.23136
1.6	2.23136
2.18	2.22915
2.34	2.22841
1.29	2.22695
1.58	2.22695
1.86	2.2233
1.72	2.2233
1.93	2.21753
1.72	2.21681
1.34	2.21467
1.6	2.21183
1.47	2.21183
2.11	2.20971
2.34	2.20971
1.1	2.20204
1.47	2.1986
1.17	2.19586
1.76	2.1945
1.97	2.18709
1.55	2.18509
3.4	2.18376
1.91	2.18177
1.75	2.17653
1.52	2.17653
1.69	2.15614
1.13	2.15428
2.31	2.15058
1.01	2.14874
2.38	2.14752
1.54	2.14448
1.83	2.14388
1.72	2.1343
2.04	2.1343
2.23	2.13018
1.59	2.12901
1.18	2.12436
1.05	2.11919
1.61	2.10458
2.23	2.10127
2.52	2.10127
1.35	2.10018
1.69	2.098
1.36	2.09745
1.75	2.09151
2.06	2.08407
1.47	2.07831
2.27	2.07366
1.41	2.07366
1.6	2.07314
1.69	2.07058
1.78	2.06803
1.5	2.06702
1.68	2.06449
0.95	2.05651
1.85	2.05552
1.71	2.04624
2.03	2.04479
1.66	2.04335
1.02	2.03386
1.91	2.03292
2.39	2.02826
1.84	2.01457
1.42	2.01189
1.34	2.00656
1.06	2.00656
1.66	2.00305
1.92	2.00261
1.33	1.99568
1.6	1.99568
1.41	1.9914
2.41	1.98297
1.94	1.98297
1.77	1.98297
1.64	1.97469
1.61	1.97062
1.89	1.97062
1.24	1.96658
1.63	1.96658
1.79	1.95861
1.61	1.95861
1.87	1.95861
1.46	1.95468
0.89	1.95078
1.61	1.94692
1.62	1.94692
1.32	1.94692
1.84	1.9431
2.1	1.9431
1.45	1.9393
1.29	1.93554
1.23	1.92445
1.88	1.91721
1.81	1.91364
2.23	1.91009
1.93	1.90658
1.8	1.88606
1.49	1.88273
1.18	1.88273
1.81	1.87943
1.89	1.87615
1.78	1.86646
1.47	1.86646
1.36	1.86328
1.23	1.86328
2.21	1.84466
1.12	1.84466
0.99	1.84466
2.21	1.84466
1.28	1.84164
1.46	1.84164
1.68	1.83863
1.01	1.83863
0.98	1.83863
1.7	1.83268
1.51	1.82974
1.61	1.82974
0.98	1.82974
1.8	1.82974
1.2	1.82974
1.36	1.82681
1.85	1.81531
1.94	1.80688
1.05	1.8041
1.79	1.7986
1.29	1.7986
1.34	1.79588
1.56	1.79317
1.87	1.78781
1.83	1.78252
1.6	1.77728
1.58	1.767
0.99	1.75696
1.06	1.75203
1.82	1.74958
1.23	1.74715
1.67	1.74715
1.24	1.74715
1.31	1.74232
1.59	1.73755
1.29	1.73518
1.09	1.73283
1.31	1.73283
1.43	1.72584
1.49	1.72584
1.11	1.72584
1.6	1.72125
1.85	1.71897
3.3	1.71897
1.79	1.7167
1.29	1.69465
1.7	1.68613
1.26	1.68613
2.24	1.68403
1.39	1.68194
1.65	1.67985
1.25	1.66756
0.92	1.66555
1.37	1.65758
1.39	1.65758
1.76	1.65561
1.02	1.65561
1.17	1.64782
1.66	1.64782
2.33	1.64589
1.32	1.64397
1.75	1.64207
1.33	1.63078
1.28	1.62709
1.15	1.62709
1.06	1.62525
1.36	1.6216
1.38	1.61979
1.27	1.61979
1.19	1.61798
1.31	1.6038
1.99	1.60206
1.61	1.60206
2.55	1.60206
1.67	1.60033
1.86	1.60033
1.36	1.58336
1.7	1.5817
0.93	1.58004
1.88	1.56864
1.23	1.56703
0.84	1.56703
1.46	1.56703
1.43	1.56543
1.81	1.56067
1.59	1.55596
1.46	1.54212
1.15	1.5376
1.64	1.52871
1.03	1.52578
1.3	1.5157
1.46	1.51428
0.96	1.50864
1.52	1.50307
1.58	1.50169
1.19	1.49757
1.46	1.49757
1.11	1.49485
1.89	1.49485
1.77	1.49485
1.02	1.49485
1.61	1.49349
1.49	1.48678
0.91	1.47886
1.49	1.47756
1.45	1.4698
1.72	1.4698
1.48	1.46092
1.46	1.46092
1.08	1.45842
1.06	1.45842
1.64	1.45593
1.56	1.4437
0.97	1.42136
1.62	1.4168
2.79	1.41454
1.73	1.41454
2.63	1.41454
1.51	1.40894
1.06	1.40671
1.38	1.40561
1.26	1.4045
1.29	1.39577
1.76	1.39041
1.13	1.38934
1.37	1.38616
1.3	1.38091
1.13	1.37572
-2.06	1.37572
1.51	1.37572
1.45	1.35952
1.58	1.35754
1.48	1.35458
1.12	1.34582
1.17	1.34104
1.12	1.33913
1.14	1.33068
1	1.32606
1.06	1.32331
1.4	1.32331
1.33	1.32331
1.32	1.32331
1.23	1.32148
1.07	1.32148
1.33	1.31966
1.38	1.31966
1.45	1.31247
0.88	1.30452
1.37	1.30364
0.85	1.30103
1.42	1.29843
0.76	1.29757
1.36	1.29499
1.16	1.29243
1.44	1.28988
1.28	1.28567
1.56	1.27984
1.14	1.27572
1.14	1.27327
0.81	1.27246
1.22	1.2668
1.43	1.26281
1.35	1.26281
0.85	1.26043
0.63		1.25727
0.86		1.24872
1.3		1.24033
0.97		1.23508
1.03		1.23508
1.04		1.23508
1.22		1.23284
1.06		1.21896
1.61		1.21254
1.73		1.20971
1.21		1.20901
1.24		1.20831
0.83		1.19382
1.13		1.19111
0.92		1.18642
1.27		1.18442
1.09		1.18376
1.01		1.18376
0.97		1.1831
1.94		1.18243
1.54		1.18111
0.92		1.18111
1		1.17198
1.43		1.17134
1.57		1.17134
1.08		1.16558
0.92		1.16494
1.3		1.16052
0.82		1.15864
0.83		1.15677
0.77		1.1549
1.22		1.14509
1.04		1.14327
1.36		1.14206
1.18		1.13668
1.58		1.13549
1.21		1.13312
1.23		1.13194
0.88		1.12668
0.72		1.12552
0.93		1.12436
1.33		1.12205
1.2		1.11919
1.2		1.11182
1.14		1.11014
1.51		1.10679
0.82		1.10679
0.86		1.10237
1.17		1.10127
1.18		1.09691
1.35		1.08884
0.95		1.08884
1.43		1.08884
0.8		1.08778
1.26		1.08725
1.33		1.08725
0.86		1.08672
1.15		1.08566
1.39		1.0846
1.23		1.08302
2.42		1.07779
0.8		1.07624
1.28		1.07109
1.19		1.05799
0.95		1.05799
1.05		1.05404
0.89		1.04383
1		1.04001
1.24		1.03668
0.75		1.03668
0.93		1.03292
0.66		1.02595
1.01		1.02182
0.84		1.01909
0.96		1.01728
1.55		1.01682
0.86		1.01547
1.26		1.01011
0.95		1.00922
0.7		1.00833
0.9		1.00789
0.63		1.00568
0.97		1.00393
1.26		1.00218
1.01		1.00218
0.9		1.0013
0.56		1
0.79		1
0.81		0.995679
0.84		0.995679
1.22		0.9914
1.43		0.9914
0.87		0.987163
0.79		0.978811
0.71		0.974694
-1.25		0.970616
0.94		0.970616
1.25		0.966576
0.87		0.962574
1.23		0.962574
1.16		0.962574
1.01		0.962574
0.85		0.958607
1.18		0.958607
0.85		0.950782
1.16		0.935542
0.74		0.935542
1.51		0.920819
1.15		0.920819
1.14		0.906578
0.86		0.906578
1.25		0.88941
0.71		0.882729
1.17		0.879426
1.28		0.879426
1.1		0.879426
0.8		0.876148
1.11		0.876148
0.7		0.869666
0.77		0.866461
0.61		0.853872
0.7		0.847712
0.95		0.844664
0.68		0.841638
0.95		0.841638
0.72		0.838632
0.97		0.838632
0.64		0.835647
0.86		0.835647
0.73		0.832683
-1.15		0.832683
1.07		0.829738
1.22		0.823909
1.19		0.823909
0.66		0.818156
1.14		0.818156
0.64		0.809668
0.88		0.809668
1.04		0.8041
0.61		0.8041
1.82		0.8041
0.65		0.801343
0.56		0.801343
1.01		0.801343
1.15		0.801343
1.26		0.798603
0.67		0.798603
1.19		0.793174
1.03		0.793174
1.02		0.790485
0.79		0.777284
0.56		0.754487
0.85		0.752027
1.08		0.752027
0.74		0.74958
0.83		0.74958
0.86		0.735182
0.99		0.730487
0.95		0.723538
0.64		0.718967
0.84		0.718967
-0.77		0.718967
0.72		0.712198
0.93		0.712198
1.03		0.705534
0.63		0.701147
0.73		0.69897
0.67		0.69037
0.68		0.69037
0.56		0.686133
0.8		0.686133
0.75		0.68403
0.93		0.677781
0.6		0.669586
0.68		0.669586
0.99		0.667562
0.96		0.667562
0.95		0.66354
1.12		0.659556
0.4		0.659556
0.72		0.651695
0.93		0.649752
0.78		0.647817
0.8		0.642065
1.05		0.640165
0.76		0.640165
0.71		0.638272
0.46		0.636388
0.83		0.636388
0.43		0.630784
0.61		0.625252
1.06		0.617983
0.68		0.616185
0.66		0.614394
0.79		0.605548
1.01		0.600326
0.54		0.598599
0.6		0.596879
1.07		0.595166
0.57		0.59176
0.6		0.5867
0.77		0.580044
0.56		0.580044
0.75		0.575118
0.44		0.573489
1.08		0.573489
0.72		0.573489
0.53		0.571865
0.51		0.571865
0.6		0.571865
1.06		0.571865
0.6		0.567031
0.59		0.567031
0.77		0.565431
-1.36		0.562249
0.61		0.560667
0.81		0.559091
0.83		0.559091
0.63		0.55752
0.85		0.55752
0.44		0.552842
0.65		0.551294
0.99		0.551294
0.55		0.548214
0.5		0.545155
0.63		0.545155
0.5		0.545155
0.82		0.543634
0.49		0.539102
0.6		0.539102
0.49		0.536107
0.5		0.536107
0.77		0.534617
0.55		0.530178
0.57		0.530178
0.52		0.528708
0.44		0.527244
0.58		0.527244
0.56		0.519993
0.77		0.519993
0.55		0.508638
0.6		0.508638
0.51		0.508638
0.44		0.50724
0.8		0.504456
0.43		0.498941
0.49		0.498941
0.84		0.496209
0.75		0.49485
0.5		0.49485
0.86		0.49485
1.04		0.489455
0.5		0.486782
0.53		0.482804
0.4		0.480172
0.45		0.477556
0.67		0.476254
0.56		0.47237
0.7		0.4698
0.55		0.468521
0.81		0.464706
-0.46		0.464706
0.4		0.458421
0.98		0.458421
0.46		0.458421
0.96		0.455932
1.34		0.455932
0.48		0.454693
0.79		0.453457
1.02		0.450997
0.8		0.449772
-0.78		0.449772
0.73		0.446117
0.55		0.443697
0.87		0.443697
0.61		0.443697
0.57		0.441291
0.5		0.438899
0.47		0.438899
0.58		0.437707
0.64		0.437707
0.42		0.436519
0.48		0.436519
0.46		0.436519
0.51		0.436519
-1.33		0.434152
0.54		0.432974
-1.35		0.428291
0.5		0.428291
0.47		0.428291
0.42		0.425969
0.45		0.425969
0.62		0.425969
0.53		0.424812
0.37		0.413413
0.51		0.412289
0.59		0.411168
0.43		0.411168
0.49		0.411168
-0.41		0.41005
0.4		0.408935
-0.91		0.408935
0.42		0.406714
0.32		0.405607
0.76		0.401209
-0.74		0.391474
0.58		0.38934
0.49		0.38934
0.38		0.388277
0.68		0.383
0.74		0.383
0.81		0.381952
0.34		0.380907
-0.45		0.379864
0.46		0.379864
0.34		0.379864
0.45		0.377786
0.44		0.37366
0.44		0.372634
0.41		0.368556
1.06		0.364516
0.49		0.361511
0.43		0.360514
0.32		0.360514
0.68		0.359519
0.43		0.357535
0.41		0.356547
0.44		0.35164
0.8		0.349692
0.64		0.347754
0.9		0.343902
0.36		0.342944
0.45		0.342944
-0.35		0.341989
0.45		0.340084
0.46		0.338187
0.46		0.338187
0.33		0.337242
-0.53		0.336299
-0.45		0.336299
0.32		0.335358
0.33		0.335358
-0.48		0.334419
0.44		0.334419
0.39		0.334419
-1.49		0.332547
0.52		0.332547
1.21		0.331614
0.46		0.330683
0.53		0.329754
0.58		0.328827
0.51		0.328827
0.5		0.326979
0.35		0.323306
0.55		0.322393
0.39		0.318759
0.37		0.315155
0.31		0.310691
0.38		0.310691
0.91		0.310691
0.32		0.308035
0.4		0.304518
0.39		0.304518
0.37		0.304518
0.39		0.304518
0.61		0.301899
0.41		0.300162
0.44		0.298432
0.55		0.296709
0.36		0.296709
0.33		0.294992
0.37		0.294992
0.34		0.29073
0.42		0.289883
0.35		0.288193
0.4		0.28735
-0.85		0.28567
0.3		0.279014
0.31		0.279014
0.37		0.278189
0.57		0.274088
0.32		0.274088
0.29		0.274088
-0.59		0.272459
0.47		0.271646
0.3		0.270026
0.25		0.270026
0.88		0.268411
0.51		0.267606
0.29		0.264401
0.26		0.264401
0.58		0.262013
0.47		0.259637
0.56		0.258848
0.24		0.255707
0.2		0.255707
0.3		0.255707
0.28		0.252588
0.27		0.252588
0.5		0.249492
0.24		0.248721
0.35		0.248721
0.47		0.248721
0.34		0.245652
0.48		0.244888
0.27		0.241845
-0.41		0.235824
0.32		0.235824
0.21		0.235077
0.36		0.235077
0.34		0.233587
0.57		0.232102
0.35		0.230623
0.29		0.224754
-0.27		0.223299
-0.83		0.223299
0.26		0.221849
0.35		0.221126
0.34		0.221126
0.26		0.221126
-0.69		0.216096
0.42		0.211832
0.3		0.209012
0.29		0.205512
0.35		0.20412
0.23		0.20412
0.22		0.201349
-0.24		0.199283
0.47		0.197911
0.36		0.197226
-0.28		0.196543
0.38		0.196543
0.23		0.193142
0.39		0.191114
0.42		0.186419
0.2		0.185752
0.37		0.185752
0.3		0.185752
0.34		0.185087
0.26		0.183759
0.26		0.181115
0.23		0.181115
0.31		0.181115
0.26		0.179799
0.26		0.179142
0.44		0.176526
0.21		0.175874
-0.24		0.175874
0.25		0.175224
0.19		0.175224
-0.32		0.175224
0.7		0.175224
0.25		0.173925
0.26		0.172631
0.46		0.172631
0.23		0.17134
0.33		0.170696
0.31		0.170696
0.21		0.170053
0.43		0.16877
0.31		0.16877
0.33		0.16813
0.18		0.16813
0.32		0.166216
0.2		0.160522
0.21		0.158641
0.27		0.157391
0.2		0.157391
0.19		0.157391
0.39		0.157391
0.28		0.157391
0.22		0.156767
0.17		0.153663
0.22		0.153045
-0.18		0.153045
0.2		0.152427
-0.36		0.152427
0.34		0.151195
0.2		0.150581
-0.21		0.149354
0.5		0.148742
0.17		0.14813
-0.45		0.14691
-0.4		0.143271
0.25		0.140862
-0.2		0.140261
0.22		0.135489
0.25		0.134304
-0.21		0.133713
0.22		0.132533
0.25		0.132533
0.26		0.131356
0.18		0.131356
-0.26		0.130182
-0.15		0.129596
0.16		0.128427
-0.19		0.128427
-0.18		0.127844
-0.28		0.127844
0.2		0.125518
-0.25		0.123205
0.16		0.121478
-0.15		0.121478
0.18		0.119758
0.14		0.119758
0.2		0.119758
0.19		0.119758
0.25		0.118615
0.12		0.115771
0.29		0.115771
0.18		0.114074
-0.17		0.114074
0.19		0.111821
-0.18		0.111259
-0.18		0.111259
0.3		0.10902
0.43		0.108463
0.2		0.107905
0.33		0.104577
-0.24		0.103474
0.23		0.102923
-0.18		0.0990869
0.2		0.0990869
-0.19		0.0974532
0.16		0.0974532
0.18		0.094744
0.29		0.0920515
-0.18		0.0920515
0.2		0.0899095
0.16		0.0893756
-0.14		0.0883098
0.13		0.0877779
0.14		0.0867161
0.11		0.0840728
0.16		0.0840728
0.19		0.0824945
0.11		0.0798767
-0.15		0.0798767
0.09		0.079355
0.13		0.079355
-0.12		0.076238
0.17		0.0736576
0.16		0.0726296
-0.13		0.0721166
0.09		0.0710923
-0.12		0.0710923
-0.11		0.0705811
0.09		0.0639892
0.12		0.0639892
-0.13		0.0629839
0.08		0.0624821
-0.09		0.0614803
-0.1		0.0614803
0.08		0.0604807
0.08		0.0589858
0.36		0.0589858
-0.11		0.0589858
0.12		0.0589858
0.17		0.0579919
0.09		0.0574959
0.1		0.0574959
-0.11		0.0570004
0.08		0.0560111
-0.1		0.0545314
0.06		0.0535477
0.1		0.0530567
0.08		0.0530567
-0.15		0.0530567
0.17		0.0525663
-0.13		0.051587
0.09		0.051587
0.09		0.0510982
0.07		0.0486625
-0.16		0.047692
0.07		0.0462403
0.06		0.0462403
0.07		0.0457575
0.07		0.0428718
-0.18		0.0428718
0.07		0.0423927
0.08		0.0423927
0.21		0.0423927
-0.08		0.0419142
0.08		0.0409586
-0.09		0.0404816
-0.1		0.0400052
0.06		0.0390538
-0.09		0.0385789
-0.08		0.0385789
0.17		0.0385789
0.06		0.0385789
0.1		0.0381045
-0.09		0.0362122
-0.07		0.0362122
-0.06		0.0362122
-0.11		0.0352691
-0.11		0.0352691
0.07		0.0347983
-0.05		0.032452
0.07		0.032452
0.06		0.032452
0.08		0.0315171
-0.08		0.0315171
-0.05		0.0315171
0.06		0.0305841
0.05		0.0301184
0.04		0.0296531
0.11		0.0277972
-0.07		0.0273344
0.04		0.0273344
-0.07		0.0268721
0.05		0.0264104
-0.08		0.0264104
0.03		0.0245682
-0.04		0.0241089
0.03		0.0241089
0.05		0.0241089
-0.12		0.0241089
0.05		0.0231917
-0.06		0.0204516
0.04		0.0199966
-0.04		0.0195421
0.07		0.0195421
-0.08		0.0190881
0.02		0.0181814
0.05		0.0181814
0.03		0.0181814
0.05		0.0181814
0.02		0.0181814
-0.1		0.0181814
-0.05		0.0177288
0.02		0.0177288
-0.02		0.0177288
-0.04		0.0172766
0.01		0.0150229
0.03		0.0132283
-0.04		0.0127808
-0.02		0.0127808
0.04		0.0127808
-0.03		0.00921731
0.01		0.00788851
-0.05		0.00788851
0.01		0.00568285
-0.01		0.00568285
-0.01		0.00568285
-0.02		0.00348833
-0.01		0.00348833
0		0.00305075
0		0.00130484
0		0.00130484
-0.03		0.00130484
-0.01		0.00130484
1.89		0
0.52		0

## Sheet: Figure 2d
Figure 2d: GR - Stress
	-LOG10 FDR
Log2 FC binding (FS30 vs BLAM)	Stress (n=1000)	Non-Res (n=66)
3.78	81.4123
4.32	42.58
6.88	41.426
4.68	34.9706
3.84	34.2741
5.84	34.0752
6.36	31.6757
6.57	31.3449
8.18	31.2457
5.58	29.7399
6.82	28.2299
3.75	27.7959
4.44	27.2899
7.04	27.2668
4.53	27.0487
6.84	26.5003
4.36	26.4802
7.34	26.2351
6.64	26.0031
6.95	25.9208
2.79	25.8861
7.22	25.585
5.9	25.4535
3.37	25.4498
5.25	24.9747
6.14	24.9431
5.25	24.8041
6.66	24.7747
6.48	24.6055
8.58	24.4145
8.34	24.163
5.41	24.0026
5.8	23.9355
5.99	23.8239
4.12	23.821
6.68	23.767
6.99	23.767
6.33	23.767
3.01	23.7399
4.55	23.6108
7.11	23.4078
6.37	23.3904
4.59	23.2472
4.83	22.9208
6.03	22.9208
5.41	22.757
5.32	22.5467
4.24	22.2062
7.92	21.8386
6.35	21.4634
5.53	21.2411
5.87	21.1415
7.87	20.9586
4.35	20.9172
6.86	20.8539
5.2	20.8125
7.76	20.6038
3.95	20.5017
5.23	20.3851
7.62	20.2111
5.93	20.2111
7.71	20.0947
5.6	19.9586
5.48	19.9547
6.7	19.699
5.7	19.6737
3.64	19.6615
4.79	19.6478
5.63	19.5272
5.01	19.4685
5.54	19.4413
5.54	19.341
3.67	19.317
5.45	19.2248
6.78	19.2125
4.31	19.1403
6.73	19.0991
4.98	19.0605
3.04	18.8041
6.04	18.6904
6.17	18.6757
5.33	18.6108
4.5	18.6073
4.8	18.6073
7.36	18.5607
5.59	18.5513
4.96	18.4449
5.52	18.3468
7.18	18.3458
7.14	18.2644
6.2	18.2269
4.85	18.209
3.54	18.1543
6.5	18.0846
5.94	18.0429
3.82	18.02
4.72	18.0048
3.52	17.9586
4.71	17.9393
4.66	17.9318
5.01	17.9318
6.17	17.9318
5.11	17.9281
4.45	17.8729
5.67	17.857
5.56	17.7595
7.06	17.7144
5.02	17.6635
5.32	17.6021
5.26	17.5884
5.28	17.5376
5.59	17.4377
4.37	17.4342
4.37	17.4001
6.98	17.399
6.08	17.3635
2.95	17.3556
7.01	17.3478
5.03	17.3279
7.05	17.2907
5.25	17.2612
5.32	17.2487
4.12	17.2449
5.5	17.1993
4.43	17.1986
6.45	17.1487
5.23	17.1487
6.39	17.129
5.7	17.1062
5.15	17.0872
4.44	17.0429
7.08	17.0395
4.8	17.0155
4.02	17.0155
5.11	16.9914
4.97	16.9914
4.48	16.9872
5.39	16.9706
4.52	16.9626
4.23	16.8268
4.49	16.7595
5.11	16.7496
5.94	16.699
6.31	16.6861
5.04	16.6364
5.15	16.6326
4.15	16.618
6.83	16.618
3.99	16.5591
3.77	16.5452
5.46	16.5436
6.82	16.5302
4.96	16.5302
5.17	16.5229
3.46	16.4908
4.01	16.382
6.98	16.3615
5.11	16.3605
4.82	16.3335
5.39	16.2874
4.39	16.2541
4.96	16.2418
5.69	16.2373
4.29	16.2351
4.93	16.2226
4.71	16.1669
5.4	16.0894
4.6	16.0545
4.03	16.0376
5.3	16.0273
4.52	16.0246
5.86	15.983
4.23	15.9393
4.75	15.9066
5.12	15.8601
6.65	15.8477
4.35	15.8416
5.28	15.7773
4.95	15.7375
5.61	15.7258
4.62	15.6737
4.23	15.6556
4.29	15.6536
3.82	15.6421
4.43	15.5986
5.56	15.5622
4.85	15.5575
6.53	15.5272
5.71	15.5186
4.36	15.5114
3.74	15.4989
4.59	15.4989
5.03	15.4815
5.35	15.4535
4.86	15.4342
5.29	15.4225
3.92	15.3768
5.49	15.3696
4.43	15.3696
4.99	15.3645
6.5	15.3645
4.44	15.3526
4.82	15.341
5.54	15.3363
4.42	15.3363
5.01	15.3325
4.08	15.3316
4.21	15.295
4.31	15.2916
4.14	15.2644
5.86	15.1481
6.5	15.1445
3.32	15.1445
6.49	15.1391
5.2	15.1391
4.76	15.1296
4.93	15.1163
3.77	15.1085
6.55	15.0958
5.23	15.0726
3.88	15.0362
3.56	15.0343
3	15.025
4.21	15.011
5.2	14.9788
5.23	14.9706
5.12	14.9666
5.18	14.9318
6.37	14.9172
5.5	14.9172
4.17	14.9172
5.31	14.9031
4.7	14.8761
6.53	14.8729
5.64	14.8327
5.06	14.7878
5.58	14.752
4.21	14.7122
4.12	14.6757
5.71	14.6676
4.54	14.6556
4.06	14.6308
4.68	14.6308
3.9	14.618
5.92	14.618
4.78	14.6055
6.38	14.5834
5.19	14.5735
4.07	14.5575
4.31	14.5258
4.49	14.4672
4.22	14.4473
4.37	14.3958
3.06	14.384
5.78	14.3635
3.08	14.3507
5.47	14.3391
2.59	14.3382
5.01	14.3344
4.25	14.3233
3.22	14.3233
6.25	14.3233
6.38	14.3233
5.37	14.3215
3.21	14.3152
4.42	14.295
5.07	14.2765
4.31	14.2083
4.75	14.2013
6.25	14.2013
4.62	14.2013
4.97	14.1752
6.26	14.1733
2.8	14.1643
4.52	14.1085
4.73	14.1062
6.34	14.0878
6.22	14.0841
4.08	14.0841
3.62	14.0841
5.39	14.0773
3.66	14.0701
4.57	14.0595
5.75	14.04
6.15	14.0306
4.75	14.0273
4.19	13.9747
5.58	13.9706
4.27	13.9706
5.22	13.9666
4.75	13.9208
5.92	13.9101
4.69	13.8827
6.3	13.7878
4.57	13.7852
3.41	13.7696
6.14	13.757
4.71	13.7447
5.23	13.7167
4.9	13.6882
4.59	13.6655
5.15	13.6126
4.29	13.6038
6.08	13.5986
4.78	13.5834
5.49	13.567
4.81	13.5591
4.08	13.5302
4.5	13.5287
3.92	13.5157
4.4	13.5143
6.18	13.4935
3.83	13.4881
4.39	13.4881
4.56	13.4763
6.08	13.4389
3.26	13.4389
4.15	13.4271
4.61	13.4271
4.91	13.4012
3.63	13.3979
4.68	13.3925
4.33	13.3925
4.53	13.3872
4.55	13.3716
4.37	13.3686
4.83	13.3625
5.09	13.3536
4.6	13.3507
4.98	13.3468
3.08	13.3206
5.53	13.3143
3.88	13.3125
6.09	13.3125
4.48	13.3125
4.72	13.2733
4.45	13.2396
3.93	13.2306
4.53	13.2041
4.95	13.1805
5.93	13.1746
4.11	13.1537
5.47	13.1457
2.82	13.1421
4.8	13.1391
3.25	13.1379
4.66	13.1296
4.73	13.1035
5.63	13.0942
4.87	13.068
3.56	13.068
3.6	13.0467
3.52	13.0405
3.81	13.0381
3.59	13.0334
5.92	13.0159
4.96	13.0048
4.09	12.9788
5.69	12.9547
5.91	12.9547
4.01	12.9172
4.52	12.9136
3.87	12.8794
3.84	12.8794
5.91	12.8539
4.29	12.8539
3.19	12.8416
3.16	12.8416
4.1	12.8327
4.27	12.8069
4.36	12.8013
3.94	12.762
4.46	12.762
4.12	12.7496
4.35	12.684
3.88	12.6576
4.72	12.6326
4.82	12.6198
3.67	12.6162
4.28	12.6162
3.92	12.6162
5.96	12.5784
5.95	12.5784
5.92	12.5607
6.07	12.5361
3.22	12.5003
3.8	12.4855
4.02	12.4763
4.45	12.4724
3.63	12.4634
3.35	12.4634
4.22	12.4377
6	12.382
4.33	12.3747
4.2	12.3546
3.91	12.3439
4.4	12.3439
4.13	12.3261
5.96	12.2848
5.41	12.2757
5.23	12.2581
4.51	12.2472
4.02	12.2418
4.25	12.2418
2.97	12.2351
3.76	12.2226
5.19	12.2154
4.26	12.2125
5.83	12.2062
3.34	12.2062
5.24	12.2062
6.2	12.2062
4.41	12.1986
4.19	12.1898
5.42	12.1818
4.63	12.158
3.56	12.1524
4.12	12.1232
4.48	12.1209
3.65	12.1007
4.84	12.0915
5.81	12.0799
4.48	12.0794
5.8	12.0762
5.72	12.0757
5.75	12.0737
4.27	12.0675
2.99	12.0675
4.62	12.0429
4.49	12.0232
4.01	12.0191
4.18	11.9957
2.91	11.983
4.44	11.983
4.43	11.9788
5.98	11.9788
3.56	11.9586
5.73	11.9508
5.8	11.9393
4.65	11.9393
5.82	11.9393
3.37	11.9208
3.35	11.9208
4.96	11.9172
4.3	11.9066
3.89	11.8962
2.46	11.8794
4.22	11.8794
3.31	11.8601
3.8	11.8601
3.97	11.8508
3.99	11.8386
5.63	11.8182
5.72	11.7959
4.4	11.7959
3.67	11.7595
3.76	11.7375
2.96	11.7258
5.32	11.7144
5.78	11.6737
4.28	11.6696
4.23	11.6576
4.34	11.6556
3.75	11.6459
3.77	11.6402
2.75	11.6271
4	11.58
4.19	11.5686
5.68	11.5607
4.88	11.5575
4.01	11.5467
4.03	11.5346
3.47	11.5186
3.07	11.5143
4.25	11.51
5.66	11.5086
4.76	11.4908
3.48	11.4401
4.84	11.4191
3.85	11.4191
3.79	11.4123
3.83	11.4078
4.07	11.382
3.16	11.3737
4.47	11.3516
4.67	11.3458
3.97	11.3206
3.88	11.3054
4.09	11.3054
3.26	11.3054
5.56	11.2958
2.99	11.2882
3.86	11.2284
4.35	11.2269
5.39	11.224
4.37	11.1778
2.49	11.1765
4.29	11.1752
2.95	11.1726
3.69	11.1688
5.52	11.1669
5.1	11.1308
3.07	11.0942
3.61	11.0675
3.74	11.0521
5.51	11.0506
3.89	11.0434
4.11	11.0343
3.97	11.0325
4.7	11.0297
3.83	11.0259
5.63	11.0255
5.2	11.0057
3.67	10.9957
3.48	10.9914
3.53	10.9586
3.21	10.9469
5.52	10.9469
3.34	10.9469
3.43	10.9101
4.82	10.8962
4.51	10.857
5.66	10.8508
4.23	10.8182
4.13	10.7825
3.68	10.7773
2.46	10.7773
2.98	10.762
4.02	10.7471
5.44	10.7423
3.67	10.7305
3.79	10.7282
4.27	10.7235
3.93	10.7235
3.94	10.7055
3.81	10.684
4.72	10.6799
5.12	10.6799
3.82	10.6676
3.55	10.6576
3.37	10.6536
4.03	10.6498
4.25	10.6459
4.34	10.5528
3.76	10.5528
4.48	10.5498
3.3	10.5302
5.12	10.51
3.71	10.4921
4.09	10.4855
4.1	10.4535
4.3	10.4535
4.68	10.3936
4.96	10.3565
3.91	10.327
3.95	10.3215
3.17	10.3134
4.19	10.3107
3.52	10.3002
3.9	10.2757
4.52	10.2588
3.74	10.2541
3.57	10.2526
4.44	10.2418
3.94	10.2321
3.47	10.2255
5.35	10.209
3.97	10.1878
3.72	10.1681
2.93	10.1662
3.44	10.1618
2.93	10.1391
3.48	10.0757
4.29	10.0545
3.08	10.0074
3.43	9.99568
4.53	9.99568
2.49	9.9914
4.1	9.98297
5.15	9.97469
3.6	9.95861
3.32	9.95468
4.04	9.95468
2.49	9.9431
3.85	9.9393
4.42	9.92445
2.59	9.92082
3.57	9.91721
5.21	9.90309
4.21	9.90309
3.62	9.90309
4.07	9.88606
4.45	9.88606
2.82	9.87943
3.71	9.86967
3.45	9.86967
3.25	9.82391
3.73	9.80967
3.75	9.79588
4.06	9.79048
3.82	9.74232
3.41	9.74232
3.68	9.73049
3.88	9.72584
4.61	9.72354
3.24	9.71444
4.24	9.70553
3.81	9.69897
3.39	9.68613
4.14	9.66756
2.49	9.6517
3.82	9.60206
3.83	9.60033
4.1	9.60033
3.22	9.5867
3.36	9.5544
4.27	9.53313
3.37	9.52871
2.71	9.51286
3.54	9.51145
3.97	9.50864
4.47	9.50446
3.97	9.50446
4.49	9.48678
3.29	9.46597
3.89	9.43533
3.4	9.42022
3.64	9.4168
3.75	9.41567
3.12	9.41567
3.25	9.38722
3.83	9.38616
3.2	9.35262
4.12	9.35067
3.02	9.34582
3.25	9.32514
3.52	9.25181
3.91	9.22185
2.92	9.21824
3.01	9.21753
3.58	9.20482
3.08	9.19179
4.63	9.18842
3.88	9.18376
3.96	9.16558
3.99	9.15927
3.19	9.14813
4.14	9.12726
4.19	9.11407
3.61	9.10902
3.53	9.10902
4.2	9.10902
3.36	9.08566
5.08	9.0804
4.17	9.06803
3.64	9.06753
4.03	9.0655
4.04	9.04624
3.5	9.04528
2.89	9.04528
3.57	9.03905
3.48	9.02641
3.26	9.02595
3.09	8.97881
3.47	8.97469
3.7	8.97469
3.15	8.96658
4	8.94692
3.48	8.94692
3.94	8.94692
3.08	8.92812
5.3	8.92812
4.17	8.92445
3.02	8.92082
3.03	8.90658
3.27	8.8962
3.81	8.87943
3.71	8.85699
2.39	8.85387
3.4	8.82681
3.4	8.79588
3.52	8.77469
2.76	8.76447
3.19	8.76447
3.36	8.7167
3.62	8.7122
3.03	8.7122
4.09	8.70997
2.86	8.70997
3.42	8.70553
3.1	8.70115
3.46	8.6968
3.46	8.6925
3.82	8.67572
4.07	8.64016
2.94	8.61083
3.19	8.59688
3.21	8.58838
2.67	8.5817
3.85	8.58004
2.96	8.57675
3.33	8.56864
3.75	8.54061
3.95	8.48545
3.13	8.48149
3.4	8.45469
3.15	8.3536
3.08	8.33536
3.18	8.33348
4.13	8.33348
3.47	8.32148
3.51	8.266
3.14	8.26281
3.44	8.24642
3.22	8.2426
4.49	8.23807
3.49	8.22621
3.64	8.20551
2.77	8.19723
3.73	8.18509
3.34	8.18509
3.01	8.17653
4.45	8.17328
1.81	8.17198
2.96	8.16052
2.24	8.14813
4.02	8.14026
4.19	8.12784
3.94	8.12726
2.12	8.08672
3.84	8.06148
3.79	8.06048
3.97	8.0013
2.92	7.95861
3.61	7.95468
2.7	7.8962
3.52	7.88941
3.43	7.87615
2.8	7.83268
2.92	7.82391
4.26	7.81248
3.65	7.80688
3.87	7.79048
4	7.76195
2.66	7.75945
3.78	7.73993
2.96	7.71897
3.27	7.7167
3	7.67778
2.72	7.6216
2.69	7.61261
2.34	7.6038
2.67	7.59346
3.83	7.57512
4.42	7.57025
3.17	7.56703
3.41	7.55129
3.48	7.53611
4.38	7.51999
3.17	7.51145
3.34	7.50585
4.06	7.49894
2.12	7.49349
3.54	7.49349
3.7	7.48945
3.9	7.48945
3.79	7.47366
4.58	7.43652
2.22	7.41341
3.63	7.38091
3.16	7.34872
4.21	7.34486
3.14	7.34104
3.54	7.32514
3.73	7.32057
2.08	7.29843
2.83	7.24872
2.77	7.24565
3.94	7.24489
3.64	7.22695
2.94	7.20901
3.42	7.20831
3.39	7.1891
2.87	7.15243
3.54	7.13253
2.92	7.12033
3.27	7.11577
3.3	7.10791
3.53	7.0942
3.45	7.06349
3.84	7.05453
2.68	7.03574
3.48	7.00087
3.47	6.98716
3.31	6.92812
3.24	6.92082
3.62	6.91721
3.65	6.91009
3.21	6.89279
3.02	6.88941
2.87	6.88606
4.13	6.8729
2.74	6.8729
2.97	6.86967
3.36	6.86328
3.15	6.77469
2.99	6.76955
2.68	6.767
2.45	6.74715
2.4	6.71897
3.21	6.7167
3.2	6.67985
2.59	6.66959
3.01	6.63264
3.65	6.6073
3.24	6.56067
2.52	6.5544
2.99	6.54363
2.89	6.52724
3.44	6.52578
2.15	6.46597
3.59	6.44129
2.75	6.42022
3.23	6.37469
2.54	6.36856
3.52	6.36251
3.16	6.36051
3.07	6.3536
2.55	6.3439
2.84	6.3439
3.38	6.32239
3.42	6.31876
2.59	6.31247
2.97	6.31069
2.66	6.26043
2.74	6.20551
3.28	6.18842
2.48	6.17783
2.48	6.16494
2.44	6.12784
3.07	6.12668
3.26	6.1209
3.02	6.12033
3.49	6.10073
3.3	6.0942
2.56	6.0942
3.24	6.08938
2.97	6.08938
3.03	6.08302
2.77	6.07366
2.7	6.06248
2.69	6.03763
3.14	6.01323
2.87	5.93181
2.52	5.93181
3.62	5.92445
1.96	5.91364
2.87	5.86328
3.19	5.83268
3.14	5.80688
2.52	5.79588
2.63	5.77211
3.51	5.75696
3.01	5.75449
3.05	5.67366
3.98	5.66555
3.07	5.65365
3.8	5.61979
2.85	5.61618
2.57	5.60906
3.41	5.60033
2.76	5.54212
3.2	5.5376
2.86	5.52288
2.2	5.50724
2.7	5.48678
2.54	5.48678
2.82	5.48017
3.46	5.47625
2.49	5.46092
2.64	5.45223
3.48	5.451
2.38	5.44129
2.64	5.4389
2.47	5.4389
2.94	5.43297
3.25	5.42366
3.67	5.42366
3	5.4023
2.86	5.39686
2.85	5.38722
2.6	5.38616
2.46	5.37366
2.5	5.35655
2.51	5.35556
3.33	5.34872
3.03	5.34104
2.7	5.32148
2.12	5.31336
2.92	5.27901
2.53	5.25337
3.55	5.23732
3.18	5.22113
2.57	5.19382
2.4	5.18842
2.63	5.18177
3.37	5.16368
3.19	5.11919
3.56	5.11295
3.25	5.08831
1.84	5.08778
2.69	5.06753
3.31	5.02872
2.8	4.98297
3.03	4.96257
2.68	4.95078
2.73	4.93181
2.68	4.91364
2.04	4.89279
2.78	4.8729
2.72	4.86646
2.68	4.84771
2.91	4.84466
2.39	4.8041
2.77	4.77989
2.37	4.73755
3.12	4.72816
2.68	4.7122
2.98	4.6968
3.58	4.69037
3.6	4.64975
2.96	4.59688
3.05	4.54821
2.78	4.52871
2.23	4.52871
2.93	4.51145
2.14	4.47756
2.82	4.46092
2.82	4.42597
2.33	4.38091
2.7	4.37572
2.8	4.36351
2.03	4.31966
2.63	4.31785
1.88	4.24185
2.05	4.21538
3.07	4.18243
3.26	4.18111
2.03	4.14327
2.56	4.10846
2.23	4.09583
2.26	4.06702
2.63	4.06651
2.59	4.06298
3.17	4.05799
2.44	4.00393
2.06	3.98716
2.64	3.97881
-1.47	3.95468
2.22	3.9393
2.92	3.93181
2.47	3.91009
2.94	3.89963
2.6	3.89963
2.64	3.79588
2.28	3.76195
2.76	3.75945
2.73	3.74232
2.16	3.73755
2.08	3.67985
1.79	3.59517
1.37	3.5157
1.77	3.42829
2.16	3.41567
1.98	3.4034
2.9	3.39794
2.51	3.37572
2.5	3.3536
1.92	3.29843
2.86	3.23807
2.01	3.09909
2.24	3.0348
1.81	2.96658
2.36	2.92812
2.23	2.79048
2.36	2.74715
2.18	2.58336
1.37	2.5544
1.58	2.4034
1.82	2.34775
1.98	2.30016
2.05	2.16431
2	2.08145
1.11	2.0511
1.89	2.04479
1.64	1.72584
1.42	1.56543
-1.04	1.48149
-3.01	1.40782
-2.13	1.36151
-0.74		1.10347
-1.19		0.958607
0.8		0.835647
-0.5		0.821023
-1.14		0.790485
1.18		0.725842
-2.09		0.686133
-1.11		0.68403
-0.94		0.623423
-1.59		0.595166
-0.99		0.59176
0.47		0.578396
-1.42		0.55752
-0.85		0.533132
0.45		0.49485
-1.5		0.417937
0.81		0.400117
-0.47		0.399027
-0.57		0.340084
-0.62		0.331614
-0.31		0.326058
0.45		0.308919
-0.47		0.29243
0.27		0.291579
0.25		0.274905
-0.29		0.264401
-0.4		0.260428
-0.56		0.253366
0.56		0.244888
-0.31		0.244888
-1.01		0.234331
0.29		0.208309
-0.2		0.201349
-0.2		0.192465
-0.62		0.179142
-0.34		0.170053
-0.37		0.158015
-0.2		0.149967
0.21		0.135489
-0.28		0.132533
0.2		0.132533
-0.23		0.129596
-0.15		0.127844
-0.16		0.094744
0.22		0.0942041
0.16		0.0931265
-0.19		0.0867161
-0.12		0.076238
-0.1		0.0716041
0.08		0.069051
0.15		0.0680339
0.18		0.0472076
0.07		0.0452752
-0.11		0.0443122
-0.05		0.033389
-0.05		0.0310503
-0.08		0.0301184
0.02		0.025028
0.02		0.0118872
-0.02		0.0109954
0.02		0.00612309
0.01		0.00524305
5.99		0
-5.18		0
4.07		0
5.16		0

## Sheet: Figure 2e
Figure 2e: MR - Circadian
	-LOG10 FDR
Log2 FC binding (BLPM vs BLAM)	Circ (n=1213)	Non-Res (n=540)
6.55	33.5482
4.64	21.9281
4.78	19.6289
2.52	18.0159
5.44	15.7959
4.26	14.767
3.19	14.7496
5.02	14.7055
2.66	14.0788
4.52	14
3.24	13.3716
3.15	13.3161
4.9	12.7825
3.93	12.7825
3.24	12.757
2.94	12.7399
2.63	12.1203
5.6	12.1113
2.21	12.1113
4.72	12.1113
3.81	12.0894
4.35	12.063
3.88	11.719
2.95	11.4597
2.41	11.1891
2.61	10.8861
3.79	10.8153
3.32	10.7721
4.47	10.5935
5.89	10.2403
2.67	10.1068
5.83	9.98716
3.47	9.85078
3.68	9.77211
2.95	9.73755
5.5	9.48545
3.97	9.25026
4.46	9.21824
5.21	9.21753
3.95	9.15181
5.59	9.15181
2.32	9.13906
3.65	9.12263
5.02	9.12205
3.36	9.007
4.01	8.95078
4.08	8.91721
4.7	8.82681
4.21	8.81816
4.55	8.80134
4.22	8.71897
3.86	8.69897
5.42	8.67366
3.9	8.61083
4.51	8.5986
4.06	8.5986
4.28	8.59176
3.52	8.59176
5.35	8.50169
4.7	8.45717
2.75	8.40671
5.45	8.36754
5.31	8.3098
1.89	8.28483
3.68	8.27165
4.3	8.23062
3.56	8.2161
4.52	8.2161
3	8.20204
4.19	8.18642
2.58	8.1512
2.56	8.10018
1.96	8.10018
3.53	8.06651
4.03	8.06651
2.18	8.06651
4.83	7.97881
3	7.93181
2.46	7.8729
3.55	7.83565
4.56	7.74715
5.14	7.74232
3.18	7.73518
2.59	7.73283
3.41	7.72125
2.35	7.71444
4.36	7.64397
5.19	7.62709
1.92	7.62342
3.17	7.61083
3.99	7.5867
3.53	7.56543
2.97	7.49214
2.19	7.49214
2.96	7.49214
5.17	7.48678
4.35	7.47496
2.75	7.42366
2.6	7.42022
3.95	7.35556
5.11	7.35262
3.62	7.34872
1.79	7.34775
5.14	7.32883
5.07	7.32331
3.4	7.31247
3.55	7.31247
3.37	7.31247
4.34	7.27246
3.1	7.20482
4.05	7.20482
4.09	7.17718
2.39	7.17263
2.64	7.14388
3.79	7.14388
5.14	7.14388
5.02	7.11805
3.63	7.11805
2.3	7.10624
4.34	7.07469
2.87	7.07469
4.01	7.03245
3.27	7.02965
5.16	7.02965
3.06	7.01368
3.46	6.99568
4	6.99568
2.07	6.99568
4.06	6.97062
2.08	6.96257
3.56	6.95861
3.27	6.91721
4.04	6.91009
3.52	6.90658
3.34	6.89279
2.67	6.89279
1.7	6.84771
2.51	6.84771
2.03	6.81531
3.5	6.78516
1.93	6.77728
5.06	6.74958
4.21	6.74958
5.11	6.74958
3.39	6.74232
3.51	6.71897
3.5	6.66756
2.14	6.66354
4.04	6.65365
2	6.61798
3.53	6.59688
3.07	6.59517
2.61	6.59007
3.02	6.54061
2.51	6.53462
3.42	6.53165
2.31	6.52724
3.91	6.47496
2.28	6.47366
2.04	6.46218
3.47	6.46218
3.64	6.44855
2.46	6.42946
3	6.3851
3.5	6.37263
5.02	6.37059
3.62	6.36552
1.67	6.33255
2.06	6.31515
3.68	6.28988
3.41	6.28483
1.9	6.28483
5.06	6.27819
3.14	6.27819
3.47	6.27572
2.38	6.23882
2.26	6.23433
3.76	6.23136
4.38	6.21753
3.15	6.21753
3.5	6.20761
2.92	6.17457
3.04	6.16178
2.36	6.11919
2.65	6.09583
3.23	6.07988
3.88	6.07624
3.34	6.0716
3.73	6.0716
3.2	6.06702
2.44	6.06349
2.88	6.06198
4.64	5.98297
3.14	5.96257
3.35	5.95861
3.78	5.9431
2.15	5.92812
3.18	5.92445
2.27	5.90658
2.45	5.90658
2.98	5.87615
1.98	5.8729
3.29	5.84771
3.28	5.84771
3.55	5.79048
3	5.77728
3.98	5.77728
3.88	5.75945
2.18	5.75945
3.81	5.72584
2.06	5.72584
3.29	5.69897
4.62	5.69897
2.31	5.69897
4.91	5.68825
2.38	5.68613
3.27	5.67985
2	5.66354
2.74	5.65956
3.14	5.6517
3.25	5.60206
1.8	5.5867
1.51	5.58336
3.11	5.57675
3.73	5.56864
3.5	5.5544
3.63	5.5544
2.15	5.54212
2.43	5.54212
1.94	5.52724
3.57	5.52288
2.97	5.50585
2.44	5.49894
2.35	5.48945
1.98	5.47756
3.24	5.47625
2.39	5.47496
3.28	5.47108
1.9	5.4698
1.96	5.46725
2.92	5.46725
3.33	5.45223
4.59	5.44612
3.26	5.44129
2.83	5.4389
3.6	5.42136
2.52	5.40561
2.62	5.39794
1.81	5.39577
3.7	5.39147
2.67	5.36856
2.49	5.36251
2.92	5.31515
3.1	5.29158
3.14	5.28567
3.35	5.26922
1.9	5.2668
2.12	5.2644
2.43	5.26122
3.05	5.26043
2.19	5.20482
1.84	5.20412
2.76	5.20343
2.04	5.19314
2.68	5.19111
2.7	5.15677
2.77	5.15243
2.53	5.14752
4.72	5.14752
2.94	5.14752
2.8	5.14752
3.47	5.14752
1.97	5.1463
2.39	5.11862
2.44	5.1152
2.26	5.1152
2.59	5.10458
3.13	5.09259
2.76	5.09151
3.09	5.07935
3.43	5.06854
2.13	5.065
2.25	5.06048
3.12	5.0575
3.08	5.0575
2.43	5.04191
2.25	5.04191
3.55	5.03527
3.39	5.03527
2.62	5.03292
3.21	5.01502
3.99	5.01412
3.14	5.01055
3.58	5.00524
2.24	5.0048
2.54	4.98716
3.13	4.97062
4.12	4.97062
1.37	4.96257
1.95	4.95468
3.14	4.95468
2.12	4.92082
1.78	4.90309
3.34	4.87943
1.97	4.86646
3.72	4.86646
3.75	4.86012
3.34	4.85699
2.23	4.85699
2.68	4.84466
1.79	4.84164
4.49	4.82102
2.06	4.82102
3.57	4.79048
2.69	4.76955
3.13	4.75945
2.18	4.75945
1.88	4.74473
2.9	4.74232
2.63	4.73993
3.24	4.71444
1.88	4.71444
2.39	4.7122
2.69	4.6968
2.56	4.68194
1.78	4.68194
2.52	4.67366
1.66	4.66756
2.92	4.65561
1.47	4.65365
3.09	4.64397
2.68	4.64207
3.19	4.63639
2.62	4.63078
1.51	4.61261
2.32	4.6038
2.41	4.56703
1.83	4.55909
2.67	4.55752
1.58	4.55284
1.77	4.54061
2.68	4.53611
3.61	4.53313
2.09	4.51856
3.02	4.49894
2.88	4.49894
1.97	4.49621
1.88	4.49214
2.14	4.47108
2.67	4.4698
2.39	4.46852
2.5	4.44491
3.22	4.44129
3.15	4.44009
2.68	4.44009
2.02	4.44009
4.19	4.41567
2.75	4.41567
2.9	4.41567
2.45	4.41567
3.78	4.41567
1.46	4.41005
3.01	4.40121
2.22	4.38934
3.04	4.37882
3.14	4.37469
3.02	4.37469
1.97	4.37263
2.43	4.36552
2.65	4.35655
3.93	4.35655
2.49	4.3536
1.87	4.3536
1.69	4.34008
3.02	4.32975
2.51	4.3279
1.67	4.32422
3.16	4.31069
1.9	4.29585
2.86	4.29243
2.52	4.29243
3.02	4.28819
2.6	4.28735
2.45	4.28233
1.42	4.2652
2.93	4.2652
1.93	4.2652
1.78	4.25806
2.35	4.23958
2.46	4.23958
3.03	4.22768
1.73	4.22403
1.9	4.22403
2.89	4.22403
3.45	4.21824
1.53	4.20412
3.33	4.20135
2.65	4.20066
2.16	4.19928
2.48	4.19928
2.18	4.19654
1.68	4.17587
2.57	4.16941
3.24	4.16304
2.4	4.14997
1.45	4.14752
1.91	4.1463
2.44	4.1261
2.64	4.12494
2.66	4.11464
2.84	4.11014
4.1	4.10458
2.46	4.10127
2.99	4.09205
2.93	4.09044
1.85	4.08778
1.82	4.0804
1.84	4.07676
2.23	4.07676
3.16	4.07676
2.79	4.07469
1.7	4.07007
2.31	4.07007
1.97	4.06854
3.17	4.06048
3.05	4.05061
2.59	4.03905
2.72	4.0381
2.58	4.0381
1.69	4.0278
2.6	4.01368
1.36	4.00568
2.86	4.00568
1.95	4.00349
2.54	3.9914
2.49	3.9914
1.29	3.98716
2.97	3.96658
2.33	3.96658
2.27	3.96658
1.76	3.96658
3.26	3.96658
2.82	3.96658
2.9	3.96658
1.9	3.9431
2.68	3.9431
1.53	3.9431
1.89	3.9431
1.78	3.9431
1.88	3.93181
3.07	3.92812
1.8	3.92812
1.59	3.92445
3.25	3.92082
1.83	3.91721
1.64	3.91721
2.05	3.91364
2.58	3.91009
3.23	3.90658
4.24	3.90658
2.82	3.90309
2.88	3.89963
2.55	3.88941
2.68	3.88606
1.84	3.87943
1.16	3.86646
2.45	3.86012
2.57	3.84164
1.83	3.83863
2.58	3.83863
2.09	3.83268
2.18	3.82681
2.75	3.82681
2.87	3.82102
2.29	3.82102
1.71	3.82102
2.33	3.80134
1.7	3.79048
2.7	3.77211
2.44	3.77211
3.34	3.77211
2.63	3.767
2.79	3.76447
2.65	3.75449
2.18	3.75449
2.52	3.74473
2.03	3.73049
2.69	3.73049
1.43	3.72354
1.93	3.70333
2.13	3.69037
2.27	3.67985
2.6	3.66959
1.71	3.66756
1.51	3.66555
2.73	3.65758
1.04	3.64016
1.74	3.63639
2.52	3.63639
2.42	3.63264
1.52	3.63264
2.03	3.63264
2.35	3.63264
2.51	3.62893
2.93	3.62709
1.49	3.62342
1.68	3.62342
2.02	3.6216
2.88	3.61798
2.25	3.61261
1.64	3.61083
1.38	3.6038
2.74	3.6038
1.42	3.6038
2.21	3.60033
3.11	3.5986
2.56	3.59007
2.52	3.58838
2.25	3.57675
2.2	3.56864
2.29	3.56384
2.84	3.56384
2.42	3.55129
2.8	3.54363
1.81	3.53313
2.64	3.53313
1.36	3.53165
3.09	3.53018
1.81	3.52724
1.5	3.52724
1.8	3.50724
1.97	3.50724
1.55	3.50585
2.79	3.50446
2.28	3.50169
2.39	3.50169
1.71	3.49621
2.07	3.49349
1.96	3.49214
2.17	3.48945
2.7	3.48945
2.72	3.48413
2.62	3.48413
2.12	3.48149
1.67	3.47496
1.95	3.47496
2.71	3.46725
1.98	3.45593
2.11	3.45469
1.29	3.451
1.62	3.44977
2.03	3.4437
1.38	3.44129
1.41	3.43771
1.73	3.43297
1.82	3.41908
1.15	3.41794
2.12	3.41794
2.79	3.41117
2.28	3.39469
2.27	3.39469
2.35	3.37161
2.03	3.35853
2.28	3.35067
1.34	3.34969
2.98	3.34008
1.61	3.3019
1.28	3.29843
2.41	3.28316
2.63	3.27901
2.71	3.27572
1.67	3.26922
1.24	3.26922
2.01	3.25727
2.46	3.25259
1.5	3.24872
2.49	3.24489
2.62	3.24489
1.81	3.23359
2.95	3.22841
2.3	3.22475
2.12	3.2161
2.23	3.20691
1.68	3.20621
2.25	3.19928
1.31	3.19586
2.28	3.18243
2.42	3.18243
1.81	3.18243
2.48	3.17783
1.71	3.17263
1.76	3.16115
2.86	3.16115
1.58	3.15927
2.68	3.15428
2.51	3.15058
1.6	3.14813
2.63	3.14388
2.59	3.14327
2.27	3.14026
2.26	3.13727
1.72	3.12263
2.11	3.12263
1.89	3.11919
1.81	3.10902
1.83	3.10513
2.32	3.10403
1.64	3.09259
1.34	3.09151
2.48	3.09098
2.3	3.08566
1.96	3.08566
1.63	3.08566
1.79	3.08302
2.35	3.07417
1.63	3.07263
1.74	3.07058
1.26	3.07058
1.46	3.07058
1.98	3.06702
1.63	3.05998
2.11	3.05998
2.63	3.05552
2.68	3.05552
-2.13	3.05552
2.1	3.05159
1.43	3.0511
2.04	3.04866
1.45	3.04431
2.88	3.04287
2.16	3.03574
1.75	3.02595
2.59	3.01592
1.69	3.01592
1.57	3.01323
3.43	3.01011
2.49	3.00922
2.5	3.00922
1.08	3.00393
1.74	3.00261
2.65	3.00174
1.95	3.0013
4.13	3
2.11	2.99568
2.82	2.9914
1.17	2.9914
2.37	2.98297
2.57	2.98297
2.61	2.98297
2.26	2.95861
2.27	2.95861
1.6	2.95861
1.41	2.95468
2.09	2.95078
1.14	2.94692
1.84	2.9393
2.67	2.93181
1.96	2.92812
1.21	2.92445
2.34	2.92445
1.55	2.91364
1.52	2.91364
2.6	2.91009
1.14	2.89279
2.14	2.87943
3.56	2.87615
3.04	2.86646
2.03	2.86328
1.4	2.86012
1.78	2.85699
2.01	2.85699
1.95	2.85699
1.68	2.85699
1.68	2.85699
1.38	2.84771
2.36	2.84771
2.26	2.84771
1.73	2.84771
2.4	2.84771
1.99	2.84466
1.86	2.84466
1.66	2.83268
1.8	2.83268
2.83	2.83268
1.59	2.83268
1.38	2.82974
1.89	2.82974
1.42	2.82974
2.32	2.82681
2.03	2.81816
1.93	2.81816
2.02	2.81531
1.99	2.81248
1.65	2.81248
1.63	2.8041
2.05	2.8041
1.98	2.8041
2.89	2.8041
1.65	2.8041
1.75	2.80134
1.51	2.79588
1.54	2.79588
2.41	2.78516
1.47	2.78252
2.59	2.77989
2.27	2.77989
1.54	2.77989
2.04	2.77728
1.7	2.77211
2.5	2.76447
2.48	2.76447
2.28	2.75945
2.38	2.75945
1.93	2.75449
2.75	2.74715
1.37	2.74715
2.07	2.74473
2.13	2.73518
2.35	2.72125
1.42	2.72125
2.78	2.71444
1.35	2.70997
2.23	2.70997
1.56	2.70997
1.3	2.69465
1.3	2.6925
1.77	2.69037
2.44	2.69037
1.92	2.67985
1.96	2.67985
1.73	2.66959
1.76	2.66959
2.32	2.66959
-0.97	2.66354
2.24	2.66154
1.28	2.66154
1.87	2.66154
2.26	2.65956
1.46	2.65956
2.14	2.65758
2.02	2.65561
1.78	2.64782
1.47	2.64016
2.77	2.63827
1.7	2.63827
1.61	2.63451
1.72	2.63451
2.08	2.63264
2.06	2.63264
1.28	2.62893
1.81	2.62342
1.32	2.6216
1.2	2.61979
2.5	2.61439
1.68	2.6073
1.71	2.6038
1.55	2.6038
1.49	2.60033
1.96	2.59688
2.13	2.59346
2.24	2.59007
1.42	2.58503
1.74	2.58336
2.06	2.5784
2.3	2.56543
2.25	2.56067
2.45	2.55284
1.4	2.55284
1.03	2.54668
1.43	2.54363
2.3	2.54212
2.31	2.54212
1.87	2.54061
1.81	2.54061
1.37	2.53611
1.5	2.53462
2	2.53165
1.84	2.52871
2.28	2.52724
1.79	2.52724
1.15	2.5157
1.82	2.51004
2.26	2.50864
1.45	2.50585
1.64	2.50585
1.92	2.50031
1.79	2.50031
2.43	2.49621
1.96	2.49214
1.95	2.48945
1.64	2.47886
1.66	2.47625
1.17	2.47496
1.89	2.46725
2.21	2.46471
1.5	2.46218
1.6	2.46092
1.36	2.451
2.16	2.44733
1.87	2.4389
2.14	2.43652
1.36	2.43652
1.57	2.43652
0.8	2.43533
1.17	2.43533
1.1	2.42946
2.15	2.42829
2.3	2.42597
1.73	2.42597
2.11	2.42481
1.91	2.4168
1.7	2.4168
1.22	2.4168
2.05	2.41229
1.58	2.4023
1.05	2.4023
1.88	2.39903
1.38	2.39903
1.56	2.39577
1.47	2.39577
1.09	2.39469
2.38	2.39362
1.56	2.39362
1.17	2.39362
2.03	2.38195
2.4	2.37986
1.98	2.37882
2.04	2.37882
1.68	2.37572
1.99	2.37469
1.69	2.37263
1.29	2.36051
2.08	2.35754
1.67	2.35754
2.94	2.35458
1.94	2.34582
2.06	2.34582
1.55	2.34582
1.59	2.34486
2.08	2.34294
1.87	2.34294
1.84	2.34199
2.25	2.33913
1.84	2.33068
1.43	2.3279
1.64	2.32698
1.09	2.32514
1.28	2.31966
1.96	2.31426
1.75	2.31426
1.83	2.31426
1.91	2.31158
1.83	2.30364
1.36	2.30103
1.83	2.30016
1.42	2.30016
1.44	2.29843
1.76	2.29757
1.98	2.29414
2.33	2.29073
1.93	2.28819
1.81	2.28735
1.49	2.28067
1.89	2.27572
2.26	2.27327
1.45	2.2636
1.03	2.25885
1.59	2.25571
-1.76	2.25414
1.73	2.25337
1.82	2.25104
2.17	2.24872
1.95	2.24718
1.87	2.24718
1.81	2.24489
2.31	2.24109
1.72	2.24109
1.44	2.23582
2.39	2.23508
1.87	2.23359
2.2	2.23062
1.18	2.22915
2.18	2.22695
1.56	2.22257
2.18	2.22257
1.78	2.22257
2.21	2.21824
2.08	2.21681
2.92	2.21467
2.75	2.20691
1.35	2.20621
1.82	2.20621
-1.08	2.20066
2.03	2.19654
1.76	2.18977
2.12	2.1891
1.69	2.18442
1.95	2.18442
2.08	2.18243
2.33	2.1798
1.47	2.1798
1.84	2.17914
1.36	2.17914
1.39	2.17914
1.59	2.17914
1.87	2.17914
1.59	2.17587
1.24	2.17198
1.42	2.17134
1.51	2.16941
1.79	2.16622
1.84	2.16558
1.71	2.16558
1.59	2.16115
1.94	2.15614
2.18	2.15181
1.75	2.15181
1.36	2.1512
1.08	2.15058
2.17	2.15058
1.48	2.1463
1.19	2.14267
1.39	2.13549
2.29	2.13312
1.69	2.13136
0.96	2.12784
1.58	2.12784
1.75	2.12205
2.01	2.12205
1.13	2.11407
2.52	2.10237
1.7	2.10073
1.2	2.09528
1.92	2.09474
1.81	2.0942
1.56	2.0846
1.8	2.08302
1.88	2.0804
1.71	2.07572
2.03	2.07212
1.84	2.07212
1.37	2.07109
1.2	2.07109
2.21	2.07007
1.57	2.06248
1.8	2.06198
1.39	2.05552
1.92	2.05552
1.84	2.03716
1.41	2.03058
2.39	2.02411
1.24	2.02411
2.1	2.02228
1.4	2.01412
1.33	2.01368
2.29	2.01233
1.18	2.00524
1.71	2.00524
1.39	2.00524
2.15	2
1.8	1.99568
1.03	1.99568
2.03	1.99568
1.9	1.99568
1.3	1.99568
2.44	1.9914
1.04	1.9914
2.48	1.9914
1.61	1.9914
1.41	1.98716
1.59	1.97881
1.24	1.97881
2.01	1.97469
1.32	1.97469
1.61	1.97469
2.14	1.96257
1.62	1.95468
1.5	1.94692
1.34	1.9431
1.2	1.9393
2.06	1.93554
1.71	1.93554
1.54	1.92812
1.47	1.92082
1.34	1.92082
1.22	1.91364
1.21	1.91009
1.62	1.91009
1.81	1.91009
1.41	1.91009
1.44	1.91009
1.02	1.91009
1.91	1.90309
1.25	1.90309
2.09	1.8962
1.09	1.88941
1.33	1.88273
1.1	1.88273
1.16	1.8729
1.65	1.8729
1.44	1.86967
1.15	1.86328
1.85	1.86012
0.92	1.85387
1.82	1.85078
1.18	1.85078
2.16	1.84771
3.07	1.84771
1.1	1.84771
1.57	1.84771
1.62	1.84164
1.7	1.83863
0.87	1.83268
1.99	1.83268
0.92	1.83268
1.74	1.82974
1.58	1.82681
1.04	1.82391
1.88	1.82102
1.74	1.81531
1.37	1.81248
1.97	1.80688
1.74	1.8041
1.62	1.79588
0.94	1.79317
1.54	1.79317
1.58	1.79048
1.05	1.78781
1.94	1.78781
1.35	1.78781
1.44	1.78252
1	1.77728
1.28	1.77469
1.66	1.767
1.02	1.75945
1.85	1.75449
1.91	1.75449
1.13	1.74958
1.73	1.74958
1.67	1.74715
0.95	1.74715
1.81	1.74715
1.65	1.74715
1.27	1.74715
0.93	1.73283
1.04	1.72816
1.09	1.72584
1.01	1.72125
1.44	1.71897
1.76	1.71897
1	1.70333
1.54	1.70333
1.58	1.69465
1.64	1.69465
1.7	1.69465
1.65	1.69465
1.86	1.69465
1.52	1.69037
1.6	1.67778
1.67	1.67778
1.53	1.67572
1.28	1.66756
1.74	1.65758
1.82	1.64782
1.11	1.64589
1.04	1.64207
1.58	1.64207
1.19	1.63639
1.49	1.63264
1.27	1.62342
1.22	1.62342
1.59	1.62342
1.48	1.6216
1.85	1.61798
1.23	1.61798
1	1.61439
1.42	1.61439
1.78	1.61261
0.74	1.61261
1.57	1.60906
1.99	1.60906
0.92	1.6073
1.86	1.60206
1.5	1.60033
1.54	1.59007
1.08	1.5817
1.49	1.58004
1.07	1.5784
1.54	1.5784
1.19	1.57187
1.58	1.56703
1.7	1.56543
1.41	1.56543
1.34	1.5544
1.12	1.54212
1.37	1.54212
1.33	1.54061
0.91	1.53611
1.42	1.53611
1.57	1.53462
0.84	1.52578
2.44	1.52578
1.49	1.52578
1.44	1.52578
0.94	1.52578
1.55	1.52578
1.46	1.52433
1.42	1.52143
1.54	1.51999
1.79	1.51999
1.53	1.50864
0.95	1.50864
-1.34	1.50864
1.21	1.50724
1.8	1.50724
1.13	1.50446
1.18	1.50169
1.68	1.49894
1.32	1.49894
1.55	1.48812
1.22	1.48413
1.98	1.47756
1.53	1.47625
1.59	1.47237
1.29	1.4698
1.41	1.46597
1.62	1.46471
1.58	1.46344
0.92	1.46344
1.38	1.46218
1.07	1.45967
0.9	1.45842
0.88	1.45717
1	1.45469
1.48	1.45346
1.2	1.45223
1.65	1.451
1.25	1.451
1.42	1.451
1.3	1.44855
2.29	1.44612
1.17	1.44612
1.6	1.43652
1.15	1.43652
2.46	1.43415
1.36	1.43297
1.61	1.4318
1.53	1.42481
1.03	1.42481
0.87	1.42366
1.33	1.42366
0.77	1.42366
1.5	1.41005
1.5	1.41005
1.51	1.41005
1.33	1.41005
1.29	1.40894
1.03	1.40671
1.34	1.39686
1.03	1.39254
1.91	1.39147
1.41	1.38828
0.96	1.38722
1.46	1.38405
0.83	1.37059
1.67	1.36754
1.4	1.36653
0.76	1.36653
1.41	1.36351
1.51	1.36251
0.99	1.35853
1.72	1.35556
1.36	1.35262
1.39	1.34775
0.73	1.3439
1.34	1.3439
1.16	1.33913
1.71	1.32883
0.87	1.32883
1.21	1.32883
1	1.32606
1.42	1.32606
1.61	1.32606
1.12	1.31876
1.3	1.31876
0.99	1.30803
2.47	1.30627
1.51	1.30539
1.75	1.3019
1.5	1.30103
1.22	1.29757
0.74	1.29671
1.38	1.29499
2.78	1.29158
1.4	1.29158
0.99	1.28904
1.55	1.28735
1.34	1.284
1.55	1.28067
0.83	1.28067
1.28	1.28067
1.67	1.27819
0.87	1.27654
1.4	1.27409
0.83	1.27003
1.38	1.27003
1.08	1.26841
0.67	1.26841
1.04	1.26841
1.39	1.26841
1.06	1.2644
0.65	1.2644
0.85	1.26043
0.72		1.24949
1.65		1.24109
1.32		1.23359
0.79		1.2321
0.78		1.21753
0.68		1.20551
1.63		1.20412
1.26		1.20412
0.88		1.19314
0.98		1.19044
1.17		1.18442
1		1.18442
1.05		1.1831
0.71		1.18243
1.3		1.17914
1.33		1.17849
1.29		1.17457
1.54		1.17328
1.25		1.17263
0.64		1.16494
3.3		1.16052
1.28		1.15989
1.16		1.15927
1.36		1.15927
1.26		1.15304
0.8		1.15243
1.25		1.15181
1.14		1.1512
1.01		1.14327
0.91		1.14206
1.07		1.14146
0.61		1.14146
0.71		1.14146
1.2		1.14146
1.38		1.13608
1.32		1.13371
0.97		1.13253
1.66		1.12901
0.91		1.12726
0.81		1.1261
1.12		1.12436
0.82		1.1209
0.62		1.11691
0.91		1.1152
0.75		1.1152
0.95		1.11351
1.17		1.11295
1.19		1.10458
1.45		1.10458
0.78		1.10237
0.6		1.09854
0.71		1.09259
0.76		1.09044
1.01		1.0846
2.36		1.08302
1.14		1.08197
1.16		1.08197
0.63		1.07624
0.82		1.07058
0.58		1.065
1.77		1.065
1.2		1.06198
0.89		1.057
1.34		1.05404
1.59		1.04191
1.17		1.04096
0.82		1.03152
0.66		1.02826
1.03		1.02503
0.89		1.02091
1.05		1.02045
1.17		1.01863
0.72		1.01412
0.46		1.01368
1.15		1.01323
-0.55		1.01323
0.95		1.01278
1.17		1.007
1.11		1.00218
-2.67		1.00174
0.52		1.00087
1.09		1.00087
1.05		1
0.86		1
1.19		0.995679
0.88		0.995679
1.16		0.9914
0.56		0.9914
1.71		0.9914
1.03		0.9914
1.46		0.987163
1.23		0.987163
0.8		0.982967
1.16		0.978811
0.59		0.978811
1.14		0.978811
-0.86		0.978811
0.97		0.974694
0.78		0.974694
0.75		0.970616
1.14		0.966576
0.65		0.966576
0.78		0.962574
1.2		0.958607
0.79		0.954677
1.11		0.954677
0.74		0.946922
1.24		0.943095
0.55		0.939302
0.7		0.931814
0.71		0.928118
0.92		0.928118
1.07		0.917215
0.57		0.917215
1.32		0.910095
1.5		0.910095
0.76		0.906578
0.87		0.90309
1.09		0.90309
0.96		0.90309
0.73		0.899629
0.77		0.896196
0.92		0.896196
0.74		0.879426
0.78		0.876148
0.87		0.872895
0.78		0.869666
0.53		0.866461
1.13		0.860121
0.64		0.860121
1.32		0.856985
1.39		0.847712
0.85		0.844664
1.01		0.844664
0.77		0.841638
1.01		0.838632
0.69		0.826814
1.24		0.823909
0.54		0.823909
1.05		0.823909
0.56		0.823909
0.69		0.812479
0.81		0.812479
0.68		0.809668
0.62		0.806875
-0.6		0.798603
-2.5		0.798603
0.81		0.79588
0.71		0.79588
1.08		0.790485
0.82		0.787812
0.55		0.777284
0.57		0.777284
0.76		0.774691
0.4		0.772113
0.82		0.769551
0.88		0.764472
0.69		0.761954
0.66		0.761954
0.88		0.759451
0.99		0.756962
0.65		0.756962
0.62		0.754487
1.71		0.74958
0.95		0.747147
0.61		0.747147
0.73		0.747147
0.9		0.742321
0.91		0.737549
0.71		0.737549
0.76		0.732828
0.92		0.725842
0.63		0.725842
0.56		0.721246
1.1		0.716699
0.47		0.701147
0.61		0.701147
0.76		0.688246
0.95		0.681937
0.54		0.67162
0.62		0.669586
0.88		0.669586
-1.47		0.669586
-0.76		0.669586
0.46		0.659556
0.47		0.659556
0.8		0.659556
0.64		0.657577
0.88		0.655608
0.8		0.653647
0.45		0.653647
0.67		0.651695
-1.8		0.645892
0.62		0.645892
0.48		0.643974
0.52		0.643974
0.69		0.640165
0.47		0.632644
0.58		0.630784
0.63		0.627088
0.57		0.623423
0.64		0.621602
0.91		0.617983
0.58		0.616185
0.59		0.616185
0.48		0.609065
1.16		0.607303
0.57		0.607303
0.72		0.598599
0.37		0.596879
0.45		0.596879
0.38		0.590067
0.55		0.58838
0.71		0.5867
0.88		0.585027
1.03		0.585027
0.74		0.583359
0.67		0.580044
0.43		0.580044
0.51		0.578396
0.61		0.575118
0.42		0.573489
0.57		0.570248
0.42		0.570248
0.7		0.570248
-1.64		0.570248
0.62		0.568636
0.54		0.567031
0.51		0.565431
0.6		0.565431
0.81		0.563837
1.27		0.563837
0.51		0.559091
-0.53		0.55752
0.85		0.549751
0.49		0.545155
0.76		0.542118
0.58		0.540608
0.54		0.539102
0.4		0.539102
0.48		0.536107
0.78		0.530178
0.44		0.530178
0.46		0.530178
0.4		0.528708
0.8		0.525784
0.53		0.525784
0.43		0.525784
-0.59		0.525784
0.52		0.524329
0.83		0.519993
0.3		0.519993
0.49		0.514279
0.4		0.514279
0.76		0.514279
0.51		0.514279
-0.56		0.514279
0.52		0.510042
0.79		0.510042
0.52		0.510042
0.65		0.510042
0.75		0.508638
0.51		0.50724
0.56		0.505845
0.42		0.50307
0.62		0.498941
0.53		0.498941
0.41		0.498941
0.42		0.49485
0.64		0.493495
0.32		0.493495
0.42		0.492144
0.43		0.489455
0.31		0.486782
0.47		0.484126
0.39		0.480172
-0.4		0.477556
0.39		0.476254
0.51		0.474955
0.55		0.47237
0.79		0.467246
0.62		0.464706
0.34		0.458421
0.59		0.454693
0.44		0.452225
0.43		0.452225
0.66		0.44855
0.45		0.446117
0.72		0.437707
-0.6		0.437707
0.34		0.436519
0.52		0.436519
0.47		0.435334
0.38		0.434152
0.48		0.430626
0.5		0.428291
0.65		0.427128
0.46		0.425969
0.39		0.423659
0.41		0.415669
0.42		0.415669
0.36		0.414539
0.43		0.413413
0.33		0.411168
0.37		0.408935
0.66		0.405607
0.47		0.400117
0.38		0.39794
0.43		0.39794
0.44		0.39794
0.68		0.39794
-0.47		0.39794
0.28		0.393619
0.37		0.393619
0.4		0.393619
0.31		0.393619
0.3		0.38934
0.26		0.38934
0.38		0.38934
0.4		0.380907
0.28		0.377786
0.35		0.376751
0.4		0.375718
0.52		0.375718
0.3		0.37366
0.75		0.37366
0.3		0.372634
0.36		0.372634
0.33		0.366532
0.33		0.366532
-0.3		0.36251
0.4		0.361511
0.31		0.361511
-0.67		0.360514
-1.1		0.360514
0.42		0.357535
0.31		0.356547
0.35		0.353596
0.45		0.347754
0.37		0.346787
0.31		0.344862
-0.92		0.344862
0.27		0.341989
0.79		0.341989
0.37		0.340084
0.34		0.337242
0.39		0.337242
0.91		0.334419
0.39		0.328827
-0.43		0.328827
0.23		0.327902
0.55		0.323306
-0.25		0.322393
-0.51		0.315155
0.31		0.312471
0.8		0.312471
-0.34		0.308035
0.44		0.305395
0.21		0.300162
0.36		0.297569
-0.33		0.296709
0.23		0.28567
0.28		0.284833
0.29		0.278189
0.48		0.276544
-0.53		0.274088
0.43		0.272459
0.27		0.271646
0.33		0.267606
0.35		0.266803
0.37		0.266001
0.3		0.264401
0.29		0.263603
-1		0.262807
0.3		0.257275
0.28		0.25649
0.32		0.254925
0.24		0.252588
0.23		0.251037
0.25		0.250264
0.21		0.249492
0.27		0.243364
0.24		0.243364
-0.98		0.241088
0.34		0.239578
0.18		0.238824
0.68		0.237321
0.19		0.236572
0.34		0.235824
0.51		0.234331
0.47		0.229148
0.27		0.228413
0.21		0.227678
0.26		0.226214
0.33		0.226214
0.26		0.226214
-0.6		0.226214
-0.67		0.226214
-0.89		0.225483
0.2		0.224026
0.19		0.217527
0.27		0.217527
-0.26		0.215383
0.21		0.215383
0.26		0.215383
0.25		0.21467
-0.22		0.209012
0.27		0.20621
0.32		0.20621
0.18		0.20621
0.33		0.205512
0.2		0.20204
0.18		0.200659
0.35		0.199283
0.2		0.196543
0.35		0.196543
0.17		0.196543
-0.28		0.196543
-0.19		0.196543
-0.58		0.196543
0.18		0.195861
-0.19		0.195179
0.21		0.195179
-0.17		0.189096
-0.23		0.187755
0.14		0.187087
-0.35		0.185752
0.18		0.183759
0.18		0.183759
-0.19		0.177832
-0.18		0.177178
0.18		0.177178
0.62		0.174574
0.28		0.173277
0.22		0.16877
0.2		0.163043
-0.4		0.159894
0.3		0.158641
-0.74		0.158641
0.21		0.158641
0.21		0.157391
-0.23		0.154902
0.14		0.154902
0.27		0.153663
-0.24		0.146302
0.15		0.146302
-0.16		0.144481
0.14		0.142668
-0.34		0.137272
0.21		0.136083
0.25		0.131356
0.19		0.130768
-0.15		0.128427
0.3		0.126679
0.39		0.124939
0.13		0.123205
0.14		0.121478
0.21		0.111259
0.18		0.111259
-0.21		0.107905
0.14		0.107905
0.12		0.106793
0.12		0.0979971
0.19		0.0958256
-0.2		0.0952845
0.1		0.0952845
0.2		0.0942041
-0.11		0.091515
-0.31		0.0909791
0.09		0.0909791
-0.18		0.0888424
0.1		0.0861861
0.15		0.0846002
0.13		0.08302
-0.36		0.08302
0.26		0.0809219
0.27		0.0809219
0.13		0.0798767
0.09		0.0721166
-0.12		0.0710923
0.08		0.0700704
0.07		0.069051
0.07		0.0685421
0.09		0.0670192
0.08		0.0670192
0.11		0.0660068
0.1		0.0644927
-0.32		0.0639892
-0.1		0.0624821
-0.15		0.0624821
0.07		0.0609802
0.08		0.0609802
-0.09		0.0599818
-0.09		0.0574959
-0.06		0.0570004
0.06		0.0555173
0.1		0.0555173
0.18		0.0540393
0.11		0.0535477
0.07		0.0525663
0.22		0.051587
0.06		0.0486625
0.05		0.0447935
0.05		0.0447935
-0.11		0.0447935
-0.26		0.0447935
0.05		0.0443122
-0.05		0.0423927
-0.07		0.0423927
0.05		0.0414361
-0.06		0.0400052
0.04		0.0385789
0.07		0.0352691
0.09		0.0352691
0.06		0.0347983
0.04		0.0310503
-0.06		0.0305841
0.04		0.0305841
0.07		0.0305841
-0.05		0.0296531
0.09		0.0264104
0.05		0.0259491
-0.07		0.02365
-0.09		0.0190881
-0.05		0.0181814
0.02		0.0172766
-0.03		0.015923
0.02		0.0123337
0.01		0.0105502
0		0.00966114
-0.02		0.00877392
0.01		0.00568285
-0.01		0.00348833
-0.03		0.00348833
0		0.00217692
-0.01		0.000434512
2.4		0
3.46		0
0.19		0
0		0

## Sheet: Figure 2f
Figure 2f: GR - Circadian
	-LOG10 FDR
Log2 FC binding (BLPM vs BLAM)	Circadian (n=984)	Non-Res (n=82)
3.29	34.5751
6.97	24.172
4.19	23.0405
7.31	18.248
5.31	16.8477
3.34	16.6055
4.25	15.983
5.36	15.9508
6.2	15.4855
4.38	15.4855
6.36	15.4271
6.68	15.2757
5.86	14.7959
3.39	14.7496
4.66	14.6596
3.44	13.8996
4.9	13.6091
6.33	12.8539
7.17	12.7721
2.48	12.7721
5.96	12.7721
4.95	12.7471
6	12.6003
3.74	12.4089
6.85	12.383
5.94	12.2984
5.71	12.1574
6.75	12.0186
5.06	11.9431
4.6	11.9431
5.34	11.8601
5.95	11.7144
6.71	11.7033
5.55	11.4485
5.9	11.4202
5.26	11.3788
5.53	11.3788
6.39	11.2708
4.52	11.2604
3.19	11.1805
5.08	11.1146
4.97	11.1146
3.22	11.0585
4.3	11.0448
5.06	10.8794
4.73	10.8794
4.45	10.8601
4.8	10.8386
5.03	10.8268
3.75	10.8268
6.03	10.6655
3.95	10.6615
4.01	10.6003
3.9	10.5952
4.9	10.5952
5.32	10.5735
4.82	10.4895
4.45	10.4191
6.09	10.4191
5.48	10.4191
6.02	10.3726
3.68	10.3288
5.65	10.3261
4.83	10.3036
5.09	10.2588
6.15	10.2013
5.94	10.1158
5.21	10.0731
5.99	10.063
5.18	10.063
3.79	10
5.48	9.94692
5.18	9.9393
3.83	9.86967
5.91	9.77728
4.87	9.74715
5.43	9.73283
4.49	9.72354
4.57	9.71897
5.28	9.67366
4.46	9.67162
5.48	9.65365
5.6	9.64589
3.35	9.59688
3.98	9.54821
4.64	9.54668
4.28	9.52143
4.6	9.51856
4.7	9.51856
4.23	9.50864
4.85	9.4698
3.74	9.4389
4.81	9.4389
4.78	9.41908
4.2	9.3851
3.65	9.37882
5.88	9.37882
5.8	9.37572
4.56	9.37572
3.95	9.37161
5.83	9.37161
5.75	9.32331
5.26	9.28651
5.56	9.284
6.01	9.26761
4.36	9.25806
4.82	9.18442
4.58	9.13371
4.42	9.13371
3.12	9.13371
4.37	9.13371
4.97	9.10624
5.89	9.08778
5.16	9.0575
3.53	9.05502
4.55	9.04964
4.18	9
4.09	8.97881
4.51	8.86328
4.84	8.85387
4.71	8.85387
4.74	8.85387
4.07	8.84771
3.76	8.82681
3.41	8.81816
5.06	8.74958
4.79	8.74958
3.78	8.74958
3.63	8.71444
4.49	8.71444
4.08	8.71444
4.36	8.69037
4.55	8.66354
5.34	8.65365
3.79	8.60555
5.44	8.60206
4.37	8.60206
4.57	8.59517
3.91	8.59517
4.11	8.59346
4.28	8.59346
4.35	8.57349
5.02	8.57349
4.92	8.57349
4.67	8.57187
4.56	8.57187
5.64	8.55909
4.51	8.54212
4.07	8.52871
4.18	8.52871
3.48	8.49621
3.8	8.49621
5.79	8.49349
4.19	8.48413
4.44	8.4828
4.36	8.42597
4.03	8.40121
3.8	8.38722
3.21	8.37161
4.39	8.35655
4.56	8.35067
3.98	8.34872
4.5	8.25104
4.18	8.20551
2.58	8.20551
4.61	8.20551
4.03	8.07212
4.44	8.04866
4.57	8.04672
4.32	8.04479
4.13	8.04335
5.31	8.03527
5.7	7.9914
3.53	7.98297
4.29	7.8962
4.05	7.88941
4.81	7.88941
4.71	7.88273
4.18	7.87943
3.82	7.82974
3.91	7.80688
4.71	7.8041
3.77	7.79588
4.6	7.78781
4.12	7.78516
3.84	7.75945
5.63	7.75945
3.28	7.73993
4.63	7.73993
4.9	7.73993
4.03	7.70553
4.34	7.6968
4.63	7.68613
5.43	7.68613
4.22	7.68613
5.44	7.67985
5.2	7.67985
3.74	7.67366
4.01	7.6517
5.04	7.5986
3.1	7.56864
4.25	7.56543
3.13	7.56225
3.92	7.55596
3.6	7.52871
4.2	7.52871
4.03	7.52871
4.4	7.48945
3.87	7.48678
5.18	7.48678
4.45	7.47625
4.35	7.45842
3.55	7.43771
3.99	7.42946
4.83	7.42022
4.28	7.41229
5.62	7.37366
4.1	7.36151
3.77	7.36051
5.01	7.34294
3.48	7.33913
5.11	7.32148
4.24	7.31785
4.05	7.31605
3.54	7.31158
5.29	7.29843
5.08	7.29585
3.84	7.29585
3.93	7.29328
3.56	7.28651
4.32	7.28651
2.45	7.28316
3.72	7.26841
5.29	7.26281
5.22	7.26281
4.49	7.23582
3.6	7.22257
5.32	7.21968
4.43	7.18642
3.8	7.17522
3.37	7.15927
4.18	7.1463
5.1	7.1463
5.48	7.1261
4.63	7.10679
4.25	7.10679
3.35	7.098
5.1	7.09259
5.08	7.08884
3.96	7.08884
3.78	7.08249
4.41	7.0752
4.16	7.06349
5.11	7.05453
3.72	7.03386
4.47	7.03386
3.49	7.02965
5.14	7.01368
4.36	6.96257
3.54	6.91364
3.45	6.89279
3.94	6.89279
5.14	6.88606
3.87	6.88273
3.65	6.87615
3.75	6.86328
4.94	6.86012
4.42	6.85699
4.05	6.84164
3.53	6.83268
3.07	6.82102
5.02	6.81248
3.14	6.80688
4.41	6.80688
4.23	6.80688
3.39	6.79048
5.07	6.78781
3.62	6.77728
4.43	6.77728
4	6.75449
3.77	6.72816
3.56	6.72354
4.7	6.72125
4.18	6.72125
3.79	6.68403
3.97	6.65561
4.44	6.65365
5.14	6.64782
3.89	6.64016
3.94	6.63451
5.11	6.63078
3.37	6.61618
3.92	6.61439
5.08	6.58838
3.61	6.57675
3.79	6.57512
3.7	6.57512
3.51	6.57512
4.19	6.57349
3.71	6.56703
5.19	6.56067
2.98	6.54212
3.38	6.5157
4.41	6.51428
4.91	6.48945
4.91	6.48945
2.92	6.48945
5.1	6.4828
3.5	6.4828
3.63	6.48017
3.5	6.45967
3.01	6.43652
4.11	6.43652
4.11	6.41229
4.18	6.40782
4.51	6.40782
3.93	6.39794
3.56	6.38616
3.3	6.35952
4.66	6.35952
3.28	6.33255
2.81	6.32883
3.95	6.30627
3.59	6.30539
4.12	6.29585
4.3	6.27246
4.45	6.27246
3.15	6.2652
5.05	6.25181
3.6	6.24718
4.38	6.23882
3.21	6.21538
3.36	6.19314
4.32	6.17393
2.62	6.16877
3.71	6.1549
3.83	6.1296
4.23	6.12668
4.55	6.12436
3.35	6.11295
3.68	6.1107
2.66	6.10403
3.24	6.09259
4.64	6.09259
4.87	6.09259
3.62	6.07883
3.6	6.07058
3.13	6.06601
3.87	6.06148
3.79	6.05012
3.5	6.05012
3.56	6.03953
3.62	6.02365
3.14	6.02365
3.66	6.01457
4.08	6.01323
3.86	6
3.7	6
3.05	5.99568
4.99	5.97469
2.97	5.96257
3.68	5.96257
4.02	5.95468
3.87	5.94692
4.15	5.9431
3.9	5.93554
2.57	5.93181
3.51	5.92445
3.06	5.91721
3.86	5.91009
3.38	5.89963
3.15	5.89963
2.79	5.89279
4.07	5.88273
3.17	5.88273
4.97	5.8729
3.76	5.86646
3.03	5.84466
3.75	5.84164
3.18	5.83268
3.08	5.82974
5.32	5.82974
5.03	5.82391
3.16	5.8041
3.88	5.8041
3.68	5.80134
3.68	5.80134
3.74	5.78781
4	5.75449
4.38	5.74958
3.73	5.72816
3.41	5.71897
4.04	5.70333
2.59	5.70115
3.15	5.69897
3.68	5.67985
3.46	5.67162
4.62	5.62709
3.59	5.61439
3.66	5.61439
3.61	5.61439
3.84	5.61439
3.59	5.5986
3.36	5.58838
4.01	5.58503
3.11	5.58336
2.89	5.57675
4.58	5.54821
4.81	5.54061
4.49	5.54061
3.93	5.53165
3.73	5.52871
3.16	5.52288
3.15	5.51713
5.09	5.5157
4.61	5.51286
3.14	5.51145
2.55	5.48812
5.17	5.48812
3.73	5.48678
3.07	5.48149
3.19	5.46344
2.97	5.45717
2.46	5.45346
2.65	5.44733
3.79	5.44249
3.14	5.44249
2.5	5.44129
4.53	5.42136
2.58	5.42136
2.72	5.42136
3.7	5.41794
3.64	5.41567
3.64	5.41454
3.3	5.41005
3.05	5.39686
3.39	5.383
3.62	5.37779
3.25	5.36051
3.23	5.35754
3.11	5.34294
3.42	5.33724
3.54	5.32514
5.15	5.31966
3.68	5.31966
3.26	5.31966
3.54	5.31247
3.17	5.31069
3.3	5.284
3.09	5.28233
4.78	5.28233
3.22	5.28233
3.71	5.28233
3.17	5.27901
2.98	5.2652
3.35	5.25885
3.09	5.24413
3.92	5.22113
3.23	5.20971
4.06	5.18442
3.24	5.16431
3.89	5.16431
3.32	5.15989
3.33	5.15428
3.08	5.15304
2.71	5.14206
3.31	5.12205
3.13	5.11919
3.82	5.11748
3.19	5.1107
3.33	5.10958
2.64	5.10902
3.72	5.10073
3.4	5.09854
3.01	5.07727
3.29	5.065
3.29	5.05899
3.13	5.04528
3.19	5.02273
2.88	5.02
3.51	5.00833
3.29	4.98297
3.03	4.98297
2.9	4.97881
3.81	4.97469
3.29	4.95861
3.66	4.95861
4.8	4.95861
3.35	4.95861
3.56	4.91721
3.26	4.90309
2.99	4.89963
3.23	4.89279
3.65	4.89279
3.12	4.88273
3.85	4.86967
2.66	4.86328
2.96	4.86328
3.41	4.84771
3.38	4.84771
3.12	4.84771
4.45	4.84771
2.76	4.84164
3.66	4.84164
3.62	4.84164
3.43	4.82391
3.13	4.8041
3.05	4.80134
2.84	4.7986
3.33	4.79048
3.53	4.77469
2.83	4.77211
2.91	4.76955
2.88	4.76955
3.75	4.75696
3.13	4.75696
3.12	4.75449
3.56	4.75203
2.87	4.75203
2.7	4.74473
3.38	4.74473
3.74	4.73283
2.56	4.72584
3.65	4.72584
2.77	4.71897
2.93	4.7167
4.22	4.71444
3.52	4.71444
2.99	4.70997
3.5	4.70774
2.78	4.69465
4.35	4.69465
3.44	4.69037
2.84	4.68613
2.83	4.68403
3.09	4.68194
3.75	4.66354
2.75	4.66154
2.79	4.65758
2.78	4.6517
3.34	4.64397
2.09	4.64397
3.29	4.64397
2.2	4.64207
3.41	4.63451
2.48	4.62709
3.21	4.62525
3.4	4.6216
3.81	4.61439
2.7	4.60906
3.21	4.5986
2.97	4.58503
4.01	4.58503
2.26	4.57675
2.64	4.57349
2.52	4.57349
3.76	4.55909
2.56	4.55752
2.93	4.54821
3.33	4.5376
3.04	4.52433
3.4	4.5157
3.18	4.51428
2.85	4.50724
3.69	4.50307
2.39	4.49214
2.72	4.4908
4.16	4.48812
2.44	4.48017
3.25	4.46471
2.43	4.4389
2.59	4.43652
2.89	4.42829
3.46	4.42713
2.91	4.40561
3.49	4.40561
2.91	4.4045
3.05	4.4045
3.23	4.4023
3	4.40121
3.1	4.39686
3.31	4.39147
2.5	4.38934
3.14	4.37779
3.08	4.37366
3.47	4.37263
3.23	4.37059
2.93	4.34679
3.31	4.33724
2.6	4.33536
2.16	4.33536
3.36	4.33536
3.88	4.33348
3.12	4.32331
2.95	4.32331
3.23	4.31785
3.2	4.30892
2.87	4.29414
2.87	4.29414
3.02	4.29243
2.36	4.28904
2.77	4.28735
3.15	4.28233
3.48	4.27165
2.8	4.25964
2.57	4.25181
3.37	4.25181
4.53	4.24642
3.44	4.24033
-4.86	4.22841
2.51	4.22695
2.92	4.22185
3.7	4.21467
2.72	4.17393
2.89	4.16622
2.65	4.14206
3.1	4.13966
3.2	4.1152
2.57	4.10791
2.39	4.09637
3.33	4.09259
3.28	4.09259
3.19	4.08302
4.5	4.08249
3.09	4.07469
2.66	4.06905
3.16	4.06198
2.17	4.0575
2.75	4.05355
2.81	4.05061
2.75	4.04818
2.62	4.04818
2.4	4.03668
3	4.03339
2.59	4.03152
2.63	4.03105
2.38	4.02919
2.74	4.02641
2.45	4.02273
3.61	4.01412
2.86	3.99568
2.35	3.98716
2.95	3.98716
2.72	3.98716
2.93	3.97469
2.31	3.96658
3.16	3.96658
2.78	3.96257
2.7	3.95861
2.91	3.95468
3.13	3.94692
2.82	3.9393
3.07	3.9393
3.01	3.9393
2.96	3.9393
2.9	3.9393
3.06	3.92812
3.29	3.92445
2.04	3.92082
3.24	3.91009
3.79	3.90658
3.09	3.90658
3.34	3.90658
2.59	3.90658
2.49	3.90658
3.13	3.8962
2.41	3.89279
3.02	3.89279
2.47	3.87943
2.86	3.87615
2.26	3.8729
2.59	3.86646
2.27	3.85699
2.77	3.85078
2.44	3.83268
2.77	3.81531
2.61	3.8041
2.81	3.7986
2.55	3.79588
2.91	3.79588
2.57	3.79048
3.08	3.79048
2.48	3.78781
2.84	3.77211
3.01	3.77211
2.59	3.767
3.29	3.76447
2.42	3.75945
2.17	3.75203
2.68	3.74715
2.87	3.74715
2.7	3.73993
2.91	3.73518
2.44	3.73283
2.42	3.71897
2.73	3.7167
4.16	3.71444
2.02	3.71444
2.85	3.70115
2.8	3.69897
2.37	3.6968
3.9	3.68825
2.03	3.68825
2.55	3.67778
2.61	3.67162
3.1	3.66555
2.37	3.65758
3.02	3.65758
2.29	3.64589
2.66	3.64397
2.77	3.64397
2.42	3.63827
3.09	3.63264
2.95	3.61618
2.81	3.61261
2.63	3.61261
3.27	3.60906
2.45	3.59346
2.51	3.5867
2.54	3.58503
3.01	3.5817
2.79	3.57512
3.03	3.57187
2.76	3.56703
2.46	3.55909
2.76	3.54975
2.59	3.54975
3.66	3.54821
2.37	3.54668
3.11	3.54212
1.95	3.54212
2.88	3.52433
2.38	3.51428
2.33	3.50031
2.85	3.49757
2.59	3.47108
2.49	3.4698
1.88	3.46725
2.12	3.45223
2.57	3.45223
2.63	3.44855
2.55	3.44733
2.62	3.4437
2.79	3.43297
2.37	3.43297
2.39	3.42481
2.61	3.41567
2.07	3.40894
2.28	3.40894
2.51	3.40561
2.71	3.4034
2.17	3.39794
-1.54	3.39794
2.42	3.38091
2.11	3.37882
2.14	3.37675
2.73	3.37263
2.73	3.36452
2.36	3.34679
2.49	3.34486
2.7	3.34104
2.63	3.34008
2.19	3.33068
2.86	3.30539
2.2	3.29585
2.6	3.29414
2.9	3.28819
3.31	3.2636
2.54	3.25885
2.35	3.25414
4.06	3.25259
2.51	3.24718
3.03	3.24336
2.4	3.22621
3.04	3.22113
2.19	3.20273
2.71	3.20135
1.89	3.1986
3.87	3.19518
2.15	3.18709
2.66	3.18709
3	3.1831
1.99	3.1798
2.82	3.17328
1.94	3.17328
1.77	3.17134
2.83	3.16494
2.28	3.15802
1.98	3.14569
2.33	3.14448
2.33	3.13847
2.36	3.13727
2.8	3.13727
2.33	3.1349
2.44	3.1343
2.66	3.13253
2.64	3.13077
2.15	3.12843
2.9	3.12843
2.81	3.1261
2.18	3.11634
2.53	3.11634
2.49	3.09909
2.73	3.08991
3.2	3.08725
2.65	3.0716
1.57	3.05651
2.8	3.05306
2.62	3.05159
2.17	3.04964
3.12	3.04769
2.53	3.04624
1.92	3.03152
2.84	3.03012
2.51	3.01818
2.65	3.01592
2.57	3.00656
2.64	3.00612
2.38	3.00612
2.25	3.00524
2.41	3
2.29	3
2.43	3
2.52	2.98297
2.24	2.97469
2.44	2.97062
2.44	2.95468
2.06	2.9393
2.66	2.92445
2.43	2.92082
2.38	2.91364
2.48	2.8962
2.87	2.86967
2.18	2.86646
2.38	2.85699
2.38	2.85387
1.77	2.84466
2.64	2.84466
2.19	2.83863
2.54	2.82974
2.58	2.82681
1.72	2.81816
2.15	2.80967
2.31	2.80967
2.11	2.80134
2.47	2.79588
2.45	2.79588
2.34	2.79048
2.41	2.77728
2.83	2.77728
2.16	2.76447
2.35	2.75696
2.43	2.74232
1.98	2.74232
2.33	2.74232
2.28	2.74232
2.1	2.73283
2.24	2.72584
2.02	2.72354
2.89	2.68403
2.23	2.66959
2.29	2.66959
2.25	2.66354
2.06	2.65365
2.18	2.63451
1.98	2.63078
-2.23	2.61979
1.96	2.5986
2.18	2.59688
1.84	2.59007
1.94	2.5817
1.92	2.57349
2.03	2.56067
1.93	2.55596
2.53	2.55129
2.26	2.52433
2.11	2.52143
2.18	2.51713
3.45	2.50864
2.18	2.50031
2.29	2.48945
2.03	2.47625
1.93	2.46344
2.31	2.46344
1.78	2.45717
2.47	2.44249
2.46	2.44249
2.33	2.43771
2.03	2.43415
2.3	2.41908
2.2	2.41908
2.44	2.41117
2.33	2.4023
2.06	2.4023
2.25	2.39469
2.31	2.39254
2.09	2.37882
1.57	2.37572
1.77	2.37572
2.18	2.36856
2.12	2.33819
2.34	2.33724
1.9	2.32331
1.95	2.31695
2.22	2.31247
1.74	2.31158
1.93	2.30892
2.03	2.28819
3.34	2.2815
-1.31	2.27737
1.96	2.2668
2.15	2.266
1.69	2.2644
2.22	2.25259
1.8	2.24718
2.39	2.23582
2.1	2.22841
2.62	2.21396
1.75	2.21254
1.87	2.21183
2.47	2.20412
1.8	2.20273
2.2	2.19179
2.21	2.17198
1.55	2.17005
2.18	2.16431
2.03	2.16052
2.02	2.15552
1.63	2.14752
1.87	2.14026
2.03	2.13966
2.36	2.13847
2.03	2.12148
2.08	2.11014
1.78	2.10846
2.21	2.06753
1.04	2.05948
1.61	2.05404
1.72	2.03527
2.53	2.03339
1.6	2.03198
1.92	2.01412
2.62	2.00656
2.04	2.00087
1.72	1.98297
1.73	1.96257
2	1.96257
1.93	1.95861
2.51	1.9431
2.09	1.9393
2.47	1.93554
2.26	1.91364
1.73	1.89963
2.11	1.8962
1.89	1.86967
3.09	1.85387
1.73	1.82681
3.15	1.7986
1.94	1.79048
1.71	1.78781
1.96	1.77728
1.66	1.77211
2.04	1.72584
2.33	1.6968
1.65	1.65956
1.9	1.62709
1.63	1.62342
2.22	1.58004
1.64	1.57349
1.84	1.56384
1.49	1.53462
2.59	1.51999
2.02	1.49349
1.72	1.44491
1.68	1.43771
1.44	1.43415
-0.53	1.43415
1.92	1.36754
1.74	1.31876
1.49	1.31785
1.43	1.31158
0.72	1.30277
1.22	1.2993
1.07	1.26201
1.33		1.25806
1.29		1.21396
1.2		1.18842
1.1		1.12205
1.46		1.1107
-1		1.11014
1.38		1.06905
1.31		1.03905
1.21		1.03433
1.12		1.00568
-1.08		0.91364
-1		0.896196
2.19		0.89279
-0.62		0.853872
1.03		0.847712
1.38		0.847712
-1.3		0.847712
-1.19		0.841638
1.24		0.818156
1.05		0.782516
1.55		0.742321
0.9		0.707744
1.14		0.701147
1.09		0.647817
-0.96		0.640165
1		0.636388
0.93		0.630784
-0.69		0.621602
-0.8		0.610834
-0.87		0.585027
-1.5		0.581699
0.43		0.560667
-0.48		0.548214
-0.5		0.548214
-2.03		0.548214
1.21		0.531653
0.65		0.511449
0.74		0.486782
-0.58		0.482804
-0.46		0.467246
-0.59		0.444906
0.49		0.423659
-0.67		0.411168
-0.5		0.38405
-1.06		0.364516
-0.41		0.355561
-0.35		0.35164
-0.34		0.304518
-0.39		0.279841
-0.52		0.277366
-0.49		0.272459
-1.01		0.268411
0.36		0.241845
-0.26		0.236572
-0.3		0.207608
-0.29		0.20412
0.37		0.200659
-0.25		0.17134
0.24		0.151811
-0.35		0.151811
-0.42		0.144481
-0.29		0.142668
-0.4		0.141463
0.22		0.116339
-0.15		0.116339
-0.16		0.111821
-0.3		0.08302
-0.13		0.0824945
0.24		0.0710923
-0.09		0.0660068
0.12		0.0609802
-0.13		0.0589858
-0.16		0.0510982
0.06		0.0462403
0.16		0.0462403
-0.04		0.0366845
0.07		0.0301184
0.04		0.0204516
-0.03		0.0141246
5.39		0
-0.37		0
4.4		0

## Sheet: Figure 2g
Figure 2g: MR peaks
Constant	490
Responsive	1263

## Sheet: Figure 2h
Figure 2h: GR peaks
Constant	59
Responsive	1007

## Sheet: Figure 4a
Figure 4a: Genes with intronic expression
Constant	13239
Responsive	1979

[truncated: 86 more sheets: Figure 4b, Figure 4c, Figure 4d, Figure 4e, Figure 4f, Figure 5a, Figure 5b, Figure 5c, Figure 5d, Figure 6a, Figure 6b, Figure 6c, Figure 6d, Figure 7a, Figure 7b, Figure 7c, Figure 7d, Figure 7e, Figure 7f, Figure 7g …]
